# Supplementary material for: Unraveling image construction by modality: Corpus-based diachronic insights into the reports to the Party Congress of China
Source: PLoS One. 2025 Mar 5;20(3):e0316017. doi: 10.1371/journal.pone.0316017 (PMC11882057; doi:10.1371/journal.pone.0316017)
Supplement: S1 File — (ZIP) [file pone.0316017.s001.zip]

Archive with 2,195 entries (2,166 files):
- S1_Fig.zip/Corpus/
- S1_Fig.zip/Corpus/Annotations/
- S1_Fig.zip/Corpus/Annotations/Annotations of the RNCs sections(by section)/
- S1_Fig.zip/Corpus/Annotations/Annotations of the RNCs sections(by section)/S1_ideology/
- S1_Fig.zip/Corpus/Annotations/Annotations of the RNCs sections(by section)/S1_ideology/16.EN_S1_ideology.txt
- S1_Fig.zip/Corpus/Annotations/Annotations of the RNCs sections(by section)/S1_ideology/17.EN_S1_ideology - .txt
- S1_Fig.zip/Corpus/Annotations/Annotations of the RNCs sections(by section)/S1_ideology/18.EN_S1_ideology - .txt
- S1_Fig.zip/Corpus/Annotations/Annotations of the RNCs sections(by section)/S1_ideology/19.EN_S1_ideology - .txt
- S1_Fig.zip/Corpus/Annotations/Annotations of the RNCs sections(by section)/S1_ideology/20.EN_S1_ideology - .txt
- S1_Fig.zip/Corpus/Annotations/Annotations of the RNCs sections(by section)/S2_economic/
- S1_Fig.zip/Corpus/Annotations/Annotations of the RNCs sections(by section)/S2_economic/16.EN_S2_economic  .txt
- S1_Fig.zip/Corpus/Annotations/Annotations of the RNCs sections(by section)/S2_economic/17.EN_S2_economic   - .txt
- S1_Fig.zip/Corpus/Annotations/Annotations of the RNCs sections(by section)/S2_economic/18.EN_S2_economic   - .txt
- S1_Fig.zip/Corpus/Annotations/Annotations of the RNCs sections(by section)/S2_economic/19.EN_S2_economic   - .txt
- S1_Fig.zip/Corpus/Annotations/Annotations of the RNCs sections(by section)/S2_economic/20.EN_S2_economic   - .txt
- S1_Fig.zip/Corpus/Annotations/Annotations of the RNCs sections(by section)/S3_politics/
- S1_Fig.zip/Corpus/Annotations/Annotations of the RNCs sections(by section)/S3_politics/16.EN_S3_politics .txt
- S1_Fig.zip/Corpus/Annotations/Annotations of the RNCs sections(by section)/S3_politics/17.EN_S3_politics  - .txt
- S1_Fig.zip/Corpus/Annotations/Annotations of the RNCs sections(by section)/S3_politics/18.EN_S3_politics  - .txt
- S1_Fig.zip/Corpus/Annotations/Annotations of the RNCs sections(by section)/S3_politics/19.EN_S3_politics  - .txt
- S1_Fig.zip/Corpus/Annotations/Annotations of the RNCs sections(by section)/S3_politics/20.EN_S3_politics  - .txt
- S1_Fig.zip/Corpus/Annotations/Annotations of the RNCs sections(by section)/S4_culture/
- S1_Fig.zip/Corpus/Annotations/Annotations of the RNCs sections(by section)/S4_culture/16.EN_S4_culture .txt
- S1_Fig.zip/Corpus/Annotations/Annotations of the RNCs sections(by section)/S4_culture/17.EN_S4_culture  - .txt
- S1_Fig.zip/Corpus/Annotations/Annotations of the RNCs sections(by section)/S4_culture/18.EN_S4_culture  - .txt
- S1_Fig.zip/Corpus/Annotations/Annotations of the RNCs sections(by section)/S4_culture/19.EN_S4_culture  - .txt
- S1_Fig.zip/Corpus/Annotations/Annotations of the RNCs sections(by section)/S4_culture/20.EN_S4_culture  - .txt
- S1_Fig.zip/Corpus/Annotations/Annotations of the RNCs sections(by section)/S5_diplomacy/
- S1_Fig.zip/Corpus/Annotations/Annotations of the RNCs sections(by section)/S5_diplomacy/16.EN_S5_diplomacy .txt
- S1_Fig.zip/Corpus/Annotations/Annotations of the RNCs sections(by section)/S5_diplomacy/17.EN_S5_diplomacy  - .txt
- S1_Fig.zip/Corpus/Annotations/Annotations of the RNCs sections(by section)/S5_diplomacy/18.EN_S5_diplomacy  - .txt
- S1_Fig.zip/Corpus/Annotations/Annotations of the RNCs sections(by section)/S5_diplomacy/19.EN_S5_diplomacy  - .txt
- S1_Fig.zip/Corpus/Annotations/Annotations of the RNCs sections(by section)/S5_diplomacy/20.EN_S5_diplomacy  - .txt
- S1_Fig.zip/Corpus/Annotations/Annotations of the RNCs sections(by section)/S6_party building/
- S1_Fig.zip/Corpus/Annotations/Annotations of the RNCs sections(by section)/S6_party building/16.EN_S6_party building .txt
- S1_Fig.zip/Corpus/Annotations/Annotations of the RNCs sections(by section)/S6_party building/17.EN_S6_party building  - .txt
- S1_Fig.zip/Corpus/Annotations/Annotations of the RNCs sections(by section)/S6_party building/18.EN_S6_party building  - .txt
- S1_Fig.zip/Corpus/Annotations/Annotations of the RNCs sections(by section)/S6_party building/19.EN_S6_party building  - .txt
- S1_Fig.zip/Corpus/Annotations/Annotations of the RNCs sections(by section)/S6_party building/20.EN_S6_party building  - .txt
- S1_Fig.zip/Corpus/Annotations/Annotations of the RNCs sections(by year)/
- S1_Fig.zip/Corpus/Annotations/Annotations of the RNCs sections(by year)/16/
- S1_Fig.zip/Corpus/Annotations/Annotations of the RNCs sections(by year)/16/16.EN_S1_ideology.txt
- S1_Fig.zip/Corpus/Annotations/Annotations of the RNCs sections(by year)/16/16.EN_S2_economic  .txt
- S1_Fig.zip/Corpus/Annotations/Annotations of the RNCs sections(by year)/16/16.EN_S3_politics .txt
- S1_Fig.zip/Corpus/Annotations/Annotations of the RNCs sections(by year)/16/16.EN_S4_culture .txt
- S1_Fig.zip/Corpus/Annotations/Annotations of the RNCs sections(by year)/16/16.EN_S5_diplomacy .txt
- S1_Fig.zip/Corpus/Annotations/Annotations of the RNCs sections(by year)/16/16.EN_S6_party building .txt
- S1_Fig.zip/Corpus/Annotations/Annotations of the RNCs sections(by year)/17/
- S1_Fig.zip/Corpus/Annotations/Annotations of the RNCs sections(by year)/17/17.EN_S1_ideology - .txt
- S1_Fig.zip/Corpus/Annotations/Annotations of the RNCs sections(by year)/17/17.EN_S2_economic   - .txt
- S1_Fig.zip/Corpus/Annotations/Annotations of the RNCs sections(by year)/17/17.EN_S3_politics  - .txt
- S1_Fig.zip/Corpus/Annotations/Annotations of the RNCs sections(by year)/17/17.EN_S4_culture  - .txt
- S1_Fig.zip/Corpus/Annotations/Annotations of the RNCs sections(by year)/17/17.EN_S5_diplomacy  - .txt
- S1_Fig.zip/Corpus/Annotations/Annotations of the RNCs sections(by year)/17/17.EN_S6_party building  - .txt
- S1_Fig.zip/Corpus/Annotations/Annotations of the RNCs sections(by year)/18/
- S1_Fig.zip/Corpus/Annotations/Annotations of the RNCs sections(by year)/18/18.EN_S1_ideology - .txt
- S1_Fig.zip/Corpus/Annotations/Annotations of the RNCs sections(by year)/18/18.EN_S2_economic   - .txt
- S1_Fig.zip/Corpus/Annotations/Annotations of the RNCs sections(by year)/18/18.EN_S3_politics  - .txt
- S1_Fig.zip/Corpus/Annotations/Annotations of the RNCs sections(by year)/18/18.EN_S4_culture  - .txt
- S1_Fig.zip/Corpus/Annotations/Annotations of the RNCs sections(by year)/18/18.EN_S5_diplomacy  - .txt
- S1_Fig.zip/Corpus/Annotations/Annotations of the RNCs sections(by year)/18/18.EN_S6_party building  - .txt
- S1_Fig.zip/Corpus/Annotations/Annotations of the RNCs sections(by year)/19/
- S1_Fig.zip/Corpus/Annotations/Annotations of the RNCs sections(by year)/19/19.EN_S1_ideology - .txt
- S1_Fig.zip/Corpus/Annotations/Annotations of the RNCs sections(by year)/19/19.EN_S2_economic   - .txt
- S1_Fig.zip/Corpus/Annotations/Annotations of the RNCs sections(by year)/19/19.EN_S3_politics  - .txt
- S1_Fig.zip/Corpus/Annotations/Annotations of the RNCs sections(by year)/19/19.EN_S4_culture  - .txt
- S1_Fig.zip/Corpus/Annotations/Annotations of the RNCs sections(by year)/19/19.EN_S5_diplomacy  - .txt
- S1_Fig.zip/Corpus/Annotations/Annotations of the RNCs sections(by year)/19/19.EN_S6_party building  - .txt
- S1_Fig.zip/Corpus/Annotations/Annotations of the RNCs sections(by year)/20/
- S1_Fig.zip/Corpus/Annotations/Annotations of the RNCs sections(by year)/20/20.EN_S1_ideology - .txt
- S1_Fig.zip/Corpus/Annotations/Annotations of the RNCs sections(by year)/20/20.EN_S2_economic   - .txt
- S1_Fig.zip/Corpus/Annotations/Annotations of the RNCs sections(by year)/20/20.EN_S3_politics  - .txt
- S1_Fig.zip/Corpus/Annotations/Annotations of the RNCs sections(by year)/20/20.EN_S4_culture  - .txt
- S1_Fig.zip/Corpus/Annotations/Annotations of the RNCs sections(by year)/20/20.EN_S5_diplomacy  - .txt
- S1_Fig.zip/Corpus/Annotations/Annotations of the RNCs sections(by year)/20/20.EN_S6_party building  - .txt
- S1_Fig.zip/Corpus/Annotations/The CRG Annotations/
- S1_Fig.zip/Corpus/Annotations/The CRG Annotations/H01AA_POS.txt
- S1_Fig.zip/Corpus/Annotations/The CRG Annotations/H01AB_POS.txt
- S1_Fig.zip/Corpus/Annotations/The CRG Annotations/H01AC_POS.txt
- S1_Fig.zip/Corpus/Annotations/The CRG Annotations/H02AA_POS.txt
- S1_Fig.zip/Corpus/Annotations/The CRG Annotations/H03AA_POS.txt
- S1_Fig.zip/Corpus/Annotations/The CRG Annotations/H04AA_POS.txt
- S1_Fig.zip/Corpus/Annotations/The CRG Annotations/H05AA_POS.txt
- S1_Fig.zip/Corpus/Annotations/The CRG Annotations/H06AA_POS.txt
- S1_Fig.zip/Corpus/Annotations/The CRG Annotations/H07AA_POS.txt
- S1_Fig.zip/Corpus/Annotations/The CRG Annotations/H08AA_POS.txt
- S1_Fig.zip/Corpus/Annotations/The CRG Annotations/H09AA_POS.txt
- S1_Fig.zip/Corpus/Annotations/The CRG Annotations/H10AA_POS.txt
- S1_Fig.zip/Corpus/Annotations/The CRG Annotations/H11AA_POS.txt
- S1_Fig.zip/Corpus/Annotations/The CRG Annotations/H12AA_POS.txt
- S1_Fig.zip/Corpus/Annotations/The CRG Annotations/H13AA_POS.txt
- S1_Fig.zip/Corpus/Annotations/The CRG Annotations/H14AA_POS.txt
- S1_Fig.zip/Corpus/Annotations/The CRG Annotations/H15AA_POS.txt
- S1_Fig.zip/Corpus/Annotations/The CRG Annotations/H16AA_POS.txt
- S1_Fig.zip/Corpus/Annotations/The CRG Annotations/H17AA_POS.txt
- S1_Fig.zip/Corpus/Annotations/The CRG Annotations/H18AA_POS.txt
- S1_Fig.zip/Corpus/Annotations/The CRG Annotations/H19AA_POS.txt
- S1_Fig.zip/Corpus/Annotations/The CRG Annotations/H20AA_POS.txt
- S1_Fig.zip/Corpus/Annotations/The CRG Annotations/H21AA_POS.txt
- S1_Fig.zip/Corpus/Annotations/The CRG Annotations/H22AA_POS.txt
- S1_Fig.zip/Corpus/Annotations/The CRG Annotations/H23AA_POS.txt
- S1_Fig.zip/Corpus/Annotations/The CRG Annotations/H24AA_POS.txt
- S1_Fig.zip/Corpus/Annotations/The RNCs Annotations/
- S1_Fig.zip/Corpus/Annotations/The RNCs Annotations/16.EN_2002.txt
- S1_Fig.zip/Corpus/Annotations/The RNCs Annotations/17.EN_2007.txt
- S1_Fig.zip/Corpus/Annotations/The RNCs Annotations/18.EN_2012.txt
- S1_Fig.zip/Corpus/Annotations/The RNCs Annotations/19.EN_2017.txt
- S1_Fig.zip/Corpus/Annotations/The RNCs Annotations/20.EN_2022.txt
- S1_Fig.zip/Corpus/CROWN2021/
- S1_Fig.zip/Corpus/CROWN2021/CROWN2021_Metadata.xlsx
- S1_Fig.zip/Corpus/CROWN2021/CROWN2021_POS/
- S1_Fig.zip/Corpus/CROWN2021/CROWN2021_POS/A01AA_POS.txt
- S1_Fig.zip/Corpus/CROWN2021/CROWN2021_POS/A01AB_POS.txt
- S1_Fig.zip/Corpus/CROWN2021/CROWN2021_POS/A01AC_POS.txt
- S1_Fig.zip/Corpus/CROWN2021/CROWN2021_POS/A01AD_POS.txt
- S1_Fig.zip/Corpus/CROWN2021/CROWN2021_POS/A01AE_POS.txt
- S1_Fig.zip/Corpus/CROWN2021/CROWN2021_POS/A02AA_POS.txt
- S1_Fig.zip/Corpus/CROWN2021/CROWN2021_POS/A02AB_POS.txt
- S1_Fig.zip/Corpus/CROWN2021/CROWN2021_POS/A02AC_POS.txt
- S1_Fig.zip/Corpus/CROWN2021/CROWN2021_POS/A02AD_POS.txt
- S1_Fig.zip/Corpus/CROWN2021/CROWN2021_POS/A02AE_POS.txt
- S1_Fig.zip/Corpus/CROWN2021/CROWN2021_POS/A03AA_POS.txt
- S1_Fig.zip/Corpus/CROWN2021/CROWN2021_POS/A03AB_POS.txt
- S1_Fig.zip/Corpus/CROWN2021/CROWN2021_POS/A03AC_POS.txt
- S1_Fig.zip/Corpus/CROWN2021/CROWN2021_POS/A03AD_POS.txt
- S1_Fig.zip/Corpus/CROWN2021/CROWN2021_POS/A03AE_POS.txt
- S1_Fig.zip/Corpus/CROWN2021/CROWN2021_POS/A04AA_POS.txt
- S1_Fig.zip/Corpus/CROWN2021/CROWN2021_POS/A04AB_POS.txt
- S1_Fig.zip/Corpus/CROWN2021/CROWN2021_POS/A04AC_POS.txt
- S1_Fig.zip/Corpus/CROWN2021/CROWN2021_POS/A04AD_POS.txt
- S1_Fig.zip/Corpus/CROWN2021/CROWN2021_POS/A04AE_POS.txt
- S1_Fig.zip/Corpus/CROWN2021/CROWN2021_POS/A05AA_POS.txt
- S1_Fig.zip/Corpus/CROWN2021/CROWN2021_POS/A05AB_POS.txt
- S1_Fig.zip/Corpus/CROWN2021/CROWN2021_POS/A05AC_POS.txt
- S1_Fig.zip/Corpus/CROWN2021/CROWN2021_POS/A05AD_POS.txt
- S1_Fig.zip/Corpus/CROWN2021/CROWN2021_POS/A05AE_POS.txt
- S1_Fig.zip/Corpus/CROWN2021/CROWN2021_POS/A06AA_POS.txt
- S1_Fig.zip/Corpus/CROWN2021/CROWN2021_POS/A06AB_POS.txt
- S1_Fig.zip/Corpus/CROWN2021/CROWN2021_POS/A06AC_POS.txt
- S1_Fig.zip/Corpus/CROWN2021/CROWN2021_POS/A06AD_POS.txt
- S1_Fig.zip/Corpus/CROWN2021/CROWN2021_POS/A06AE_POS.txt
- S1_Fig.zip/Corpus/CROWN2021/CROWN2021_POS/A07AA_POS.txt
- S1_Fig.zip/Corpus/CROWN2021/CROWN2021_POS/A07AB_POS.txt
- S1_Fig.zip/Corpus/CROWN2021/CROWN2021_POS/A07AC_POS.txt
- S1_Fig.zip/Corpus/CROWN2021/CROWN2021_POS/A07AD_POS.txt
- S1_Fig.zip/Corpus/CROWN2021/CROWN2021_POS/A07AE_POS.txt
- S1_Fig.zip/Corpus/CROWN2021/CROWN2021_POS/A08AA_POS.txt
- S1_Fig.zip/Corpus/CROWN2021/CROWN2021_POS/A08AB_POS.txt
- S1_Fig.zip/Corpus/CROWN2021/CROWN2021_POS/A08AC_POS.txt
- S1_Fig.zip/Corpus/CROWN2021/CROWN2021_POS/A08AD_POS.txt
- S1_Fig.zip/Corpus/CROWN2021/CROWN2021_POS/A08AE_POS.txt
- S1_Fig.zip/Corpus/CROWN2021/CROWN2021_POS/A09AA_POS.txt
- S1_Fig.zip/Corpus/CROWN2021/CROWN2021_POS/A09AB_POS.txt
- S1_Fig.zip/Corpus/CROWN2021/CROWN2021_POS/A09AC_POS.txt
- S1_Fig.zip/Corpus/CROWN2021/CROWN2021_POS/A09AD_POS.txt
- S1_Fig.zip/Corpus/CROWN2021/CROWN2021_POS/A09AE_POS.txt
- S1_Fig.zip/Corpus/CROWN2021/CROWN2021_POS/A10AA_POS.txt
- S1_Fig.zip/Corpus/CROWN2021/CROWN2021_POS/A10AB_POS.txt
- S1_Fig.zip/Corpus/CROWN2021/CROWN2021_POS/A10AC_POS.txt
- S1_Fig.zip/Corpus/CROWN2021/CROWN2021_POS/A10AD_POS.txt
- S1_Fig.zip/Corpus/CROWN2021/CROWN2021_POS/A10AE_POS.txt
- S1_Fig.zip/Corpus/CROWN2021/CROWN2021_POS/A11AA_POS.txt
- S1_Fig.zip/Corpus/CROWN2021/CROWN2021_POS/A11AB_POS.txt
- S1_Fig.zip/Corpus/CROWN2021/CROWN2021_POS/A11AC_POS.txt
- S1_Fig.zip/Corpus/CROWN2021/CROWN2021_POS/A11AD_POS.txt
- S1_Fig.zip/Corpus/CROWN2021/CROWN2021_POS/A11AE_POS.txt
- S1_Fig.zip/Corpus/CROWN2021/CROWN2021_POS/A12AA_POS.txt
- S1_Fig.zip/Corpus/CROWN2021/CROWN2021_POS/A12AB_POS.txt
- S1_Fig.zip/Corpus/CROWN2021/CROWN2021_POS/A12AC_POS.txt
- S1_Fig.zip/Corpus/CROWN2021/CROWN2021_POS/A12AD_POS.txt
- S1_Fig.zip/Corpus/CROWN2021/CROWN2021_POS/A12AE_POS.txt
- S1_Fig.zip/Corpus/CROWN2021/CROWN2021_POS/A13AA_POS.txt
- S1_Fig.zip/Corpus/CROWN2021/CROWN2021_POS/A13AB_POS.txt
- S1_Fig.zip/Corpus/CROWN2021/CROWN2021_POS/A13AC_POS.txt
- S1_Fig.zip/Corpus/CROWN2021/CROWN2021_POS/A13AD_POS.txt
- S1_Fig.zip/Corpus/CROWN2021/CROWN2021_POS/A13AE_POS.txt
- S1_Fig.zip/Corpus/CROWN2021/CROWN2021_POS/A14AA_POS.txt
- S1_Fig.zip/Corpus/CROWN2021/CROWN2021_POS/A14AB_POS.txt
- S1_Fig.zip/Corpus/CROWN2021/CROWN2021_POS/A14AC_POS.txt
- S1_Fig.zip/Corpus/CROWN2021/CROWN2021_POS/A14AD_POS.txt
- S1_Fig.zip/Corpus/CROWN2021/CROWN2021_POS/A14AE_POS.txt
- S1_Fig.zip/Corpus/CROWN2021/CROWN2021_POS/A15AA_POS.txt
- S1_Fig.zip/Corpus/CROWN2021/CROWN2021_POS/A15AB_POS.txt
- S1_Fig.zip/Corpus/CROWN2021/CROWN2021_POS/A15AC_POS.txt
- S1_Fig.zip/Corpus/CROWN2021/CROWN2021_POS/A15AD_POS.txt
- S1_Fig.zip/Corpus/CROWN2021/CROWN2021_POS/A15AE_POS.txt
- S1_Fig.zip/Corpus/CROWN2021/CROWN2021_POS/A16AA_POS.txt
- S1_Fig.zip/Corpus/CROWN2021/CROWN2021_POS/A16AB_POS.txt
- S1_Fig.zip/Corpus/CROWN2021/CROWN2021_POS/A16AC_POS.txt
- S1_Fig.zip/Corpus/CROWN2021/CROWN2021_POS/A16AD_POS.txt
- S1_Fig.zip/Corpus/CROWN2021/CROWN2021_POS/A16AE_POS.txt
- S1_Fig.zip/Corpus/CROWN2021/CROWN2021_POS/A17AA_POS.txt
- S1_Fig.zip/Corpus/CROWN2021/CROWN2021_POS/A17AB_POS.txt
- S1_Fig.zip/Corpus/CROWN2021/CROWN2021_POS/A17AC_POS.txt
- S1_Fig.zip/Corpus/CROWN2021/CROWN2021_POS/A17AD_POS.txt
- S1_Fig.zip/Corpus/CROWN2021/CROWN2021_POS/A17AE_POS.txt
- S1_Fig.zip/Corpus/CROWN2021/CROWN2021_POS/A18AA_POS.txt
- S1_Fig.zip/Corpus/CROWN2021/CROWN2021_POS/A18AB_POS.txt
- S1_Fig.zip/Corpus/CROWN2021/CROWN2021_POS/A18AC_POS.txt
- S1_Fig.zip/Corpus/CROWN2021/CROWN2021_POS/A18AD_POS.txt
- S1_Fig.zip/Corpus/CROWN2021/CROWN2021_POS/A18AE_POS.txt
- S1_Fig.zip/Corpus/CROWN2021/CROWN2021_POS/A19AA_POS.txt
- S1_Fig.zip/Corpus/CROWN2021/CROWN2021_POS/A19AB_POS.txt
- S1_Fig.zip/Corpus/CROWN2021/CROWN2021_POS/A19AC_POS.txt
- S1_Fig.zip/Corpus/CROWN2021/CROWN2021_POS/A19AD_POS.txt
- S1_Fig.zip/Corpus/CROWN2021/CROWN2021_POS/A19AE_POS.txt
- S1_Fig.zip/Corpus/CROWN2021/CROWN2021_POS/A20AA_POS.txt
- S1_Fig.zip/Corpus/CROWN2021/CROWN2021_POS/A20AB_POS.txt
- S1_Fig.zip/Corpus/CROWN2021/CROWN2021_POS/A20AC_POS.txt
- S1_Fig.zip/Corpus/CROWN2021/CROWN2021_POS/A20AD_POS.txt
- S1_Fig.zip/Corpus/CROWN2021/CROWN2021_POS/A20AE_POS.txt
- S1_Fig.zip/Corpus/CROWN2021/CROWN2021_POS/A21AA_POS.txt
- S1_Fig.zip/Corpus/CROWN2021/CROWN2021_POS/A21AB_POS.txt
- S1_Fig.zip/Corpus/CROWN2021/CROWN2021_POS/A21AC_POS.txt
- S1_Fig.zip/Corpus/CROWN2021/CROWN2021_POS/A21AD_POS.txt
- S1_Fig.zip/Corpus/CROWN2021/CROWN2021_POS/A21AE_POS.txt
- S1_Fig.zip/Corpus/CROWN2021/CROWN2021_POS/A22AA_POS.txt
- S1_Fig.zip/Corpus/CROWN2021/CROWN2021_POS/A22AB_POS.txt
- S1_Fig.zip/Corpus/CROWN2021/CROWN2021_POS/A22AC_POS.txt
- S1_Fig.zip/Corpus/CROWN2021/CROWN2021_POS/A22AD_POS.txt
- S1_Fig.zip/Corpus/CROWN2021/CROWN2021_POS/A22AE_POS.txt
- S1_Fig.zip/Corpus/CROWN2021/CROWN2021_POS/A23AA_POS.txt
- S1_Fig.zip/Corpus/CROWN2021/CROWN2021_POS/A23AB_POS.txt
- S1_Fig.zip/Corpus/CROWN2021/CROWN2021_POS/A23AC_POS.txt
- S1_Fig.zip/Corpus/CROWN2021/CROWN2021_POS/A23AD_POS.txt
- S1_Fig.zip/Corpus/CROWN2021/CROWN2021_POS/A23AE_POS.txt
- S1_Fig.zip/Corpus/CROWN2021/CROWN2021_POS/A24AA_POS.txt
- S1_Fig.zip/Corpus/CROWN2021/CROWN2021_POS/A24AB_POS.txt
- S1_Fig.zip/Corpus/CROWN2021/CROWN2021_POS/A24AC_POS.txt
- S1_Fig.zip/Corpus/CROWN2021/CROWN2021_POS/A24AD_POS.txt
- S1_Fig.zip/Corpus/CROWN2021/CROWN2021_POS/A24AE_POS.txt
- S1_Fig.zip/Corpus/CROWN2021/CROWN2021_POS/A25AA_POS.txt
- S1_Fig.zip/Corpus/CROWN2021/CROWN2021_POS/A25AB_POS.txt
- S1_Fig.zip/Corpus/CROWN2021/CROWN2021_POS/A25AC_POS.txt
- S1_Fig.zip/Corpus/CROWN2021/CROWN2021_POS/A25AD_POS.txt
- S1_Fig.zip/Corpus/CROWN2021/CROWN2021_POS/A25AE_POS.txt
- S1_Fig.zip/Corpus/CROWN2021/CROWN2021_POS/A26AA_POS.txt
- S1_Fig.zip/Corpus/CROWN2021/CROWN2021_POS/A26AB_POS.txt
- S1_Fig.zip/Corpus/CROWN2021/CROWN2021_POS/A26AC_POS.txt
- S1_Fig.zip/Corpus/CROWN2021/CROWN2021_POS/A26AD_POS.txt
- S1_Fig.zip/Corpus/CROWN2021/CROWN2021_POS/A26AE_POS.txt
- S1_Fig.zip/Corpus/CROWN2021/CROWN2021_POS/A27AA_POS.txt
- S1_Fig.zip/Corpus/CROWN2021/CROWN2021_POS/A27AB_POS.txt
- S1_Fig.zip/Corpus/CROWN2021/CROWN2021_POS/A27AC_POS.txt
- S1_Fig.zip/Corpus/CROWN2021/CROWN2021_POS/A27AD_POS.txt
- S1_Fig.zip/Corpus/CROWN2021/CROWN2021_POS/A27AE_POS.txt
- S1_Fig.zip/Corpus/CROWN2021/CROWN2021_POS/A28AA_POS.txt
- S1_Fig.zip/Corpus/CROWN2021/CROWN2021_POS/A28AB_POS.txt
- S1_Fig.zip/Corpus/CROWN2021/CROWN2021_POS/A28AC_POS.txt
- S1_Fig.zip/Corpus/CROWN2021/CROWN2021_POS/A28AD_POS.txt
- S1_Fig.zip/Corpus/CROWN2021/CROWN2021_POS/A28AE_POS.txt
- S1_Fig.zip/Corpus/CROWN2021/CROWN2021_POS/A29AA_POS.txt
- S1_Fig.zip/Corpus/CROWN2021/CROWN2021_POS/A29AB_POS.txt
- S1_Fig.zip/Corpus/CROWN2021/CROWN2021_POS/A29AC_POS.txt
- S1_Fig.zip/Corpus/CROWN2021/CROWN2021_POS/A29AD_POS.txt
- S1_Fig.zip/Corpus/CROWN2021/CROWN2021_POS/A29AE_POS.txt
- S1_Fig.zip/Corpus/CROWN2021/CROWN2021_POS/A30AA_POS.txt
- S1_Fig.zip/Corpus/CROWN2021/CROWN2021_POS/A30AB_POS.txt
- S1_Fig.zip/Corpus/CROWN2021/CROWN2021_POS/A30AC_POS.txt
- S1_Fig.zip/Corpus/CROWN2021/CROWN2021_POS/A30AD_POS.txt
- S1_Fig.zip/Corpus/CROWN2021/CROWN2021_POS/A30AE_POS.txt
- S1_Fig.zip/Corpus/CROWN2021/CROWN2021_POS/A31AA_POS.txt
- S1_Fig.zip/Corpus/CROWN2021/CROWN2021_POS/A31AB_POS.txt
- S1_Fig.zip/Corpus/CROWN2021/CROWN2021_POS/A31AC_POS.txt
- S1_Fig.zip/Corpus/CROWN2021/CROWN2021_POS/A31AD_POS.txt
- S1_Fig.zip/Corpus/CROWN2021/CROWN2021_POS/A31AE_POS.txt
- S1_Fig.zip/Corpus/CROWN2021/CROWN2021_POS/A32AA_POS.txt
- S1_Fig.zip/Corpus/CROWN2021/CROWN2021_POS/A32AB_POS.txt
- S1_Fig.zip/Corpus/CROWN2021/CROWN2021_POS/A32AC_POS.txt
- S1_Fig.zip/Corpus/CROWN2021/CROWN2021_POS/A32AD_POS.txt
- S1_Fig.zip/Corpus/CROWN2021/CROWN2021_POS/A32AE_POS.txt
- S1_Fig.zip/Corpus/CROWN2021/CROWN2021_POS/A33AA_POS.txt
- S1_Fig.zip/Corpus/CROWN2021/CROWN2021_POS/A33AB_POS.txt
- S1_Fig.zip/Corpus/CROWN2021/CROWN2021_POS/A33AC_POS.txt
- S1_Fig.zip/Corpus/CROWN2021/CROWN2021_POS/A33AD_POS.txt
- S1_Fig.zip/Corpus/CROWN2021/CROWN2021_POS/A33AE_POS.txt
- S1_Fig.zip/Corpus/CROWN2021/CROWN2021_POS/A34AA_POS.txt
- S1_Fig.zip/Corpus/CROWN2021/CROWN2021_POS/A34AB_POS.txt
- S1_Fig.zip/Corpus/CROWN2021/CROWN2021_POS/A34AC_POS.txt
- S1_Fig.zip/Corpus/CROWN2021/CROWN2021_POS/A34AD_POS.txt
- S1_Fig.zip/Corpus/CROWN2021/CROWN2021_POS/A34AE_POS.txt
- S1_Fig.zip/Corpus/CROWN2021/CROWN2021_POS/A35AA_POS.txt
- S1_Fig.zip/Corpus/CROWN2021/CROWN2021_POS/A35AB_POS.txt
- S1_Fig.zip/Corpus/CROWN2021/CROWN2021_POS/A35AC_POS.txt
- S1_Fig.zip/Corpus/CROWN2021/CROWN2021_POS/A35AD_POS.txt
- S1_Fig.zip/Corpus/CROWN2021/CROWN2021_POS/A35AE_POS.txt
- S1_Fig.zip/Corpus/CROWN2021/CROWN2021_POS/A36AA_POS.txt
- S1_Fig.zip/Corpus/CROWN2021/CROWN2021_POS/A36AB_POS.txt
- S1_Fig.zip/Corpus/CROWN2021/CROWN2021_POS/A36AC_POS.txt
- S1_Fig.zip/Corpus/CROWN2021/CROWN2021_POS/A36AD_POS.txt
- S1_Fig.zip/Corpus/CROWN2021/CROWN2021_POS/A36AE_POS.txt
- S1_Fig.zip/Corpus/CROWN2021/CROWN2021_POS/A37AA_POS.txt
- S1_Fig.zip/Corpus/CROWN2021/CROWN2021_POS/A37AB_POS.txt
- S1_Fig.zip/Corpus/CROWN2021/CROWN2021_POS/A37AC_POS.txt
- S1_Fig.zip/Corpus/CROWN2021/CROWN2021_POS/A37AD_POS.txt
- S1_Fig.zip/Corpus/CROWN2021/CROWN2021_POS/A37AE_POS.txt
- S1_Fig.zip/Corpus/CROWN2021/CROWN2021_POS/A38AA_POS.txt
- S1_Fig.zip/Corpus/CROWN2021/CROWN2021_POS/A38AB_POS.txt
- S1_Fig.zip/Corpus/CROWN2021/CROWN2021_POS/A38AC_POS.txt
- S1_Fig.zip/Corpus/CROWN2021/CROWN2021_POS/A38AD_POS.txt
[truncated: 1,895 more entries]
