# Supplementary material for: Unraveling image construction by modality: Corpus-based diachronic insights into the reports to the Party Congress of China
Source: PLoS One. 2025 Mar 5;20(3):e0316017. doi: 10.1371/journal.pone.0316017 (PMC11882057; doi:10.1371/journal.pone.0316017)
Supplement: S1 File — (ZIP) [file pone.0316017.s001.zip › S1_Fig.zip/Corpus/Annotations/Annotations of the RNCs sections(by section)/S1_ideology/16.EN_S1_ideology.txt]

II_CRD ._PUN 
Implement_VVB the_AT0 Important_AJ0 Thought_NN1 of_PRF Three_CRD 
Represents_VVZ in_PRP an_AT0 All-Round_AJ0 Way_NN1 To_TO0 open_VVI up_AVP 
new_AJ0 prospects_NN2 for_PRP the_AT0 cause_NN1 of_PRF socialism_NN1 with_PRP 
Chinese_AJ0 characteristics_NN2 ,_PUN we_PNP must_VM0 hold_VVI high_AV0 
the_AT0 great_AJ0 banner_NN1 of_PRF Deng_NP0 Xiaoping_NP0 Theory_NN1 and_CJC 
implement_VVB the_AT0 important_AJ0 thought_NN1 of_PRF Three_CRD 
Represents_VVZ ._PUN 
As_PRP a_AT0 continuation_NN1 and_CJC development_NN1 of_PRF 
Marxism-Leninism_NP0 ,_PUN Mao_NP0 Zedong_NP0 Thought_VVD and_CJC Deng_NP0 
Xiaoping_NP0 Theory_NN1 ,_PUN this_DT0 important_AJ0 thought_NN1 reflects_VVZ 
new_AJ0 requirements_NN2 for_PRP the_AT0 work_NN1 of_PRF the_AT0 Party_NN1 
and_CJC state_VVB arising_VVG from_PRP the_AT0 changes_NN2 in_PRP China_NP0 
and_CJC other_AJ0 parts_NN2 of_PRF the_AT0 world_NN1 today.It_NN0 is_VBZ a_AT0 
powerful_AJ0 theoretical_AJ0 weapon_NN1 for_PRP strengthening_VVG and_CJC 
improving_AJ0 Party_NN1 building_NN1 and_CJC promoting_VVG 
self-improvement_AJ0 and_CJC development_NN1 of_PRF socialism_NN1 in_PRP 
China.It_NP0 is_VBZ the_AT0 crystallization_NN1 of_PRF the_AT0 Party_NN1 
's_POS collective_AJ0 wisdom_NN1 and_CJC a_AT0 guiding_AJ0 ideology_NN1 
the_AT0 Party_NN1 must_VM0 follow_VVI for_PRP a_AT0 long_AJ0 time_NN1 to_TO0 
come_VVI ._PUN 
Persistent_AJ0 implementation_NN1 of_PRF the_AT0 "_PUQ Three_CRD 
Represents_VVZ "_PUQ is_VBZ the_AT0 foundation_NN1 for_PRP building_VVG 
our_DPS Party_NN1 ,_PUN the_AT0 cornerstone_NN1 for_PRP its_DPS governance_NN1 
and_CJC the_AT0 source_NN1 of_PRF its_DPS strength_NN1 ._PUN 
The_AT0 important_AJ0 thought_NN1 of_PRF Three_CRD Represents_VVZ has_VHZ 
been_VBN put_VVN forward_AV0 on_PRP the_AT0 basis_NN1 of_PRF a_AT0 
scientific_AJ0 judgment_NN1 of_PRF the_AT0 Party_NN1 's_POS historical_AJ0 
position_NN1 ._PUN 
Having_VHG gone_VVN through_PRP the_AT0 revolution_NN1 ,_PUN 
reconstruction_NN1 and_CJC reform_NN1 ,_PUN our_DPS Party_NN1 has_VHZ 
evolved_VVN from_PRP a_AT0 party_NN1 that_CJT led_VVD the_AT0 people_NN0 
in_PRP fighting_VVG for_PRP state_NN1 power_NN1 to_PRP a_AT0 party_NN1 
that_CJT has_VHZ led_VVN the_AT0 people_NN0 in_PRP exercising_VVG the_AT0 
power_NN1 and_CJC has_VHZ long_AV0 remained_VVN in_PRP power.It_NN0 has_VHZ 
developed_VVN from_PRP a_AT0 party_NN1 that_CJT led_VVD national_AJ0 
reconstruction_NN1 under_PRP external_AJ0 blockade_NN1 and_CJC a_AT0 
planned_AJ0 economy_NN1 to_PRP a_AT0 party_NN1 that_CJT is_VBZ leading_VVG 
national_AJ0 development_NN1 while_CJS the_AT0 country_NN1 is_VBZ opening_VVG 
to_PRP the_AT0 outside_AJ0 world_NN1 and_CJC developing_VVG a_AT0 
socialist_AJ0 market_NN1 economy_NN1 ._PUN 
Keeping_VVG in_PRP mind_NN1 the_AT0 past_NN1 ,_PUN present_AJ0 and_CJC 
future_NN1 of_PRF China_NP0 and_CJC other_AJ0 parts_NN2 of_PRF the_AT0 
world_NN1 ,_PUN we_PNP must_VM0 accurately_AV0 comprehend_VVI the_AT0 
characteristics_NN2 of_PRF the_AT0 times_NN2 and_CJC the_AT0 Party_NN1 's_POS 
tasks_NN2 ,_PUN scientifically_AV0 formulate_VVB and_CJC correctly_AV0 
implement_VVB the_AT0 Party_NN1 's_POS line_NN1 ,_PUN principles_NN2 and_CJC 
policies_NN2 ,_PUN and_CJC study_NN1 and_CJC settle_VVB questions_NN2 
concerning_PRP the_AT0 promotion_NN1 of_PRF China_NP0 's_POS social_AJ0 
progress_NN1 and_CJC the_AT0 improvement_NN1 of_PRF Party_NN1 building.We_NN0 
should_VM0 neither_AV0 approach_VVI questions_NN2 out_PRP of_PRP their_DPS 
historical_AJ0 context_NN1 nor_CJC lose_VVB our_DPS bearings_NN2 ,_PUN and_CJC 
we_PNP should_VM0 neither_AV0 fall_VVI behind_PRP the_AT0 times_NN2 nor_CJC 
skip_VVB the_AT0 stages_NN2 ,_PUN so_AV0 as_AV0 to_TO0 ensure_VVI that_CJT 
our_DPS cause_NN1 will_VM0 advance_VVI from_PRP victory_NN1 to_PRP victory_NN1 
._PUN 
The_AT0 implementation_NN1 of_PRF the_AT0 important_AJ0 thought_NN1 of_PRF 
Three_CRD Represents_VVZ is_VBZ ,_PUN in_PRP essence_NN1 ,_PUN to_TO0 keep_VVI 
pace_NN1 with_PRP the_AT0 times_NN2 ,_PUN maintain_VVB the_AT0 Party_NN1 
's_POS progressiveness_NN1 and_CJC exercise_VVB the_AT0 state_NN1 power_NN1 
in_PRP the_AT0 interest_NN1 of_PRF the_AT0 people_NN0 ._PUN 
All_DT0 Party_NN1 members_NN2 must_VM0 be_VBI keenly_AV0 aware_AJ0 of_PRF 
this_DT0 basic_AJ0 requirement_NN1 and_CJC become_VVB more_AV0 conscious_AJ0 
and_CJC determined_VVN in_PRP implementing_VVG this_DT0 important_AJ0 
thought_NN1 ._PUN 
1_CRD ._PUN 
To_TO0 carry_VVI out_AVP the_AT0 important_AJ0 thought_NN1 of_PRF Three_CRD 
Represents_VVZ ,_PUN the_AT0 whole_AJ0 Party_NN1 must_VM0 maintain_VVI the_AT0 
spirit_NN1 of_PRF keeping_VVG pace_NN1 with_PRP the_AT0 times_NN2 and_CJC 
blaze_VVB new_AJ0 trails_NN2 for_PRP the_AT0 development_NN1 of_PRF the_AT0 
Marxist_AJ0 theory_NN1 ._PUN 
Upholding_VVG the_AT0 Party_NN1 's_POS ideological_AJ0 line_NN1 ,_PUN 
emancipating_VVG the_AT0 mind_NN1 ,_PUN seeking_VVG truth_NN1 from_PRP 
facts_NN2 and_CJC keeping_VVG pace_NN1 with_PRP the_AT0 times_NN2 are_VBB 
decisive_AJ0 factors_NN2 for_PRP our_DPS Party_NN1 to_TO0 retain_VVI its_DPS 
progressiveness_NN1 and_CJC enhance_VVI its_DPS creativity_NN1 ._PUN 
Keeping_VVG pace_NN1 with_PRP the_AT0 times_NN2 means_VVZ that_CJT all_DT0 
the_AT0 theory_NN1 and_CJC work_NN1 of_PRF the_AT0 Party_NN1 must_VM0 
conform_VVI to_PRP the_AT0 times_NN2 ,_PUN follow_VVB the_AT0 law_NN1 of_PRF 
development_NN1 and_CJC display_VVB great_AJ0 creativity_NN1 ._PUN 
Whether_CJS we_PNP can_VM0 persist_VVI in_PRP doing_VDG this_DT0 bears_VVZ 
on_PRP the_AT0 future_NN1 and_CJC destiny_NN1 of_PRF the_AT0 Party_NN1 and_CJC 
state_NN1 ._PUN 
Innovation_NN1 sustains_VVZ the_AT0 progress_NN1 of_PRF a_AT0 nation.It_NN0 
is_VBZ an_AT0 inexhaustible_AJ0 motive_NN1 force_NN1 for_PRP the_AT0 
prosperity_NN1 of_PRF a_AT0 country_NN1 and_CJC the_AT0 source_NN1 of_PRF 
the_AT0 eternal_AJ0 vitality_NN1 of_PRF a_AT0 political_AJ0 party_NN1 ._PUN 
The_AT0 world_NN1 is_VBZ changing_VVG ,_PUN China_NP0 's_POS reform_NN1 ,_PUN 
opening_VVG up_AVP and_CJC modernization_NN1 drive_NN1 are_VBB advancing_AJ0 
and_CJC our_DPS people_NN0 's_POS great_AJ0 practice_NN1 is_VBZ 
progressing.All_NN0 this_DT0 urgently_AV0 requires_VVZ our_DPS Party_NN1 
to_TO0 sum_VVI up_AVP new_AJ0 experience_NN1 from_PRP practice_NN1 ,_PUN 
draw_VVB on_PRP the_AT0 achievements_NN2 of_PRF modern_AJ0 human_AJ0 
civilization_NN1 ,_PUN broaden_VVB its_DPS fields_NN2 of_PRF vision_NN1 in_PRP 
theory_NN1 and_CJC come_VVB up_AVP with_PRP new_AJ0 theses_NN2 with_PRP 
the_AT0 courage_NN1 of_PRF the_AT0 theory_NN1 of_PRF Marxism_NN1 ._PUN 
Only_AV0 thus_AV0 can_VVB our_DPS Party_NN1 's_POS ideology_NN1 and_CJC 
theory_NN1 guide_VVB the_AT0 whole_AJ0 Party_NN1 and_CJC the_AT0 entire_AJ0 
people_NN0 forward_AV0 and_CJC inspire_VVB them_PNP to_TO0 push_VVI ahead_AV0 
the_AT0 cause_NN1 of_PRF building_NN1 socialism_NN1 with_PRP Chinese_AJ0 
characteristics_NN2 ._PUN 
Theoretical_AJ0 innovation_NN1 based_VVN on_PRP practice_NN1 precedes_VVZ 
social_AJ0 development_NN1 and_CJC changes_NN2 ._PUN 
Bringing_VVG forth_AV0 new_AJ0 ideas_NN2 in_PRP institutions_NN2 ,_PUN 
science_NN1 and_CJC technology_NN1 ,_PUN culture_NN1 and_CJC other_AJ0 
fields_NN2 through_PRP theoretical_AJ0 innovation_NN1 ,_PUN exploring_VVG 
the_AT0 way_NN1 forward_AV0 in_PRP practice_NN1 ,_PUN never_AV0 becoming_VVG 
conceited_AJ0 and_CJC never_AV0 slackening_VVG our_DPS effort_NN1 -_PUN 
these_DT0 are_VBB the_AT0 ways_NN2 of_PRF running_VVG the_AT0 Party_NN1 
and_CJC state_NN1 ,_PUN which_DTQ we_PNP should_VM0 follow_VVI for_PRP a_AT0 
long_AJ0 time_NN1 to_TO0 come_VVI ._PUN 
Innovation_NN1 requires_VVZ emancipating_VVG our_DPS minds_NN2 ,_PUN 
seeking_VVG truth_NN1 from_PRP facts_NN2 and_CJC keeping_VVG pace_NN1 with_PRP 
the_AT0 times_NN2 ._PUN 
There_EX0 is_VBZ no_AT0 limit_NN1 to_PRP practice_NN1 nor_CJC to_PRP 
innovation_NN1 ._PUN 
We_PNP will_VM0 surpass_VVI our_DPS predecessors_NN2 ,_PUN and_CJC future_AJ0 
generations_NN2 will_VM0 certainly_AV0 surpass_VVI us_PNP ._PUN 
This_DT0 is_VBZ an_AT0 inexorable_AJ0 law_NN1 governing_VVG social_AJ0 
advancement_NN1 ._PUN 
We_PNP must_VM0 adapt_VVI ourselves_PNX to_PRP the_AT0 progress_NN1 of_PRF 
practice_NN1 and_CJC test_VVB all_DT0 things_NN2 in_PRP practice.We_NN0 
must_VM0 conscientiously_AV0 free_VVI our_DPS minds_NN2 from_PRP the_AT0 
shackles_NN2 of_PRF the_AT0 outdated_AJ0 notions_NN2 ,_PUN practices_NN2 
and_CJC systems_NN2 ,_PUN from_PRP the_AT0 erroneous_AJ0 and_CJC dogmatic_AJ0 
interpretations_NN2 of_PRF Marxism_NN1 and_CJC from_PRP the_AT0 fetters_NN2 
of_PRF subjectivism_NN1 and_CJC metaphysics_NN2 ._PUN 
While_CJS upholding_VVG the_AT0 basic_AJ0 tenets_NN2 of_PRF Marxism_NN1 ,_PUN 
we_PNP must_VM0 add_VVI new_AJ0 chapters_NN2 of_PRF theory_NN1 to_PRP 
it.While_NN0 carrying_VVG forward_AV0 the_AT0 revolutionary_AJ0 tradition_NN1 
,_PUN we_PNP must_VM0 acquire_VVI new_AJ0 experience_NN1 ._PUN 
We_PNP should_VM0 be_VBI good_AJ0 at_PRP seeking_VVG unity_NN1 in_PRP 
thinking_VVG through_AVP the_AT0 emancipation_NN1 of_PRF our_DPS minds_NN2 
and_CJC guiding_AJ0 our_DPS new_AJ0 practice_NN1 with_PRP the_AT0 
developing_AJ0 Marxism_NN1 ._PUN 
2_CRD ._PUN 
To_TO0 carry_VVI out_AVP the_AT0 important_AJ0 thought_NN1 of_PRF Three_CRD 
Represents_VVZ ,_PUN it_PNP is_VBZ essential_AJ0 for_PRP the_AT0 Party_NN1 
to_TO0 give_VVI top_AJ0 priority_NN1 to_PRP development_NN1 in_PRP 
governing_VVG and_CJC rejuvenating_VVG the_AT0 country_NN1 and_CJC open_VVB 
up_AVP new_AJ0 prospects_NN2 for_PRP the_AT0 modernization_NN1 drive_NN1 ._PUN 
A_AT0 Marxist_AJ0 ruling_AJ0 party_NN1 must_VM0 attach_VVI great_AJ0 
importance_NN1 to_PRP the_AT0 liberation_NN1 and_CJC development_NN1 of_PRF 
the_AT0 productive_AJ0 forces_NN2 ._PUN 
Without_PRP development_NN1 ,_PUN it_PNP would_VM0 be_VBI impossible_AJ0 
to_TO0 maintain_VVI the_AT0 progressiveness_NN1 of_PRF the_AT0 Party_NN1 ,_PUN 
give_VVB play_NN1 to_PRP the_AT0 superiority_NN1 of_PRF the_AT0 socialist_AJ0 
system_NN1 and_CJC make_VVB the_AT0 people_NN0 rich_AJ0 and_CJC the_AT0 
country_NN1 strong_AJ0 ._PUN 
The_AT0 progressiveness_NN1 of_PRF the_AT0 Party_NN1 is_VBZ concrete_AJ0 
and_CJC historical_AJ0 ,_PUN and_CJC it_PNP must_VM0 be_VBI judged_VVN by_PRP 
whether_CJS the_AT0 Party_NN1 promotes_VVZ the_AT0 development_NN1 of_PRF 
the_AT0 advanced_AJ0 productive_AJ0 forces_NN2 and_CJC culture_NN1 in_PRP 
present-day_AJ0 China_NP0 and_CJC works_VVZ to_TO0 safeguard_VVI and_CJC 
realize_VVI the_AT0 fundamental_AJ0 interests_NN2 of_PRF the_AT0 
overwhelming_AJ0 majority_NN1 of_PRF the_AT0 people.In_NN0 the_AT0 final_AJ0 
analysis_NN1 ,_PUN it_PNP must_VM0 be_VBI judged_VVN by_PRP the_AT0 Party_NN1 
's_POS role_NN1 in_PRP propelling_VVG history_NN1 forward_AV0 ._PUN 
In_PRP China_NP0 ,_PUN a_AT0 large_AJ0 developing_AJ0 country_NN1 with_PRP 
a_AT0 backward_AJ0 economy_NN1 and_CJC culture_NN1 ,_PUN where_CJS our_DPS 
Party_NN1 is_VBZ leading_VVG the_AT0 people_NN0 in_PRP the_AT0 
modernization_NN1 drive_NN1 ,_PUN a_AT0 good_AJ0 solution_NN1 to_PRP the_AT0 
problem_NN1 of_PRF development_NN1 has_VHZ a_AT0 direct_AJ0 bearing_NN1 on_PRP 
the_AT0 trend_NN1 of_PRF popular_AJ0 sentiment_NN1 and_CJC the_AT0 success_NN1 
of_PRF our_DPS cause_NN1 ._PUN 
Shouldering_VVG the_AT0 historical_AJ0 responsibility_NN1 to_TO0 propel_VVI 
the_AT0 Chinese_AJ0 society_NN1 ,_PUN the_AT0 Party_NN1 must_VM0 always_AV0 
keep_VVI a_AT0 firm_AJ0 grip_NN1 on_PRP development_NN1 --_NN1 the_AT0 top_AJ0 
priority_NN1 for_PRP its_DPS governance_NN1 and_CJC rejuvenation_NN1 of_PRF 
the_AT0 country.It_NN0 must_VM0 maintain_VVI its_DPS progressiveness_NN1 
and_CJC give_VVI play_NN1 to_PRP the_AT0 superiority_NN1 of_PRF the_AT0 
socialist_AJ0 system_NN1 by_PRP developing_VVG the_AT0 advanced_AJ0 
productive_AJ0 forces_NN2 and_CJC culture_NN1 and_CJC realizing_VVG the_AT0 
fundamental_AJ0 interests_NN2 of_PRF the_AT0 overwhelming_AJ0 majority_NN1 
of_PRF the_AT0 people_NN0 ,_PUN speeding_VVG up_AVP all-round_AV0 social_AJ0 
progress_NN1 and_CJC promoting_VVG the_AT0 all-round_AJ0 development_NN1 
of_PRF people_NN0 ._PUN 
So_AV0 long_AV0 as_CJS the_AT0 Party_NN1 firmly_AV0 grasps_VVZ this_DT0 
point_NN1 ,_PUN it_PNP will_VM0 have_VHI thoroughly_AV0 understood_VVN the_AT0 
aspirations_NN2 of_PRF the_AT0 people_NN0 and_CJC the_AT0 essence_NN1 of_PRF 
the_AT0 socialist_AJ0 modernization_NN1 drive_NN1 ,_PUN and_CJC thus_AV0 
it_PNP will_VM0 be_VBI able_AJ0 to_TO0 keep_VVI implementing_VVG the_AT0 
important_AJ0 thought_NN1 of_PRF Three_CRD Represents_VVZ and_CJC 
consolidating_VVG its_DPS position_NN1 as_PRP the_AT0 ruling_AJ0 party_NN1 
and_CJC meet_VVB the_AT0 requirement_NN1 of_PRF making_VVG the_AT0 country_NN1 
strong_AJ0 and_CJC the_AT0 people_NN0 rich_AJ0 ._PUN 
Development_NN1 requires_VVZ that_CJT we_PNP always_AV0 concentrate_VVB on_PRP 
economic_AJ0 growth_NN1 ,_PUN base_VVB ourselves_PNX on_PRP China_NP0 's_POS 
realities_NN2 ,_PUN conform_VVB to_PRP the_AT0 trend_NN1 of_PRF the_AT0 
times_NN2 and_CJC continue_VVB to_TO0 explore_VVI new_AJ0 ways_NN2 to_TO0 
promote_VVI the_AT0 progress_NN1 of_PRF the_AT0 advanced_AJ0 productive_AJ0 
forces_NN2 and_CJC culture_NN1 ._PUN 
Development_NN1 requires_VVZ that_CJT we_PNP uphold_VVB and_CJC deepen_VVB 
the_AT0 reform_NN1 ._PUN 
It_PNP requires_VVZ that_CJT we_PNP do_VDB away_AV0 with_PRP all_DT0 
notions_NN2 which_DTQ hinder_VVB development_NN1 ,_PUN change_VVB all_DT0 
practices_NN2 and_CJC regulations_NN2 which_DTQ impede_VVB it_PNP and_CJC 
get_VVB rid_VVN of_PRF all_DT0 the_AT0 drawbacks_NN2 of_PRF the_AT0 
systems_NN2 which_DTQ adversely_AV0 affect_VVB it_PNP ._PUN 
Development_NN1 requires_VVZ that_CJT we_PNP trust_VVB and_CJC rely_VVB on_PRP 
the_AT0 people_NN0 who_PNQ are_VBB the_AT0 motive_NN1 force_NN1 for_PRP 
pushing_VVG forward_AV0 the_AT0 advance_NN1 of_PRF history_NN1 ._PUN 
We_PNP will_VM0 pool_NN1 the_AT0 wisdom_NN1 and_CJC strength_NN1 of_PRF 
the_AT0 people_NN0 of_PRF the_AT0 whole_AJ0 country_NN1 and_CJC 
concentrate_VVB on_PRP construction_NN1 and_CJC development_NN1 ._PUN 
3_CRD ._PUN 
To_TO0 carry_VVI out_AVP the_AT0 important_AJ0 thought_NN1 of_PRF Three_CRD 
Represents_VVZ ,_PUN it_PNP is_VBZ essential_AJ0 to_TO0 bring_VVI all_DT0 
positive_AJ0 factors_NN2 into_PRP full_AJ0 play_NN1 and_CJC bring_VVB new_AJ0 
forces_NN2 to_PRP the_AT0 great_AJ0 cause_NN1 of_PRF rejuvenating_VVG the_AT0 
Chinese_AJ0 nation_NN1 ._PUN 
The_AT0 interests_NN2 of_PRF the_AT0 overwhelming_AJ0 majority_NN1 of_PRF 
the_AT0 people_NN0 and_CJC the_AT0 initiative_NN1 and_CJC creativity_NN1 
of_PRF the_AT0 whole_AJ0 society_NN1 and_CJC the_AT0 entire_AJ0 nation_NN1 
are_VBB always_AV0 the_AT0 most_AV0 decisive_AJ0 factors_NN2 for_PRP 
advancing_VVG the_AT0 cause_NN1 of_PRF the_AT0 Party_NN1 and_CJC state_NN1 
._PUN 
In_PRP the_AT0 process_NN1 of_PRF profound_AJ0 social_AJ0 changes_NN2 in_PRP 
our_DPS country_NN1 and_CJC the_AT0 rapid_AJ0 development_NN1 of_PRF the_AT0 
cause_NN1 of_PRF the_AT0 Party_NN1 and_CJC state_NN1 ,_PUN it_PNP is_VBZ 
vitally_AV0 important_AJ0 to_TO0 properly_AV0 balance_VVI the_AT0 
interests_NN2 of_PRF all_DT0 quarters_NN2 and_CJC fully_AV0 mobilize_VVB 
and_CJC rally_VVB all_DT0 positive_AJ0 factors_NN2 ._PUN 
With_PRP the_AT0 deepening_AJ0 of_PRF reform_NN1 and_CJC opening_VVG up_AVP 
and_CJC economic_AJ0 and_CJC cultural_AJ0 development_NN1 ,_PUN the_AT0 
working_AJ0 class_NN1 in_PRP China_NP0 has_VHZ expanded_VVN steadily_AV0 
and_CJC its_DPS quality_NN1 improved_VVD ._PUN 
The_AT0 working_AJ0 class_NN1 ,_PUN with_PRP the_AT0 intellectuals_NN2 as_PRP 
part_NN1 of_PRF it_PNP ,_PUN and_CJC the_AT0 farmers_NN2 are_VBB always_AV0 
the_AT0 basic_AJ0 forces_NN2 for_PRP promoting_VVG the_AT0 development_NN1 
of_PRF the_AT0 advanced_AJ0 productive_AJ0 forces_NN2 and_CJC all-round_AV0 
social_AJ0 progress_NN1 in_PRP our_DPS country_NN1 ._PUN 
Emerging_VVG in_PRP the_AT0 process_NN1 of_PRF social_AJ0 changes_NN2 ,_PUN 
entrepreneurs_NN2 and_CJC technical_AJ0 personnel_NN2 employed_VVN by_PRP 
non-public_AJ0 scientific_AJ0 and_CJC technological_AJ0 enterprises_NN2 ,_PUN 
managerial_AJ0 and_CJC technical_AJ0 staff_NN0 employed_VVN by_PRP 
overseas-funded_AJ0 enterprises_NN2 ,_PUN the_AT0 self-employed_AJ0 ,_PUN 
private_AJ0 entrepreneurs_NN2 ,_PUN employees_NN2 in_PRP intermediaries_NN2 
,_PUN free-lance_AJ0 professionals_NN2 and_CJC members_NN2 of_PRF other_AJ0 
social_AJ0 strata_NN2 are_VBB all_DT0 builders_NN2 of_PRF socialism_NN1 
with_PRP Chinese_AJ0 characteristics_NN2 ._PUN 
We_PNP should_VM0 unite_VVI with_PRP the_AT0 people_NN0 of_PRF all_DT0 
social_AJ0 strata_NN2 who_PNQ help_VVB to_TO0 make_VVI the_AT0 motherland_NN1 
prosperous_AJ0 and_CJC strong_AJ0 ,_PUN encouraging_VVG their_DPS 
pioneering_AJ0 spirit_NN1 ,_PUN protecting_VVG their_DPS legitimate_AJ0 
rights_NN2 and_CJC interests_NN2 and_CJC commending_VVG the_AT0 
outstanding_AJ0 ones_NN2 in_PRP an_AT0 effort_NN1 to_TO0 create_VVI a_AT0 
situation_NN1 in_PRP which_DTQ all_DT0 people_NN0 are_VBB well_AV0 
positioned_VVN ,_PUN do_VDB their_DPS best_AJS and_CJC live_VVB in_PRP 
harmony_NN1 ._PUN 
We_PNP must_VM0 respect_VVI work_NN1 ,_PUN knowledge_NN1 ,_PUN competent_AJ0 
people_NN0 and_CJC creation.This_NN0 should_VM0 be_VBI an_AT0 important_AJ0 
policy_NN1 of_PRF the_AT0 Party_NN1 and_CJC state_VVB to_TO0 be_VBI 
conscientiously_AV0 implemented_VVN in_PRP society_NN1 at_AV0 large_AV0 ._PUN 
We_PNP need_VVB to_TO0 respect_VVI and_CJC protect_VVI all_DT0 work_VVB 
that_DT0 is_VBZ good_AJ0 for_PRP the_AT0 people_NN0 and_CJC society_NN1 ._PUN 
All_DT0 work_VVB that_CJT contributes_VVZ to_PRP the_AT0 socialist_AJ0 
modernization_NN1 drive_NN1 in_PRP China_NP0 ,_PUN physical_AJ0 or_CJC 
mental_AJ0 and_CJC simple_AJ0 or_CJC complicated_AJ0 ,_PUN is_VBZ glorious_AJ0 
and_CJC should_VM0 be_VBI acknowledged_VVN and_CJC respected_VVN ._PUN 
All_DT0 investors_NN2 at_PRP home_NN1 or_CJC from_PRP overseas_AV0 should_VM0 
be_VBI encouraged_VVN to_TO0 carry_VVI out_AVP business_NN1 activities_NN2 
in_PRP China_NP0 's_POS development_NN1 ._PUN 
All_DT0 legitimate_AJ0 income_NN1 ,_PUN from_PRP work_NN1 or_CJC not_XX0 ,_PUN 
should_VM0 be_VBI protected_VVN ._PUN 
It_PNP is_VBZ improper_AJ0 to_TO0 judge_VVI whether_CJS people_NN0 are_VBB 
politically_AV0 progressive_AJ0 or_CJC backward_AV0 simply_AV0 by_PRP 
whether_CJS they_PNP own_VVB property_NN1 or_CJC how_AVQ much_DT0 property_NN1 
they_PNP own.But_NN0 rather_AV0 ,_PUN we_PNP should_VM0 judge_VVI them_PNP 
mainly_AV0 by_PRP their_DPS political_AJ0 awareness_NN1 ,_PUN state_NN1 of_PRF 
mind_NN1 and_CJC performance_NN1 ,_PUN by_PRP how_AVQ they_PNP have_VHB 
acquired_VVN and_CJC used_VVN their_DPS property_NN1 ,_PUN and_CJC by_PRP 
how_AVQ they_PNP have_VHB contributed_VVN to_PRP the_AT0 cause_NN1 of_PRF 
building_NN1 socialism_NN1 with_PRP Chinese_AJ0 characteristics_NN2 
through_PRP their_DPS work_NN1 ._PUN 
It_PNP is_VBZ necessary_AJ0 to_TO0 foster_VVI notions_NN2 and_CJC form_VVI 
a_AT0 business_NN1 mechanism_NN1 inconformity_NN1 with_PRP the_AT0 basic_AJ0 
economic_AJ0 system_NN1 in_PRP the_AT0 primary_AJ0 stage_NN1 of_PRF 
socialism_NN1 and_CJC create_VVB a_AT0 social_AJ0 environment_NN1 in_PRP 
which_DTQ people_NN0 are_VBB encouraged_VVN to_TO0 achieve_VVI something_PNI 
and_CJC helped_VVN to_TO0 make_VVI a_AT0 success_NN1 of_PRF their_DPS 
career_NN1 ,_PUN so_AV0 as_AV0 to_TO0 unleash_VVI all_DT0 the_AT0 vitality_NN1 
contained_VVN in_PRP work_NN1 ,_PUN knowledge_NN1 ,_PUN technology_NN1 ,_PUN 
management_NN1 and_CJC capital_NN1 and_CJC give_VVB full_AJ0 play_NN1 to_PRP 
all_DT0 sources_NN2 of_PRF social_AJ0 wealth_NN1 for_PRP the_AT0 benefit_NN1 
of_PRF the_AT0 people_NN0 ._PUN 
In_PRP building_NN1 socialism_NN1 with_PRP Chinese_AJ0 characteristics_NN2 
,_PUN the_AT0 fundamental_AJ0 interests_NN2 of_PRF the_AT0 people_NN0 of_PRF 
the_AT0 whole_AJ0 country_NN1 are_VBB identical_AJ0 ,_PUN on_PRP the_AT0 
basis_NN1 of_PRF which_DTQ concrete_AJ0 interest_NN1 relations_NN2 and_CJC 
internal_AJ0 contradictions_NN2 can_VM0 be_VBI adjusted_VVN ._PUN 
In_PRP the_AT0 formulation_NN1 and_CJC implementation_NN1 of_PRF the_AT0 
Party_NN1 's_POS principles_NN2 and_CJC policies_NN2 ,_PUN a_AT0 basic_AJ0 
point_NN1 of_PRF departure_NN1 is_VBZ that_CJT we_PNP should_VM0 represent_VVI 
the_AT0 fundamental_AJ0 interests_NN2 of_PRF the_AT0 overwhelming_AJ0 
majority_NN1 of_PRF the_AT0 people_NN0 ,_PUN and_CJC correctly_AV0 reflect_VVB 
and_CJC take_VVB into_PRP account_NN1 the_AT0 interests_NN2 of_PRF 
different_AJ0 groups_NN2 of_PRF people_NN0 ,_PUN enabling_VVG the_AT0 
whole_AJ0 people_NN0 to_TO0 advance_VVI steadily_AV0 toward_PRP the_AT0 
goal_NN1 of_PRF common_AJ0 prosperity_NN1 ._PUN 
We_PNP should_VM0 protect_VVI the_AT0 vitality_NN1 for_PRP further_AJC 
growth_NN1 of_PRF the_AT0 developed_AJ0 regions_NN2 ,_PUN strong_AJ0 
industries_NN2 and_CJC people_NN0 who_PNQ have_VHB become_VVN rich_AJ0 
first_ORD through_PRP hard_AJ0 work_NN1 and_CJC lawful_AJ0 business_NN1 
operations_NN2 and_CJC encouraging_VVG them_PNP to_TO0 create_VVI social_AJ0 
wealth.More_NN0 importantly_AV0 ,_PUN we_PNP must_VM0 pay_VVI great_AJ0 
attention_NN1 to_PRP less_AV0 developed_AJ0 areas_NN2 and_CJC the_AT0 
industries_NN2 and_CJC people_NN0 in_PRP straitened_AJ0 circumstances_NN2 
and_CJC show_VVB concern_NN1 for_PRP them.In_NN0 particular_AJ0 ,_PUN we_PNP 
must_VM0 see_VVI to_PRP it_PNP that_CJT the_AT0 people_NN0 in_PRP 
financial_AJ0 difficulties_NN2 have_VHB subsistence_NN1 allowances_NN2 ,_PUN 
and_CJC we_PNP must_VM0 take_VVI effective_AJ0 measures_NN2 to_TO0 help_VVI 
them_PNP find_VVI jobs_NN2 and_CJC improve_VVB their_DPS living_AJ0 
conditions_NN2 so_CJS that_CJS they_PNP will_VM0 truly_AV0 feel_VVI the_AT0 
warmth_NN1 of_PRF our_DPS socialist_AJ0 society_NN1 ._PUN 
4_CRD ._PUN 
To_TO0 carry_VVI out_AVP the_AT0 important_AJ0 thought_NN1 of_PRF Three_CRD 
Represents_VVZ ,_PUN it_PNP is_VBZ essential_AJ0 to_TO0 push_VVI forward_AJ0 
Party_NN1 building_NN1 in_PRP a_AT0 spirit_NN1 of_PRF reform_NN1 and_CJC 
instill_VVB new_AJ0 vitality_NN1 in_PRP the_AT0 Party_NN1 ._PUN 
Attaching_VVG vital_AJ0 importance_NN1 to_PRP and_CJC strengthening_VVG 
Party_NN1 building_NN1 is_VBZ a_AT0 magic_AJ0 weapon_NN1 with_PRP which_DTQ 
our_DPS Party_NN1 has_VHZ grown_VVN from_PRP a_AT0 small_AJ0 and_CJC weak_AJ0 
force_NN1 to_PRP a_AT0 large_AJ0 and_CJC strong_AJ0 one_PNI ,_PUN risen_VVN 
in_PRP spite_PRP of_PRP setbacks_NN2 and_CJC matured_VVD gradually_AV0 in_PRP 
surmounting_VVG difficulties_NN2 ._PUN 
As_PRP the_AT0 historical_AJ0 experience_NN1 of_PRF the_AT0 Party_NN1 over_PRP 
the_AT0 past_AJ0 80_CRD years_NN2 and_CJC more_DT0 shows_NN2 ,_PUN the_AT0 
most_AV0 important_AJ0 point_NN1 is_VBZ that_CJT we_PNP must_VM0 build_VVI 
up_AVP the_AT0 Party_NN1 according_PRP to_PRP its_DPS political_AJ0 line_NN1 
,_PUN central_AJ0 task_NN1 and_CJC general_AJ0 goal_NN1 for_PRP building_VVG 
it_PNP with_PRP a_PRP view_PRP to_PRP enhancing_VVG its_DPS creativity_NN1 
,_PUN cohesion_NN1 and_CJC fighting_VVG capacity_NN1 ._PUN 
Persisting_VVG in_PRP self-examination_NN1 in_PRP compliance_NN1 with_PRP 
the_AT0 requirements_NN2 of_PRF the_AT0 times_NN2 and_CJC pursuing_VVG 
self-improvement_NN1 in_PRP a_AT0 spirit_NN1 of_PRF reform_NN1 are_VBB the_AT0 
fundamental_AJ0 guarantee_NN1 that_CJT our_DPS Party_NN1 will_VM0 always_AV0 
remain_VVI a_AT0 Marxist_AJ0 party_NN1 ,_PUN will_VM0 never_AV0 be_VBI 
divorced_VVN from_PRP the_AT0 people_NN0 and_CJC will_VM0 be_VBI full_AJ0 
of_PRF vitality_NN1 ._PUN 
We_PNP must_VM0 be_VBI good_AJ0 at_PRP both_DT0 reviewing_VVG our_DPS 
useful_AJ0 experience_NN1 and_CJC learning_VVG lessons_NN2 from_PRP our_DPS 
mistakes.We_NN0 must_VM0 be_VBI good_AJ0 at_PRP both_DT0 leading_VVG the_AT0 
people_NN0 ahead_AV0 by_PRP putting_VVG forward_AV0 and_CJC implementing_VVG 
the_AT0 correct_AJ0 theory_NN1 and_CJC line_NN1 and_CJC acquiring_VVG the_AT0 
motivation_NN1 for_PRP progress_NN1 from_PRP the_AT0 people_NN0 's_POS 
creations_NN2 in_PRP practice_NN1 and_CJC their_DPS desire_NN1 for_PRP 
development.We_NN0 must_VM0 be_VBI good_AJ0 at_PRP both_AV0 understanding_VVG 
and_CJC changing_VVG the_AT0 objective_AJ0 world_NN1 and_CJC organizing_VVG 
and_CJC guiding_AJ0 cadres_NN2 and_CJC other_AJ0 Party_NN1 members_NN2 to_TO0 
strengthen_VVI their_DPS efforts_NN2 to_TO0 change_VVI their_DPS 
subjective_AJ0 world_NN1 in_PRP practice_NN1 ._PUN 
Bearing_VVG these_DT0 requirements_NN2 in_PRP mind_NN1 ,_PUN we_PNP must_VM0 
integrate_VVI adherence_NN1 to_PRP the_AT0 basic_AJ0 tenets_NN2 of_PRF 
Marxism_NN1 with_PRP efforts_NN2 for_PRP theoretical_AJ0 innovation_NN1 ,_PUN 
maintenance_NN1 of_PRF the_AT0 fine_AJ0 tradition_NN1 of_PRF the_AT0 Party_NN1 
with_PRP promotion_NN1 of_PRF the_AT0 spirit_NN1 of_PRF the_AT0 times_NN2 
,_PUN and_CJC consolidation_NN1 of_PRF the_AT0 Party_NN1 's_POS class_NN1 
base_NN1 with_PRP expansion_NN1 of_PRF its_DPS mass_AJ0 base_NN1 so_CJS 
that_CJS the_AT0 Party_NN1 serves_VVZ as_PRP a_AT0 strong_AJ0 core_NN1 of_PRF 
leadership_NN1 that_CJT is_VBZ consolidated_VVN ideologically_AV0 ,_PUN 
politically_AV0 and_CJC organizationally_AV0 and_CJC always_AV0 stands_VVZ 
in_PRP the_AT0 forefront_NN1 of_PRF the_AT0 times_NN2 leading_VVG the_AT0 
people_NN0 forward_AV0 in_PRP solidarity_NN1 ._PUN 
All_DT0 in_PRP all_DT0 ,_PUN the_AT0 important_AJ0 thought_NN1 of_PRF 
Three_CRD Represents_VVZ is_VBZ always_AV0 in_PRP a_AT0 process_NN1 of_PRF 
development_NN1 and_CJC progress_NN1 ._PUN 
The_AT0 whole_AJ0 Party_NN1 must_VM0 continue_VVI to_TO0 emancipate_VVI 
the_AT0 mind_NN1 ,_PUN come_VVB up_AVP with_PRP new_AJ0 ideas_NN2 in_PRP 
respect_PRP of_PRP theory_NN1 and_CJC create_VVB something_PNI new_AJ0 in_PRP 
practice.It_NN0 must_VM0 carry_VVI out_AVP the_AT0 important_AJ0 thought_NN1 
of_PRF Three_CRD Represents_VVZ in_PRP all_DT0 endeavors_NN2 of_PRF the_AT0 
socialist_AJ0 modernization_NN1 drive_NN1 and_CJC in_PRP all_DT0 aspects_NN2 
of_PRF Party_NN1 building_NN1 so_CJS that_CJS it_PNP always_AV0 advances_VVZ 
with_PRP the_AT0 times_NN2 and_CJC shares_NN2 weal_NN1 and_CJC woe_NN1 
with_PRP the_AT0 people_NN0 ._PUN
