# Supplementary material for: Unraveling image construction by modality: Corpus-based diachronic insights into the reports to the Party Congress of China
Source: PLoS One. 2025 Mar 5;20(3):e0316017. doi: 10.1371/journal.pone.0316017 (PMC11882057; doi:10.1371/journal.pone.0316017)
Supplement: S1 File — (ZIP) [file pone.0316017.s001.zip › S1_Fig.zip/Corpus/Annotations/Annotations of the RNCs sections(by section)/S1_ideology/17.EN_S1_ideology - .txt]

III_CRD ._PUN 
Thoroughly_AV0 Applying_VVG the_AT0 Scientific_AJ0 Outlook_NN1 on_PRP 
Development_NN1 To_TO0 continue_VVI to_TO0 build_VVI a_AT0 moderately_AV0 
prosperous_AJ0 society_NN1 in_PRP all_DT0 respects_NN2 and_CJC develop_VVB 
socialism_NN1 with_PRP Chinese_AJ0 characteristics_NN2 at_PRP the_AT0 new_AJ0 
stage_NN1 of_PRF development_NN1 ,_PUN we_PNP must_VM0 follow_VVI the_AT0 
guidance_NN1 of_PRF Deng_NP0 Xiaoping_NP0 Theory_NN1 and_CJC the_AT0 
important_AJ0 thought_NN1 of_PRF Three_CRD Represents_VVZ and_CJC 
thoroughly_AV0 apply_VVB the_AT0 Scientific_AJ0 Outlook_NN1 on_PRP 
Development_NN1 ._PUN 
The_AT0 Scientific_AJ0 Outlook_NN1 on_PRP Development_NN1 is_VBZ a_AT0 
continuation_NN1 and_CJC development_NN1 of_PRF the_AT0 important_AJ0 
thoughts_NN2 on_PRP development_NN1 advanced_VVN by_PRP the_AT0 previous_AJ0 
three_CRD generations_NN2 of_PRF central_AJ0 collective_AJ0 leadership_NN1 
of_PRF the_AT0 CPC_NP0 and_CJC a_AT0 concentrated_AJ0 expression_NN1 of_PRF 
the_AT0 Marxist_AJ0 world_NN1 outlook_NN1 and_CJC methodology_NN1 with_PRP 
regard_PRP to_PRP development.It_NN0 is_VBZ a_AT0 scientific_AJ0 theory_NN1 
that_CJT is_VBZ in_PRP the_AT0 same_DT0 line_NN1 as_CJS Marxism-Leninism_NP0 
,_PUN Mao_NP0 Zedong_NP0 Thought_VVD ,_PUN Deng_NP0 Xiaoping_NP0 Theory_NN1 
and_CJC the_AT0 important_AJ0 thought_NN1 of_PRF Three_CRD Represents_VVZ 
and_CJC keeps_VVZ up_AVP with_PRP the_AT0 times.It_NN0 is_VBZ an_AT0 
important_AJ0 guiding_AJ0 principle_NN1 for_PRP China_NP0 's_POS economic_AJ0 
and_CJC social_AJ0 development_NN1 and_CJC a_AT0 major_AJ0 strategic_AJ0 
thought_NN1 that_CJT we_PNP must_VM0 uphold_VVI and_CJC apply_VVI in_PRP 
developing_AJ0 socialism_NN1 with_PRP Chinese_AJ0 characteristics_NN2 ._PUN 
In_PRP light_PRP of_PRP the_AT0 basic_AJ0 reality_NN1 that_CJT China_NP0 
is_VBZ in_PRP the_AT0 primary_AJ0 stage_NN1 of_PRF socialism_NN1 ,_PUN the_AT0 
Scientific_AJ0 Outlook_NN1 on_PRP Development_NN1 has_VHZ been_VBN 
formulated_VVN to_TO0 meet_VVI new_AJ0 requirements_NN2 of_PRF development_NN1 
by_PRP analyzing_VVG China_NP0 's_POS own_DT0 practice_NN1 and_CJC drawing_VVG 
on_PRP the_AT0 experience_NN1 of_PRF other_AJ0 countries_NN2 in_PRP 
development_NN1 ._PUN 
At_PRP this_DT0 new_AJ0 stage_NN1 in_PRP the_AT0 new_AJ0 century_NN1 ,_PUN 
China_NP0 's_POS development_NN1 shows_VVZ a_AT0 series_NN0 of_PRF new_AJ0 
features_NN2 which_DTQ are_VBB mainly_AV0 as_CJS follows_VVZ :_PUN The_AT0 
economic_AJ0 strength_NN1 has_VHZ increased_VVN markedly_AV0 ,_PUN but_CJC 
the_AT0 overall_AJ0 productivity_NN1 remains_VVZ low_AJ0 ,_PUN the_AT0 
capacity_NN1 for_PRP independent_AJ0 innovation_NN1 is_VBZ weak_AJ0 ,_PUN 
and_CJC the_AT0 longstanding_AJ0 structural_AJ0 problems_NN2 and_CJC the_AT0 
extensive_AJ0 mode_NN1 of_PRF growth_NN1 are_VBB yet_AV0 to_TO0 be_VBI 
fundamentally_AV0 addressed.The_NN0 socialist_AJ0 market_NN1 economy_NN1 
is_VBZ basically_AV0 in_PRP place_NN1 ,_PUN but_CJC there_EX0 remain_VVB 
structural_AJ0 and_CJC institutional_AJ0 obstacles_NN2 slowing_VVG down_AVP 
development_NN1 ,_PUN and_CJC further_AJC reform_NN1 in_PRP difficult_AJ0 
areas_NN2 is_VBZ confronted_VVN with_PRP deep-seated_AJ0 problems.A_NN0 
relatively_AV0 comfortable_AJ0 standard_NN1 of_PRF living_NN1 has_VHZ been_VBN 
achieved_VVN for_PRP the_AT0 people_NN0 as_PRP a_AT0 whole_NN1 ,_PUN but_CJC 
the_AT0 trend_NN1 of_PRF a_AT0 growing_AJ0 gap_NN1 in_PRP income_NN1 
distribution_NN1 has_VHZ not_XX0 been_VBN thoroughly_AV0 reversed_VVN ,_PUN 
there_EX0 are_VBB still_AV0 a_AT0 considerable_AJ0 number_NN1 of_PRF 
impoverished_AJ0 and_CJC low-income_AJ0 people_NN0 in_PRP both_DT0 urban_AJ0 
and_CJC rural_AJ0 areas_NN2 ,_PUN and_CJC it_PNP has_VHZ become_VVN more_AV0 
difficult_AJ0 to_TO0 accommodate_VVI the_AT0 interests_NN2 of_PRF all_AV0 
sides.Efforts_NN0 to_TO0 balance_VVI development_NN1 have_VHB yielded_VVN 
remarkable_AJ0 results_NN2 ,_PUN but_CJC the_AT0 foundation_NN1 of_PRF 
agriculture_NN1 remains_VVZ weak_AJ0 ,_PUN the_AT0 rural_AJ0 areas_NN2 
still_AV0 lag_VVB behind_AV0 in_PRP development_NN1 ,_PUN and_CJC we_PNP 
face_VVB an_AT0 arduous_AJ0 task_NN1 to_PRP narrow_AJ0 the_AT0 urban-rural_AJ0 
and_CJC interregional_AJ0 gaps_NN2 in_PRP development_NN1 and_CJC promote_VVB 
balanced_AJ0 economic_AJ0 and_CJC social_AJ0 development.Socialist_NN0 
democracy_NN1 has_VHZ continued_VVN to_TO0 develop_VVI and_CJC we_PNP have_VHB 
made_VVN steady_AJ0 progress_NN1 in_PRP implementing_VVG the_AT0 rule_NN1 
of_PRF law_NN1 as_PRP a_AT0 fundamental_AJ0 principle_NN1 ,_PUN but_CJC 
efforts_NN2 to_TO0 improve_VVI democracy_NN1 and_CJC the_AT0 legal_AJ0 
system_NN1 fall_NN1 somewhat_AV0 short_AJ0 of_PRF the_AT0 need_NN1 to_TO0 
expand_VVI people_NN0 's_POS democracy_NN1 and_CJC promote_VVI economic_AJ0 
and_CJC social_AJ0 development_NN1 ,_PUN and_CJC political_AJ0 
restructuring_NN1 has_VHZ to_TO0 be_VBI deepened.Socialist_NN0 culture_NN1 
is_VBZ thriving_AJ0 as_CJS never_AV0 before_AV0 ,_PUN but_CJC the_AT0 
people_NN0 have_VHB growing_AJ0 cultural_AJ0 needs_NN2 and_CJC have_VHB 
become_VVN more_AV0 independent_AJ0 ,_PUN selective_AJ0 ,_PUN changeable_AJ0 
and_CJC diverse_AJ0 in_PRP thinking_VVG ,_PUN setting_VVG higher_AJC 
requirements_NN2 for_PRP the_AT0 development_NN1 of_PRF an_AT0 advanced_AJ0 
socialist_AJ0 culture.Our_NN0 society_NN1 has_VHZ become_VVN evidently_AV0 
more_AV0 dynamic_AJ0 ,_PUN but_CJC profound_AJ0 changes_NN2 have_VHB taken_VVN 
place_NN1 in_PRP the_AT0 structure_NN1 of_PRF society_NN1 ,_PUN in_PRP the_AT0 
way_NN1 society_NN1 is_VBZ organized_VVN and_CJC in_PRP the_AT0 pattern_NN1 
of_PRF social_AJ0 interests_NN2 ,_PUN and_CJC many_DT0 new_AJ0 issues_NN2 
have_VHB emerged_VVN in_PRP social_AJ0 development_NN1 and_CJC 
management.China_NN0 is_VBZ opening_VVG wider_AJC to_PRP the_AT0 outside_AJ0 
world_NN1 ,_PUN but_CJC international_AJ0 competition_NN1 is_VBZ becoming_VVG 
increasingly_AV0 acute_AJ0 ,_PUN pressure_NN1 in_PRP the_AT0 form_NN1 of_PRF 
the_AT0 economic_AJ0 and_CJC scientific_AJ0 dominance_NN1 of_PRF developed_AJ0 
countries_NN2 will_VM0 continue_VVI for_PRP a_AT0 long_AJ0 time_NN1 to_TO0 
come_VVI ,_PUN both_AV0 predictable_AJ0 and_CJC unpredictable_AJ0 risks_NN2 
are_VBB increasing_VVG ,_PUN and_CJC the_AT0 need_NN1 to_TO0 balance_VVI 
domestic_AJ0 development_NN1 and_CJC opening_VVG to_PRP the_AT0 outside_AJ0 
world_NN1 is_VBZ greater_AJC than_CJS ever_AV0 ._PUN 
All_DT0 this_DT0 shows_VVZ that_CJT through_PRP the_AT0 unremitting_AJ0 
efforts_NN2 we_PNP have_VHB made_VVN since_CJS the_AT0 founding_NN1 of_PRF 
the_AT0 People_NN0 's_POS Republic_NN1 in_PRP 1949_CRD ,_PUN particularly_AV0 
since_CJS the_AT0 introduction_NN1 of_PRF the_AT0 reform_NN1 and_CJC 
opening_VVG up_AVP policy_NN1 ,_PUN China_NP0 has_VHZ scored_VVN 
achievements_NN2 in_PRP development_NN1 that_CJT have_VHB captured_VVN 
world_NN1 attention_NN1 ,_PUN and_CJC experienced_AJ0 far-reaching_AJ0 
changes_NN2 in_PRP the_AT0 productive_AJ0 forces_NN2 and_CJC the_AT0 
relations_NN2 of_PRF production_NN1 ,_PUN as_AV0 well_AV0 as_CJS in_PRP 
the_AT0 economic_AJ0 base_NN1 and_CJC the_AT0 superstructure.However_NN0 ,_PUN 
the_AT0 basic_AJ0 reality_NN1 that_CJT China_NP0 is_VBZ still_AV0 in_PRP 
the_AT0 primary_AJ0 stage_NN1 of_PRF socialism_NN1 and_CJC will_VM0 remain_VVI 
so_AV0 for_PRP a_AT0 long_AJ0 time_NN1 to_TO0 come_VVI has_VHZ not_XX0 
changed_VVN ,_PUN nor_CJC has_VHZ Chinese_AJ0 society_NN1 's_POS principal_AJ0 
contradiction_NN1 -_PUN the_AT0 one_PNI between_PRP the_AT0 ever-growing_AJ0 
material_NN1 and_CJC cultural_AJ0 needs_NN2 of_PRF the_AT0 people_NN0 and_CJC 
the_AT0 low_AJ0 level_NN1 of_PRF social_AJ0 production_NN1 ._PUN 
The_AT0 current_AJ0 features_NN2 of_PRF development_NN1 in_PRP China_NP0 
are_VBB a_AT0 concrete_AJ0 manifestation_NN1 of_PRF that_DT0 basic_AJ0 
reality_NN1 at_PRP this_DT0 new_AJ0 stage_NN1 in_PRP the_AT0 new_AJ0 
century_NN1 ._PUN 
Stressing_VVG recognition_NN1 of_PRF the_AT0 basic_AJ0 reality_NN1 is_VBZ 
not_XX0 meant_VVN to_TO0 belittle_VVI ourselves_PNX ,_PUN wallow_VVB in_PRP 
backwardness_NN1 ,_PUN or_CJC encourage_VVB unrealistic_AJ0 pursuit_NN1 of_PRF 
quick_AJ0 results.Rather_NN0 ,_PUN such_DT0 recognition_NN1 will_VM0 serve_VVI 
as_CJS the_AT0 basis_NN1 of_PRF our_DPS endeavor_NN1 to_TO0 advance_VVI 
reform_NN1 and_CJC plan_VVI for_PRP development_NN1 ._PUN 
We_PNP must_VM0 always_AV0 remain_VVI sober-minded_NN1 ,_PUN base_VVB our_DPS 
efforts_NN2 on_PRP the_AT0 most_AV0 significant_AJ0 reality_NN1 that_CJT 
China_NP0 is_VBZ in_PRP the_AT0 primary_AJ0 stage_NN1 of_PRF socialism_NN1 
,_PUN scientifically_AV0 analyze_VVB the_AT0 new_AJ0 opportunities_NN2 and_CJC 
challenges_NN2 arising_VVG from_PRP China_NP0 's_POS full_AJ0 involvement_NN1 
in_PRP economic_AJ0 globalization_NN1 ,_PUN fully_AV0 understand_VVB the_AT0 
new_AJ0 situation_NN1 and_CJC tasks_NN2 in_PRP China_NP0 's_POS advance_NN1 
toward_PRP an_AT0 industrialized_AJ0 ,_PUN information-based_AJ0 ,_PUN 
urbanized_VVN ,_PUN market-oriented_AJ0 and_CJC internationalized_AJ0 
country_NN1 ,_PUN have_VHB a_AT0 good_AJ0 grasp_NN1 of_PRF the_AT0 new_AJ0 
issues_NN2 and_CJC problems_NN2 we_PNP face_VVB in_PRP development_NN1 ,_PUN 
follow_VVB more_AV0 conscientiously_AV0 the_AT0 path_NN1 of_PRF scientific_AJ0 
development_NN1 ,_PUN and_CJC strive_VVB to_TO0 open_VVI up_AVP a_AT0 
broader_AJC vista_NN1 for_PRP developing_AJ0 socialism_NN1 with_PRP 
Chinese_AJ0 characteristics_NN2 ._PUN 
The_AT0 Scientific_AJ0 Outlook_NN1 on_PRP Development_NN1 takes_VVZ 
development_NN1 as_CJS its_DPS essence_NN1 ,_PUN putting_VVG people_NN0 
first_ORD as_CJS its_DPS core_NN1 ,_PUN comprehensive_AJ0 ,_PUN balanced_AJ0 
and_CJC sustainable_AJ0 development_NN1 as_CJS its_DPS basic_AJ0 
requirement_NN1 ,_PUN and_CJC overall_AJ0 consideration_NN1 as_CJS its_DPS 
fundamental_AJ0 approach_NN1 ._PUN 
-_PUN We_PNP must_VM0 regard_VVI development_NN1 as_PRP the_AT0 top_AJ0 
priority_NN1 of_PRF the_AT0 Party_NN1 in_PRP governing_VVG and_CJC 
rejuvenating_VVG the_AT0 country_NN1 ._PUN 
Development_NN1 is_VBZ of_PRF decisive_AJ0 significance_NN1 for_PRP 
building_VVG a_AT0 moderately_AV0 prosperous_AJ0 society_NN1 in_PRP all_DT0 
respects_NN2 and_CJC speeding_VVG up_AVP socialist_AJ0 modernization_NN1 ._PUN 
We_PNP must_VM0 firmly_AV0 commit_VVI ourselves_PNX to_PRP the_AT0 central_AJ0 
task_NN1 of_PRF economic_AJ0 development_NN1 ,_PUN concentrate_VVB on_PRP 
construction_NN1 and_CJC development_NN1 ,_PUN and_CJC keep_VVB releasing_VVG 
and_CJC developing_VVG the_AT0 productive_AJ0 forces_NN2 ._PUN 
We_PNP must_VM0 better_AV0 implement_VVI the_AT0 strategy_NN1 of_PRF 
rejuvenating_VVG the_AT0 country_NN1 through_PRP science_NN1 and_CJC 
education_NN1 ,_PUN the_AT0 strategy_NN1 of_PRF strengthening_VVG the_AT0 
nation_NN1 with_PRP trained_AJ0 personnel_NN2 and_CJC the_AT0 strategy_NN1 
of_PRF sustainable_AJ0 development.We_NN0 must_VM0 grasp_VVI the_AT0 law_NN1 
of_PRF development_NN1 ,_PUN make_VVB innovations_NN2 in_PRP our_DPS 
thinking_NN1 ,_PUN transform_VVB the_AT0 mode_NN1 of_PRF development_NN1 ,_PUN 
crack_VVB hard_AJ0 issues_NN2 and_CJC raise_VVB quality_NN1 and_CJC 
efficiency_NN1 to_TO0 achieve_VVI sound_NN1 and_CJC rapid_AJ0 development_NN1 
,_PUN so_CJS that_CJS we_PNP can_VM0 lay_VVI a_AT0 solid_AJ0 foundation_NN1 
for_PRP developing_AJ0 socialism_NN1 with_PRP Chinese_AJ0 characteristics_NN2 
._PUN 
We_PNP must_VM0 strive_VVI for_PRP scientific_AJ0 development_NN1 by_PRP 
putting_VVG people_NN0 first_ORD and_CJC making_VVG it_PNP comprehensive_AJ0 
,_PUN balanced_AJ0 and_CJC sustainable_AJ0 ;_PUN we_PNP must_VM0 strive_VVI 
for_PRP harmonious_AJ0 development_NN1 by_PRP integrating_VVG all_DT0 
undertakings_NN2 and_CJC promoting_VVG unity_NN1 and_CJC amity_NN1 among_PRP 
all_DT0 members_NN2 of_PRF society_NN1 ;_PUN and_CJC we_PNP must_VM0 
strive_VVI for_PRP peaceful_AJ0 development_NN1 in_PRP the_AT0 course_NN1 
of_PRF which_DTQ China_NP0 develops_VVZ itself_PNX by_PRP safeguarding_VVG 
world_NN1 peace_NN1 and_CJC contributes_VVZ to_PRP world_NN1 peace_NN1 by_PRP 
developing_VVG itself_PNX ._PUN 
-_PUN We_PNP must_VM0 always_AV0 put_VVI people_NN0 first_ORD ._PUN 
Serving_VVG the_AT0 people_NN0 wholeheartedly_AV0 is_VBZ the_AT0 
fundamental_AJ0 purpose_NN1 of_PRF the_AT0 Party_NN1 ,_PUN and_CJC its_DPS 
every_AT0 endeavor_NN1 is_VBZ for_PRP the_AT0 well-being_NN1 of_PRF the_AT0 
people_NN0 ._PUN 
We_PNP must_VM0 always_AV0 make_VVI sure_AJ0 that_CJT the_AT0 aim_NN1 and_CJC 
outcome_NN1 of_PRF all_DT0 the_AT0 work_NN1 of_PRF the_AT0 Party_NN1 and_CJC 
the_AT0 state_NN1 is_VBZ to_TO0 realize_VVI ,_PUN safeguard_NN1 and_CJC 
expand_VVI the_AT0 fundamental_AJ0 interests_NN2 of_PRF the_AT0 
overwhelming_AJ0 majority_NN1 of_PRF the_AT0 people.We_NN0 must_VM0 
respect_VVI the_AT0 principal_AJ0 position_NN1 of_PRF the_AT0 people_NN0 
in_PRP the_AT0 country_NN1 's_POS political_AJ0 life_NN1 ,_PUN give_VVB 
play_NN1 to_PRP their_DPS creativity_NN1 ,_PUN protect_VVB their_DPS 
rights_NN2 and_CJC interests_NN2 ,_PUN take_VVB the_AT0 path_NN1 of_PRF 
prosperity_NN1 for_PRP all_DT0 and_CJC promote_VVB their_DPS all-round_AJ0 
development_NN1 ,_PUN to_TO0 ensure_VVI that_DT0 development_NN1 is_VBZ 
for_PRP the_AT0 people_NN0 ,_PUN by_PRP the_AT0 people_NN0 and_CJC with_PRP 
the_AT0 people_NN0 sharing_VVG in_PRP its_DPS fruits_NN2 ._PUN 
-_PUN We_PNP must_VM0 pursue_VVI comprehensive_AJ0 ,_PUN balanced_AJ0 and_CJC 
sustainable_AJ0 development_NN1 ._PUN 
In_PRP accordance_PRP with_PRP the_AT0 overall_AJ0 arrangements_NN2 for_PRP 
the_AT0 cause_NN1 of_PRF socialism_NN1 with_PRP Chinese_AJ0 
characteristics_NN2 ,_PUN we_PNP will_VM0 promote_VVI all-round_AV0 
economic_AJ0 ,_PUN political_AJ0 ,_PUN cultural_AJ0 and_CJC social_AJ0 
development_NN1 ,_PUN coordinate_VVB all_DT0 links_NN2 and_CJC aspects_NN2 
of_PRF our_DPS modernization_NN1 drive_NN1 ,_PUN and_CJC balance_VVB the_AT0 
relations_NN2 of_PRF production_NN1 with_PRP the_AT0 productive_AJ0 forces_NN2 
and_CJC the_AT0 superstructure_NN1 with_PRP the_AT0 economic_AJ0 base_NN1 
._PUN 
We_PNP must_VM0 adopt_VVI an_AT0 enlightened_AJ0 approach_NN1 to_PRP 
development_NN1 that_CJT results_NN2 in_PRP expanded_AJ0 production_NN1 ,_PUN 
a_AT0 better_AJC life_NN1 and_CJC sound_AJ0 ecological_AJ0 and_CJC 
environmental_AJ0 conditions_NN2 ,_PUN and_CJC build_VVB a_AT0 
resource-conserving_NN1 and_CJC environment-friendly_AJ0 society_NN1 that_CJT 
coordinates_NN2 growth_NN1 rate_NN1 with_PRP the_AT0 economic_AJ0 
structure_NN1 ,_PUN quality_NN1 and_CJC efficiency_NN1 ,_PUN and_CJC 
harmonizes_VVZ economic_AJ0 growth_NN1 with_PRP the_AT0 population_NN1 ,_PUN 
resources_NN2 and_CJC the_AT0 environment_NN1 ,_PUN so_CJS that_CJS our_DPS 
people_NN0 will_VM0 live_VVI and_CJC work_VVI under_PRP sound_AJ0 
ecological_AJ0 and_CJC environmental_AJ0 conditions_NN2 and_CJC our_DPS 
economy_NN1 and_CJC society_NN1 will_VM0 develop_VVI in_PRP a_AT0 
sustainable_AJ0 way_NN1 ._PUN 
-_PUN We_PNP must_VM0 persist_VVI in_PRP overall_AJ0 consideration_NN1 ._PUN 
We_PNP need_VVB to_TO0 correctly_AV0 understand_VVI and_CJC handle_VVI the_AT0 
major_AJ0 relationships_NN2 in_PRP the_AT0 cause_NN1 of_PRF socialism_NN1 
with_PRP Chinese_AJ0 characteristics_NN2 and_CJC balance_VVB urban_AJ0 and_CJC 
rural_AJ0 development_NN1 ,_PUN development_NN1 among_PRP regions_NN2 ,_PUN 
economic_AJ0 and_CJC social_AJ0 development_NN1 ,_PUN relations_NN2 
between_PRP man_NN1 and_CJC nature_NN1 ,_PUN and_CJC domestic_AJ0 
development_NN1 and_CJC opening_VVG to_PRP the_AT0 outside_AJ0 world.We_NN0 
must_VM0 take_VVI into_PRP overall_AJ0 consideration_NN1 the_AT0 
relationships_NN2 between_PRP the_AT0 central_AJ0 and_CJC local_AJ0 
authorities_NN2 ,_PUN between_PRP personal_AJ0 and_CJC collective_AJ0 
interests_NN2 ,_PUN between_PRP interests_NN2 of_PRF the_AT0 part_NN1 and_CJC 
those_DT0 of_PRF the_AT0 whole_NN1 ,_PUN and_CJC between_PRP immediate_AJ0 
and_CJC long-term_AJ0 interests_NN2 ,_PUN so_AV0 as_AV0 to_TO0 fully_AV0 
arouse_VVI the_AT0 initiative_NN1 of_PRF all_DT0 sides_NN2 ._PUN 
We_PNP must_VM0 take_VVI both_DT0 the_AT0 domestic_AJ0 and_CJC 
international_AJ0 situations_NN2 into_PRP consideration_NN1 ,_PUN develop_VVB 
a_AT0 global_AJ0 and_CJC strategic_AJ0 perspective_NN1 ,_PUN be_VBI good_AJ0 
at_PRP seizing_AJ0 opportunities_NN2 for_PRP development_NN1 and_CJC 
coping_VVG with_PRP risks_NN2 and_CJC challenges_NN2 in_PRP a_AT0 changing_AJ0 
world_NN1 ,_PUN and_CJC work_VVB for_PRP a_AT0 favorable_AJ0 international_AJ0 
environment_NN1 ._PUN 
While_CJS planning_VVG our_DPS work_NN1 from_PRP an_AT0 overall_AJ0 
perspective_NN1 ,_PUN we_PNP need_VVB to_TO0 work_VVI hard_AJ0 to_TO0 make_VVI 
breakthroughs_NN2 on_PRP the_AT0 key_AJ0 issues_NN2 that_CJT affect_VVB 
the_AT0 overall_AJ0 situation_NN1 and_CJC on_PRP the_AT0 major_AJ0 
problems_NN2 that_CJT affect_VVB public_AJ0 interests_NN2 ._PUN 
To_TO0 thoroughly_AV0 apply_VVI the_AT0 Scientific_AJ0 Outlook_NN1 on_PRP 
Development_NN1 ,_PUN we_PNP must_VM0 always_AV0 adhere_VVI to_PRP the_AT0 
Party_NN1 's_POS basic_AJ0 line_NN1 of_PRF taking_VVG economic_AJ0 
development_NN1 as_PRP the_AT0 central_AJ0 task_NN1 and_CJC upholding_VVG 
the_AT0 Four_CRD Cardinal_NN1 Principles_NN2 and_CJC the_AT0 reform_NN1 
and_CJC opening_VVG up_AVP policy_NN1 ,_PUN known_VVN as_PRP "_PUQ one_CRD 
central_AJ0 task_NN1 and_CJC two_CRD basic_AJ0 points_NN2 ._PUN "_PUQ 
As_PRP the_AT0 lifeblood_NN1 of_PRF the_AT0 Party_NN1 and_CJC the_AT0 
country_NN1 ,_PUN this_DT0 basic_AJ0 line_NN1 provides_VVZ the_AT0 
political_AJ0 guarantee_NN1 for_PRP scientific_AJ0 development_NN1 ._PUN 
Taking_VVG economic_AJ0 development_NN1 as_PRP the_AT0 central_AJ0 task_NN1 
is_VBZ vital_AJ0 to_PRP invigorating_AJ0 our_DPS nation_NN1 and_CJC is_VBZ 
the_AT0 fundamental_AJ0 requirement_NN1 for_PRP the_AT0 robust_AJ0 growth_NN1 
and_CJC lasting_AJ0 stability_NN1 of_PRF the_AT0 Party_NN1 and_CJC the_AT0 
nation.The_NN0 Four_CRD Cardinal_NN1 Principles_NN2 are_VBB the_AT0 very_AJ0 
foundation_NN1 for_PRP building_VVG our_DPS country_NN1 and_CJC the_AT0 
political_AJ0 cornerstone_NN1 for_PRP the_AT0 survival_NN1 and_CJC 
development_NN1 of_PRF the_AT0 Party_NN1 and_CJC the_AT0 nation.Reform_NN0 
and_CJC opening_VVG up_AVP are_VBB the_AT0 path_NN1 to_PRP a_AT0 stronger_AJC 
China_NN1 and_CJC the_AT0 source_NN1 of_PRF vitality_NN1 for_PRP the_AT0 
Party_NN1 and_CJC the_AT0 nation_NN1 in_PRP development_NN1 and_CJC 
progress_NN1 ._PUN 
We_PNP will_VM0 continue_VVI to_TO0 apply_VVI the_AT0 line_NN1 of_PRF "_PUQ 
one_CRD central_AJ0 task_NN1 and_CJC two_CRD basic_AJ0 points_NN2 "_PUQ in_PRP 
its_DPS entirety_NN1 in_PRP our_DPS great_AJ0 endeavor_NN1 to_TO0 develop_VVI 
socialism_NN1 with_PRP Chinese_AJ0 characteristics_NN2 ;_PUN we_PNP will_VM0 
never_AV0 deviate_VVI from_PRP this_DT0 line_NN1 ._PUN 
To_TO0 thoroughly_AV0 apply_VVI the_AT0 Scientific_AJ0 Outlook_NN1 on_PRP 
Development_NN1 ,_PUN we_PNP must_VM0 work_VVI energetically_AV0 to_TO0 
build_VVI a_AT0 harmonious_AJ0 socialist_AJ0 society_NN1 ._PUN 
Social_AJ0 harmony_NN1 is_VBZ an_AT0 essential_AJ0 attribute_NN1 of_PRF 
socialism_NN1 with_PRP Chinese_AJ0 characteristics_NN2 ._PUN 
Scientific_AJ0 development_NN1 and_CJC social_AJ0 harmony_NN1 are_VBB 
integral_AJ0 to_PRP each_PNX other_PNX and_CJC neither_DT0 is_VBZ possible_AJ0 
without_PRP the_AT0 other_AJ0 ._PUN 
Scientific_AJ0 development_NN1 and_CJC social_AJ0 harmony_NN1 are_VBB 
integral_AJ0 to_PRP each_PNX other_PNX and_CJC neither_DT0 is_VBZ possible_AJ0 
without_PRP the_AT0 other_AJ0 ._PUN 
Building_VVG a_AT0 harmonious_AJ0 socialist_AJ0 society_NN1 is_VBZ a_AT0 
historical_AJ0 mission_NN1 throughout_PRP the_AT0 cause_NN1 of_PRF 
socialism_NN1 with_PRP Chinese_AJ0 characteristics_NN2 ,_PUN as_PRP well_PRP 
as_PRP a_AT0 historical_AJ0 process_NN1 and_CJC the_AT0 social_AJ0 outcome_NN1 
of_PRF correctly_AV0 handling_VVG various_AJ0 social_AJ0 problems_NN2 on_PRP 
the_AT0 basis_NN1 of_PRF development_NN1 ._PUN 
It_PNP is_VBZ through_PRP development_NN1 that_CJT we_PNP will_VM0 
increase_VVI the_AT0 material_NN1 wealth_NN1 of_PRF society_NN1 and_CJC 
constantly_AV0 improve_VVB people_NN0 's_POS lives_NN2 ,_PUN and_CJC it_PNP 
is_VBZ again_AV0 through_PRP development_NN1 that_CJT we_PNP will_VM0 
guarantee_VVI social_AJ0 equity_NN1 and_CJC justice_NN1 and_CJC constantly_AV0 
promote_VVB social_AJ0 harmony_NN1 ._PUN 
To_TO0 realize_VVI social_AJ0 equity_NN1 and_CJC justice_NN1 is_VBZ the_AT0 
Chinese_AJ0 Communists_NN2 '_POS consistent_AJ0 position_NN1 and_CJC a_AT0 
major_AJ0 task_NN1 of_PRF developing_AJ0 socialism_NN1 with_PRP Chinese_AJ0 
characteristics_NN2 ._PUN 
In_PRP accordance_PRP with_PRP the_AT0 general_AJ0 requirements_NN2 for_PRP 
democracy_NN1 and_CJC the_AT0 rule_NN1 of_PRF law_NN1 ,_PUN equity_NN1 and_CJC 
justice_NN1 ,_PUN honesty_NN1 and_CJC fraternity_NN1 ,_PUN vigor_NN1 and_CJC 
vitality_NN1 ,_PUN stability_NN1 and_CJC order_NN1 ,_PUN and_CJC harmony_NN1 
between_PRP man_NN1 and_CJC nature_NN1 and_CJC the_AT0 principle_NN1 of_PRF 
all_DT0 the_AT0 people_NN0 building_NN1 and_CJC sharing_VVG a_AT0 
harmonious_AJ0 socialist_AJ0 society_NN1 ,_PUN we_PNP will_VM0 spare_VVI 
no_AT0 effort_NN1 to_TO0 solve_VVI the_AT0 most_AV0 specific_AJ0 problems_NN2 
of_PRF the_AT0 utmost_AJ0 and_CJC immediate_AJ0 concern_NN1 to_PRP the_AT0 
people_NN0 and_CJC strive_VVB to_TO0 create_VVI a_AT0 situation_NN1 in_PRP 
which_DTQ all_DT0 people_NN0 do_VDB their_DPS best_AJS ,_PUN find_VVB 
their_DPS proper_AJ0 places_NN2 in_PRP society_NN1 and_CJC live_VVB 
together_AV0 in_PRP harmony_NN1 ,_PUN so_AV0 as_AV0 to_TO0 provide_VVI a_AT0 
favorable_AJ0 social_AJ0 environment_NN1 for_PRP development_NN1 ._PUN 
To_TO0 thoroughly_AV0 apply_VVI the_AT0 Scientific_AJ0 Outlook_NN1 on_PRP 
Development_NN1 ,_PUN we_PNP must_VM0 continue_VVI to_TO0 deepen_VVI 
reform_NN1 and_CJC opening_VVG up_AVP ._PUN 
We_PNP need_VVB to_TO0 incorporate_VVI the_AT0 spirit_NN1 of_PRF reform_NN1 
and_CJC innovation_NN1 into_PRP all_DT0 links_NN2 of_PRF governance_NN1 ,_PUN 
unswervingly_AV0 adhere_VVB to_PRP the_AT0 orientation_NN1 of_PRF reform_NN1 
,_PUN and_CJC have_VHB more_AV0 scientific_AJ0 decision-making_NN1 and_CJC 
better_AV0 coordinated_AJ0 measures_NN2 for_PRP reform_NN1 ._PUN 
We_PNP will_VM0 improve_VVI the_AT0 socialist_AJ0 market_NN1 economy_NN1 ,_PUN 
promote_VVB institutional_AJ0 reform_NN1 and_CJC innovation_NN1 in_PRP 
various_AJ0 sectors_NN2 ,_PUN accelerate_VVB reform_NN1 in_PRP important_AJ0 
fields_NN2 and_CJC crucial_AJ0 links_NN2 ,_PUN improve_VVB opening_VVG up_AVP 
in_PRP all_DT0 respects_NN2 and_CJC make_VVB our_DPS systems_NN2 and_CJC 
mechanisms_NN2 full_AJ0 of_PRF vigor_NN1 ,_PUN highly_AV0 efficient_AJ0 ,_PUN 
more_AV0 open_AJ0 and_CJC conducive_AJ0 to_PRP scientific_AJ0 development_NN1 
,_PUN so_AV0 as_AV0 to_TO0 provide_VVI a_AT0 powerful_AJ0 driving_AJ0 
force_NN1 and_CJC an_AT0 institutional_AJ0 guarantee_NN1 for_PRP 
developing_AJ0 socialism_NN1 with_PRP Chinese_AJ0 characteristics_NN2 ._PUN 
We_PNP will_VM0 always_AV0 take_VVI improving_AJ0 people_NN0 's_POS lives_NN2 
as_PRP a_AT0 pivotal_AJ0 task_NN1 in_PRP balancing_VVG reform_NN1 ,_PUN 
development_NN1 and_CJC stability_NN1 and_CJC ensure_VVB that_CJT our_DPS 
reform_NN1 always_AV0 has_VHZ the_AT0 endorsement_NN1 and_CJC support_NN1 
of_PRF the_AT0 people_NN0 ._PUN 
To_TO0 thoroughly_AV0 apply_VVI the_AT0 Scientific_AJ0 Outlook_NN1 on_PRP 
Development_NN1 ,_PUN we_PNP must_VM0 strengthen_VVI our_DPS efforts_NN2 
to_TO0 build_VVI the_AT0 Party_NN1 in_PRP earnest_AJ0 ._PUN 
As_CJS is_VBZ required_VVN by_PRP the_AT0 Party_NN1 's_POS lofty_AJ0 
mission_NN1 of_PRF governing_AJ0 and_CJC rejuvenating_VVG the_AT0 nation_NN1 
,_PUN our_DPS efforts_NN2 to_TO0 improve_VVI the_AT0 Party_NN1 's_POS 
governance_NN1 capability_NN1 and_CJC maintain_VVB and_CJC develop_VVB its_DPS 
vanguard_NN1 nature_NN1 must_VM0 serve_VVI our_DPS task_NN1 of_PRF 
directing_VVG scientific_AJ0 development_NN1 ,_PUN promoting_VVG social_AJ0 
harmony_NN1 ,_PUN guiding_AJ0 development_NN1 and_CJC progress_NN1 in_PRP 
China_NP0 and_CJC better_AV0 representing_VVG and_CJC realizing_VVG the_AT0 
fundamental_AJ0 interests_NN2 of_PRF the_AT0 overwhelming_AJ0 majority_NN1 
of_PRF the_AT0 people.In_NN0 this_DT0 way_NN1 ,_PUN the_AT0 Party_NN1 's_POS 
work_NN1 and_CJC our_DPS efforts_NN2 to_TO0 build_VVI the_AT0 Party_NN1 
will_VM0 better_AV0 meet_VVI the_AT0 requirement_NN1 of_PRF the_AT0 
Scientific_AJ0 Outlook_NN1 on_PRP Development_NN1 and_CJC provide_VVB a_AT0 
reliable_AJ0 political_AJ0 and_CJC organizational_AJ0 guarantee_NN1 for_PRP 
scientific_AJ0 development_NN1 ._PUN 
All_DT0 Party_NN1 members_NN2 must_VM0 fully_AV0 understand_VVI the_AT0 
content_NN1 and_CJC grasp_VVI the_AT0 essence_NN1 of_PRF the_AT0 
Scientific_AJ0 Outlook_NN1 on_PRP Development_NN1 ,_PUN be_VBI more_AV0 
conscious_AJ0 and_CJC determined_VVN in_PRP applying_VVG it_PNP ,_PUN 
change_VVB notions_NN2 that_CJT are_VBB not_XX0 in_PRP line_PRP with_PRP 
it_PNP ,_PUN work_VVB hard_AV0 to_TO0 solve_VVI major_AJ0 problems_NN2 
that_CJT affect_VVB or_CJC constrain_VVB scientific_AJ0 development_NN1 ,_PUN 
direct_VVB the_AT0 whole_AJ0 society_NN1 's_POS enthusiasm_NN1 for_PRP 
development_NN1 to_PRP scientific_AJ0 development_NN1 ,_PUN and_CJC apply_VVB 
this_DT0 outlook_NN1 to_PRP every_AT0 aspect_NN1 of_PRF economic_AJ0 and_CJC 
social_AJ0 development_NN1 ._PUN 
