# Supplementary material for: Unraveling image construction by modality: Corpus-based diachronic insights into the reports to the Party Congress of China
Source: PLoS One. 2025 Mar 5;20(3):e0316017. doi: 10.1371/journal.pone.0316017 (PMC11882057; doi:10.1371/journal.pone.0316017)
Supplement: S1 File — (ZIP) [file pone.0316017.s001.zip › S1_Fig.zip/Corpus/Annotations/Annotations of the RNCs sections(by section)/S1_ideology/18.EN_S1_ideology - .txt]

II_CRD ._PUN 
Achieving_VVG New_AJ0 Victory_NN1 for_PRP Socialism_NN1 with_PRP Chinese_AJ0 
Characteristics_NN2 Looking_VVG back_AVP at_PRP China_NP0 's_POS eventful_AJ0 
modern_AJ0 history_NN1 and_CJC looking_VVG to_PRP the_AT0 promising_AJ0 
future_NN1 of_PRF the_AT0 Chinese_AJ0 nation_NN1 ,_PUN we_PNP have_VHB 
drawn_VVN this_DT0 definite_AJ0 conclusion_NN1 :_PUN We_PNP must_VM0 
unswervingly_AV0 follow_VVI the_AT0 path_NN1 of_PRF socialism_NN1 with_PRP 
Chinese_AJ0 characteristics_NN2 in_AV0 order_AV0 to_TO0 complete_VVI the_AT0 
building_NN1 of_PRF a_AT0 moderately_AV0 prosperous_AJ0 society_NN1 in_PRP 
all_DT0 respects_NN2 ,_PUN accelerate_VVB socialist_AJ0 modernization_NN1 
,_PUN and_CJC achieve_VVB the_AT0 great_AJ0 renewal_NN1 of_PRF the_AT0 
Chinese_AJ0 nation_NN1 ._PUN 
The_AT0 issue_NN1 of_PRF what_DTQ path_NN1 we_PNP take_VVB is_VBZ of_PRF 
vital_AJ0 importance_NN1 for_PRP the_AT0 survival_NN1 of_PRF the_AT0 Party_NN1 
,_PUN the_AT0 future_NN1 of_PRF China_NP0 ,_PUN the_AT0 destiny_NN1 of_PRF 
the_AT0 Chinese_AJ0 nation_NN1 ,_PUN and_CJC the_AT0 wellbeing_NN1 of_PRF 
the_AT0 people_NN0 ._PUN 
Exploring_VVG a_AT0 path_NN1 to_PRP national_AJ0 renewal_NN1 in_PRP China_NP0 
that_DT0 was_VBD economically_AV0 and_CJC culturally_AV0 backward_AV0 is_VBZ 
an_AT0 extremely_AV0 arduous_AJ0 task_NN1 ._PUN 
Over_PRP the_AT0 past_AJ0 90-plus_AJ0 years_NN2 ,_PUN relying_VVG firmly_AV0 
on_PRP the_AT0 people_NN0 and_CJC adapting_VVG the_AT0 basic_AJ0 tenets_NN2 
of_PRF Marxism_NN1 to_PRP China_NP0 's_POS conditions_NN2 and_CJC the_AT0 
underlying_AJ0 trend_NN1 of_PRF the_AT0 times_NN2 ,_PUN our_DPS Party_NN1 
has_VHZ pursued_VVN its_DPS own_DT0 course_NN1 independently.It_NN0 has_VHZ 
,_PUN enduring_VVG untold_AJ0 hardships_NN2 and_CJC sufferings_NN2 and_CJC 
paying_VVG various_AJ0 costs_NN2 ,_PUN achieved_VVN great_AJ0 success_NN1 
in_PRP revolution_NN1 ,_PUN development_NN1 and_CJC reform_NN1 ,_PUN and_CJC 
created_VVN and_CJC developed_AJ0 socialism_NN1 with_PRP Chinese_AJ0 
characteristics_NN2 ,_PUN thus_AV0 fundamentally_AV0 changing_VVG the_AT0 
future_NN1 and_CJC destiny_NN1 of_PRF the_AT0 Chinese_AJ0 people_NN0 and_CJC 
nation_NN1 ._PUN 
The_AT0 Party_NN1 's_POS first_ORD generation_NN1 of_PRF central_AJ0 
collective_AJ0 leadership_NN1 with_PRP Comrade_NP0 Mao_NP0 Zedong_NP0 at_PRP 
the_AT0 core_NN1 led_VVD the_AT0 whole_AJ0 Party_NN1 and_CJC the_AT0 
people_NN0 of_PRF all_DT0 ethnic_AJ0 groups_NN2 in_PRP China_NP0 in_PRP 
completing_VVG the_AT0 new-democratic_AJ0 revolution_NN1 ,_PUN carrying_VVG 
out_AVP socialist_AJ0 transformation_NN1 and_CJC establishing_VVG the_AT0 
basic_AJ0 system_NN1 of_PRF socialism_NN1 ,_PUN thereby_AV0 accomplishing_VVG 
the_AT0 most_AV0 profound_AJ0 and_CJC the_AT0 greatest_AJS social_AJ0 
transformation_NN1 in_PRP China_NP0 's_POS history.This_NN0 created_VVD 
the_AT0 fundamental_AJ0 political_AJ0 prerequisite_NN1 and_CJC systemic_AJ0 
foundation_NN1 for_PRP development_NN1 and_CJC progress_NN1 in_PRP 
contemporary_AJ0 China_NN1 ._PUN 
In_PRP the_AT0 course_NN1 of_PRF socialist_AJ0 development_NN1 ,_PUN the_AT0 
Party_NN1 developed_VVD distinctively_AV0 creative_AJ0 theories_NN2 and_CJC 
made_VVD tremendous_AJ0 successes_NN2 despite_PRP serious_AJ0 setbacks_NN2 
it_PNP went_VVD through_AVP ,_PUN thus_AV0 providing_VVG invaluable_AJ0 
experience_NN1 as_PRP well_PRP as_PRP the_AT0 theoretical_AJ0 and_CJC 
material_NN1 basis_NN1 for_PRP launching_VVG the_AT0 great_AJ0 initiative_NN1 
of_PRF building_NN1 socialism_NN1 with_PRP Chinese_AJ0 characteristics_NN2 
in_PRP the_AT0 new_AJ0 historical_AJ0 period_NN1 ._PUN 
The_AT0 Party_NN1 's_POS second_ORD generation_NN1 of_PRF central_AJ0 
collective_AJ0 leadership_NN1 with_PRP Comrade_NP0 Deng_NP0 Xiaoping_NP0 
at_PRP the_AT0 core_NN1 led_VVD the_AT0 whole_AJ0 Party_NN1 and_CJC the_AT0 
people_NN0 of_PRF all_DT0 ethnic_AJ0 groups_NN2 in_PRP China_NP0 in_PRP 
conducting_VVG a_AT0 thorough_AJ0 review_NN1 of_PRF China_NP0 's_POS 
experiences_NN2 in_PRP building_NN1 socialism_NN1 ,_PUN both_AV0 positive_AJ0 
and_CJC negative.On_NN0 this_DT0 basis_NN1 and_CJC drawing_VVG on_PRP the_AT0 
experience_NN1 of_PRF world_NN1 socialism_NN1 ,_PUN they_PNP made_VVD the_AT0 
historic_AJ0 decision_NN1 to_TO0 shift_VVI the_AT0 focus_NN1 of_PRF the_AT0 
Party_NN1 and_CJC country_NN1 's_POS work_NN1 to_PRP economic_AJ0 
development_NN1 and_CJC to_TO0 pursue_VVI the_AT0 policy_NN1 of_PRF reform_NN1 
and_CJC opening_VVG up.They_NN0 gained_VVD a_AT0 keen_AJ0 appreciation_NN1 
of_PRF the_AT0 underlying_AJ0 goal_NN1 of_PRF socialism_NN1 and_CJC 
established_VVD the_AT0 Party_NN1 's_POS basic_AJ0 line_NN1 for_PRP the_AT0 
primary_AJ0 stage_NN1 of_PRF socialism.They_NN0 called_VVN for_PRP taking_VVG 
our_DPS own_DT0 road_NN1 and_CJC building_NN1 socialism_NN1 with_PRP 
Chinese_AJ0 characteristics_NN2 and_CJC provided_VVD scientific_AJ0 
answers_NN2 to_PRP basic_AJ0 questions_NN2 in_PRP this_DT0 regard.On_NN0 
this_DT0 basis_NN1 ,_PUN the_AT0 great_AJ0 initiative_NN1 of_PRF building_NN1 
socialism_NN1 with_PRP Chinese_AJ0 characteristics_NN2 was_VBD 
successfully_AV0 launched_VVN ._PUN 
The_AT0 Party_NN1 's_POS third_ORD generation_NN1 of_PRF central_AJ0 
collective_AJ0 leadership_NN1 with_PRP Comrade_NP0 Jiang_NP0 Zemin_NP0 at_PRP 
the_AT0 core_NN1 led_VVD the_AT0 whole_AJ0 Party_NN1 and_CJC the_AT0 
people_NN0 of_PRF all_DT0 ethnic_AJ0 groups_NN2 in_PRP China_NP0 in_PRP 
adhering_VVG to_PRP the_AT0 Party_NN1 's_POS basic_AJ0 theory_NN1 and_CJC 
line.Standing_NN0 the_AT0 severe_AJ0 tests_NN2 posed_VVN by_PRP complex_AJ0 
domestic_AJ0 and_CJC international_AJ0 developments_NN2 and_CJC major_AJ0 
setbacks_NN2 in_PRP world_NN1 socialism_NN1 ,_PUN they_PNP upheld_VVN 
socialism_NN1 with_PRP Chinese_AJ0 characteristics.Based_NN0 on_PRP China_NP0 
's_POS new_AJ0 realities_NN2 ,_PUN they_PNP reaffirmed_VVD the_AT0 Party_NN1 
's_POS basic_AJ0 program_NN1 and_CJC its_DPS basic_AJ0 experience_NN1 ,_PUN 
set_VVD the_AT0 goal_NN1 of_PRF reform_NN1 and_CJC developed_VVD a_AT0 
basic_AJ0 framework_NN1 for_PRP achieving_VVG this_DT0 goal_NN1 ,_PUN 
namely_AV0 ,_PUN developing_VVG a_AT0 socialist_AJ0 market_NN1 
economy.They_NN0 reaffirmed_VVD the_AT0 basic_AJ0 economic_AJ0 system_NN1 
and_CJC the_AT0 system_NN1 of_PRF income_NN1 distribution_NN1 in_PRP the_AT0 
primary_AJ0 stage_NN1 of_PRF socialism_NN1 ,_PUN ushered_VVD in_AVP a_AT0 
new_AJ0 phase_NN1 in_PRP carrying_VVG out_AVP all-around_DT0 reform_NN1 
and_CJC opening_VVG up_AVP ,_PUN and_CJC pressed_VVD ahead_AV0 with_PRP 
the_AT0 great_AJ0 new_AJ0 undertaking_NN1 of_PRF Party_NN1 building_NN1 ,_PUN 
thus_AV0 advancing_AJ0 socialism_NN1 with_PRP Chinese_AJ0 characteristics_NN2 
into_PRP the_AT0 21st_ORD century_NN1 ._PUN 
In_PRP the_AT0 new_AJ0 stage_NN1 in_PRP the_AT0 new_AJ0 century_NN1 ,_PUN 
the_AT0 Party_NN1 Central_AJ0 Committee_NN1 has_VHZ seized_VVN this_DT0 
important_AJ0 period_NN1 of_PRF strategic_AJ0 opportunities_NN2 and_CJC 
promoted_VVN innovation_NN1 in_PRP practice_NN1 ,_PUN theory_NN1 and_CJC 
institutional_AJ0 building_NN1 in_PRP the_AT0 course_NN1 of_PRF building_VVG 
a_AT0 moderately_AV0 prosperous_AJ0 society_NN1 in_PRP all_AV0 respects.We_NN0 
have_VHB emphasized_VVN the_AT0 need_NN1 to_TO0 put_VVI people_NN0 first_ORD 
and_CJC to_TO0 pursue_VVI comprehensive_AJ0 ,_PUN balanced_AJ0 and_CJC 
sustainable_AJ0 development_NN1 ;_PUN we_PNP have_VHB called_VVN for_PRP 
building_VVG a_AT0 harmonious_AJ0 socialist_AJ0 society_NN1 and_CJC 
speeding_VVG up_AVP ecological_AJ0 progress_NN1 ,_PUN and_CJC we_PNP have_VHB 
adopted_VVN overall_AV0 implementing_VVG steps_NN2 for_PRP advancing_VVG 
the_AT0 cause_NN1 of_PRF socialism_NN1 with_PRP Chinese_AJ0 
characteristics.We_NN0 have_VHB strived_VVN to_TO0 ensure_VVI and_CJC 
improve_VVI the_AT0 people_NN0 's_POS wellbeing_NN1 ,_PUN promoted_VVN 
social_AJ0 fairness_NN1 and_CJC justice_NN1 ,_PUN worked_VVD to_TO0 build_VVI 
a_AT0 harmonious_AJ0 world_NN1 ,_PUN and_CJC strengthened_VVD the_AT0 
Party_NN1 's_POS governance_NN1 capacity_NN1 and_CJC advanced_VVD 
nature.We_NN0 have_VHB thus_AV0 upheld_VVN and_CJC developed_AJ0 socialism_NN1 
with_PRP Chinese_AJ0 characteristics_NN2 from_PRP a_AT0 new_AJ0 historical_AJ0 
starting_NN1 point_NN1 ._PUN 
Throughout_PRP the_AT0 past_AJ0 30-plus_AJ0 years_NN2 of_PRF continuous_AJ0 
exploration_NN1 for_PRP reform_NN1 and_CJC opening_VVG up_AVP ,_PUN we_PNP 
have_VHB held_VVN high_AV0 the_AT0 great_AJ0 banner_NN1 of_PRF socialism_NN1 
with_PRP Chinese_AJ0 characteristics_NN2 and_CJC rejected_VVD both_AV0 the_AT0 
old_AJ0 and_CJC rigid_AJ0 closed-door_AJ0 policy_NN1 and_CJC any_DT0 
attempt_NN1 to_TO0 abandon_VVI socialism_NN1 and_CJC take_VVI an_AT0 
erroneous_AJ0 path_NN1 ._PUN 
The_AT0 path_NN1 of_PRF socialism_NN1 with_PRP Chinese_AJ0 characteristics_NN2 
,_PUN the_AT0 system_NN1 of_PRF theories_NN2 of_PRF socialism_NN1 with_PRP 
Chinese_AJ0 characteristics_NN2 and_CJC the_AT0 socialist_AJ0 system_NN1 
with_PRP Chinese_AJ0 characteristics_NN2 are_VBB the_AT0 fundamental_AJ0 
accomplishments_NN2 made_VVN by_PRP the_AT0 Party_NN1 and_CJC people_NN0 
in_PRP the_AT0 course_NN1 of_PRF arduous_AJ0 struggle_NN1 over_PRP the_AT0 
past_AJ0 90-plus_AJ0 years.We_NN0 must_VM0 cherish_VVI these_DT0 
accomplishments_NN2 ,_PUN uphold_VVB them_PNP all_DT0 the_AT0 time_NN1 and_CJC 
continue_VVB to_TO0 enrich_VVI them_PNP ._PUN 
Taking_VVG the_AT0 path_NN1 of_PRF socialism_NN1 with_PRP Chinese_AJ0 
characteristics_NN2 means_VVZ we_PNP must_VM0 ,_PUN under_PRP the_AT0 
leadership_NN1 of_PRF the_AT0 Communist_AJ0 Party_NN1 of_PRF China_NP0 and_CJC 
basing_VVG ourselves_PNX on_PRP China_NP0 's_POS realities_NN2 ,_PUN take_VVB 
economic_AJ0 development_NN1 as_PRP the_AT0 central_AJ0 task_NN1 and_CJC 
adhere_VVB to_PRP the_AT0 Four_CRD Cardinal_NN1 Principles_NN2 and_CJC the_AT0 
policy_NN1 of_PRF reform_NN1 and_CJC opening_VVG up.It_NN0 means_NN0 we_PNP 
must_VM0 release_VVI and_CJC develop_VVI the_AT0 productive_AJ0 forces_NN2 
,_PUN develop_VVI the_AT0 socialist_AJ0 market_NN1 economy_NN1 ,_PUN 
socialist_AJ0 democracy_NN1 ,_PUN an_AT0 advanced_AJ0 socialist_AJ0 
culture_NN1 and_CJC a_AT0 harmonious_AJ0 socialist_AJ0 society_NN1 ,_PUN 
and_CJC promote_VVB socialist_AJ0 ecological_AJ0 progress.It_NN0 also_AV0 
means_VVZ we_PNP must_VM0 promote_VVI well-rounded_AJ0 development_NN1 of_PRF 
the_AT0 person_NN1 ,_PUN achieve_VVB prosperity_NN1 for_PRP all_AV0 over_PRP 
time_NN1 ,_PUN and_CJC make_VVB China_NP0 a_AT0 modern_AJ0 socialist_AJ0 
country_NN1 that_CJT is_VBZ prosperous_AJ0 ,_PUN strong_AJ0 ,_PUN 
democratic_AJ0 ,_PUN culturally_AV0 advanced_VVN and_CJC harmonious_AJ0 ._PUN 
The_AT0 system_NN1 of_PRF theories_NN2 of_PRF socialism_NN1 with_PRP 
Chinese_AJ0 characteristics_NN2 is_VBZ a_AT0 system_NN1 of_PRF scientific_AJ0 
theories_NN2 that_CJT includes_VVZ Deng_NP0 Xiaoping_NP0 Theory_NN1 ,_PUN 
the_AT0 important_AJ0 thought_NN1 of_PRF Three_CRD Represents_VVZ and_CJC 
the_AT0 Scientific_AJ0 Outlook_NN1 on_PRP Development_NN1 ,_PUN and_CJC 
this_DT0 system_NN1 represents_VVZ the_AT0 Party_NN1 's_POS adherence_NN1 
to_PRP and_CJC development_NN1 of_PRF Marxism-Leninism_NP0 and_CJC Mao_NP0 
Zedong_NP0 Thought_VVD ._PUN 
The_AT0 socialist_AJ0 system_NN1 with_PRP Chinese_AJ0 characteristics_NN2 
includes_VVZ the_AT0 following_AJ0 :_PUN the_AT0 fundamental_AJ0 political_AJ0 
system_NN1 -_PUN the_AT0 system_NN1 of_PRF people_NN0 's_POS congresses_NN2 
;_PUN the_AT0 basic_AJ0 political_AJ0 systems_NN2 -_PUN the_AT0 system_NN1 
of_PRF multiparty_AJ0 cooperation_NN1 and_CJC political_AJ0 consultation_NN1 
under_PRP the_AT0 leadership_NN1 of_PRF the_AT0 Communist_AJ0 Party_NN1 of_PRF 
China_NP0 ,_PUN the_AT0 system_NN1 of_PRF regional_AJ0 ethnic_AJ0 autonomy_NN1 
,_PUN and_CJC the_AT0 system_NN1 of_PRF community-level_AJ0 
self-governance_NN1 ;_PUN the_AT0 socialist_AJ0 system_NN1 of_PRF laws_NN2 
with_PRP Chinese_AJ0 characteristics_NN2 ;_PUN the_AT0 basic_AJ0 economic_AJ0 
system_NN1 in_PRP which_DTQ public_AJ0 ownership_NN1 is_VBZ the_AT0 
mainstay_NN1 and_CJC economic_AJ0 entities_NN2 of_PRF diverse_AJ0 
ownership_NN1 develop_VVB together_AV0 ;_PUN and_CJC the_AT0 specific_AJ0 
economic_AJ0 ,_PUN political_AJ0 ,_PUN cultural_AJ0 ,_PUN and_CJC social_AJ0 
institutions_NN2 based_VVN on_PRP these_DT0 systems_NN2 ._PUN 
The_AT0 path_NN1 of_PRF socialism_NN1 with_PRP Chinese_AJ0 characteristics_NN2 
is_VBZ the_AT0 way_NN1 to_TO0 reach_VVI the_AT0 goal_NN1 ,_PUN the_AT0 
system_NN1 of_PRF theories_NN2 of_PRF socialism_NN1 with_PRP Chinese_AJ0 
characteristics_NN2 offers_VVZ a_AT0 guide_NN1 to_PRP action_NN1 ,_PUN and_CJC 
the_AT0 socialist_AJ0 system_NN1 with_PRP Chinese_AJ0 characteristics_NN2 
provides_VVZ the_AT0 fundamental_AJ0 guarantee.The_NN0 three_CRD function_NN1 
as_PRP an_AT0 integral_AJ0 whole_NN1 in_PRP the_AT0 great_AJ0 practice_NN1 
of_PRF building_NN1 socialism_NN1 with_PRP Chinese_AJ0 characteristics_NN2 
,_PUN and_CJC this_DT0 is_VBZ the_AT0 salient_AJ0 feature_NN1 of_PRF the_AT0 
long-term_AJ0 endeavors_NN2 of_PRF the_AT0 Communist_AJ0 Party_NN1 of_PRF 
China_NP0 leading_VVG the_AT0 people_NN0 in_PRP building_NN1 socialism_NN1 
._PUN 
In_PRP building_NN1 socialism_NN1 with_PRP Chinese_AJ0 characteristics_NN2 
,_PUN we_PNP base_VVB ourselves_PNX on_PRP the_AT0 basic_AJ0 reality_NN1 
that_CJT China_NP0 is_VBZ in_PRP the_AT0 primary_AJ0 stage_NN1 of_PRF 
socialism.Our_NN0 overall_AJ0 approach_NN1 is_VBZ to_TO0 promote_VVI 
economic_AJ0 ,_PUN political_AJ0 ,_PUN cultural_AJ0 ,_PUN social_AJ0 ,_PUN 
and_CJC ecological_AJ0 progress_NN1 ,_PUN and_CJC our_DPS general_AJ0 task_NN1 
is_VBZ to_TO0 achieve_VVI socialist_AJ0 modernization_NN1 and_CJC the_AT0 
great_AJ0 renewal_NN1 of_PRF the_AT0 Chinese_AJ0 nation_NN1 ._PUN 
Socialism_NN1 with_PRP Chinese_AJ0 characteristics_NN2 both_AV0 upholds_VVZ 
the_AT0 basic_AJ0 principles_NN2 of_PRF scientific_AJ0 socialism_NN1 and_CJC 
has_VHZ distinctive_AJ0 Chinese_AJ0 features_NN2 that_CJT reflect_VVB 
contemporary_AJ0 conditions.It_NN0 offers_NN2 from_PRP new_AJ0 
perspectives_NN2 a_AT0 deeper_AJC understanding_NN1 of_PRF the_AT0 laws_NN2 
of_PRF governance_NN1 by_PRP the_AT0 Communist_AJ0 Party_NN1 ,_PUN laws_NN2 
of_PRF building_NN1 socialism_NN1 ,_PUN and_CJC laws_NN2 of_PRF the_AT0 
development_NN1 of_PRF human_AJ0 society.By_NN0 integrating_VVG theory_NN1 
with_PRP practice_NN1 ,_PUN it_PNP has_VHZ systematically_AV0 addressed_VVN 
the_AT0 fundamental_AJ0 questions_NN2 of_PRF what_DTQ kind_NN1 of_PRF 
socialism_NN1 we_PNP should_VM0 build_VVI and_CJC how_AVQ we_PNP should_VM0 
build_VVI it_PNP in_PRP China_NP0 ,_PUN a_AT0 big_AJ0 country_NN1 in_PRP 
the_AT0 East_NN1 with_PRP a_AT0 huge_AJ0 population_NN1 and_CJC a_AT0 weak_AJ0 
economy_NN1 to_TO0 start_VVI with.Socialism_NN0 with_PRP Chinese_AJ0 
characteristics_NN2 has_VHZ brought_VVN about_AVP fast_AJ0 development_NN1 
and_CJC rising_VVG living_NN1 standards_NN2 in_PRP China_NP0 ._PUN 
This_DT0 fully_AV0 shows_VVZ that_DT0 socialism_NN1 with_PRP Chinese_AJ0 
characteristics_NN2 is_VBZ what_DTQ we_PNP must_VM0 pursue_VVI if_CJS we_PNP 
are_VBB to_TO0 achieve_VVI development_NN1 and_CJC make_VVI progress_NN1 
in_PRP contemporary_AJ0 China_NP0 and_CJC that_DT0 only_AJ0 socialism_NN1 
with_PRP Chinese_AJ0 characteristics_NN2 can_VM0 enable_VVI China_NP0 to_TO0 
develop_VVI itself_PNX ._PUN 
Developing_AJ0 socialism_NN1 with_PRP Chinese_AJ0 characteristics_NN2 is_VBZ 
a_AT0 long-term_AJ0 arduous_AJ0 task_NN1 of_PRF historic_AJ0 importance_NN1 
,_PUN and_CJC we_PNP must_VM0 be_VBI prepared_VVN to_TO0 carry_VVI out_AVP 
a_AT0 great_AJ0 struggle_NN1 with_PRP many_DT0 new_AJ0 historical_AJ0 
features_NN2 ._PUN 
We_PNP must_VM0 unswervingly_AV0 adhere_VVI to_PRP socialism_NN1 with_PRP 
Chinese_AJ0 characteristics_NN2 ,_PUN develop_VVB it_PNP as_CJS required_VVN 
by_PRP the_AT0 times_NN2 ,_PUN constantly_AV0 enrich_VVB it_PNP in_AVP 
both_AV0 practice_NN1 and_CJC theory_NN1 and_CJC enhance_VVB its_DPS 
distinctive_AJ0 national_AJ0 features_NN2 in_PRP keeping_VVG up_AVP with_PRP 
the_AT0 times_NN2 ._PUN 
To_TO0 achieve_VVI new_AJ0 victory_NN1 for_PRP socialism_NN1 with_PRP 
Chinese_AJ0 characteristics_NN2 under_PRP new_AJ0 historical_AJ0 
conditions_NN2 ,_PUN we_PNP must_VM0 have_VHI a_AT0 firm_AJ0 grasp_NN1 of_PRF 
the_AT0 following_AJ0 basic_AJ0 requirements_NN2 and_CJC make_VVB them_PNP 
shared_AJ0 convictions_NN2 of_PRF the_AT0 whole_AJ0 Party_NN1 and_CJC the_AT0 
people_NN0 of_PRF all_DT0 ethnic_AJ0 groups_NN2 in_PRP China_NP0 ._PUN 
-_PUN We_PNP must_VM0 maintain_VVI the_AT0 people_NN0 's_POS principal_AJ0 
position_NN1 in_PRP the_AT0 country_NN1 ._PUN 
Socialism_NN1 with_PRP Chinese_AJ0 characteristics_NN2 is_VBZ a_AT0 cause_NN1 
for_PRP the_AT0 people_NN0 in_PRP their_DPS hundreds_CRD of_PRF millions_CRD 
._PUN 
We_PNP should_VM0 ensure_VVI that_CJT the_AT0 people_NN0 are_VBB the_AT0 
masters_NN2 of_PRF the_AT0 country_NN1 and_CJC we_PNP should_VM0 uphold_VVI 
the_AT0 rule_NN1 of_PRF law_NN1 as_PRP a_AT0 fundamental_AJ0 principle_NN1 
by_PRP which_DTQ the_AT0 Party_NN1 leads_VVZ the_AT0 people_NN0 in_PRP 
running_VVG the_AT0 country.We_NN0 should_VM0 mobilize_VVI and_CJC 
organize_VVI as_AV0 many_DT0 people_NN0 as_CJS possible_AJ0 to_TO0 manage_VVI 
state_NN1 and_CJC social_AJ0 affairs_NN2 as_PRP well_PRP as_PRP the_AT0 
economy_NN1 and_CJC cultural_AJ0 programs_NN2 in_PRP accordance_PRP with_PRP 
the_AT0 law_NN1 and_CJC to_TO0 devote_VVI themselves_PNX to_PRP socialist_AJ0 
modernization_NN1 ,_PUN and_CJC we_PNP should_VM0 better_AV0 protect_VVI 
the_AT0 people_NN0 's_POS rights_NN2 and_CJC interests_NN2 and_CJC ensure_VVB 
that_CJT the_AT0 people_NN0 determine_VVB their_DPS own_DT0 destiny_NN1 ._PUN 
-_PUN We_PNP must_VM0 continue_VVI to_TO0 release_VVI and_CJC develop_VVI 
the_AT0 productive_AJ0 forces_NN2 ._PUN 
This_DT0 is_VBZ the_AT0 fundamental_AJ0 task_NN1 of_PRF socialism_NN1 with_PRP 
Chinese_AJ0 characteristics_NN2 ._PUN 
We_PNP should_VM0 take_VVI economic_AJ0 development_NN1 as_PRP the_AT0 
central_AJ0 task_NN1 and_CJC pursuing_VVG development_NN1 in_PRP a_AT0 
scientific_AJ0 way_NN1 as_PRP the_AT0 underlying_AJ0 guideline_NN1 ,_PUN 
advance_VVB in_PRP an_AT0 all-around_DT0 way_NN1 economic_AJ0 ,_PUN 
political_AJ0 ,_PUN cultural_AJ0 ,_PUN social_AJ0 ,_PUN and_CJC ecological_AJ0 
progress_NN1 and_CJC achieve_VVB in_PRP a_AT0 scientific_AJ0 way_NN1 
development_NN1 that_CJT puts_VVZ people_NN0 first_ORD and_CJC is_VBZ 
comprehensive_AJ0 ,_PUN balanced_AJ0 and_CJC sustainable_AJ0 ._PUN 
-_PUN We_PNP must_VM0 persevere_VVI in_PRP reform_NN1 and_CJC opening_VVG 
up_AVP ._PUN 
Reform_NN1 and_CJC opening_VVG up_AVP are_VBB crucial_AJ0 to_PRP adhering_VVG 
to_PRP and_CJC developing_AJ0 socialism_NN1 with_PRP Chinese_AJ0 
characteristics_NN2 ._PUN 
We_PNP should_VM0 always_AV0 apply_VVI the_AT0 spirit_NN1 of_PRF reform_NN1 
and_CJC innovation_NN1 to_PRP all_DT0 aspects_NN2 of_PRF governance_NN1 ,_PUN 
keep_VVB improving_VVG the_AT0 socialist_AJ0 market_NN1 economy_NN1 ,_PUN 
adhere_VVB to_PRP the_AT0 basic_AJ0 state_NN1 policy_NN1 of_PRF opening_VVG 
to_PRP the_AT0 outside_AJ0 world_NN1 ,_PUN continue_VVB to_TO0 make_VVI 
innovations_NN2 in_PRP theory_NN1 ,_PUN in_PRP institutions_NN2 ,_PUN in_PRP 
science_NN1 and_CJC technology_NN1 ,_PUN in_PRP culture_NN1 and_CJC in_PRP 
other_AJ0 fields_NN2 ,_PUN and_CJC continuously_AV0 promote_VVB the_AT0 
self-improvement_NN1 and_CJC self-development_NN1 of_PRF China_NP0 's_POS 
socialist_AJ0 system_NN1 ._PUN 
-_PUN We_PNP must_VM0 safeguard_VVI social_AJ0 fairness_NN1 and_CJC 
justice_NN1 ._PUN 
Fairness_NN1 and_CJC justice_NN1 are_VBB inherent_AJ0 requirements_NN2 of_PRF 
socialism_NN1 with_PRP Chinese_AJ0 characteristics_NN2 ._PUN 
We_PNP must_VM0 ,_PUN relying_VVG on_PRP the_AT0 concerted_AJ0 efforts_NN2 
of_PRF all_DT0 the_AT0 Chinese_AJ0 people_NN0 and_CJC based_VVN on_PRP 
economic_AJ0 and_CJC social_AJ0 development_NN1 ,_PUN step_VVB up_AVP 
efforts_NN2 to_TO0 develop_VVI institutions_NN2 that_CJT are_VBB vital_AJ0 
to_PRP ensuring_VVG social_AJ0 fairness_NN1 and_CJC justice_NN1 ;_PUN 
establish_VVB in_PRP due_AJ0 course_NN1 a_AT0 system_NN1 for_PRP 
guaranteeing_VVG fairness_NN1 in_PRP society_NN1 featuring_VVG ,_PUN among_PRP 
other_AJ0 things_NN2 ,_PUN equal_AJ0 rights_NN2 ,_PUN equal_AJ0 
opportunities_NN2 and_CJC fair_AJ0 rules_NN2 for_PRP all_DT0 ;_PUN and_CJC 
foster_VVB a_AT0 fair_AJ0 social_AJ0 environment_NN1 and_CJC ensure_VVB 
people_NN0 's_POS equal_AJ0 right_NN1 to_PRP participation_NN1 in_PRP 
governance_NN1 and_CJC to_PRP development_NN1 ._PUN 
-_PUN We_PNP must_VM0 strive_VVI for_PRP common_AJ0 prosperity_NN1 ._PUN 
This_DT0 is_VBZ the_AT0 fundamental_AJ0 principle_NN1 of_PRF socialism_NN1 
with_PRP Chinese_AJ0 characteristics_NN2 ._PUN 
We_PNP should_VM0 adhere_VVI to_PRP the_AT0 basic_AJ0 socialist_AJ0 
economic_AJ0 system_NN1 and_CJC the_AT0 socialist_AJ0 income_NN1 
distribution_NN1 system.We_NN0 should_VM0 adjust_VVI the_AT0 pattern_NN1 
of_PRF national_AJ0 income_NN1 distribution_NN1 ,_PUN tighten_VVB its_DPS 
regulation_NN1 by_PRP secondary_AJ0 distribution_NN1 and_CJC work_VVB hard_AV0 
to_PRP narrow_AJ0 income_NN1 gaps_NN2 so_CJS that_CJS all_DT0 the_AT0 
people_NN0 can_VM0 share_VVI in_PRP more_DT0 fruits_NN2 of_PRF development_NN1 
in_PRP a_AT0 fair_AJ0 way_NN1 and_CJC move_VVB steadily_AV0 toward_PRP 
common_AJ0 prosperity_NN1 ._PUN 
-_PUN We_PNP must_VM0 promote_VVI social_AJ0 harmony_NN1 ._PUN 
Social_AJ0 harmony_NN1 is_VBZ an_AT0 inherent_AJ0 attribute_NN1 of_PRF 
socialism_NN1 with_PRP Chinese_AJ0 characteristics_NN2 ._PUN 
We_PNP should_VM0 give_VVI higher_AJC priority_NN1 to_PRP ensuring_VVG and_CJC 
improving_VVG the_AT0 people_NN0 's_POS wellbeing_NN1 ,_PUN strengthen_VVB 
and_CJC conduct_VVB social_AJ0 management_NN1 in_PRP an_AT0 innovative_AJ0 
way_NN1 ,_PUN strike_VVB a_AT0 balance_NN1 between_PRP reform_NN1 ,_PUN 
development_NN1 and_CJC stability_NN1 ,_PUN rally_VVB all_DT0 the_AT0 
forces_NN2 that_CJT can_VM0 be_VBI rallied_VVN ,_PUN maximize_VVB factors_NN2 
conducive_AJ0 to_PRP harmony_NN1 and_CJC increase_VVB the_AT0 creative_AJ0 
vitality_NN1 of_PRF society.We_NN0 should_VM0 ensure_VVI that_CJT the_AT0 
people_NN0 live_VVB and_CJC work_VVI in_PRP contentment_NN1 ,_PUN society_NN1 
is_VBZ stable_AJ0 and_CJC orderly_AJ0 ,_PUN and_CJC the_AT0 country_NN1 
enjoys_VVZ enduring_AJ0 peace_NN1 and_CJC stability_NN1 ._PUN 
-_PUN We_PNP must_VM0 pursue_VVI peaceful_AJ0 development_NN1 ._PUN 
Peaceful_AJ0 development_NN1 is_VBZ the_AT0 sure_AJ0 choice_NN1 of_PRF 
socialism_NN1 with_PRP Chinese_AJ0 characteristics_NN2 ._PUN 
We_PNP should_VM0 pursue_VVI development_NN1 through_PRP opening_VVG up_AVP 
and_CJC cooperation_NN1 to_TO0 benefit_VVI all.We_NN0 should_VM0 develop_VVI 
ourselves_PNX by_PRP securing_VVG a_AT0 peaceful_AJ0 international_AJ0 
environment_NN1 and_CJC uphold_VVB and_CJC promote_VVB world_NN1 peace_NN1 
through_PRP our_DPS own_DT0 development.We_NN0 should_VM0 expand_VVI 
common_AJ0 interests_NN2 with_PRP all_DT0 others_NN2 and_CJC work_VVB to_TO0 
build_VVI a_AT0 harmonious_AJ0 world_NN1 of_PRF enduring_AJ0 peace_NN1 and_CJC 
common_AJ0 prosperity_NN1 ._PUN 
-_PUN We_PNP must_VM0 uphold_VVI the_AT0 leadership_NN1 of_PRF the_AT0 
Party_NN1 ._PUN 
The_AT0 Communist_AJ0 Party_NN1 of_PRF China_NP0 is_VBZ the_AT0 leadership_NN1 
core_NN1 of_PRF the_AT0 cause_NN1 of_PRF socialism_NN1 with_PRP Chinese_AJ0 
characteristics_NN2 ._PUN 
We_PNP should_VM0 uphold_VVI the_AT0 principle_NN1 that_CJT the_AT0 Party_NN1 
was_VBD founded_VVN for_PRP the_AT0 public_AJ0 good_AJ0 and_CJC that_CJT 
it_PNP exercises_VVZ state_NN1 power_NN1 for_PRP the_AT0 people_NN0 ,_PUN 
enhance_VVB and_CJC improve_VVB the_AT0 Party_NN1 's_POS leadership_NN1 
and_CJC ensure_VVB that_CJT the_AT0 Party_NN1 plays_VVZ its_DPS role_NN1 
as_PRP the_AT0 leadership_NN1 core_NN1 in_PRP exercising_VVG overall_AJ0 
leadership_NN1 and_CJC coordinating_VVG the_AT0 efforts_NN2 of_PRF all.We_NN0 
should_VM0 maintain_VVI the_AT0 Party_NN1 's_POS advanced_AJ0 nature_NN1 
and_CJC purity_NN1 ,_PUN strengthen_VVB its_DPS creativity_NN1 ,_PUN 
cohesiveness_NN1 and_CJC capability_NN1 and_CJC enhance_VVB its_DPS 
capacity_NN1 to_TO0 govern_VVI in_PRP a_AT0 scientific_AJ0 and_CJC 
democratic_AJ0 way_NN1 and_CJC in_PRP accordance_PRP with_PRP the_AT0 law_NN1 
._PUN 
We_PNP must_VM0 be_VBI soberly_AV0 aware_AJ0 that_CJT China_NP0 is_VBZ 
still_AV0 in_PRP the_AT0 primary_AJ0 stage_NN1 of_PRF socialism_NN1 and_CJC 
will_VM0 long_AV0 remain_VVI so_AV0 ._PUN 
This_DT0 basic_AJ0 condition_NN1 of_PRF China_NP0 has_VHZ not_XX0 changed_VVN 
;_PUN nor_CJC has_VHZ the_AT0 principal_AJ0 problem_NN1 in_PRP our_DPS 
society_NN1 ,_PUN that_AV0 is_AV0 ,_PUN how_AVQ we_PNP can_VM0 meet_VVI 
the_AT0 ever-growing_AJ0 material_NN1 and_CJC cultural_AJ0 needs_NN2 of_PRF 
the_AT0 people_NN0 with_PRP backward_AJ0 social_AJ0 production_NN1 ;_PUN 
nor_CJC has_VHZ China_NP0 's_POS international_AJ0 position_NN1 as_PRP the_AT0 
largest_AJS developing_AJ0 country_NN1 in_PRP the_AT0 world_NN1 ._PUN 
We_PNP must_VM0 bear_VVI in_PRP mind_NN1 under_PRP any_DT0 circumstances_NN2 
the_AT0 paramount_AJ0 reality_NN1 that_CJT China_NP0 remains_VVZ in_PRP 
the_AT0 primary_AJ0 stage_NN1 of_PRF socialism_NN1 and_CJC will_VM0 long_AV0 
remain_VVI so_AV0 and_CJC base_VVI ourselves_PNX on_PRP this_DT0 reality_NN1 
in_PRP pursuing_VVG all_DT0 of_PRF our_DPS endeavors_NN2 of_PRF reform_NN1 
and_CJC development_NN1 ._PUN 
The_AT0 Party_NN1 's_POS basic_AJ0 line_NN1 is_VBZ the_AT0 lifeblood_NN1 
of_PRF the_AT0 Party_NN1 and_CJC country.We_NN0 must_VM0 adhere_VVI to_PRP 
the_AT0 central_AJ0 task_NN1 -_PUN economic_AJ0 development_NN1 -_PUN and_CJC 
the_AT0 two_CRD basic_AJ0 points_NN2 -_PUN the_AT0 Four_CRD Cardinal_NN1 
Principles_NN2 and_CJC the_AT0 policy_NN1 of_PRF reform_NN1 and_CJC 
opening_VVG up_AVP -_PUN in_PRP our_DPS great_AJ0 endeavor_NN1 to_TO0 
develop_VVI socialism_NN1 with_PRP Chinese_AJ0 characteristics.We_NN0 
should_VM0 neither_AV0 look_VVI down_AVP upon_PRP ourselves_PNX nor_CJC be_VBI 
arrogant.We_NN0 must_VM0 take_VVI solid_AJ0 steps_NN2 to_TO0 achieve_VVI 
new_AJ0 victory_NN1 for_PRP socialism_NN1 with_PRP Chinese_AJ0 
characteristics_NN2 ._PUN 
As_CJS long_CJS as_CJS we_PNP remain_VVB true_AJ0 to_PRP our_DPS ideal_AJ0 
,_PUN are_VBB firm_AJ0 in_PRP our_DPS conviction_NN1 ,_PUN never_AV0 
vacillate_VVB in_AVP or_CJC relax_VVB our_DPS efforts_NN2 or_CJC act_VVB 
recklessly_AV0 ,_PUN and_CJC forge_VVB ahead_AV0 with_PRP tenacity_NN1 and_CJC 
resolve_VVB ,_PUN we_PNP will_VM0 surely_AV0 complete_VVI the_AT0 building_NN1 
of_PRF a_AT0 moderately_AV0 prosperous_AJ0 society_NN1 in_PRP all_DT0 
respects_NN2 when_AVQ the_AT0 Communist_AJ0 Party_NN1 of_PRF China_NP0 
celebrates_VVZ its_DPS centenary_NN1 and_CJC turn_VVB China_NP0 into_PRP a_AT0 
modern_AJ0 socialist_AJ0 country_NN1 that_CJT is_VBZ prosperous_AJ0 ,_PUN 
strong_AJ0 ,_PUN democratic_AJ0 ,_PUN culturally_AV0 advanced_VVN and_CJC 
harmonious_AJ0 when_CJS the_AT0 People_NN0 's_POS Republic_NN1 of_PRF 
China_NP0 marks_VVZ its_DPS centennial_AJ0 ._PUN 
The_AT0 whole_AJ0 Party_NN1 should_VM0 have_VHI every_AT0 confidence_NN1 
in_PRP our_DPS path_NN1 ,_PUN in_PRP our_DPS theories_NN2 and_CJC in_PRP 
our_DPS system_NN1 ._PUN
