# Supplementary material for: Unraveling image construction by modality: Corpus-based diachronic insights into the reports to the Party Congress of China
Source: PLoS One. 2025 Mar 5;20(3):e0316017. doi: 10.1371/journal.pone.0316017 (PMC11882057; doi:10.1371/journal.pone.0316017)
Supplement: S1 File — (ZIP) [file pone.0316017.s001.zip › S1_Fig.zip/Corpus/Annotations/Annotations of the RNCs sections(by section)/S1_ideology/19.EN_S1_ideology - .txt]

III_CRD ._PUN 
The_AT0 Thought_NN1 on_PRP Socialism_NN1 with_PRP Chinese_AJ0 
Characteristics_NN2 for_PRP a_AT0 New_AJ0 Era_NN1 and_CJC the_AT0 Basic_AJ0 
Policy_NN1 Since_CJS our_DPS 18th_ORD National_AJ0 Congress_NN1 ,_PUN 
changes_NN2 both_AV0 in_AVP and_CJC outside_PRP China_NP0 ,_PUN and_CJC 
the_AT0 progress_NN1 made_VVN in_PRP all_DT0 areas_NN2 of_PRF Chinas_NP0 
endeavors_VVZ ,_PUN have_VHB presented_VVN us_PNP with_PRP a_AT0 profound_AJ0 
question_NN1 the_AT0 question_NN1 of_PRF an_AT0 era.Our_NN0 answer_NN1 
must_VM0 be_VBI a_AT0 systematic_AJ0 combination_NN1 of_PRF theory_NN1 and_CJC 
practice_NN1 and_CJC must_VM0 address_VVI what_DTQ kind_NN1 of_PRF 
socialism_NN1 with_PRP Chinese_AJ0 characteristics_NN2 the_AT0 new_AJ0 era_NN1 
requires_VVZ us_PNP to_TO0 uphold_VVI and_CJC develop_VVI ,_PUN and_CJC 
how_AVQ we_PNP should_VM0 go_VVI about_PRP doing_VDG it.This_NN0 involves_VVZ 
fundamental_AJ0 issues_NN2 like_PRP the_AT0 overarching_AJ0 objectives_NN2 
,_PUN tasks_NN2 ,_PUN plan_NN1 ,_PUN and_CJC strategy_NN1 for_PRP 
upholding_VVG and_CJC developing_AJ0 socialism_NN1 with_PRP Chinese_AJ0 
characteristics_NN2 in_PRP the_AT0 new_AJ0 era_NN1 ;_PUN like_PRP the_AT0 
direction_NN1 ,_PUN model_NN1 ,_PUN and_CJC driving_AJ0 force_NN1 of_PRF 
development_NN1 ,_PUN and_CJC the_AT0 strategic_AJ0 steps_NN2 ,_PUN 
external_AJ0 conditions_NN2 ,_PUN and_CJC political_AJ0 guarantees.As_NN0 
well_AV0 as_CJS this_DT0 ,_PUN to_TO0 uphold_VVI and_CJC develop_VVI 
socialism_NN1 with_PRP Chinese_AJ0 characteristics_NN2 ,_PUN we_PNP should_VM0 
,_PUN based_VVN on_PRP new_AJ0 practice_NN1 ,_PUN undertake_VVB 
theoretical_AJ0 analysis_NN1 and_CJC produce_VVB policy_NN1 guidance_NN1 
on_PRP the_AT0 economy_NN1 ,_PUN political_AJ0 affairs_NN2 ,_PUN rule_NN1 
of_PRF law_NN1 ,_PUN science_NN1 and_CJC technology_NN1 ,_PUN culture_NN1 
,_PUN education_NN1 ,_PUN the_AT0 wellbeing_NN1 of_PRF our_DPS people_NN0 
,_PUN ethnic_AJ0 and_CJC religious_AJ0 affairs_NN2 ,_PUN social_AJ0 
development_NN1 ,_PUN ecological_AJ0 conservation_NN1 ,_PUN national_AJ0 
security_NN1 ,_PUN defense_NN1 and_CJC the_AT0 armed_AJ0 forces_NN2 ,_PUN 
the_AT0 principle_NN1 of_PRF one_CRD country_NN1 ,_PUN two_CRD systems_NN2 
and_CJC national_AJ0 reunification_NN1 ,_PUN the_AT0 united_AJ0 front_NN1 
,_PUN foreign_AJ0 affairs_NN2 ,_PUN and_CJC Party_NN1 building_NN1 ._PUN 
In_PRP answering_VVG this_DT0 question_NN1 ,_PUN our_DPS Party_NN1 has_VHZ 
been_VBN guided_VVN by_PRP Marxism-Leninism_NP0 ,_PUN Mao_NP0 Zedong_NP0 
Thought_VVD ,_PUN Deng_NP0 Xiaoping_NP0 Theory_NN1 ,_PUN the_AT0 Theory_NN1 
of_PRF Three_CRD Represents_VVZ ,_PUN and_CJC the_AT0 Scientific_AJ0 
Outlook_NN1 on_PRP Development.It_NP0 has_VHZ continued_VVN to_TO0 free_VVI 
our_DPS minds_NN2 ,_PUN seek_VVB truth_NN1 from_PRP facts_NN2 ,_PUN move_VVB 
with_PRP the_AT0 times_NN2 ,_PUN and_CJC apply_VVB a_AT0 realistic_AJ0 and_CJC 
pragmatic_AJ0 approach.In_NN0 answering_VVG this_DT0 question_NN1 ,_PUN 
our_DPS Party_NN1 has_VHZ continued_VVN to_TO0 uphold_VVI dialectical_AJ0 
and_CJC historical_AJ0 materialism_NN1 ;_PUN has_VHZ considered_VVN 
carefully_AV0 the_AT0 new_AJ0 conditions_NN2 of_PRF the_AT0 era_NN1 and_CJC 
the_AT0 new_AJ0 requirements_NN2 of_PRF practice_NN1 ;_PUN and_CJC has_VHZ 
adopted_VVN an_AT0 entirely_AV0 new_AJ0 perspective_NN1 to_TO0 deepen_VVI 
its_DPS understanding_NN1 of_PRF the_AT0 laws_NN2 that_CJT underlie_VVB 
governance_NN1 by_PRP a_AT0 Communist_AJ0 party_NN1 ,_PUN the_AT0 
development_NN1 of_PRF socialism_NN1 ,_PUN and_CJC the_AT0 evolution_NN1 
of_PRF human_AJ0 society.It_NN0 has_VHZ worked_VVN hard_AV0 to_TO0 
undertake_VVI theoretical_AJ0 explorations_NN2 ,_PUN and_CJC has_VHZ 
achieved_VVN major_AJ0 theoretical_AJ0 innovations_NN2 ,_PUN ultimately_AV0 
giving_VVG shape_NN1 to_PRP the_AT0 Thought_NN1 on_PRP Socialism_NN1 with_PRP 
Chinese_AJ0 Characteristics_NN2 for_PRP a_AT0 New_AJ0 Era_NN1 ._PUN 
The_AT0 Thought_NN1 on_PRP Socialism_NN1 with_PRP Chinese_AJ0 
Characteristics_NN2 for_PRP a_AT0 New_AJ0 Era_NN1 makes_VVZ the_AT0 
following_AJ0 things_NN2 clear:It_UNC makes_VVZ clear_AJ0 that_CJT the_AT0 
overarching_AJ0 goal_NN1 of_PRF upholding_VVG and_CJC developing_AJ0 
socialism_NN1 with_PRP Chinese_AJ0 characteristics_NN2 is_VBZ to_TO0 
realize_VVI socialist_AJ0 modernization_NN1 and_CJC national_AJ0 
rejuvenation_NN1 ,_PUN and_CJC ,_PUN that_CJT on_PRP the_AT0 basis_NN1 of_PRF 
finishing_VVG the_AT0 building_NN1 of_PRF a_AT0 moderately_AV0 prosperous_AJ0 
society_NN1 in_PRP all_DT0 respects_NN2 ,_PUN a_AT0 two-step_AJ0 approach_NN1 
should_VM0 be_VBI taken_VVN to_TO0 build_VVI China_NP0 into_PRP a_AT0 
great_AJ0 modern_AJ0 socialist_AJ0 country_NN1 that_CJT is_VBZ prosperous_AJ0 
,_PUN strong_AJ0 ,_PUN democratic_AJ0 ,_PUN culturally_AV0 advanced_VVN ,_PUN 
harmonious_AJ0 ,_PUN and_CJC beautiful_AJ0 by_PRP the_AT0 middle_NN1 of_PRF 
the_AT0 century.It_NN0 makes_VVZ clear_AJ0 that_CJT the_AT0 principal_AJ0 
contradiction_NN1 facing_VVG Chinese_AJ0 society_NN1 in_PRP the_AT0 new_AJ0 
era_NN1 is_VBZ that_CJT between_PRP unbalanced_AJ0 and_CJC inadequate_AJ0 
development_NN1 and_CJC the_AT0 peoples_NN2 ever-growing_AJ0 needs_NN2 for_PRP 
a_AT0 better_AJC life.We_NN0 must_VM0 therefore_AV0 continue_VVI 
commitment_NN1 to_PRP our_DPS people-centered_AJ0 philosophy_NN1 of_PRF 
development_NN1 ,_PUN and_CJC work_VVB to_TO0 promote_VVI well-rounded_AJ0 
human_AJ0 development_NN1 and_CJC common_AJ0 prosperity_NN1 for_PRP 
everyone.It_NN0 makes_VVZ clear_AJ0 that_CJT the_AT0 overall_AJ0 plan_NN1 
for_PRP building_NN1 socialism_NN1 with_PRP Chinese_AJ0 characteristics_NN2 
is_VBZ the_AT0 five-sphere_AJ0 integrated_AJ0 plan_NN1 ,_PUN and_CJC the_AT0 
overall_AJ0 strategy_NN1 is_VBZ the_AT0 four-pronged_AJ0 comprehensive_AJ0 
strategy.It_NN0 highlights_VVZ the_AT0 importance_NN1 of_PRF fostering_VVG 
stronger_AJC confidence_NN1 in_PRP the_AT0 path_NN1 ,_PUN theory_NN1 ,_PUN 
system_NN1 ,_PUN and_CJC culture_NN1 of_PRF socialism_NN1 with_PRP Chinese_AJ0 
characteristics.It_NN0 makes_VVZ clear_AJ0 that_CJT the_AT0 overall_AJ0 
goal_NN1 of_PRF deepening_AJ0 reform_NN1 in_PRP every_AT0 field_NN1 is_VBZ 
to_TO0 improve_VVI and_CJC develop_VVI the_AT0 system_NN1 of_PRF socialism_NN1 
with_PRP Chinese_AJ0 characteristics_NN2 and_CJC modernize_VVB Chinas_NN2 
system_NN1 and_CJC capacity_NN1 for_PRP governance.It_NN0 makes_VVZ clear_AJ0 
that_CJT the_AT0 overall_AJ0 goal_NN1 of_PRF comprehensively_AV0 advancing_AJ0 
law-based_AJ0 governance_NN1 is_VBZ to_TO0 establish_VVI a_AT0 system_NN1 
of_PRF socialist_AJ0 rule_NN1 of_PRF law_NN1 with_PRP Chinese_AJ0 
characteristics_NN2 and_CJC build_VVB a_AT0 country_NN1 of_PRF socialist_AJ0 
rule_NN1 of_PRF law.It_NN0 makes_VVZ clear_AJ0 that_CJT the_AT0 Partys_NN2 
goal_NN1 of_PRF building_VVG a_AT0 strong_AJ0 military_AJ0 in_PRP the_AT0 
new_AJ0 era_NN1 is_VBZ to_TO0 build_VVI the_AT0 peoples_NN2 forces_NN2 
into_PRP world-class_AJ0 forces_NN2 that_CJT obey_VVB the_AT0 Partys_NN2 
command_VVB ,_PUN can_VM0 fight_VVI and_CJC win_VVI ,_PUN and_CJC maintain_VVI 
excellent_AJ0 conduct.It_NN0 makes_VVZ clear_AJ0 that_CJT major_AJ0 
country_NN1 diplomacy_NN1 with_PRP Chinese_AJ0 characteristics_NN2 aims_VVZ 
to_TO0 foster_VVI a_AT0 new_AJ0 type_NN1 of_PRF international_AJ0 
relations_NN2 and_CJC build_VVB a_AT0 community_NN1 with_PRP a_AT0 shared_AJ0 
future_NN1 for_PRP mankind.It_NN0 makes_VVZ clear_AJ0 that_CJT the_AT0 
defining_AJ0 feature_NN1 of_PRF socialism_NN1 with_PRP Chinese_AJ0 
characteristics_NN2 is_VBZ the_AT0 leadership_NN1 of_PRF the_AT0 Communist_AJ0 
Party_NN1 of_PRF China_NP0 ;_PUN the_AT0 greatest_AJS strength_NN1 of_PRF 
the_AT0 system_NN1 of_PRF socialism_NN1 with_PRP Chinese_AJ0 
characteristics_NN2 is_VBZ the_AT0 leadership_NN1 of_PRF the_AT0 Communist_AJ0 
Party_NN1 of_PRF China_NP0 ;_PUN the_AT0 Party_NN1 is_VBZ the_AT0 highest_AJS 
force_NN1 for_PRP political_AJ0 leadership.It_NN0 sets_VVZ forth_AV0 the_AT0 
general_AJ0 requirements_NN2 for_PRP Party_NN1 building_NN1 in_PRP the_AT0 
new_AJ0 era_NN1 and_CJC underlines_VVZ the_AT0 importance_NN1 of_PRF 
political_AJ0 work_NN1 in_PRP Party_NN1 building_NN1 ._PUN 
The_AT0 Thought_NN1 on_PRP Socialism_NN1 with_PRP Chinese_AJ0 
Characteristics_NN2 for_PRP a_AT0 New_AJ0 Era_NN1 builds_VVZ on_AVP and_CJC 
further_AV0 enriches_VVZ Marxism-Leninism_NP0 ,_PUN Mao_NP0 Zedong_NP0 
Thought_VVD ,_PUN Deng_NP0 Xiaoping_NP0 Theory_NN1 ,_PUN the_AT0 Theory_NN1 
of_PRF Three_CRD Represents_VVZ ,_PUN and_CJC the_AT0 Scientific_AJ0 
Outlook_NN1 on_PRP Development.It_NP0 represents_VVZ the_AT0 latest_AJS 
achievement_NN1 in_PRP adapting_VVG Marxism_NN1 to_PRP the_AT0 Chinese_AJ0 
context_NN1 and_CJC encapsulates_VVZ the_AT0 practical_AJ0 experience_NN1 
and_CJC collective_AJ0 wisdom_NN1 of_PRF our_DPS Party_NN1 and_CJC the_AT0 
people.It_NN0 is_VBZ an_AT0 important_AJ0 component_NN1 of_PRF the_AT0 
theory_NN1 of_PRF socialism_NN1 with_PRP Chinese_AJ0 characteristics_NN2 ,_PUN 
and_CJC a_AT0 guide_NN1 to_PRP action_NN1 for_PRP all_DT0 our_DPS members_NN2 
and_CJC all_DT0 the_AT0 Chinese_AJ0 people_NN0 as_CJS we_PNP strive_VVB to_TO0 
achieve_VVI national_AJ0 rejuvenation.This_NN0 Thought_NN1 must_VM0 be_VBI 
adhered_VVN to_PRP and_CJC steadily_AV0 developed_VVN on_PRP a_AT0 
long-term_AJ0 basis_NN1 ._PUN 
Everyone_PNI in_PRP the_AT0 Party_NN1 should_VM0 develop_VVI a_AT0 good_AJ0 
grasp_NN1 of_PRF the_AT0 essence_NN1 and_CJC rich_AJ0 implications_NN2 of_PRF 
the_AT0 Thought_NN1 on_PRP Socialism_NN1 with_PRP Chinese_AJ0 
Characteristics_NN2 for_PRP a_AT0 New_AJ0 Era_NN1 and_CJC fully_AV0 and_CJC 
faithfully_AV0 apply_VVB it_PNP in_PRP all_DT0 our_DPS work_NN1 ._PUN 
1_CRD ._PUN 
Ensuring_VVG Party_NN1 leadership_NN1 over_PRP all_DT0 work_VVB The_AT0 
Party_NN1 exercises_VVZ overall_AJ0 leadership_NN1 over_PRP all_DT0 areas_NN2 
of_PRF endeavor_NN1 in_PRP every_AT0 part_NN1 of_PRF the_AT0 country_NN1 ._PUN 
We_PNP must_VM0 strengthen_VVI our_DPS consciousness_NN1 of_PRF the_AT0 
need_NN1 to_TO0 maintain_VVI political_AJ0 integrity_NN1 ,_PUN think_VVB 
in_PRP big-picture_AJ0 terms_NN2 ,_PUN follow_VVB the_AT0 leadership_NN1 
core_NN1 ,_PUN and_CJC keep_VVB in_PRP alignment.We_NN0 must_VM0 work_VVI 
harder_AJC to_TO0 uphold_VVI the_AT0 authority_NN1 and_CJC centralized_AJ0 
,_PUN unified_VVD leadership_NN1 of_PRF the_AT0 Central_AJ0 Committee_NN1 
,_PUN and_CJC closely_AV0 follow_VVB the_AT0 Central_AJ0 Committee_NN1 in_PRP 
terms_PRP of_PRP our_DPS thinking_NN1 ,_PUN political_AJ0 orientation_NN1 
,_PUN and_CJC actions.We_NN0 must_VM0 improve_VVI the_AT0 institutions_NN2 
and_CJC mechanisms_NN2 for_PRP upholding_VVG Party_NN1 leadership_NN1 ,_PUN 
remain_VVB committed_VVN to_PRP the_AT0 underlying_AJ0 principle_NN1 of_PRF 
pursuing_VVG progress_NN1 while_CJS ensuring_VVG stability_NN1 ,_PUN and_CJC 
ensure_VVB coordinated_AJ0 implementation_NN1 of_PRF the_AT0 five-sphere_AJ0 
integrated_AJ0 plan_NN1 and_CJC the_AT0 four-pronged_AJ0 comprehensive_AJ0 
strategy.We_NN0 must_VM0 strengthen_VVI the_AT0 Partys_NN2 ability_NN1 and_CJC 
resolve_VVI to_TO0 chart_VVI our_DPS course_NN1 ,_PUN craft_VVB overall_AJ0 
plans_NN2 ,_PUN design_NN1 policy_NN1 ,_PUN and_CJC promote_VVB reform_NN1 
;_PUN and_CJC we_PNP must_VM0 ensure_VVI the_AT0 Party_NN1 always_AV0 
provides_VVZ overall_AJ0 leadership_NN1 and_CJC coordinates_NN2 the_AT0 
efforts_NN2 of_PRF all_DT0 involved_VVD ._PUN 
2_CRD ._PUN 
Committing_VVG to_PRP a_AT0 people-centered_AJ0 approach_NN1 The_AT0 
people_NN0 are_VBB the_AT0 creators_NN2 of_PRF history_NN1 ;_PUN they_PNP 
are_VBB the_AT0 fundamental_AJ0 force_NN1 that_CJT determines_VVZ our_DPS 
Party_NN1 and_CJC countrys_NN2 future_NN1 ._PUN 
We_PNP must_VM0 ensure_VVI the_AT0 principal_AJ0 status_NN1 of_PRF the_AT0 
people_NN0 ,_PUN and_CJC adhere_VVB to_PRP the_AT0 Partys_NN2 commitment_NN1 
to_PRP serving_VVG the_AT0 public_AJ0 good_AJ0 and_CJC exercising_VVG 
power_NN1 in_PRP the_AT0 interests_NN2 of_PRF the_AT0 people.We_NN0 must_VM0 
observe_VVI the_AT0 Partys_NN2 fundamental_AJ0 purpose_NN1 of_PRF 
wholeheartedly_AV0 serving_VVG the_AT0 people_NN0 ,_PUN and_CJC put_VVN 
into_PRP practice_NN1 the_AT0 Partys_NN2 mass_AJ0 line_NN1 in_PRP all_DT0 
aspects_NN2 of_PRF governance.We_NN0 must_VM0 regard_VVI as_PRP our_DPS 
goal_NN1 the_AT0 peoples_NN2 aspirations_NN2 to_TO0 live_VVI a_AT0 better_AJC 
life_NN1 ,_PUN and_CJC rely_VVI on_PRP the_AT0 people_NN0 to_TO0 move_VVI 
history_NN1 forward_AV0 ._PUN 
3_CRD ._PUN 
Continuing_VVG to_TO0 comprehensively_AV0 deepen_VVI reform_NN1 Only_AV0 
with_PRP socialism_NN1 can_VM0 we_PNP save_VVI China_NP0 ;_PUN only_AV0 
with_PRP reform_NN1 and_CJC opening_NN1 can_VM0 we_PNP develop_VVI China_NP0 
,_PUN develop_VVB socialism_NN1 ,_PUN and_CJC develop_VVB Marxism_NN1 ._PUN 
We_PNP must_VM0 uphold_VVI and_CJC improve_VVI the_AT0 system_NN1 of_PRF 
socialism_NN1 with_PRP Chinese_AJ0 characteristics_NN2 and_CJC continue_VVB 
to_TO0 modernize_VVI Chinas_NP0 system_NN1 and_CJC capacity_NN1 for_PRP 
governance.We_NN0 must_VM0 have_VHI the_AT0 determination_NN1 to_TO0 get_VVI 
rid_VVN of_PRF all_DT0 outdated_AJ0 thinking_NN1 and_CJC ideas_NN2 and_CJC 
all_DT0 institutional_AJ0 ailments_NN2 ,_PUN and_CJC to_TO0 break_VVI 
through_PRP the_AT0 blockades_NN2 of_PRF vested_AJ0 interests.We_NN0 
should_VM0 draw_VVI on_PRP the_AT0 achievements_NN2 of_PRF other_AJ0 
civilizations_NN2 ,_PUN develop_VVB a_AT0 set_NN1 of_PRF institutions_NN2 
that_CJT are_VBB well_AV0 conceived_VVN ,_PUN fully_AV0 built_VVN ,_PUN 
procedure_NN1 based_VVN ,_PUN and_CJC efficiently_AV0 functioning_VVG ,_PUN 
and_CJC do_VDB full_AJ0 justice_NN1 to_PRP the_AT0 strengths_NN2 of_PRF 
Chinas_NP0 socialist_AJ0 system_NN1 ._PUN 
4_CRD ._PUN 
Adopting_VVG a_AT0 new_AJ0 vision_NN1 for_PRP development_NN1 Development_NN1 
is_VBZ the_AT0 underpinning_AJ0 and_CJC the_AT0 key_NN1 for_PRP solving_VVG 
all_DT0 our_DPS countrys_NN2 problems_NN2 ;_PUN our_DPS development_NN1 
must_VM0 be_VBI sound_AJ0 development.We_NN0 must_VM0 pursue_VVI with_PRP 
firmness_NN1 of_PRF purpose_NN1 the_AT0 vision_NN1 of_PRF innovative_AJ0 ,_PUN 
coordinated_VVD ,_PUN green_AJ0 ,_PUN and_CJC open_AJ0 development_NN1 
that_CJT is_VBZ for_PRP everyone_PNI ._PUN 
We_PNP must_VM0 uphold_VVI and_CJC improve_VVI Chinas_NP0 basic_AJ0 
socialist_AJ0 economic_AJ0 system_NN1 and_CJC socialist_AJ0 distribution_NN1 
system.There_NN0 must_VM0 be_VBI no_AT0 irresolution_NN1 about_PRP working_VVG 
to_TO0 consolidate_VVI and_CJC develop_VVI the_AT0 public_AJ0 sector_NN1 ;_PUN 
and_CJC there_EX0 must_VM0 be_VBI no_AT0 irresolution_NN1 about_PRP 
working_VVG to_TO0 encourage_VVI ,_PUN support_VVI ,_PUN and_CJC guide_VVI 
the_AT0 development_NN1 of_PRF the_AT0 non-public_AJ0 sector.We_NN0 must_VM0 
see_VVI that_CJT the_AT0 market_NN1 plays_VVZ the_AT0 decisive_AJ0 role_NN1 
in_PRP resource_NN1 allocation_NN1 ,_PUN the_AT0 government_NN1 plays_VVZ 
its_DPS role_NN1 better_AV0 ,_PUN and_CJC new_AJ0 industrialization_NN1 ,_PUN 
IT_NN1 application_NN1 ,_PUN urbanization_NN1 ,_PUN and_CJC agricultural_AJ0 
modernization_NN1 go_VVB hand_NN1 in_PRP hand.We_NN0 must_VM0 actively_AV0 
participate_VVI in_AVP and_CJC promote_VVI economic_AJ0 globalization_NN1 
,_PUN develop_VVB an_AT0 open_AJ0 economy_NN1 of_PRF higher_AJC standards_NN2 
,_PUN and_CJC continue_VVB to_TO0 increase_VVI Chinas_NP0 economic_AJ0 
power_NN1 and_CJC composite_AJ0 strength_NN1 ._PUN 
5_CRD ._PUN 
Seeing_CJS that_CJS the_AT0 people_NN0 run_VVB the_AT0 country_NN1 
Commitment_NN1 to_PRP the_AT0 organic_AJ0 unity_NN1 of_PRF Party_NN1 
leadership_NN1 ,_PUN the_AT0 running_NN1 of_PRF the_AT0 country_NN1 by_PRP 
the_AT0 people_NN0 ,_PUN and_CJC law-based_AJ0 governance_NN1 is_VBZ a_AT0 
natural_AJ0 element_NN1 of_PRF socialist_AJ0 political_AJ0 advancement_NN1 
._PUN 
We_PNP must_VM0 keep_VVI to_PRP the_AT0 path_NN1 of_PRF socialist_AJ0 
political_AJ0 advancement_NN1 with_PRP Chinese_AJ0 characteristics_NN2 ;_PUN 
uphold_VVB and_CJC improve_VVB the_AT0 system_NN1 of_PRF peoples_NN2 
congresses_NN2 ,_PUN the_AT0 system_NN1 of_PRF Party-led_AJ0 multiparty_AJ0 
cooperation_NN1 and_CJC political_AJ0 consultation_NN1 ,_PUN the_AT0 
system_NN1 of_PRF regional_AJ0 ethnic_AJ0 autonomy_NN1 ,_PUN and_CJC the_AT0 
system_NN1 of_PRF community-level_AJ0 self-governance_NN1 ;_PUN and_CJC 
consolidate_VVB and_CJC develop_VVB the_AT0 broadest_AJS possible_AJ0 
patriotic_AJ0 united_AJ0 front.We_NN0 should_VM0 develop_VVI socialist_AJ0 
consultative_AJ0 democracy_NN1 ,_PUN improve_VVB our_DPS democratic_AJ0 
institutions_NN2 ,_PUN diversify_VVB our_DPS forms_NN2 of_PRF democracy_NN1 
,_PUN and_CJC establish_VVB more_AV0 democratic_AJ0 channels.We_NN0 must_VM0 
see_VVI to_PRP it_PNP that_CJT the_AT0 principle_NN1 of_PRF the_AT0 people_NN0 
running_VVG the_AT0 country_NN1 is_VBZ put_VVN into_PRP practice_NN1 in_PRP 
Chinas_NP0 political_AJ0 and_CJC social_AJ0 activities_NN2 ._PUN 
6_CRD ._PUN 
Ensuring_VVG every_AT0 dimension_NN1 of_PRF governance_NN1 is_VBZ 
law-based_AJ0 Law-based_AJ0 governance_NN1 is_VBZ an_AT0 essential_AJ0 
requirement_NN1 and_CJC important_AJ0 guarantee_NN1 for_PRP socialism_NN1 
with_PRP Chinese_AJ0 characteristics_NN2 ._PUN 
We_PNP must_VM0 exercise_VVI Party_NN1 leadership_NN1 at_PRP every_AT0 
point_NN1 in_PRP the_AT0 process_NN1 and_CJC over_PRP every_AT0 dimension_NN1 
of_PRF law-based_AJ0 governance_NN1 ,_PUN and_CJC be_VBI fully_AV0 
committed_VVN to_PRP promoting_VVG socialist_AJ0 rule_NN1 of_PRF law_NN1 
with_PRP Chinese_AJ0 characteristics.We_NN0 must_VM0 improve_VVI the_AT0 
Chinese_AJ0 socialist_AJ0 system_NN1 of_PRF laws_NN2 ,_PUN at_PRP the_AT0 
heart_NN1 of_PRF which_DTQ is_VBZ the_AT0 Constitution_NN1 ;_PUN establish_VVB 
a_AT0 Chinese_AJ0 system_NN1 of_PRF socialist_AJ0 rule_NN1 of_PRF law_NN1 
;_PUN build_VVB a_AT0 socialist_AJ0 country_NN1 based_VVN on_PRP the_AT0 
rule_NN1 of_PRF law_NN1 ;_PUN and_CJC develop_VVB Chinese_AJ0 socialist_AJ0 
rule_NN1 of_PRF law_NN1 theory.We_NN0 must_VM0 pursue_VVI coordinated_AJ0 
progress_NN1 in_PRP law-based_AJ0 governance_NN1 ,_PUN law-based_AJ0 
exercise_NN1 of_PRF state_NN1 power_NN1 ,_PUN and_CJC law-based_AJ0 
government_NN1 administration_NN1 ,_PUN and_CJC promote_VVB the_AT0 
integrated_AJ0 development_NN1 of_PRF rule_NN1 of_PRF law_NN1 for_PRP the_AT0 
country_NN1 ,_PUN the_AT0 government_NN1 ,_PUN and_CJC society.We_NN0 must_VM0 
continue_VVI to_TO0 promote_VVI a_AT0 combination_NN1 of_PRF rule_NN1 of_PRF 
law_NN1 and_CJC rule_NN1 of_PRF virtue_NN1 ,_PUN and_CJC combine_VVB 
law-based_AJ0 governance_NN1 of_PRF the_AT0 country_NN1 and_CJC rule-based_AJ0 
governance_NN1 over_PRP the_AT0 Party.We_NP0 must_VM0 further_AV0 the_AT0 
reform_NN1 of_PRF the_AT0 judicial_AJ0 system_NN1 ,_PUN and_CJC strengthen_VVB 
rule_NN1 of_PRF law_NN1 awareness_NN1 among_PRP all_DT0 our_DPS people_NN0 
while_CJS also_AV0 enhancing_VVG their_DPS moral_AJ0 integrity_NN1 ._PUN 
7_CRD ._PUN 
Upholding_VVG core_NN1 socialist_AJ0 values_NN2 Cultural_AJ0 confidence_NN1 
represents_VVZ a_AT0 fundamental_AJ0 and_CJC profound_AJ0 force_NN1 that_CJT 
sustains_VVZ the_AT0 development_NN1 of_PRF a_AT0 country_NN1 and_CJC a_AT0 
nation_NN1 ._PUN 
We_PNP must_VM0 uphold_VVI Marxism_NN1 ,_PUN firm_NN1 up_AVP and_CJC 
further_AV0 build_VVB the_AT0 ideal_NN1 of_PRF Communism_NN1 and_CJC a_AT0 
shared_AJ0 ideal_NN1 of_PRF socialism_NN1 with_PRP Chinese_AJ0 
characteristics_NN2 ,_PUN and_CJC nurture_NN1 and_CJC practice_NN1 core_NN1 
socialist_AJ0 values_NN2 ,_PUN while_CJS making_VVG continued_AJ0 and_CJC 
greater_AJC efforts_NN2 to_TO0 maintain_VVI the_AT0 initiative_NN1 and_CJC 
ensure_VVI we_PNP have_VHB our_DPS say_NN1 in_PRP the_AT0 realm_NN1 of_PRF 
ideology.We_NN0 must_VM0 promote_VVI the_AT0 creative_AJ0 evolution_NN1 
and_CJC development_NN1 of_PRF fine_AJ0 traditional_AJ0 Chinese_AJ0 
culture_NN1 ,_PUN see_VVB our_DPS revolutionary_AJ0 culture_NN1 remains_VVZ 
alive_AJ0 and_CJC strong_AJ0 ,_PUN and_CJC develop_VVB an_AT0 advanced_AJ0 
socialist_AJ0 culture.We_NN0 should_VM0 cherish_VVI our_DPS cultural_AJ0 
roots_NN2 ,_PUN draw_VVB on_PRP other_AJ0 cultures_NN2 ,_PUN and_CJC be_VBI 
forward-thinking.We_NN0 should_VM0 do_VDI more_AV0 to_TO0 foster_VVI a_AT0 
Chinese_AJ0 spirit_NN1 ,_PUN Chinese_AJ0 values_NN2 ,_PUN and_CJC Chinese_AJ0 
strength_NN1 to_TO0 provide_VVI a_AT0 source_NN1 of_PRF cultural_AJ0 and_CJC 
moral_AJ0 guidance_NN1 for_PRP our_DPS people_NN0 ._PUN 
8_CRD ._PUN 
Ensuring_VVG and_CJC improving_AJ0 living_NN1 standards_NN2 through_PRP 
development_NN1 The_AT0 wellbeing_NN1 of_PRF the_AT0 people_NN0 is_VBZ the_AT0 
fundamental_AJ0 goal_NN1 of_PRF development_NN1 ._PUN 
We_PNP must_VM0 do_VDI more_AV0 to_TO0 improve_VVI the_AT0 lives_NN2 and_CJC 
address_VVI the_AT0 concerns_NN2 of_PRF the_AT0 people_NN0 ,_PUN and_CJC 
use_VVB development_NN1 to_TO0 strengthen_VVI areas_NN2 of_PRF weakness_NN1 
and_CJC promote_VVI social_AJ0 fairness_NN1 and_CJC justice.We_NN0 should_VM0 
make_VVI steady_AJ0 progress_NN1 in_PRP ensuring_VVG peoples_NN2 access_VVB 
to_PRP childcare_NN1 ,_PUN education_NN1 ,_PUN employment_NN1 ,_PUN 
medical_AJ0 services_NN2 ,_PUN elderly_AJ0 care_NN1 ,_PUN housing_VVG ,_PUN 
and_CJC social_AJ0 assistance.We_NN0 will_VM0 intensify_VVI poverty_NN1 
alleviation_NN1 ,_PUN see_VVB that_CJT all_DT0 our_DPS people_NN0 have_VHB 
a_AT0 greater_AJC sense_NN1 of_PRF fulfillment_NN1 as_CJS they_PNP 
contribute_VVB to_PRP and_CJC gain_VVB from_PRP development_NN1 ,_PUN and_CJC 
continue_VVB to_TO0 promote_VVI well-rounded_AJ0 human_AJ0 development_NN1 
and_CJC common_AJ0 prosperity_NN1 for_PRP everyone_PNI ._PUN 
We_PNP will_VM0 continue_VVI the_AT0 Peaceful_AJ0 China_NN1 initiative_NN1 
,_PUN strengthen_VVB and_CJC develop_VVB new_AJ0 forms_NN2 of_PRF social_AJ0 
governance_NN1 ,_PUN and_CJC ensure_VVB social_AJ0 harmony_NN1 and_CJC 
stability.We_NN0 must_VM0 work_VVI hard_AJ0 to_TO0 see_VVI that_CJT our_DPS 
country_NN1 enjoys_VVZ enduring_AJ0 peace_NN1 and_CJC stability_NN1 and_CJC 
our_DPS people_NN0 live_VVB and_CJC work_VVB in_PRP contentment._NN0 9_CRD 
._PUN 
Ensuring_VVG harmony_NN1 between_PRP human_NN1 and_CJC nature_NN1 Building_VVG 
an_AT0 ecological_AJ0 civilization_NN1 is_VBZ vital_AJ0 to_TO0 sustain_VVI 
the_AT0 Chinese_AJ0 nations_NN2 development_NN1 ._PUN 
We_PNP must_VM0 realize_VVI that_DT0 lucid_AJ0 waters_NN2 and_CJC lush_AJ0 
mountains_NN2 are_VBB invaluable_AJ0 assets_NN2 and_CJC act_VVB on_PRP 
this_DT0 understanding_NN1 ,_PUN implement_VVB our_DPS fundamental_AJ0 
national_AJ0 policy_NN1 of_PRF conserving_VVG resources_NN2 and_CJC 
protecting_VVG the_AT0 environment_NN1 ,_PUN and_CJC cherish_VVB the_AT0 
environment_NN1 as_CJS we_PNP cherish_VVB our_DPS own_DT0 lives.We_NN0 
will_VM0 adopt_VVI a_AT0 holistic_AJ0 approach_NN1 to_PRP conserving_VVG 
our_DPS mountains_NN2 ,_PUN rivers_NN2 ,_PUN forests_NN2 ,_PUN farmlands_NN2 
,_PUN lakes_NN2 ,_PUN and_CJC grasslands_NN2 ,_PUN implement_VVB the_AT0 
strictest_AJS possible_AJ0 systems_NN2 for_PRP environmental_AJ0 
protection_NN1 ,_PUN and_CJC develop_VVB eco-friendly_AJ0 growth_NN1 
models_NN2 and_CJC ways_NN2 of_PRF life.We_NN0 must_VM0 pursue_VVI a_AT0 
model_NN1 of_PRF sustainable_AJ0 development_NN1 featuring_VVG increased_AJ0 
production_NN1 ,_PUN higher_AJC living_NN1 standards_NN2 ,_PUN and_CJC 
healthy_AJ0 ecosystems.We_NN0 must_VM0 continue_VVI the_AT0 Beautiful_AJ0 
China_NN1 initiative_NN1 to_TO0 create_VVI good_AJ0 working_AJ0 and_CJC 
living_AJ0 environments_NN2 for_PRP our_DPS people_NN0 and_CJC play_VVB 
our_DPS part_NN1 in_PRP ensuring_VVG global_AJ0 ecological_AJ0 security_NN1 
._PUN 
10_CRD ._PUN 
Pursuing_VVG a_AT0 holistic_AJ0 approach_NN1 to_PRP national_AJ0 security_NN1 
We_PNP should_VM0 ensure_VVI both_AV0 development_NN1 and_CJC security_NN1 
and_CJC be_VBI ever_AV0 ready_AJ0 to_TO0 protect_VVI against_PRP potential_AJ0 
dangers_NN2 in_PRP time_NN1 of_PRF peace.This_NN0 is_VBZ a_AT0 major_AJ0 
principle_NN1 underlying_VVG the_AT0 Partys_NN2 governance_NN1 ._PUN 
We_PNP must_VM0 put_VVI national_AJ0 interests_NN2 first_ORD ,_PUN take_VVB 
protecting_VVG our_DPS peoples_NN2 security_NN1 as_CJS our_DPS mission_NN1 
and_CJC safeguarding_VVG political_AJ0 security_NN1 as_PRP a_AT0 
fundamental_AJ0 task_NN1 ,_PUN and_CJC ensure_VVB both_AV0 internal_AJ0 
and_CJC external_AJ0 security_NN1 ,_PUN homeland_NN1 and_CJC public_AJ0 
security_NN1 ,_PUN traditional_AJ0 and_CJC non-traditional_AJ0 security_NN1 
,_PUN and_CJC Chinas_NP0 own_VVB and_CJC common_AJ0 security.We_NN0 will_VM0 
improve_VVI our_DPS systems_NN2 and_CJC institutions_NN2 and_CJC enhance_VVI 
capacity-building_NN1 for_PRP national_AJ0 security_NN1 ,_PUN and_CJC 
resolutely_AV0 safeguard_VVB Chinas_NN2 sovereignty_NN1 ,_PUN security_NN1 
,_PUN and_CJC development_NN1 interests_NN2 ._PUN 
11_CRD ._PUN 
Upholding_VVG absolute_AJ0 Party_NN1 leadership_NN1 over_PRP the_AT0 
peoples_NN2 armed_AJ0 forces_NN2 Building_VVG peoples_NN2 forces_VVZ that_CJT 
obey_VVB the_AT0 Partys_NN2 command_VVB ,_PUN can_VM0 fight_VVI and_CJC 
win_VVI ,_PUN and_CJC maintain_VVI excellent_AJ0 conduct_NN1 is_VBZ 
strategically_AV0 important_AJ0 to_PRP achieving_VVG the_AT0 two_CRD 
centenary_NN1 goals_NN2 and_CJC national_AJ0 rejuvenation_NN1 ._PUN 
To_TO0 realize_VVI the_AT0 Partys_NN2 goal_NN1 of_PRF building_VVG a_AT0 
powerful_AJ0 military_AJ0 in_PRP the_AT0 new_AJ0 era_NN1 ,_PUN we_PNP must_VM0 
fully_AV0 implement_VVI the_AT0 fundamental_AJ0 principles_NN2 and_CJC 
systems_NN2 of_PRF Party_NN1 leadership_NN1 over_PRP the_AT0 military_AJ0 
,_PUN and_CJC see_VVB that_DT0 Party_NN1 strategy_NN1 on_PRP strengthening_VVG 
military_AJ0 capabilities_NN2 for_PRP the_AT0 new_AJ0 era_NN1 guides_NN2 
work_VVB to_TO0 build_VVI national_AJ0 defense_NN1 and_CJC the_AT0 armed_AJ0 
forces.We_NN0 must_VM0 continue_VVI to_TO0 enhance_VVI the_AT0 political_AJ0 
loyalty_NN1 of_PRF the_AT0 armed_AJ0 forces_NN2 ,_PUN strengthen_VVB them_PNP 
through_PRP reform_NN1 and_CJC technology_NN1 ,_PUN and_CJC run_VVB them_PNP 
in_PRP accordance_PRP with_PRP law.We_NN0 must_VM0 place_VVI greater_AJC 
focus_NN1 on_PRP combat_NN1 ,_PUN encourage_VVB innovation_NN1 ,_PUN build_VVB 
systems_NN2 ,_PUN increase_VVB efficacy_NN1 and_CJC efficiency_NN1 ,_PUN 
and_CJC further_AV0 military-civilian_AJ0 integration_NN1 ._PUN 
12_CRD ._PUN 
Upholding_VVG the_AT0 principle_NN1 of_PRF one_CRD country_NN1 ,_PUN two_CRD 
systems_NN2 and_CJC promoting_VVG national_AJ0 reunification_NN1 
Maintaining_VVG lasting_AJ0 prosperity_NN1 and_CJC stability_NN1 in_PRP 
Hong_NP0 Kong_NP0 and_CJC Macao_NP0 and_CJC achieving_VVG Chinas_NN2 full_AJ0 
reunification_NN1 are_VBB essential_AJ0 to_PRP realizing_VVG national_AJ0 
rejuvenation_NN1 ._PUN 
We_PNP must_VM0 ensure_VVI both_DT0 the_AT0 central_AJ0 governments_NN2 
overall_AJ0 jurisdiction_NN1 over_PRP the_AT0 Hong_NP0 Kong_NP0 and_CJC 
Macao_NP0 special_AJ0 administrative_AJ0 regions_NN2 and_CJC a_AT0 high_AJ0 
degree_NN1 of_PRF autonomy_NN1 in_PRP the_AT0 two_CRD regions.We_NN0 
should_VM0 ensure_VVI that_CJT the_AT0 principle_NN1 of_PRF one_CRD 
country_NN1 ,_PUN two_CRD systems_NN2 remains_VVZ unchanged_AJ0 ,_PUN is_VBZ 
unwaveringly_AV0 upheld_VVN ,_PUN and_CJC in_PRP practice_NN1 is_VBZ not_XX0 
bent_VVN or_CJC distorted_AJ0 ._PUN 
We_PNP must_VM0 uphold_VVI the_AT0 one-China_AJ0 principle_NN1 and_CJC the_AT0 
1992_CRD Consensus_NN1 ,_PUN promote_VVB the_AT0 peaceful_AJ0 development_NN1 
of_PRF cross-Straits_NN2 relations_NN2 ,_PUN deepen_VVB economic_AJ0 
cooperation_NN1 and_CJC cultural_AJ0 exchange_NN1 between_PRP the_AT0 two_CRD 
sides_NN2 of_PRF the_AT0 Straits_NN2 ,_PUN and_CJC encourage_VVB fellow_AJ0 
Chinese_NN1 on_PRP both_DT0 sides_NN2 to_TO0 oppose_VVI all_DT0 separatist_AJ0 
activities_NN2 and_CJC work_VVI together_AV0 to_TO0 realize_VVI Chinese_AJ0 
national_AJ0 rejuvenation_NN1 ._PUN 
13_CRD ._PUN 
Promoting_VVG the_AT0 building_NN1 of_PRF a_AT0 community_NN1 with_PRP a_AT0 
shared_AJ0 future_NN1 for_PRP mankind_NN1 The_AT0 dream_NN1 of_PRF the_AT0 
Chinese_AJ0 people_NN0 is_VBZ closely_AV0 connected_VVN with_PRP the_AT0 
dreams_NN2 of_PRF the_AT0 peoples_NN2 of_PRF other_AJ0 countries_NN2 ;_PUN 
the_AT0 Chinese_AJ0 Dream_NN1 can_VM0 be_VBI realized_VVN only_AV0 in_PRP 
a_AT0 peaceful_AJ0 international_AJ0 environment_NN1 and_CJC under_PRP a_AT0 
stable_AJ0 international_AJ0 order_NN1 ._PUN 
We_PNP must_VM0 keep_VVI in_PRP mind_NN1 both_AV0 our_DPS internal_AJ0 and_CJC 
international_AJ0 imperatives_NN2 ,_PUN stay_VVB on_PRP the_AT0 path_NN1 
of_PRF peaceful_AJ0 development_NN1 ,_PUN and_CJC continue_VVB to_TO0 
pursue_VVI a_AT0 mutually_AV0 beneficial_AJ0 strategy_NN1 of_PRF 
opening-up.We_NN0 will_VM0 uphold_VVI justice_NN1 while_CJS pursuing_VVG 
shared_AJ0 interests_NN2 ,_PUN and_CJC will_VM0 foster_VVI new_AJ0 
thinking_NN1 on_PRP common_AJ0 ,_PUN comprehensive_AJ0 ,_PUN cooperative_AJ0 
,_PUN and_CJC sustainable_AJ0 security.We_NN0 will_VM0 pursue_VVI open_AJ0 
,_PUN innovative_AJ0 ,_PUN and_CJC inclusive_AJ0 development_NN1 that_CJT 
benefits_NN2 everyone_PNI ;_PUN boost_VVB cross-cultural_AJ0 exchanges_NN2 
characterized_VVN by_PRP harmony_NN1 within_PRP diversity_NN1 ,_PUN 
inclusiveness_NN1 ,_PUN and_CJC mutual_AJ0 learning_NN1 ;_PUN and_CJC 
cultivate_VVB ecosystems_NN2 based_VVN on_PRP respect_NN1 for_PRP nature_NN1 
and_CJC green_AJ0 development.China_NN0 will_VM0 continue_VVI its_DPS 
efforts_NN2 to_TO0 safeguard_VVI world_NN1 peace_NN1 ,_PUN contribute_VVB 
to_PRP global_AJ0 development_NN1 ,_PUN and_CJC uphold_VVB international_AJ0 
order_NN1 ._PUN 
14_CRD ._PUN 
Exercising_VVG full_AJ0 and_CJC rigorous_AJ0 governance_NN1 over_PRP the_AT0 
Party_NN1 To_TO0 have_VHI the_AT0 courage_NN1 to_TO0 carry_VVI out_AVP 
self-reform_AJ0 and_CJC conduct_VVI strict_AJ0 self-governance_NN1 :_PUN 
this_DT0 is_VBZ the_AT0 most_AV0 distinctive_AJ0 part_NN1 of_PRF our_DPS 
Partys_NN2 character_NN1 ._PUN 
We_PNP must_VM0 uphold_VVI the_AT0 Party_NN1 Constitution_NN1 as_CJS our_DPS 
fundamental_AJ0 rules_NN2 ,_PUN give_VVB top_AJ0 priority_NN1 to_PRP the_AT0 
political_AJ0 work_NN1 of_PRF the_AT0 Party_NN1 ,_PUN combine_VVB efforts_NN2 
on_PRP ideological_AJ0 work_NN1 and_CJC institution_NN1 building_NN1 ,_PUN 
and_CJC strengthen_VVB Party_NN1 competence_NN1 in_PRP all_AV0 respects.We_NN0 
must_VM0 focus_VVI on_PRP oversight_NN1 over_PRP the_AT0 key_AJ0 few_DT0 ,_PUN 
by_PRP which_DTQ we_PNP mean_VVB leading_AJ0 officials_NN2 ,_PUN and_CJC 
see_VVB that_CJT the_AT0 principle_NN1 of_PRF Three_CRD Stricts_NN2 and_CJC 
Three_CRD Earnests_NN2 are_VBB observed.We_NN0 must_VM0 uphold_VVI 
democratic_AJ0 centralism_NN1 ,_PUN ensure_VVB that_CJT intraparty_AJ0 
political_AJ0 activities_NN2 are_VBB carried_VVN out_AVP in_PRP earnest_AJ0 
,_PUN impose_VVB strict_AJ0 Party_NN1 discipline_NN1 ,_PUN and_CJC 
strengthen_VVB internal_AJ0 oversight.We_NN0 must_VM0 develop_VVI a_AT0 
positive_AJ0 and_CJC healthy_AJ0 political_AJ0 culture_NN1 in_PRP the_AT0 
Party_NN1 and_CJC improve_VVB the_AT0 Partys_NN2 political_AJ0 ecosystem_NN1 
,_PUN resolutely_AV0 correct_AJ0 misconduct_NN1 in_PRP all_DT0 its_DPS 
forms_NN2 ,_PUN and_CJC show_VVB zero_NN1 tolerance_NN1 for_PRP 
corruption.We_NN0 will_VM0 continue_VVI to_TO0 strengthen_VVI the_AT0 
Partys_NN2 ability_NN1 to_TO0 purify_VVI ,_PUN improve_VVB ,_PUN and_CJC 
reform_NN1 itself_PNX ,_PUN and_CJC forever_AV0 maintain_VVB its_DPS close_AJ0 
ties_NN2 with_PRP the_AT0 people_NN0 ._PUN 
The_AT0 above_AJ0 14_CRD points_NN2 form_VVB the_AT0 basic_AJ0 policy_NN1 
that_CJT underpins_VVZ our_DPS endeavors_NN2 to_TO0 uphold_VVI and_CJC 
develop_VVI socialism_NN1 with_PRP Chinese_AJ0 characteristics_NN2 in_PRP 
the_AT0 new_AJ0 era_NN1 ._PUN 
All_DT0 our_DPS members_NN2 must_VM0 fully_AV0 implement_VVI the_AT0 
Partys_NN2 basic_AJ0 theory_NN1 ,_PUN line_NN1 ,_PUN and_CJC policy_NN1 so_AV0 
as_AV0 to_TO0 better_AV0 steer_VVI the_AT0 development_NN1 of_PRF the_AT0 
Party_NN1 and_CJC peoples_NN2 cause_VVB ._PUN 
Just_AV0 as_CJS there_EX0 are_VBB no_AT0 bounds_NN2 to_PRP practice_NN1 ,_PUN 
there_EX0 is_VBZ no_AT0 end_NN1 to_PRP theoretical_AJ0 exploration_NN1 ._PUN 
The_AT0 world_NN1 is_VBZ changing_VVG with_PRP every_AT0 second_NN1 ,_PUN 
every_AT0 moment_NN1 ;_PUN and_CJC China_NP0 ,_PUN too_AV0 ,_PUN is_VBZ 
changing_VVG with_PRP every_AT0 second_NN1 ,_PUN every_AT0 moment.We_NN0 
must_VM0 ensure_VVI our_DPS theory_NN1 evolves_VVZ with_PRP the_AT0 times_NN2 
,_PUN deepen_VVB our_DPS appreciation_NN1 of_PRF objective_AJ0 laws_NN2 ,_PUN 
and_CJC advance_VVB our_DPS theoretical_AJ0 ,_PUN practical_AJ0 ,_PUN 
institutional_AJ0 ,_PUN cultural_AJ0 ,_PUN and_CJC other_AJ0 explorations_NN2 
._PUN 
Comrades_NN2 ,_PUN The_AT0 era_NN1 is_VBZ the_AT0 mother_NN1 of_PRF 
thought_NN1 ;_PUN practice_NN1 is_VBZ the_AT0 fount_NN1 of_PRF theory_NN1 
._PUN 
If_CJS we_PNP respond_VVB to_PRP the_AT0 call_NN1 of_PRF our_DPS times_NN2 
and_CJC have_VHB the_AT0 courage_NN1 to_TO0 uphold_VVI truth_NN1 and_CJC 
correct_AJ0 errors_NN2 ,_PUN the_AT0 Marxism_NN1 of_PRF 21st_ORD century_NN1 
China_NP0 will_VM0 ,_PUN without_PRP a_AT0 doubt_NN1 ,_PUN emanate_VVB 
more_AV0 mighty_AJ0 ,_PUN more_AV0 compelling_AJ0 power_NN1 of_PRF truth_NN1 
._PUN
