# Supplementary material for: Unraveling image construction by modality: Corpus-based diachronic insights into the reports to the Party Congress of China
Source: PLoS One. 2025 Mar 5;20(3):e0316017. doi: 10.1371/journal.pone.0316017 (PMC11882057; doi:10.1371/journal.pone.0316017)
Supplement: S1 File — (ZIP) [file pone.0316017.s001.zip › S1_Fig.zip/Corpus/Annotations/Annotations of the RNCs sections(by section)/S1_ideology/20.EN_S1_ideology - .txt]

II_CRD ._PUN 
A_AT0 New_AJ0 Frontier_NN1 in_PRP Adapting_VVG Marxism_NN1 to_PRP the_AT0 
Chinese_AJ0 Context_NN1 and_CJC the_AT0 Needs_NN2 of_PRF the_AT0 Times_NN2 
Marxism_NN1 is_VBZ the_AT0 fundamental_AJ0 guiding_AJ0 ideology_NN1 upon_PRP 
which_DTQ our_DPS Party_NN1 and_CJC our_DPS country_NN1 are_VBB founded_VVN 
and_CJC thrive_VVB ._PUN 
Our_DPS experience_NN1 has_VHZ taught_VVN us_PNP that_CJT ,_PUN at_PRP the_AT0 
fundamental_AJ0 level_NN1 ,_PUN we_PNP owe_VVB the_AT0 success_NN1 of_PRF 
our_DPS Party_NN1 and_CJC socialism_NN1 with_PRP Chinese_AJ0 
characteristics_NN2 to_PRP the_AT0 fact_NN1 that_CJT Marxism_NN1 works_VVZ 
,_PUN particularly_AV0 when_CJS it_PNP is_VBZ adapted_VVN to_PRP the_AT0 
Chinese_AJ0 context_NN1 and_CJC the_AT0 needs_NN2 of_PRF our_DPS times_NN2 
._PUN 
The_AT0 sound_NN1 theoretical_AJ0 guidance_NN1 of_PRF Marxism_NN1 is_VBZ 
the_AT0 source_NN1 from_PRP which_DTQ our_DPS Party_NN1 draws_VVZ its_DPS 
firm_AJ0 belief_NN1 and_CJC conviction_NN1 and_CJC which_DTQ enables_VVZ 
our_DPS Party_NN1 to_TO0 seize_VVI the_AT0 historical_AJ0 initiative_NN1 ._PUN 
Adapting_VVG Marxism_NN1 to_PRP the_AT0 Chinese_AJ0 context_NN1 and_CJC 
the_AT0 needs_NN2 of_PRF the_AT0 times_NN2 is_VBZ a_AT0 process_NN1 of_PRF 
seeking_VVG ,_PUN revealing_VVG ,_PUN and_CJC applying_VVG truth_NN1 ._PUN 
With_PRP new_AJ0 changes_NN2 and_CJC practical_AJ0 demands_NN2 emerging_VVG 
both_DT0 in_AVP and_CJC outside_PRP of_PRP China_NP0 since_CJS the_AT0 
18th_ORD National_AJ0 Congress_NN1 ,_PUN there_EX0 was_VBD an_AT0 urgent_AJ0 
need_NN1 for_PRP us_PNP to_TO0 provide_VVI in-depth_AJ0 theoretical_AJ0 
and_CJC practical_AJ0 answers_NN2 to_PRP a_AT0 series_NN0 of_PRF epochal_AJ0 
questions_NN2 on_PRP the_AT0 cause_NN1 of_PRF the_AT0 Party_NN1 and_CJC 
the_AT0 country_NN1 as_PRP well_PRP as_PRP the_AT0 Partys_NN2 governance_NN1 
of_PRF China_NP0 ._PUN 
With_PRP the_AT0 courage_NN1 to_TO0 make_VVI theoretical_AJ0 explorations_NN2 
and_CJC innovations_NN2 ,_PUN our_DPS Party_NN1 has_VHZ ,_PUN from_PRP an_AT0 
entirely_AV0 new_AJ0 perspective_NN1 ,_PUN deepened_VVD its_DPS 
understanding_NN1 of_PRF the_AT0 laws_NN2 that_CJT underlie_VVB governance_NN1 
by_PRP a_AT0 communist_AJ0 party_NN1 ,_PUN the_AT0 development_NN1 of_PRF 
socialism_NN1 ,_PUN and_CJC the_AT0 evolution_NN1 of_PRF human_AJ0 society_NN1 
._PUN 
It_PNP has_VHZ achieved_VVN major_AJ0 theoretical_AJ0 innovations_NN2 ,_PUN 
which_DTQ are_VBB encapsulated_VVN in_PRP the_AT0 Thought_NN1 on_PRP 
Socialism_NN1 with_PRP Chinese_AJ0 Characteristics_NN2 for_PRP a_AT0 New_AJ0 
Era_NN1 ._PUN 
The_AT0 main_AJ0 elements_NN2 of_PRF this_DT0 theory_NN1 are_VBB 
summarized_VVN in_PRP the_AT0 10_CRD affirmations_NN2 ,_PUN the_AT0 14_CRD 
commitments_NN2 ,_PUN and_CJC the_AT0 13_CRD areas_NN2 of_PRF achievement_NN1 
that_CJT were_VBD articulated_VVN at_PRP the_AT0 19th_ORD National_AJ0 
Congress_NN1 and_CJC the_AT0 Sixth_ORD Plenary_AJ0 Session_NN1 of_PRF the_AT0 
19th_ORD Party_NN1 Central_AJ0 Committee_NN1 ,_PUN all_DT0 of_PRF which_DTQ 
we_PNP must_VM0 adhere_VVI to_PRP over_PRP the_AT0 long_AJ0 term_NN1 and_CJC 
continue_VVB to_TO0 enrich_VVI and_CJC develop_VVI ._PUN 
Chinese_AJ0 Communists_NN2 are_VBB keenly_AV0 aware_AJ0 that_CJT only_AV0 
by_PRP integrating_VVG the_AT0 basic_AJ0 tenets_NN2 of_PRF Marxism_NN1 
with_PRP Chinas_NP0 specific_AJ0 realities_NN2 and_CJC fine_AJ0 
traditional_AJ0 culture_NN1 and_CJC only_AV0 by_PRP applying_VVG 
dialectical_AJ0 and_CJC historical_AJ0 materialism_NN1 can_VM0 we_PNP 
provide_VVI correct_AJ0 answers_NN2 to_PRP the_AT0 major_AJ0 questions_NN2 
presented_VVN by_PRP the_AT0 times_NN2 and_CJC discovered_VVD through_PRP 
practice_NN1 and_CJC can_VM0 we_PNP ensure_VVI that_DT0 Marxism_NN1 always_AV0 
retains_VVZ its_DPS vigor_NN1 and_CJC vitality_NN1 ._PUN 
To_TO0 uphold_VVI and_CJC develop_VVI Marxism_NN1 ,_PUN we_PNP must_VM0 
integrate_VVI it_PNP with_PRP Chinas_NP0 specific_AJ0 realities_NN2 ._PUN 
Taking_VVG Marxism_NN1 as_CJS our_DPS guide_NN1 means_VVZ applying_VVG its_DPS 
worldview_NN1 and_CJC methodology_NN1 to_PRP solving_VVG problems_NN2 in_PRP 
China_NP0 ;_PUN it_PNP does_VDZ not_XX0 mean_VVI memorizing_VVG and_CJC 
reciting_VVG its_DPS specific_AJ0 conclusions_NN2 and_CJC lines_NN2 ,_PUN 
and_CJC still_AV0 less_DT0 does_VDZ it_PNP mean_VVI treating_VVG it_PNP as_PRP 
a_AT0 rigid_AJ0 dogma_NN1 ._PUN 
We_PNP must_VM0 continue_VVI to_TO0 free_VVI our_DPS minds_NN2 ,_PUN seek_VVB 
truth_NN1 from_PRP facts_NN2 ,_PUN move_VVB with_PRP the_AT0 times_NN2 ,_PUN 
and_CJC take_VVB a_AT0 realistic_AJ0 and_CJC pragmatic_AJ0 approach_NN1 ._PUN 
We_PNP must_VM0 base_VVI everything_PNI we_PNP do_VDB on_PRP actual_AJ0 
conditions_NN2 and_CJC focus_VVB on_PRP solving_VVG real_AJ0 problems_NN2 
arising_VVG in_PRP our_DPS reform_NN1 ,_PUN opening_VVG up_AVP ,_PUN and_CJC 
socialist_AJ0 modernization_NN1 endeavors_VVZ in_PRP the_AT0 new_AJ0 era_NN1 
._PUN 
We_PNP must_VM0 keep_VVI responding_VVG to_PRP the_AT0 questions_NN2 posed_VVN 
by_PRP China_NP0 ,_PUN by_PRP the_AT0 world_NN1 ,_PUN by_PRP the_AT0 
people_NN0 ,_PUN and_CJC by_PRP the_AT0 times_NN2 ;_PUN in_PRP doing_VDG 
so_AV0 ,_PUN we_PNP should_VM0 find_VVI the_AT0 right_AJ0 answers_NN2 
suited_VVN to_PRP the_AT0 realities_NN2 of_PRF China_NP0 and_CJC the_AT0 
needs_NN2 of_PRF our_DPS day_NN1 ,_PUN reach_VVB conclusions_NN2 that_CJT 
are_VBB compatible_AJ0 with_PRP objective_AJ0 laws_NN2 ,_PUN and_CJC 
develop_VVB new_AJ0 theories_NN2 that_CJT are_VBB in_PRP step_NN1 with_PRP 
the_AT0 times_NN2 ,_PUN so_AV0 as_AV0 to_TO0 provide_VVI better_AJC 
guidance_NN1 for_PRP Chinas_NN2 practice_NN1 ._PUN 
To_TO0 uphold_VVI and_CJC develop_VVI Marxism_NN1 ,_PUN we_PNP must_VM0 
integrate_VVI it_PNP with_PRP Chinas_NP0 fine_AJ0 traditional_AJ0 culture_NN1 
._PUN 
Only_AV0 by_PRP taking_VVG root_NN1 in_PRP the_AT0 rich_AJ0 historical_AJ0 
and_CJC cultural_AJ0 soil_NN1 of_PRF the_AT0 country_NN1 and_CJC the_AT0 
nation_NN1 can_VM0 the_AT0 truth_NN1 of_PRF Marxism_NN1 flourish_VVB here_AV0 
._PUN 
With_PRP a_AT0 history_NN1 stretching_VVG back_AVP to_PRP antiquity_NN1 ,_PUN 
Chinas_NP0 fine_AJ0 traditional_AJ0 culture_NN1 is_VBZ extensive_AJ0 and_CJC 
profound_AJ0 ;_PUN it_PNP is_VBZ the_AT0 crystallization_NN1 of_PRF the_AT0 
wisdom_NN1 of_PRF Chinese_AJ0 civilization_NN1 ._PUN 
Our_DPS traditional_AJ0 culture_NN1 espouses_VVZ many_DT0 important_AJ0 
principles_NN2 and_CJC concepts_NN2 ,_PUN including_PRP pursuing_VVG 
common_AJ0 good_AJ0 for_PRP all_DT0 ;_PUN regarding_PRP the_AT0 people_NN0 
as_PRP the_AT0 foundation_NN1 of_PRF the_AT0 state_NN1 ;_PUN governing_VVG 
by_PRP virtue_NN1 ;_PUN discarding_VVG the_AT0 outdated_AJ0 in_PRP favor_PRP 
of_PRP the_AT0 new_AJ0 ;_PUN selecting_VVG officials_NN2 on_PRP the_AT0 
basis_NN1 of_PRF merit_NN1 ;_PUN promoting_VVG harmony_NN1 between_PRP 
humanity_NN1 and_CJC nature_NN1 ;_PUN ceaselessly_AV0 pursuing_VVG 
self-improvement_NN1 ;_PUN embracing_VVG the_AT0 world_NN1 with_PRP virtue_NN1 
;_PUN acting_VVG in_PRP good_AJ0 faith_NN1 and_CJC being_VBG friendly_AJ0 
to_PRP others_NN2 ;_PUN and_CJC fostering_NN1 neighborliness_NN1 ._PUN 
These_DT0 maxims_NN2 ,_PUN which_DTQ have_VHB taken_VVN shape_NN1 over_PRP 
centuries_NN2 of_PRF work_NN1 and_CJC life_NN1 ,_PUN reflect_VVB the_AT0 
Chinese_AJ0 peoples_NN2 way_NN1 of_PRF viewing_VVG the_AT0 universe_NN1 ,_PUN 
the_AT0 world_NN1 ,_PUN society_NN1 ,_PUN and_CJC morality_NN1 and_CJC are_VBB 
highly_AV0 consistent_AJ0 with_PRP the_AT0 values_NN2 and_CJC propositions_NN2 
of_PRF scientific_AJ0 socialism_NN1 ._PUN 
We_PNP must_VM0 stay_VVI confident_AJ0 in_PRP our_DPS history_NN1 and_CJC 
culture_NN1 ,_PUN make_VVB the_AT0 past_NN1 serve_VVI the_AT0 present_NN1 
,_PUN and_CJC develop_VVB the_AT0 new_AJ0 from_PRP the_AT0 old_AJ0 ._PUN 
We_PNP must_VM0 integrate_VVI the_AT0 essence_NN1 of_PRF Marxism_NN1 with_PRP 
the_AT0 best_AJS of_PRF fine_AJ0 traditional_AJ0 Chinese_AJ0 culture_NN1 
and_CJC with_PRP the_AT0 common_AJ0 values_NN2 that_CJT our_DPS people_NN0 
intuitively_AV0 apply_VVB in_PRP their_DPS everyday_AJ0 lives_NN2 ._PUN 
We_PNP should_VM0 keep_VVI endowing_VVG Marxist_AJ0 theory_NN1 with_PRP 
distinctive_AJ0 Chinese_AJ0 features_NN2 and_CJC consolidating_VVG the_AT0 
historical_AJ0 basis_NN1 and_CJC public_AJ0 support_NN1 for_PRP adapting_VVG 
Marxism_NN1 to_PRP the_AT0 Chinese_AJ0 context_NN1 and_CJC the_AT0 needs_NN2 
of_PRF our_DPS times_NN2 ._PUN 
With_PRP this_DT0 ,_PUN we_PNP will_VM0 ensure_VVI that_DT0 Marxism_NN1 
puts_VVZ down_AVP deep_AJ0 roots_NN2 in_PRP China_NP0 ._PUN 
Just_AV0 as_CJS there_EX0 are_VBB no_AT0 bounds_NN2 to_PRP practice_NN1 ,_PUN 
there_EX0 is_VBZ no_AT0 end_NN1 to_PRP theoretical_AJ0 innovation_NN1 ._PUN 
It_PNP is_VBZ the_AT0 solemn_AJ0 historical_AJ0 responsibility_NN1 of_PRF 
todays_NN2 Chinese_AJ0 Communists_NN2 to_TO0 continue_VVI opening_VVG new_AJ0 
chapters_NN2 in_PRP adapting_VVG Marxism_NN1 to_PRP the_AT0 Chinese_AJ0 
context_NN1 and_CJC the_AT0 needs_NN2 of_PRF the_AT0 times_NN2 ._PUN 
To_TO0 keep_VVI advancing_AJ0 theoretical_AJ0 innovation_NN1 on_PRP the_AT0 
basis_NN1 of_PRF practical_AJ0 experience_NN1 ,_PUN we_PNP must_VM0 ,_PUN 
first_ORD of_PRF all_DT0 ,_PUN gain_VVB a_AT0 good_AJ0 command_NN1 of_PRF 
the_AT0 worldview_NN1 and_CJC methodology_NN1 of_PRF the_AT0 Thought_NN1 
on_PRP Socialism_NN1 with_PRP Chinese_AJ0 Characteristics_NN2 for_PRP a_AT0 
New_AJ0 Era_NN1 and_CJC adhere_VVB to_PRP and_CJC make_VVB good_AJ0 use_NN1 
of_PRF its_DPS stances_NN2 ,_PUN viewpoints_NN2 ,_PUN and_CJC methods_NN2 
._PUN 
We_PNP must_VM0 put_VVI the_AT0 people_NN0 first_ORD ._PUN 
People-centeredness_NN1 is_VBZ an_AT0 essential_AJ0 attribute_NN1 of_PRF 
Marxism_NN1 ._PUN 
Our_DPS Partys_NN2 theories_NN2 are_VBB from_PRP the_AT0 people_NN0 ,_PUN 
for_PRP the_AT0 people_NN0 ,_PUN and_CJC beneficial_AJ0 to_PRP the_AT0 
people_NN0 ._PUN 
The_AT0 peoples_NN2 creative_AJ0 practices_NN2 are_VBB the_AT0 
inexhaustible_AJ0 source_NN1 of_PRF our_DPS theoretical_AJ0 innovations_NN2 
._PUN 
Theories_NN2 that_CJT are_VBB detached_VVN from_PRP the_AT0 people_NN0 
will_VM0 be_VBI feeble_AJ0 and_CJC ineffective_AJ0 ,_PUN and_CJC theories_NN2 
that_CJT can_VM0 not_XX0 deliver_VVI for_PRP the_AT0 people_NN0 will_VM0 
be_VBI stale_AJ0 and_CJC lifeless_AJ0 ._PUN 
We_PNP must_VM0 stand_VVI firmly_AV0 with_PRP the_AT0 people_NN0 ,_PUN 
respond_VVB to_PRP their_DPS wishes_NN2 ,_PUN respect_VVB their_DPS 
creativity_NN1 ,_PUN and_CJC pool_NN1 their_DPS wisdom_NN1 to_TO0 develop_VVI 
theories_NN2 that_CJT they_PNP like_VVB ,_PUN accept_VVB ,_PUN and_CJC 
adopt_VVB and_CJC that_CJT become_VVB powerful_AJ0 tools_NN2 guiding_AJ0 
them_PNP in_PRP understanding_NN1 and_CJC changing_VVG the_AT0 world_NN1 ._PUN 
We_PNP must_VM0 maintain_VVI self-confidence_NN1 and_CJC stand_VVI on_PRP 
our_DPS own_DT0 feet_NN2 ._PUN 
There_EX0 has_VHZ never_AV0 been_VBN an_AT0 instruction_NN1 manual_NN1 or_CJC 
ready-made_AJ0 solution_NN1 for_PRP the_AT0 Chinese_AJ0 people_NN0 and_CJC 
the_AT0 Chinese_AJ0 nation_NN1 to_TO0 turn_VVI to_PRP as_CJS they_PNP 
fought_VVD to_TO0 end_VVI the_AT0 great_AJ0 sufferings_NN2 endured_VVD 
since_CJS the_AT0 advent_NN1 of_PRF modern_AJ0 times_NN2 and_CJC have_VHB 
moved_VVN on_AVP toward_PRP the_AT0 bright_AJ0 future_NN1 of_PRF 
rejuvenation_NN1 ._PUN 
The_AT0 Party_NN1 has_VHZ led_VVN the_AT0 people_NN0 in_PRP independently_AV0 
blazing_VVG the_AT0 path_NN1 to_PRP success_NN1 over_PRP the_AT0 past_AJ0 
century_NN1 ,_PUN and_CJC the_AT0 success_NN1 of_PRF Marxism_NN1 in_PRP 
China_NP0 has_VHZ been_VBN realized_VVN by_PRP Chinese_AJ0 Communists_NN2 
through_PRP our_DPS own_DT0 endeavors_NN2 ._PUN 
One_CRD point_NN1 underpinning_VVG these_DT0 successes_NN2 is_VBZ that_CJT 
Chinas_NN2 issues_NN2 must_VM0 be_VBI dealt_VVN with_PRP by_PRP Chinese_AJ0 
people_NN0 in_PRP light_PRP of_PRP the_AT0 Chinese_AJ0 context_NN1 ._PUN 
We_PNP must_VM0 remain_VVI firm_NN1 in_PRP our_DPS conviction_NN1 in_PRP 
Marxism_NN1 and_CJC socialism_NN1 with_PRP Chinese_AJ0 characteristics_NN2 
and_CJC strengthen_VVB our_DPS confidence_NN1 in_PRP the_AT0 path_NN1 ,_PUN 
theory_NN1 ,_PUN system_NN1 ,_PUN and_CJC culture_NN1 of_PRF socialism_NN1 
with_PRP Chinese_AJ0 characteristics_NN2 ._PUN 
With_PRP a_AT0 stronger_AJC sense_NN1 of_PRF historical_AJ0 responsibility_NN1 
and_CJC creativity_NN1 ,_PUN we_PNP should_VM0 make_VVI greater_AJC 
contributions_NN2 to_PRP the_AT0 development_NN1 of_PRF Marxism_NN1 ._PUN 
We_PNP should_VM0 never_AV0 act_VVI blindly_AV0 without_PRP assessing_VVG 
how_AVQ conditions_NN2 have_VHB evolved_VVN or_CJC allow_VVB ourselves_PNX 
to_TO0 become_VVI ossified_AJ0 or_CJC closed_VVD off_AVP ,_PUN nor_CJC 
should_VM0 we_PNP mechanically_AV0 imitate_VVI others_NN2 or_CJC 
indiscriminately_AV0 absorb_VVI foreign_AJ0 ideas_NN2 ._PUN 
We_PNP must_VM0 uphold_VVI fundamental_AJ0 principles_NN2 and_CJC break_VVI 
new_AJ0 ground_NN1 ._PUN 
We_PNP are_VBB advancing_VVG a_AT0 great_AJ0 cause_NN1 that_CJT none_PNI 
have_VHB attempted_VVN before_AV0 ._PUN 
Only_AV0 by_PRP upholding_VVG fundamental_AJ0 principles_NN2 can_VM0 we_PNP 
avoid_VVI losing_VVG our_DPS bearings_NN2 or_CJC making_VVG catastrophic_AJ0 
mistakes_NN2 ._PUN 
Only_AV0 by_PRP breaking_VVG new_AJ0 ground_NN1 can_VM0 we_PNP meet_VVI 
the_AT0 call_NN1 of_PRF the_AT0 day_NN1 and_CJC shape_VVB the_AT0 trends_NN2 
of_PRF our_DPS times_NN2 ._PUN 
We_PNP should_VM0 approach_VVI Marxism_NN1 with_PRP a_AT0 respect_NN1 for_PRP 
science_NN1 and_CJC in_PRP the_AT0 spirit_NN1 of_PRF seeking_VVG truth_NN1 
._PUN 
We_PNP must_VM0 never_AV0 waver_VVI in_PRP upholding_VVG the_AT0 basic_AJ0 
tenets_NN2 of_PRF Marxism_NN1 ,_PUN the_AT0 overall_AJ0 leadership_NN1 of_PRF 
the_AT0 Party_NN1 ,_PUN and_CJC socialism_NN1 with_PRP Chinese_AJ0 
characteristics_NN2 ._PUN 
We_PNP should_VM0 keep_VVI pace_NN1 with_PRP the_AT0 times_NN2 and_CJC 
adapt_VVI to_PRP the_AT0 evolution_NN1 of_PRF practice_NN1 ._PUN 
We_PNP should_VM0 approach_VVI each_DT0 and_CJC every_AT0 new_AJ0 thing_NN1 
with_PRP great_AJ0 enthusiasm_NN1 and_CJC never_AV0 stop_VVB broadening_AJ0 
and_CJC deepening_VVG our_DPS understanding_NN1 of_PRF the_AT0 world_NN1 ._PUN 
We_PNP must_VM0 dare_VVI to_TO0 say_VVI what_DTQ has_VHZ never_AV0 been_VBN 
said_VVN and_CJC do_VDB what_DTQ has_VHZ never_AV0 been_VBN done_VDN ,_PUN 
and_CJC we_PNP must_VM0 use_VVI new_AJ0 theory_NN1 to_TO0 guide_VVI new_AJ0 
practice_NN1 ._PUN 
We_PNP must_VM0 adopt_VVI a_AT0 problem-oriented_AJ0 approach_NN1 ._PUN 
Problems_NN2 represent_VVB the_AT0 voice_NN1 of_PRF the_AT0 times_NN2 ._PUN 
The_AT0 fundamental_AJ0 task_NN1 of_PRF theory_NN1 is_VBZ to_TO0 respond_VVI 
to_PRP problems_NN2 and_CJC provide_VVI guidelines_NN2 for_PRP finding_VVG 
solutions_NN2 ._PUN 
The_AT0 problems_NN2 we_PNP face_VVB today_AV0 are_VBB considerably_AV0 
more_AV0 complex_AJ0 ,_PUN and_CJC resolving_VVG them_PNP has_VHZ become_VVN 
much_AV0 more_AV0 difficult_AJ0 ._PUN 
This_DT0 presents_VVZ a_AT0 completely_AV0 new_AJ0 challenge_NN1 for_PRP 
theoretical_AJ0 innovation_NN1 ._PUN 
We_PNP must_VM0 be_VBI more_AV0 conscious_AJ0 of_PRF problems_NN2 ,_PUN 
especially_AV0 new_AJ0 problems_NN2 that_CJT are_VBB discovered_VVN 
through_PRP practice_NN1 ,_PUN deep-seated_AJ0 problems_NN2 affecting_VVG 
reform_NN1 ,_PUN development_NN1 ,_PUN and_CJC stability_NN1 ,_PUN 
pressing_VVG concerns_NN2 of_PRF the_AT0 people_NN0 ,_PUN major_AJ0 issues_NN2 
in_PRP the_AT0 evolving_AJ0 global_AJ0 landscape_NN1 ,_PUN and_CJC 
prominent_AJ0 issues_NN2 we_PNP face_VVB in_PRP Party_NN1 building_NN1 ._PUN 
We_PNP should_VM0 keep_VVI developing_AJ0 new_AJ0 thinking_NN1 ,_PUN new_AJ0 
approaches_NN2 ,_PUN and_CJC new_AJ0 ways_NN2 to_TO0 effectively_AV0 
resolve_VVI problems_NN2 ._PUN 
We_PNP must_VM0 apply_VVI systems_NN2 thinking_VVG ._PUN 
All_DT0 things_NN2 are_VBB interconnected_VVN and_CJC interdependent_AJ0 ._PUN 
We_PNP must_VM0 view_VVI them_PNP with_PRP the_AT0 understanding_NN1 that_CJT 
they_PNP are_VBB universally_AV0 connected_VVN ,_PUN part_NN1 of_PRF a_AT0 
complete_AJ0 system_NN1 ,_PUN and_CJC constantly_AV0 evolving_VVG if_CJS 
we_PNP are_VBB to_TO0 grasp_VVI the_AT0 laws_NN2 governing_VVG their_DPS 
development_NN1 ._PUN 
As_PRP a_AT0 major_AJ0 developing_AJ0 country_NN1 ,_PUN China_NP0 is_VBZ 
still_AV0 in_PRP the_AT0 primary_AJ0 stage_NN1 of_PRF socialism_NN1 and_CJC 
is_VBZ going_VVG through_PRP an_AT0 extensive_AJ0 and_CJC profound_AJ0 
social_AJ0 transformation_NN1 ._PUN 
A_AT0 small_AJ0 move_NN1 made_VVD to_TO0 advance_VVI reform_NN1 and_CJC 
development_NN1 or_CJC to_TO0 adjust_VVI interests_NN2 may_VM0 affect_VVI 
the_AT0 bigger_AJC picture_NN1 ._PUN 
We_PNP should_VM0 be_VBI able_AJ0 to_TO0 see_VVI the_AT0 present_NN1 from_PRP 
a_AT0 historical_AJ0 perspective_NN1 ,_PUN look_VVB beyond_PRP the_AT0 
surface_NN1 to_TO0 get_VVI to_PRP the_AT0 crux_NN1 of_PRF issues_NN2 ,_PUN 
and_CJC properly_AV0 manage_VVB the_AT0 relationships_NN2 between_PRP 
overall_NN1 and_CJC local_AJ0 interests_NN2 ,_PUN between_PRP the_AT0 
present_NN1 and_CJC the_AT0 future_NN1 ,_PUN between_PRP macro_NN1 and_CJC 
micro_NN1 concerns_NN2 ,_PUN between_PRP primary_NN1 and_CJC secondary_AJ0 
issues_NN2 ,_PUN and_CJC between_PRP the_AT0 special_AJ0 and_CJC the_AT0 
ordinary_AJ0 ._PUN 
We_PNP should_VM0 improve_VVI our_DPS ability_NN1 to_TO0 adopt_VVI a_AT0 
strategic_AJ0 perspective_NN1 and_CJC apply_VVI a_AT0 historical_AJ0 ,_PUN 
dialectical_AJ0 ,_PUN and_CJC systematic_AJ0 approach_NN1 to_PRP thinking_VVG 
;_PUN we_PNP should_VM0 get_VVI better_AV0 at_PRP thinking_VVG creatively_AV0 
,_PUN thinking_VVG in_PRP terms_PRP of_PRP the_AT0 rule_NN1 of_PRF law_NN1 
,_PUN and_CJC considering_VVG worst-case_AJ0 scenarios_NN2 ._PUN 
By_PRP doing_VDG so_AV0 ,_PUN we_PNP can_VM0 develop_VVI a_AT0 
well-conceived_AJ0 approach_NN1 to_PRP planning_NN1 and_CJC advancing_VVG 
the_AT0 endeavors_NN2 of_PRF the_AT0 Party_NN1 and_CJC the_AT0 country_NN1 
on_PRP all_DT0 fronts_NN2 in_PRP a_AT0 forward-looking_NN1 and_CJC 
holistic_AJ0 manner_NN1 ._PUN 
We_PNP must_VM0 maintain_VVI a_AT0 global_AJ0 vision_NN1 ._PUN 
The_AT0 Communist_AJ0 Party_NN1 of_PRF China_NP0 is_VBZ dedicated_VVN to_PRP 
pursuing_VVG happiness_NN1 for_PRP the_AT0 Chinese_AJ0 people_NN0 and_CJC 
rejuvenation_NN1 for_PRP the_AT0 Chinese_AJ0 nation_NN1 ._PUN 
It_PNP is_VBZ also_AV0 dedicated_VVN to_PRP human_AJ0 progress_NN1 and_CJC 
world_NN1 harmony_NN1 ._PUN 
We_PNP should_VM0 expand_VVI our_DPS global_AJ0 vision_NN1 and_CJC develop_VVI 
keen_AJ0 insight_NN1 into_PRP the_AT0 trends_NN2 of_PRF human_AJ0 
development_NN1 and_CJC progress_NN1 ,_PUN respond_VVB to_PRP the_AT0 
general_AJ0 concerns_NN2 of_PRF people_NN0 of_PRF all_DT0 countries_NN2 ,_PUN 
and_CJC play_VVB our_DPS part_NN1 in_PRP resolving_VVG the_AT0 common_AJ0 
issues_NN2 facing_VVG humankind_NN1 ._PUN 
With_PRP an_AT0 open_AJ0 mind_NN1 ,_PUN we_PNP should_VM0 draw_VVI 
inspiration_NN1 from_PRP all_DT0 of_PRF human_AJ0 civilizations_NN2 
outstanding_AJ0 achievements_NN2 and_CJC work_VVB to_TO0 build_VVI an_AT0 
even_AV0 better_AJC world_NN1 ._PUN
