# Supplementary material for: Unraveling image construction by modality: Corpus-based diachronic insights into the reports to the Party Congress of China
Source: PLoS One. 2025 Mar 5;20(3):e0316017. doi: 10.1371/journal.pone.0316017 (PMC11882057; doi:10.1371/journal.pone.0316017)
Supplement: S1 File — (ZIP) [file pone.0316017.s001.zip › S1_Fig.zip/Corpus/Annotations/Annotations of the RNCs sections(by section)/S2_economic/16.EN_S2_economic .txt]

IV_CRD ._PUN 
Economic_AJ0 Development_NN1 and_CJC Restructuring_VVG In_PRP building_VVG 
a_AT0 well-off_AJ0 society_NN1 in_PRP an_AT0 all-round_AJ0 way_NN1 ,_PUN 
it_PNP is_VBZ of_PRF vital_AJ0 importance_NN1 to_TO0 take_VVI economic_AJ0 
development_NN1 as_PRP the_AT0 central_AJ0 task_NN1 and_CJC keep_VVB 
releasing_VVG and_CJC developing_VVG the_AT0 productive_AJ0 forces_NN2 ._PUN 
In_PRP light_PRP of_PRP the_AT0 new_AJ0 trends_NN2 in_PRP the_AT0 economy_NN1 
,_PUN science_NN1 and_CJC technology_NN1 of_PRF the_AT0 world_NN1 and_CJC 
the_AT0 requirements_NN2 of_PRF our_DPS national_AJ0 economic_AJ0 
development_NN1 in_PRP the_AT0 new_AJ0 period_NN1 ,_PUN we_PNP should_VM0 
undertake_VVI the_AT0 following_AJ0 main_AJ0 tasks_NN2 for_PRP economic_AJ0 
development_NN1 and_CJC reform_NN1 in_PRP the_AT0 first_ORD two_CRD 
decades_NN2 of_PRF this_DT0 century_NN1 :_PUN to_TO0 improve_VVI the_AT0 
socialist_AJ0 market_NN1 economy_NN1 ,_PUN promote_VVB strategic_AJ0 
adjustment_NN1 of_PRF the_AT0 economic_AJ0 structure_NN1 ,_PUN basically_AV0 
accomplish_VVB industrialization_NN1 ,_PUN energetically_AV0 apply_VVB IT_NN1 
,_PUN accelerate_VVB modernization_NN1 ,_PUN maintain_VVB a_AT0 sustained_AJ0 
,_PUN rapid_AJ0 and_CJC sound_NN1 development_NN1 of_PRF the_AT0 national_AJ0 
economy_NN1 and_CJC steadily_AV0 uplift_NN1 the_AT0 people_NN0 's_POS 
living_NN1 standards_NN2 ._PUN 
In_PRP the_AT0 first_ORD decade_NN1 ,_PUN we_PNP will_VM0 accomplish_VVI 
all_DT0 the_AT0 objectives_NN2 set_VVN in_PRP the_AT0 Tenth_ORD Five-Year_AJ0 
Plan_NN1 and_CJC for_PRP the_AT0 years_NN2 up_AV0 to_AV0 2010_CRD so_AV0 
as_AV0 to_TO0 bring_VVI the_AT0 economic_AJ0 aggregate_NN1 ,_PUN overall_AV0 
national_AJ0 strength_NN1 and_CJC the_AT0 people_NN0 's_POS living_NN1 
standards_NN2 up_PRP to_PRP a_AT0 much_AV0 higher_AJC level_NN1 and_CJC 
lay_VVD a_AT0 solid_AJ0 foundation_NN1 for_PRP even_AV0 greater_AJC 
development_NN1 in_PRP the_AT0 second_ORD decade_NN1 ._PUN 
1_CRD ._PUN 
Take_VVB a_AT0 new_AJ0 road_NN1 to_PRP industrialization_NN1 and_CJC 
implement_VVB the_AT0 strategy_NN1 of_PRF rejuvenating_VVG the_AT0 country_NN1 
through_PRP science_NN1 and_CJC education_NN1 and_CJC that_DT0 of_PRF 
sustainable_AJ0 development_NN1 ._PUN 
It_PNP remains_VVZ an_AT0 arduous_AJ0 historical_AJ0 task_NN1 in_PRP the_AT0 
process_NN1 of_PRF our_DPS modernization_NN1 drive_NN1 to_TO0 accomplish_VVI 
industrialization_NN1 ._PUN 
IT_NN1 application_NN1 is_VBZ a_AT0 logical_AJ0 choice_NN1 if_CJS 
industrialization_NN1 and_CJC modernization_NN1 of_PRF our_DPS country_NN1 
are_VBB to_TO0 be_VBI accelerated_VVN ._PUN 
It_PNP is_VBZ ,_PUN therefore_AV0 ,_PUN necessary_AJ0 to_TO0 persist_VVI 
in_PRP using_VVG IT_NN1 to_TO0 propel_VVI industrialization_NN1 ,_PUN 
which_DTQ will_VM0 ,_PUN in_PRP turn_NN1 ,_PUN stimulate_VVB IT_NN1 
application_NN1 ,_PUN blazing_VVG a_AT0 new_AJ0 trail_NN1 to_PRP 
industrialization_NN1 featuring_VVG high_AJ0 scientific_AJ0 and_CJC 
technological_AJ0 content_NN1 ,_PUN good_AJ0 economic_AJ0 returns_NN2 ,_PUN 
low_AJ0 resources_NN2 consumption_NN1 ,_PUN little_AV0 environmental_AJ0 
pollution_NN1 and_CJC a_AT0 full_AJ0 display_NN1 of_PRF advantages_NN2 in_PRP 
human_AJ0 resources_NN2 ._PUN 
We_PNP must_VM0 press_VVI ahead_AV0 to_TO0 optimize_VVI and_CJC upgrade_VVI 
the_AT0 industrial_AJ0 structure_NN1 so_AV0 as_AV0 to_TO0 bring_VVI about_AVP 
an_AT0 industrial_AJ0 pattern_NN1 with_PRP high_AJ0 and_CJC new_AJ0 
technology_NN1 industries_NN2 as_PRP the_AT0 leader_NN1 ,_PUN basic_AJ0 
and_CJC manufacturing_NN1 industries_NN2 as_PRP the_AT0 kingpin_NN1 and_CJC 
the_AT0 service_NN1 industry_NN1 developing_VVG in_PRP all_DT0 areas_NN2 ._PUN 
We_PNP must_VM0 give_VVI priority_NN1 to_PRP the_AT0 development_NN1 of_PRF 
the_AT0 information_NN1 industry_NN1 and_CJC apply_VVB IT_NN1 in_PRP all_DT0 
areas_NN2 of_PRF economic_AJ0 and_CJC social_AJ0 development_NN1 ._PUN 
We_PNP must_VM0 develop_VVI high_AJ0 and_CJC new_AJ0 technology_NN1 
industries_NN2 to_TO0 provide_VVI breakthroughs_NN2 in_PRP stimulating_AJ0 
economic_AJ0 growth_NN1 ._PUN 
It_PNP is_VBZ necessary_AJ0 to_TO0 transform_VVI traditional_AJ0 
industries_NN2 with_PRP high_AJ0 and_CJC new_AJ0 technology_NN1 and_CJC 
advanced_AJ0 adaptive_AJ0 technology_NN1 and_CJC invigorate_VVB the_AT0 
equipment_NN1 manufacturing_NN1 industry_NN1 ._PUN 
We_PNP should_VM0 continue_VVI to_TO0 strengthen_VVI infrastructure_NN1 ._PUN 
We_PNP should_VM0 accelerate_VVI the_AT0 development_NN1 of_PRF the_AT0 
modern_AJ0 service_NN1 sector_NN1 and_CJC raise_VVB the_AT0 proportion_NN1 
of_PRF the_AT0 tertiary_AJ0 industry_NN1 in_PRP the_AT0 national_AJ0 
economy_NN1 ._PUN 
We_PNP must_VM0 correctly_AV0 handle_VVI the_AT0 relationships_NN2 of_PRF 
development_NN1 between_PRP the_AT0 high_AJ0 and_CJC new_AJ0 technology_NN1 
industries_NN2 and_CJC traditional_AJ0 industries_NN2 ,_PUN between_PRP 
capital-and-technology-intensive_UNC industries_NN2 and_CJC 
labor-intensive_AJ0 industries_NN2 and_CJC between_PRP virtual_AJ0 economy_NN1 
and_CJC real_AJ0 economy_NN1 ._PUN 
In_PRP taking_VVG a_AT0 new_AJ0 road_NN1 to_PRP industrialization_NN1 ,_PUN 
we_PNP must_VM0 give_VVI play_NN1 to_PRP the_AT0 important_AJ0 role_NN1 of_PRF 
science_NN1 and_CJC technology_NN1 as_PRP the_AT0 primary_AJ0 productive_AJ0 
force_NN1 and_CJC pay_VVB close_AJ0 attention_NN1 to_PRP improving_VVG the_AT0 
quality_NN1 and_CJC efficiency_NN1 of_PRF economic_AJ0 growth_NN1 by_PRP 
relying_VVG on_PRP scientific_AJ0 and_CJC technological_AJ0 progress_NN1 
and_CJC raising_VVG the_AT0 qualities_NN2 of_PRF labor_NN1 force_NN1 ._PUN 
We_PNP must_VM0 strengthen_VVI basic_AJ0 research_NN1 and_CJC research_NN1 
in_PRP high_AJ0 technology_NN1 ,_PUN promote_VVB key_AJ0 technological_AJ0 
innovation_NN1 and_CJC systems_NN2 integration_NN1 so_CJS that_CJS 
technology_NN1 will_VM0 develop_VVI by_PRP leaps_NN2 and_CJC bounds_NN2 ._PUN 
We_PNP must_VM0 encourage_VVI scientific_AJ0 and_CJC technological_AJ0 
innovation_NN1 and_CJC acquire_VVI key_AJ0 technology_NN1 and_CJC 
independent_AJ0 intellectual_AJ0 property_NN1 rights_NN2 in_PRP key_AJ0 
areas_NN2 and_CJC a_AT0 number_NN1 of_PRF domains_NN2 in_PRP frontier_NN1 
science_NN1 and_CJC technology_NN1 ._PUN 
We_PNP must_VM0 deepen_VVI the_AT0 reform_NN1 of_PRF the_AT0 
administration_NN1 systems_NN2 of_PRF science_NN1 ,_PUN technology_NN1 and_CJC 
education_NN1 ,_PUN strengthen_VVB the_AT0 integration_NN1 of_PRF science_NN1 
,_PUN technology_NN1 and_CJC education_NN1 with_PRP the_AT0 economy_NN1 ,_PUN 
improve_VVB the_AT0 service_NN1 system_NN1 for_PRP the_AT0 development_NN1 
of_PRF science_NN1 and_CJC technology_NN1 and_CJC quicken_VVB the_AT0 pace_NN1 
of_PRF translating_VVG research_NN1 achievements_NN2 into_PRP practical_AJ0 
productive_AJ0 forces_NN2 ._PUN 
We_PNP must_VM0 press_VVI ahead_AV0 with_PRP the_AT0 building_NN1 of_PRF a_AT0 
national_AJ0 innovation_NN1 system_NN1 ._PUN 
We_PNP must_VM0 give_VVI play_NN1 to_PRP the_AT0 role_NN1 of_PRF venture_NN1 
capital_NN1 and_CJC develop_VVB a_AT0 mechanism_NN1 of_PRF capital_NN1 
operation_NN1 and_CJC human_AJ0 capital_NN1 pooling_VVG for_PRP promoting_VVG 
scientific_AJ0 and_CJC technological_AJ0 innovation_NN1 and_CJC start-ups_NN2 
._PUN 
We_PNP must_VM0 improve_VVI the_AT0 system_NN1 of_PRF intellectual_AJ0 
property_NN1 rights_NN2 protection_NN1 ._PUN 
We_PNP must_VM0 give_VVI top_AJ0 priority_NN1 to_PRP sustainable_AJ0 
development_NN1 ,_PUN adhere_VVB to_PRP the_AT0 basic_AJ0 state_NN1 
policies_NN2 of_PRF family_NN1 planning_NN1 and_CJC environmental_AJ0 and_CJC 
resources_NN2 protection_NN1 ,_PUN keep_VVB the_AT0 birthrate_AJ0 low_AJ0 
and_CJC rationally_AV0 develop_VVB and_CJC economically_AV0 utilize_VVB 
all_DT0 kinds_NN2 of_PRF natural_AJ0 resources_NN2 ._PUN 
We_PNP must_VM0 lose_VVI no_AT0 time_NN1 in_PRP solving_VVG the_AT0 
problem_NN1 of_PRF water_NN1 shortages_NN2 in_PRP some_DT0 areas_NN2 and_CJC 
build_VVB the_AT0 south-to-north_NN1 water_NN1 diversion_NN1 project_NN1 ._PUN 
We_PNP should_VM0 promote_VVI marine_AJ0 development_NN1 and_CJC do_VDB 
well_AV0 in_PRP the_AT0 comprehensive_AJ0 improvement_NN1 of_PRF land_NN1 
and_CJC resources_NN2 ._PUN 
It_PNP is_VBZ necessary_AJ0 to_TO0 help_VVI the_AT0 whole_AJ0 nation_NN1 
see_VVB the_AT0 importance_NN1 of_PRF environmental_AJ0 protection_NN1 and_CJC 
do_VDB a_AT0 good_AJ0 job_NN1 of_PRF ecological_AJ0 conservation_NN1 and_CJC 
improvement_NN1 ._PUN 
2_CRD ._PUN 
Make_VVB the_AT0 rural_AJ0 economy_NN1 flourish_NN1 and_CJC speed_VVB up_AVP 
urbanization_NN1 ._PUN 
A_AT0 major_AJ0 task_NN1 for_PRP building_VVG a_AT0 well-off_AJ0 society_NN1 
in_PRP an_AT0 all-round_AJ0 way_NN1 is_VBZ to_TO0 make_VVI overall_AV0 
planning_VVG for_PRP urban_AJ0 and_CJC rural_AJ0 economic_AJ0 and_CJC 
social_AJ0 development_NN1 ,_PUN build_VVB modern_AJ0 agriculture_NN1 ,_PUN 
develop_VVB the_AT0 rural_AJ0 economy_NN1 and_CJC increase_VVB the_AT0 
income_NN1 of_PRF farmers_NN2 ._PUN 
We_PNP must_VM0 strengthen_VVI the_AT0 position_NN1 of_PRF agriculture_NN1 
as_PRP the_AT0 foundation_NN1 of_PRF the_AT0 economy_NN1 ,_PUN carry_VVB 
on_AVP the_AT0 restructuring_NN1 of_PRF agriculture_NN1 and_CJC the_AT0 
rural_AJ0 economy_NN1 ,_PUN protect_VVB and_CJC raise_VVB the_AT0 
comprehensive_AJ0 grain_NN1 production_NN1 capacity_NN1 ,_PUN improve_VVB 
the_AT0 system_NN1 for_PRP ensuring_VVG the_AT0 quality_NN1 of_PRF farm_NN1 
produce_VVB and_CJC enhance_VVB the_AT0 competitiveness_NN1 of_PRF 
agriculture_NN1 in_PRP the_AT0 market_NN1 ._PUN 
We_PNP must_VM0 push_VVI forward_AV0 the_AT0 industrialized_AJ0 operation_NN1 
of_PRF agriculture_NN1 ,_PUN better_AV0 organize_VVI farmers_NN2 in_PRP 
their_DPS access_NN1 to_PRP the_AT0 market_NN1 and_CJC improve_VVB the_AT0 
overall_AJ0 efficiency_NN1 of_PRF agriculture_NN1 ._PUN 
We_PNP must_VM0 develop_VVI farm_NN1 produce_VVB processing_VVG industry_NN1 
to_TO0 boost_VVI the_AT0 county_NN1 economy_NN1 ._PUN 
We_PNP must_VM0 open_VVI up_AVP more_DT0 rural_AJ0 markets_NN2 and_CJC 
enliven_VVI the_AT0 distribution_NN1 of_PRF farm_NN1 produce_VVB by_PRP 
improving_VVG its_DPS market_NN1 system_NN1 ._PUN 
It_PNP is_VBZ an_AT0 inevitable_AJ0 trend_NN1 of_PRF industrialization_NN1 
and_CJC modernization_NN1 for_PRP surplus_AJ0 rural_AJ0 labor_NN1 to_TO0 
move_VVI to_PRP non-agricultural_AJ0 industries_NN2 and_CJC to_PRP cities_NN2 
and_CJC towns_NN2 ._PUN 
It_PNP is_VBZ essential_AJ0 to_TO0 raise_VVI the_AT0 level_NN1 of_PRF 
urbanization_NN1 gradually_AV0 and_CJC persist_VVB in_PRP the_AT0 
coordinated_AJ0 development_NN1 of_PRF large_AJ0 ,_PUN medium_NN1 and_CJC 
small_AJ0 cities_NN2 and_CJC small_AJ0 towns_NN2 along_PRP the_AT0 path_NN1 
to_PRP urbanization_NN1 with_PRP Chinese_AJ0 characteristics_NN2 ._PUN 
We_PNP should_VM0 develop_VVI small_AJ0 towns_NN2 on_PRP the_AT0 basis_NN1 
of_PRF existing_AJ0 county_NN1 seats_NN2 and_CJC of_PRF organic_AJ0 towns_NN2 
where_AVQ conditions_NN2 permit_VVB ,_PUN make_VVB scientific_AJ0 planning_NN1 
and_CJC a_AT0 rational_AJ0 layout_NN1 ,_PUN integrating_VVG their_DPS 
development_NN1 with_PRP the_AT0 expansion_NN1 of_PRF township_NN1 and_CJC 
village_NN1 enterprises_NN2 and_CJC the_AT0 rural_AJ0 service_NN1 sector_NN1 
._PUN 
All_DT0 the_AT0 institutional_AJ0 and_CJC policy_NN1 barriers_NN2 to_PRP 
urbanization_NN1 must_VM0 be_VBI removed_VVN and_CJC the_AT0 rational_AJ0 
and_CJC orderly_AJ0 flow_NN1 of_PRF rural_AJ0 labor_NN1 guided_VVD ._PUN 
We_PNP must_VM0 adhere_VVI to_PRP the_AT0 basic_AJ0 rural_AJ0 policies_NN2 
of_PRF the_AT0 Party_NN1 and_CJC keep_VVB stabilizing_VVG and_CJC 
improving_VVG the_AT0 two-tier_AJ0 management_NN1 system_NN1 that_CJT 
integrates_VVZ unified_VVN with_PRP separate_AJ0 management_NN1 on_PRP the_AT0 
basis_NN1 of_PRF household_NN1 contract_NN1 management_NN1 ._PUN 
Wherever_AVQ conditions_NN2 permit_VVB ,_PUN the_AT0 transfer_NN1 of_PRF 
the_AT0 contractual_AJ0 right_NN1 of_PRF land_NN1 can_VM0 be_VBI carried_VVN 
out_AVP according_VVG to_PRP law_NN1 and_CJC on_PRP a_AT0 voluntary_AJ0 
and_CJC compensatory_AJ0 basis_NN1 so_AV0 as_AV0 to_TO0 develop_VVI scale_NN1 
operation_NN1 step_NN1 by_PRP step_NN1 ._PUN 
We_PNP must_VM0 respect_VVI farmer_NN1 households_NN2 as_CJS market_NN1 
players_NN2 and_CJC encourage_VVB innovation_NN1 in_PRP the_AT0 rural_AJ0 
management_NN1 system_NN1 ._PUN 
We_PNP must_VM0 enhance_VVI the_AT0 economic_AJ0 strength_NN1 of_PRF the_AT0 
collectives_NN2 ._PUN 
We_PNP should_VM0 establish_VVI and_CJC improve_VVI a_AT0 commercialized_AJ0 
rural_AJ0 service_NN1 system_NN1 ._PUN 
We_PNP must_VM0 invest_VVI more_AV0 in_PRP agriculture_NN1 ,_PUN give_VVB 
it_PNP more_AV0 support_VVB and_CJC accelerate_VVB the_AT0 progress_NN1 of_PRF 
agricultural_AJ0 science_NN1 and_CJC technology_NN1 and_CJC the_AT0 
building_NN1 of_PRF rural_AJ0 infrastructure_NN1 ._PUN 
We_PNP should_VM0 improve_VVI financial_AJ0 services_NN2 in_PRP rural_AJ0 
areas_NN2 ._PUN 
We_PNP must_VM0 continue_VVI with_PRP the_AT0 reform_NN1 in_PRP tax_NN1 
and_CJC fee_NN1 in_PRP rural_AJ0 areas_NN2 to_TO0 lighten_VVI the_AT0 
burdens_NN2 of_PRF farmers_NN2 and_CJC protect_VVI their_DPS interests_NN2 
._PUN 
3_CRD ._PUN 
Advance_VVB the_AT0 development_NN1 of_PRF the_AT0 western_AJ0 region_NN1 
and_CJC bring_VVB about_AVP a_AT0 coordinated_AJ0 development_NN1 of_PRF 
regional_AJ0 economies_NN2 ._PUN 
The_AT0 implementation_NN1 of_PRF the_AT0 strategy_NN1 for_PRP the_AT0 
development_NN1 of_PRF the_AT0 western_AJ0 region_NN1 bears_NN2 on_PRP the_AT0 
overall_AJ0 situation_NN1 of_PRF national_AJ0 development_NN1 ,_PUN the_AT0 
ethnic_AJ0 unity_NN1 and_CJC the_AT0 stability_NN1 in_PRP border_NN1 areas_NN2 
._PUN 
To_TO0 lay_VVI a_AT0 solid_AJ0 foundation_NN1 and_CJC go_VVI ahead_AV0 in_PRP 
a_AT0 down-to-earth_AJ0 manner_NN1 ,_PUN we_PNP must_VM0 give_VVI priority_NN1 
to_PRP infrastructure_NN1 and_CJC ecological_AJ0 environment_NN1 
improvement_NN1 and_CJC strive_VVB for_PRP breakthroughs_NN2 in_PRP a_AT0 
decade_NN1 ._PUN 
We_PNP must_VM0 develop_VVI industries_NN2 with_PRP local_AJ0 advantages_NN2 
and_CJC propel_VVI the_AT0 development_NN1 of_PRF key_AJ0 areas_NN2 ._PUN 
We_PNP should_VM0 develop_VVI science_NN1 ,_PUN technology_NN1 and_CJC 
education_NN1 and_CJC train_NN1 and_CJC make_VVB the_AT0 best_AJS use_NN1 
of_PRF all_DT0 human_AJ0 resources_NN2 ._PUN 
The_AT0 state_NN1 should_VM0 provide_VVI the_AT0 western_AJ0 region_NN1 
with_PRP greater_AJC support_NN1 in_PRP such_DT0 areas_NN2 as_CJS 
investment_NN1 projects_NN2 ,_PUN tax_NN1 policies_NN2 and_CJC transfer_NN1 
payments_NN2 ,_PUN gradually_AV0 build_VVB up_AVP long-term_AJ0 and_CJC 
stable_AJ0 sources_NN2 of_PRF funds_NN2 for_PRP its_DPS development_NN1 ,_PUN 
improve_VVB the_AT0 investment_NN1 environment_NN1 ,_PUN and_CJC guide_VVB 
foreign_AJ0 investment_NN1 and_CJC domestic_AJ0 capital_NN1 toward_PRP 
that_DT0 region_NN1 ._PUN 
People_NN0 there_EX0 should_VM0 further_AV0 emancipate_VVI their_DPS minds_NN2 
,_PUN enhance_VVB their_DPS self-development_NN1 capabilities_NN2 and_CJC 
explore_VVB a_AT0 new_AJ0 path_NN1 to_PRP accelerated_AJ0 development_NN1 
in_PRP reform_NN1 and_CJC opening_VVG up_AVP ._PUN 
The_AT0 central_AJ0 region_NN1 should_VM0 redouble_VVI its_DPS efforts_NN2 
toward_PRP structural_AJ0 adjustment_NN1 ,_PUN giving_VVG impetus_NN1 to_PRP 
industrialized_AJ0 operation_NN1 of_PRF agriculture_NN1 ,_PUN transforming_VVG 
traditional_AJ0 industries_NN2 ,_PUN cultivating_VVG new_AJ0 economic_AJ0 
growth_NN1 points_NN2 and_CJC speeding_VVG up_AVP industrialization_NN1 
and_CJC urbanization_NN1 ._PUN 
The_AT0 eastern_AJ0 region_NN1 should_VM0 quicken_VVI the_AT0 pace_NN1 of_PRF 
upgrading_VVG its_DPS industrial_AJ0 structure_NN1 ,_PUN develop_VVB 
modern_AJ0 agriculture_NN1 ,_PUN high_AJ0 and_CJC new_AJ0 technology_NN1 
industries_NN2 and_CJC high_AJ0 value-added_AJ0 processing_NN1 and_CJC 
manufacturing_NN1 industries_NN2 and_CJC further_AV0 develop_VVB the_AT0 
outward-looking_AJ0 economy_NN1 ._PUN 
We_PNP should_VM0 encourage_VVI the_AT0 special_AJ0 economic_AJ0 zones_NN2 
and_CJC the_AT0 Pudong_NN1 New_AJ0 Area_NN1 in_PRP Shanghai_NP0 to_TO0 
spearhead_VVI ,_PUN among_PRP other_AJ0 things_NN2 ,_PUN institutional_AJ0 
innovation_NN1 and_CJC greater_AJC openness_NN1 ._PUN 
We_PNP should_VM0 support_VVI the_AT0 northeastern_AJ0 region_NN1 and_CJC 
other_AJ0 old_AJ0 industrial_AJ0 bases_NN2 in_PRP accelerating_VVG their_DPS 
adjustments_NN2 and_CJC transformation_NN1 and_CJC support_VVB cities_NN2 
and_CJC areas_NN2 mainly_AV0 engaged_VVN in_PRP natural_AJ0 resources_NN2 
exploitation_NN1 in_PRP their_DPS efforts_NN2 to_TO0 develop_VVI 
alternative_AJ0 industries.We_NN0 should_VM0 support_VVI the_AT0 old_AJ0 
revolutionary_AJ0 base_NN1 areas_NN2 and_CJC areas_NN2 inhabited_VVN by_PRP 
ethnic_AJ0 minorities_NN2 in_PRP expediting_VVG their_DPS development.The_NN0 
state_NN1 should_VM0 give_VVI more_DT0 support_NN1 to_PRP main_AJ0 grain_NN1 
producing_VVG areas_NN2 ._PUN 
The_AT0 eastern_AJ0 ,_PUN central_AJ0 and_CJC western_AJ0 regions_NN2 
should_VM0 strengthen_VVI economic_AJ0 exchanges_NN2 and_CJC cooperation_NN1 
to_TO0 complement_VVI one_PNX another_PNX and_CJC secure_AJ0 common_AJ0 
development_NN1 so_AV0 as_AV0 to_TO0 form_VVI a_AT0 number_NN1 of_PRF 
distinctive_AJ0 economic_AJ0 zones_NN2 and_CJC belts_NN2 ._PUN 
4_CRD ._PUN 
Stick_VVB to_PRP and_CJC improve_VVB the_AT0 basic_AJ0 economic_AJ0 system_NN1 
and_CJC deepen_VVB the_AT0 reform_NN1 of_PRF the_AT0 state_NN1 property_NN1 
management_NN1 system_NN1 ._PUN 
In_PRP line_PRP with_PRP the_AT0 requirements_NN2 of_PRF releasing_VVG and_CJC 
developing_VVG the_AT0 productive_AJ0 forces_NN2 ,_PUN we_PNP must_VM0 
uphold_VVI and_CJC improve_VVI the_AT0 basic_AJ0 economic_AJ0 system_NN1 ,_PUN 
with_PRP public_AJ0 ownership_NN1 playing_VVG a_AT0 dominant_AJ0 role_NN1 
and_CJC diverse_AJ0 forms_NN2 of_PRF ownership_NN1 developing_AJ0 side_NN1 
by_PRP side_NN1 ._PUN 
First_ORD ,_PUN it_PNP is_VBZ necessary_AJ0 to_TO0 consolidate_VVI and_CJC 
develop_VVI unswervingly_AV0 the_AT0 public_AJ0 sector_NN1 of_PRF the_AT0 
economy_NN1 ._PUN 
Expansion_NN1 of_PRF the_AT0 state_NN1 sector_NN1 and_CJC its_DPS control_NN1 
of_PRF the_AT0 lifeline_NN1 of_PRF the_AT0 national_AJ0 economy_NN1 is_VBZ 
of_PRF crucial_AJ0 importance_NN1 in_PRP displaying_VVG the_AT0 
superiority_NN1 of_PRF the_AT0 socialist_AJ0 system_NN1 and_CJC 
reinforcing_VVG the_AT0 economic_AJ0 strength_NN1 ,_PUN national_AJ0 
defense_NN1 capabilities_NN2 and_CJC national_AJ0 cohesion_NN1 ._PUN 
As_PRP an_AT0 important_AJ0 component_NN1 of_PRF the_AT0 public_AJ0 sector_NN1 
,_PUN the_AT0 collective_AJ0 sector_NN1 of_PRF the_AT0 economy_NN1 plays_VVZ 
a_AT0 significant_AJ0 role_NN1 in_PRP achieving_VVG common_AJ0 prosperity_NN1 
._PUN 
Secondly_AV0 ,_PUN it_PNP is_VBZ necessary_AJ0 to_TO0 encourage_VVI ,_PUN 
support_NN1 and_CJC guide_VVI the_AT0 development_NN1 of_PRF the_AT0 
non-public_AJ0 sectors_NN2 of_PRF the_AT0 economy_NN1 ._PUN 
The_AT0 non-public_AJ0 sector_NN1 of_PRF self-employed_AJ0 ,_PUN private_AJ0 
and_CJC other_AJ0 forms_NN2 of_PRF ownership_NN1 is_VBZ an_AT0 important_AJ0 
component_NN1 part_NN1 of_PRF the_AT0 socialist_AJ0 market_NN1 
economy.They_NN0 play_VVB an_AT0 important_AJ0 role_NN1 in_PRP mobilizing_VVG 
the_AT0 initiative_NN1 of_PRF all_DT0 quarters_NN2 of_PRF the_AT0 society_NN1 
to_TO0 quicken_VVI the_AT0 development_NN1 of_PRF the_AT0 productive_AJ0 
forces_NN2 ._PUN 
Thirdly_AV0 ,_PUN we_PNP must_VM0 stimulate_VVI the_AT0 development_NN1 of_PRF 
the_AT0 non-public_AJ0 sectors_NN2 while_CJS keeping_VVG the_AT0 public_AJ0 
sector_NN1 as_PRP the_AT0 dominant_AJ0 player_NN1 ,_PUN incorporating_VVG 
both_AV0 into_PRP the_AT0 process_NN1 of_PRF the_AT0 socialist_AJ0 
modernization_NN1 drive_NN1 instead_PRP of_PRP setting_VVG them_PNP 
against_PRP each_PNX other_PNX ._PUN 
All_DT0 sectors_NN2 of_PRF the_AT0 economy_NN1 can_VM0 very_AV0 well_AV0 
display_VVI their_DPS respective_AJ0 advantages_NN2 in_PRP market_NN1 
competition_NN1 and_CJC stimulate_VVB one_PNX another_PNX for_PRP common_AJ0 
development_NN1 ._PUN 
Continuing_VVG to_TO0 adjust_VVI the_AT0 layout_NN1 and_CJC structure_NN1 
of_PRF the_AT0 state_NN1 sector_NN1 and_CJC reform_VVB the_AT0 state_NN1 
property_NN1 management_NN1 system_NN1 is_VBZ a_AT0 major_AJ0 task_NN1 for_PRP 
deepening_VVG economic_AJ0 restructuring_NN1 ._PUN 
We_PNP should_VM0 give_VVI full_AJ0 play_NN1 to_PRP the_AT0 initiative_NN1 
of_PRF both_DT0 the_AT0 central_AJ0 and_CJC local_AJ0 authorities_NN2 on_PRP 
the_AT0 precondition_NN1 of_PRF upholding_VVG state_NN1 ownership_NN1 ._PUN 
The_AT0 state_NN1 should_VM0 make_VVI laws_NN2 and_CJC regulations_NN2 and_CJC 
establish_VVI a_AT0 state_NN1 property_NN1 management_NN1 system_NN1 under_PRP 
which_DTQ the_AT0 Central_AJ0 Government_NN1 and_CJC local_AJ0 governments_NN2 
perform_VVB the_AT0 responsibilities_NN2 of_PRF investor_NN1 on_PRP behalf_PRP 
of_PRP the_AT0 state_NN1 respectively_AV0 ,_PUN enjoying_VVG owner_NN1 's_POS 
equity_NN1 ,_PUN combining_VVG rights_NN2 with_PRP obligations_NN2 and_CJC 
duties_NN2 and_CJC administering_VVG assets_NN2 ,_PUN personnel_NN2 and_CJC 
other_AJ0 affairs_NN2 ._PUN 
The_AT0 Central_AJ0 Government_NN1 should_VM0 represent_VVI the_AT0 state_NN1 
in_PRP performing_VVG the_AT0 functions_NN2 as_CJS investor_NN1 in_PRP 
large_AJ0 state-owned_AJ0 enterprises_NN2 ,_PUN infrastructure_NN1 and_CJC 
important_AJ0 natural_AJ0 resources_NN2 that_CJT have_VHB a_AT0 vital_AJ0 
bearing_NN1 on_PRP the_AT0 lifeline_NN1 of_PRF the_AT0 national_AJ0 
economy_NN1 and_CJC state_NN1 security_NN1 while_CJS local_AJ0 governments_NN2 
should_VM0 represent_VVI the_AT0 state_NN1 in_PRP performing_VVG the_AT0 
functions_NN2 as_CJS investors_NN2 with_PRP regard_PRP to_PRP other_AJ0 
state_NN1 property_NN1 ._PUN 
The_AT0 Central_AJ0 Government_NN1 and_CJC the_AT0 provincial_AJ0 and_CJC 
municipal_AJ0 (_PUL prefectural_NN1 )_PUR governments_NN2 should_VM0 set_VVI 
up_AVP state_NN1 property_NN1 management_NN1 organizations_NN2 ._PUN 
We_PNP should_VM0 continue_VVI to_TO0 explore_VVI systems_NN2 and_CJC 
modes_NN2 for_PRP managing_AJ0 state_NN1 property_NN1 effectively_AV0 ._PUN 
Governments_NN2 at_PRP all_DT0 levels_NN2 must_VM0 strictly_AV0 abide_VVI 
by_PRP the_AT0 laws_NN2 and_CJC regulations_NN2 concerning_PRP the_AT0 
management_NN1 of_PRF state_NN1 property_NN1 ,_PUN persisting_VVG in_PRP 
the_AT0 separation_NN1 of_PRF government_NN1 functions_NN2 from_PRP 
enterprise_NN1 management_NN1 and_CJC separation_NN1 of_PRF ownership_NN1 
from_PRP management_NN1 so_CJS that_CJS enterprises_NN2 can_VM0 operate_VVI 
independently_AV0 ,_PUN assume_VVB sole_AJ0 responsibility_NN1 for_PRP 
their_DPS profits_NN2 or_CJC losses_NN2 and_CJC preserve_VVB and_CJC 
increase_VVB the_AT0 value_NN1 of_PRF state_NN1 property_NN1 ._PUN 
State-owned_AJ0 enterprises_NN2 are_VBB the_AT0 pillar_NN1 of_PRF the_AT0 
national_AJ0 economy_NN1 ._PUN 
We_PNP should_VM0 deepen_VVI the_AT0 reform_NN1 of_PRF state-owned_AJ0 
enterprises_NN2 and_CJC further_AV0 explore_VVB diversified_AJ0 forms_NN2 
for_PRP effectively_AV0 realizing_VVG public_AJ0 ownership_NN1 ,_PUN 
especially_AV0 state_VVB ownership.We_NN0 should_VM0 promote_VVI 
institutional_AJ0 ,_PUN technological_AJ0 and_CJC managerial_AJ0 
innovations_NN2 in_PRP enterprises_NN2 ._PUN 
Except_PRP for_PRP a_AT0 tiny_AJ0 number_NN1 of_PRF enterprises_NN2 that_CJT 
must_VM0 be_VBI funded_VVN solely_AV0 by_PRP the_AT0 state_NN1 ,_PUN all_DT0 
the_AT0 others_NN2 should_VM0 introduce_VVI the_AT0 joint-stock_AJ0 system_NN1 
to_TO0 develop_VVI a_AT0 mixed_AJ0 sector_NN1 of_PRF the_AT0 economy_NN1 ._PUN 
Sources_NN2 of_PRF investment_NN1 must_VM0 be_VBI diversified.The_NN0 
controlling_AJ0 shares_NN2 in_PRP lifeline_NN1 enterprises_NN2 must_VM0 be_VBI 
held_VVN by_PRP the_AT0 state_NN1 ._PUN 
Large_AJ0 and_CJC medium_AJ0 state-owned_AJ0 enterprises_NN2 must_VM0 
continue_VVI their_DPS reform_NN1 to_TO0 convert_VVI themselves_PNX into_PRP 
standard_AJ0 companies_NN2 in_PRP compliance_NN1 with_PRP the_AT0 
requirements_NN2 of_PRF the_AT0 modern_AJ0 enterprise_NN1 system_NN1 and_CJC 
improve_VVB their_DPS corporate_AJ0 governance_NN1 ._PUN 
Monopoly_NN1 industries_NN2 should_VM0 carry_VVI out_AVP reforms_NN2 to_TO0 
introduce_VVI competition_NN1 mechanisms_NN2 ._PUN 
We_PNP should_VM0 form_VVI large_AJ0 internationally_AV0 competitive_AJ0 
companies_NN2 and_CJC enterprise_NN1 groups_NN2 through_PRP market_NN1 
forces_NN2 and_CJC policy_NN1 guidance_NN1 ._PUN 
We_PNP should_VM0 give_VVI a_AT0 freer_AJC rein_NN1 to_PRP small_AJ0 and_CJC 
medium_AJ0 state-owned_AJ0 enterprises_NN2 to_TO0 invigorate_VVI 
themselves_PNX ._PUN 
We_PNP should_VM0 deepen_VVI the_AT0 reform_NN1 of_PRF collective_AJ0 
enterprises_NN2 and_CJC give_VVB more_DT0 support_NN1 and_CJC help_VVB to_PRP 
the_AT0 growth_NN1 of_PRF the_AT0 various_AJ0 forms_NN2 of_PRF the_AT0 
collective_AJ0 sector_NN1 of_PRF the_AT0 economy_NN1 ._PUN 
We_PNP must_VM0 give_VVI full_AJ0 scope_NN1 to_PRP the_AT0 important_AJ0 
role_NN1 of_PRF the_AT0 non-public_AJ0 sector_NN1 of_PRF self-employed_AJ0 
,_PUN private_AJ0 and_CJC other_AJ0 forms_NN2 of_PRF ownership_NN1 of_PRF 
the_AT0 economy_NN1 in_PRP stimulating_AJ0 economic_AJ0 growth_NN1 ,_PUN 
creating_VVG more_DT0 jobs_NN2 and_CJC activating_VVG the_AT0 market_NN1 ._PUN 
We_PNP should_VM0 expand_VVI the_AT0 areas_NN2 for_PRP the_AT0 market_NN1 
access_NN1 of_PRF domestic_AJ0 nongovernmental_AJ0 capital_NN1 and_CJC 
adopt_VVB measures_NN2 with_PRP regard_PRP to_PRP investment_NN1 ,_PUN 
financing_VVG ,_PUN taxation_NN1 ,_PUN land_NN1 use_NN1 ,_PUN foreign_AJ0 
trade_NN1 and_CJC other_AJ0 aspects_NN2 to_TO0 carry_VVI out_AVP fair_AJ0 
competition_NN1 ._PUN 
We_PNP should_VM0 strengthen_VVI the_AT0 supervision_NN1 and_CJC 
administration_NN1 of_PRF the_AT0 non-public_AJ0 sectors_NN2 according_PRP 
to_PRP law_NN1 to_TO0 promote_VVI their_DPS sound_NN1 development_NN1 ._PUN 
We_PNP should_VM0 improve_VVI the_AT0 legal_AJ0 system_NN1 for_PRP 
protecting_VVG private_AJ0 property_NN1 ._PUN 
5_CRD ._PUN 
Improve_VVB the_AT0 modern_AJ0 market_NN1 system_NN1 and_CJC tighten_VVB 
and_CJC improve_VVB macroeconomic_AJ0 control_NN1 ._PUN 
We_PNP should_VM0 give_VVI a_AT0 fuller_AJC play_NN1 to_PRP the_AT0 basic_AJ0 
role_NN1 of_PRF the_AT0 market_NN1 in_PRP the_AT0 allocation_NN1 of_PRF 
resources_NN2 and_CJC build_VVB up_AVP a_AT0 unified_AJ0 ,_PUN open_VVB ,_PUN 
competitive_AJ0 and_CJC orderly_AJ0 modern_AJ0 market_NN1 system_NN1 ._PUN 
We_PNP should_VM0 go_VVI ahead_AV0 with_PRP reform_NN1 ,_PUN opening_VVG 
up_AVP ,_PUN stability_NN1 and_CJC development_NN1 of_PRF the_AT0 capital_NN1 
market_NN1 ._PUN 
We_PNP should_VM0 develop_VVI markets_NN2 for_PRP property_NN1 rights_NN2 
,_PUN land_NN1 ,_PUN labor_NN1 and_CJC technology_NN1 and_CJC create_VVB 
an_AT0 environment_NN1 for_PRP the_AT0 equal_AJ0 use_NN1 of_PRF production_NN1 
factors_NN2 by_PRP market_NN1 players_NN2 ._PUN 
We_PNP must_VM0 deepen_VVI the_AT0 reform_NN1 of_PRF the_AT0 distribution_NN1 
system_NN1 and_CJC introduce_VVB modern_AJ0 ways_NN2 of_PRF distribution_NN1 
._PUN 
We_PNP must_VM0 rectify_VVI and_CJC standardize_VVI the_AT0 order_NN1 of_PRF 
the_AT0 market_NN1 economy_NN1 and_CJC establish_VVB a_AT0 social_AJ0 
credit_NN1 system_NN1 compatible_AJ0 with_PRP a_AT0 modern_AJ0 market_NN1 
economy_NN1 ._PUN 
We_PNP must_VM0 get_VVI rid_VVN of_PRF trade_NN1 monopolies_NN2 and_CJC 
regional_AJ0 blockades_NN2 to_TO0 allow_VVI free_AJ0 movement_NN1 of_PRF 
goods_NN2 and_CJC production_NN1 factors_NN2 on_PRP markets_NN2 around_PRP 
the_AT0 country_NN1 ._PUN 
We_PNP must_VM0 improve_VVI the_AT0 government_NN1 functions_NN2 of_PRF 
economic_AJ0 regulation_NN1 ,_PUN market_VVB supervision_NN1 ,_PUN social_AJ0 
administration_NN1 and_CJC public_AJ0 services_NN2 ,_PUN and_CJC reduce_VVB 
and_CJC standardize_VVB administrative_AJ0 procedures_NN2 for_PRP 
examination_NN1 and_CJC approval_NN1 ._PUN 
We_PNP must_VM0 stimulate_VVI economic_AJ0 growth_NN1 ,_PUN create_VVB 
more_DT0 jobs_NN2 ,_PUN stabilize_VVB prices_NN2 and_CJC maintain_VVB 
balance_NN1 of_PRF international_AJ0 payments_NN2 as_PRP the_AT0 main_AJ0 
macroeconomic_AJ0 control_NN1 objectives_NN2 ._PUN 
Stimulating_AJ0 domestic_AJ0 demand_NN1 is_VBZ an_AT0 essential_AJ0 and_CJC 
long-standing_AJ0 factor_NN1 underlying_VVG China_NP0 's_POS economic_AJ0 
growth_NN1 ._PUN 
We_PNP must_VM0 stick_VVI to_PRP the_AT0 policy_NN1 of_PRF stimulating_AJ0 
domestic_AJ0 demand_NN1 and_CJC implement_VVB corresponding_AJ0 
macroeconomic_AJ0 policies_NN2 in_PRP light_PRP of_PRP actual_AJ0 needs_NN2 
._PUN 
We_PNP must_VM0 adjust_VVI the_AT0 relationship_NN1 between_PRP investment_NN1 
and_CJC consumption_NN1 to_TO0 raise_VVI the_AT0 proportion_NN1 of_PRF 
consumption_NN1 in_PRP GDP_NN1 gradually_AV0 ._PUN 
We_PNP should_VM0 improve_VVI the_AT0 macroeconomic_AJ0 control_NN1 system_NN1 
featuring_VVG the_AT0 coordination_NN1 of_PRF state_NN1 planning_NN1 and_CJC 
fiscal_AJ0 and_CJC monetary_AJ0 policies_NN2 to_TO0 give_VVI play_NN1 to_PRP 
economic_AJ0 leverage_NN1 ._PUN 
We_PNP should_VM0 deepen_VVI the_AT0 reform_NN1 of_PRF the_AT0 fiscal_AJ0 
,_PUN taxation_NN1 ,_PUN banking_NN1 ,_PUN investment_NN1 and_CJC 
financing_VVG systems_NN2 ._PUN 
We_PNP should_VM0 improve_VVI the_AT0 budgetary_AJ0 decision-making_NN1 
and_CJC management_NN1 system_NN1 ,_PUN step_VVB up_AVP the_AT0 
supervision_NN1 of_PRF revenue_NN1 and_CJC expenditures_NN2 and_CJC 
intensify_VVB tax_NN1 administration_NN1 ._PUN 
We_PNP should_VM0 carry_VVI out_AVP the_AT0 reform_NN1 steadily_AV0 to_TO0 
deregulate_VVI interest_NN1 rates_NN2 to_TO0 leave_VVI them_PNP to_TO0 
market_VVI forces_NN2 ,_PUN optimize_VVB the_AT0 allocation_NN1 of_PRF 
financial_AJ0 resources_NN2 ,_PUN strengthen_VVB regulation_NN1 and_CJC 
prevent_VVB and_CJC defuse_VVB financial_AJ0 risks_NN2 so_AV0 as_AV0 to_TO0 
provide_VVI better_AJC banking_NN1 services_NN2 for_PRP economic_AJ0 and_CJC 
social_AJ0 development_NN1 ._PUN 
6_CRD ._PUN 
Deepen_VVB the_AT0 reform_NN1 of_PRF the_AT0 income_NN1 distribution_NN1 
system_NN1 and_CJC improve_VVB the_AT0 social_AJ0 security_NN1 system_NN1 
._PUN 
Rationalizing_VVG the_AT0 relations_NN2 of_PRF income_NN1 distribution_NN1 
bears_NN2 on_PRP the_AT0 immediate_AJ0 interests_NN2 of_PRF the_AT0 
general_AJ0 public_NN1 and_CJC the_AT0 display_NN1 of_PRF their_DPS 
initiative_NN1 ._PUN 
We_PNP should_VM0 adjust_VVI and_CJC standardize_VVI the_AT0 relations_NN2 
of_PRF distribution_NN1 among_PRP the_AT0 state_NN1 ,_PUN enterprises_NN2 
and_CJC individuals_NN2 ._PUN 
We_PNP should_VM0 establish_VVI the_AT0 principle_NN1 that_CJT labor_NN1 ,_PUN 
capital_NN1 ,_PUN technology_NN1 ,_PUN managerial_AJ0 expertise_NN1 and_CJC 
other_AJ0 production_NN1 factors_NN2 participate_VVB in_PRP the_AT0 
distribution_NN1 of_PRF income_NN1 in_PRP accordance_PRP with_PRP their_DPS 
respective_AJ0 contributions_NN2 ,_PUN thereby_AV0 improving_VVG the_AT0 
system_NN1 under_PRP which_DTQ distribution_NN1 according_PRP to_PRP work_NN1 
is_VBZ dominant_AJ0 and_CJC a_AT0 variety_NN1 of_PRF modes_NN2 of_PRF 
distribution_NN1 coexist_VVB ._PUN 
We_PNP should_VM0 give_VVI priority_NN1 to_PRP efficiency_NN1 with_PRP due_AJ0 
consideration_NN1 to_PRP fairness_NN1 ,_PUN earnestly_AV0 implementing_VVG 
the_AT0 distribution_NN1 policy_NN1 while_CJS advocating_VVG the_AT0 
spirit_NN1 of_PRF devotion_NN1 and_CJC guarding_VVG against_PRP an_AT0 
excessive_AJ0 disparity_NN1 in_PRP income_NN1 while_CJS opposing_AJ0 
equalitarianism_NN1 ._PUN 
In_PRP primary_AJ0 distribution_NN1 ,_PUN we_PNP should_VM0 pay_VVI more_DT0 
attention_NN1 to_PRP efficiency_NN1 ,_PUN bringing_VVG the_AT0 market_NN1 
forces_NN2 into_PRP play_NN1 and_CJC encouraging_AJ0 part_NN1 of_PRF the_AT0 
people_NN0 to_TO0 become_VVI rich_AJ0 first_ORD through_PRP honest_AJ0 
labor_NN1 and_CJC lawful_AJ0 operations_NN2 ._PUN 
In_PRP redistribution_NN1 ,_PUN we_PNP should_VM0 pay_VVI more_DT0 
attention_NN1 to_PRP fairness_NN1 and_CJC strengthen_VVI the_AT0 function_NN1 
of_PRF the_AT0 government_NN1 in_PRP regulating_VVG income_NN1 
distribution_NN1 to_PRP narrow_AJ0 the_AT0 gap_NN1 if_CJS it_PNP is_VBZ 
too_AV0 wide_AJ0 ._PUN 
We_PNP should_VM0 standardize_VVI the_AT0 order_NN1 of_PRF income_NN1 
distribution_NN1 ,_PUN properly_AV0 regulate_VVB the_AT0 excessively_AV0 
high_AJ0 income_NN1 of_PRF some_DT0 monopoly_NN1 industries_NN2 and_CJC 
outlaw_VVB illegal_AJ0 gains_NN2 ._PUN 
Bearing_VVG in_PRP mind_NN1 the_AT0 objective_NN1 of_PRF common_AJ0 
prosperity_NN1 ,_PUN we_PNP should_VM0 try_VVI to_TO0 raise_VVI the_AT0 
proportion_NN1 of_PRF the_AT0 middle-income_AJ0 group_NN1 and_CJC increase_VVB 
the_AT0 income_NN1 of_PRF the_AT0 low-income_AJ0 group_NN1 ._PUN 
Establishing_VVG and_CJC improving_VVG a_AT0 social_AJ0 security_NN1 
system_NN1 compatible_AJ0 with_PRP the_AT0 level_NN1 of_PRF economic_AJ0 
development_NN1 constitutes_VVZ an_AT0 important_AJ0 guarantee_NN1 for_PRP 
social_AJ0 stability_NN1 and_CJC long-term_AJ0 peace_NN1 and_CJC order_NN1 
in_PRP the_AT0 country_NN1 ._PUN 
We_PNP should_VM0 stick_VVI to_PRP and_CJC improve_VVI the_AT0 basic_AJ0 
old-age_AJ0 pension_NN1 and_CJC medical_AJ0 insurance_NN1 systems_NN2 for_PRP 
urban_AJ0 workers_NN2 ,_PUN combining_VVG socially_AV0 pooled_VVN funds_NN2 
with_PRP personal_AJ0 contributions_NN2 ._PUN 
We_PNP should_VM0 improve_VVI the_AT0 systems_NN2 of_PRF unemployment_NN1 
insurance_NN1 and_CJC subsistence_NN1 allowances_NN2 for_PRP urban_AJ0 
residents_NN2 ._PUN 
We_PNP should_VM0 try_VVI various_AJ0 channels_NN2 to_TO0 raise_VVI and_CJC 
accumulate_VVI social_AJ0 security_NN1 funds_NN2 ._PUN 
Reasonable_AJ0 standards_NN2 for_PRP social_AJ0 security_NN1 benefits_NN2 
should_VM0 be_VBI set_VVN in_PRP light_PRP of_PRP local_AJ0 conditions_NN2 
._PUN 
We_PNP should_VM0 develop_VVI social_AJ0 relief_NN1 and_CJC welfare_NN1 
programs_NN2 in_PRP urban_AJ0 and_CJC rural_AJ0 areas_NN2 ._PUN 
Wherever_AVQ conditions_NN2 permit_VVB ,_PUN we_PNP should_VM0 try_VVI to_TO0 
establish_VVI systems_NN2 of_PRF old-age_AJ0 pensions_NN2 ,_PUN medical_AJ0 
insurance_NN1 and_CJC subsistence_NN1 allowances_NN2 in_PRP rural_AJ0 
areas_NN2 ._PUN 
7_CRD ._PUN 
Do_VDB a_AT0 better_AJC job_NN1 in_PRP opening_VVG up_AVP by_PRP "_PUQ 
bringing_VVG in_AVP "_PUQ and_CJC "_PUQ going_VVG out_AVP "_PUQ ._PUN 
In_PRP response_PRP to_PRP the_AT0 new_AJ0 situation_NN1 of_PRF economic_AJ0 
globalization_NN1 and_CJC China_NP0 's_POS entry_NN1 into_PRP the_AT0 WTO_NN1 
,_PUN we_PNP should_VM0 take_VVI part_NN1 in_PRP international_AJ0 
economic_AJ0 and_CJC technological_AJ0 cooperation_NN1 and_CJC competition_NN1 
on_PRP a_AT0 broader_AJC scale_NN1 ,_PUN in_PRP more_DT0 spheres_NN2 and_CJC 
on_PRP a_AT0 higher_AJC level_NN1 ,_PUN make_VVB the_AT0 best_AJS use_NN1 
of_PRF both_DT0 international_AJ0 and_CJC domestic_AJ0 markets_NN2 ,_PUN 
optimize_VVB the_AT0 allocation_NN1 of_PRF resources_NN2 ,_PUN expand_VVB 
the_AT0 space_NN1 for_PRP development_NN1 and_CJC accelerate_VVB reform_NN1 
and_CJC development_NN1 by_PRP opening_VVG up_AVP ._PUN 
We_PNP should_VM0 expand_VVI trade_NN1 in_PRP goods_NN2 and_CJC services_NN2 
._PUN 
We_PNP should_VM0 implement_VVI the_AT0 strategy_NN1 of_PRF market_NN1 
diversification_NN1 ,_PUN bring_VVB into_PRP play_NN1 our_DPS comparative_AJ0 
advantages_NN2 ,_PUN consolidate_VVB our_DPS existing_AJ0 markets_NN2 and_CJC 
open_AJ0 new_AJ0 ones_NN2 in_PRP an_AT0 effort_NN1 to_TO0 increase_VVI 
exports_NN2 ._PUN 
We_PNP should_VM0 sharpen_VVI the_AT0 competitive_AJ0 edge_NN1 of_PRF our_DPS 
goods_NN2 and_CJC services_NN2 for_PRP export_NN1 by_PRP ensuring_VVG good_AJ0 
quality_NN1 ._PUN 
We_PNP should_VM0 optimize_VVI our_DPS import_NN1 mix_NN1 and_CJC focus_VVI 
on_PRP bringing_VVG in_PRP advanced_AJ0 technology_NN1 and_CJC key_AJ0 
equipment_NN1 ._PUN 
We_PNP should_VM0 deepen_VVI the_AT0 reform_NN1 of_PRF the_AT0 system_NN1 
of_PRF trade_NN1 and_CJC economic_AJ0 relations_NN2 with_PRP other_AJ0 
countries_NN2 ,_PUN encouraging_VVG more_DT0 enterprises_NN2 to_TO0 engage_VVI 
in_PRP foreign_AJ0 trade_NN1 and_CJC improving_AJ0 relevant_AJ0 taxation_NN1 
systems_NN2 and_CJC the_AT0 trade_NN1 financing_NN1 mechanism_NN1 ._PUN 
We_PNP should_VM0 attract_VVI more_AV0 foreign_AJ0 direct_AJ0 investment_NN1 
and_CJC use_VVI it_PNP more_AV0 effectively_AV0 ._PUN 
We_PNP will_VM0 open_VVI the_AT0 service_NN1 sector_NN1 to_PRP the_AT0 
outside_AJ0 world_NN1 step_NN1 by_PRP step_NN1 ._PUN 
We_PNP will_VM0 utilize_VVI medium-_AJ0 and_CJC long-term_AJ0 foreign_AJ0 
investment_NN1 in_PRP many_DT0 ways_NN2 ,_PUN combining_VVG it_PNP with_PRP 
the_AT0 domestic_AJ0 economic_AJ0 restructuring_NN1 and_CJC the_AT0 
reorganization_NN1 and_CJC transformation_NN1 of_PRF state-owned_AJ0 
enterprises_NN2 and_CJC encouraging_AJ0 multinational_AJ0 corporations_NN2 
to_TO0 invest_VVI in_PRP agriculture_NN1 and_CJC manufacturing_NN1 and_CJC 
high_AJ0 and_CJC new_AJ0 technology_NN1 industries_NN2 ._PUN 
We_PNP should_VM0 try_VVI to_TO0 bring_VVI in_AVP from_PRP overseas_AJ0 
large_AJ0 numbers_NN2 of_PRF professionals_NN2 and_CJC other_AJ0 
intellectual_AJ0 resources_NN2 in_PRP various_AJ0 areas_NN2 ._PUN 
We_PNP should_VM0 improve_VVI the_AT0 environment_NN1 for_PRP investment_NN1 
,_PUN grant_VVB national_AJ0 treatment_NN1 to_PRP foreign_AJ0 investors_NN2 
and_CJC make_VVB relevant_AJ0 policies_NN2 and_CJC regulations_NN2 more_AV0 
transparent_AJ0 ._PUN 
Implementation_NN1 of_PRF the_AT0 strategy_NN1 of_PRF "_PUQ going_VVG out_AVP 
"_PUQ is_VBZ an_AT0 important_AJ0 measure_NN1 taken_VVN in_PRP the_AT0 new_AJ0 
stage_NN1 of_PRF opening_VVG up_AVP ._PUN 
We_PNP should_VM0 encourage_VVI and_CJC help_VVI relatively_AV0 
competitive_AJ0 enterprises_NN2 with_PRP various_AJ0 forms_NN2 of_PRF 
ownership_NN1 to_TO0 invest_VVI abroad_AV0 in_AV0 order_AV0 to_TO0 
increase_VVI export_NN1 of_PRF goods_NN2 and_CJC labor_NN1 services_NN2 
and_CJC bring_VVB about_AVP a_AT0 number_NN1 of_PRF strong_AJ0 
multinational_AJ0 enterprises_NN2 and_CJC brand_NN1 names_NN2 ._PUN 
We_PNP should_VM0 take_VVI an_AT0 active_AJ0 part_NN1 in_PRP regional_AJ0 
economic_AJ0 exchanges_NN2 and_CJC cooperation_NN1 ._PUN 
In_PRP opening_VVG wider_AJC to_PRP the_AT0 outside_AJ0 world_NN1 ,_PUN we_PNP 
must_VM0 pay_VVI great_AJ0 attention_NN1 to_PRP safeguarding_VVG our_DPS 
national_AJ0 economic_AJ0 security_NN1 ._PUN 
8_CRD ._PUN 
Do_VDB everything_PNI possible_AJ0 to_TO0 create_VVI more_DT0 jobs_NN2 and_CJC 
improve_VVI the_AT0 people_NN0 's_POS lives_NN2 ._PUN 
Employment_NN1 has_VHZ a_AT0 vital_AJ0 bearing_NN1 on_PRP the_AT0 people_NN0 
's_POS livelihood_NN1 ._PUN 
The_AT0 task_NN1 of_PRF increasing_AJ0 employment_NN1 is_VBZ arduous_AJ0 
now_AV0 and_CJC will_VM0 remain_VVI so_AV0 for_PRP a_AT0 long_AJ0 time_NN1 
to_TO0 come_VVI ._PUN 
It_PNP is_VBZ a_AT0 long-term_AJ0 strategy_NN1 and_CJC policy_NN1 of_PRF 
the_AT0 state_NN1 to_TO0 expand_VVI employment_NN1 ._PUN 
Party_NN1 committees_NN2 and_CJC governments_NN2 at_PRP all_DT0 levels_NN2 
must_VM0 take_VVI it_PNP as_CJS their_DPS major_AJ0 obligation_NN1 to_TO0 
improve_VVI the_AT0 business_NN1 environment_NN1 and_CJC create_VVI more_DT0 
jobs_NN2 ._PUN 
We_PNP should_VM0 open_VVI up_AVP more_DT0 avenues_NN2 for_PRP employment_NN1 
and_CJC develop_VVB labor-intensive_AJ0 industries_NN2 ._PUN 
We_PNP should_VM0 give_VVI policy_NN1 support_NN1 to_PRP enterprises_NN2 
that_CJT increase_VVB jobs_NN2 or_CJC reemploy_NN1 laid-off_AJ0 workers_NN2 
._PUN 
We_PNP should_VM0 help_VVI the_AT0 general_AJ0 public_NN1 to_TO0 change_VVI 
their_DPS mentality_NN1 about_PRP employment_NN1 ,_PUN introduce_VVB 
flexible_AJ0 and_CJC diverse_AJ0 forms_NN2 of_PRF employment_NN1 and_CJC 
encourage_VVB people_NN0 to_TO0 find_VVI jobs_NN2 on_PRP their_DPS own_DT0 
or_CJC become_VVB self-employed_AJ0 ._PUN 
We_PNP should_VM0 improve_VVI the_AT0 system_NN1 of_PRF pre-job_AJ0 
training_NN1 and_CJC employment_NN1 services_NN2 and_CJC raise_VVB workers_NN2 
'_POS skills_NN2 for_PRP new_AJ0 jobs_NN2 ._PUN 
We_PNP should_VM0 strengthen_VVI employment_NN1 management_NN1 in_PRP 
accordance_PRP with_PRP law_NN1 ,_PUN safeguard_VVB the_AT0 legitimate_AJ0 
rights_NN2 and_CJC interests_NN2 of_PRF workers_NN2 ,_PUN pay_VVB great_AJ0 
attention_NN1 to_PRP safety_NN1 at_PRP work_NN1 and_CJC protect_VVB the_AT0 
safety_NN1 of_PRF state_NN1 property_NN1 and_CJC people_NN0 's_POS life_NN1 
._PUN 
The_AT0 fundamental_AJ0 goal_NN1 of_PRF economic_AJ0 development_NN1 is_VBZ 
to_PRP uplift_NN1 the_AT0 living_NN1 standards_NN2 and_CJC quality_NN1 of_PRF 
life_NN1 of_PRF the_AT0 people_NN0 ._PUN 
As_PRP the_AT0 economy_NN1 develops_VVZ ,_PUN we_PNP should_VM0 increase_VVI 
the_AT0 income_NN1 of_PRF urban_AJ0 and_CJC rural_AJ0 residents_NN2 ,_PUN 
expand_VVB the_AT0 scope_NN1 of_PRF their_DPS consumption_NN1 and_CJC 
optimize_VVB the_AT0 consumption_NN1 structure_NN1 so_AV0 as_AV0 to_TO0 
meet_VVI the_AT0 people_NN0 's_POS multifarious_AJ0 material_NN1 and_CJC 
cultural_AJ0 needs_NN2 ._PUN 
Further_AJC efforts_NN2 should_VM0 be_VBI made_VVN to_TO0 develop_VVI 
public_AJ0 service_NN1 facilities_NN2 ,_PUN better_AJC people_NN0 's_POS 
living_AJ0 environment_NN1 and_CJC expand_VVB community_NN1 services_NN2 
in_AV0 order_AV0 to_TO0 make_VVI life_NN1 easier_AV0 for_PRP the_AT0 
people_NN0 ._PUN 
We_PNP should_VM0 establish_VVI a_AT0 medical_AJ0 service_NN1 and_CJC 
health_NN1 care_NN1 system_NN1 that_CJT meets_VVZ the_AT0 requirements_NN2 
of_PRF the_AT0 new_AJ0 situation_NN1 ._PUN 
We_PNP should_VM0 improve_VVI medical_AJ0 and_CJC health_NN1 conditions_NN2 
in_PRP rural_AJ0 areas_NN2 and_CJC the_AT0 medical_AJ0 and_CJC health_NN1 
care_NN1 for_PRP urban_AJ0 and_CJC rural_AJ0 residents_NN2 ._PUN 
We_PNP should_VM0 build_VVI up_AVP various_AJ0 programs_NN2 to_TO0 help_VVI 
the_AT0 handicapped_AJ0 ._PUN 
We_PNP should_VM0 intensify_VVI our_DPS efforts_NN2 to_TO0 fight_VVI 
poverty_NN1 through_PRP development_NN1 ,_PUN build_VVB on_PRP the_AT0 
achievements_NN2 we_PNP have_VHB scored_VVN in_PRP this_DT0 regard_NN1 ,_PUN 
strive_VVB to_TO0 accomplish_VVI the_AT0 task_NN1 of_PRF providing_VVG 
adequate_AJ0 food_NN1 and_CJC clothing_NN1 for_PRP the_AT0 impoverished_AJ0 
rural_AJ0 population_NN1 and_CJC gradually_AV0 enable_VVB them_PNP to_TO0 
lead_VVI a_AT0 well-off_AJ0 life_NN1 ._PUN 
Accomplishing_VVG the_AT0 tasks_NN2 set_VVB for_PRP economic_AJ0 
development_NN1 and_CJC restructuring_NN1 is_VBZ of_PRF decisive_AJ0 
significance_NN1 to_PRP accelerating_VVG our_DPS socialist_AJ0 
modernization_NN1 ._PUN 
So_AV0 long_AV0 as_CJS the_AT0 whole_AJ0 Party_NN1 and_CJC the_AT0 people_NN0 
of_PRF all_DT0 ethnic_AJ0 groups_NN2 work_VVB hard_AV0 with_PRP one_CRD 
heart_NN1 and_CJC one_CRD mind_NN1 ,_PUN we_PNP will_VM0 definitely_AV0 
establish_VVI a_AT0 mature_AJ0 socialist_AJ0 market_NN1 economy_NN1 and_CJC 
maintain_VVB a_AT0 sustained_AJ0 ,_PUN rapid_AJ0 and_CJC sound_NN1 
development_NN1 of_PRF the_AT0 national_AJ0 economy_NN1 at_PRP the_AT0 new_AJ0 
stage_NN1 in_PRP the_AT0 new_AJ0 century_NN1 ._PUN
