# Supplementary material for: Unraveling image construction by modality: Corpus-based diachronic insights into the reports to the Party Congress of China
Source: PLoS One. 2025 Mar 5;20(3):e0316017. doi: 10.1371/journal.pone.0316017 (PMC11882057; doi:10.1371/journal.pone.0316017)
Supplement: S1 File — (ZIP) [file pone.0316017.s001.zip › S1_Fig.zip/Corpus/Annotations/Annotations of the RNCs sections(by section)/S2_economic/17.EN_S2_economic - .txt]

V._PRP Promoting_VVG Sound_NN1 and_CJC Rapid_AJ0 Development_NN1 of_PRF 
the_AT0 National_AJ0 Economy_NN1 To_TO0 attain_VVI the_AT0 objectives_NN2 
for_PRP economic_AJ0 development_NN1 ,_PUN it_PNP is_VBZ essential_AJ0 to_TO0 
significantly_AV0 accelerate_VVI the_AT0 transformation_NN1 of_PRF the_AT0 
development_NN1 pattern_NN1 and_CJC improve_VVB the_AT0 socialist_AJ0 
market_NN1 economy_NN1 ._PUN 
We_PNP need_VVB to_TO0 vigorously_AV0 push_VVI forward_AV0 strategic_AJ0 
economic_AJ0 restructuring_NN1 and_CJC make_VVB greater_AJC efforts_NN2 to_TO0 
improve_VVI China_NP0 's_POS capacity_NN1 for_PRP independent_AJ0 
innovation_NN1 as_PRP well_PRP as_PRP energy_NN1 and_CJC environmental_AJ0 
conservation_NN1 ,_PUN and_CJC to_TO0 enhance_VVI the_AT0 overall_AJ0 
quality_NN1 of_PRF the_AT0 economy_NN1 and_CJC its_DPS international_AJ0 
competitiveness_NN1 ._PUN 
We_PNP need_VVB to_TO0 deepen_VVI our_DPS understanding_NN1 of_PRF the_AT0 
laws_NN2 governing_VVG the_AT0 socialist_AJ0 market_NN1 economy_NN1 ,_PUN 
introduce_VVB institutions_NN2 to_TO0 give_VVI better_AJC play_NN1 to_PRP 
the_AT0 basic_AJ0 role_NN1 of_PRF market_NN1 forces_NN2 in_PRP allocating_VVG 
resources_NN2 ,_PUN and_CJC form_VVB a_AT0 system_NN1 of_PRF macroeconomic_AJ0 
regulation_NN1 conducive_AJ0 to_PRP scientific_AJ0 development_NN1 ._PUN 
1_CRD ._PUN 
Enhance_VVB China_NP0 's_POS capacity_NN1 for_PRP independent_AJ0 
innovation_NN1 and_CJC make_VVB China_NP0 an_AT0 innovative_AJ0 country_NN1 
._PUN 
This_DT0 is_VBZ the_AT0 core_NN1 of_PRF our_DPS national_AJ0 development_NN1 
strategy_NN1 and_CJC a_AT0 crucial_AJ0 link_NN1 in_PRP enhancing_VVG the_AT0 
overall_AJ0 national_AJ0 strength_NN1 ._PUN 
We_PNP need_VVB to_TO0 keep_VVI to_PRP the_AT0 path_NN1 of_PRF independent_AJ0 
innovation_NN1 with_PRP Chinese_AJ0 characteristics_NN2 and_CJC improve_VVB 
our_DPS capacity_NN1 for_PRP independent_AJ0 innovation_NN1 in_PRP all_DT0 
areas_NN2 of_PRF modernization_NN1 ._PUN 
We_PNP need_VVB to_TO0 conscientiously_AV0 implement_VVI the_AT0 Outline_NN1 
of_PRF the_AT0 National_AJ0 Program_NN1 for_PRP Long-_NN1 and_CJC 
Medium-Term_AJ0 Scientific_AJ0 and_CJC Technological_AJ0 Development_NN1 (_PUL 
2006-20_CRD )_PUR ,_PUN increase_VVB spending_VVG on_PRP independent_AJ0 
innovation_NN1 ,_PUN and_CJC make_VVB breakthroughs_NN2 in_PRP key_AJ0 
technologies_NN2 vital_AJ0 to_PRP our_DPS economic_AJ0 and_CJC social_AJ0 
development_NN1 ._PUN 
We_PNP will_VM0 speed_VVI up_AVP forming_VVG a_AT0 national_AJ0 innovation_NN1 
system_NN1 and_CJC support_VVB basic_AJ0 research_NN1 ,_PUN research_NN1 
in_PRP frontier_NN1 technology_NN1 and_CJC technological_AJ0 research_NN1 
for_PRP public_AJ0 welfare_NN1 ._PUN 
We_PNP will_VM0 step_VVI up_AVP our_DPS efforts_NN2 to_TO0 establish_VVI a_AT0 
market-oriented_AJ0 system_NN1 for_PRP technological_AJ0 innovation_NN1 ,_PUN 
in_PRP which_DTQ enterprises_NN2 play_VVB the_AT0 leading_AJ0 role_NN1 and_CJC 
which_DTQ combines_VVZ the_AT0 efforts_NN2 of_PRF enterprises_NN2 ,_PUN 
universities_NN2 and_CJC research_NN1 institutes_NN2 ,_PUN and_CJC guide_NN1 
and_CJC support_VVB the_AT0 concentration_NN1 of_PRF factors_NN2 of_PRF 
innovation_NN1 in_PRP enterprises_NN2 ,_PUN thereby_AV0 promoting_VVG the_AT0 
translation_NN1 of_PRF scientific_AJ0 and_CJC technological_AJ0 advances_NN2 
into_PRP practical_AJ0 productive_AJ0 forces_NN2 ._PUN 
We_PNP will_VM0 deepen_VVI reform_NN1 of_PRF the_AT0 system_NN1 for_PRP 
managing_AJ0 science_NN1 and_CJC technology_NN1 ,_PUN optimize_VVB the_AT0 
allocation_NN1 of_PRF relevant_AJ0 resources_NN2 ,_PUN and_CJC improve_VVB 
the_AT0 legal_AJ0 guarantee_NN1 ,_PUN policy_NN1 system_NN1 ,_PUN 
incentive_NN1 mechanism_NN1 and_CJC market_VVB conditions_NN2 to_TO0 
encourage_VVI technological_AJ0 innovation_NN1 and_CJC the_AT0 application_NN1 
of_PRF scientific_AJ0 and_CJC technological_AJ0 achievements_NN2 in_PRP 
production_NN1 ._PUN 
We_PNP will_VM0 implement_VVI the_AT0 strategy_NN1 for_PRP intellectual_AJ0 
property_NN1 rights_NN2 ._PUN 
We_PNP will_VM0 make_VVI the_AT0 best_AJS use_NN1 of_PRF international_AJ0 
resources_NN2 of_PRF science_NN1 and_CJC technology_NN1 ._PUN 
We_PNP will_VM0 continue_VVI to_TO0 create_VVI conditions_NN2 conducive_AJ0 
to_PRP innovation_NN1 ,_PUN work_VVB to_TO0 train_VVI world-class_AJ0 
scientists_NN2 and_CJC leaders_NN2 in_PRP scientific_AJ0 and_CJC 
technological_AJ0 research_NN1 ,_PUN attach_VVB great_AJ0 importance_NN1 
to_PRP training_VVG innovative_AJ0 personnel_NN2 in_PRP the_AT0 frontline_NN1 
of_PRF production_NN1 ,_PUN inspire_VVB the_AT0 creative_AJ0 wisdom_NN1 of_PRF 
the_AT0 whole_AJ0 society_NN1 and_CJC bring_VVB forth_AV0 large_AJ0 
numbers_NN2 of_PRF innovative_AJ0 personnel_NN2 in_PRP all_DT0 areas_NN2 ._PUN 
2_CRD ._PUN 
Accelerate_VVB transformation_NN1 of_PRF the_AT0 mode_NN1 of_PRF economic_AJ0 
development_NN1 and_CJC promote_VVB upgrading_NN1 of_PRF the_AT0 
industrial_AJ0 structure_NN1 ._PUN 
This_DT0 is_VBZ a_AT0 pressing_AJ0 strategic_AJ0 task_NN1 vital_AJ0 to_PRP 
the_AT0 national_AJ0 economy_NN1 as_PRP a_AT0 whole_NN1 ._PUN 
We_PNP must_VM0 keep_VVI to_PRP the_AT0 new_AJ0 path_NN1 of_PRF 
industrialization_NN1 with_PRP Chinese_AJ0 characteristics_NN2 ,_PUN 
pursue_VVB the_AT0 policy_NN1 of_PRF boosting_VVG domestic_AJ0 demand_NN1 
,_PUN particularly_AV0 consumer_NN1 demand_NN1 ,_PUN and_CJC propel_VVB 
three_CRD transitions_NN2 in_PRP the_AT0 mode_NN1 of_PRF economic_AJ0 
growth:the_UNC transition_NN1 from_PRP relying_VVG mainly_AV0 on_PRP 
investment_NN1 and_CJC export_VVB to_PRP relying_VVG on_PRP a_AT0 well_NN1 
coordinated_AJ0 combination_NN1 of_PRF consumption_NN1 ,_PUN investment_NN1 
and_CJC export_NN1 ,_PUN the_AT0 transition_NN1 from_PRP secondary_AJ0 
industry_NN1 serving_VVG as_PRP the_AT0 major_AJ0 driving_AJ0 force_NN1 to_PRP 
primary_NN1 ,_PUN secondary_AJ0 and_CJC tertiary_AJ0 industries_NN2 
jointly_AV0 driving_VVG economic_AJ0 growth_NN1 ,_PUN and_CJC the_AT0 
transition_NN1 from_PRP relying_VVG heavily_AV0 on_PRP increased_AJ0 
consumption_NN1 of_PRF material_NN1 resources_NN2 to_PRP relying_VVG 
mainly_AV0 on_PRP advances_NN2 in_PRP science_NN1 and_CJC technology_NN1 ,_PUN 
improvement_NN1 in_PRP the_AT0 quality_NN1 of_PRF the_AT0 workforce_NN1 
and_CJC innovation_NN1 in_PRP management_NN1 ._PUN 
We_PNP will_VM0 develop_VVI a_AT0 modern_AJ0 industrial_AJ0 system_NN1 ,_PUN 
integrate_VVB IT_NN1 application_NN1 with_PRP industrialization_NN1 ,_PUN 
push_VVB our_DPS large_AJ0 industries_NN2 to_TO0 grow_VVI stronger_AJC ,_PUN 
invigorate_VVB the_AT0 equipment_NN1 manufacturing_NN1 industry_NN1 ,_PUN 
and_CJC eliminate_VVB outdated_AJ0 production_NN1 capacities.We_NN0 will_VM0 
upgrade_VVI new-_AJ0 and_CJC high-technology_AJ0 industries_NN2 and_CJC 
develop_VVI information_NN1 ,_PUN biotechnology_NN1 ,_PUN new_AJ0 
materials_NN2 ,_PUN aerospace_NN1 ,_PUN marine_AJ0 and_CJC other_AJ0 
industries.We_NN0 will_VM0 develop_VVI the_AT0 modern_AJ0 service_NN1 
industry_NN1 and_CJC raise_VVI the_AT0 level_NN1 of_PRF the_AT0 service_NN1 
sector_NN1 and_CJC its_DPS share_NN1 in_PRP the_AT0 economy.We_NN0 will_VM0 
step_VVI up_AVP efforts_NN2 to_TO0 improve_VVI basic_AJ0 industries_NN2 
and_CJC infrastructure_NN1 and_CJC accelerate_VVI development_NN1 of_PRF a_AT0 
modern_AJ0 energy_NN1 industry_NN1 and_CJC a_AT0 comprehensive_AJ0 
transport_NN1 system_NN1 ._PUN 
We_PNP will_VM0 ensure_VVI the_AT0 quality_NN1 and_CJC safety_NN1 of_PRF 
products_NN2 ._PUN 
We_PNP will_VM0 encourage_VVI formation_NN1 of_PRF internationally_AV0 
competitive_AJ0 conglomerates_NN2 ._PUN 
3_CRD ._PUN 
Balance_VVB urban_AJ0 and_CJC rural_AJ0 development_NN1 and_CJC build_VVB 
a_AT0 new_AJ0 socialist_AJ0 countryside_NN1 ._PUN 
As_CJS resolution_NN1 of_PRF issues_NN2 concerning_PRP agriculture_NN1 ,_PUN 
rural_AJ0 areas_NN2 and_CJC farmers_NN2 has_VHZ an_AT0 overall_AJ0 impact_NN1 
on_PRP building_VVG a_AT0 moderately_AV0 prosperous_AJ0 society_NN1 in_PRP 
all_DT0 respects_NN2 ,_PUN we_PNP must_VM0 always_AV0 make_VVI it_PNP a_AT0 
top_AJ0 priority_NN1 in_PRP the_AT0 work_NN1 of_PRF the_AT0 whole_AJ0 
Party_NN1 ._PUN 
We_PNP will_VM0 strengthen_VVI the_AT0 position_NN1 of_PRF agriculture_NN1 
as_PRP the_AT0 foundation_NN1 of_PRF the_AT0 national_AJ0 economy_NN1 ,_PUN 
take_VVB a_AT0 path_NN1 of_PRF agricultural_AJ0 modernization_NN1 with_PRP 
Chinese_AJ0 characteristics_NN2 ,_PUN set_VVD up_AVP a_AT0 permanent_AJ0 
mechanism_NN1 of_PRF industry_NN1 promoting_VVG agriculture_NN1 and_CJC 
urban_AJ0 areas_NN2 helping_VVG rural_AJ0 areas_NN2 ,_PUN and_CJC form_VVB 
a_AT0 new_AJ0 pattern_NN1 that_CJT integrates_VVZ economic_AJ0 and_CJC 
social_AJ0 development_NN1 in_PRP urban_AJ0 and_CJC rural_AJ0 areas_NN2 ._PUN 
We_PNP will_VM0 continue_VVI to_TO0 take_VVI developing_AJ0 modern_AJ0 
agriculture_NN1 and_CJC invigorating_AJ0 the_AT0 rural_AJ0 economy_NN1 as_PRP 
a_AT0 primary_AJ0 task_NN1 ,_PUN strengthen_VVB infrastructure_NN1 in_PRP 
rural_AJ0 areas_NN2 ,_PUN and_CJC improve_VVB the_AT0 system_NN1 of_PRF 
rural_AJ0 markets_NN2 and_CJC that_DT0 of_PRF services_NN2 for_PRP 
agriculture_NN1 ._PUN 
We_PNP will_VM0 increase_VVI policy_NN1 measures_NN2 to_TO0 support_VVI 
and_CJC benefit_VVI agriculture_NN1 ,_PUN rural_AJ0 areas_NN2 and_CJC 
farmers_NN2 ,_PUN strictly_AV0 protect_VVB arable_AJ0 land_NN1 ,_PUN 
increase_VVB spending_VVG on_PRP agriculture_NN1 ,_PUN promote_VVB 
advances_NN2 in_PRP agriculture-related_AJ0 science_NN1 and_CJC technology_NN1 
,_PUN and_CJC improve_VVB overall_AV0 agricultural_AJ0 production_NN1 
capacity_NN1 to_TO0 ensure_VVI food_NN1 security_NN1 for_PRP the_AT0 
nation_NN1 ._PUN 
We_PNP will_VM0 intensify_VVI efforts_NN2 to_TO0 prevent_VVI and_CJC 
control_NN1 animal_NN1 and_CJC plant_NN1 epidemic_NN1 diseases_NN2 and_CJC 
improve_VVB the_AT0 quality_NN1 and_CJC safety_NN1 of_PRF agricultural_AJ0 
products_NN2 ._PUN 
To_TO0 increase_VVI farmers_NN2 '_POS income_NN1 ,_PUN we_PNP will_VM0 
develop_VVI rural_AJ0 enterprises_NN2 ,_PUN expand_VVB county_NN1 
economies_NN2 ,_PUN and_CJC transfer_VVB rural_AJ0 labor_NN1 out_PRP of_PRP 
farming_NN1 through_PRP various_AJ0 channels_NN2 ._PUN 
We_PNP will_VM0 enhance_VVI poverty_NN1 reduction_NN1 through_PRP 
development_NN1 ._PUN 
We_PNP will_VM0 deepen_VVI the_AT0 comprehensive_AJ0 rural_AJ0 reform_NN1 
,_PUN promote_VVB reform_NN1 and_CJC innovation_NN1 in_PRP the_AT0 rural_AJ0 
banking_NN1 system_NN1 ,_PUN and_CJC reform_VVB the_AT0 system_NN1 of_PRF 
collective_AJ0 forest_NN1 rights_NN2 ._PUN 
We_PNP will_VM0 uphold_VVI the_AT0 basic_AJ0 system_NN1 for_PRP rural_AJ0 
operations_NN2 ,_PUN stabilize_VVB and_CJC improve_VVB land_NN1 contract_NN1 
relations_NN2 ,_PUN improve_VVB the_AT0 market_NN1 for_PRP transferring_VVG 
land_NN1 contract_NN1 and_CJC management_NN1 rights_NN2 in_PRP accordance_PRP 
with_PRP the_AT0 law_NN1 and_CJC on_PRP a_AT0 voluntary_AJ0 and_CJC 
compensatory_AJ0 basis_NN1 ,_PUN and_CJC develop_VVB various_AJ0 forms_NN2 
of_PRF appropriate_AJ0 large-scale_AJ0 operations_NN2 where_AVQ conditions_NN2 
permit_VVB ._PUN 
We_PNP will_VM0 explore_VVI effective_AJ0 forms_NN2 of_PRF collective_AJ0 
economic_AJ0 operations_NN2 ,_PUN develop_VVB specialized_AJ0 farmers_NN2 
'_POS cooperatives_NN2 ,_PUN and_CJC support_VVB the_AT0 industrialized_AJ0 
operation_NN1 of_PRF agriculture_NN1 and_CJC the_AT0 development_NN1 of_PRF 
leading_AJ0 agribusinesses_NN2 ._PUN 
We_PNP will_VM0 train_VVI a_AT0 new_AJ0 type_NN1 of_PRF farmers_NN2 who_PNQ 
are_VBB educated_VVN and_CJC understand_VVB both_AV0 agricultural_AJ0 
techniques_NN2 and_CJC business_NN1 management_NN1 ,_PUN and_CJC encourage_VVB 
hundreds_CRD of_PRF millions_CRD of_PRF farmers_NN2 to_TO0 play_VVI the_AT0 
major_AJ0 role_NN1 in_PRP building_VVG a_AT0 new_AJ0 countryside_NN1 ._PUN 
4_CRD ._PUN 
Improve_VVB energy_NN1 ,_PUN resources_NN2 ,_PUN ecological_AJ0 and_CJC 
environmental_AJ0 conservation_NN1 and_CJC enhance_VVB China_NP0 's_POS 
capacity_NN1 for_PRP sustainable_AJ0 development_NN1 ._PUN 
Adhering_VVG to_PRP the_AT0 basic_AJ0 state_NN1 policy_NN1 of_PRF 
conserving_VVG resources_NN2 and_CJC the_AT0 environment_NN1 is_VBZ vital_AJ0 
to_PRP the_AT0 immediate_AJ0 interests_NN2 of_PRF the_AT0 people_NN0 and_CJC 
the_AT0 survival_NN1 and_CJC development_NN1 of_PRF the_AT0 Chinese_AJ0 
nation_NN1 ._PUN 
We_PNP must_VM0 give_VVI prominence_NN1 to_PRP building_VVG a_AT0 
resource-conserving_NN1 ,_PUN environment-friendly_AJ0 society_NN1 in_PRP 
our_DPS strategy_NN1 for_PRP industrialization_NN1 and_CJC modernization_NN1 
and_CJC get_VVB every_AT0 organization_NN1 and_CJC family_NN1 to_TO0 act_VVI 
accordingly_AV0 ._PUN 
We_PNP will_VM0 improve_VVI laws_NN2 and_CJC policies_NN2 to_TO0 promote_VVI 
energy_NN1 ,_PUN resources_NN2 ,_PUN ecological_AJ0 and_CJC environmental_AJ0 
conservation_NN1 ,_PUN and_CJC speed_VVB up_AVP the_AT0 formation_NN1 of_PRF 
systems_NN2 and_CJC mechanisms_NN2 for_PRP sustainable_AJ0 development_NN1 
._PUN 
We_PNP will_VM0 implement_VVI the_AT0 responsibility_NN1 system_NN1 for_PRP 
conserving_VVG energy_NN1 and_CJC reducing_VVG emissions_NN2 ._PUN 
We_PNP will_VM0 develop_VVI and_CJC extend_VVI advanced_AJ0 and_CJC 
appropriate_AJ0 technologies_NN2 for_PRP conserving_VVG ,_PUN substituting_VVG 
and_CJC recycling_VVG energy_NN1 and_CJC resources_NN2 and_CJC for_PRP 
controlling_VVG pollution_NN1 ,_PUN develop_VVB clean_AJ0 and_CJC 
renewable_AJ0 energy_NN1 sources_NN2 ,_PUN protect_VVB land_NN1 and_CJC 
water_NN1 resources_NN2 and_CJC set_VVD up_AVP a_AT0 scientific_AJ0 ,_PUN 
rational_AJ0 system_NN1 for_PRP using_VVG energy_NN1 and_CJC resources_NN2 
more_AV0 efficiently_AV0 ._PUN 
We_PNP will_VM0 develop_VVI environmental_AJ0 conservation_AJ0 industries_NN2 
._PUN 
We_PNP will_VM0 increase_VVI spending_VVG on_PRP energy_NN1 and_CJC 
environmental_AJ0 conservation_NN1 with_PRP the_AT0 focus_NN1 on_PRP 
intensifying_VVG prevention_NN1 and_CJC control_NN1 of_PRF water_NN1 ,_PUN 
air_NN1 and_CJC soil_NN1 pollution_NN1 and_CJC improving_VVG the_AT0 
living_AJ0 environment_NN1 for_PRP both_DT0 urban_AJ0 and_CJC rural_AJ0 
residents_NN2 ._PUN 
We_PNP will_VM0 improve_VVI water_NN1 conservancy_NN1 ,_PUN forestry_NN1 
and_CJC grasslands_NN2 ,_PUN intensify_VVB efforts_NN2 to_TO0 bring_VVI 
desertification_NN1 under_PRP control_NN1 and_CJC prevent_VVI the_AT0 
spread_NN1 of_PRF stony_AJ0 deserts_NN2 ,_PUN and_CJC promote_VVB 
restoration_NN1 of_PRF the_AT0 ecosystems_NN2 ._PUN 
We_PNP will_VM0 enhance_VVI our_DPS capacity_NN1 to_TO0 respond_VVI to_PRP 
climate_NN1 change_NN1 and_CJC make_VVI new_AJ0 contributions_NN2 to_PRP 
protecting_VVG the_AT0 global_AJ0 climate_NN1 ._PUN 
5_CRD ._PUN 
Promote_VVB balanced_AJ0 development_NN1 among_PRP regions_NN2 and_CJC 
improve_VVB the_AT0 pattern_NN1 of_PRF land_NN1 development_NN1 ._PUN 
To_PRP narrow_AJ0 the_AT0 gap_NN1 in_PRP development_NN1 among_PRP regions_NN2 
,_PUN we_PNP must_VM0 work_VVI to_TO0 ensure_VVI their_DPS equal_AJ0 
access_NN1 to_PRP basic_AJ0 public_AJ0 services_NN2 and_CJC guide_VVB a_AT0 
rational_AJ0 flow_NN1 of_PRF factors_NN2 of_PRF production_NN1 between_PRP 
regions_NN2 ._PUN 
Following_VVG the_AT0 general_AJ0 strategy_NN1 for_PRP regional_AJ0 
development_NN1 ,_PUN we_PNP will_VM0 continue_VVI to_TO0 carry_VVI out_AVP 
large-scale_AJ0 development_NN1 of_PRF the_AT0 western_AJ0 region_NN1 ,_PUN 
rejuvenate_VVB northeast_NN1 China_NP0 and_CJC other_AJ0 old_AJ0 
industrial_AJ0 bases_NN2 in_PRP an_AT0 all-round_AJ0 way_NN1 ,_PUN boost_VVB 
the_AT0 development_NN1 of_PRF the_AT0 central_AJ0 region_NN1 and_CJC 
support_VVB the_AT0 eastern_AJ0 region_NN1 in_PRP taking_VVG the_AT0 lead_NN1 
in_PRP development_NN1 ._PUN 
We_PNP will_VM0 strengthen_VVI land_NN1 planning_NN1 ,_PUN improve_VVB 
policies_NN2 for_PRP regional_AJ0 development_NN1 and_CJC adjust_VVB the_AT0 
geographical_AJ0 distribution_NN1 of_PRF economic_AJ0 operations_NN2 in_PRP 
accordance_PRP with_PRP the_AT0 requirement_NN1 to_TO0 form_VVI 
development_NN1 priority_NN1 zones_NN2 ._PUN 
In_PRP compliance_NN1 with_PRP the_AT0 laws_NN2 governing_VVG the_AT0 
market_NN1 economy_NN1 ,_PUN we_PNP will_VM0 work_VVI beyond_PRP 
administrative_AJ0 divisions_NN2 to_TO0 form_VVI a_AT0 number_NN1 of_PRF 
close-knit_AJ0 economic_AJ0 rims_NN2 and_CJC belts_NN2 that_CJT will_VM0 
provide_VVI a_AT0 strong_AJ0 impetus_NN1 to_PRP the_AT0 development_NN1 of_PRF 
other_AJ0 areas_NN2 ._PUN 
In_PRP locating_VVG major_AJ0 projects_NN2 ,_PUN we_PNP must_VM0 give_VVI 
full_AJ0 consideration_NN1 to_PRP supporting_AJ0 development_NN1 of_PRF 
the_AT0 central_AJ0 and_CJC western_AJ0 regions_NN2 and_CJC encourage_VVB 
the_AT0 eastern_AJ0 region_NN1 to_TO0 help_VVI them_PNP develop_VVI ._PUN 
We_PNP will_VM0 give_VVI more_DT0 support_NN1 to_PRP the_AT0 development_NN1 
of_PRF old_AJ0 revolutionary_AJ0 base_NN1 areas_NN2 ,_PUN ethnic_AJ0 
autonomous_AJ0 areas_NN2 ,_PUN border_NN1 areas_NN2 and_CJC 
poverty-stricken_AJ0 areas_NN2 ._PUN 
We_PNP will_VM0 help_VVI transform_VVI the_AT0 economies_NN2 of_PRF areas_NN2 
where_AVQ natural_AJ0 resources_NN2 are_VBB exhausted_VVN ._PUN 
We_PNP will_VM0 have_VHI the_AT0 special_AJ0 economic_AJ0 zones_NN2 ,_PUN 
the_AT0 Pudong_NN1 New_AJ0 Area_NN1 in_PRP Shanghai_NP0 and_CJC the_AT0 
Binhai_AJ0 New_AJ0 Area_NN1 in_PRP Tianjin_NP0 play_VVB a_AT0 major_AJ0 
role_NN1 in_PRP reform_NN1 ,_PUN opening_VVG up_AVP and_CJC independent_AJ0 
innovation_NN1 ._PUN 
Taking_VVG a_AT0 path_NN1 of_PRF urbanization_NN1 with_PRP Chinese_AJ0 
characteristics_NN2 ,_PUN we_PNP will_VM0 promote_VVI balanced_AJ0 
development_NN1 of_PRF large_AJ0 ,_PUN medium-sized_AJ0 and_CJC small_AJ0 
cities_NN2 and_CJC towns_NN2 on_PRP the_AT0 principle_NN1 of_PRF balancing_VVG 
urban_AJ0 and_CJC rural_AJ0 development_NN1 ,_PUN ensuring_VVG rational_AJ0 
distribution_NN1 ,_PUN saving_VVG land_NN1 ,_PUN providing_VVG a_AT0 full_AJ0 
range_NN1 of_PRF functions_NN2 and_CJC getting_VVG larger_AJC cities_NN2 
to_TO0 help_VVI smaller_AJC ones_NN2 ._PUN 
Focusing_VVG on_PRP increasing_VVG the_AT0 overall_AJ0 carrying_NN1 
capacity_NN1 of_PRF cities_NN2 ,_PUN we_PNP will_VM0 form_VVI city_NN1 
clusters_NN2 with_PRP mega_AJ0 cities_NN2 as_PRP the_AT0 core_NN1 so_CJS 
that_CJS they_PNP can_VM0 boost_VVI development_NN1 in_PRP other_AJ0 areas_NN2 
and_CJC become_VVI new_AJ0 poles_NN2 of_PRF economic_AJ0 growth_NN1 ._PUN 
6_CRD ._PUN 
Improve_VVB the_AT0 basic_AJ0 economic_AJ0 system_NN1 and_CJC the_AT0 
modern_AJ0 market_NN1 system_NN1 ._PUN 
We_PNP need_VVB to_TO0 uphold_VVI and_CJC improve_VVI the_AT0 basic_AJ0 
economic_AJ0 system_NN1 in_PRP which_DTQ public_AJ0 ownership_NN1 is_VBZ 
dominant_AJ0 and_CJC different_AJ0 economic_AJ0 sectors_NN2 develop_VVB 
side_NN1 by_PRP side_NN1 ,_PUN unwaveringly_AV0 consolidate_VVB and_CJC 
develop_VVB the_AT0 public_AJ0 sector_NN1 of_PRF the_AT0 economy_NN1 ,_PUN 
unswervingly_AV0 encourage_VVB ,_PUN support_NN1 and_CJC guide_VVB the_AT0 
development_NN1 of_PRF the_AT0 non-public_AJ0 sector_NN1 ,_PUN ensure_VVB 
equal_AJ0 protection_NN1 of_PRF property_NN1 rights_NN2 ,_PUN and_CJC 
create_VVB a_AT0 new_AJ0 situation_NN1 in_PRP which_DTQ all_DT0 economic_AJ0 
sectors_NN2 compete_VVB on_PRP an_AT0 equal_AJ0 footing_NN1 and_CJC 
reinforce_VVB each_PNX other_PNX ._PUN 
We_PNP will_VM0 deepen_VVI the_AT0 reform_NN1 to_TO0 introduce_VVI the_AT0 
corporate_AJ0 and_CJC shareholding_NN1 systems_NN2 in_PRP state-owned_AJ0 
enterprises_NN2 ,_PUN improve_VVB the_AT0 modern_AJ0 corporate_AJ0 
structure_NN1 and_CJC optimize_VVB the_AT0 distribution_NN1 and_CJC 
structure_NN1 of_PRF the_AT0 state_NN1 sector_NN1 of_PRF the_AT0 economy_NN1 
to_TO0 enhance_VVI its_DPS dynamism_NN1 ,_PUN dominance_NN1 and_CJC 
influence_NN1 ._PUN 
We_PNP will_VM0 deepen_VVI the_AT0 reform_NN1 of_PRF monopoly_NN1 
industries_NN2 by_PRP introducing_VVG competition_NN1 ,_PUN and_CJC 
strengthen_VVB government_NN1 regulation_NN1 and_CJC public_AJ0 oversight_NN1 
of_PRF them_PNP ._PUN 
We_PNP will_VM0 accelerate_VVI development_NN1 of_PRF a_AT0 budget_NN1 
system_NN1 for_PRP managing_AJ0 state_NN1 capital_NN1 and_CJC improve_VVB 
systems_NN2 and_CJC regulations_NN2 for_PRP managing_VVG all_DT0 types_NN2 
of_PRF state_NN1 assets_NN2 ._PUN 
We_PNP will_VM0 press_VVI ahead_AV0 with_PRP the_AT0 reform_NN1 of_PRF 
collectively-owned_AJ0 enterprises_NN2 and_CJC develop_VVB various_AJ0 
forms_NN2 of_PRF collective_NN1 and_CJC cooperative_AJ0 economic_AJ0 
operations_NN2 ._PUN 
We_PNP will_VM0 promote_VVI equitable_AJ0 market_NN1 access_NN1 ,_PUN 
improve_VVB the_AT0 financing_NN1 environment_NN1 and_CJC remove_VVB 
institutional_AJ0 barriers_NN2 in_AV0 order_AV0 to_TO0 promote_VVI 
development_NN1 of_PRF individually-owned_AJ0 businesses_NN2 and_CJC 
private_AJ0 companies_NN2 as_PRP well_PRP as_PRP small_AJ0 and_CJC 
medium-sized_AJ0 enterprises_NN2 ._PUN 
We_PNP will_VM0 develop_VVI the_AT0 economic_AJ0 sector_NN1 of_PRF mixed_AJ0 
ownership_NN1 based_VVN on_PRP the_AT0 modern_AJ0 system_NN1 of_PRF 
property_NN1 rights_NN2 ._PUN 
We_PNP will_VM0 accelerate_VVI the_AT0 formation_NN1 of_PRF a_AT0 modern_AJ0 
market_NN1 system_NN1 that_CJT is_VBZ unified_VVN and_CJC open_AJ0 and_CJC 
that_DT0 allows_VVZ orderly_AJ0 competition_NN1 ,_PUN develop_VVB markets_NN2 
for_PRP factors_NN2 of_PRF production_NN1 ,_PUN improve_VVB the_AT0 
pricing_NN1 mechanism_NN1 for_PRP factors_NN2 of_PRF production_NN1 and_CJC 
resources_NN2 to_TO0 reflect_VVI changes_NN2 in_PRP market_NN1 supply_NN1 
and_CJC demand_NN1 ,_PUN resource_VVB scarcities_NN2 and_CJC environmental_AJ0 
costs_NN2 ,_PUN regulate_VVB and_CJC develop_VVB industry_NN1 associations_NN2 
and_CJC market-based_AJ0 intermediaries_NN2 ,_PUN and_CJC improve_VVB the_AT0 
social_AJ0 credibility_NN1 system_NN1 ._PUN 
7_CRD ._PUN 
Deepen_VVB fiscal_AJ0 ,_PUN taxation_NN1 and_CJC financial_AJ0 
restructuring_NN1 and_CJC improve_VVB macroeconomic_AJ0 regulation_NN1 ._PUN 
We_PNP will_VM0 improve_VVI the_AT0 public_AJ0 finance_NN1 system_NN1 as_CJS 
we_PNP work_VVB to_TO0 ensure_VVI equal_AJ0 access_NN1 to_PRP basic_AJ0 
public_AJ0 services_NN2 and_CJC establish_VVB development_NN1 priority_NN1 
zones_NN2 ._PUN 
We_PNP need_VVB to_TO0 deepen_VVI reform_NN1 of_PRF the_AT0 budget_NN1 
system_NN1 ,_PUN tighten_VVB budgetary_AJ0 management_NN1 and_CJC 
oversight_NN1 ,_PUN improve_VVB the_AT0 system_NN1 whereby_AVQ both_DT0 
the_AT0 central_AJ0 and_CJC local_AJ0 governments_NN2 have_VHB financial_AJ0 
resources_NN2 proportionate_AJ0 to_PRP their_DPS duties_NN2 and_CJC 
responsibilities_NN2 ,_PUN accelerate_VVB the_AT0 establishment_NN1 of_PRF 
a_AT0 unified_AJ0 ,_PUN standardized_AJ0 and_CJC transparent_AJ0 system_NN1 
for_PRP transfer_NN1 payments_NN2 ,_PUN enlarge_VVB the_AT0 size_NN1 and_CJC 
proportion_NN1 of_PRF general_AJ0 transfer_NN1 payments_NN2 ,_PUN and_CJC 
increase_NN1 input_NN1 in_PRP public_AJ0 services_NN2 ._PUN 
We_PNP will_VM0 improve_VVI fiscal_AJ0 systems_NN2 at_PRP and_CJC below_PRP 
the_AT0 provincial_AJ0 level_NN1 to_TO0 enhance_VVI the_AT0 capacity_NN1 
of_PRF county_NN1 and_CJC township_NN1 governments_NN2 to_TO0 provide_VVI 
public_AJ0 services_NN2 ._PUN 
We_PNP will_VM0 adopt_VVI fiscal_AJ0 and_CJC taxation_NN1 systems_NN2 
conducive_AJ0 to_PRP scientific_AJ0 development_NN1 and_CJC set_VVD up_AVP 
sound_NN1 compensation_NN1 systems_NN2 for_PRP use_NN1 of_PRF resources_NN2 
and_CJC for_PRP damage_NN1 to_PRP the_AT0 ecological_AJ0 environment_NN1 ._PUN 
We_PNP will_VM0 proceed_VVI with_PRP financial_AJ0 reforms_NN2 to_TO0 
develop_VVI various_AJ0 types_NN2 of_PRF financial_AJ0 markets_NN2 and_CJC 
build_VVB a_AT0 modern_AJ0 financial_AJ0 system_NN1 that_CJT is_VBZ 
inclusive_AJ0 of_PRF different_AJ0 forms_NN2 of_PRF ownership_NN1 and_CJC 
different_AJ0 ways_NN2 of_PRF operation_NN1 and_CJC that_DT0 features_VVZ 
a_AT0 reasonable_AJ0 structure_NN1 ,_PUN complete_AJ0 functions_NN2 ,_PUN 
efficiency_NN1 and_CJC security_NN1 ._PUN 
We_PNP will_VM0 make_VVI our_DPS banking_NN1 ,_PUN securities_NN2 and_CJC 
insurance_NN1 industries_NN2 more_AV0 competitive_AJ0 ._PUN 
We_PNP will_VM0 improve_VVI the_AT0 structure_NN1 of_PRF the_AT0 capital_NN1 
market_NN1 and_CJC raise_VVB the_AT0 proportion_NN1 of_PRF direct_AJ0 
financing_NN1 through_PRP multiple_AJ0 channels_NN2 ._PUN 
We_PNP will_VM0 strengthen_VVI financial_AJ0 supervision_NN1 and_CJC 
control_NN1 ,_PUN and_CJC forestall_VVB and_CJC defuse_VVB financial_AJ0 
risks_NN2 ._PUN 
We_PNP will_VM0 improve_VVI the_AT0 RMB_NP0 exchange_NN1 rate_NN1 regime_NN1 
and_CJC gradually_AV0 make_VVB the_AT0 RMB_NP0 convertible_NN1 under_PRP 
capital_NN1 accounts_NN2 ._PUN 
We_PNP will_VM0 deepen_VVI reform_NN1 of_PRF the_AT0 investment_NN1 system_NN1 
and_CJC improve_VVB and_CJC strictly_AV0 enforce_VVB market_NN1 access_NN1 
rules_NN2 ._PUN 
We_PNP will_VM0 improve_VVI the_AT0 state_NN1 planning_NN1 system_NN1 ._PUN 
We_PNP will_VM0 give_VVI play_NN1 to_PRP the_AT0 guiding_AJ0 role_NN1 of_PRF 
national_AJ0 development_NN1 plans_NN2 ,_PUN programs_NN2 and_CJC 
industrial_AJ0 policies_NN2 in_PRP macroeconomic_AJ0 regulation_NN1 and_CJC 
combine_VVB the_AT0 use_NN1 of_PRF fiscal_AJ0 and_CJC monetary_AJ0 
policies_NN2 to_TO0 improve_VVI macroeconomic_AJ0 regulation_NN1 ._PUN 
8_CRD ._PUN 
Expand_VVB opening_VVG up_AVP in_PRP scope_NN1 and_CJC depth_NN1 and_CJC 
improve_VVB our_DPS open_AJ0 economy_NN1 ._PUN 
Adhering_VVG to_PRP the_AT0 basic_AJ0 state_NN1 policy_NN1 of_PRF opening_VVG 
up_AVP ,_PUN we_PNP will_VM0 better_AV0 integrate_VVI our_DPS "_PUQ bring_VVB 
in_AVP "_PUQ and_CJC "_PUQ go_VVB global_AJ0 "_PUQ strategies_NN2 ,_PUN 
expand_VVB the_AT0 areas_NN2 of_PRF opening_VVG up_AVP ,_PUN optimize_VVB 
its_DPS structure_NN1 ,_PUN raise_VVB its_DPS quality_NN1 ,_PUN and_CJC 
turn_VVB our_DPS open_AJ0 economy_NN1 into_PRP one_PNI in_PRP which_DTQ 
domestic_AJ0 development_NN1 and_CJC opening_VVG to_PRP the_AT0 outside_AJ0 
world_NN1 interact_VVB and_CJC Chinese_AJ0 businesses_NN2 and_CJC their_DPS 
foreign_AJ0 counterparts_NN2 engage_VVB in_PRP win-win_AJ0 cooperation_NN1 
,_PUN and_CJC one_PNI that_CJT features_VVZ security_NN1 and_CJC 
efficiency_NN1 ,_PUN in_AV0 order_AV0 to_TO0 gain_VVI new_AJ0 advantages_NN2 
for_PRP China_NP0 in_PRP international_AJ0 economic_AJ0 cooperation_NN1 
and_CJC competition_NN1 amid_PRP economic_AJ0 globalization_NN1 ._PUN 
We_PNP will_VM0 deepen_VVI the_AT0 opening_NN1 up_AVP of_PRF coastal_AJ0 
areas_NN2 ,_PUN accelerate_VVB that_DT0 of_PRF inland_AJ0 areas_NN2 and_CJC 
upgrade_VVB that_DT0 of_PRF border_NN1 areas_NN2 ,_PUN so_AV0 that_CJT 
opening_VVG up_AVP at_PRP home_NN1 and_CJC opening_VVG to_PRP the_AT0 
outside_AJ0 world_NN1 will_VM0 promote_VVI each_PNX other_PNX ._PUN 
We_PNP will_VM0 expedite_VVI transformation_NN1 of_PRF the_AT0 growth_NN1 
mode_NN1 of_PRF foreign_AJ0 trade_NN1 ,_PUN stress_NN1 quality_NN1 ,_PUN 
adjust_VVB the_AT0 mix_NN1 of_PRF imports_NN2 and_CJC exports_NN2 ,_PUN 
promote_VVB transformation_NN1 and_CJC upgrading_NN1 of_PRF processing_NN1 
trade_NN1 ,_PUN and_CJC energetically_AV0 develop_VVB service_NN1 trade_NN1 
._PUN 
We_PNP will_VM0 make_VVI innovations_NN2 in_PRP the_AT0 way_NN1 of_PRF 
using_VVG foreign_AJ0 capital_NN1 ,_PUN improve_VVB the_AT0 structure_NN1 
of_PRF foreign_AJ0 investment_NN1 utilized_VVD ,_PUN and_CJC let_VVB the_AT0 
use_NN1 of_PRF foreign_AJ0 capital_NN1 play_VVB a_AT0 positive_AJ0 role_NN1 
in_PRP facilitating_VVG independent_AJ0 innovation_NN1 ,_PUN industrial_AJ0 
upgrading_NN1 and_CJC balanced_AJ0 development_NN1 among_PRP regions_NN2 ._PUN 
We_PNP will_VM0 make_VVI innovations_NN2 in_PRP our_DPS way_NN1 of_PRF 
overseas_AJ0 investment_NN1 and_CJC cooperation_NN1 ,_PUN support_VVB 
domestic_AJ0 enterprises_NN2 in_PRP carrying_VVG out_AVP international_AJ0 
operations_NN2 of_PRF R_ZZ0 &D,; production_NN1 and_CJC marketing_NN1 ,_PUN 
and_CJC accelerate_VVB the_AT0 growth_NN1 of_PRF Chinese_AJ0 multinational_AJ0 
corporations_NN2 and_CJC Chinese_AJ0 brand_NN1 names_NN2 in_PRP the_AT0 
world_NN1 market_NN1 ._PUN 
We_PNP will_VM0 vigorously_AV0 carry_VVI out_AVP mutually_AV0 beneficial_AJ0 
international_AJ0 cooperation_NN1 in_PRP energy_NN1 and_CJC resources_NN2 
._PUN 
We_PNP will_VM0 implement_VVI a_AT0 strategy_NN1 of_PRF free_AJ0 trade_NN1 
zones_NN2 and_CJC expand_VVB bilateral_AJ0 and_CJC multilateral_AJ0 trade_NN1 
and_CJC economic_AJ0 cooperation_NN1 ._PUN 
We_PNP will_VM0 adopt_VVI comprehensive_AJ0 measures_NN2 to_TO0 maintain_VVI 
a_AT0 basic_AJ0 equilibrium_NN1 in_PRP the_AT0 balance_NN1 of_PRF payments_NN2 
._PUN 
We_PNP must_VM0 guard_VVI against_PRP international_AJ0 economic_AJ0 risks_NN2 
._PUN 
By_PRP ensuring_VVG sound_NN1 and_CJC rapid_AJ0 growth_NN1 of_PRF the_AT0 
economy_NN1 ,_PUN we_PNP will_VM0 further_AV0 enhance_VVI China_NP0 's_POS 
economic_AJ0 strength_NN1 ,_PUN and_CJC enable_VVB our_DPS socialist_AJ0 
market_NN1 economy_NN1 to_TO0 exhibit_VVI its_DPS great_AJ0 vitality_NN1 ._PUN
