# Supplementary material for: Unraveling image construction by modality: Corpus-based diachronic insights into the reports to the Party Congress of China
Source: PLoS One. 2025 Mar 5;20(3):e0316017. doi: 10.1371/journal.pone.0316017 (PMC11882057; doi:10.1371/journal.pone.0316017)
Supplement: S1 File — (ZIP) [file pone.0316017.s001.zip › S1_Fig.zip/Corpus/Annotations/Annotations of the RNCs sections(by section)/S2_economic/18.EN_S2_economic - .txt]

IV_CRD ._PUN 
Accelerating_VVG the_AT0 Improvement_NN1 of_PRF the_AT0 Socialist_AJ0 
Market_NN1 Economy_NN1 and_CJC the_AT0 Change_NN1 of_PRF the_AT0 Growth_NN1 
Model_NN1 Taking_VVG economic_AJ0 development_NN1 as_PRP the_AT0 central_AJ0 
task_NN1 is_VBZ vital_AJ0 to_PRP national_AJ0 renewal_NN1 ,_PUN and_CJC 
development_NN1 still_AV0 holds_VVZ the_AT0 key_NN1 to_PRP addressing_VVG 
all_DT0 the_AT0 problems_NN2 we_PNP have_VHB in_PRP China_NP0 ._PUN 
Only_AV0 by_PRP promoting_VVG sustained_AJ0 and_CJC sound_AJ0 economic_AJ0 
development_NN1 can_VM0 we_PNP lay_VVI a_AT0 solid_AJ0 material_NN1 
foundation_NN1 for_PRP enhancing_VVG the_AT0 country_NN1 's_POS prosperity_NN1 
and_CJC strength_NN1 ,_PUN improving_VVG the_AT0 people_NN0 's_POS 
wellbeing_NN1 and_CJC ensuring_VVG social_AJ0 harmony_NN1 and_CJC 
stability_NN1 ._PUN 
We_PNP must_VM0 unwaveringly_AV0 adhere_VVI to_PRP the_AT0 strategic_AJ0 
thinking_NN1 that_CJT only_AJ0 development_NN1 counts_NN2 ._PUN 
In_PRP contemporary_AJ0 China_NP0 ,_PUN pursuing_VVG development_NN1 in_PRP 
a_AT0 scientific_AJ0 way_NN1 best_AV0 embodies_VVZ the_AT0 thinking_NN1 
that_CJT only_AJ0 development_NN1 counts_NN2 ._PUN 
Taking_VVG the_AT0 pursuit_NN1 of_PRF development_NN1 in_PRP a_AT0 
scientific_AJ0 way_NN1 as_PRP the_AT0 underlying_AJ0 guideline_NN1 and_CJC 
accelerating_VVG the_AT0 change_NN1 of_PRF the_AT0 growth_NN1 model_NN1 as_PRP 
a_AT0 major_AJ0 task_NN1 is_VBZ a_AT0 strategic_AJ0 choice_NN1 we_PNP have_VHB 
made_VVN for_PRP promoting_VVG China_NP0 's_POS overall_AJ0 development_NN1 
._PUN 
In_PRP response_PRP to_PRP changes_NN2 in_PRP both_DT0 domestic_AJ0 and_CJC 
international_AJ0 economic_AJ0 developments_NN2 ,_PUN we_PNP should_VM0 
speed_VVI up_AVP the_AT0 creation_NN1 of_PRF a_AT0 new_AJ0 growth_NN1 
model_NN1 and_CJC ensure_VVB that_DT0 development_NN1 is_VBZ based_VVN on_PRP 
improved_AJ0 quality_NN1 and_CJC performance.We_NN0 should_VM0 fire_VVI 
all_DT0 types_NN2 of_PRF market_NN1 participants_NN2 with_PRP new_AJ0 
vigor_NN1 for_PRP development_NN1 ,_PUN increase_VVB motivation_NN1 for_PRP 
pursuing_VVG innovation-driven_AJ0 development_NN1 ,_PUN establish_VVB a_AT0 
new_AJ0 system_NN1 for_PRP developing_VVG modern_AJ0 industries_NN2 ,_PUN 
and_CJC create_VVB new_AJ0 favorable_AJ0 conditions_NN2 for_PRP developing_VVG 
the_AT0 open_AJ0 economy.This_NN0 will_VM0 make_VVI economic_AJ0 
development_NN1 driven_VVN more_AV0 by_PRP domestic_AJ0 demand_NN1 ,_PUN 
especially_AV0 consumer_NN1 demand_NN1 ,_PUN by_PRP a_AT0 modern_AJ0 
service_NN1 industry_NN1 and_CJC strategic_AJ0 emerging_AJ0 industries_NN2 
,_PUN by_PRP scientific_AJ0 and_CJC technological_AJ0 progress_NN1 ,_PUN 
by_PRP a_AT0 workforce_NN1 of_PRF higher_AJC quality_NN1 and_CJC 
innovation_NN1 in_PRP management_NN1 ,_PUN by_PRP resource_NN1 
conservation_NN1 and_CJC a_AT0 circular_AJ0 economy_NN1 ,_PUN and_CJC by_PRP 
coordinated_AJ0 and_CJC mutually_AV0 reinforcing_VVG urban-rural_AJ0 
development_NN1 and_CJC development_NN1 between_PRP regions.Taking_NN0 
these_DT0 steps_NN2 will_VM0 enable_VVI us_PNP to_TO0 sustain_VVI 
long-term_AJ0 development_NN1 ._PUN 
We_PNP should_VM0 keep_VVI to_PRP the_AT0 Chinese-style_AJ0 path_NN1 of_PRF 
carrying_VVG out_AVP industrialization_NN1 in_PRP a_AT0 new_AJ0 way_NN1 
and_CJC advancing_AJ0 IT_NN1 application_NN1 ,_PUN urbanization_NN1 and_CJC 
agricultural_AJ0 modernization.We_NN0 should_VM0 promote_VVI integration_NN1 
of_PRF IT_NN1 application_NN1 and_CJC industrialization_NN1 ,_PUN 
interaction_NN1 between_PRP industrialization_NN1 and_CJC urbanization_NN1 
,_PUN and_CJC coordination_NN1 between_PRP urbanization_NN1 and_CJC 
agricultural_AJ0 modernization_NN1 ,_PUN thus_AV0 promoting_VVG harmonized_AJ0 
development_NN1 of_PRF industrialization_NN1 ,_PUN IT_NN1 application_NN1 
,_PUN urbanization_NN1 and_CJC agricultural_AJ0 modernization_NN1 ._PUN 
1_CRD ._PUN 
Deepen_VVB economic_AJ0 structural_AJ0 reform_NN1 across_PRP the_AT0 board_NN1 
Deepening_AJ0 reform_NN1 is_VBZ crucial_AJ0 for_PRP accelerating_VVG the_AT0 
change_NN1 of_PRF the_AT0 growth_NN1 model_NN1 ._PUN 
The_AT0 underlying_AJ0 issue_NN1 we_PNP face_VVB in_PRP economic_AJ0 
structural_AJ0 reform_NN1 is_VBZ how_AVQ to_TO0 strike_VVI a_AT0 balance_NN1 
between_PRP the_AT0 role_NN1 of_PRF the_AT0 government_NN1 and_CJC that_DT0 
of_PRF the_AT0 market_NN1 ,_PUN and_CJC we_PNP should_VM0 follow_VVI more_AV0 
closely_AV0 the_AT0 rules_NN2 of_PRF the_AT0 market_NN1 and_CJC better_AV0 
play_VVI the_AT0 role_NN1 of_PRF the_AT0 government_NN1 ._PUN 
We_PNP should_VM0 unwaveringly_AV0 consolidate_VVI and_CJC develop_VVI the_AT0 
public_AJ0 sector_NN1 of_PRF the_AT0 economy_NN1 ;_PUN allow_VVB public_AJ0 
ownership_NN1 to_TO0 take_VVI diverse_AJ0 forms_NN2 ;_PUN deepen_VVB 
reform_NN1 of_PRF state-owned_AJ0 enterprises_NN2 ;_PUN improve_VVB the_AT0 
mechanisms_NN2 for_PRP managing_VVG all_DT0 types_NN2 of_PRF state_NN1 
assets_NN2 ;_PUN and_CJC invest_VVB more_DT0 of_PRF state_NN1 capital_NN1 
in_PRP major_AJ0 industries_NN2 and_CJC key_AJ0 fields_NN2 that_CJT 
comprise_VVB the_AT0 lifeline_NN1 of_PRF the_AT0 economy_NN1 and_CJC are_VBB 
vital_AJ0 to_PRP national_AJ0 security.We_NN0 should_VM0 thus_AV0 steadily_AV0 
enhance_VVI the_AT0 vitality_NN1 of_PRF the_AT0 state-owned_AJ0 sector_NN1 
of_PRF the_AT0 economy_NN1 and_CJC its_DPS capacity_NN1 to_PRP leverage_NN1 
and_CJC influence_VVB the_AT0 economy_NN1 ._PUN 
At_PRP the_AT0 same_DT0 time_NN1 ,_PUN we_PNP must_VM0 unswervingly_AV0 
encourage_VVI ,_PUN support_VVI and_CJC guide_VVI the_AT0 development_NN1 
of_PRF the_AT0 non-public_AJ0 sector_NN1 ,_PUN and_CJC ensure_VVB that_CJT 
economic_AJ0 entities_NN2 under_PRP all_DT0 forms_NN2 of_PRF ownership_NN1 
have_VHB equal_AJ0 access_NN1 to_PRP factors_NN2 of_PRF production_NN1 in_PRP 
accordance_PRP with_PRP the_AT0 law_NN1 ,_PUN compete_VVB on_PRP a_AT0 
level_NN1 playing_VVG field_NN1 and_CJC are_VBB protected_VVN by_PRP the_AT0 
law_NN1 as_CJS equals_VVZ ._PUN 
We_PNP should_VM0 improve_VVI the_AT0 modern_AJ0 market_NN1 system_NN1 and_CJC 
strengthen_VVI institutional_AJ0 procedures_NN2 for_PRP setting_VVG 
macro-regulation_NN1 targets_NN2 and_CJC employing_AJ0 policy_NN1 tools_NN2 
._PUN 
We_PNP should_VM0 accelerate_VVI the_AT0 reform_NN1 of_PRF the_AT0 fiscal_AJ0 
and_CJC taxation_NN1 systems_NN2 and_CJC ensure_VVB that_CJT the_AT0 
central_AJ0 and_CJC local_AJ0 governments_NN2 have_VHB sufficient_AJ0 
financial_AJ0 resources_NN2 to_TO0 exercise_VVI their_DPS respective_AJ0 
powers_NN2 and_CJC fulfill_VVI their_DPS respective_AJ0 
responsibilities.We_NN0 should_VM0 improve_VVI the_AT0 public_AJ0 finance_NN1 
system_NN1 to_TO0 ensure_VVI equal_AJ0 access_NN1 to_PRP basic_AJ0 public_AJ0 
services_NN2 and_CJC promote_VVB the_AT0 building_NN1 of_PRF functional_AJ0 
zones.We_NN0 should_VM0 also_AV0 institute_VVI local_AJ0 tax_NN1 systems_NN2 
and_CJC improve_VVB the_AT0 structure_NN1 of_PRF the_AT0 taxation_NN1 
system_NN1 to_TO0 promote_VVI social_AJ0 fairness_NN1 ._PUN 
We_PNP should_VM0 establish_VVI a_AT0 mechanism_NN1 for_PRP equitable_AJ0 
sharing_NN1 of_PRF proceeds_NN2 from_PRP public_AJ0 resource_NN1 transfers_NN2 
._PUN 
We_PNP should_VM0 deepen_VVI reform_NN1 of_PRF the_AT0 financial_AJ0 
system_NN1 and_CJC improve_VVB the_AT0 modern_AJ0 financial_AJ0 system_NN1 
so_CJS that_CJS it_PNP will_VM0 better_AV0 contribute_VVI to_PRP 
macroeconomic_AJ0 stability_NN1 and_CJC support_VVI development_NN1 of_PRF 
the_AT0 real_AJ0 economy.We_NN0 should_VM0 accelerate_VVI development_NN1 
of_PRF a_AT0 multilevel_NN1 capital_NN1 market_NN1 ,_PUN take_VVB steady_AJ0 
steps_NN2 to_TO0 make_VVI interest_NN1 rates_NN2 and_CJC the_AT0 RMB_NP0 
exchange_NN1 rate_NN1 more_AV0 market-based_AJ0 ,_PUN and_CJC promote_VVB 
the_AT0 RMB_NP0 's_POS convertibility_NN1 under_PRP capital_NN1 accounts_NN2 
in_PRP due_AJ0 course_NN1 ._PUN 
We_PNP should_VM0 speed_VVI up_AVP the_AT0 development_NN1 of_PRF private_AJ0 
financial_AJ0 institutions_NN2 ._PUN 
We_PNP should_VM0 improve_VVI financial_AJ0 supervision_NN1 and_CJC 
oversight_NN1 ,_PUN promote_VVB financial_AJ0 innovations_NN2 ,_PUN 
improve_VVB the_AT0 competitiveness_NN1 of_PRF banking_NN1 ,_PUN 
securities_NN2 ,_PUN insurance_NN1 and_CJC other_AJ0 sectors_NN2 ,_PUN and_CJC 
ensure_VVB financial_AJ0 stability_NN1 ._PUN 
2_CRD ._PUN 
Implement_VVB the_AT0 strategy_NN1 of_PRF innovation-driven_AJ0 
development_NN1 Scientific_AJ0 and_CJC technological_AJ0 innovation_NN1 
provides_VVZ strategic_AJ0 support_NN1 for_PRP raising_VVG the_AT0 
productive_AJ0 forces_NN2 and_CJC boosting_VVG the_AT0 overall_AJ0 
national_AJ0 strength_NN1 ,_PUN and_CJC we_PNP must_VM0 give_VVI it_PNP 
top_AJ0 priority_NN1 in_PRP overall_AJ0 national_AJ0 development_NN1 ._PUN 
We_PNP should_VM0 follow_VVI a_AT0 path_NN1 of_PRF making_VVG innovation_NN1 
with_PRP Chinese_AJ0 features_NN2 and_CJC take_VVB steps_NN2 to_TO0 
promote_VVI innovation_NN1 to_TO0 catch_VVI up_AVP with_PRP global_AJ0 
advances.We_NN0 should_VM0 increase_VVI our_DPS capacity_NN1 for_PRP 
making_VVG original_AJ0 innovation_NN1 and_CJC integrated_AJ0 innovation_NN1 
and_CJC for_PRP making_VVG further_AJC innovation_NN1 on_PRP the_AT0 basis_NN1 
of_PRF absorbing_AJ0 advances_NN2 in_PRP overseas_AJ0 science_NN1 and_CJC 
technology_NN1 ,_PUN and_CJC place_VVB greater_AJC emphasis_NN1 on_PRP 
making_VVG innovation_NN1 through_PRP collaboration_NN1 ._PUN 
We_PNP should_VM0 deepen_VVI reform_NN1 of_PRF the_AT0 system_NN1 for_PRP 
managing_AJ0 science_NN1 and_CJC technology_NN1 ,_PUN promote_VVB close_AJ0 
integration_NN1 of_PRF science_NN1 and_CJC technology_NN1 with_PRP 
economic_AJ0 development_NN1 ,_PUN and_CJC speed_VVB up_AVP the_AT0 
development_NN1 of_PRF the_AT0 national_AJ0 innovation_NN1 system.We_NN0 
should_VM0 establish_VVI a_AT0 system_NN1 of_PRF technological_AJ0 
innovation_NN1 in_PRP which_DTQ enterprises_NN2 play_VVB the_AT0 leading_AJ0 
role_NN1 ,_PUN the_AT0 market_NN1 points_VVZ the_AT0 way_NN1 ,_PUN and_CJC 
enterprises_NN2 ,_PUN universities_NN2 and_CJC research_NN1 institutes_NN2 
work_VVB together_AV0 ._PUN 
We_PNP should_VM0 improve_VVI the_AT0 knowledge-based_AJ0 innovation_NN1 
system_NN1 ,_PUN and_CJC strengthen_VVB basic_AJ0 research_NN1 ,_PUN 
research_NN1 in_PRP frontier_NN1 technologies_NN2 ,_PUN and_CJC public_AJ0 
benefit-oriented_AJ0 research_NN1 and_CJC development_NN1 ;_PUN and_CJC we_PNP 
should_VM0 improve_VVI research_NN1 and_CJC our_DPS capacity_NN1 for_PRP 
applying_VVG research_NN1 results_NN2 to_PRP production_NN1 to_TO0 ensure_VVI 
that_CJT we_PNP can_VM0 obtain_VVI the_AT0 leading_AJ0 strategic_AJ0 
position_NN1 in_PRP research_NN1 and_CJC development_NN1 ._PUN 
We_PNP should_VM0 launch_VVI important_AJ0 national_AJ0 science_NN1 and_CJC 
technology_NN1 projects_NN2 to_TO0 remove_VVI major_AJ0 technological_AJ0 
bottlenecks_NN2 ._PUN 
We_PNP should_VM0 speed_VVI up_AVP the_AT0 research_NN1 ,_PUN development_NN1 
and_CJC application_NN1 of_PRF new_AJ0 technologies_NN2 ,_PUN products_NN2 
and_CJC production_NN1 processes_NN2 ,_PUN strengthen_VVB innovation_NN1 
in_PRP integration_NN1 of_PRF technologies_NN2 and_CJC develop_VVB new_AJ0 
business_NN1 models_NN2 ._PUN 
We_PNP should_VM0 improve_VVI standards_NN2 for_PRP evaluating_VVG 
scientific_AJ0 and_CJC technological_AJ0 innovations_NN2 and_CJC 
mechanisms_NN2 for_PRP rewarding_VVG such_DT0 innovations_NN2 and_CJC 
applying_VVG them_PNP to_PRP production_NN1 ._PUN 
We_PNP should_VM0 implement_VVI the_AT0 strategy_NN1 concerning_PRP 
intellectual_AJ0 property_NN1 rights_NN2 and_CJC strengthen_VVB their_DPS 
protection_NN1 ._PUN 
We_PNP should_VM0 efficiently_AV0 allocate_VVI and_CJC fully_AV0 integrate_VVI 
innovation_NN1 resources_NN2 ,_PUN and_CJC ensure_VVB that_CJT the_AT0 
wisdom_NN1 and_CJC strength_NN1 of_PRF the_AT0 whole_AJ0 society_NN1 are_VBB 
directed_VVN toward_PRP promoting_VVG innovation-driven_AJ0 development_NN1 
._PUN 
3_CRD ._PUN 
Carry_VVB out_AVP strategic_AJ0 adjustment_NN1 of_PRF the_AT0 economic_AJ0 
structure_NN1 This_DT0 is_VBZ the_AT0 major_AJ0 goal_NN1 of_PRF 
accelerating_VVG the_AT0 change_NN1 of_PRF the_AT0 growth_NN1 model_NN1 ._PUN 
We_PNP must_VM0 strive_VVI to_TO0 remove_VVI major_AJ0 structural_AJ0 
barriers_NN2 to_PRP sustained_AJ0 and_CJC sound_AJ0 economic_AJ0 
development_NN1 ,_PUN with_PRP a_AT0 focus_NN1 on_PRP improving_VVG the_AT0 
demand_NN1 mix_NN1 and_CJC the_AT0 industrial_AJ0 structure_NN1 ,_PUN 
promoting_VVG balanced_AJ0 development_NN1 between_PRP regions_NN2 and_CJC 
advancing_AJ0 urbanization_NN1 ._PUN 
We_PNP should_VM0 firmly_AV0 maintain_VVI the_AT0 strategic_AJ0 focus_NN1 
of_PRF boosting_VVG domestic_AJ0 demand_NN1 ,_PUN speed_VVB up_AVP the_AT0 
establishment_NN1 of_PRF a_AT0 long-term_AJ0 mechanism_NN1 for_PRP 
increasing_AJ0 consumer_NN1 demand_NN1 ,_PUN unleash_VVB the_AT0 potential_NN1 
of_PRF individual_AJ0 consumption_NN1 ,_PUN increase_VVB investment_NN1 at_PRP 
a_AT0 proper_AJ0 pace_NN1 ,_PUN and_CJC expand_VVB the_AT0 domestic_AJ0 
market_NN1 ._PUN 
We_PNP should_VM0 focus_VVI on_PRP developing_VVG the_AT0 real_AJ0 economy_NN1 
as_PRP a_AT0 firm_AJ0 foundation_NN1 of_PRF the_AT0 economy.We_NN0 should_VM0 
adopt_VVI policies_NN2 and_CJC measures_NN2 to_PRP better_AV0 facilitate_VVI 
the_AT0 development_NN1 of_PRF the_AT0 real_AJ0 economy.We_NN0 should_VM0 
make_VVI the_AT0 economy_NN1 more_AV0 demand-driven_AJ0 ,_PUN promote_VVB 
the_AT0 sound_NN1 growth_NN1 of_PRF strategic_AJ0 emerging_AJ0 industries_NN2 
and_CJC advanced_AJ0 manufacturing_NN1 industries_NN2 ,_PUN speed_VVB up_AVP 
the_AT0 transformation_NN1 and_CJC upgrading_NN1 of_PRF traditional_AJ0 
industries_NN2 ,_PUN develop_VVB and_CJC expand_VVB the_AT0 service_NN1 
sector_NN1 ,_PUN especially_AV0 modern_AJ0 service_NN1 industries_NN2 ,_PUN 
and_CJC make_VVB the_AT0 geographical_AJ0 and_CJC structural_AJ0 layout_NN1 
of_PRF the_AT0 development_NN1 of_PRF infrastructure_NN1 and_CJC basic_AJ0 
industries_NN2 more_AV0 balanced_AJ0 ._PUN 
We_PNP should_VM0 develop_VVI next-generation_AJ0 information_NN1 
infrastructure_NN1 and_CJC modern_AJ0 IT_NN1 industry_NN1 ,_PUN better_AV0 
ensure_VVI information_NN1 security_NN1 ,_PUN and_CJC promote_VVB the_AT0 
application_NN1 of_PRF information_NN1 network_NN1 technologies_NN2 ._PUN 
We_PNP should_VM0 enhance_VVI the_AT0 core_NN1 competitiveness_NN1 of_PRF 
large_AJ0 and_CJC medium-sized_AJ0 enterprises_NN2 and_CJC support_VVB 
development_NN1 of_PRF small_AJ0 and_CJC micro_NN1 businesses_NN2 ,_PUN 
especially_AV0 small_AJ0 and_CJC micro_NN1 science_NN1 and_CJC technology_NN1 
companies_NN2 ._PUN 
We_PNP should_VM0 continue_VVI to_TO0 implement_VVI the_AT0 master_NN1 
strategy_NN1 for_PRP regional_AJ0 development_NN1 and_CJC fully_AV0 
leverage_NN1 the_AT0 comparative_AJ0 advantages_NN2 of_PRF different_AJ0 
regions.We_NN0 should_VM0 give_VVI high_AJ0 priority_NN1 to_PRP 
large-scale_AJ0 development_NN1 of_PRF the_AT0 western_AJ0 region_NN1 ,_PUN 
fully_AV0 revitalize_VVB old_AJ0 industrial_AJ0 bases_NN2 in_PRP northeast_NN1 
China_NP0 ,_PUN work_VVB vigorously_AV0 to_TO0 promote_VVI the_AT0 rise_NN1 
of_PRF the_AT0 central_AJ0 region_NN1 ,_PUN and_CJC support_VVB the_AT0 
eastern_AJ0 region_NN1 in_PRP taking_VVG the_AT0 lead_NN1 in_PRP 
development_NN1 ._PUN 
We_PNP should_VM0 increase_VVI support_NN1 for_PRP old_AJ0 revolutionary_AJ0 
base_NN1 areas_NN2 ,_PUN ethnic_AJ0 minority_NN1 areas_NN2 ,_PUN border_NN1 
areas_NN2 and_CJC poor_AJ0 areas_NN2 through_PRP pairing_VVG assistance_NN1 
and_CJC other_AJ0 means_NN0 ._PUN 
We_PNP should_VM0 make_VVI scientific_AJ0 plans_NN2 for_PRP the_AT0 scale_NN1 
and_CJC layout_NN1 of_PRF urban_AJ0 agglomerations_NN2 ;_PUN and_CJC we_PNP 
should_VM0 make_VVI small_AJ0 and_CJC medium-sized_AJ0 cities_NN2 and_CJC 
small_AJ0 towns_NN2 better_AV0 able_AJ0 to_TO0 develop_VVI industries_NN2 
,_PUN provide_VVB public_AJ0 services_NN2 ,_PUN create_VVB jobs_NN2 ,_PUN 
and_CJC attract_VVB population_NN1 ._PUN 
We_PNP should_VM0 accelerate_VVI reform_NN1 of_PRF the_AT0 household_NN1 
registration_NN1 system_NN1 ,_PUN conduct_VVB registration_NN1 of_PRF 
rural_AJ0 migrant_NN1 workers_NN2 as_CJS permanent_AJ0 urban_AJ0 residents_NN2 
in_PRP an_AT0 orderly_AJ0 way_NN1 ,_PUN and_CJC endeavor_VVB to_TO0 ensure_VVI 
that_CJT all_DT0 permanent_AJ0 urban_AJ0 residents_NN2 have_VHB access_NN1 
to_PRP basic_AJ0 urban_AJ0 public_AJ0 services_NN2 ._PUN 
4_CRD ._PUN 
Integrate_VVB urban_AJ0 and_CJC rural_AJ0 development_NN1 Resolving_VVG 
issues_NN2 relating_VVG to_PRP agriculture_NN1 ,_PUN rural_AJ0 areas_NN2 
and_CJC farmers_NN2 is_VBZ the_AT0 number_NN1 one_CRD priority_NN1 in_PRP 
the_AT0 Party_NN1 's_POS work_NN1 ,_PUN and_CJC integrating_VVG urban_AJ0 
and_CJC rural_AJ0 development_NN1 provides_VVZ the_AT0 fundamental_AJ0 
solution_NN1 to_PRP these_DT0 issues_NN2 ._PUN 
We_PNP should_VM0 better_AV0 balance_VVI urban_AJ0 and_CJC rural_AJ0 
development_NN1 ,_PUN boost_VVI rural_AJ0 development_NN1 ,_PUN work_VVB 
to_PRP narrow_AJ0 the_AT0 gap_NN1 between_PRP urban_AJ0 and_CJC rural_AJ0 
areas_NN2 ,_PUN and_CJC promote_VVB their_DPS common_AJ0 prosperity_NN1 ._PUN 
We_PNP should_VM0 continue_VVI to_TO0 encourage_VVI industry_NN1 to_TO0 
support_VVI agriculture_NN1 in_PRP return_PRP for_PRP agriculture_NN1 's_POS 
earlier_AJC contribution_NN1 to_PRP its_DPS development_NN1 and_CJC 
encourage_VVB cities_NN2 to_TO0 support_VVI rural_AJ0 areas.We_NN0 should_VM0 
give_VVI more_AV0 to_PRP farmers_NN2 ,_PUN take_VVB less_AV0 from_PRP them_PNP 
and_CJC lift_VVB restrictions_NN2 over_PRP their_DPS economic_AJ0 
activities.We_NN0 should_VM0 increase_VVI policy_NN1 support_NN1 to_TO0 
boost_VVI agriculture_NN1 ,_PUN benefit_VVB farmers_NN2 and_CJC increase_VVI 
rural_AJ0 prosperity_NN1 ,_PUN and_CJC encourage_VVB the_AT0 rural_AJ0 
population_NN1 to_TO0 participate_VVI in_PRP modernization_NN1 on_PRP an_AT0 
equal_AJ0 footing_NN1 and_CJC share_VVB in_PRP its_DPS fruits_NN2 ._PUN 
We_PNP should_VM0 speed_VVI up_AVP the_AT0 development_NN1 of_PRF modern_AJ0 
agriculture_NN1 ,_PUN raise_VVB the_AT0 overall_AJ0 production_NN1 
capacity_NN1 of_PRF agriculture_NN1 ,_PUN and_CJC ensure_VVB food_NN1 
security_NN1 and_CJC effective_AJ0 supply_NN1 of_PRF major_AJ0 
agricultural_AJ0 products_NN2 in_PRP China_NP0 ._PUN 
We_PNP should_VM0 give_VVI high_AJ0 priority_NN1 to_PRP rural_AJ0 areas_NN2 
in_PRP developing_AJ0 infrastructure_NN1 and_CJC social_AJ0 programs_NN2 
in_PRP the_AT0 country.We_NN0 should_VM0 work_VVI harder_AJC to_TO0 build_VVI 
new_AJ0 rural_AJ0 areas_NN2 ,_PUN carry_VVB out_AVP programs_NN2 of_PRF 
poverty_NN1 alleviation_NN1 through_PRP development_NN1 and_CJC fully_AV0 
improve_VVB rural_AJ0 working_AJ0 and_CJC living_AJ0 conditions_NN2 ._PUN 
We_PNP should_VM0 ensure_VVI sustained_AJ0 and_CJC fast_AJ0 growth_NN1 of_PRF 
rural_AJ0 income_NN1 ._PUN 
We_PNP should_VM0 uphold_VVI and_CJC improve_VVI the_AT0 basic_AJ0 system_NN1 
for_PRP rural_AJ0 operations_NN2 and_CJC protect_VVB in_PRP accordance_PRP 
with_PRP the_AT0 law_NN1 farmers_NN2 '_POS rights_NN2 to_PRP farm_NN1 the_AT0 
land_NN1 they_PNP have_VHB contracted_VVN ,_PUN to_TO0 use_VVI the_AT0 
land_NN1 on_PRP which_DTQ their_DPS houses_NN2 sit_VVB ,_PUN and_CJC to_TO0 
share_VVI in_PRP the_AT0 proceeds_NN2 from_PRP rural_AJ0 collective_NN1 
operations.We_NN0 should_VM0 strengthen_VVI the_AT0 collective_AJ0 economy_NN1 
,_PUN develop_VVB specialized_AJ0 cooperatives_NN2 and_CJC joint_AJ0 stock_NN1 
partnerships_NN2 for_PRP farmers_NN2 ,_PUN foster_VVB new_AJ0 types_NN2 of_PRF 
agricultural_AJ0 business_NN1 entities_NN2 ,_PUN and_CJC develop_VVB 
large-scale_AJ0 agricultural_AJ0 operations_NN2 in_PRP diverse_AJ0 
forms.We_NN0 should_VM0 establish_VVI a_AT0 new_AJ0 type_NN1 of_PRF system_NN1 
for_PRP intensive_AJ0 agricultural_AJ0 operations_NN2 that_CJT are_VBB 
specialized_VVN ,_PUN well_AV0 organized_VVN and_CJC commercialized_VVN ._PUN 
We_PNP should_VM0 reform_VVI the_AT0 land_NN1 expropriation_NN1 system_NN1 
and_CJC increase_VVI the_AT0 share_NN1 of_PRF gain_NN1 in_PRP land_NN1 
value_NN1 to_PRP farmers_NN2 ._PUN 
We_PNP should_VM0 speed_VVI up_AVP improvements_NN2 to_PRP institutions_NN2 
and_CJC mechanisms_NN2 for_PRP promoting_VVG integrated_AJ0 urban_AJ0 and_CJC 
rural_AJ0 development_NN1 ,_PUN with_PRP a_AT0 focus_NN1 on_PRP 
integrating_VVG urban_AJ0 and_CJC rural_AJ0 planning_NN1 ,_PUN 
infrastructure_NN1 and_CJC public_AJ0 services.We_NN0 should_VM0 ensure_VVI 
equal_AJ0 exchange_NN1 of_PRF factors_NN2 of_PRF production_NN1 between_PRP 
urban_AJ0 and_CJC rural_AJ0 areas_NN2 and_CJC balance_NN1 allocation_NN1 
of_PRF public_AJ0 resources_NN2 between_PRP them.What_NN0 we_PNP aim_VVB 
to_TO0 achieve_VVI is_VBZ a_AT0 new_AJ0 type_NN1 of_PRF relations_NN2 
between_PRP industry_NN1 and_CJC agriculture_NN1 and_CJC between_PRP urban_AJ0 
and_CJC rural_AJ0 areas_NN2 in_PRP which_DTQ industry_NN1 promotes_VVZ 
agriculture_NN1 ,_PUN urban_AJ0 areas_NN2 support_VVB rural_AJ0 
development_NN1 ,_PUN agriculture_NN1 and_CJC industry_NN1 benefit_VVB 
each_PNX other_PNX ,_PUN and_CJC there_EX0 is_VBZ integrated_AJ0 urban_AJ0 
and_CJC rural_AJ0 development_NN1 ._PUN 
5_CRD ._PUN 
Promote_VVB all-around_DT0 improvements_NN2 to_PRP China_NP0 's_POS open_AJ0 
economy_NN1 In_PRP response_PRP to_PRP new_AJ0 developments_NN2 in_PRP 
economic_AJ0 globalization_NN1 ,_PUN we_PNP must_VM0 implement_VVI a_AT0 
more_AV0 proactive_AJ0 opening_NN1 up_PRP strategy_NN1 and_CJC improve_VVB 
the_AT0 open_AJ0 economy_NN1 so_CJS that_CJS it_PNP promotes_VVZ mutual_AJ0 
benefit_NN1 and_CJC is_VBZ diversified_VVN ,_PUN balanced_VVN ,_PUN secure_AJ0 
and_CJC efficient_AJ0 ._PUN 
We_PNP should_VM0 move_VVI faster_AJC to_TO0 change_VVI the_AT0 way_NN1 
the_AT0 external-oriented_AJ0 economy_NN1 grows_VVZ ,_PUN and_CJC make_VVB 
China_NP0 's_POS open_AJ0 economy_NN1 become_VVB better_AV0 structured_VVN 
,_PUN expand_VVB in_PRP scope_NN1 and_CJC yield_VVB greater_AJC returns_NN2 
._PUN 
We_PNP should_VM0 make_VVI innovations_NN2 in_PRP the_AT0 mode_NN1 of_PRF 
opening_VVG up_AVP ;_PUN encourage_VVB coastal_AJ0 ,_PUN inland_AJ0 and_CJC 
border_NN1 areas_NN2 to_TO0 draw_VVI on_PRP each_PNX other_PNX 's_POS 
strengths_NN2 in_PRP opening_VVG up_AVP ;_PUN develop_VVB open_AJ0 areas_NN2 
that_CJT take_VVB the_AT0 lead_NN1 in_PRP global_AJ0 economic_AJ0 
cooperation_NN1 and_CJC competition_NN1 ;_PUN and_CJC form_VVB leading_AJ0 
areas_NN2 of_PRF opening_VVG up_AVP that_CJT drive_VVB regional_AJ0 
development_NN1 ._PUN 
We_PNP should_VM0 continue_VVI to_TO0 attach_VVI equal_AJ0 importance_NN1 
to_TO0 export_VVI and_CJC import_NN1 ,_PUN better_AV0 coordinate_VVI trade_NN1 
and_CJC industrial_AJ0 policies_NN2 ,_PUN and_CJC make_VVB China_NP0 's_POS 
exports_NN2 more_AV0 competitive_AJ0 in_PRP terms_PRP of_PRP technology_NN1 
,_PUN brand_NN1 ,_PUN quality_NN1 and_CJC service.We_NN0 should_VM0 
transform_VVI and_CJC upgrade_VVI processing_NN1 trade_NN1 ,_PUN develop_VVI 
service_NN1 trade_NN1 ,_PUN and_CJC promote_VVB balanced_AJ0 development_NN1 
of_PRF foreign_AJ0 trade_NN1 ._PUN 
We_PNP should_VM0 make_VVI full_AJ0 use_NN1 of_PRF our_DPS overall_AJ0 
advantageous_AJ0 position_NN1 in_PRP utilizing_VVG foreign_AJ0 capital_NN1 
and_CJC make_VVB better_AJC use_NN1 of_PRF such_DT0 investment.We_NN0 
should_VM0 step_VVI up_AVP efforts_NN2 to_TO0 attract_VVI investment_NN1 ,_PUN 
technology_NN1 and_CJC high-caliber_AJ0 professionals_NN2 from_PRP 
overseas_AV0 ._PUN 
Chinese_AJ0 companies_NN2 should_VM0 expand_VVI overseas_AJ0 presence_NN1 
at_PRP a_AT0 faster_AJC pace_NN1 ,_PUN enhance_VVB their_DPS operation_NN1 
in_PRP an_AT0 international_AJ0 environment_NN1 ,_PUN and_CJC develop_VVB 
a_AT0 number_NN1 of_PRF world-class_AJ0 multinational_AJ0 corporations_NN2 
._PUN 
We_PNP should_VM0 make_VVI overall_AV0 planning_VVG for_PRP bilateral_AJ0 
,_PUN multilateral_AJ0 ,_PUN regional_AJ0 and_CJC sub-regional_AJ0 opening_NN1 
up_AVP and_CJC cooperation_NN1 ,_PUN accelerate_VVB implementation_NN1 of_PRF 
the_AT0 strategy_NN1 of_PRF building_VVG free_AJ0 trade_NN1 areas_NN2 ,_PUN 
and_CJC promote_VVB infrastructure_NN1 connectivity_NN1 with_PRP our_DPS 
neighboring_AJ0 countries_NN2 ._PUN 
We_PNP should_VM0 become_VVI better_AV0 able_AJ0 to_TO0 defuse_VVI 
international_AJ0 economic_AJ0 risks_NN2 ._PUN 
We_PNP must_VM0 have_VHI firm_AJ0 confidence_NN1 in_PRP winning_VVG the_AT0 
tough_AJ0 battle_NN1 of_PRF deepening_AJ0 reform_NN1 of_PRF the_AT0 
economic_AJ0 structure_NN1 across_PRP the_AT0 board_NN1 and_CJC of_PRF 
accelerating_VVG the_AT0 change_NN1 of_PRF the_AT0 growth_NN1 model_NN1 so_AV0 
as_AV0 to_TO0 increase_VVI the_AT0 vitality_NN1 and_CJC competitiveness_NN1 
of_PRF China_NP0 's_POS economy_NN1 ._PUN
