# Supplementary material for: Unraveling image construction by modality: Corpus-based diachronic insights into the reports to the Party Congress of China
Source: PLoS One. 2025 Mar 5;20(3):e0316017. doi: 10.1371/journal.pone.0316017 (PMC11882057; doi:10.1371/journal.pone.0316017)
Supplement: S1 File — (ZIP) [file pone.0316017.s001.zip › S1_Fig.zip/Corpus/Annotations/Annotations of the RNCs sections(by section)/S2_economic/19.EN_S2_economic - .txt]

V._PRP Applying_VVG a_AT0 New_AJ0 Vision_NN1 of_PRF Development_NN1 and_CJC 
Developing_VVG a_AT0 Modernized_AJ0 Economy_NN1 To_TO0 deliver_VVI on_PRP 
the_AT0 two_CRD centenary_NN1 goals_NN2 ,_PUN realize_VVB the_AT0 Chinese_AJ0 
Dream_NN1 of_PRF national_AJ0 rejuvenation_NN1 ,_PUN and_CJC steadily_AV0 
improve_VVB our_DPS peoples_NN2 lives_NN2 ,_PUN we_PNP must_VM0 continue_VVI 
to_TO0 pursue_VVI development_NN1 as_PRP the_AT0 Partys_NN2 top_AJ0 
priority_NN1 in_PRP governance_NN1 ;_PUN we_PNP must_VM0 unleash_VVI and_CJC 
develop_VVI productive_AJ0 forces_NN2 ,_PUN continue_VVI reforms_NN2 to_TO0 
develop_VVI the_AT0 socialist_AJ0 market_NN1 economy_NN1 ,_PUN and_CJC 
promote_VVB sustained_AJ0 and_CJC sound_AJ0 economic_AJ0 growth_NN1 ._PUN 
Chinas_NP0 economy_NN1 has_VHZ been_VBN transitioning_VVG from_PRP a_AT0 
phase_NN1 of_PRF rapid_AJ0 growth_NN1 to_PRP a_AT0 stage_NN1 of_PRF 
high-quality_AJ0 development.This_NN0 is_VBZ a_AT0 pivotal_AJ0 stage_NN1 
for_PRP transforming_VVG our_DPS growth_NN1 model_NN1 ,_PUN improving_VVG 
our_DPS economic_AJ0 structure_NN1 ,_PUN and_CJC fostering_VVG new_AJ0 
drivers_NN2 of_PRF growth.It_NN0 is_VBZ imperative_AJ0 that_CJT we_PNP 
develop_VVB a_AT0 modernized_AJ0 economy_NN1 ._PUN 
This_DT0 is_VBZ both_AV0 an_AT0 urgent_AJ0 requirement_NN1 for_PRP getting_VVG 
us_PNP smoothly_AV0 through_PRP this_DT0 critical_AJ0 transition_NN1 and_CJC 
a_AT0 strategic_AJ0 goal_NN1 for_PRP Chinas_NN2 development_NN1 ._PUN 
We_PNP must_VM0 put_VVI quality_NN1 first_ORD and_CJC give_VVI priority_NN1 
to_PRP performance.We_NN0 should_VM0 pursue_VVI supply-side_AJ0 structural_AJ0 
reform_NN1 as_CJS our_DPS main_AJ0 task_NN1 ,_PUN and_CJC work_VVB hard_AV0 
for_PRP better_AJC quality_NN1 ,_PUN higher_AJC efficiency_NN1 ,_PUN and_CJC 
more_AV0 robust_AJ0 drivers_NN2 of_PRF economic_AJ0 growth_NN1 through_PRP 
reform.We_NN0 need_VVB to_TO0 raise_VVI total_AJ0 factor_NN1 productivity_NN1 
and_CJC accelerate_VVI the_AT0 building_NN1 of_PRF an_AT0 industrial_AJ0 
system_NN1 that_CJT promotes_VVZ coordinated_AJ0 development_NN1 of_PRF 
the_AT0 real_AJ0 economy_NN1 with_PRP technological_AJ0 innovation_NN1 ,_PUN 
modern_AJ0 finance_NN1 ,_PUN and_CJC human_AJ0 resources.We_NN0 should_VM0 
endeavor_VVI to_TO0 develop_VVI an_AT0 economy_NN1 with_PRP more_AV0 
effective_AJ0 market_NN1 mechanisms_NN2 ,_PUN dynamic_AJ0 micro-entities_NN2 
,_PUN and_CJC sound_VVB macro-regulation.This_NN0 will_VM0 steadily_AV0 
strengthen_VVI the_AT0 innovation_NN1 capacity_NN1 and_CJC competitiveness_NN1 
of_PRF Chinas_NP0 economy_NN1 ._PUN 
1_CRD ._PUN 
Furthering_VVG supply-side_AJ0 structural_AJ0 reform_NN1 In_PRP developing_VVG 
a_AT0 modernized_AJ0 economy_NN1 ,_PUN we_PNP must_VM0 focus_VVI on_PRP 
the_AT0 real_AJ0 economy_NN1 ,_PUN give_VVB priority_NN1 to_PRP improving_VVG 
the_AT0 quality_NN1 of_PRF the_AT0 supply_NN1 system_NN1 ,_PUN and_CJC 
enhance_VVB our_DPS economys_NN2 strength_NN1 in_PRP terms_PRP of_PRP 
quality_NN1 ._PUN 
We_PNP will_VM0 work_VVI faster_AJC to_TO0 build_VVI China_NP0 into_PRP a_AT0 
manufacturer_NN1 of_PRF quality_NN1 and_CJC develop_VVB advanced_AJ0 
manufacturing_NN1 ,_PUN promote_VVB further_AJC integration_NN1 of_PRF the_AT0 
internet_NN1 ,_PUN big_AJ0 data_NN0 ,_PUN and_CJC artificial_AJ0 
intelligence_NN1 with_PRP the_AT0 real_AJ0 economy_NN1 ,_PUN and_CJC 
foster_AJ0 new_AJ0 growth_NN1 areas_NN2 and_CJC drivers_NN2 of_PRF growth_NN1 
in_PRP medium-high_AJ0 end_NN1 consumption_NN1 ,_PUN innovation-driven_AJ0 
development_NN1 ,_PUN the_AT0 green_NN1 and_CJC low-carbon_AJ0 economy_NN1 
,_PUN the_AT0 sharing_AJ0 economy_NN1 ,_PUN modern_AJ0 supply_NN1 chains_NN2 
,_PUN and_CJC human_AJ0 capital_NN1 services_NN2 ._PUN 
We_PNP will_VM0 support_VVI traditional_AJ0 industries_NN2 in_PRP 
upgrading_VVG themselves_PNX and_CJC accelerate_VVB development_NN1 of_PRF 
modern_AJ0 service_NN1 industries_NN2 to_TO0 elevate_VVI them_PNP to_PRP 
international_AJ0 standards_NN2 ._PUN 
We_PNP will_VM0 move_VVI Chinese_AJ0 industries_NN2 up_PRP to_PRP the_AT0 
medium-high_AJ0 end_NN1 of_PRF the_AT0 global_AJ0 value_NN1 chain_NN1 ,_PUN 
and_CJC foster_VVB a_AT0 number_NN1 of_PRF world-class_AJ0 advanced_AJ0 
manufacturing_NN1 clusters_NN2 ._PUN 
We_PNP will_VM0 strengthen_VVI infrastructure_NN1 networks_NN2 for_PRP 
water_NN1 conservancy_NN1 ,_PUN railways_NN2 ,_PUN highways_NN2 ,_PUN 
waterways_NN2 ,_PUN aviation_NN1 ,_PUN pipelines_NN2 ,_PUN power_NN1 grids_NN2 
,_PUN information_NN1 ,_PUN and_CJC logistics_NN1 ._PUN 
We_PNP will_VM0 continue_VVI efforts_NN2 to_TO0 cut_VVI overcapacity_NN1 ,_PUN 
reduce_VVB excess_AJ0 inventory_NN1 ,_PUN deleverage_VVB ,_PUN lower_AJC 
costs_NN2 ,_PUN and_CJC strengthen_VVB areas_NN2 of_PRF weakness_NN1 ,_PUN 
and_CJC work_VVB to_TO0 achieve_VVI a_AT0 dynamic_AJ0 balance_NN1 between_PRP 
supply_NN1 and_CJC demand_VVB by_PRP improving_VVG the_AT0 allocation_NN1 
of_PRF available_AJ0 resources_NN2 and_CJC increasing_AJ0 high-quality_AJ0 
supply_NN1 ._PUN 
We_PNP will_VM0 inspire_VVI and_CJC protect_VVI entrepreneurship_NN1 ,_PUN 
and_CJC encourage_VVI more_DT0 entities_NN2 to_TO0 make_VVI innovations_NN2 
and_CJC start_VVI businesses_NN2 ._PUN 
We_PNP will_VM0 build_VVI an_AT0 educated_AJ0 ,_PUN skilled_AJ0 ,_PUN and_CJC 
innovative_AJ0 workforce_NN1 ,_PUN foster_AJ0 respect_NN1 for_PRP model_NN1 
workers_NN2 ,_PUN promote_VVB quality_NN1 workmanship_NN1 ,_PUN and_CJC 
see_VVB that_CJT taking_VVG pride_NN1 in_PRP labor_NN1 becomes_VVZ a_AT0 
social_AJ0 norm_NN1 and_CJC seeking_VVG excellence_NN1 is_VBZ valued_VVN 
as_PRP a_AT0 good_AJ0 work_NN1 ethic_NN1 ._PUN 
2_CRD ._PUN 
Making_VVG China_NP0 a_AT0 country_NN1 of_PRF innovators_NN2 Innovation_NN1 
is_VBZ the_AT0 primary_AJ0 driving_AJ0 force_NN1 behind_PRP development_NN1 
;_PUN it_PNP is_VBZ the_AT0 strategic_AJ0 underpinning_VVG for_PRP 
building_VVG a_AT0 modernized_AJ0 economy_NN1 ._PUN 
We_PNP should_VM0 aim_VVI for_PRP the_AT0 frontiers_NN2 of_PRF science_NN1 
and_CJC technology_NN1 ,_PUN strengthen_VVB basic_AJ0 research_NN1 ,_PUN 
and_CJC make_VVB major_AJ0 breakthroughs_NN2 in_PRP pioneering_VVG basic_AJ0 
research_NN1 and_CJC groundbreaking_VVG and_CJC original_AJ0 innovations_NN2 
._PUN 
We_PNP will_VM0 strengthen_VVI basic_AJ0 research_NN1 in_PRP applied_AJ0 
sciences_NN2 ,_PUN launch_VVB major_AJ0 national_AJ0 science_NN1 and_CJC 
technology_NN1 projects_NN2 ,_PUN and_CJC prioritize_VVB innovation_NN1 in_PRP 
key_AJ0 generic_AJ0 technologies_NN2 ,_PUN cutting-edge_AJ0 frontier_NN1 
technologies_NN2 ,_PUN modern_AJ0 engineering_NN1 technologies_NN2 ,_PUN 
and_CJC disruptive_AJ0 technologies.These_NN0 efforts_NN2 will_VM0 provide_VVI 
powerful_AJ0 support_NN1 for_PRP building_NN1 Chinas_NP0 strength_NN1 in_PRP 
science_NN1 and_CJC technology_NN1 ,_PUN product_NN1 quality_NN1 ,_PUN 
aerospace_NN1 ,_PUN cyberspace_VVB ,_PUN and_CJC transportation_NN1 ;_PUN 
and_CJC for_PRP building_VVG a_AT0 digital_AJ0 China_NP0 and_CJC a_AT0 
smart_AJ0 society_NN1 ._PUN 
We_PNP will_VM0 improve_VVI our_DPS national_AJ0 innovation_NN1 system_NN1 
and_CJC boost_VVI our_DPS strategic_AJ0 scientific_AJ0 and_CJC 
technological_AJ0 strength_NN1 ._PUN 
We_PNP will_VM0 further_AV0 reform_VVI the_AT0 management_NN1 system_NN1 
for_PRP science_NN1 and_CJC technology_NN1 ,_PUN and_CJC develop_VVB a_AT0 
market-oriented_AJ0 system_NN1 for_PRP technological_AJ0 innovation_NN1 in_PRP 
which_DTQ enterprises_NN2 are_VBB the_AT0 main_AJ0 players_NN2 and_CJC 
synergy_NN1 is_VBZ created_VVN through_PRP the_AT0 joint_AJ0 efforts_NN2 
of_PRF enterprises_NN2 ,_PUN universities_NN2 ,_PUN and_CJC research_VVB 
institutes.We_NN0 will_VM0 support_VVI innovation_NN1 by_PRP small_AJ0 and_CJC 
medium-sized_AJ0 enterprises_NN2 and_CJC encourage_VVB the_AT0 application_NN1 
of_PRF advances_NN2 in_PRP science_NN1 and_CJC technology_NN1 ._PUN 
We_PNP will_VM0 foster_VVI a_AT0 culture_NN1 of_PRF innovation_NN1 ,_PUN 
and_CJC strengthen_VVB the_AT0 creation_NN1 ,_PUN protection_NN1 ,_PUN and_CJC 
application_NN1 of_PRF intellectual_AJ0 property_NN1 ._PUN 
We_PNP should_VM0 cultivate_VVI a_AT0 large_AJ0 number_NN1 of_PRF 
world-class_AJ0 scientists_NN2 and_CJC technologists_NN2 in_PRP 
strategically_AV0 important_AJ0 fields_NN2 ,_PUN scientific_AJ0 and_CJC 
technological_AJ0 leaders_NN2 ,_PUN and_CJC young_AJ0 scientists_NN2 and_CJC 
engineers_NN2 ,_PUN as_PRP well_PRP as_PRP high-performing_AJ0 innovation_NN1 
teams_NN2 ._PUN 
3_CRD ._PUN 
Pursuing_VVG a_AT0 rural_AJ0 vitalization_NN1 strategy_NN1 Issues_NN2 
relating_VVG to_PRP agriculture_NN1 ,_PUN rural_AJ0 areas_NN2 ,_PUN and_CJC 
rural_AJ0 people_NN0 are_VBB fundamental_AJ0 to_PRP China_NP0 as_CJS they_PNP 
directly_AV0 concern_VVB our_DPS countrys_NN2 stability_NN1 and_CJC our_DPS 
peoples_NN2 wellbeing.Addressing_NN0 these_DT0 issues_NN2 should_VM0 have_VHI 
a_AT0 central_AJ0 place_NN1 on_PRP the_AT0 work_NN1 agenda_NN1 of_PRF the_AT0 
Party_NN1 ,_PUN and_CJC we_PNP must_VM0 prioritize_VVI the_AT0 development_NN1 
of_PRF agriculture_NN1 and_CJC rural_AJ0 areas_NN2 ._PUN 
To_TO0 build_VVI rural_AJ0 areas_NN2 with_PRP thriving_AJ0 businesses_NN2 
,_PUN pleasant_AJ0 living_AJ0 environments_NN2 ,_PUN social_AJ0 etiquette_NN1 
and_CJC civility_NN1 ,_PUN effective_AJ0 governance_NN1 ,_PUN and_CJC 
prosperity_NN1 ,_PUN we_PNP need_VVB to_TO0 put_VVI in_PRP place_NN1 sound_NN1 
systems_NN2 ,_PUN mechanisms_NN2 ,_PUN and_CJC policies_NN2 for_PRP 
promoting_VVG integrated_AJ0 urban-rural_AJ0 development_NN1 ,_PUN and_CJC 
speed_VVB up_AVP the_AT0 modernization_NN1 of_PRF agriculture_NN1 and_CJC 
rural_AJ0 areas_NN2 ._PUN 
We_PNP will_VM0 consolidate_VVI and_CJC improve_VVI the_AT0 basic_AJ0 
rural_AJ0 operation_NN1 system_NN1 ,_PUN advance_VVB reform_NN1 of_PRF the_AT0 
rural_AJ0 land_NN1 system_NN1 ,_PUN and_CJC improve_VVB the_AT0 system_NN1 
for_PRP separating_VVG the_AT0 ownership_NN1 rights_NN2 ,_PUN contract_NN1 
rights_NN2 ,_PUN and_CJC management_NN1 rights_NN2 for_PRP contracted_AJ0 
rural_AJ0 land_NN1 ._PUN 
Rural_AJ0 land_NN1 contracting_VVG practices_NN2 will_VM0 remain_VVI 
stable_AJ0 and_CJC unchanged_AJ0 on_PRP a_AT0 long-term_AJ0 basis_NN1 ;_PUN 
the_AT0 current_AJ0 round_NN1 of_PRF contracts_NN2 will_VM0 be_VBI 
extended_VVN for_PRP another_DT0 30_CRD years_NN2 upon_PRP expiration_NN1 
._PUN 
We_PNP will_VM0 press_VVI ahead_AV0 with_PRP reform_NN1 of_PRF the_AT0 
rural_AJ0 collective_AJ0 property_NN1 rights_NN2 system_NN1 ,_PUN 
safeguard_VVB the_AT0 property_NN1 rights_NN2 and_CJC interests_NN2 of_PRF 
rural_AJ0 people_NN0 ,_PUN and_CJC strengthen_VVB the_AT0 collective_AJ0 
economy_NN1 ._PUN 
We_PNP must_VM0 ensure_VVI Chinas_NP0 food_NN1 security_NN1 so_CJS that_CJS 
we_PNP always_AV0 have_VHB control_NN1 over_PRP our_DPS own_DT0 food_NN1 
supply_NN1 ._PUN 
We_PNP will_VM0 establish_VVI industrial_AJ0 ,_PUN production_NN1 ,_PUN 
and_CJC business_NN1 operation_NN1 systems_NN2 for_PRP modern_AJ0 
agriculture_NN1 ,_PUN and_CJC improve_VVB the_AT0 systems_NN2 for_PRP 
supporting_VVG and_CJC protecting_VVG agriculture.We_NN0 will_VM0 develop_VVI 
appropriately_AV0 scaled_VVN agricultural_AJ0 operations_NN2 of_PRF 
various_AJ0 forms_NN2 ,_PUN cultivate_VVB new_AJ0 types_NN2 of_PRF 
agribusiness_NN1 ,_PUN improve_VVB specialized_AJ0 agricultural_AJ0 
services_NN2 ,_PUN and_CJC encourage_VVB small_AJ0 household_NN1 farmers_NN2 
to_TO0 become_VVI involved_AJ0 in_PRP modern_AJ0 agriculture_NN1 ._PUN 
We_PNP will_VM0 promote_VVI the_AT0 integrated_AJ0 development_NN1 of_PRF 
the_AT0 primary_NN1 ,_PUN secondary_NN1 ,_PUN and_CJC tertiary_AJ0 
industries_NN2 in_PRP rural_AJ0 areas_NN2 ,_PUN support_NN1 and_CJC 
encourage_VVB employment_NN1 and_CJC business_NN1 startups_VVZ there_AV0 ,_PUN 
and_CJC open_VVB up_AVP more_DT0 channels_NN2 to_TO0 increase_VVI rural_AJ0 
incomes_NN2 ._PUN 
We_PNP will_VM0 strengthen_VVI basic_AJ0 services_NN2 in_PRP rural_AJ0 
communities_NN2 ,_PUN and_CJC improve_VVB the_AT0 rural_AJ0 governance_NN1 
model_NN1 which_DTQ combines_VVZ self-governance_NN1 ,_PUN rule_NN1 of_PRF 
law_NN1 ,_PUN and_CJC rule_NN1 of_PRF virtue_NN1 ._PUN 
We_PNP will_VM0 train_VVI professional_AJ0 rural_AJ0 service_NN1 personnel_NN2 
who_PNQ have_VHB a_AT0 good_AJ0 knowledge_NN1 of_PRF agriculture_NN1 ,_PUN 
love_VVB our_DPS rural_AJ0 areas_NN2 ,_PUN and_CJC care_VVB about_PRP 
rural_AJ0 people_NN0 ._PUN 
4_CRD ._PUN 
Implementing_VVG the_AT0 coordinated_AJ0 regional_AJ0 development_NN1 
strategy_NN1 We_PNP will_VM0 devote_VVI more_DT0 energy_NN1 to_PRP 
speeding_VVG up_AVP the_AT0 development_NN1 of_PRF old_AJ0 revolutionary_AJ0 
base_NN1 areas_NN2 ,_PUN areas_NN2 with_PRP large_AJ0 ethnic_AJ0 minority_NN1 
populations_NN2 ,_PUN border_NN1 areas_NN2 ,_PUN and_CJC poor_AJ0 areas.We_NN0 
will_VM0 strengthen_VVI measures_NN2 to_TO0 reach_VVI a_AT0 new_AJ0 stage_NN1 
in_PRP the_AT0 large-scale_AJ0 development_NN1 of_PRF the_AT0 western_AJ0 
region_NN1 ;_PUN deepen_VVB reform_NN1 to_TO0 accelerate_VVI the_AT0 
revitalization_NN1 of_PRF old_AJ0 industrial_AJ0 bases_NN2 in_PRP the_AT0 
northeast_NN1 and_CJC other_AJ0 parts_NN2 of_PRF the_AT0 country_NN1 ;_PUN 
help_VVB the_AT0 central_AJ0 region_NN1 rise_NN1 by_PRP tapping_VVG into_PRP 
local_AJ0 strengths_NN2 ;_PUN and_CJC support_VVB the_AT0 eastern_AJ0 
region_NN1 in_PRP taking_VVG the_AT0 lead_NN1 in_PRP pursuing_VVG optimal_AJ0 
development_NN1 through_PRP innovation.To_NN0 this_DT0 end_NN1 ,_PUN we_PNP 
need_VVB to_TO0 put_VVI in_PRP place_NN1 new_AJ0 ,_PUN effective_AJ0 
mechanisms_NN2 to_TO0 ensure_VVI coordinated_AJ0 development_NN1 of_PRF 
different_AJ0 regions_NN2 ._PUN 
We_PNP will_VM0 create_VVI networks_NN2 of_PRF cities_NN2 and_CJC towns_NN2 
based_VVN on_PRP city_NN1 clusters_NN2 ,_PUN enabling_VVG the_AT0 
coordinated_AJ0 development_NN1 of_PRF cities_NN2 of_PRF different_AJ0 
sizes_NN2 and_CJC small_AJ0 towns_NN2 ,_PUN and_CJC speed_VVB up_AVP work_NN1 
on_PRP granting_VVG permanent_AJ0 urban_AJ0 residency_NN1 to_PRP people_NN0 
who_PNQ move_VVB from_PRP rural_AJ0 to_PRP urban_AJ0 areas_NN2 ._PUN 
We_PNP will_VM0 relieve_VVI Beijing_NP0 of_PRF functions_NN2 nonessential_AJ0 
to_PRP its_DPS role_NN1 as_PRP the_AT0 capital_NN1 and_CJC use_VVB this_DT0 
effort_NN1 to_TO0 drive_VVI the_AT0 coordinated_AJ0 development_NN1 of_PRF 
the_AT0 Beijing-Tianjin-Hebei_NP0 region_NN1 ;_PUN and_CJC we_PNP will_VM0 
develop_VVI forward-looking_AJ0 plans_NN2 and_CJC adopt_VVI high_AJ0 
standards_NN2 for_PRP building_VVG the_AT0 Xiongan_NP0 New_AJ0 Area_NN1 ._PUN 
We_PNP will_VM0 facilitate_VVI the_AT0 development_NN1 of_PRF the_AT0 
Yangtze_NN1 Economic_AJ0 Belt_NN1 by_PRP promoting_VVG well-coordinated_AJ0 
environmental_AJ0 conservation_NN1 and_CJC avoiding_VVG excessive_AJ0 
development_NN1 ._PUN 
Support_NN1 will_VM0 be_VBI given_VVN to_PRP resource-depleted_AJ0 areas_NN2 
in_PRP their_DPS economic_AJ0 transformation_NN1 ._PUN 
We_PNP will_VM0 accelerate_VVI development_NN1 in_PRP the_AT0 border_NN1 
areas_NN2 ,_PUN and_CJC ensure_VVB their_DPS stability_NN1 and_CJC 
security_NN1 ._PUN 
We_PNP will_VM0 pursue_VVI coordinated_AJ0 land_NN1 and_CJC marine_AJ0 
development_NN1 ,_PUN and_CJC step_VVB up_AVP efforts_NN2 to_TO0 build_VVI 
China_NP0 into_PRP a_AT0 strong_AJ0 maritime_AJ0 country_NN1 ._PUN 
5_CRD ._PUN 
Accelerating_AJ0 efforts_NN2 to_TO0 improve_VVI the_AT0 socialist_AJ0 
market_NN1 economy_NN1 In_PRP our_DPS economic_AJ0 reforms_NN2 ,_PUN we_PNP 
must_VM0 concentrate_VVI on_PRP improving_VVG the_AT0 property_NN1 rights_NN2 
system_NN1 and_CJC ensuring_VVG the_AT0 market-based_AJ0 allocation_NN1 of_PRF 
factors_NN2 of_PRF production_NN1 ,_PUN so_CJS that_CJS property_NN1 
rights_NN2 act_VVB as_AV0 effective_AJ0 incentives.We_NN0 should_VM0 
ensure_VVI free_AJ0 flows_NN2 of_PRF factors_NN2 ,_PUN flexible_AJ0 prices_NN2 
,_PUN fair_AJ0 and_CJC orderly_AJ0 competition_NN1 ,_PUN and_CJC that_DT0 
business_NN1 survival_NN1 is_VBZ determined_VVN by_PRP competition_NN1 ._PUN 
We_PNP will_VM0 improve_VVI the_AT0 systems_NN2 for_PRP managing_VVG 
different_AJ0 types_NN2 of_PRF state_NN1 assets_NN2 ,_PUN and_CJC reform_VVB 
the_AT0 system_NN1 of_PRF authorized_AJ0 operation_NN1 of_PRF state_NN1 
capital.In_NN0 the_AT0 state-owned_AJ0 sector_NN1 ,_PUN we_PNP will_VM0 
step_VVI up_AVP improved_AJ0 distribution_NN1 ,_PUN structural_AJ0 
adjustment_NN1 ,_PUN and_CJC strategic_AJ0 reorganization.We_NN0 will_VM0 
work_VVI to_TO0 see_VVI that_DT0 state_NN1 assets_NN2 maintain_VVB and_CJC 
increase_VVI their_DPS value_NN1 ;_PUN we_PNP will_VM0 support_VVI state_NN1 
capital_NN1 in_PRP becoming_VVG stronger_AJC ,_PUN doing_VDG better_NN1 ,_PUN 
and_CJC growing_VVG bigger_AJC ,_PUN and_CJC take_VVB effective_AJ0 
measures_NN2 to_TO0 prevent_VVI the_AT0 loss_NN1 of_PRF state_NN1 assets_NN2 
._PUN 
We_PNP will_VM0 further_AV0 reform_VVI of_PRF state-owned_AJ0 enterprises_NN2 
,_PUN develop_VVB mixed-ownership_AJ0 economic_AJ0 entities_NN2 ,_PUN and_CJC 
turn_VVB Chinese_AJ0 enterprises_NN2 into_PRP world-class_AJ0 ,_PUN 
globally_AV0 competitive_AJ0 firms_NN2 ._PUN 
We_PNP will_VM0 introduce_VVI a_AT0 negative_AJ0 list_NN1 for_PRP market_NN1 
access_NN1 nationwide_AV0 ,_PUN sort_VVB through_AVP and_CJC do_VDB away_AV0 
with_PRP regulations_NN2 and_CJC practices_NN2 that_CJT impede_VVB the_AT0 
development_NN1 of_PRF a_AT0 unified_AJ0 market_NN1 and_CJC fair_AJ0 
competition_NN1 ,_PUN support_VVB the_AT0 growth_NN1 of_PRF private_AJ0 
businesses_NN2 ,_PUN and_CJC stimulate_VVB the_AT0 vitality_NN1 of_PRF 
various_AJ0 market_NN1 entities_NN2 ._PUN 
We_PNP will_VM0 deepen_VVI reforms_NN2 in_PRP the_AT0 business_NN1 sector_NN1 
,_PUN break_VVB administrative_AJ0 monopolies_NN2 ,_PUN preclude_VVB the_AT0 
forming_NN1 of_PRF market_NN1 monopolies_NN2 ,_PUN speed_VVB up_AVP the_AT0 
reform_NN1 of_PRF market-based_AJ0 pricing_NN1 of_PRF factors_NN2 of_PRF 
production_NN1 ,_PUN relax_VVB control_NN1 over_PRP market_NN1 access_NN1 
in_PRP the_AT0 service_NN1 sector_NN1 ,_PUN and_CJC improve_VVB market_NN1 
oversight_NN1 mechanisms_NN2 ._PUN 
We_PNP will_VM0 develop_VVI new_AJ0 methods_NN2 to_TO0 improve_VVI 
macro-regulation_NN1 ,_PUN give_VVB full_AJ0 play_NN1 to_PRP the_AT0 
strategic_AJ0 guidance_NN1 of_PRF national_AJ0 development_NN1 plans_NN2 ,_PUN 
and_CJC improve_VVB mechanisms_NN2 for_PRP coordinating_VVG fiscal_AJ0 ,_PUN 
monetary_AJ0 ,_PUN industrial_AJ0 ,_PUN regional_AJ0 ,_PUN and_CJC other_AJ0 
economic_AJ0 policies_NN2 ._PUN 
We_PNP will_VM0 improve_VVI systems_NN2 and_CJC mechanisms_NN2 for_PRP 
stimulating_AJ0 consumer_NN1 spending_NN1 ,_PUN and_CJC leverage_NN1 the_AT0 
fundamental_AJ0 role_NN1 of_PRF consumption_NN1 in_PRP promoting_VVG 
economic_AJ0 growth_NN1 ._PUN 
We_PNP will_VM0 deepen_VVI reform_NN1 of_PRF the_AT0 investment_NN1 and_CJC 
financing_VVG systems_NN2 ,_PUN and_CJC enable_VVB investment_NN1 to_TO0 
play_VVI a_AT0 crucial_AJ0 role_NN1 in_PRP improving_VVG the_AT0 supply_NN1 
structure_NN1 ._PUN 
We_PNP will_VM0 expedite_VVI the_AT0 creation_NN1 of_PRF a_AT0 modern_AJ0 
public_AJ0 finance_NN1 system_NN1 ,_PUN and_CJC establish_VVB a_AT0 fiscal_AJ0 
relationship_NN1 between_PRP the_AT0 central_AJ0 and_CJC local_AJ0 
governments_NN2 built_VVN upon_PRP clearly_AV0 defined_VVN powers_NN2 and_CJC 
responsibilities_NN2 ,_PUN appropriate_AJ0 financial_AJ0 resource_NN1 
allocation_NN1 ,_PUN and_CJC greater_AJC balance_NN1 between_PRP regions_NN2 
._PUN 
We_PNP will_VM0 put_VVI in_PRP place_NN1 a_AT0 comprehensive_AJ0 ,_PUN 
procedure-based_NN1 ,_PUN transparent_AJ0 budget_NN1 system_NN1 that_CJT 
uses_VVZ well-conceived_AJ0 standards_NN2 and_CJC imposes_VVZ effective_AJ0 
constraints_NN2 ;_PUN and_CJC we_PNP will_VM0 implement_VVI 
performance-based_AJ0 management_NN1 nationwide_AV0 ._PUN 
We_PNP will_VM0 deepen_VVI reform_NN1 of_PRF the_AT0 taxation_NN1 system_NN1 
,_PUN and_CJC improve_VVB the_AT0 local_AJ0 tax_NN1 system_NN1 ._PUN 
We_PNP will_VM0 deepen_VVI institutional_AJ0 reform_NN1 in_PRP the_AT0 
financial_AJ0 sector_NN1 ,_PUN make_VVB it_PNP better_AV0 serve_VVI the_AT0 
real_AJ0 economy_NN1 ,_PUN increase_VVB the_AT0 proportion_NN1 of_PRF 
direct_AJ0 financing_NN1 ,_PUN and_CJC promote_VVB the_AT0 healthy_AJ0 
development_NN1 of_PRF a_AT0 multilevel_NN1 capital_NN1 market_NN1 ._PUN 
We_PNP will_VM0 improve_VVI the_AT0 framework_NN1 of_PRF regulation_NN1 
underpinned_VVN by_PRP monetary_AJ0 policy_NN1 and_CJC macro-prudential_AJ0 
policy_NN1 ,_PUN and_CJC see_VVB that_DT0 interest_NN1 rates_NN2 and_CJC 
exchange_NN1 rates_NN2 become_VVB more_AV0 market-based_AJ0 ._PUN 
We_PNP will_VM0 improve_VVI the_AT0 financial_AJ0 regulatory_AJ0 system_NN1 
to_TO0 forestall_VVI systemic_AJ0 financial_AJ0 risks_NN2 ._PUN 
6_CRD ._PUN 
Making_VVG new_AJ0 ground_NN1 in_PRP pursuing_VVG opening-up_NN1 on_PRP 
all_DT0 fronts_NN2 Openness_NN1 brings_VVZ progress_NN1 ,_PUN while_CJS 
self-seclusion_NN1 leaves_VVZ one_PNI behind_AV0 ._PUN 
China_NP0 will_VM0 not_XX0 close_VVI its_DPS door_NN1 to_PRP the_AT0 world_NN1 
;_PUN we_PNP will_VM0 only_AV0 become_VVI more_DT0 and_CJC more_AV0 open_AJ0 
._PUN 
We_PNP should_VM0 pursue_VVI the_AT0 Belt_NN1 and_CJC Road_NN1 Initiative_NN1 
as_PRP a_AT0 priority_NN1 ,_PUN give_VVB equal_AJ0 emphasis_NN1 to_PRP 
bringing_VVG in_AVP and_CJC going_VVG global_AJ0 ,_PUN follow_VVB the_AT0 
principle_NN1 of_PRF achieving_VVG shared_AJ0 growth_NN1 through_PRP 
discussion_NN1 and_CJC collaboration_NN1 ,_PUN and_CJC increase_NN1 
openness_NN1 and_CJC cooperation_NN1 in_PRP building_NN1 innovation_NN1 
capacity.With_NN0 these_DT0 efforts_NN2 ,_PUN we_PNP hope_VVB to_TO0 make_VVI 
new_AJ0 ground_NN1 in_PRP opening_VVG China_NP0 further_AV0 through_PRP 
links_NN2 running_VVG eastward_AV0 and_CJC westward_AV0 ,_PUN across_PRP 
land_NN1 and_CJC over_PRP sea_NN1 ._PUN 
We_PNP will_VM0 expand_VVI foreign_AJ0 trade_NN1 ,_PUN develop_VVB new_AJ0 
models_NN2 and_CJC new_AJ0 forms_NN2 of_PRF trade_NN1 ,_PUN and_CJC turn_VVB 
China_NP0 into_PRP a_AT0 trader_NN1 of_PRF quality_NN1 ._PUN 
We_PNP will_VM0 adopt_VVI policies_NN2 to_TO0 promote_VVI high-standard_AJ0 
liberalization_NN1 and_CJC facilitation_NN1 of_PRF trade_NN1 and_CJC 
investment_NN1 ;_PUN we_PNP will_VM0 implement_VVI the_AT0 system_NN1 of_PRF 
pre-establishment_AJ0 national_AJ0 treatment_NN1 plus_PRP a_AT0 negative_AJ0 
list_NN1 across_PRP the_AT0 board_NN1 ,_PUN significantly_AV0 ease_VVB 
market_NN1 access_NN1 ,_PUN further_AV0 open_VVB the_AT0 service_NN1 
sector_NN1 ,_PUN and_CJC protect_VVB the_AT0 legitimate_AJ0 rights_NN2 and_CJC 
interests_NN2 of_PRF foreign_AJ0 investors_NN2 ._PUN 
All_DT0 businesses_NN2 registered_VVN in_PRP China_NP0 will_VM0 be_VBI 
treated_VVN equally_AV0 ._PUN 
We_PNP will_VM0 improve_VVI the_AT0 balance_NN1 in_PRP opening_VVG our_DPS 
different_AJ0 regions_NN2 ,_PUN and_CJC open_VVB the_AT0 western_AJ0 
region_NN1 wider_AJC ._PUN 
We_PNP will_VM0 grant_VVI more_DT0 powers_NN2 to_TO0 pilot_VVI free_AJ0 
trade_NN1 zones_NN2 to_TO0 conduct_VVI reform_NN1 ,_PUN and_CJC explore_VVI 
the_AT0 opening_NN1 of_PRF free_AJ0 trade_NN1 ports_NN2 ._PUN 
We_PNP will_VM0 develop_VVI new_AJ0 ways_NN2 of_PRF making_VVG outbound_NN1 
investments_NN2 ,_PUN promote_VVB international_AJ0 cooperation_NN1 on_PRP 
production_NN1 capacity_NN1 ,_PUN form_VVB globally-oriented_AJ0 networks_NN2 
of_PRF trade_NN1 ,_PUN investment_NN1 and_CJC financing_NN1 ,_PUN 
production_NN1 ,_PUN and_CJC services_NN2 ,_PUN and_CJC build_VVB up_AVP 
our_DPS strengths_NN2 for_PRP international_AJ0 economic_AJ0 cooperation_NN1 
and_CJC competition_NN1 ._PUN 
Comrades_NN2 ,_PUN Unlocking_VVG and_CJC developing_VVG the_AT0 productive_AJ0 
forces_NN2 is_VBZ a_AT0 fundamental_AJ0 task_NN1 of_PRF socialism_NN1 ._PUN 
We_PNP must_VM0 inspire_VVI creativity_NN1 and_CJC vitality_NN1 throughout_PRP 
society_NN1 ,_PUN and_CJC strive_VVI to_TO0 achieve_VVI better_AJC quality_NN1 
,_PUN more_AV0 efficient_AJ0 ,_PUN fairer_AJC ,_PUN and_CJC more_AV0 
sustainable_AJ0 development_NN1 ._PUN
