# Supplementary material for: Unraveling image construction by modality: Corpus-based diachronic insights into the reports to the Party Congress of China
Source: PLoS One. 2025 Mar 5;20(3):e0316017. doi: 10.1371/journal.pone.0316017 (PMC11882057; doi:10.1371/journal.pone.0316017)
Supplement: S1 File — (ZIP) [file pone.0316017.s001.zip › S1_Fig.zip/Corpus/Annotations/Annotations of the RNCs sections(by section)/S2_economic/20.EN_S2_economic - .txt]

IV_CRD ._PUN 
Accelerating_VVG the_AT0 Creation_NN1 of_PRF a_AT0 New_AJ0 Development_NN1 
Pattern_NN1 and_CJC Pursuing_VVG High-Quality_AJ0 Development_NN1 To_TO0 
build_VVI a_AT0 modern_AJ0 socialist_AJ0 country_NN1 in_PRP all_DT0 
respects_NN2 ,_PUN we_PNP must_VM0 ,_PUN first_ORD and_CJC foremost_AJS ,_PUN 
pursue_VVB high-quality_AJ0 development_NN1 ._PUN 
Development_NN1 is_VBZ our_DPS Partys_NN2 top_AJ0 priority_NN1 in_PRP 
governing_VVG and_CJC rejuvenating_VVG China_NP0 ,_PUN for_PRP without_PRP 
solid_AJ0 material_NN1 and_CJC technological_AJ0 foundations_NN2 ,_PUN we_PNP 
can_VM0 not_XX0 hope_VVI to_TO0 build_VVI a_AT0 great_AJ0 modern_AJ0 
socialist_AJ0 country_NN1 in_PRP all_DT0 respects_NN2 ._PUN 
We_PNP must_VM0 fully_AV0 and_CJC faithfully_AV0 apply_VVB the_AT0 new_AJ0 
development_NN1 philosophy_NN1 on_PRP all_DT0 fronts_NN2 ,_PUN continue_VVB 
reforms_NN2 to_TO0 develop_VVI the_AT0 socialist_AJ0 market_NN1 economy_NN1 
,_PUN promote_VVB high-standard_NN1 opening_VVG up_AVP ,_PUN and_CJC 
accelerate_VVB efforts_NN2 to_TO0 foster_VVI a_AT0 new_AJ0 pattern_NN1 of_PRF 
development_NN1 that_CJT is_VBZ focused_VVN on_PRP the_AT0 domestic_AJ0 
economy_NN1 and_CJC features_NN2 positive_AJ0 interplay_NN1 between_PRP 
domestic_AJ0 and_CJC international_AJ0 economic_AJ0 flows_NN2 ._PUN 
Pursuing_VVG high-quality_AJ0 development_NN1 as_CJS our_DPS overarching_AJ0 
task_NN1 ,_PUN we_PNP will_VM0 make_VVI sure_AJ0 that_CJT our_DPS 
implementation_NN1 of_PRF the_AT0 strategy_NN1 to_TO0 expand_VVI domestic_AJ0 
demand_NN1 is_VBZ integrated_VVN with_PRP our_DPS efforts_NN2 to_TO0 
deepen_VVI supply-side_AJ0 structural_AJ0 reform_NN1 ;_PUN we_PNP will_VM0 
boost_VVI the_AT0 dynamism_NN1 and_CJC reliability_NN1 of_PRF the_AT0 
domestic_AJ0 economy_NN1 while_CJS engaging_VVG at_PRP a_AT0 higher_AJC 
level_NN1 in_PRP the_AT0 global_AJ0 economy_NN1 ;_PUN and_CJC we_PNP will_VM0 
move_VVI faster_AJC to_TO0 build_VVI a_AT0 modernized_AJ0 economy_NN1 ._PUN 
We_PNP will_VM0 raise_VVI total_AJ0 factor_NN1 productivity_NN1 ,_PUN make_VVB 
Chinas_NN2 industrial_AJ0 and_CJC supply_VVB chains_NN2 more_AV0 resilient_AJ0 
and_CJC secure_VVB ,_PUN and_CJC promote_VVB integrated_AJ0 urban-rural_AJ0 
development_NN1 and_CJC coordinated_AJ0 regional_AJ0 development_NN1 ,_PUN 
so_AV0 as_AV0 to_TO0 effectively_AV0 upgrade_VVI and_CJC appropriately_AV0 
expand_VVB Chinas_NN2 economic_AJ0 output_NN1 ._PUN 
1_CRD ._PUN 
Building_VVG a_AT0 high-standard_AJ0 socialist_AJ0 market_NN1 economy_NN1 
We_PNP must_VM0 uphold_VVI and_CJC improve_VVI Chinas_NP0 basic_AJ0 
socialist_AJ0 economic_AJ0 systems_NN2 ._PUN 
We_PNP must_VM0 unswervingly_AV0 consolidate_VVI and_CJC develop_VVI the_AT0 
public_AJ0 sector_NN1 and_CJC unswervingly_AV0 encourage_VVB ,_PUN support_VVB 
,_PUN and_CJC guide_VVB the_AT0 development_NN1 of_PRF the_AT0 non-public_AJ0 
sector_NN1 ._PUN 
We_PNP will_VM0 work_VVI to_TO0 see_VVI that_CJT the_AT0 market_NN1 plays_VVZ 
the_AT0 decisive_AJ0 role_NN1 in_PRP resource_NN1 allocation_NN1 and_CJC 
that_CJT the_AT0 government_NN1 better_AV0 plays_VVZ its_DPS role_NN1 ._PUN 
We_PNP will_VM0 deepen_VVI reform_NN1 of_PRF state-owned_AJ0 capital_NN1 
and_CJC state-owned_AJ0 enterprises_NN2 (_PUL SOEs_NP0 )_PUR ;_PUN 
accelerate_VVB efforts_NN2 to_TO0 improve_VVI the_AT0 layout_NN1 of_PRF 
the_AT0 state-owned_AJ0 sector_NN1 and_CJC adjust_VVB its_DPS structure_NN1 
;_PUN work_VVB to_TO0 see_VVI state-owned_AJ0 capital_NN1 and_CJC 
enterprises_NN2 get_VVB stronger_AJC ,_PUN do_VDB better_AV0 ,_PUN and_CJC 
grow_VVB bigger_AJC ;_PUN and_CJC enhance_VVB the_AT0 core_NN1 
competitiveness_NN1 of_PRF SOEs_NP0 ._PUN 
We_PNP will_VM0 provide_VVI an_AT0 enabling_AJ0 environment_NN1 for_PRP 
private_AJ0 enterprises_NN2 ,_PUN protect_VVB their_DPS property_NN1 
rights_NN2 and_CJC the_AT0 rights_NN2 and_CJC interests_NN2 of_PRF 
entrepreneurs_NN2 in_PRP accordance_PRP with_PRP the_AT0 law_NN1 ,_PUN and_CJC 
facilitate_VVB the_AT0 growth_NN1 of_PRF the_AT0 private_AJ0 sector_NN1 ._PUN 
We_PNP will_VM0 improve_VVI the_AT0 modern_AJ0 corporate_AJ0 system_NN1 
with_PRP distinctive_AJ0 Chinese_AJ0 features_NN2 ,_PUN encourage_VVB 
entrepreneurship_NN1 ,_PUN and_CJC move_VVB faster_AV0 to_TO0 help_VVI 
Chinese_AJ0 companies_NN2 become_VVB world-class_AJ0 outfits_NN2 ._PUN 
We_PNP will_VM0 support_VVI the_AT0 development_NN1 of_PRF micro_NN1 ,_PUN 
small_AJ0 ,_PUN and_CJC medium_AJ0 enterprises_NN2 ._PUN 
We_PNP will_VM0 intensify_VVI reforms_NN2 to_TO0 streamline_VVI government_NN1 
administration_NN1 ,_PUN delegate_NN1 power_NN1 ,_PUN improve_VVB 
regulation_NN1 ,_PUN and_CJC upgrade_VVB services_NN2 ._PUN 
We_PNP will_VM0 build_VVI a_AT0 unified_AJ0 national_AJ0 market_NN1 ,_PUN 
advance_VVB reforms_NN2 for_PRP the_AT0 market-based_AJ0 allocation_NN1 of_PRF 
production_NN1 factors_NN2 ,_PUN and_CJC put_VVN in_PRP place_NN1 a_AT0 
high-standard_AJ0 market_NN1 system_NN1 ._PUN 
We_PNP will_VM0 refine_VVI the_AT0 systems_NN2 underpinning_VVG the_AT0 
market_NN1 economy_NN1 ,_PUN such_PRP as_PRP those_DT0 for_PRP property_NN1 
rights_NN2 protection_NN1 ,_PUN market_VVB access_NN1 ,_PUN fair_AJ0 
competition_NN1 ,_PUN and_CJC social_AJ0 credit_NN1 ,_PUN in_AV0 order_AV0 
to_TO0 improve_VVI the_AT0 business_NN1 environment_NN1 ._PUN 
We_PNP will_VM0 improve_VVI the_AT0 system_NN1 of_PRF macroeconomic_AJ0 
governance_NN1 ,_PUN give_VVB full_AJ0 play_NN1 to_PRP the_AT0 strategic_AJ0 
guidance_NN1 of_PRF national_AJ0 development_NN1 plans_NN2 ,_PUN and_CJC 
enhance_VVB coordination_NN1 between_PRP fiscal_AJ0 and_CJC monetary_AJ0 
policies_NN2 ._PUN 
We_PNP will_VM0 work_VVI to_TO0 expand_VVI domestic_AJ0 demand_NN1 and_CJC 
better_AJC leverage_NN1 the_AT0 fundamental_AJ0 role_NN1 of_PRF 
consumption_NN1 in_PRP stimulating_AJ0 economic_AJ0 growth_NN1 and_CJC the_AT0 
key_AJ0 role_NN1 of_PRF investment_NN1 in_PRP improving_VVG the_AT0 supply_NN1 
structure_NN1 ._PUN 
We_PNP will_VM0 improve_VVI the_AT0 modern_AJ0 budget_NN1 system_NN1 ,_PUN 
optimize_VVB the_AT0 tax_NN1 structure_NN1 ,_PUN and_CJC improve_VVB the_AT0 
system_NN1 of_PRF transfer_NN1 payments_NN2 ._PUN 
We_PNP will_VM0 deepen_VVI structural_AJ0 reform_NN1 in_PRP the_AT0 
financial_AJ0 sector_NN1 ,_PUN modernize_VVB the_AT0 central_AJ0 bank_NN1 
system_NN1 ,_PUN and_CJC strengthen_VVB and_CJC refine_VVB modern_AJ0 
financial_AJ0 regulation_NN1 ._PUN 
We_PNP will_VM0 reinforce_VVI the_AT0 systems_NN2 that_CJT safeguard_VVB 
financial_AJ0 stability_NN1 ,_PUN place_VVB all_DT0 types_NN2 of_PRF 
financial_AJ0 activities_NN2 under_PRP regulation_NN1 according_PRP to_PRP 
the_AT0 law_NN1 ,_PUN and_CJC ensure_VVB no_AT0 systemic_AJ0 risks_NN2 
arise_VVB ._PUN 
We_PNP will_VM0 improve_VVI the_AT0 functions_NN2 of_PRF the_AT0 capital_NN1 
market_NN1 and_CJC increase_VVB the_AT0 proportion_NN1 of_PRF direct_AJ0 
financing_NN1 ._PUN 
We_PNP will_VM0 take_VVI stronger_AJC action_NN1 against_PRP monopolies_NN2 
and_CJC unfair_AJ0 competition_NN1 ,_PUN break_VVB local_AJ0 protectionism_NN1 
and_CJC administrative_AJ0 monopolies_NN2 ,_PUN and_CJC conduct_VVB 
law-based_AJ0 regulation_NN1 and_CJC guidance_NN1 to_TO0 promote_VVI the_AT0 
healthy_AJ0 development_NN1 of_PRF capital_NN1 ._PUN 
2_CRD ._PUN 
Modernizing_VVG the_AT0 industrial_AJ0 system_NN1 In_PRP pursuing_VVG 
economic_AJ0 growth_NN1 ,_PUN we_PNP must_VM0 continue_VVI to_TO0 focus_VVI 
on_PRP the_AT0 real_AJ0 economy_NN1 ._PUN 
We_PNP will_VM0 advance_VVI new_AJ0 industrialization_NN1 and_CJC move_VVI 
faster_AV0 to_TO0 boost_VVI Chinas_NP0 strength_NN1 in_PRP manufacturing_NN1 
,_PUN product_NN1 quality_NN1 ,_PUN aerospace_NN1 ,_PUN transportation_NN1 
,_PUN cyberspace_VVB ,_PUN and_CJC digital_AJ0 development_NN1 ._PUN 
We_PNP will_VM0 carry_VVI out_AVP industrial_AJ0 foundation_NN1 
reengineering_VVG projects_NN2 and_CJC research_NN1 projects_NN2 on_PRP 
major_AJ0 technologies_NN2 and_CJC equipment_NN1 ;_PUN support_VVB 
enterprises_NN2 that_CJT use_VVB special_AJ0 and_CJC sophisticated_AJ0 
technologies_NN2 to_TO0 produce_VVI novel_AJ0 and_CJC unique_AJ0 products_NN2 
;_PUN and_CJC move_VVI the_AT0 manufacturing_NN1 sector_NN1 toward_PRP 
higher-end_NN1 ,_PUN smarter_AJC ,_PUN and_CJC greener_AJC production_NN1 
._PUN 
We_PNP will_VM0 consolidate_VVI our_DPS leading_AJ0 position_NN1 in_PRP 
industries_NN2 where_CJS we_PNP excel_VVB ,_PUN work_VVB faster_AV0 to_TO0 
shore_VVI up_AVP weaknesses_NN2 in_PRP sectors_NN2 vital_AJ0 to_PRP Chinas_NP0 
development_NN1 security_NN1 ,_PUN and_CJC improve_VVB our_DPS capacity_NN1 
for_PRP securing_VVG the_AT0 supply_NN1 of_PRF strategic_AJ0 resources_NN2 
._PUN 
We_PNP will_VM0 promote_VVI the_AT0 integrated_AJ0 and_CJC clustered_AJ0 
development_NN1 of_PRF strategic_AJ0 emerging_AJ0 industries_NN2 and_CJC 
cultivate_VVB new_AJ0 growth_NN1 engines_NN2 such_PRP as_PRP 
next-generation_AJ0 information_NN1 technology_NN1 ,_PUN artificial_AJ0 
intelligence_NN1 ,_PUN biotechnology_NN1 ,_PUN new_AJ0 energy_NN1 ,_PUN 
new_AJ0 materials_NN2 ,_PUN high-end_AJ0 equipment_NN1 ,_PUN and_CJC green_AJ0 
industry_NN1 ._PUN 
We_PNP will_VM0 build_VVI a_AT0 new_AJ0 system_NN1 of_PRF efficient_AJ0 
and_CJC high-quality_AJ0 services_NN2 and_CJC promote_VVB further_AJC 
integration_NN1 of_PRF modern_AJ0 services_NN2 with_PRP advanced_AJ0 
manufacturing_NN1 and_CJC modern_AJ0 agriculture_NN1 ._PUN 
We_PNP will_VM0 accelerate_VVI development_NN1 of_PRF the_AT0 Internet_NN1 
of_PRF Things_NN2 and_CJC build_VVB an_AT0 efficient_AJ0 and_CJC smooth_AJ0 
logistics_NN1 system_NN1 to_TO0 help_VVI cut_AJ0 distribution_NN1 costs_NN2 
._PUN 
We_PNP will_VM0 accelerate_VVI the_AT0 development_NN1 of_PRF the_AT0 
digital_AJ0 economy_NN1 ,_PUN further_AV0 integrate_VVB it_PNP with_PRP 
the_AT0 real_AJ0 economy_NN1 ,_PUN and_CJC build_VVB internationally_AV0 
competitive_AJ0 digital_AJ0 industry_NN1 clusters_NN2 ._PUN 
We_PNP will_VM0 build_VVI a_AT0 modern_AJ0 infrastructure_NN1 system_NN1 
with_PRP a_AT0 better_AJC layout_NN1 and_CJC structure_NN1 ,_PUN more_AV0 
effective_AJ0 functions_NN2 ,_PUN and_CJC greater_AJC system_NN1 
integration_NN1 ._PUN 
3_CRD ._PUN 
Advancing_AJ0 rural_AJ0 revitalization_NN1 across_PRP the_AT0 board_NN1 
The_AT0 most_AV0 challenging_AJ0 and_CJC arduous_AJ0 tasks_NN2 we_PNP face_VVB 
in_PRP building_VVG a_AT0 modern_AJ0 socialist_AJ0 China_NN1 in_PRP all_DT0 
respects_NN2 remain_VVB in_PRP our_DPS rural_AJ0 areas_NN2 ._PUN 
We_PNP will_VM0 continue_VVI to_TO0 put_VVI agricultural_AJ0 and_CJC rural_AJ0 
development_NN1 first_ORD ,_PUN pursue_VVI integrated_AJ0 development_NN1 
of_PRF urban_AJ0 and_CJC rural_AJ0 areas_NN2 ,_PUN and_CJC facilitate_VVB 
the_AT0 flows_NN2 of_PRF production_NN1 factors_NN2 between_PRP them_PNP ._PUN 
We_PNP will_VM0 move_VVI faster_AJC to_TO0 build_VVI up_AVP Chinas_NN2 
strength_NN1 in_PRP agriculture_NN1 and_CJC steadily_AV0 promote_VVB the_AT0 
revitalization_NN1 of_PRF businesses_NN2 ,_PUN talent_NN1 ,_PUN culture_NN1 
,_PUN ecosystems_NN2 ,_PUN and_CJC organizations_NN2 in_PRP the_AT0 
countryside_NN1 ._PUN 
We_PNP must_VM0 reinforce_VVI the_AT0 foundations_NN2 for_PRP food_NN1 
security_NN1 on_PRP all_DT0 fronts_NN2 ._PUN 
We_PNP will_VM0 ensure_VVI that_CJT both_DT0 Party_NN1 committees_NN2 and_CJC 
governments_NN2 assume_VVB responsibility_NN1 for_PRP ensuring_VVG food_NN1 
security_NN1 and_CJC that_CJT Chinas_NN2 total_AJ0 area_NN1 of_PRF 
farmland_NN1 does_VDZ not_XX0 fall_VVI below_PRP the_AT0 redline_NN1 of_PRF 
120_CRD million_CRD hectares_NN2 ._PUN 
We_PNP will_VM0 work_VVI to_TO0 gradually_AV0 develop_VVI all_DT0 
permanent_AJ0 basic_AJ0 cropland_NN1 into_PRP high-standard_AJ0 cropland_NN1 
._PUN 
We_PNP will_VM0 invigorate_VVI the_AT0 seed_NN1 industry_NN1 ,_PUN support_VVB 
the_AT0 development_NN1 of_PRF agricultural_AJ0 science_NN1 ,_PUN 
technology_NN1 ,_PUN and_CJC equipment_NN1 ,_PUN and_CJC refine_VVB the_AT0 
mechanisms_NN2 for_PRP ensuring_VVG the_AT0 incomes_NN2 of_PRF grain_NN1 
growers_NN2 and_CJC for_PRP compensating_VVG major_AJ0 grain-producing_AJ0 
areas_NN2 ._PUN 
With_PRP these_DT0 efforts_NN2 ,_PUN we_PNP will_VM0 ensure_VVI that_CJT 
Chinas_NN2 food_NN1 supply_NN1 remains_VVZ firmly_AV0 in_PRP its_DPS own_DT0 
hands_NN2 ._PUN 
We_PNP will_VM0 adopt_VVI an_AT0 all-encompassing_AJ0 approach_NN1 to_PRP 
food_NN1 ,_PUN develop_VVB protected_AJ0 agriculture_NN1 ,_PUN and_CJC 
build_VVB a_AT0 diversified_AJ0 food_NN1 supply_NN1 system_NN1 ._PUN 
We_PNP will_VM0 foster_VVI rural_AJ0 industries_NN2 with_PRP local_AJ0 
features_NN2 to_TO0 create_VVI more_DT0 channels_NN2 for_PRP increasing_VVG 
rural_AJ0 incomes_NN2 ._PUN 
We_PNP will_VM0 consolidate_VVI and_CJC expand_VVI our_DPS achievements_NN2 
in_PRP poverty_NN1 alleviation_NN1 and_CJC help_VVB areas_NN2 and_CJC 
people_NN0 that_CJT have_VHB just_AV0 shaken_VVN off_PRP poverty_NN1 build_VVB 
their_DPS own_DT0 momentum_NN1 for_PRP growth_NN1 ._PUN 
We_PNP will_VM0 develop_VVI infrastructure_NN1 and_CJC public_AJ0 services_NN2 
in_PRP rural_AJ0 areas_NN2 in_PRP a_AT0 well-planned_AJ0 and_CJC 
coordinated_AJ0 way_NN1 and_CJC build_VVB a_AT0 beautiful_AJ0 and_CJC 
harmonious_AJ0 countryside_NN1 that_CJT is_VBZ desirable_AJ0 to_TO0 live_VVI 
and_CJC work_VVI in_AVP ._PUN 
We_PNP will_VM0 consolidate_VVI and_CJC improve_VVI the_AT0 basic_AJ0 
rural_AJ0 operation_NN1 system_NN1 ,_PUN develop_VVB new_AJ0 rural_AJ0 
collective_AJ0 economies_NN2 ,_PUN cultivate_VVB new_AJ0 types_NN2 of_PRF 
agribusiness_NN1 and_CJC commercial_AJ0 agricultural_AJ0 services_NN2 ,_PUN 
and_CJC support_VVB appropriately_AV0 scaled_VVN agricultural_AJ0 
operations_NN2 ._PUN 
We_PNP will_VM0 advance_VVI reform_NN1 of_PRF the_AT0 rural_AJ0 land_NN1 
system_NN1 and_CJC grant_VVB farmers_NN2 more_AV0 adequate_AJ0 property_NN1 
rights_NN2 and_CJC interests_NN2 ._PUN 
We_PNP will_VM0 safeguard_VVI the_AT0 lawful_AJ0 land_NN1 rights_NN2 and_CJC 
interests_NN2 of_PRF rural_AJ0 residents_NN2 who_PNQ have_VHB moved_VVN to_PRP 
urban_AJ0 areas_NN2 and_CJC obtained_VVN permanent_AJ0 residency_NN1 ,_PUN 
and_CJC we_PNP will_VM0 encourage_VVI law-based_NN1 ,_PUN voluntary_AJ0 ,_PUN 
and_CJC paid_VVD transfers_NN2 of_PRF such_DT0 rights_NN2 and_CJC 
interests_NN2 ._PUN 
We_PNP will_VM0 improve_VVI the_AT0 systems_NN2 for_PRP supporting_VVG and_CJC 
protecting_VVG agriculture_NN1 and_CJC the_AT0 rural_AJ0 financial_AJ0 
services_NN2 system_NN1 ._PUN 
4Promoting_UNC coordinated_AJ0 regional_AJ0 development_NN1 We_PNP will_VM0 
thoroughly_AV0 implement_VVI the_AT0 coordinated_AJ0 regional_AJ0 
development_NN1 strategy_NN1 ,_PUN major_AJ0 regional_AJ0 strategies_NN2 ,_PUN 
the_AT0 functional_AJ0 zoning_NN1 strategy_NN1 ,_PUN and_CJC the_AT0 new_AJ0 
urbanization_NN1 strategy_NN1 ._PUN 
We_PNP will_VM0 improve_VVI the_AT0 distribution_NN1 of_PRF the_AT0 major_AJ0 
productive_AJ0 forces_NN2 and_CJC develop_VVB a_AT0 regional_AJ0 economic_AJ0 
layout_NN1 and_CJC a_AT0 territorial_AJ0 space_NN1 system_NN1 that_CJT 
complement_VVB each_DT0 others_NN2 strengths_NN2 and_CJC promote_VVB 
high-quality_AJ0 development_NN1 ._PUN 
We_PNP will_VM0 make_VVI further_AJC progress_NN1 in_PRP the_AT0 
large-scale_AJ0 development_NN1 of_PRF the_AT0 western_AJ0 region_NN1 ,_PUN 
achieve_VVB new_AJ0 breakthroughs_NN2 in_PRP the_AT0 full_AJ0 
revitalization_NN1 of_PRF the_AT0 Northeast_NN1 ,_PUN accelerate_VVB the_AT0 
rise_NN1 of_PRF the_AT0 central_AJ0 region_NN1 ,_PUN and_CJC encourage_VVB 
the_AT0 eastern_AJ0 region_NN1 to_TO0 modernize_VVI more_AV0 quickly_AV0 ._PUN 
We_PNP will_VM0 support_VVI old_AJ0 revolutionary_AJ0 base_NN1 areas_NN2 
and_CJC areas_NN2 with_PRP large_AJ0 ethnic_AJ0 minority_NN1 populations_NN2 
in_PRP speeding_VVG up_AVP development_NN1 ._PUN 
We_PNP will_VM0 promote_VVI development_NN1 in_PRP border_NN1 areas_NN2 to_TO0 
boost_VVI local_AJ0 economies_NN2 ,_PUN raise_VVB local_AJ0 living_NN1 
standards_NN2 ,_PUN and_CJC ensure_VVB local_AJ0 stability_NN1 ._PUN 
We_PNP will_VM0 promote_VVI coordinated_AJ0 development_NN1 in_PRP the_AT0 
Beijing-Tianjin-Hebei_NP0 region_NN1 ,_PUN the_AT0 development_NN1 of_PRF 
the_AT0 Yangtze_NN1 Economic_AJ0 Belt_NN1 ,_PUN the_AT0 integrated_AJ0 
development_NN1 of_PRF the_AT0 Yangtze_NP0 River_NP0 Delta_NN1 ,_PUN and_CJC 
ecological_AJ0 conservation_NN1 and_CJC high-quality_AJ0 development_NN1 
in_PRP the_AT0 Yellow_NP0 River_NP0 basin_NN1 ._PUN 
We_PNP will_VM0 build_VVI the_AT0 Xiongan_NP0 New_AJ0 Area_NN1 to_PRP a_AT0 
high_AJ0 standard_NN1 and_CJC drive_VVB forward_AV0 the_AT0 development_NN1 
of_PRF the_AT0 Chengdu-Chongqing_AJ0 economic_AJ0 zone_NN1 ._PUN 
We_PNP will_VM0 improve_VVI the_AT0 functional_AJ0 zoning_NN1 system_NN1 
and_CJC the_AT0 development_NN1 of_PRF territorial_AJ0 space_NN1 ._PUN 
We_PNP will_VM0 advance_VVI people-centered_AJ0 new_AJ0 urbanization_NN1 
and_CJC work_VVI faster_AV0 to_TO0 grant_VVI permanent_AJ0 urban_AJ0 
residency_NN1 to_PRP eligible_AJ0 people_NN0 who_PNQ move_VVB from_PRP 
rural_AJ0 to_PRP urban_AJ0 areas_NN2 ._PUN 
We_PNP will_VM0 leverage_NN1 the_AT0 role_NN1 of_PRF city_NN1 clusters_NN2 
and_CJC metropolitan_AJ0 areas_NN2 to_TO0 promote_VVI coordinated_AJ0 
development_NN1 of_PRF large_AJ0 ,_PUN medium_NN1 ,_PUN and_CJC small_AJ0 
cities_NN2 and_CJC push_VVB forward_AV0 with_PRP urbanization_NN1 that_CJT 
is_VBZ centered_VVN on_PRP county_NN1 seats_NN2 ._PUN 
Guided_VVN by_PRP the_AT0 principle_NN1 that_CJT cities_NN2 should_VM0 be_VBI 
built_VVN by_PRP the_AT0 people_NN0 and_CJC for_PRP the_AT0 people_NN0 ,_PUN 
we_PNP will_VM0 improve_VVI urban_AJ0 planning_NN1 ,_PUN construction_NN1 
,_PUN and_CJC governance_NN1 and_CJC move_VVB faster_AV0 to_TO0 change_VVI 
the_AT0 development_NN1 models_NN2 of_PRF super-large_AJ0 and_CJC mega_AJ0 
cities_NN2 ._PUN 
We_PNP will_VM0 carry_VVI out_AVP urban_AJ0 renewal_NN1 projects_NN2 and_CJC 
improve_VVI urban_AJ0 infrastructure_NN1 to_TO0 build_VVI livable_AJ0 ,_PUN 
resilient_AJ0 ,_PUN and_CJC smart_AJ0 cities_NN2 ._PUN 
We_PNP will_VM0 develop_VVI the_AT0 marine_AJ0 economy_NN1 ,_PUN protect_VVB 
the_AT0 marine_AJ0 ecological_AJ0 environment_NN1 ,_PUN and_CJC step_VVB 
up_AVP efforts_NN2 to_TO0 build_VVI China_NP0 into_PRP a_AT0 strong_AJ0 
maritime_AJ0 country_NN1 ._PUN 
5_CRD ._PUN 
Promoting_VVG high-standard_NN1 opening_VVG up_AVP We_PNP will_VM0 
leverage_NN1 the_AT0 strengths_NN2 of_PRF Chinas_NP0 enormous_AJ0 market_NN1 
,_PUN attract_VVB global_AJ0 resources_NN2 and_CJC production_NN1 factors_NN2 
with_PRP our_DPS strong_AJ0 domestic_AJ0 economy_NN1 ,_PUN and_CJC amplify_VVB 
the_AT0 interplay_NN1 between_PRP domestic_AJ0 and_CJC international_AJ0 
markets_NN2 and_CJC resources_NN2 ._PUN 
This_DT0 will_VM0 position_VVI us_PNP to_TO0 improve_VVI the_AT0 level_NN1 
and_CJC quality_NN1 of_PRF trade_NN1 and_CJC investment_NN1 cooperation_NN1 
._PUN 
We_PNP will_VM0 steadily_AV0 expand_VVI institutional_AJ0 opening_NN1 up_AVP 
with_PRP regard_PRP to_PRP rules_NN2 ,_PUN regulations_NN2 ,_PUN 
management_NN1 ,_PUN and_CJC standards_NN2 ._PUN 
We_PNP will_VM0 upgrade_VVI trade_NN1 in_PRP goods_NN2 ,_PUN develop_VVB 
new_AJ0 mechanisms_NN2 for_PRP trade_NN1 in_PRP services_NN2 ,_PUN and_CJC 
promote_VVB digital_AJ0 trade_NN1 ,_PUN in_AV0 order_AV0 to_TO0 accelerate_VVI 
Chinas_NP0 transformation_NN1 into_PRP a_AT0 trader_NN1 of_PRF quality_NN1 
._PUN 
We_PNP will_VM0 make_VVI appropriate_AJ0 reductions_NN2 to_PRP the_AT0 
negative_AJ0 list_NN1 for_PRP foreign_AJ0 investment_NN1 ,_PUN protect_VVB 
the_AT0 rights_NN2 and_CJC interests_NN2 of_PRF foreign_AJ0 investors_NN2 
in_PRP accordance_PRP with_PRP the_AT0 law_NN1 ,_PUN and_CJC foster_VVB a_AT0 
world-class_AJ0 business_NN1 environment_NN1 that_CJT is_VBZ 
market-oriented_AJ0 ,_PUN law-based_NN1 ,_PUN and_CJC internationalized_AJ0 
._PUN 
We_PNP will_VM0 promote_VVI the_AT0 high-quality_AJ0 development_NN1 of_PRF 
the_AT0 Belt_NN1 and_CJC Road_NN1 Initiative_NN1 ._PUN 
We_PNP will_VM0 better_AV0 plan_VVI regional_AJ0 opening_NN1 up_AVP ,_PUN 
consolidate_VVB the_AT0 leading_AJ0 position_NN1 of_PRF eastern_AJ0 
coastal_AJ0 areas_NN2 in_PRP opening_VVG up_AVP ,_PUN and_CJC more_AV0 
widely_AV0 open_VVB the_AT0 central_AJ0 ,_PUN western_AJ0 ,_PUN and_CJC 
northeastern_AJ0 regions_NN2 ._PUN 
We_PNP will_VM0 accelerate_VVI the_AT0 construction_NN1 of_PRF the_AT0 New_AJ0 
International_AJ0 Land-Sea_NP0 Trade_NN1 Corridor_NN1 in_PRP the_AT0 
western_AJ0 region_NN1 ._PUN 
We_PNP will_VM0 work_VVI faster_AJC to_TO0 develop_VVI the_AT0 Hainan_AJ0 
Free_AJ0 Trade_NN1 Port_NN1 ,_PUN upgrade_VVB pilot_NN1 free_AJ0 trade_NN1 
zones_NN2 ,_PUN and_CJC expand_VVB the_AT0 globally-oriented_AJ0 network_NN1 
of_PRF high-standard_AJ0 free_AJ0 trade_NN1 areas_NN2 ._PUN 
We_PNP will_VM0 promote_VVI the_AT0 internationalization_NN1 of_PRF the_AT0 
RMB_NP0 in_PRP an_AT0 orderly_AJ0 way_NN1 ,_PUN deeply_AV0 involve_VVB 
ourselves_PNX in_PRP the_AT0 global_AJ0 industrial_AJ0 division_NN1 of_PRF 
labor_NN1 and_CJC cooperation_NN1 ,_PUN and_CJC endeavor_VVB to_TO0 
preserve_VVI the_AT0 diversity_NN1 and_CJC stability_NN1 of_PRF the_AT0 
international_AJ0 economic_AJ0 landscape_NN1 and_CJC economic_AJ0 and_CJC 
trade_NN1 relations_NN2 ._PUN
