# Supplementary material for: Unraveling image construction by modality: Corpus-based diachronic insights into the reports to the Party Congress of China
Source: PLoS One. 2025 Mar 5;20(3):e0316017. doi: 10.1371/journal.pone.0316017 (PMC11882057; doi:10.1371/journal.pone.0316017)
Supplement: S1 File — (ZIP) [file pone.0316017.s001.zip › S1_Fig.zip/Corpus/Annotations/Annotations of the RNCs sections(by section)/S3_politics/16.EN_S3_politics .txt]

V._PRP Political_AJ0 Development_NN1 and_CJC Restructuring_VVG Developing_AJ0 
socialist_AJ0 democracy_NN1 and_CJC establishing_VVG a_AT0 socialist_AJ0 
political_AJ0 civilization_NN1 are_VBB an_AT0 important_AJ0 goal_NN1 for_PRP 
building_VVG a_AT0 well-off_AJ0 society_NN1 in_PRP an_AT0 all-round_AJ0 
way_NN1 ._PUN 
Adhering_VVG to_PRP the_AT0 Four_CRD Cardinal_NN1 Principles_NN2 ,_PUN we_PNP 
must_VM0 go_VVI on_AVP steadily_AV0 and_CJC surely_AV0 with_PRP political_AJ0 
restructuring_NN1 ,_PUN extend_VVB socialist_AJ0 democracy_NN1 and_CJC 
improve_VVB the_AT0 socialist_AJ0 legal_AJ0 system_NN1 in_AV0 order_AV0 to_TO0 
build_VVI a_AT0 socialist_AJ0 country_NN1 under_PRP the_AT0 rule_NN1 of_PRF 
law_NN1 and_CJC consolidate_VVB and_CJC develop_VVB the_AT0 political_AJ0 
situation_NN1 characterized_VVN by_PRP democracy_NN1 ,_PUN solidarity_NN1 
,_PUN liveliness_NN1 ,_PUN stability_NN1 and_CJC harmony_NN1 ._PUN 
Our_DPS Party_NN1 has_VHZ always_AV0 deemed_VVN it_PNP its_DPS duty_NN1 to_TO0 
realize_VVI and_CJC develop_VVI people_NN0 's_POS democracy_NN1 ._PUN 
Since_CJS the_AT0 beginning_NN1 of_PRF reform_NN1 and_CJC opening_VVG up_AVP 
,_PUN we_PNP have_VHB pressed_VVN on_AVP with_PRP political_AJ0 
restructuring_NN1 and_CJC improved_AJ0 socialist_AJ0 democracy_NN1 ._PUN 
The_AT0 key_NN1 to_PRP developing_VVG socialist_AJ0 democracy_NN1 is_VBZ 
to_TO0 combine_VVI the_AT0 need_NN1 to_TO0 uphold_VVI the_AT0 Party_NN1 's_POS 
leadership_NN1 and_CJC to_TO0 ensure_VVI that_CJT the_AT0 people_NN0 are_VBB 
the_AT0 masters_NN2 of_PRF the_AT0 country_NN1 with_PRP the_AT0 need_NN1 
to_TO0 rule_VVI the_AT0 country_NN1 by_PRP law_NN1 ._PUN 
Leadership_NN1 by_PRP the_AT0 Party_NN1 is_VBZ the_AT0 fundamental_AJ0 
guarantee_NN1 that_CJT the_AT0 people_NN0 are_VBB the_AT0 masters_NN2 of_PRF 
the_AT0 country_NN1 and_CJC that_CJT the_AT0 country_NN1 is_VBZ ruled_VVN 
by_PRP law.The_NN0 people_NN0 being_VBG the_AT0 masters_NN2 of_PRF the_AT0 
country_NN1 constitutes_VVZ the_AT0 essential_AJ0 requirement_NN1 of_PRF 
socialist_AJ0 democracy.Ruling_NN0 the_AT0 country_NN1 by_PRP law_NN1 is_VBZ 
the_AT0 basic_AJ0 principle_NN1 the_AT0 Party_NN1 pursues_VVZ while_CJS it_PNP 
leads_VVZ the_AT0 people_NN0 in_PRP running_VVG the_AT0 country_NN1 ._PUN 
The_AT0 CPC_NP0 is_VBZ the_AT0 core_NN1 of_PRF leadership_NN1 for_PRP the_AT0 
cause_NN1 of_PRF socialism_NN1 with_PRP Chinese_AJ0 characteristics_NN2 ._PUN 
Governance_NN1 by_PRP the_AT0 Communist_AJ0 Party_NN1 means_VVZ that_CJT 
it_PNP leads_VVZ and_CJC supports_VVZ the_AT0 people_NN0 in_PRP acting_VVG 
as_PRP the_AT0 masters_NN2 of_PRF the_AT0 country_NN1 and_CJC mobilizes_VVZ 
and_CJC organizes_VVZ them_PNP on_PRP a_AT0 most_AV0 extensive_AJ0 scale_NN1 
to_TO0 manage_VVI state_NN1 and_CJC social_AJ0 affairs_NN2 and_CJC 
economic_AJ0 and_CJC cultural_AJ0 undertakings_NN2 according_PRP to_PRP 
law_NN1 ,_PUN safeguarding_VVG and_CJC realizing_VVG their_DPS fundamental_AJ0 
interests_NN2 ._PUN 
The_AT0 Constitution_NN1 and_CJC other_AJ0 laws_NN2 embody_VVB the_AT0 
unity_NN1 of_PRF the_AT0 Party_NN1 's_POS views_NN2 and_CJC the_AT0 people_NN0 
's_POS will_NN1 ._PUN 
All_DT0 organizations_NN2 and_CJC individuals_NN2 must_VM0 act_VVI in_PRP 
strict_AJ0 accordance_NN1 with_PRP the_AT0 law_NN1 ,_PUN and_CJC none_PNI 
of_PRF them_PNP are_VBB allowed_VVN to_TO0 have_VHI the_AT0 privilege_NN1 
to_TO0 overstep_VVI the_AT0 Constitution_NN1 and_CJC other_AJ0 laws_NN2 ._PUN 
Political_AJ0 restructuring_NN1 is_VBZ the_AT0 self-improvement_NN1 and_CJC 
development_NN1 of_PRF the_AT0 socialist_AJ0 political_AJ0 system_NN1 ._PUN 
It_PNP must_VM0 help_VVI enhance_VVI the_AT0 vitality_NN1 of_PRF the_AT0 
Party_NN1 and_CJC state_NN1 ,_PUN demonstrate_VVB the_AT0 features_NN2 and_CJC 
advantages_NN2 of_PRF the_AT0 socialist_AJ0 system_NN1 ,_PUN give_VVB full_AJ0 
scope_NN1 to_PRP the_AT0 initiative_NN1 and_CJC creativity_NN1 of_PRF the_AT0 
people_NN0 ,_PUN safeguard_VVB national_AJ0 unity_NN1 ,_PUN ethnic_AJ0 
solidarity_NN1 and_CJC social_AJ0 stability_NN1 and_CJC promote_VVB 
economic_AJ0 development_NN1 and_CJC social_AJ0 progress_NN1 ._PUN 
We_PNP must_VM0 always_AV0 proceed_VVI from_PRP our_DPS national_AJ0 
conditions_NN2 ,_PUN review_VVB our_DPS experience_NN1 gained_VVN in_PRP 
practice_NN1 and_CJC at_PRP the_AT0 same_DT0 time_NN1 learn_VVB from_PRP 
the_AT0 achievements_NN2 of_PRF political_AJ0 civilization_NN1 of_PRF 
mankind.We_NN0 should_VM0 never_AV0 copy_VVI any_DT0 models_NN2 of_PRF the_AT0 
political_AJ0 system_NN1 of_PRF the_AT0 West_NN1 ._PUN 
We_PNP must_VM0 concentrate_VVI on_PRP institutional_AJ0 improvement_NN1 
and_CJC ensure_VVI that_CJT socialist_AJ0 democracy_NN1 is_VBZ 
institutionalized_VVN and_CJC standardized_AJ0 and_CJC has_VHZ its_DPS 
procedures_NN2 ._PUN 
1_CRD ._PUN 
Uphold_VVB and_CJC improve_VVB the_AT0 systems_NN2 of_PRF socialist_AJ0 
democracy_NN1 ._PUN 
It_PNP is_VBZ essential_AJ0 to_TO0 improve_VVI the_AT0 systems_NN2 of_PRF 
democracy_NN1 ,_PUN develop_VVB diverse_AJ0 forms_NN2 of_PRF democracy_NN1 
,_PUN expand_VVB citizens_NN2 '_POS participation_NN1 in_PRP political_AJ0 
affairs_NN2 in_PRP an_AT0 orderly_AJ0 way_NN1 ,_PUN and_CJC ensure_VVB 
that_CJT the_AT0 people_NN0 go_VVB in_AVP for_PRP democratic_AJ0 elections_NN2 
and_CJC decision-making_NN1 ,_PUN exercise_VVB democratic_AJ0 management_NN1 
and_CJC supervision_NN1 according_PRP to_PRP law_NN1 and_CJC enjoy_VVB 
extensive_AJ0 rights_NN2 and_CJC freedoms_NN2 ,_PUN and_CJC that_DT0 human_AJ0 
rights_NN2 are_VBB respected_VVN and_CJC guaranteed_VVN ._PUN 
We_PNP should_VM0 uphold_VVI and_CJC improve_VVI the_AT0 system_NN1 of_PRF 
people_NN0 's_POS congresses_NN2 and_CJC ensure_VVB that_CJT the_AT0 
congresses_NN2 and_CJC their_DPS standing_NN1 committees_NN2 exercise_VVB 
their_DPS functions_NN2 according_PRP to_PRP law_NN1 and_CJC that_CJT 
their_DPS legislation_NN1 and_CJC policy_NN1 decisions_NN2 better_AV0 
embody_VVI the_AT0 people_NN0 's_POS will_NN1 ._PUN 
We_PNP should_VM0 optimize_VVI the_AT0 composition_NN1 of_PRF the_AT0 
standing_NN1 committees_NN2 ._PUN 
We_PNP should_VM0 uphold_VVI and_CJC improve_VVI the_AT0 system_NN1 of_PRF 
multiparty_AJ0 cooperation_NN1 and_CJC political_AJ0 consultation_NN1 
under_PRP the_AT0 leadership_NN1 of_PRF the_AT0 Communist_AJ0 Party_NN1 ._PUN 
We_PNP should_VM0 uphold_VVI the_AT0 principle_NN1 of_PRF "_PUQ long-term_AJ0 
coexistence_NN1 ,_PUN mutual_AJ0 supervision_NN1 ,_PUN treating_VVG each_PNX 
other_PNX with_PRP all_DT0 sincerity_NN1 and_CJC sharing_VVG weal_NN1 and_CJC 
woe_NN1 "_PUQ ,_PUN step_VVB up_AVP our_DPS cooperation_NN1 with_PRP the_AT0 
democratic_AJ0 parties_NN2 and_CJC better_AV0 display_VVI the_AT0 features_NN2 
and_CJC advantages_NN2 of_PRF the_AT0 Chinese_AJ0 socialist_AJ0 system_NN1 
of_PRF political_AJ0 parties_NN2 ._PUN 
We_PNP will_VM0 ensure_VVI that_CJT the_AT0 Chinese_AJ0 People_NN0 's_POS 
Political_AJ0 Consultative_AJ0 Conference_NN1 (_PUL CPPCC_NP0 )_PUR plays_VVZ 
its_DPS role_NN1 in_PRP political_AJ0 consultation_NN1 ,_PUN democratic_AJ0 
supervision_NN1 and_CJC participation_NN1 in_PRP and_CJC deliberation_NN1 
of_PRF state_NN1 affairs_NN2 ._PUN 
We_PNP will_VM0 consolidate_VVI and_CJC develop_VVI the_AT0 broadest_AJS 
possible_AJ0 patriotic_AJ0 united_AJ0 front_NN1 ._PUN 
We_PNP will_VM0 fully_AV0 implement_VVI the_AT0 Party_NN1 's_POS policy_NN1 
toward_PRP ethnic_AJ0 minorities_NN2 ,_PUN uphold_VVB and_CJC improve_VVB 
the_AT0 system_NN1 of_PRF regional_AJ0 ethnic_AJ0 autonomy_NN1 ,_PUN 
consolidate_VVB and_CJC enhance_VVB socialist_AJ0 ethnic_AJ0 relations_NN2 
of_PRF equality_NN1 ,_PUN solidarity_NN1 and_CJC mutual_AJ0 assistance_NN1 
and_CJC promote_VVB common_AJ0 prosperity_NN1 and_CJC progress_NN1 for_PRP 
all_DT0 our_DPS ethnic_AJ0 groups_NN2 ._PUN 
We_PNP will_VM0 implement_VVI the_AT0 Party_NN1 's_POS policy_NN1 toward_PRP 
the_AT0 freedom_NN1 of_PRF religious_AJ0 belief_NN1 ,_PUN handle_VVB 
religious_AJ0 affairs_NN2 according_PRP to_PRP law_NN1 ,_PUN encourage_VVB 
the_AT0 adaptability_NN1 of_PRF religions_NN2 to_PRP the_AT0 socialist_AJ0 
society_NN1 and_CJC uphold_VVB the_AT0 principle_NN1 of_PRF 
self-administration_NN1 and_CJC running_VVG religious_AJ0 affairs_NN2 
independently_AV0 ._PUN 
We_PNP will_VM0 conscientiously_AV0 carry_VVI out_AVP the_AT0 Party_NN1 's_POS 
policy_NN1 toward_PRP overseas_AJ0 Chinese_AJ0 affairs_NN2 ._PUN 
Extending_VVG democracy_NN1 at_PRP the_AT0 grassroots_NN2 level_NN1 is_VBZ 
the_AT0 groundwork_NN1 for_PRP developing_VVG socialist_AJ0 democracy_NN1 
._PUN 
We_PNP will_VM0 improve_VVI grassroots_NN2 self-governing_AJ0 
organizations_NN2 ,_PUN their_DPS democratic_AJ0 management_NN1 system_NN1 
and_CJC the_AT0 system_NN1 of_PRF keeping_VVG the_AT0 public_NN1 informed_VVN 
of_PRF matters_NN2 being_VBG handled_VVN ,_PUN and_CJC ensure_VVB that_CJT 
the_AT0 people_NN0 directly_AV0 exercise_VVB their_DPS democratic_AJ0 
rights_NN2 according_PRP to_PRP law_NN1 ,_PUN manage_VVB grassroots_NN2 
public_AJ0 affairs_NN2 and_CJC programs_NN2 for_PRP public_AJ0 good_AJ0 
and_CJC exercise_VVB democratic_AJ0 supervision_NN1 over_PRP the_AT0 
cadres_NN2 ._PUN 
We_PNP will_VM0 improve_VVI self-governance_NN1 among_PRP villagers_NN2 
and_CJC foster_VVI a_AT0 mechanism_NN1 of_PRF their_DPS self-governance_AJ0 
full_AJ0 of_PRF vitality_NN1 under_PRP the_AT0 leadership_NN1 of_PRF 
village_NN1 Party_NN1 organizations_NN2 ._PUN 
We_PNP will_VM0 improve_VVI self-governance_NN1 among_PRP urban_AJ0 
residents_NN2 and_CJC build_VVI new-type_AJ0 and_CJC well-managed_AJ0 
communities_NN2 featuring_VVG civility_NN1 and_CJC harmony_NN1 ._PUN 
We_PNP will_VM0 uphold_VVI and_CJC improve_VVI the_AT0 system_NN1 of_PRF 
workers_NN2 '_POS conferences_NN2 and_CJC other_AJ0 democratic_AJ0 
management_NN1 systems_NN2 in_PRP enterprises_NN2 and_CJC institutions_NN2 
and_CJC protect_VVB the_AT0 legitimate_AJ0 rights_NN2 and_CJC interests_NN2 
of_PRF workers_NN2 ._PUN 
2_CRD ._PUN 
Improve_VVB the_AT0 socialist_AJ0 legal_AJ0 system_NN1 ._PUN 
We_PNP must_VM0 see_VVI to_PRP it_PNP that_CJT there_EX0 are_VBB laws_NN2 
to_TO0 go_VVI by_AVP ,_PUN the_AT0 laws_NN2 are_VBB observed_VVN and_CJC 
strictly_AV0 enforced_VVN ,_PUN and_CJC law-breakers_NN2 are_VBB 
prosecuted_VVN ._PUN 
To_TO0 adapt_VVI to_PRP the_AT0 new_AJ0 situation_NN1 characterized_VVN by_PRP 
the_AT0 development_NN1 of_PRF a_AT0 socialist_AJ0 market_NN1 economy_NN1 
,_PUN all-round_AV0 social_AJ0 progress_NN1 and_CJC China_NP0 's_POS 
accession_NN1 to_PRP the_AT0 WTO_NN1 ,_PUN we_PNP will_VM0 strengthen_VVI 
legislation_NN1 and_CJC improve_VVI its_DPS quality_NN1 and_CJC will_VM0 
have_VHI formulated_VVN a_AT0 socialist_AJ0 system_NN1 of_PRF laws_NN2 
with_PRP Chinese_AJ0 characteristics_NN2 by_PRP the_AT0 year_NN1 2010_CRD 
._PUN 
We_PNP must_VM0 see_VVI to_PRP it_PNP that_CJT all_DT0 people_NN0 are_VBB 
equal_AJ0 before_PRP the_AT0 law_NN1 ._PUN 
We_PNP should_VM0 tighten_VVI supervision_NN1 over_PRP law_NN1 enforcement_NN1 
,_PUN promote_VVB the_AT0 exercise_NN1 of_PRF administrative_AJ0 functions_NN2 
according_PRP to_PRP law_NN1 ,_PUN safeguard_VVB judicial_AJ0 justice_NN1 
and_CJC raise_VVB the_AT0 level_NN1 of_PRF law_NN1 enforcement_NN1 so_CJS 
that_CJS laws_NN2 are_VBB strictly_AV0 implemented_VVN ._PUN 
We_PNP must_VM0 safeguard_VVI the_AT0 uniformity_NN1 and_CJC sanctity_NN1 
of_PRF the_AT0 legal_AJ0 system_NN1 and_CJC prevent_VVB or_CJC overcome_VVB 
local_AJ0 and_CJC departmental_AJ0 protectionism_NN1 ._PUN 
We_PNP will_VM0 extend_VVI and_CJC standardize_VVI legal_AJ0 services_NN2 
and_CJC provide_VVI effective_AJ0 legal_AJ0 aid_NN1 ._PUN 
We_PNP should_VM0 give_VVI more_DT0 publicity_NN1 to_PRP the_AT0 legal_AJ0 
system_NN1 so_CJS that_CJS the_AT0 people_NN0 are_VBB better_AV0 educated_VVN 
in_PRP law.In_NN0 particular_AJ0 ,_PUN we_PNP will_VM0 enhance_VVI the_AT0 
public_AJ0 servants_NN2 '_POS awareness_NN1 of_PRF law_NN1 and_CJC their_DPS 
ability_NN1 to_TO0 perform_VVI their_DPS official_AJ0 duties_NN2 according_PRP 
to_PRP law_NN1 ._PUN 
Party_NN1 members_NN2 and_CJC cadres_NN2 ,_PUN especially_AV0 leading_AJ0 
cadres_NN2 ,_PUN should_VM0 play_VVI an_AT0 exemplary_AJ0 role_NN1 in_PRP 
abiding_VVG by_PRP the_AT0 Constitution_NN1 and_CJC other_AJ0 laws_NN2 ._PUN 
3_CRD ._PUN 
Reform_NN1 and_CJC improve_VVB the_AT0 Party_NN1 's_POS style_NN1 of_PRF 
leadership_NN1 and_CJC governance_NN1 ._PUN 
This_DT0 is_VBZ a_AT0 matter_NN1 of_PRF overall_AJ0 significance_NN1 to_PRP 
improving_VVG socialist_AJ0 democracy_NN1 ._PUN 
Leadership_NN1 by_PRP the_AT0 Party_NN1 mainly_AV0 refers_VVZ to_PRP its_DPS 
political_AJ0 ,_PUN ideological_AJ0 and_CJC organizational_AJ0 
leadership.The_NN0 Party_NN1 exercises_VVZ leadership_NN1 over_PRP the_AT0 
state_NN1 and_CJC society_NN1 by_PRP formulating_VVG major_AJ0 principles_NN2 
and_CJC policies_NN2 ,_PUN making_VVG suggestions_NN2 on_PRP legislation_NN1 
,_PUN recommending_VVG cadres_NN2 for_PRP important_AJ0 positions_NN2 ,_PUN 
conducting_VVG ideological_AJ0 publicity_NN1 ,_PUN giving_VVG play_NN1 to_PRP 
the_AT0 role_NN1 of_PRF Party_NN1 organizations_NN2 and_CJC members_NN2 
and_CJC persisting_VVG in_PRP exercising_VVG state_NN1 power_NN1 according_PRP 
to_PRP law_NN1 ._PUN 
Party_NN1 committees_NN2 ,_PUN playing_VVG the_AT0 role_NN1 as_PRP the_AT0 
core_NN1 of_PRF leadership_NN1 among_PRP all_DT0 other_AJ0 organizations_NN2 
at_PRP corresponding_AJ0 levels_NN2 ,_PUN should_VM0 concentrate_VVI on_PRP 
handling_VVG important_AJ0 matters_NN2 and_CJC support_VVI those_DT0 
organizations_NN2 in_PRP assuming_VVG their_DPS responsibilities_NN2 
independently_AV0 and_CJC making_VVG concerted_AJ0 efforts_NN2 in_PRP 
their_DPS work_NN1 ._PUN 
We_PNP will_VM0 further_AV0 reform_VVI and_CJC improve_VVI the_AT0 Party_NN1 
's_VBZ working_VVG organs_NN2 and_CJC mechanisms_NN2 ._PUN 
Acting_VVG on_PRP the_AT0 principle_NN1 that_CJT the_AT0 Party_NN1 
commands_VVZ the_AT0 overall_AJ0 situation_NN1 and_CJC coordinates_NN2 the_AT0 
efforts_NN2 of_PRF all_DT0 quarters_NN2 ,_PUN we_PNP will_VM0 standardize_VVI 
relations_NN2 between_PRP Party_NN1 committees_NN2 on_PRP the_AT0 one_CRD 
hand_NN1 and_CJC people_NN0 's_POS congresses_NN2 ,_PUN governments_NN2 ,_PUN 
CPPCC_NP0 committees_NN2 and_CJC mass_AJ0 organizations_NN2 on_PRP the_AT0 
other.We_NN0 will_VM0 support_VVI people_NN0 's_POS congresses_NN2 in_PRP 
performing_VVG their_DPS functions_NN2 as_CJS organs_NN2 of_PRF state_NN1 
power_NN1 according_PRP to_PRP law_NN1 ,_PUN in_PRP ensuring_VVG that_CJT 
the_AT0 Party_NN1 's_POS views_NN2 become_VVB the_AT0 will_NN1 of_PRF the_AT0 
state_NN1 and_CJC that_CJT candidates_NN2 recommended_VVN by_PRP Party_NN1 
organizations_NN2 become_VVB leading_AJ0 cadres_NN2 of_PRF the_AT0 organs_NN2 
of_PRF state_NN1 power_NN1 through_PRP legal_AJ0 procedures_NN2 ,_PUN and_CJC 
in_PRP exercising_VVG supervision_NN1 over_AV0 them.We_NN0 will_VM0 
support_VVI the_AT0 government_NN1 in_PRP fulfilling_VVG its_DPS legal_AJ0 
functions_NN2 and_CJC performing_VVG its_DPS official_AJ0 duties_NN2 
according_PRP to_PRP law.We_NN0 will_VM0 support_VVI CPPCC_NP0 committees_NN2 
in_PRP performing_VVG their_DPS functions_NN2 by_PRP centering_VVG on_PRP 
the_AT0 two_CRD major_AJ0 subjects_NN2 of_PRF unity_NN1 and_CJC democracy_NN1 
._PUN 
We_PNP will_VM0 strengthen_VVI the_AT0 Party_NN1 's_POS leadership_NN1 
over_PRP trade_NN1 unions_NN2 ,_PUN the_AT0 Communist_AJ0 Youth_NN1 League_NN1 
organizations_NN2 ,_PUN women_NN2 's_POS federations_NN2 and_CJC other_AJ0 
mass_AJ0 organizations_NN2 and_CJC support_VVB them_PNP in_PRP working_VVG 
according_PRP to_PRP law_NN1 and_CJC their_DPS own_DT0 constitutions_NN2 
and_CJC acting_VVG as_PRP a_AT0 bridge_NN1 between_PRP the_AT0 Party_NN1 
and_CJC the_AT0 people_NN0 ._PUN 
4_CRD ._PUN 
Reform_NN1 and_CJC improve_VVB the_AT0 decision-making_AJ0 mechanism_NN1 ._PUN 
Correct_AJ0 decision-making_NN1 is_VBZ an_AT0 important_AJ0 prerequisite_NN1 
for_PRP success_NN1 in_PRP all_DT0 work_VVB ._PUN 
We_PNP will_VM0 improve_VVI the_AT0 decision-making_AJ0 mechanism_NN1 by_PRP 
which_DTQ decision-makers_NN2 will_VM0 go_VVI deep_AV0 among_PRP the_AT0 
people_NN0 and_CJC get_VVI to_TO0 know_VVI how_AVQ they_PNP are_VBB faring_VVG 
,_PUN reflect_VVB their_DPS will_NN1 ,_PUN pool_NN1 their_DPS wisdom_NN1 
and_CJC value_NN1 their_DPS resources_NN2 ,_PUN putting_VVG 
decision-making_NN1 on_PRP a_AT0 more_AV0 scientific_AJ0 and_CJC 
democratic_AJ0 basis_NN1 ._PUN 
Decision-making_AJ0 organs_NN2 at_PRP all_DT0 levels_NN2 should_VM0 
improve_VVI the_AT0 rules_NN2 and_CJC procedures_NN2 for_PRP taking_VVG 
major_AJ0 policy_NN1 decisions_NN2 ,_PUN establish_VVB a_AT0 system_NN1 of_PRF 
reporting_VVG social_AJ0 conditions_NN2 and_CJC public_NN1 opinion_NN1 ,_PUN 
a_AT0 system_NN1 of_PRF keeping_VVG the_AT0 public_NN1 informed_VVN and_CJC 
a_AT0 system_NN1 of_PRF public_AJ0 hearings_NN2 on_PRP major_AJ0 issues_NN2 
closely_AV0 related_VVN to_PRP the_AT0 interests_NN2 of_PRF the_AT0 people_NN0 
,_PUN perfect_VVB the_AT0 expert_NN1 consulting_NN1 system_NN1 and_CJC 
implement_VVB a_AT0 verification_NN1 system_NN1 and_CJC a_AT0 
responsibility_NN1 system_NN1 in_PRP making_VVG policy_NN1 decisions_NN2 
with_PRP a_PRP view_PRP to_PRP preventing_VVG arbitrary_AJ0 
decision-making_NN1 ._PUN 
5_CRD ._PUN 
Deepen_VVB administrative_AJ0 restructuring_NN1 ._PUN 
We_PNP should_VM0 further_AV0 change_VVI the_AT0 functions_NN2 of_PRF the_AT0 
government_NN1 ,_PUN improve_VVB the_AT0 methods_NN2 of_PRF management_NN1 
,_PUN introduce_VVB e-government_NN1 ,_PUN uplift_NN1 administrative_AJ0 
efficiency_NN1 and_CJC reduce_VVB costs_NN2 so_AV0 as_AV0 to_TO0 form_VVI 
an_AT0 administrative_AJ0 system_NN1 featuring_VVG standardized_AJ0 
behaviors_NN2 ,_PUN coordinated_AJ0 operation_NN1 ,_PUN fairness_NN1 and_CJC 
transparency_NN1 ,_PUN honesty_NN1 and_CJC high_AJ0 efficiency_NN1 ._PUN 
We_PNP should_VM0 standardize_VVI the_AT0 functions_NN2 and_CJC powers_NN2 
of_PRF the_AT0 Central_AJ0 Government_NN1 and_CJC local_AJ0 authorities_NN2 
according_PRP to_PRP law_NN1 and_CJC properly_AV0 handle_VVB relations_NN2 
between_PRP the_AT0 departments_NN2 directly_AV0 under_PRP the_AT0 Central_AJ0 
Government_NN1 and_CJC the_AT0 local_AJ0 governments_NN2 ._PUN 
Following_VVG the_AT0 principle_NN1 of_PRF simplification_NN1 ,_PUN 
uniformity_NN1 and_CJC efficiency_NN1 and_CJC meeting_VVG the_AT0 
requirements_NN2 of_PRF coordination_NN1 in_PRP decision-making_NN1 ,_PUN 
execution_NN1 and_CJC supervision_NN1 ,_PUN we_PNP will_VM0 continue_VVI 
to_TO0 promote_VVI the_AT0 restructuring_NN1 of_PRF government_NN1 
departments_NN2 ,_PUN standardize_VVB their_DPS functions_NN2 in_PRP a_AT0 
scientific_AJ0 manner_NN1 ,_PUN rationalize_VVB their_DPS set-ups_NN2 ,_PUN 
and_CJC optimize_VVB their_DPS composition_NN1 in_AV0 order_AV0 to_TO0 
delimit_VVI the_AT0 structures_NN2 and_CJC sizes_NN2 statutorily_AV0 and_CJC 
solve_VVB the_AT0 problems_NN2 of_PRF too_AV0 many_DT0 levels_NN2 ,_PUN 
overlapping_VVG functions_NN2 ,_PUN overstaffing_NN1 ,_PUN divorce_VVB 
between_PRP powers_NN2 and_CJC responsibilities_NN2 and_CJC duplicate_AJ0 
law_NN1 enforcement_NN1 ._PUN 
We_PNP will_VM0 reform_VVI the_AT0 management_NN1 system_NN1 of_PRF 
institutions_NN2 in_PRP accordance_PRP with_PRP the_AT0 principle_NN1 of_PRF 
separating_VVG the_AT0 functions_NN2 of_PRF government_NN1 from_PRP those_DT0 
of_PRF institutions_NN2 ._PUN 
6_CRD ._PUN 
Promote_VVB the_AT0 reform_NN1 of_PRF the_AT0 judicial_AJ0 system_NN1 ._PUN 
A_AT0 socialist_AJ0 judicial_AJ0 system_NN1 must_VM0 guarantee_VVI 
fairness_NN1 and_CJC justice_NN1 in_PRP the_AT0 whole_AJ0 society_NN1 ._PUN 
In_PRP accordance_PRP with_PRP the_AT0 requirements_NN2 of_PRF judicial_AJ0 
justice_NN1 and_CJC strict_AJ0 law_NN1 enforcement_NN1 ,_PUN we_PNP should_VM0 
improve_VVI the_AT0 setups_NN2 of_PRF judicial_AJ0 organs_NN2 ,_PUN the_AT0 
delimitation_NN1 of_PRF their_DPS functions_NN2 and_CJC powers_NN2 and_CJC 
their_DPS management_NN1 systems_NN2 so_AV0 as_AV0 to_TO0 form_VVI a_AT0 
sound_AJ0 judicial_AJ0 system_NN1 featuring_VVG clearly_AV0 specified_VVN 
powers_NN2 and_CJC responsibilities_NN2 ,_PUN mutual_AJ0 coordination_NN1 
and_CJC restraint_NN1 and_CJC highly_AV0 efficient_AJ0 operation_NN1 ._PUN 
We_PNP should_VM0 institutionally_AV0 ensure_VVI that_CJT the_AT0 judicial_AJ0 
and_CJC procuratorial_AJ0 organs_NN2 are_VBB in_PRP a_AT0 position_NN1 to_TO0 
exercise_VVI adjudicative_AJ0 and_CJC procuratorial_AJ0 powers_NN2 
independently_AV0 and_CJC impartially_AV0 according_PRP to_PRP law_NN1 ._PUN 
We_PNP should_VM0 improve_VVI judicial_AJ0 proceedings_NN2 and_CJC protect_VVI 
the_AT0 legitimate_AJ0 rights_NN2 and_CJC interests_NN2 of_PRF citizens_NN2 
and_CJC legal_AJ0 persons_NN2 ._PUN 
We_PNP should_VM0 solve_VVI the_AT0 problem_NN1 of_PRF difficult_AJ0 
enforcement_NN1 of_PRF judgments_NN2 ._PUN 
We_PNP should_VM0 reform_VVI the_AT0 working_AJ0 mechanisms_NN2 of_PRF 
judicial_AJ0 organs_NN2 and_CJC the_AT0 management_NN1 system_NN1 of_PRF 
their_DPS human_NN1 ,_PUN financial_AJ0 and_CJC material_NN1 resources_NN2 
and_CJC gradually_AV0 separate_VVB their_DPS judicial_AJ0 adjudication_NN1 
and_CJC procuratorial_AJ0 work_NN1 from_PRP their_DPS administrative_AJ0 
affairs_NN2 ._PUN 
We_PNP will_VM0 tighten_VVI supervision_NN1 over_PRP the_AT0 judicial_AJ0 
work_NN1 and_CJC punish_VVB corruption_NN1 in_PRP this_DT0 field_NN1 ._PUN 
We_PNP will_VM0 build_VVI up_AVP a_AT0 contingent_NN1 of_PRF judicial_AJ0 
personnel_NN2 who_PNQ are_VBB politically_AV0 steadfast_AJ0 and_CJC 
professionally_AV0 competent_AJ0 ,_PUN have_VHB a_AT0 fine_AJ0 style_NN1 
of_PRF work_NN1 and_CJC enforce_VVB laws_NN2 impartially._NN0 7_CRD ._PUN 
Deepen_VVB the_AT0 reform_NN1 of_PRF the_AT0 cadre_NN1 and_CJC personnel_NN2 
system_NN1 ._PUN 
Efforts_NN2 should_VM0 be_VBI made_VVN to_TO0 form_VVI a_AT0 vigorous_AJ0 
personnel_NN2 mechanism_NN1 under_PRP which_DTQ we_PNP can_VM0 gather_VVI 
large_AJ0 numbers_NN2 of_PRF talented_AJ0 people_NN0 ,_PUN put_VVB them_PNP 
to_PRP the_AT0 best_AJS use_NN1 and_CJC get_VVB them_PNP prepared_VVN for_PRP 
both_AV0 promotion_NN1 and_CJC demotion_NN1 ,_PUN calling_VVG them_PNP to_PRP 
the_AT0 service_NN1 of_PRF the_AT0 Party_NN1 and_CJC state_NN1 ._PUN 
In_PRP reforming_VVG and_CJC perfecting_VVG the_AT0 cadre_NN1 and_CJC 
personnel_NN2 system_NN1 and_CJC improving_VVG the_AT0 system_NN1 of_PRF 
public_AJ0 servants_NN2 ,_PUN we_PNP should_VM0 focus_VVI on_PRP 
establishing_VVG a_AT0 sound_NN1 mechanism_NN1 of_PRF selection_NN1 ,_PUN 
appointment_NN1 ,_PUN management_NN1 and_CJC supervision_NN1 ,_PUN with_PRP 
a_PRP view_PRP to_PRP making_VVG it_PNP scientific_AJ0 ,_PUN democratic_AJ0 
and_CJC institutionalized_VVD ._PUN 
In_PRP the_AT0 matter_NN1 of_PRF cadre_NN1 selection_NN1 and_CJC 
appointment_NN1 ,_PUN Party_NN1 members_NN2 and_CJC ordinary_AJ0 people_NN0 
should_VM0 have_VHI more_DT0 right_NN1 to_TO0 know_VVI ,_PUN to_TO0 
participate_VVI ,_PUN to_TO0 choose_VVI and_CJC to_TO0 supervise_VVI ._PUN 
With_PRP regard_PRP to_PRP leading_AJ0 cadres_NN2 of_PRF the_AT0 Party_NN1 
and_CJC government_NN1 ,_PUN it_PNP is_VBZ necessary_AJ0 to_TO0 implement_VVI 
the_AT0 system_NN1 of_PRF fixed_AJ0 tenures_NN2 ,_PUN the_AT0 system_NN1 
of_PRF resignation_NN1 and_CJC the_AT0 system_NN1 of_PRF accountability_NN1 
for_PRP neglect_NN1 of_PRF supervisory_AJ0 duty_NN1 or_CJC the_AT0 use_NN1 
of_PRF the_AT0 wrong_AJ0 person_NN1 ._PUN 
It_PNP is_VBZ necessary_AJ0 to_TO0 improve_VVI the_AT0 system_NN1 of_PRF 
giving_VVG cadres_NN2 both_AV0 positions_NN2 and_CJC ranks_NN2 and_CJC 
establish_VVB an_AT0 incentive_NN1 and_CJC guarantee_VVB mechanism_NN1 for_PRP 
them_PNP ._PUN 
We_PNP should_VM0 explore_VVI and_CJC improve_VVI the_AT0 system_NN1 of_PRF 
classified_AJ0 management_NN1 of_PRF cadres_NN2 and_CJC personnel_NN2 in_PRP 
Party_NN1 and_CJC government_NN1 organs_NN2 ,_PUN institutions_NN2 and_CJC 
enterprises_NN2 ._PUN 
We_PNP should_VM0 reform_VVI and_CJC improve_VVI the_AT0 system_NN1 of_PRF 
dual_AJ0 control_NN1 over_PRP cadres_NN2 ._PUN 
We_PNP should_VM0 break_VVI with_PRP the_AT0 notions_NN2 and_CJC practices_NN2 
of_PRF overstressing_VVG seniority_NN1 in_PRP the_AT0 matter_NN1 of_PRF 
selection_NN1 and_CJC appointment_NN1 ,_PUN encourage_VVB the_AT0 rational_AJ0 
flow_NN1 of_PRF trained_AJ0 people_NN0 and_CJC create_VVB a_AT0 sound_NN1 
environment_NN1 which_DTQ makes_VVZ it_PNP possible_AJ0 for_PRP 
outstanding_AJ0 people_NN0 to_TO0 come_VVI to_PRP the_AT0 fore_NN1 in_PRP 
all_DT0 fields_NN2 ._PUN 
8_CRD ._PUN 
Tighten_VVB the_AT0 restraint_NN1 on_PRP and_CJC supervision_NN1 over_PRP 
the_AT0 use_NN1 of_PRF power_NN1 ._PUN 
We_PNP should_VM0 establish_VVI a_AT0 mechanism_NN1 for_PRP the_AT0 
exercise_NN1 of_PRF power_NN1 featuring_VVG reasonable_AJ0 structure_NN1 ,_PUN 
scientific_AJ0 distribution_NN1 ,_PUN rigorous_AJ0 procedures_NN2 and_CJC 
effective_AJ0 restraint_NN1 so_AV0 as_AV0 to_TO0 tighten_VVI supervision_NN1 
over_PRP power_NN1 in_PRP terms_PRP of_PRP decision-making_NN1 ,_PUN 
execution_NN1 and_CJC other_AJ0 links_NN2 and_CJC ensure_VVB that_CJT the_AT0 
power_NN1 entrusted_VVN to_PRP us_PNP by_PRP the_AT0 people_NN0 is_VBZ 
truly_AV0 exercised_VVN for_PRP their_DPS benefits_NN2 ._PUN 
We_PNP should_VM0 focus_VVI on_PRP tightening_AJ0 supervision_NN1 over_PRP 
leading_AJ0 cadres_NN2 and_CJC especially_AV0 principal_AJ0 ones_NN2 ,_PUN 
stepping_VVG up_AVP supervision_NN1 over_PRP the_AT0 management_NN1 and_CJC 
use_NN1 of_PRF human_NN1 ,_PUN financial_AJ0 and_CJC material_NN1 
resources_NN2 ._PUN 
We_PNP should_VM0 tighten_VVI internal_AJ0 supervision_NN1 of_PRF leading_AJ0 
groups_NN2 and_CJC improve_VVB the_AT0 procedures_NN2 for_PRP deciding_VVG 
on_PRP important_AJ0 matters_NN2 and_CJC the_AT0 appointment_NN1 or_CJC 
dismissal_NN1 of_PRF cadres_NN2 in_PRP important_AJ0 positions_NN2 ._PUN 
We_PNP should_VM0 reform_VVI and_CJC improve_VVI the_AT0 system_NN1 of_PRF 
Party_NN1 discipline_NN1 inspection_NN1 and_CJC introduce_VVB and_CJC 
improve_VVB the_AT0 system_NN1 of_PRF inspection_NN1 tours_NN2 ._PUN 
We_PNP should_VM0 give_VVI play_NN1 to_PRP the_AT0 role_NN1 of_PRF 
judicial_AJ0 ,_PUN administrative_AJ0 supervision_NN1 and_CJC auditing_VVG 
organs_NN2 and_CJC other_AJ0 functional_AJ0 departments_NN2 ._PUN 
We_PNP should_VM0 implement_VVI the_AT0 system_NN1 under_PRP which_DTQ 
leading_AJ0 cadres_NN2 report_VVB in_PRP various_AJ0 ways_NN2 on_PRP their_DPS 
work_NN1 and_CJC their_DPS efforts_NN2 to_TO0 perform_VVI their_DPS duties_NN2 
honestly_AV0 ,_PUN and_CJC improve_VVI the_AT0 systems_NN2 of_PRF 
reporting_VVG on_PRP important_AJ0 matters_NN2 ,_PUN of_PRF making_VVG 
inquiries_NN2 and_CJC of_PRF democratic_AJ0 appraisal_NN1 ._PUN 
We_PNP should_VM0 conscientiously_AV0 implement_VVI the_AT0 system_NN1 of_PRF 
making_VVG government_NN1 affairs_NN2 known_VVN to_PRP the_AT0 public_NN1 
._PUN 
We_PNP should_VM0 tighten_VVI organizational_AJ0 and_CJC democratic_AJ0 
supervision_NN1 and_CJC give_VVI play_NN1 to_PRP the_AT0 supervisory_AJ0 
function_NN1 of_PRF the_AT0 media_NN0 ._PUN 
9_CRD ._PUN 
Maintain_VVB social_AJ0 stability_NN1 ._PUN 
To_TO0 accomplish_VVI the_AT0 heavy_AJ0 tasks_NN2 of_PRF reform_NN1 and_CJC 
development_NN1 ,_PUN we_PNP must_VM0 have_VHI a_AT0 harmonious_AJ0 and_CJC 
stable_AJ0 social_AJ0 climate_NN1 for_PRP a_AT0 long_AJ0 time_NN1 to_TO0 
come_VVI ._PUN 
Party_NN1 committees_NN2 and_CJC governments_NN2 at_PRP all_DT0 levels_NN2 
should_VM0 enthusiastically_AV0 help_VVI the_AT0 people_NN0 solve_VVB 
practical_AJ0 problems_NN2 they_PNP may_VM0 confront_VVI in_PRP their_DPS 
work_NN1 and_CJC life_NN1 ._PUN 
They_PNP must_VM0 carry_VVI out_AVP in-depth_AJ0 investigations_NN2 and_CJC 
study_NN1 ,_PUN strengthen_VVB ideological_AJ0 and_CJC political_AJ0 work_NN1 
in_PRP light_PRP of_PRP different_AJ0 cases_NN2 ,_PUN and_CJC employ_VVB 
economic_AJ0 ,_PUN administrative_AJ0 and_CJC legal_AJ0 means_NN0 to_TO0 
handle_VVI the_AT0 contradictions_NN2 among_PRP the_AT0 people_NN0 
properly_AV0 ,_PUN those_DT0 involving_VVG their_DPS immediate_AJ0 
interests_NN2 in_AV0 particular_AV0 ,_PUN so_AV0 as_AV0 to_TO0 maintain_VVI 
stability_NN1 and_CJC unity_NN1 ._PUN 
It_PNP is_VBZ essential_AJ0 to_TO0 improve_VVI procuratorial_AJ0 ,_PUN 
judicial_AJ0 and_CJC public_AJ0 security_NN1 work_NN1 ,_PUN cracking_VVG 
down_AVP on_PRP criminal_AJ0 activities_NN2 according_PRP to_PRP law_NN1 ,_PUN 
guarding_VVG against_PRP and_CJC punishing_AJ0 crimes_NN2 committed_VVN by_PRP 
evil_AJ0 cult_NN1 gangs_NN2 and_CJC eliminating_VVG social_AJ0 evils_NN2 
so_AV0 as_AV0 to_TO0 ensure_VVI the_AT0 safety_NN1 of_PRF the_AT0 lives_NN2 
and_CJC property_NN1 of_PRF the_AT0 people_NN0 ._PUN 
We_PNP must_VM0 combine_VVI punishment_NN1 and_CJC prevention_NN1 ,_PUN 
with_PRP emphasis_NN1 on_PRP the_AT0 latter_DT0 ,_PUN take_VVB 
comprehensive_AJ0 measures_NN2 to_TO0 maintain_VVI law_NN1 and_CJC order_NN1 
and_CJC improve_VVI social_AJ0 management_NN1 so_AV0 as_AV0 to_TO0 keep_VVI 
public_AJ0 order_NN1 ._PUN 
We_PNP must_VM0 strengthen_VVI state_NN1 security_NN1 ,_PUN keeping_VVG 
vigilance_NN1 against_PRP infiltrative_AJ0 ,_PUN subversive_AJ0 and_CJC 
separatist_AJ0 activities_NN2 by_PRP hostile_AJ0 forces_NN2 at_PRP home_NN1 
and_CJC abroad_AV0 ._PUN 
Socialist_AJ0 democracy_NN1 enjoys_VVZ strong_AJ0 vitality_NN1 and_CJC 
superiority_NN1 ._PUN 
The_AT0 CPC_NP0 and_CJC the_AT0 Chinese_AJ0 people_NN0 have_VHB full_AJ0 
confidence_NN1 in_PRP the_AT0 road_NN1 to_PRP political_AJ0 development_NN1 
they_PNP have_VHB chosen_VVN and_CJC will_VM0 press_VVI ahead_AV0 with_PRP 
political_AJ0 development_NN1 under_PRP socialism_NN1 with_PRP Chinese_AJ0 
characteristics_NN2 ._PUN
