# Supplementary material for: Unraveling image construction by modality: Corpus-based diachronic insights into the reports to the Party Congress of China
Source: PLoS One. 2025 Mar 5;20(3):e0316017. doi: 10.1371/journal.pone.0316017 (PMC11882057; doi:10.1371/journal.pone.0316017)
Supplement: S1 File — (ZIP) [file pone.0316017.s001.zip › S1_Fig.zip/Corpus/Annotations/Annotations of the RNCs sections(by section)/S3_politics/17.EN_S3_politics - .txt]

VI_CRD ._PUN 
Unswervingly_AV0 Developing_VVG Socialist_AJ0 Democracy_NN1 People_NN0 's_POS 
democracy_NN1 is_VBZ the_AT0 lifeblood_NN1 of_PRF socialism_NN1 ._PUN 
The_AT0 Party_NN1 has_VHZ been_VBN consistently_AV0 pursuing_VVG the_AT0 
goal_NN1 of_PRF developing_AJ0 socialist_AJ0 democracy_NN1 ._PUN 
Since_CJS China_NP0 began_VVD its_DPS reform_NN1 and_CJC opening_VVG up_AVP 
,_PUN we_PNP have_VHB made_VVN vigorous_AJ0 yet_AV0 steady_AJ0 efforts_NN2 
to_TO0 promote_VVI political_AJ0 restructuring_NN1 ,_PUN and_CJC socialist_AJ0 
democracy_NN1 has_VHZ demonstrated_VVN greater_AJC vitality_NN1 in_PRP the_AT0 
country_NN1 ._PUN 
As_PRP an_AT0 important_AJ0 part_NN1 of_PRF the_AT0 overall_AJ0 reform_NN1 
,_PUN political_AJ0 restructuring_NN1 must_VM0 be_VBI constantly_AV0 
deepened_VVN along_PRP with_PRP economic_AJ0 and_CJC social_AJ0 
development_NN1 to_TO0 adapt_VVI to_PRP the_AT0 growing_AJ0 enthusiasm_NN1 
of_PRF the_AT0 people_NN0 for_PRP participation_NN1 in_PRP political_AJ0 
affairs_NN2 ._PUN 
We_PNP must_VM0 keep_VVI to_PRP the_AT0 path_NN1 of_PRF political_AJ0 
development_NN1 under_PRP socialism_NN1 with_PRP Chinese_AJ0 
characteristics_NN2 ,_PUN and_CJC integrate_VVB the_AT0 leadership_NN1 of_PRF 
the_AT0 Party_NN1 ,_PUN the_AT0 position_NN1 of_PRF the_AT0 people_NN0 as_CJS 
masters_NN2 of_PRF the_AT0 country_NN1 ,_PUN and_CJC the_AT0 rule_NN1 of_PRF 
law.We_NN0 must_VM0 uphold_VVI and_CJC improve_VVI the_AT0 system_NN1 of_PRF 
people_NN0 's_POS congresses_NN2 ,_PUN the_AT0 system_NN1 of_PRF 
multiparty_AJ0 cooperation_NN1 and_CJC political_AJ0 consultation_NN1 
under_PRP the_AT0 leadership_NN1 of_PRF the_AT0 CPC_NP0 ,_PUN the_AT0 
system_NN1 of_PRF regional_AJ0 ethnic_AJ0 autonomy_NN1 ,_PUN and_CJC the_AT0 
system_NN1 of_PRF self-governance_NN1 at_PRP the_AT0 primary_AJ0 level_NN1 
of_PRF society.All_NN0 this_DT0 will_VM0 promote_VVI continuous_AJ0 
self-improvement_NN1 and_CJC development_NN1 of_PRF the_AT0 socialist_AJ0 
political_AJ0 system_NN1 ._PUN 
In_PRP deepening_VVG political_AJ0 restructuring_NN1 ,_PUN we_PNP must_VM0 
keep_VVI to_PRP the_AT0 correct_AJ0 political_AJ0 orientation.On_NN0 the_AT0 
basis_NN1 of_PRF ensuring_VVG the_AT0 people_NN0 's_POS position_NN1 as_CJS 
masters_NN2 of_PRF the_AT0 country_NN1 ,_PUN we_PNP will_VM0 expand_VVI 
socialist_AJ0 democracy_NN1 ,_PUN build_VVB a_AT0 socialist_AJ0 country_NN1 
under_PRP the_AT0 rule_NN1 of_PRF law_NN1 and_CJC develop_VVB socialist_AJ0 
political_AJ0 civilization_NN1 to_TO0 enhance_VVI the_AT0 vitality_NN1 of_PRF 
the_AT0 Party_NN1 and_CJC the_AT0 state_NN1 and_CJC arouse_VVB the_AT0 
initiative_NN1 of_PRF the_AT0 people_NN0 ._PUN 
We_PNP must_VM0 uphold_VVI the_AT0 Party_NN1 's_POS role_NN1 as_PRP the_AT0 
core_NN1 of_PRF leadership_NN1 in_PRP directing_VVG the_AT0 overall_AJ0 
situation_NN1 and_CJC coordinating_VVG the_AT0 efforts_NN2 of_PRF all_DT0 
quarters_NN2 ,_PUN and_CJC improve_VVB its_DPS capacity_NN1 for_PRP 
scientific_AJ0 ,_PUN democratic_AJ0 and_CJC law-based_AJ0 governance_NN1 
to_TO0 ensure_VVI that_CJT the_AT0 Party_NN1 leads_VVZ the_AT0 people_NN0 
in_PRP effectively_AV0 governing_VVG the_AT0 country.We_NN0 must_VM0 
ensure_VVI that_CJT all_DT0 power_NN1 of_PRF the_AT0 state_NN1 belongs_VVZ 
to_PRP the_AT0 people_NN0 ,_PUN expand_VVB the_AT0 citizens_NN2 '_POS 
orderly_AJ0 participation_NN1 in_PRP political_AJ0 affairs_NN2 at_PRP each_DT0 
level_NN1 and_CJC in_PRP every_AT0 field_NN1 ,_PUN and_CJC mobilize_VVB 
and_CJC organize_VVB the_AT0 people_NN0 as_AV0 extensively_AV0 as_CJS 
possible_AJ0 to_TO0 manage_VVI state_NN1 and_CJC social_AJ0 affairs_NN2 as_PRP 
well_PRP as_PRP economic_AJ0 and_CJC cultural_AJ0 programs_NN2 in_PRP 
accordance_PRP with_PRP the_AT0 law.We_NN0 must_VM0 uphold_VVI the_AT0 
rule_NN1 of_PRF law_NN1 as_PRP a_AT0 fundamental_AJ0 principle_NN1 and_CJC 
adopt_VVB the_AT0 socialist_AJ0 concept_NN1 of_PRF law-based_AJ0 
governance_NN1 to_TO0 ensure_VVI that_CJT all_DT0 work_NN1 of_PRF the_AT0 
state_NN1 is_VBZ based_VVN on_PRP the_AT0 law_NN1 and_CJC that_CJT the_AT0 
legitimate_AJ0 rights_NN2 and_CJC interests_NN2 of_PRF citizens_NN2 are_VBB 
safeguarded.We_NN0 must_VM0 maintain_VVI the_AT0 features_NN2 and_CJC 
advantages_NN2 of_PRF the_AT0 socialist_AJ0 political_AJ0 system_NN1 and_CJC 
define_VVB institutions_NN2 ,_PUN standards_NN2 and_CJC procedures_NN2 for_PRP 
socialist_AJ0 democracy_NN1 to_TO0 provide_VVI political_AJ0 and_CJC legal_AJ0 
guarantees_NN2 of_PRF lasting_AJ0 stability_NN1 for_PRP the_AT0 Party_NN1 
and_CJC the_AT0 country_NN1 ._PUN 
1_CRD ._PUN 
Expand_VVB people_NN0 's_POS democracy_NN1 and_CJC ensure_VVB that_CJT 
they_PNP are_VBB masters_NN2 of_PRF the_AT0 country_NN1 ._PUN 
The_AT0 essence_NN1 and_CJC core_NN1 of_PRF socialist_AJ0 democracy_NN1 
are_VBB that_CJT the_AT0 people_NN0 are_VBB masters_NN2 of_PRF the_AT0 
country_NN1 ._PUN 
We_PNP need_VVB to_TO0 improve_VVI institutions_NN2 for_PRP democracy_NN1 
,_PUN diversify_VVB its_DPS forms_NN2 and_CJC expand_VVB its_DPS channels_NN2 
,_PUN and_CJC we_PNP need_VVB to_TO0 carry_VVI out_AVP democratic_AJ0 
election_NN1 ,_PUN decision-making_NN1 ,_PUN administration_NN1 and_CJC 
oversight_VVB in_PRP accordance_PRP with_PRP the_AT0 law_NN1 to_TO0 
guarantee_VVI the_AT0 people_NN0 's_POS rights_NN2 to_TO0 be_VBI informed_VVN 
,_PUN to_TO0 participate_VVI ,_PUN to_TO0 be_VBI heard_VVN ,_PUN and_CJC 
to_TO0 oversee_VVI ._PUN 
We_PNP must_VM0 support_VVI people_NN0 's_POS congresses_NN2 in_PRP 
performing_VVG their_DPS functions_NN2 pursuant_PRP to_PRP law_NN1 and_CJC 
effectively_AV0 turn_VVB the_AT0 Party_NN1 's_POS propositions_NN2 into_PRP 
the_AT0 will_NN1 of_PRF the_AT0 state_NN1 through_PRP legal_AJ0 
procedures.We_NN0 must_VM0 ensure_VVI that_CJT deputies_NN2 to_PRP people_NN0 
's_POS congresses_NN2 exercise_VVB their_DPS functions_NN2 and_CJC powers_NN2 
in_PRP accordance_PRP with_PRP the_AT0 law_NN1 and_CJC maintain_VVB close_AJ0 
ties_NN2 with_PRP the_AT0 general_AJ0 public.We_NN0 propose_VVB that_CJT 
both_DT0 urban_AJ0 and_CJC rural_AJ0 areas_NN2 gradually_AV0 adopt_VVB the_AT0 
same_DT0 ratio_NN1 of_PRF deputies_NN2 to_PRP the_AT0 represented_VVN 
population_NN1 in_PRP elections_NN2 of_PRF deputies_NN2 to_PRP people_NN0 
's_POS congresses.We_NN0 must_VM0 strengthen_VVI the_AT0 institutions_NN2 
of_PRF standing_VVG committees_NN2 of_PRF people_NN0 's_POS congresses_NN2 
and_CJC improve_VVB their_DPS membership_NN1 composition_NN1 in_PRP terms_PRP 
of_PRP intellectual_AJ0 background_NN1 and_CJC age_NN1 ._PUN 
We_PNP will_VM0 support_VVI the_AT0 Chinese_AJ0 People_NN0 's_POS 
Political_AJ0 Consultative_AJ0 Conference_NN1 (_PUL CPPCC_NP0 )_PUR in_PRP 
performing_VVG its_DPS functions_NN2 centered_VVD on_PRP the_AT0 two_CRD 
major_AJ0 themes_NN2 of_PRF unity_NN1 and_CJC democracy_NN1 and_CJC 
improve_VVB the_AT0 system_NN1 of_PRF political_AJ0 consultation_NN1 ,_PUN 
democratic_AJ0 oversight_NN1 ,_PUN and_CJC participation_NN1 in_PRP the_AT0 
deliberation_NN1 and_CJC administration_NN1 of_PRF state_NN1 affairs.We_NN0 
will_VM0 incorporate_VVI political_AJ0 consultation_NN1 in_PRP 
decision-making_AJ0 procedures_NN2 ,_PUN improve_VVB democratic_AJ0 
oversight_NN1 and_CJC ensure_VVB that_CJT the_AT0 CPPCC_NP0 participates_VVZ 
in_PRP the_AT0 deliberation_NN1 and_CJC administration_NN1 of_PRF state_NN1 
affairs_NN2 more_AV0 effectively.The_NN0 CPPCC_NP0 is_VBZ encouraged_VVN 
to_TO0 improve_VVI itself_PNX and_CJC play_VVI its_DPS important_AJ0 role_NN1 
in_PRP coordinating_VVG relations_NN2 ,_PUN pooling_VVG strengths_NN2 ,_PUN 
making_VVG proposals_NN2 and_CJC serving_VVG the_AT0 overall_AJ0 interests_NN2 
of_PRF the_AT0 country_NN1 ._PUN 
We_PNP must_VM0 ensure_VVI equality_NN1 among_PRP all_DT0 ethnic_AJ0 
groups_NN2 and_CJC guarantee_VVB the_AT0 right_NN1 of_PRF ethnic_AJ0 
autonomous_AJ0 areas_NN2 to_TO0 exercise_VVI autonomy_NN1 pursuant_PRP to_PRP 
law_NN1 ._PUN 
To_TO0 ensure_VVI scientific_AJ0 and_CJC democratic_AJ0 decision-making_NN1 
,_PUN we_PNP will_VM0 improve_VVI the_AT0 information_NN1 and_CJC 
intellectual_AJ0 support_NN1 for_PRP it_PNP ,_PUN increase_VVB its_DPS 
transparency_NN1 and_CJC expand_VVB public_AJ0 participation_NN1 in_PRP 
it.In_NN0 principle_NN1 ,_PUN public_AJ0 hearings_NN2 must_VM0 be_VBI held_VVN 
for_PRP the_AT0 formulation_NN1 of_PRF laws_NN2 ,_PUN regulations_NN2 and_CJC 
policies_NN2 that_CJT bear_VVB closely_AV0 on_PRP the_AT0 interests_NN2 of_PRF 
the_AT0 public_NN1 ._PUN 
We_PNP need_VVB to_TO0 step_VVI up_AVP education_NN1 about_PRP citizenship_NN1 
and_CJC establish_VVI socialist_AJ0 concepts_NN2 of_PRF democracy_NN1 ,_PUN 
the_AT0 rule_NN1 of_PRF law_NN1 ,_PUN freedom_NN1 ,_PUN equality_NN1 ,_PUN 
equity_NN1 and_CJC justice_NN1 ._PUN 
We_PNP support_VVB trade_NN1 unions_NN2 ,_PUN the_AT0 Communist_AJ0 Youth_NN1 
League_NN1 ,_PUN women_NN2 's_POS federations_NN2 and_CJC other_AJ0 people_NN0 
's_POS organizations_NN2 in_PRP functioning_VVG in_PRP accordance_PRP with_PRP 
the_AT0 law_NN1 and_CJC their_DPS respective_AJ0 charters_NN2 ,_PUN 
participating_VVG in_PRP social_AJ0 management_NN1 and_CJC public_AJ0 
services_NN2 and_CJC helping_NN1 protect_VVI the_AT0 people_NN0 's_POS 
legitimate_AJ0 rights_NN2 and_CJC interests_NN2 ._PUN 
2_CRD ._PUN 
Develop_VVB primary-level_AJ0 democracy_NN1 and_CJC ensure_VVB that_CJT 
the_AT0 people_NN0 enjoy_VVB democratic_AJ0 rights_NN2 in_PRP a_AT0 more_AV0 
extensive_AJ0 and_CJC practical_AJ0 way_NN1 ._PUN 
The_AT0 most_AV0 effective_AJ0 and_CJC extensive_AJ0 way_NN1 for_PRP the_AT0 
people_NN0 to_TO0 be_VBI masters_NN2 of_PRF the_AT0 country_NN1 is_VBZ 
that_CJT they_PNP directly_AV0 exercise_VVB their_DPS democratic_AJ0 
rights_NN2 in_PRP accordance_PRP with_PRP the_AT0 law_NN1 to_TO0 manage_VVI 
public_AJ0 affairs_NN2 and_CJC public_AJ0 service_NN1 programs_NN2 at_PRP 
the_AT0 primary_AJ0 level_NN1 ,_PUN practice_NN1 self-management_NN1 ,_PUN 
self-service_AJ0 ,_PUN self-education_AJ0 and_CJC self-oversight_NN1 ,_PUN 
and_CJC exercise_VVB democratic_AJ0 oversight_NN1 over_AV0 cadres.Such_NN0 
practices_NN2 must_VM0 be_VBI emphasized_VVN and_CJC promoted_VVN as_PRP 
the_AT0 groundwork_NN1 for_PRP developing_VVG socialist_AJ0 democracy_NN1 
._PUN 
We_PNP need_VVB to_TO0 improve_VVI the_AT0 dynamic_AJ0 mechanism_NN1 of_PRF 
people_NN0 's_POS self-governance_NN1 at_PRP the_AT0 primary_AJ0 level_NN1 
under_PRP the_AT0 leadership_NN1 of_PRF primary_AJ0 Party_NN1 
organizations_NN2 ,_PUN expand_VVB the_AT0 scope_NN1 of_PRF 
self-governance_NN1 ,_PUN and_CJC improve_VVB the_AT0 institution_NN1 for_PRP 
democratic_AJ0 management_NN1 ,_PUN with_PRP a_PRP view_PRP to_PRP turning_VVG 
urban_AJ0 and_CJC rural_AJ0 neighborhoods_NN2 into_PRP communities_NN2 of_PRF 
social_AJ0 life_NN1 that_CJT are_VBB well_AV0 managed_VVN ,_PUN supported_VVN 
by_PRP complete_AJ0 services_NN2 ,_PUN and_CJC filled_VVN with_PRP 
civility_NN1 and_CJC harmony_NN1 ._PUN 
We_PNP must_VM0 rely_VVI wholeheartedly_AV0 on_PRP the_AT0 working_AJ0 
class_NN1 ,_PUN improve_VVB the_AT0 democratic_AJ0 management_NN1 system_NN1 
in_PRP enterprises_NN2 and_CJC public_AJ0 institutions_NN2 with_PRP 
workers_NN2 '_POS conferences_NN2 as_CJS its_DPS basic_AJ0 form_NN1 and_CJC 
increase_NN1 transparency_NN1 in_PRP factory_NN1 affairs_NN2 to_TO0 
support_VVI workers_NN2 '_POS participation_NN1 in_PRP management_NN1 and_CJC 
to_TO0 safeguard_VVI their_DPS legitimate_AJ0 rights_NN2 and_CJC interests_NN2 
._PUN 
We_PNP need_VVB to_TO0 deepen_VVI institutional_AJ0 reforms_NN2 at_PRP the_AT0 
town_NN1 and_CJC township_NN1 level_NN1 to_TO0 strengthen_VVI government_NN1 
authorities_NN2 there_AV0 and_CJC improve_VVI the_AT0 systems_NN2 for_PRP 
transparency_NN1 in_PRP government_NN1 and_CJC village_NN1 affairs_NN2 to_TO0 
bring_VVI about_AVP effective_AJ0 connection_NN1 and_CJC beneficial_AJ0 
interaction_NN1 between_PRP government_NN1 administration_NN1 and_CJC 
primary-level_AJ0 self-governance_NN1 ._PUN 
We_PNP also_AV0 encourage_VVB social_AJ0 organizations_NN2 to_TO0 help_VVI 
expand_VVI the_AT0 participation_NN1 by_PRP the_AT0 public_NN1 and_CJC 
report_NN1 on_PRP their_DPS petitions_NN2 to_TO0 improve_VVI the_AT0 
self-governance_AJ0 capability_NN1 of_PRF society_NN1 ._PUN 
3_CRD ._PUN 
Comprehensively_AV0 implement_VVB the_AT0 rule_NN1 of_PRF law_NN1 as_PRP a_AT0 
fundamental_AJ0 principle_NN1 and_CJC speed_VVB up_AVP the_AT0 building_NN1 
of_PRF a_AT0 socialist_AJ0 country_NN1 under_PRP the_AT0 rule_NN1 of_PRF 
law_NN1 ._PUN 
The_AT0 rule_NN1 of_PRF law_NN1 constitutes_VVZ the_AT0 essential_AJ0 
requirement_NN1 of_PRF socialist_AJ0 democracy_NN1 ._PUN 
We_PNP must_VM0 persist_VVI in_PRP scientific_AJ0 and_CJC democratic_AJ0 
legislation_NN1 to_TO0 improve_VVI the_AT0 socialist_AJ0 law_NN1 system_NN1 
with_PRP Chinese_AJ0 characteristics_NN2 ._PUN 
We_PNP will_VM0 strengthen_VVI the_AT0 enforcement_NN1 of_PRF the_AT0 
Constitution_NN1 and_CJC laws_NN2 ,_PUN ensure_VVB that_CJT all_DT0 
citizens_NN2 are_VBB equal_AJ0 before_PRP the_AT0 law_NN1 ,_PUN and_CJC 
safeguard_VVB social_AJ0 equity_NN1 and_CJC justice_NN1 and_CJC the_AT0 
consistency_NN1 ,_PUN sanctity_NN1 and_CJC authority_NN1 of_PRF the_AT0 
socialist_AJ0 legal_AJ0 system_NN1 ._PUN 
We_PNP need_VVB to_TO0 carry_VVI out_AVP government_NN1 administration_NN1 
in_PRP accordance_PRP with_PRP the_AT0 law_NN1 ._PUN 
We_PNP need_VVB to_TO0 deepen_VVI the_AT0 reform_NN1 of_PRF the_AT0 
judiciary_NN1 system_NN1 ,_PUN optimize_VVB the_AT0 distribution_NN1 of_PRF 
judicial_AJ0 functions_NN2 and_CJC powers_NN2 ,_PUN standardize_VVB 
judicial_AJ0 practices_NN2 ,_PUN and_CJC build_VVB a_AT0 fair_AJ0 ,_PUN 
efficient_AJ0 and_CJC authoritative_AJ0 socialist_AJ0 judiciary_NN1 system_NN1 
to_TO0 ensure_VVI that_CJT courts_NN2 and_CJC procuratorates_NN2 exercise_VVB 
their_DPS respective_AJ0 powers_NN2 independently_AV0 and_CJC impartially_AV0 
in_PRP accordance_PRP with_PRP the_AT0 law_NN1 ._PUN 
We_PNP need_VVB to_TO0 improve_VVI the_AT0 overall_AJ0 quality_NN1 of_PRF 
judicial_AJ0 ,_PUN procuratorial_AJ0 and_CJC public_AJ0 security_NN1 
personnel_NN2 to_TO0 ensure_VVI that_DT0 law_NN1 enforcement_NN1 is_VBZ 
strict_AJ0 ,_PUN impartial_AJ0 and_CJC civilized_AJ0 ._PUN 
We_PNP need_VVB to_TO0 step_VVI up_AVP the_AT0 education_NN1 campaign_NN1 
to_TO0 increase_VVI public_AJ0 awareness_NN1 of_PRF law_NN1 ,_PUN and_CJC 
promote_VVB the_AT0 spirit_NN1 of_PRF the_AT0 rule_NN1 of_PRF law_NN1 ,_PUN 
creating_VVG a_AT0 social_AJ0 environment_NN1 in_PRP which_DTQ people_NN0 
study_NN1 ,_PUN abide_VVB by_AVP and_CJC apply_VVB laws_NN2 of_PRF their_DPS 
own_DT0 accord_NN1 ._PUN 
We_PNP must_VM0 respect_VVI and_CJC safeguard_VVI human_AJ0 rights_NN2 ,_PUN 
and_CJC ensure_VVI the_AT0 equal_AJ0 right_NN1 to_PRP participation_NN1 
and_CJC development_NN1 for_PRP all_DT0 members_NN2 of_PRF society_NN1 in_PRP 
accordance_PRP with_PRP the_AT0 law_NN1 ._PUN 
Party_NN1 organizations_NN2 at_PRP all_DT0 levels_NN2 and_CJC all_DT0 
Party_NN1 members_NN2 must_VM0 act_VVI under_PRP the_AT0 Constitution_NN1 
and_CJC laws_NN2 on_PRP their_DPS own_DT0 initiative_NN1 and_CJC take_VVB 
the_AT0 lead_NN1 in_PRP upholding_VVG the_AT0 authority_NN1 of_PRF the_AT0 
Constitution_NN1 and_CJC laws_NN2 ._PUN 
4_CRD ._PUN 
Expand_VVB the_AT0 patriotic_AJ0 united_AJ0 front_NN1 and_CJC unite_VVB 
with_PRP all_DT0 forces_NN2 that_CJT can_VM0 be_VBI united_VVN ._PUN 
Promoting_VVG harmony_NN1 in_PRP relations_NN2 between_PRP political_AJ0 
parties_NN2 ,_PUN between_PRP ethnic_AJ0 groups_NN2 ,_PUN between_PRP 
religions_NN2 ,_PUN between_PRP social_AJ0 strata_NN2 ,_PUN and_CJC 
between_PRP our_DPS compatriots_NN2 at_PRP home_NN1 and_CJC overseas_AV0 
plays_VVZ an_AT0 irreplaceable_AJ0 role_NN1 in_PRP enhancing_VVG unity_NN1 
and_CJC pooling_VVG strengths_NN2 ._PUN 
Acting_VVG on_PRP the_AT0 principle_NN1 of_PRF long-term_AJ0 coexistence_NN1 
,_PUN mutual_AJ0 oversight_NN1 ,_PUN sincerity_NN1 ,_PUN and_CJC sharing_NN1 
of_PRF both_DT0 good_AJ0 and_CJC bad_AJ0 times_NN2 ,_PUN we_PNP will_VM0 
strengthen_VVI our_DPS cooperation_NN1 with_PRP the_AT0 democratic_AJ0 
parties_NN2 ,_PUN support_VVB them_PNP and_CJC personages_NN2 without_PRP 
party_NN1 affiliation_NN1 in_PRP better_AV0 performing_VVG their_DPS 
functions_NN2 of_PRF participation_NN1 in_PRP the_AT0 deliberation_NN1 and_CJC 
administration_NN1 of_PRF state_NN1 affairs_NN2 and_CJC democratic_AJ0 
oversight_NN1 ,_PUN and_CJC select_AJ0 and_CJC recommend_VVB a_AT0 greater_AJC 
number_NN1 of_PRF outstanding_AJ0 non-CPC_AJ0 persons_NN2 for_PRP leading_AJ0 
positions_NN2 ._PUN 
Keeping_VVG in_PRP mind_NN1 the_AT0 objective_NN1 of_PRF all_DT0 ethnic_AJ0 
groups_NN2 working_VVG together_AV0 for_PRP common_AJ0 prosperity_NN1 and_CJC 
development_NN1 ,_PUN we_PNP must_VM0 guarantee_VVI the_AT0 legitimate_AJ0 
rights_NN2 and_CJC interests_NN2 of_PRF ethnic_AJ0 minorities_NN2 ,_PUN 
and_CJC strengthen_VVB and_CJC develop_VVB socialist_AJ0 ethnic_AJ0 
relations_NN2 based_VVN on_PRP equality_NN1 ,_PUN solidarity_NN1 ,_PUN 
mutual_AJ0 assistance_NN1 and_CJC harmony_NN1 ._PUN 
We_PNP will_VM0 fully_AV0 implement_VVI the_AT0 Party_NN1 's_POS basic_AJ0 
principle_NN1 for_PRP its_DPS work_NN1 related_VVN to_PRP religious_AJ0 
affairs_NN2 and_CJC bring_VVB into_PRP play_NN1 the_AT0 positive_AJ0 role_NN1 
of_PRF religious_AJ0 personages_NN2 and_CJC believers_NN2 in_PRP promoting_VVG 
economic_AJ0 and_CJC social_AJ0 development_NN1 ._PUN 
We_PNP encourage_VVB members_NN2 of_PRF emerging_VVG social_AJ0 strata_NN2 
to_TO0 take_VVI an_AT0 active_AJ0 part_NN1 in_PRP building_NN1 socialism_NN1 
with_PRP Chinese_AJ0 characteristics_NN2 ._PUN 
We_PNP will_VM0 conscientiously_AV0 follow_VVI the_AT0 Party_NN1 's_POS 
policy_NN1 on_PRP overseas_AJ0 Chinese_AJ0 affairs_NN2 and_CJC support_VVB 
overseas_AV0 Chinese_AJ0 nationals_NN2 ,_PUN returned_VVD overseas_AJ0 
Chinese_AJ0 and_CJC their_DPS relatives_NN2 in_PRP caring_VVG about_PRP 
and_CJC participating_VVG in_PRP the_AT0 modernization_NN1 drive_NN1 and_CJC 
the_AT0 great_AJ0 cause_NN1 of_PRF peaceful_AJ0 reunification_NN1 of_PRF 
the_AT0 motherland._NN0 5_CRD ._PUN 
Accelerate_VVB the_AT0 reform_NN1 of_PRF the_AT0 administrative_AJ0 system_NN1 
and_CJC build_VVB a_AT0 service-oriented_AJ0 government_NN1 ._PUN 
The_AT0 administrative_AJ0 reform_NN1 is_VBZ an_AT0 important_AJ0 part_NN1 
of_PRF the_AT0 efforts_NN2 to_TO0 deepen_VVI China_NP0 's_POS overall_AJ0 
reform_NN1 ._PUN 
We_PNP must_VM0 lose_VVI no_AT0 time_NN1 in_PRP working_VVG out_AVP a_AT0 
master_NN1 plan_NN1 for_PRP it_PNP ,_PUN with_PRP the_AT0 focus_NN1 on_PRP 
changing_AJ0 functions_NN2 ,_PUN straightening_VVG out_AVP relations_NN2 ,_PUN 
optimizing_VVG the_AT0 setup_NN1 and_CJC raising_VVG efficiency_NN1 ,_PUN 
and_CJC bring_VVB about_AVP a_AT0 system_NN1 which_DTQ matches_VVZ powers_NN2 
with_PRP responsibilities_NN2 ,_PUN divides_VVZ work_NN1 in_PRP a_AT0 
rational_AJ0 way_NN1 ,_PUN fosters_VVZ scientific_AJ0 decision-making_NN1 
,_PUN and_CJC ensures_VVZ smooth_AJ0 enforcement_NN1 and_CJC effective_AJ0 
oversight_NN1 ._PUN 
We_PNP need_VVB to_TO0 improve_VVI the_AT0 government_NN1 responsibility_NN1 
system_NN1 and_CJC the_AT0 public_AJ0 service_NN1 system_NN1 ,_PUN promote_VVB 
e-government_AJ0 and_CJC strengthen_VVB social_AJ0 management_NN1 and_CJC 
public_AJ0 services_NN2 ._PUN 
We_PNP will_VM0 accelerate_VVI the_AT0 separation_NN1 of_PRF the_AT0 
functions_NN2 of_PRF the_AT0 government_NN1 from_PRP those_DT0 of_PRF 
enterprises_NN2 ,_PUN state_VVB assets_NN2 management_NN1 authorities_NN2 
,_PUN public_AJ0 institutions_NN2 and_CJC market-based_AJ0 intermediaries_NN2 
,_PUN standardize_VVB administrative_AJ0 practices_NN2 ,_PUN strengthen_VVB 
administrative_AJ0 law-enforcement_AJ0 agencies_NN2 ,_PUN reduce_VVB the_AT0 
number_NN1 of_PRF matters_NN2 requiring_VVG administrative_AJ0 examination_NN1 
and_CJC approval_NN1 and_CJC standardize_VVB such_DT0 procedures_NN2 ,_PUN 
and_CJC reduce_VVB government_NN1 intervention_NN1 in_PRP microeconomic_AJ0 
operations_NN2 ._PUN 
We_PNP will_VM0 standardize_VVI the_AT0 relationship_NN1 between_PRP local_AJ0 
departments_NN2 directly_AV0 under_AV0 central_AJ0 government_NN1 organs_NN2 
and_CJC local_AJ0 governments_NN2 ._PUN 
We_PNP will_VM0 step_VVI up_AVP our_DPS efforts_NN2 to_TO0 streamline_VVI 
government_NN1 organs_NN2 ,_PUN explore_VVB ways_NN2 to_TO0 establish_VVI 
greater_AJC departments_NN2 with_PRP integrated_AJ0 functions_NN2 ,_PUN 
and_CJC improve_VVB the_AT0 mechanism_NN1 of_PRF coordination_NN1 and_CJC 
collaboration_NN1 between_PRP government_NN1 departments_NN2 ._PUN 
We_PNP will_VM0 downsize_VVI and_CJC standardize_VVI various_AJ0 organs_NN2 
for_PRP deliberation_NN1 and_CJC coordination_NN1 and_CJC their_DPS 
working_AJ0 offices_NN2 ,_PUN cut_VVB down_AVP levels_NN2 of_PRF 
administration_NN1 ,_PUN minimize_VVB its_DPS costs_NN2 ,_PUN and_CJC 
address_VVB the_AT0 problems_NN2 of_PRF overlapping_AJ0 organizations_NN2 
and_CJC functions_NN2 and_CJC conflicting_AJ0 policies_NN2 from_PRP 
different_AJ0 departments_NN2 ._PUN 
We_PNP will_VM0 give_VVI overall_AJ0 consideration_NN1 to_PRP the_AT0 
setup_NN1 of_PRF Party_NN1 committees_NN2 and_CJC governments_NN2 as_PRP 
well_PRP as_PRP that_DT0 of_PRF people_NN0 's_POS congresses_NN2 and_CJC 
CPPCC_NP0 committees_NN2 ,_PUN reduce_VVB the_AT0 number_NN1 of_PRF their_DPS 
leading_AJ0 positions_NN2 and_CJC strictly_AV0 control_VVB their_DPS 
staffing_NN1 ._PUN 
We_PNP will_VM0 step_VVI up_AVP the_AT0 restructuring_NN1 of_PRF different_AJ0 
categories_NN2 of_PRF public_AJ0 institutions_NN2 ._PUN 
6_CRD ._PUN 
Improve_VVB the_AT0 mechanism_NN1 of_PRF restraint_NN1 and_CJC oversight_NN1 
and_CJC ensure_VVB that_DT0 power_NN1 entrusted_VVN by_PRP the_AT0 people_NN0 
is_VBZ always_AV0 exercised_VVN in_PRP their_DPS interests_NN2 ._PUN 
Power_NN1 must_VM0 be_VBI exercised_VVN in_PRP the_AT0 sunshine_NN1 to_TO0 
ensure_VVI that_CJT it_PNP is_VBZ exercised_VVN correctly_AV0 ._PUN 
We_PNP must_VM0 have_VHI institutions_NN2 to_TO0 govern_VVI power_NN1 ,_PUN 
work_NN1 and_CJC personnel_NN2 ,_PUN and_CJC establish_VVB a_AT0 sound_NN1 
structure_NN1 of_PRF power_NN1 and_CJC a_AT0 mechanism_NN1 for_PRP its_DPS 
operation_NN1 in_PRP which_DTQ decision-making_NN1 ,_PUN enforcement_NN1 
and_CJC oversight_VVB powers_NN2 check_VVB each_PNX other_PNX and_CJC 
function_NN1 in_PRP coordination_NN1 ._PUN 
We_PNP will_VM0 improve_VVI organic_AJ0 laws_NN2 and_CJC rules_NN2 of_PRF 
procedure_NN1 to_TO0 ensure_VVI that_DT0 state_NN1 organs_NN2 exercise_VVB 
their_DPS powers_NN2 and_CJC perform_VVB their_DPS functions_NN2 and_CJC 
responsibilities_NN2 within_PRP their_DPS statutory_AJ0 jurisdiction_NN1 
and_CJC in_PRP accordance_PRP with_PRP legal_AJ0 procedures_NN2 ._PUN 
We_PNP will_VM0 improve_VVI the_AT0 open_AJ0 administrative_AJ0 system_NN1 
in_PRP various_AJ0 areas_NN2 and_CJC increase_NN1 transparency_NN1 in_PRP 
government_NN1 work_NN1 ,_PUN thus_AV0 enhancing_VVG the_AT0 people_NN0 's_POS 
trust_NN1 in_PRP the_AT0 government_NN1 ._PUN 
We_PNP will_VM0 focus_VVI on_PRP tightening_AJ0 oversight_NN1 over_PRP 
leading_AJ0 cadres_NN2 and_CJC especially_AV0 principal_AJ0 ones_NN2 ,_PUN 
over_PRP the_AT0 management_NN1 and_CJC use_NN1 of_PRF human_NN1 ,_PUN 
financial_AJ0 and_CJC material_NN1 resources_NN2 ,_PUN and_CJC over_PRP 
key_AJ0 positions.We_NN0 will_VM0 improve_VVI the_AT0 systems_NN2 of_PRF 
inquiries_NN2 ,_PUN accountability_NN1 ,_PUN economic_AJ0 responsibility_NN1 
auditing_NN1 ,_PUN resignation_NN1 and_CJC recall_VVB ._PUN 
We_PNP will_VM0 implement_VVI the_AT0 intra-Party_AJ0 oversight_NN1 
regulations_NN2 ,_PUN strengthen_VVB democratic_AJ0 oversight_NN1 and_CJC 
give_VVB scope_NN1 to_PRP the_AT0 oversight_NN1 role_NN1 of_PRF public_NN1 
opinion_NN1 ,_PUN pooling_VVG forces_NN2 of_PRF oversight_NN1 from_PRP all_DT0 
sides_NN2 to_TO0 make_VVI it_PNP more_AV0 effective_AJ0 ._PUN 
Democracy_NN1 will_VM0 keep_VVI developing_VVG along_PRP with_PRP the_AT0 
progress_NN1 of_PRF socialism_NN1 ._PUN 
In_PRP the_AT0 historical_AJ0 course_NN1 of_PRF developing_AJ0 socialism_NN1 
with_PRP Chinese_AJ0 characteristics_NN2 ,_PUN Chinese_AJ0 Communists_NN2 
and_CJC the_AT0 Chinese_AJ0 people_NN0 will_VM0 surely_AV0 advance_VVI 
socialist_AJ0 democracy_NN1 that_CJT is_VBZ full_AJ0 of_PRF vitality_NN1 ._PUN
