# Supplementary material for: Unraveling image construction by modality: Corpus-based diachronic insights into the reports to the Party Congress of China
Source: PLoS One. 2025 Mar 5;20(3):e0316017. doi: 10.1371/journal.pone.0316017 (PMC11882057; doi:10.1371/journal.pone.0316017)
Supplement: S1 File — (ZIP) [file pone.0316017.s001.zip › S1_Fig.zip/Corpus/Annotations/Annotations of the RNCs sections(by section)/S3_politics/18.EN_S3_politics - .txt]

V._PRP Keeping_VVG to_PRP the_AT0 Socialist_AJ0 Path_NN1 of_PRF Making_VVG 
Political_AJ0 Advance_NN1 with_PRP Chinese_AJ0 Characteristics_NN2 and_CJC 
Promoting_VVG Reform_NN1 of_PRF the_AT0 Political_AJ0 Structure_NN1 People_NN0 
's_POS democracy_NN1 is_VBZ a_AT0 brilliant_AJ0 banner_NN1 that_CJT has_VHZ 
always_AV0 been_VBN held_VVN high_AJ0 by_PRP our_DPS Party_NN1 ._PUN 
Since_CJS the_AT0 policy_NN1 of_PRF reform_NN1 and_CJC opening_VVG up_AVP 
was_VBD introduced_VVN ,_PUN we_PNP have_VHB reviewed_VVN our_DPS 
experience_NN1 ,_PUN both_AV0 positive_AJ0 and_CJC negative_AJ0 ,_PUN in_PRP 
developing_VVG socialist_AJ0 democracy_NN1 and_CJC reaffirmed_VVD that_CJT 
people_NN0 's_POS democracy_NN1 is_VBZ the_AT0 life_NN1 of_PRF 
socialism.We_NN0 have_VHB ensured_VVN that_CJT all_DT0 power_NN1 of_PRF 
the_AT0 state_NN1 belongs_VVZ to_PRP the_AT0 people_NN0 and_CJC worked_VVD 
to_TO0 steadily_AV0 promote_VVI reform_NN1 of_PRF the_AT0 political_AJ0 
structure.As_NN0 a_AT0 result_NN1 ,_PUN we_PNP have_VHB made_VVN major_AJ0 
progress_NN1 in_PRP developing_VVG socialist_AJ0 democracy_NN1 and_CJC 
opened_VVD up_AVP and_CJC kept_VVN to_PRP the_AT0 socialist_AJ0 path_NN1 
of_PRF making_VVG political_AJ0 advance_NN1 with_PRP Chinese_AJ0 
characteristics_NN2 ,_PUN thus_AV0 charting_VVG the_AT0 correct_AJ0 course_NN1 
for_PRP achieving_VVG the_AT0 most_AV0 extensive_AJ0 possible_AJ0 people_NN0 
's_POS democracy_NN1 in_PRP China_NP0 ._PUN 
The_AT0 reform_NN1 of_PRF the_AT0 political_AJ0 structure_NN1 is_VBZ an_AT0 
important_AJ0 part_NN1 of_PRF China_NP0 's_POS overall_AJ0 reform_NN1 ._PUN 
We_PNP must_VM0 continue_VVI to_TO0 make_VVI both_AV0 active_AJ0 and_CJC 
prudent_AJ0 efforts_NN2 to_TO0 carry_VVI out_AVP the_AT0 reform_NN1 of_PRF 
the_AT0 political_AJ0 structure_NN1 ,_PUN and_CJC make_VVB people_NN0 's_POS 
democracy_NN1 more_AV0 extensive_AJ0 ,_PUN fuller_AJC in_PRP scope_NN1 and_CJC 
sounder_NN1 in_PRP practice_NN1 ._PUN 
We_PNP must_VM0 ensure_VVI the_AT0 unity_NN1 of_PRF the_AT0 leadership_NN1 
of_PRF the_AT0 Party_NN1 ,_PUN the_AT0 position_NN1 of_PRF the_AT0 people_NN0 
as_CJS masters_NN2 of_PRF the_AT0 country_NN1 and_CJC law-based_AJ0 
governance.To_NN0 guarantee_VVB the_AT0 fundamental_AJ0 position_NN1 of_PRF 
the_AT0 people_NN0 as_CJS masters_NN2 of_PRF the_AT0 country_NN1 and_CJC 
to_TO0 reach_VVI the_AT0 goal_NN1 of_PRF enhancing_VVG the_AT0 vitality_NN1 
of_PRF the_AT0 Party_NN1 and_CJC country_NN1 and_CJC keeping_VVG the_AT0 
people_NN0 fully_AV0 motivated_VVN ,_PUN we_PNP should_VM0 expand_VVI 
socialist_AJ0 democracy_NN1 ,_PUN accelerate_VVB the_AT0 building_NN1 of_PRF 
a_AT0 socialist_AJ0 country_NN1 based_VVN on_PRP the_AT0 rule_NN1 of_PRF 
law_NN1 ,_PUN and_CJC promote_VVB socialist_AJ0 political_AJ0 progress_NN1 
._PUN 
We_PNP should_VM0 place_VVI greater_AJC emphasis_NN1 on_PRP improving_VVG 
the_AT0 way_NN1 the_AT0 Party_NN1 exercises_VVZ leadership_NN1 and_CJC 
governance_NN1 to_TO0 ensure_VVI that_CJT it_PNP leads_VVZ the_AT0 people_NN0 
in_PRP effectively_AV0 governing_VVG the_AT0 country.We_NN0 should_VM0 
attach_VVI greater_AJC importance_NN1 to_PRP improving_VVG the_AT0 system_NN1 
of_PRF democracy_NN1 and_CJC diversifying_VVG the_AT0 forms_NN2 of_PRF 
democracy_NN1 to_TO0 ensure_VVI that_CJT the_AT0 people_NN0 conduct_VVB 
democratic_AJ0 elections_NN2 ,_PUN decision-making_NN1 ,_PUN 
administration_NN1 and_CJC oversight_VVB in_PRP accordance_PRP with_PRP 
the_AT0 law.We_NN0 should_VM0 give_VVI greater_AJC scope_NN1 to_PRP the_AT0 
important_AJ0 role_NN1 the_AT0 rule_NN1 of_PRF law_NN1 plays_VVZ in_PRP 
the_AT0 country_NN1 's_POS governance_NN1 and_CJC in_PRP social_AJ0 
management_NN1 ,_PUN uphold_VVB the_AT0 unity_NN1 ,_PUN sanctity_NN1 and_CJC 
authority_NN1 of_PRF the_AT0 country_NN1 's_POS legal_AJ0 system_NN1 and_CJC 
ensure_VVB that_CJT the_AT0 people_NN0 enjoy_VVB extensive_AJ0 rights_NN2 
and_CJC freedoms_NN2 as_CJS prescribed_VVN by_PRP law_NN1 ._PUN 
We_PNP should_VM0 place_VVI high_AJ0 importance_NN1 on_PRP systemic_AJ0 
building_NN1 ,_PUN give_VVB full_AJ0 play_NN1 to_PRP the_AT0 strength_NN1 
of_PRF the_AT0 socialist_AJ0 political_AJ0 system_NN1 and_CJC draw_VVB on_PRP 
the_AT0 political_AJ0 achievements_NN2 of_PRF other_AJ0 societies.However_NN0 
,_PUN we_PNP will_VM0 never_AV0 copy_VVI a_AT0 Western_AJ0 political_AJ0 
system_NN1 ._PUN 
1_CRD ._PUN 
Support_VVB and_CJC ensure_VVB the_AT0 exercise_NN1 of_PRF state_NN1 power_NN1 
by_PRP the_AT0 people_NN0 through_PRP people_NN0 's_POS congresses_NN2 The_AT0 
system_NN1 of_PRF people_NN0 's_POS congresses_NN2 is_VBZ China_NP0 's_POS 
fundamental_AJ0 political_AJ0 system_NN1 for_PRP guaranteeing_VVG that_CJT 
the_AT0 people_NN0 decide_VVB their_DPS own_DT0 destiny_NN1 ._PUN 
We_PNP should_VM0 make_VVI good_AJ0 use_NN1 of_PRF legal_AJ0 procedures_NN2 
to_TO0 turn_VVI the_AT0 Party_NN1 's_POS propositions_NN2 into_PRP the_AT0 
will_NN1 of_PRF the_AT0 state.We_NN0 should_VM0 support_VVI people_NN0 's_POS 
congresses_NN2 and_CJC their_DPS standing_NN1 committees_NN2 in_PRP fully_AV0 
playing_VVG their_DPS role_NN1 as_CJS organs_NN2 of_PRF state_NN1 power_NN1 
,_PUN in_PRP exercising_VVG legislative_AJ0 ,_PUN oversight_VVB ,_PUN 
policymaking_NN1 ,_PUN and_CJC personnel_NN2 appointment_NN1 and_CJC 
dismissal_NN1 powers_NN2 in_PRP accordance_PRP with_PRP the_AT0 law_NN1 ,_PUN 
in_PRP strengthening_VVG organization_NN1 and_CJC coordination_NN1 of_PRF 
legislative_AJ0 work_NN1 ,_PUN in_PRP stepping_VVG up_AVP their_DPS 
oversight_NN1 of_PRF people_NN0 's_POS governments_NN2 ,_PUN courts_NN2 
and_CJC procuratorates_NN2 ,_PUN and_CJC in_PRP tightening_AJ0 examination_NN1 
and_CJC oversight_NN1 of_PRF all_DT0 government_NN1 budgets_NN2 and_CJC 
final_AJ0 accounts_NN2 ._PUN 
The_AT0 proportion_NN1 of_PRF community-level_AJ0 deputies_NN2 to_PRP 
people_NN0 's_POS congresses_NN2 ,_PUN particularly_AV0 those_DT0 elected_VVN 
from_PRP among_PRP workers_NN2 ,_PUN farmers_NN2 and_CJC intellectuals_NN2 
on_PRP the_AT0 frontlines_NN2 of_PRF various_AJ0 fields_NN2 of_PRF 
endeavor_NN1 should_VM0 be_VBI raised_VVN ,_PUN while_CJS that_DT0 of_PRF 
deputies_NN2 from_PRP among_PRP leading_AJ0 Party_NN1 and_CJC government_NN1 
officials_NN2 should_VM0 be_VBI reduced_VVN ._PUN 
Deputy_NN1 liaison_NN1 offices_NN2 should_VM0 be_VBI established_VVN in_PRP 
people_NN0 's_POS congresses_NN2 to_TO0 improve_VVI the_AT0 mechanism_NN1 
for_PRP deputies_NN2 to_TO0 maintain_VVI contact_NN1 with_PRP the_AT0 
people_NN0 ._PUN 
The_AT0 organizational_AJ0 system_NN1 for_PRP organs_NN2 of_PRF state_NN1 
power_NN1 should_VM0 be_VBI improved.The_NN0 age_NN1 mix_NN1 of_PRF the_AT0 
members_NN2 of_PRF the_AT0 standing_NN1 committees_NN2 and_CJC special_AJ0 
committees_NN2 of_PRF people_NN0 's_POS congresses_NN2 should_VM0 be_VBI 
improved_VVN and_CJC the_AT0 areas_NN2 of_PRF their_DPS expertise_NN1 
should_VM0 be_VBI widened.The_NN0 proportion_NN1 of_PRF the_AT0 full-time_AJ0 
members_NN2 of_PRF these_DT0 committees_NN2 should_VM0 be_VBI 
raised.Deputies_NN0 to_PRP people_NN0 's_POS congresses_NN2 and_CJC 
members_NN2 of_PRF these_DT0 committees_NN2 should_VM0 enhance_VVI their_DPS 
capability_NN1 to_TO0 perform_VVI their_DPS duties_NN2 pursuant_PRP to_PRP 
law_NN1 ._PUN 
2_CRD ._PUN 
Improve_VVB the_AT0 system_NN1 of_PRF socialist_AJ0 consultative_AJ0 
democracy_NN1 Socialist_AJ0 consultative_AJ0 democracy_NN1 is_VBZ an_AT0 
important_AJ0 form_NN1 of_PRF people_NN0 's_POS democracy_NN1 in_PRP our_DPS 
country_NN1 ._PUN 
We_PNP should_VM0 improve_VVI its_DPS institutions_NN2 and_CJC work_VVI 
mechanisms_NN2 and_CJC promote_VVB its_DPS extensive_AJ0 ,_PUN multilevel_VVB 
,_PUN and_CJC institutionalized_AJ0 development_NN1 ._PUN 
Extensive_AJ0 consultations_NN2 should_VM0 be_VBI carried_VVN out_AVP on_PRP 
major_AJ0 issues_NN2 relating_VVG to_PRP economic_AJ0 and_CJC social_AJ0 
development_NN1 as_PRP well_PRP as_PRP specific_AJ0 problems_NN2 involving_VVG 
the_AT0 people_NN0 's_POS immediate_AJ0 interests_NN2 through_PRP organs_NN2 
of_PRF state_NN1 power_NN1 ,_PUN committees_NN2 of_PRF the_AT0 Chinese_AJ0 
People_NN0 's_POS Political_AJ0 Consultative_AJ0 Conference_NN1 ,_PUN 
political_AJ0 parties_NN2 ,_PUN people_NN0 's_POS organizations_NN2 and_CJC 
other_AJ0 channels_NN2 to_TO0 solicit_VVI a_AT0 wide_AJ0 range_NN1 of_PRF 
opinions_NN2 ,_PUN pool_NN1 wisdom_NN1 of_PRF the_AT0 people_NN0 ,_PUN 
increase_VVB consensus_NN1 ,_PUN and_CJC build_VVB up_AVP synergy_NN1 ._PUN 
We_PNP should_VM0 adhere_VVI to_PRP and_CJC improve_VVI the_AT0 system_NN1 
of_PRF multiparty_AJ0 cooperation_NN1 and_CJC political_AJ0 consultation_NN1 
under_PRP the_AT0 leadership_NN1 of_PRF the_AT0 Communist_AJ0 Party_NN1 of_PRF 
China_NP0 and_CJC make_VVB the_AT0 Chinese_AJ0 People_NN0 's_POS Political_AJ0 
Consultative_AJ0 Conference_NN1 serve_VVB as_PRP a_AT0 major_AJ0 channel_NN1 
for_PRP conducting_VVG consultative_AJ0 democracy.The_NN0 Chinese_AJ0 
People_NN0 's_POS Political_AJ0 Consultative_AJ0 Conference_NN1 should_VM0 
,_PUN focusing_VVG on_PRP the_AT0 themes_NN2 of_PRF unity_NN1 and_CJC 
democracy_NN1 ,_PUN improve_VVB systems_NN2 of_PRF political_AJ0 
consultation_NN1 ,_PUN democratic_AJ0 oversight_NN1 ,_PUN and_CJC 
participation_NN1 in_PRP the_AT0 deliberation_NN1 and_CJC administration_NN1 
of_PRF state_NN1 affairs_NN2 ,_PUN and_CJC deliver_VVB a_AT0 better_AJC 
job_NN1 in_PRP coordinating_VVG relations_NN2 ,_PUN pooling_VVG strength_NN1 
and_CJC making_VVG proposals_NN2 in_PRP the_AT0 overall_AJ0 interests_NN2 
of_PRF the_AT0 country_NN1 ._PUN 
We_PNP should_VM0 strengthen_VVI political_AJ0 consultation_NN1 with_PRP 
the_AT0 democratic_AJ0 parties_NN2 ,_PUN make_VVB political_AJ0 
consultation_NN1 a_AT0 part_NN1 of_PRF the_AT0 policymaking_NN1 process_NN1 
,_PUN conduct_VVB consultations_NN2 before_PRP and_CJC when_AVQ policy_NN1 
decisions_NN2 are_VBB made_VVN ,_PUN and_CJC make_VVB democratic_AJ0 
consultation_NN1 more_AV0 effective_AJ0 ._PUN 
We_PNP should_VM0 conduct_VVI intensive_AJ0 consultations_NN2 on_PRP 
special_AJ0 issues_NN2 with_PRP those_DT0 who_PNQ work_VVB on_PRP these_DT0 
issues_NN2 ,_PUN with_PRP representatives_NN2 from_PRP all_DT0 sectors_NN2 
of_PRF society_NN1 ,_PUN and_CJC with_PRP relevant_AJ0 government_NN1 
authorities_NN2 on_PRP the_AT0 handling_NN1 of_PRF proposals_NN2 ._PUN 
We_PNP should_VM0 actively_AV0 carry_VVI out_AVP democratic_AJ0 
consultation_NN1 at_PRP the_AT0 community_NN1 level_NN1 ._PUN 
3_CRD ._PUN 
Improve_VVB community-level_AJ0 democracy_NN1 An_AT0 important_AJ0 way_NN1 
for_PRP the_AT0 people_NN0 to_TO0 directly_AV0 exercise_VVI their_DPS 
democratic_AJ0 rights_NN2 in_PRP accordance_PRP with_PRP the_AT0 law_NN1 
is_VBZ for_PRP them_PNP to_TO0 conduct_VVI self-management_NN1 ,_PUN 
self-service_AJ0 ,_PUN self-education_NN1 ,_PUN and_CJC self-oversight_NN1 
in_PRP exercising_VVG urban_AJ0 and_CJC rural_AJ0 community_NN1 governance_NN1 
,_PUN in_PRP managing_VVG community-level_AJ0 public_AJ0 affairs_NN2 and_CJC 
in_PRP running_VVG public_AJ0 service_NN1 programs_NN2 ._PUN 
We_PNP should_VM0 improve_VVI the_AT0 mechanism_NN1 for_PRP 
community-level_AJ0 self-governance_NN1 under_PRP the_AT0 leadership_NN1 
of_PRF community-level_AJ0 Party_NN1 organizations_NN2 to_TO0 make_VVI it_PNP 
full_AJ0 of_PRF vitality.We_NN0 should_VM0 broaden_VVI the_AT0 scope_NN1 
and_CJC channels_NN2 of_PRF such_DT0 self-governance_NN1 and_CJC enrich_VVB 
its_DPS content_NN1 and_CJC forms_NN2 ,_PUN with_PRP the_AT0 focus_NN1 on_PRP 
expanding_VVG orderly_AJ0 participation_NN1 ,_PUN promoting_VVG 
transparency_NN1 in_PRP information_NN1 ,_PUN improving_AJ0 deliberation_NN1 
and_CJC consultation_NN1 on_PRP public_AJ0 affairs_NN2 ,_PUN and_CJC 
strengthening_VVG oversight_NN1 of_PRF the_AT0 exercise_NN1 of_PRF power_NN1 
,_PUN to_TO0 ensure_VVI that_CJT the_AT0 people_NN0 have_VHB greater_AJC 
and_CJC more_AV0 tangible_AJ0 democratic_AJ0 rights_NN2 ._PUN 
We_PNP should_VM0 rely_VVI wholeheartedly_AV0 on_PRP the_AT0 working_AJ0 
class_NN1 ,_PUN improve_VVB the_AT0 democratic_AJ0 management_NN1 system_NN1 
in_PRP enterprises_NN2 and_CJC public_AJ0 institutions_NN2 with_PRP 
workers_NN2 and_CJC employees_NN2 '_POS congress_NN1 as_CJS its_DPS basic_AJ0 
form_NN1 ,_PUN and_CJC protect_VVB workers_NN2 and_CJC employees_NN2 '_POS 
democratic_AJ0 rights_NN2 to_TO0 participate_VVI in_PRP management_NN1 and_CJC 
oversight_NN1 ._PUN 
Community-level_AJ0 organizations_NN2 of_PRF various_AJ0 types_NN2 should_VM0 
also_AV0 get_VVI involved_VVN to_TO0 integrate_VVI government_NN1 
administration_NN1 and_CJC community-level_AJ0 democracy_NN1 ._PUN 
4_CRD ._PUN 
Promote_VVB law-based_AJ0 governance_NN1 of_PRF the_AT0 country_NN1 in_PRP 
an_AT0 all-around_DT0 way_NN1 The_AT0 rule_NN1 of_PRF law_NN1 is_VBZ the_AT0 
basic_AJ0 way_NN1 for_PRP running_VVG the_AT0 country_NN1 ._PUN 
We_PNP should_VM0 make_VVI laws_NN2 in_PRP a_AT0 scientific_AJ0 way_NN1 ,_PUN 
enforce_VVB them_PNP strictly_AV0 ,_PUN administer_VVB justice_NN1 
impartially_AV0 ,_PUN and_CJC ensure_VVB that_CJT everyone_PNI abides_VVZ 
by_PRP the_AT0 law.We_NN0 must_VM0 make_VVI sure_AJ0 that_CJT all_DT0 are_VBB 
equal_AJ0 before_PRP the_AT0 law_NN1 and_CJC that_CJT laws_NN2 are_VBB 
observed_VVN and_CJC strictly_AV0 enforced_VVN and_CJC lawbreakers_NN2 are_VBB 
prosecuted_VVN ._PUN 
We_PNP should_VM0 improve_VVI the_AT0 socialist_AJ0 system_NN1 of_PRF laws_NN2 
with_PRP Chinese_AJ0 characteristics_NN2 ,_PUN strengthen_VVB legislation_NN1 
in_PRP key_AJ0 areas_NN2 ,_PUN and_CJC expand_VVB channels_NN2 for_PRP 
people_NN0 's_POS orderly_AJ0 participation_NN1 in_PRP the_AT0 legislative_AJ0 
process_NN1 ._PUN 
We_PNP should_VM0 exercise_VVI government_NN1 administration_NN1 in_PRP 
accordance_PRP with_PRP the_AT0 law_NN1 and_CJC ensure_VVB that_DT0 law_NN1 
enforcement_NN1 is_VBZ conducted_VVN in_PRP a_AT0 strict_AJ0 ,_PUN fair_AJ0 
,_PUN and_CJC civilized_AJ0 way_NN1 according_PRP to_PRP due_AJ0 
procedures_NN2 ._PUN 
We_PNP should_VM0 continue_VVI to_TO0 deepen_VVI reform_NN1 of_PRF the_AT0 
judicial_AJ0 structure_NN1 ,_PUN uphold_VVB and_CJC improve_VVB the_AT0 
socialist_AJ0 judicial_AJ0 system_NN1 with_PRP Chinese_AJ0 characteristics_NN2 
,_PUN and_CJC ensure_VVB that_CJT judicial_AJ0 and_CJC procuratorial_AJ0 
bodies_NN2 independently_AV0 and_CJC impartially_AV0 exercise_VVB their_DPS 
respective_AJ0 powers_NN2 pursuant_PRP to_PRP law_NN1 ._PUN 
We_PNP should_VM0 carry_VVI out_AVP intensive_AJ0 publicity_NN1 and_CJC 
education_NN1 about_PRP the_AT0 law_NN1 ,_PUN foster_VVB socialist_AJ0 
spirit_NN1 of_PRF the_AT0 rule_NN1 of_PRF law_NN1 ,_PUN and_CJC adopt_VVB 
the_AT0 socialist_AJ0 concept_NN1 of_PRF law-based_AJ0 governance.We_NN0 
should_VM0 enhance_VVI the_AT0 whole_AJ0 society_NN1 's_POS awareness_NN1 
of_PRF the_AT0 need_NN1 to_TO0 study_VVI ,_PUN respect_NN1 ,_PUN observe_VVB 
,_PUN and_CJC apply_VVB the_AT0 law_NN1 ._PUN 
We_PNP should_VM0 ensure_VVI that_DT0 leading_AJ0 officials_NN2 are_VBB 
guided_VVN by_PRP law_NN1 in_PRP both_AV0 thinking_VVG and_CJC action_NN1 
in_PRP their_DPS effort_NN1 to_TO0 deepen_VVI reform_NN1 ,_PUN promote_VVB 
development_NN1 ,_PUN solve_VVB problems_NN2 ,_PUN and_CJC maintain_VVB 
stability_NN1 ._PUN 
As_PRP the_AT0 Constitution_NN1 and_CJC laws_NN2 are_VBB adopted_VVN by_PRP 
the_AT0 Party_NN1 and_CJC the_AT0 people_NN0 under_PRP its_DPS leadership_NN1 
,_PUN the_AT0 Party_NN1 must_VM0 act_VVI within_PRP the_AT0 scope_NN1 
prescribed_VVN by_PRP the_AT0 Constitution_NN1 and_CJC laws_NN2 ._PUN 
No_AT0 organization_NN1 or_CJC individual_NN1 has_VHZ the_AT0 privilege_NN1 
of_PRF overstepping_VVG the_AT0 Constitution_NN1 and_CJC laws_NN2 ,_PUN 
and_CJC no_PNI one_PNI in_PRP a_AT0 position_NN1 of_PRF power_NN1 is_VBZ 
allowed_VVN in_PRP any_DT0 way_NN1 to_TO0 take_VVI one_PNI 's_POS own_DT0 
words_NN2 as_PRP the_AT0 law_NN1 ,_PUN place_VVB one_PNI 's_POS own_DT0 
authority_NN1 above_PRP the_AT0 law_NN1 or_CJC abuse_VVB the_AT0 law_NN1 ._PUN 
5_CRD ._PUN 
Deepen_VVB reform_NN1 of_PRF the_AT0 administrative_AJ0 system_NN1 Reform_NN1 
of_PRF the_AT0 administrative_AJ0 system_NN1 is_VBZ a_AT0 necessary_AJ0 
requirement_NN1 for_PRP making_VVG the_AT0 superstructure_NN1 compatible_AJ0 
with_PRP the_AT0 economic_AJ0 base_NN1 ._PUN 
To_TO0 reach_VVI the_AT0 goal_NN1 of_PRF establishing_VVG a_AT0 socialist_AJ0 
administrative_AJ0 system_NN1 with_PRP Chinese_AJ0 characteristics_NN2 ,_PUN 
we_PNP should_VM0 separate_VVI government_NN1 administration_NN1 from_PRP 
the_AT0 management_NN1 of_PRF enterprises_NN2 ,_PUN state_VVB assets_NN2 ,_PUN 
public_AJ0 institutions_NN2 ,_PUN and_CJC social_AJ0 organizations_NN2 ,_PUN 
and_CJC build_VVB a_AT0 well-structured_NN1 ,_PUN clean_AJ0 and_CJC 
efficient_AJ0 service-oriented_AJ0 government_NN1 that_CJT has_VHZ 
scientifically_AV0 defined_VVN functions_NN2 and_CJC satisfies_VVZ the_AT0 
people_NN0 ._PUN 
We_PNP should_VM0 deepen_VVI the_AT0 reform_NN1 of_PRF the_AT0 system_NN1 
concerning_PRP matters_NN2 subject_PRP to_PRP government_NN1 examination_NN1 
and_CJC approval_NN1 ,_PUN continue_VVB to_TO0 streamline_VVI 
administration_NN1 and_CJC delegate_VVI more_DT0 power_NN1 to_TO0 lower_VVI 
levels_NN2 ,_PUN and_CJC make_VVI the_AT0 government_NN1 better_AV0 
perform_VVI its_DPS functions_NN2 of_PRF creating_VVG a_AT0 favorable_AJ0 
environment_NN1 for_PRP development_NN1 ,_PUN providing_VVG quality_NN1 
public_NN1 services_NN2 ,_PUN and_CJC maintaining_VVG social_AJ0 fairness_NN1 
and_CJC justice_NN1 ._PUN 
We_PNP should_VM0 steadily_AV0 advance_VVI the_AT0 reform_NN1 to_TO0 
establish_VVI larger_AJC government_NN1 departments_NN2 and_CJC improve_VVI 
division_NN1 of_PRF functions_NN2 among_PRP them_PNP ._PUN 
We_PNP should_VM0 improve_VVI the_AT0 structure_NN1 of_PRF administrative_AJ0 
setup_NN1 and_CJC geographical_AJ0 administrative_AJ0 divisions_NN2 ,_PUN 
experiment_NN1 with_PRP the_AT0 reform_NN1 to_TO0 place_VVI counties_NN2 
and_CJC county-level_AJ0 cities_NN2 directly_AV0 under_PRP the_AT0 
jurisdiction_NN1 of_PRF provincial_AJ0 governments_NN2 where_AVQ 
conditions_NN2 permit_VVB ,_PUN and_CJC deepen_VVB reform_NN1 of_PRF the_AT0 
administrative_AJ0 system_NN1 at_PRP the_AT0 town_NN1 and_CJC township_NN1 
level_NN1 ._PUN 
We_PNP should_VM0 exercise_VVI government_NN1 administration_NN1 in_PRP an_AT0 
innovative_AJ0 way_NN1 ,_PUN increase_VVB public_AJ0 trust_NN1 in_PRP the_AT0 
government_NN1 ,_PUN and_CJC improve_VVB its_DPS competence_NN1 so_AV0 as_AV0 
to_TO0 make_VVI the_AT0 government_NN1 performance-oriented_NN1 ._PUN 
We_PNP should_VM0 strictly_AV0 control_VVI the_AT0 size_NN1 of_PRF 
government_NN1 bodies_NN2 ,_PUN cut_VVB the_AT0 numbers_NN2 of_PRF their_DPS 
leading_AJ0 officials_NN2 ,_PUN and_CJC reduce_VVB their_DPS 
administrative_AJ0 costs_NN2 ._PUN 
We_PNP should_VM0 continue_VVI the_AT0 reform_NN1 of_PRF public_AJ0 
institutions_NN2 based_VVN on_PRP the_AT0 classification_NN1 of_PRF their_DPS 
functions_NN2 ._PUN 
We_PNP should_VM0 improve_VVI the_AT0 mechanism_NN1 for_PRP coordinating_VVG 
structural_AJ0 reforms_NN2 and_CJC conduct_VVB major_AJ0 reforms_NN2 in_PRP 
a_AT0 holistic_AJ0 way_NN1 according_PRP to_PRP the_AT0 overall_AJ0 plan_NN1 
._PUN 
6_CRD ._PUN 
Improve_VVB the_AT0 mechanism_NN1 for_PRP conducting_VVG checks_NN2 and_CJC 
oversight_VVB over_AVP the_AT0 exercise_NN1 of_PRF power_NN1 To_TO0 ensure_VVI 
proper_AJ0 exercise_NN1 of_PRF power_NN1 ,_PUN it_PNP is_VBZ important_AJ0 
to_TO0 put_VVI power_NN1 ,_PUN Party_NN1 and_CJC government_NN1 operations_NN2 
and_CJC personnel_NN2 management_NN1 under_PRP institutional_AJ0 checks_NN2 
and_CJC uphold_VVB people_NN0 's_POS right_AJ0 to_TO0 stay_VVI informed_VVN 
about_AVP ,_PUN participate_VVB in_AVP ,_PUN express_VVB views_NN2 on_AVP 
,_PUN and_CJC oversee_VVB Party_NN1 and_CJC government_NN1 operations_NN2 
._PUN 
We_PNP should_VM0 make_VVI sure_AJ0 that_CJT decision-making_NN1 ,_PUN 
executive_NN1 and_CJC oversight_VVB powers_NN2 check_VVB each_PNX other_PNX 
and_CJC function_NN1 in_PRP concert_NN1 and_CJC that_DT0 government_NN1 
bodies_NN2 exercise_VVB their_DPS powers_NN2 in_PRP accordance_PRP with_PRP 
statutory_AJ0 mandate_NN1 and_CJC procedures_NN2 ._PUN 
We_PNP should_VM0 continue_VVI to_TO0 conduct_VVI scientific_AJ0 ,_PUN 
democratic_AJ0 ,_PUN and_CJC law-based_AJ0 policymaking_NN1 ,_PUN improve_VVB 
decision-making_AJ0 mechanisms_NN2 and_CJC procedures_NN2 ,_PUN seek_VVB 
advice_NN1 of_PRF think_VVB tanks_NN2 ,_PUN and_CJC establish_VVB sound_NN1 
mechanisms_NN2 for_PRP decision-making_AJ0 accountability_NN1 and_CJC 
remedy_NN1 ._PUN 
Whenever_AVQ we_PNP make_VVB a_AT0 decision_NN1 involving_VVG the_AT0 
immediate_AJ0 interests_NN2 of_PRF the_AT0 people_NN0 ,_PUN we_PNP must_VM0 
solicit_VVI their_DPS views_NN2 on_PRP it.We_NN0 must_VM0 not_XX0 do_VDI 
anything_PNI that_CJT may_VM0 harm_VVI the_AT0 interests_NN2 of_PRF the_AT0 
people_NN0 and_CJC must_VM0 correct_VVI any_DT0 action_NN1 that_CJT causes_VVZ 
damage_NN1 to_PRP their_DPS interests_NN2 ._PUN 
We_PNP should_VM0 make_VVI the_AT0 exercise_NN1 of_PRF power_NN1 more_AV0 
open_AJ0 and_CJC standardized_VVD ,_PUN and_CJC increase_NN1 transparency_NN1 
of_PRF Party_NN1 ,_PUN government_NN1 and_CJC judicial_AJ0 operations_NN2 
and_CJC official_AJ0 operations_NN2 in_PRP other_AJ0 fields.We_NN0 should_VM0 
improve_VVI the_AT0 systems_NN2 of_PRF inquiry_NN1 ,_PUN accountability_NN1 
,_PUN economic_AJ0 responsibility_NN1 auditing_NN1 ,_PUN resignation_NN1 
and_CJC dismissal.We_NN0 should_VM0 tighten_VVI intra-Party_NN1 ,_PUN 
democratic_AJ0 and_CJC legal_AJ0 oversight_NN1 as_PRP well_PRP as_PRP 
oversight_NN1 through_PRP public_NN1 opinion_NN1 to_TO0 ensure_VVI that_CJT 
the_AT0 people_NN0 oversee_VVB the_AT0 exercise_NN1 of_PRF power_NN1 and_CJC 
that_DT0 power_NN1 is_VBZ exercised_VVN in_PRP a_AT0 transparent_AJ0 
manner_NN1 ._PUN 
7_CRD ._PUN 
Consolidate_VVB and_CJC develop_VVB the_AT0 broadest_AJS possible_AJ0 
patriotic_AJ0 united_AJ0 front_NN1 The_AT0 united_AJ0 front_NN1 is_VBZ a_AT0 
powerful_AJ0 instrument_NN1 for_PRP winning_VVG new_AJ0 victory_NN1 for_PRP 
socialism_NN1 with_PRP Chinese_AJ0 characteristics_NN2 by_PRP pooling_VVG 
the_AT0 strength_NN1 of_PRF all_DT0 quarters_NN2 and_CJC harmonizing_VVG 
relations_NN2 between_PRP political_AJ0 parties_NN2 ,_PUN ethnic_AJ0 
groups_NN2 ,_PUN religions_NN2 ,_PUN social_AJ0 groups_NN2 and_CJC 
compatriots_NN2 at_PRP home_NN1 and_CJC overseas_AV0 ._PUN 
We_PNP should_VM0 hold_VVI high_AV0 the_AT0 banner_NN1 of_PRF patriotism_NN1 
and_CJC socialism_NN1 ,_PUN consolidate_VVB the_AT0 theoretical_AJ0 and_CJC 
political_AJ0 foundation_NN1 of_PRF the_AT0 united_AJ0 front_NN1 ,_PUN and_CJC 
strike_VVB a_AT0 balance_NN1 between_PRP commonality_NN1 and_CJC diversity_NN1 
._PUN 
Guided_VVN by_PRP the_AT0 principle_NN1 of_PRF long-term_AJ0 coexistence_NN1 
,_PUN mutual_AJ0 oversight_NN1 ,_PUN treating_VVG each_PNX other_PNX with_PRP 
sincerity_NN1 and_CJC sharing_NN1 of_PRF both_DT0 good_AJ0 and_CJC bad_AJ0 
times_NN2 ,_PUN we_PNP should_VM0 strengthen_VVI unity_NN1 and_CJC 
cooperation_NN1 with_PRP the_AT0 democratic_AJ0 parties_NN2 and_CJC public_AJ0 
figures_NN2 without_PRP party_NN1 affiliation_NN1 ,_PUN pursue_VVB the_AT0 
common_AJ0 goal_NN1 with_PRP unity_NN1 in_PRP thought_NN1 and_CJC action_NN1 
,_PUN strengthen_VVB the_AT0 ranks_NN2 of_PRF non-Party_AJ0 representative_AJ0 
figures_NN2 and_CJC select_AJ0 and_CJC recommend_VVB more_AV0 outstanding_AJ0 
individuals_NN2 with_PRP no_AT0 Party_NN1 affiliation_NN1 for_PRP taking_VVG 
up_AVP leading_AJ0 positions_NN2 in_PRP government_NN1 bodies_NN2 at_PRP 
all_DT0 levels_NN2 ._PUN 
We_PNP should_VM0 fully_AV0 and_CJC faithfully_AV0 implement_VVB the_AT0 
Party_NN1 's_POS policies_NN2 concerning_PRP ethnic_AJ0 groups_NN2 and_CJC 
uphold_VVB and_CJC improve_VVB the_AT0 system_NN1 of_PRF regional_AJ0 
ethnic_AJ0 autonomy.We_NN0 should_VM0 ,_PUN keeping_VVG to_PRP the_AT0 
goal_NN1 of_PRF all_DT0 ethnic_AJ0 groups_NN2 working_VVG together_AV0 for_PRP 
common_AJ0 prosperity_NN1 and_CJC development_NN1 ,_PUN conduct_VVB 
intensive_AJ0 education_NN1 about_PRP ethnic_AJ0 unity_NN1 and_CJC 
progress_NN1 ,_PUN speed_VVB up_AVP development_NN1 of_PRF ethnic_AJ0 
minority_NN1 areas_NN2 ,_PUN and_CJC protect_VVB the_AT0 legitimate_AJ0 
rights_NN2 and_CJC interests_NN2 of_PRF ethnic_AJ0 minorities.We_NN0 
should_VM0 consolidate_VVI and_CJC develop_VVI socialist_AJ0 ethnic_AJ0 
relations_NN2 of_PRF equality_NN1 ,_PUN unity_NN1 ,_PUN mutual_AJ0 
assistance_NN1 and_CJC harmony_NN1 so_CJS that_CJS all_DT0 ethnic_AJ0 
groups_NN2 in_PRP China_NP0 will_VM0 live_VVI and_CJC develop_VVI together_AV0 
in_PRP harmony_NN1 ._PUN 
We_PNP should_VM0 comprehensively_AV0 implement_VVI the_AT0 Party_NN1 's_POS 
basic_AJ0 policy_NN1 on_PRP religion_NN1 and_CJC fully_AV0 leverage_NN1 
the_AT0 positive_AJ0 role_NN1 of_PRF religious_AJ0 figures_NN2 and_CJC 
believers_NN2 in_PRP promoting_VVG economic_AJ0 and_CJC social_AJ0 
development_NN1 ._PUN 
We_PNP should_VM0 encourage_VVI and_CJC guide_VVI members_NN2 of_PRF new_AJ0 
social_AJ0 groups_NN2 to_TO0 contribute_VVI more_AV0 to_PRP the_AT0 cause_NN1 
of_PRF socialism_NN1 with_PRP Chinese_AJ0 characteristics_NN2 ._PUN 
We_PNP should_VM0 continue_VVI to_TO0 implement_VVI the_AT0 Party_NN1 's_POS 
policy_NN1 on_PRP overseas_AJ0 Chinese_AJ0 affairs_NN2 and_CJC support_VVB 
overseas_AV0 Chinese_AJ0 ,_PUN returned_VVD overseas_AJ0 Chinese_AJ0 and_CJC 
their_DPS families_NN2 in_PRP endorsing_VVG and_CJC participating_VVG in_PRP 
China_NP0 's_POS modernization_NN1 endeavors_NN2 and_CJC its_DPS great_AJ0 
cause_NN1 of_PRF peaceful_AJ0 reunification_NN1 ._PUN 
The_AT0 socialist_AJ0 path_NN1 of_PRF making_VVG political_AJ0 advance_NN1 
with_PRP Chinese_AJ0 characteristics_NN2 is_VBZ a_AT0 correct_AJ0 path_NN1 
that_CJT rallies_VVZ people_NN0 in_PRP their_DPS hundreds_CRD of_PRF 
millions_CRD in_PRP pursuing_VVG a_AT0 common_AJ0 cause_NN1 ._PUN 
We_PNP must_VM0 advance_VVI unwaveringly_AV0 along_PRP this_DT0 path_NN1 
to_TO0 ensure_VVI that_CJT China_NP0 's_POS socialist_AJ0 democracy_NN1 
has_VHZ ever_AV0 greater_AJC vitality_NN1 ._PUN
