# Supplementary material for: Unraveling image construction by modality: Corpus-based diachronic insights into the reports to the Party Congress of China
Source: PLoS One. 2025 Mar 5;20(3):e0316017. doi: 10.1371/journal.pone.0316017 (PMC11882057; doi:10.1371/journal.pone.0316017)
Supplement: S1 File — (ZIP) [file pone.0316017.s001.zip › S1_Fig.zip/Corpus/Annotations/Annotations of the RNCs sections(by section)/S3_politics/19.EN_S3_politics - .txt]

VI_CRD ._PUN 
Improving_VVG the_AT0 System_NN1 of_PRF Institutions_NN2 through_PRP Which_DTQ 
the_AT0 People_NN0 Run_VVB the_AT0 Country_NN1 and_CJC Developing_AJ0 
Socialist_AJ0 Democracy_NN1 China_NP0 is_VBZ a_AT0 socialist_AJ0 country_NN1 
of_PRF peoples_NN2 democratic_AJ0 dictatorship_NN1 under_PRP the_AT0 
leadership_NN1 of_PRF the_AT0 working_AJ0 class_NN1 based_VVN on_PRP an_AT0 
alliance_NN1 of_PRF workers_NN2 and_CJC farmers_NN2 ;_PUN it_PNP is_VBZ a_AT0 
country_NN1 where_CJS all_DT0 power_NN1 of_PRF the_AT0 state_NN1 belongs_VVZ 
to_PRP the_AT0 people_NN0 ._PUN 
Chinas_NN2 socialist_AJ0 democracy_NN1 is_VBZ the_AT0 broadest_AJS ,_PUN 
most_AV0 genuine_AJ0 ,_PUN and_CJC most_AV0 effective_AJ0 democracy_NN1 to_TO0 
safeguard_VVI the_AT0 fundamental_AJ0 interests_NN2 of_PRF the_AT0 people_NN0 
._PUN 
The_AT0 very_AJ0 purpose_NN1 of_PRF developing_AJ0 socialist_AJ0 democracy_NN1 
is_VBZ to_TO0 give_VVI full_AJ0 expression_NN1 to_PRP the_AT0 will_NN1 of_PRF 
the_AT0 people_NN0 ,_PUN protect_VVB their_DPS rights_NN2 and_CJC 
interests_NN2 ,_PUN spark_VVB their_DPS creativity_NN1 ,_PUN and_CJC 
provide_VVB systemic_AJ0 and_CJC institutional_AJ0 guarantees_NN2 to_TO0 
ensure_VVI the_AT0 people_NN0 run_VVB the_AT0 country_NN1 ._PUN 
The_AT0 path_NN1 of_PRF socialist_AJ0 political_AJ0 advancement_NN1 with_PRP 
Chinese_AJ0 characteristics_NN2 is_VBZ the_AT0 logical_AJ0 outcome_NN1 of_PRF 
the_AT0 evolution_NN1 of_PRF history_NN1 ,_PUN theory_NN1 ,_PUN and_CJC 
practice_NN1 as_PRP the_AT0 Chinese_AJ0 people_NN0 have_VHB long_AV0 
engaged_VVN in_PRP struggles_NN2 since_CJS the_AT0 advent_NN1 of_PRF 
modern_AJ0 times.It_NN0 is_VBZ a_AT0 requisite_NN1 for_PRP maintaining_VVG 
the_AT0 very_AJ0 nature_NN1 of_PRF the_AT0 Party_NN1 and_CJC fulfilling_VVG 
its_DPS fundamental_AJ0 purpose_NN1 ._PUN 
No_AT0 two_CRD political_AJ0 systems_NN2 are_VBB entirely_AV0 the_AT0 same_DT0 
,_PUN and_CJC a_AT0 political_AJ0 system_NN1 can_VM0 not_XX0 be_VBI judged_VVN 
in_PRP abstraction_NN1 without_PRP regard_NN1 for_PRP its_DPS social_AJ0 
and_CJC political_AJ0 context_NN1 ,_PUN its_DPS history_NN1 ,_PUN and_CJC 
its_DPS cultural_AJ0 traditions.No_NN0 one_CRD political_AJ0 system_NN1 
should_VM0 be_VBI regarded_VVN as_PRP the_AT0 only_AJ0 choice_NN1 ;_PUN 
and_CJC we_PNP should_VM0 not_XX0 just_AV0 mechanically_AV0 copy_VVI the_AT0 
political_AJ0 systems_NN2 of_PRF other_AJ0 countries_NN2 ._PUN 
We_PNP must_VM0 uphold_VVI long_AJ0 term_NN1 and_CJC steadily_AV0 
strengthen_VVB Chinas_NN2 socialist_AJ0 democracy_NN1 ,_PUN make_VVB 
active_AJ0 and_CJC prudent_AJ0 efforts_NN2 to_TO0 advance_VVI the_AT0 
reform_NN1 of_PRF the_AT0 political_AJ0 system_NN1 ,_PUN and_CJC improve_VVB 
the_AT0 institutions_NN2 ,_PUN standards_NN2 ,_PUN and_CJC procedures_NN2 
of_PRF socialist_AJ0 democracy.We_NN0 should_VM0 ensure_VVI that_CJT 
people_NN0 participate_VVB ,_PUN in_PRP accordance_PRP with_PRP law_NN1 
and_CJC in_PRP various_AJ0 ways_NN2 and_CJC forms_NN2 ,_PUN in_PRP the_AT0 
management_NN1 of_PRF state_NN1 ,_PUN economic_AJ0 ,_PUN cultural_AJ0 ,_PUN 
and_CJC social_AJ0 affairs_NN2 ,_PUN and_CJC consolidate_VVB and_CJC 
enhance_VVB political_AJ0 stability_NN1 ,_PUN unity_NN1 ,_PUN and_CJC 
vitality_NN1 ._PUN 
1_CRD ._PUN 
Upholding_VVG the_AT0 unity_NN1 of_PRF Party_NN1 leadership_NN1 ,_PUN the_AT0 
running_NN1 of_PRF the_AT0 country_NN1 by_PRP the_AT0 people_NN0 ,_PUN and_CJC 
law-based_AJ0 governance_NN1 Party_NN1 leadership_NN1 is_VBZ the_AT0 
fundamental_AJ0 guarantee_NN1 for_PRP ensuring_VVG that_CJT the_AT0 people_NN0 
run_VVB the_AT0 country_NN1 and_CJC governance_NN1 in_PRP China_NP0 is_VBZ 
law-based_AJ0 ;_PUN that_CJT the_AT0 people_NN0 run_VVB the_AT0 country_NN1 
is_VBZ an_AT0 essential_AJ0 feature_NN1 of_PRF socialist_AJ0 democracy_NN1 
;_PUN and_CJC law-based_AJ0 governance_NN1 is_VBZ the_AT0 basic_AJ0 way_NN1 
for_PRP the_AT0 Party_NN1 to_TO0 lead_VVI the_AT0 people_NN0 in_PRP 
governing_VVG the_AT0 country.These_NN0 three_CRD elements_NN2 are_VBB 
integral_AJ0 components_NN2 of_PRF socialist_AJ0 democracy_NN1 ._PUN 
In_PRP Chinas_NP0 political_AJ0 life_NN1 ,_PUN our_DPS Party_NN1 exercises_VVZ 
leadership.Strengthening_NN0 the_AT0 centralized_AJ0 ,_PUN unified_VVD 
leadership_NN1 of_PRF the_AT0 Party_NN1 on_PRP the_AT0 one_CRD hand_NN1 
and_CJC ,_PUN on_PRP the_AT0 other_AJ0 ,_PUN supporting_VVG the_AT0 
peoples_NN2 congresses_NN2 ,_PUN governments_NN2 ,_PUN committees_NN2 of_PRF 
the_AT0 Chinese_AJ0 Peoples_NN2 Political_AJ0 Consultative_AJ0 Conference_NN1 
(_PUL CPPCC_NP0 )_PUR ,_PUN courts_NN2 ,_PUN and_CJC procuratorates_VVZ in_PRP 
performing_VVG their_DPS functions_NN2 and_CJC playing_VVG their_DPS roles_NN2 
in_PRP accordance_PRP with_PRP the_AT0 law_NN1 and_CJC their_DPS charters_NN2 
,_PUN form_VVB a_AT0 unified_AJ0 pair_NN0 ._PUN 
We_PNP will_VM0 improve_VVI the_AT0 way_NN1 the_AT0 Party_NN1 exercises_VVZ 
leadership_NN1 and_CJC governance_NN1 to_TO0 ensure_VVI that_CJT it_PNP 
leads_VVZ the_AT0 people_NN0 in_PRP effectively_AV0 governing_VVG the_AT0 
country.We_NN0 will_VM0 expand_VVI the_AT0 peoples_NN2 orderly_AJ0 
political_AJ0 participation_NN1 to_TO0 see_VVI that_CJT in_PRP accordance_PRP 
with_PRP law_NN1 they_PNP engage_VVB in_PRP democratic_AJ0 elections_NN2 ,_PUN 
consultations_NN2 ,_PUN decision-making_NN1 ,_PUN management_NN1 ,_PUN and_CJC 
oversight.We_NN0 should_VM0 uphold_VVI the_AT0 unity_NN1 ,_PUN sanctity_NN1 
,_PUN and_CJC authority_NN1 of_PRF Chinas_NP0 legal_AJ0 system_NN1 ,_PUN 
and_CJC strengthen_VVB legal_AJ0 protection_NN1 for_PRP human_AJ0 rights_NN2 
to_TO0 ensure_VVI that_CJT the_AT0 people_NN0 enjoy_VVB extensive_AJ0 
rights_NN2 and_CJC freedoms_NN2 as_CJS prescribed_VVN by_PRP law_NN1 ._PUN 
We_PNP should_VM0 both_AV0 consolidate_VVI government_NN1 and_CJC improve_VVI 
the_AT0 institutions_NN2 of_PRF democracy_NN1 at_PRP the_AT0 primary_AJ0 
level_NN1 to_TO0 ensure_VVI the_AT0 peoples_NN2 rights_NN2 to_TO0 be_VBI 
informed_VVN ,_PUN to_TO0 participate_VVI ,_PUN to_TO0 be_VBI heard_VVN ,_PUN 
and_CJC to_TO0 oversee_VVI ._PUN 
We_PNP will_VM0 improve_VVI mechanisms_NN2 for_PRP law-based_AJ0 
decision-making_NN1 ,_PUN and_CJC put_VVN in_PRP place_NN1 mechanisms_NN2 
for_PRP the_AT0 exercise_NN1 of_PRF power_NN1 that_CJT ensure_VVB sound_NN1 
decision-making_NN1 ,_PUN resolute_AJ0 execution_NN1 ,_PUN and_CJC 
effective_AJ0 oversight_NN1 ._PUN 
Officials_NN2 at_PRP all_DT0 levels_NN2 must_VM0 deepen_VVI their_DPS 
understanding_NN1 of_PRF democracy_NN1 ,_PUN be_VBI democratic_AJ0 in_PRP 
their_DPS conduct_NN1 ,_PUN willingly_AV0 accept_VVB public_AJ0 oversight_NN1 
,_PUN and_CJC perform_VVB as_CJS they_PNP should_VM0 in_PRP their_DPS role_NN1 
as_CJS public_AJ0 servants_NN2 ._PUN 
2_CRD ._PUN 
Strengthening_VVG institutional_AJ0 guarantees_NN2 to_TO0 ensure_VVI the_AT0 
people_NN0 run_VVB the_AT0 country_NN1 We_PNP must_VM0 uphold_VVI long_AJ0 
term_NN1 and_CJC steadily_AV0 improve_VVB the_AT0 system_NN1 of_PRF 
peoples_NN2 congresses_NN2 ,_PUN a_AT0 political_AJ0 system_NN1 
fundamental_AJ0 to_PRP the_AT0 Partys_NN2 leadership_NN1 ,_PUN the_AT0 
running_NN1 of_PRF the_AT0 country_NN1 by_PRP the_AT0 people_NN0 ,_PUN and_CJC 
law-based_AJ0 governance_NN1 ._PUN 
We_PNP should_VM0 support_VVI and_CJC ensure_VVI the_AT0 peoples_NN2 
exercise_NN1 of_PRF state_NN1 power_NN1 through_PRP peoples_NN2 congresses_NN2 
._PUN 
We_PNP should_VM0 see_VVI to_PRP it_PNP that_CJT peoples_NN2 congresses_NN2 
and_CJC their_DPS standing_NN1 committees_NN2 play_VVB the_AT0 leading_AJ0 
role_NN1 in_PRP lawmaking_VVG ,_PUN and_CJC improve_VVB the_AT0 
organizational_AJ0 and_CJC working_VVG systems_NN2 of_PRF peoples_NN2 
congresses_NN2 to_TO0 support_VVI and_CJC ensure_VVI the_AT0 exercise_NN1 
of_PRF their_DPS statutory_AJ0 powers_NN2 of_PRF enacting_VVG laws_NN2 ,_PUN 
conducting_VVG oversight_NN1 ,_PUN making_VVG decisions_NN2 ,_PUN and_CJC 
appointing_VVG and_CJC removing_VVG officials.We_NN0 should_VM0 give_VVI 
better_AJC play_NN1 to_PRP the_AT0 role_NN1 of_PRF deputies_NN2 to_PRP 
peoples_NN2 congresses_NN2 ,_PUN and_CJC enable_VVB peoples_NN2 congresses_NN2 
at_PRP all_DT0 levels_NN2 and_CJC their_DPS standing_NN1 committees_NN2 to_TO0 
fully_AV0 perform_VVI their_DPS functions_NN2 as_CJS stipulated_VVN in_PRP 
the_AT0 Constitution_NN1 and_CJC the_AT0 law_NN1 ,_PUN and_CJC to_TO0 
truly_AV0 represent_VVI the_AT0 people_NN0 and_CJC maintain_VVB close_AJ0 
ties_NN2 with_PRP them_PNP ._PUN 
We_PNP should_VM0 improve_VVI the_AT0 setup_NN1 of_PRF special_AJ0 
committees_NN2 of_PRF peoples_NN2 congresses_NN2 and_CJC the_AT0 
composition_NN1 of_PRF their_DPS standing_NN1 committees_NN2 and_CJC 
special_AJ0 committees_NN2 ._PUN 
3_CRD ._PUN 
Giving_VVG play_NN1 to_PRP the_AT0 important_AJ0 role_NN1 of_PRF socialist_AJ0 
consultative_AJ0 democracy_NN1 The_AT0 essence_NN1 of_PRF the_AT0 peoples_NN2 
democracy_NN1 is_VBZ that_CJT the_AT0 people_NN0 get_VVB to_TO0 discuss_VVI 
their_DPS own_DT0 affairs_NN2 ._PUN 
Consultative_AJ0 democracy_NN1 is_VBZ an_AT0 important_AJ0 way_NN1 of_PRF 
effecting_VVG Party_NN1 leadership_NN1 and_CJC a_AT0 model_NN1 and_CJC 
strength_NN1 unique_AJ0 to_PRP Chinas_NP0 socialist_AJ0 democracy_NN1 ._PUN 
We_PNP will_VM0 advance_VVI extensive_AJ0 ,_PUN multilevel_VVB ,_PUN and_CJC 
institutionalized_AJ0 development_NN1 of_PRF consultative_AJ0 democracy_NN1 
,_PUN and_CJC adopt_VVB a_AT0 coordinated_AJ0 approach_NN1 to_PRP 
promoting_VVG consultations_NN2 carried_VVN out_AVP by_PRP political_AJ0 
parties_NN2 ,_PUN peoples_NN2 congresses_NN2 ,_PUN government_NN1 
departments_NN2 ,_PUN CPPCC_NP0 committees_NN2 ,_PUN peoples_NN2 
organizations_NN2 ,_PUN communities_NN2 ,_PUN and_CJC social_AJ0 
organizations_NN2 ._PUN 
We_PNP will_VM0 strengthen_VVI the_AT0 institutions_NN2 of_PRF 
consultative_AJ0 democracy_NN1 and_CJC develop_VVB complete_AJ0 procedures_NN2 
and_CJC practices_NN2 to_TO0 enable_VVI the_AT0 peoples_NN2 broad_AJ0 ,_PUN 
continuous_AJ0 ,_PUN and_CJC intensive_AJ0 participation_NN1 in_PRP 
day-to-day_AJ0 political_AJ0 activities_NN2 ._PUN 
The_AT0 CPPCC_NP0 ,_PUN as_CJS a_AT0 distinctively_AV0 Chinese_AJ0 
political_AJ0 institution_NN1 ,_PUN is_VBZ a_AT0 major_AJ0 channel_NN1 for_PRP 
socialist_AJ0 consultative_AJ0 democracy_NN1 ,_PUN and_CJC its_DPS 
committees_NN2 are_VBB specialist_AJ0 consultative_AJ0 bodies_NN2 ._PUN 
The_AT0 CPPCC_NP0 committees_NN2 should_VM0 focus_VVI on_PRP the_AT0 Party_NN1 
and_CJC the_AT0 countrys_NN2 key_VVB tasks.With_NN0 the_AT0 themes_NN2 of_PRF 
unity_NN1 and_CJC democracy_NN1 in_PRP mind_NN1 ,_PUN they_PNP should_VM0 
exercise_VVI consultative_AJ0 democracy_NN1 throughout_PRP the_AT0 whole_AJ0 
process_NN1 of_PRF political_AJ0 consultation_NN1 ,_PUN democratic_AJ0 
oversight_NN1 ,_PUN and_CJC participation_NN1 in_PRP the_AT0 deliberation_NN1 
and_CJC administration_NN1 of_PRF state_NN1 affairs_NN2 ;_PUN and_CJC they_PNP 
should_VM0 improve_VVI the_AT0 content_NN1 and_CJC forms_NN2 of_PRF 
consultation_NN1 and_CJC deliberation_NN1 to_TO0 build_VVI consensus_NN1 
and_CJC promote_VVI unity_NN1 ._PUN 
They_PNP should_VM0 strengthen_VVI democratic_AJ0 oversight_NN1 ,_PUN 
focusing_VVG on_PRP the_AT0 implementation_NN1 of_PRF the_AT0 major_AJ0 
principles_NN2 ,_PUN policies_NN2 ,_PUN decisions_NN2 ,_PUN and_CJC plans_NN2 
of_PRF the_AT0 Party_NN1 and_CJC the_AT0 state_NN1 ._PUN 
They_PNP should_VM0 better_AV0 represent_VVI the_AT0 different_AJ0 social_AJ0 
sectors_NN2 and_CJC strengthen_VVI the_AT0 competence_NN1 of_PRF their_DPS 
members_NN2 ._PUN 
4_CRD ._PUN 
Advancing_AJ0 law-based_AJ0 governance_NN1 Advancing_AJ0 law-based_AJ0 
governance_NN1 in_PRP all_DT0 fields_NN2 is_VBZ a_AT0 profound_AJ0 
revolution_NN1 in_PRP Chinas_NN2 governance.We_NN0 must_VM0 promote_VVI 
the_AT0 rule_NN1 of_PRF law_NN1 and_CJC work_VVI to_TO0 ensure_VVI sound_NN1 
lawmaking_VVG ,_PUN strict_AJ0 law_NN1 enforcement_NN1 ,_PUN impartial_AJ0 
administration_NN1 of_PRF justice_NN1 ,_PUN and_CJC the_AT0 observance_NN1 
of_PRF law_NN1 by_PRP everyone_PNI ._PUN 
A_AT0 central_AJ0 leading_AJ0 group_NN1 for_PRP advancing_AJ0 law-based_AJ0 
governance_NN1 in_PRP all_DT0 areas_NN2 will_VM0 be_VBI set_VVN up_AVP to_TO0 
exercise_VVI unified_AJ0 leadership_NN1 over_PRP the_AT0 initiative_NN1 to_TO0 
build_VVI rule_NN1 of_PRF law_NN1 in_PRP China_NP0 ._PUN 
We_PNP will_VM0 strengthen_VVI oversight_NN1 to_TO0 ensure_VVI compliance_NN1 
with_PRP the_AT0 Constitution_NN1 ,_PUN advance_VVB constitutionality_NN1 
review_NN1 ,_PUN and_CJC safeguard_VVB the_AT0 authority_NN1 of_PRF the_AT0 
Constitution_NN1 ._PUN 
We_PNP will_VM0 carry_VVI out_AVP lawmaking_VVG in_PRP a_AT0 
well-conceived_NN1 and_CJC democratic_AJ0 way_NN1 and_CJC in_PRP 
accordance_PRP with_PRP law_NN1 ,_PUN so_CJS that_CJS good_AJ0 laws_NN2 
are_VBB made_VVN to_TO0 promote_VVI development_NN1 and_CJC ensure_VVI 
good_AJ0 governance_NN1 ._PUN 
We_PNP will_VM0 build_VVI a_AT0 rule_NN1 of_PRF law_NN1 government_NN1 ,_PUN 
promote_VVB law-based_AJ0 government_NN1 administration_NN1 ,_PUN and_CJC 
see_VVB that_DT0 law_NN1 is_VBZ enforced_VVN in_PRP a_AT0 strict_AJ0 ,_PUN 
procedure-based_NN1 ,_PUN impartial_AJ0 ,_PUN and_CJC non-abusive_AJ0 way_NN1 
._PUN 
We_PNP will_VM0 carry_VVI out_AVP comprehensive_AJ0 and_CJC integrated_AJ0 
reform_NN1 of_PRF the_AT0 judicial_AJ0 system_NN1 and_CJC enforce_VVB 
judicial_AJ0 accountability_NN1 in_PRP all_DT0 respects_NN2 ,_PUN so_CJS 
that_CJS the_AT0 people_NN0 can_VM0 see_VVI in_PRP every_AT0 judicial_AJ0 
case_NN1 that_CJT justice_NN1 is_VBZ served_VVN ._PUN 
We_PNP will_VM0 redouble_VVI efforts_NN2 to_TO0 raise_VVI public_AJ0 
awareness_NN1 of_PRF the_AT0 law_NN1 ,_PUN develop_VVB a_AT0 socialist_AJ0 
culture_NN1 of_PRF rule_NN1 of_PRF law_NN1 ,_PUN and_CJC increase_VVB 
public_AJ0 awareness_NN1 of_PRF the_AT0 principle_NN1 underlying_AJ0 rule_NN1 
of_PRF law_NN1 that_CJT the_AT0 Constitution_NN1 and_CJC the_AT0 law_NN1 
are_VBB above_PRP everything_PNI else_AV0 and_CJC that_CJT everyone_PNI is_VBZ 
equal_AJ0 before_PRP the_AT0 law_NN1 ._PUN 
Every_AT0 Party_NN1 organization_NN1 and_CJC every_AT0 Party_NN1 member_NN1 
must_VM0 take_VVI the_AT0 lead_NN1 in_PRP respecting_VVG ,_PUN learning_VVG 
about_AVP ,_PUN observing_VVG ,_PUN and_CJC applying_VVG the_AT0 law.No_NN0 
organization_NN1 or_CJC individual_NN1 has_VHZ the_AT0 power_NN1 to_TO0 
overstep_VVI the_AT0 Constitution_NN1 or_CJC the_AT0 law_NN1 ;_PUN and_CJC 
no_PNI one_PNI is_VBZ allowed_VVN in_PRP any_DT0 way_NN1 to_TO0 override_VVI 
the_AT0 law_NN1 with_PRP his_DPS or_CJC her_DPS own_DT0 orders_NN2 ,_PUN 
place_VVB his_DPS or_CJC her_DPS authority_NN1 above_PRP the_AT0 law_NN1 ,_PUN 
violate_VVB the_AT0 law_NN1 for_PRP personal_AJ0 gain_NN1 ,_PUN or_CJC 
abuse_VVB the_AT0 law_NN1 ._PUN 
5_CRD ._PUN 
Deepening_AJ0 reform_NN1 of_PRF Party_NN1 and_CJC government_NN1 
institutions_NN2 and_CJC the_AT0 system_NN1 of_PRF government_NN1 
administration_NN1 We_PNP will_VM0 adopt_VVI a_AT0 comprehensive_AJ0 
approach_NN1 to_PRP the_AT0 setup_NN1 of_PRF Party_NN1 and_CJC government_NN1 
institutions_NN2 ,_PUN and_CJC ensure_VVB that_CJT powers_NN2 are_VBB 
designated_VVN properly_AV0 and_CJC functions_NN2 and_CJC duties_NN2 are_VBB 
defined_VVN clearly_AV0 both_AV0 for_PRP the_AT0 institutions_NN2 
themselves_PNX and_CJC their_DPS internal_AJ0 bodies_NN2 ._PUN 
We_PNP will_VM0 use_VVI various_AJ0 types_NN2 of_PRF staffing_NN1 
resources_NN2 in_PRP a_AT0 coordinated_AJ0 way_NN1 ,_PUN develop_VVB a_AT0 
sound_NN1 system_NN1 of_PRF administration_NN1 ,_PUN and_CJC improve_VVB 
the_AT0 organic_AJ0 law_NN1 for_PRP state_NN1 institutions_NN2 ._PUN 
The_AT0 government_NN1 needs_VVZ to_TO0 transform_VVI its_DPS functions_NN2 
,_PUN further_AV0 streamline_VVB administration_NN1 and_CJC delegate_NN1 
powers_NN2 ,_PUN develop_VVB new_AJ0 ways_NN2 of_PRF regulation_NN1 and_CJC 
supervision_NN1 ,_PUN and_CJC strengthen_VVB its_DPS credibility_NN1 and_CJC 
administrative_AJ0 capacity_NN1 ,_PUN building_VVG itself_PNX into_PRP a_AT0 
service-oriented_AJ0 government_NN1 able_AJ0 to_TO0 satisfy_VVI the_AT0 
needs_NN2 of_PRF the_AT0 people_NN0 ._PUN 
More_AV0 decision-making_AJ0 power_NN1 should_VM0 be_VBI given_VVN to_PRP 
governments_NN2 at_PRP and_CJC below_PRP the_AT0 provincial_AJ0 level_NN1 
,_PUN and_CJC ways_NN2 should_VM0 be_VBI explored_VVN to_TO0 merge_VVI 
Party_NN1 and_CJC government_NN1 bodies_NN2 with_PRP similar_AJ0 functions_NN2 
at_PRP the_AT0 provincial_AJ0 ,_PUN prefectural_NN1 ,_PUN and_CJC county_NN1 
levels_NN2 or_CJC for_PRP them_PNP to_TO0 work_VVI together_AV0 as_CJS one_CRD 
office_NN1 while_CJS keeping_VVG separate_AJ0 identities_NN2 ._PUN 
We_PNP will_VM0 deepen_VVI the_AT0 reform_NN1 of_PRF public_AJ0 
institutions_NN2 to_TO0 see_VVI that_CJT they_PNP focus_VVB on_PRP serving_VVG 
public_AJ0 interests_NN2 ,_PUN relieve_VVB them_PNP of_PRF government_NN1 
functions_NN2 ,_PUN keep_VVB them_PNP away_PRP from_PRP business_NN1 
activities_NN2 ,_PUN and_CJC let_VVB them_PNP run_VVI their_DPS own_DT0 
day-to-day_AJ0 operations_NN2 while_CJS maintaining_VVG supervision_NN1 
over_PRP them_PNP ._PUN 
6_CRD ._PUN 
Consolidating_AJ0 and_CJC developing_VVG the_AT0 patriotic_AJ0 united_AJ0 
front_NN1 The_AT0 united_AJ0 front_NN1 is_VBZ an_AT0 important_AJ0 way_NN1 
to_TO0 ensure_VVI the_AT0 success_NN1 of_PRF the_AT0 Partys_NN2 cause_VVB 
,_PUN and_CJC we_PNP must_VM0 maintain_VVI commitment_NN1 to_PRP it_PNP 
long_AJ0 term_NN1 ._PUN 
We_PNP must_VM0 uphold_VVI the_AT0 banner_NN1 of_PRF patriotism_NN1 and_CJC 
socialism_NN1 ,_PUN strive_VVB to_TO0 achieve_VVI great_AJ0 unity_NN1 and_CJC 
solidarity_NN1 ,_PUN balance_NN1 commonality_NN1 and_CJC diversity_NN1 ,_PUN 
and_CJC expand_VVB common_AJ0 ground_NN1 and_CJC the_AT0 convergence_NN1 
of_PRF interests_NN2 ._PUN 
In_PRP handling_VVG its_DPS relationships_NN2 with_PRP other_AJ0 Chinese_AJ0 
political_AJ0 parties_NN2 ,_PUN the_AT0 Communist_AJ0 Party_NN1 of_PRF 
China_NP0 is_VBZ guided_VVN by_PRP the_AT0 principles_NN2 of_PRF long-term_AJ0 
coexistence_NN1 ,_PUN mutual_AJ0 oversight_NN1 ,_PUN sincerity_NN1 ,_PUN 
and_CJC sharing_VVG the_AT0 rough_AJ0 times_NN2 and_CJC the_AT0 smooth_AJ0 
,_PUN and_CJC it_PNP supports_VVZ these_DT0 parties_NN2 in_PRP performing_VVG 
their_DPS duties_NN2 in_PRP accordance_PRP with_PRP the_AT0 requirements_NN2 
of_PRF the_AT0 Chinese_AJ0 socialist_AJ0 system_NN1 for_PRP their_DPS 
participation_NN1 in_PRP governance_NN1 ._PUN 
We_PNP will_VM0 fully_AV0 implement_VVI the_AT0 Partys_NN2 policies_NN2 
concerning_PRP ethnic_AJ0 groups_NN2 ,_PUN heighten_VVB public_AJ0 
awareness_NN1 of_PRF ethnic_AJ0 unity_NN1 and_CJC progress_NN1 ,_PUN and_CJC 
create_VVB a_AT0 strong_AJ0 sense_NN1 of_PRF community_NN1 for_PRP the_AT0 
Chinese_AJ0 nation.We_NN0 will_VM0 encourage_VVI more_DT0 exchanges_NN2 
and_CJC interactions_NN2 among_PRP different_AJ0 ethnic_AJ0 groups_NN2 ,_PUN 
helping_VVG them_PNP remain_VVI closely_AV0 united_VVN like_PRP the_AT0 
seeds_NN2 of_PRF a_AT0 pomegranate_NN1 that_CJT stick_VVB together_AV0 ,_PUN 
and_CJC work_VVB jointly_AV0 for_PRP common_AJ0 prosperity_NN1 and_CJC 
development_NN1 ._PUN 
We_PNP will_VM0 fully_AV0 implement_VVI the_AT0 Partys_NN2 basic_AJ0 
policy_NN1 on_PRP religious_AJ0 affairs_NN2 ,_PUN uphold_VVB the_AT0 
principle_NN1 that_CJT religions_NN2 in_PRP China_NP0 must_VM0 be_VBI 
Chinese_AJ0 in_PRP orientation_NN1 and_CJC provide_VVB active_AJ0 guidance_NN1 
to_PRP religions_NN2 so_CJS that_CJS they_PNP can_VM0 adapt_VVI themselves_PNX 
to_PRP socialist_AJ0 society_NN1 ._PUN 
We_PNP will_VM0 encourage_VVI intellectuals_NN2 who_PNQ are_VBB not_XX0 
Party_NN1 members_NN2 and_CJC people_NN0 belonging_VVG to_PRP new_AJ0 
social_AJ0 groups_NN2 to_TO0 play_VVI the_AT0 important_AJ0 roles_NN2 they_PNP 
have_VHB in_PRP building_NN1 socialism_NN1 with_PRP Chinese_AJ0 
characteristics_NN2 ._PUN 
We_PNP should_VM0 form_VVI a_AT0 new_AJ0 type_NN1 of_PRF cordial_AJ0 and_CJC 
clean_AJ0 relationship_NN1 between_PRP government_NN1 and_CJC business_NN1 
,_PUN promote_VVB healthy_AJ0 growth_NN1 of_PRF the_AT0 non-public_AJ0 
sector_NN1 of_PRF the_AT0 economy_NN1 ,_PUN and_CJC encourage_VVB those_DT0 
working_VVG in_PRP this_DT0 sector_NN1 to_TO0 achieve_VVI success_NN1 ._PUN 
We_PNP will_VM0 maintain_VVI extensive_AJ0 contacts_NN2 with_PRP overseas_AJ0 
Chinese_AJ0 nationals_NN2 ,_PUN returned_VVD Chinese_AJ0 and_CJC their_DPS 
relatives_NN2 and_CJC unite_VVB them_PNP so_CJS that_CJS they_PNP can_VM0 
join_VVI our_DPS endeavors_NN2 to_TO0 revitalize_VVI the_AT0 Chinese_AJ0 
nation_NN1 ._PUN 
Comrades_NN2 ,_PUN The_AT0 political_AJ0 system_NN1 of_PRF socialism_NN1 
with_PRP Chinese_AJ0 characteristics_NN2 is_VBZ a_AT0 great_AJ0 creation_NN1 
of_PRF the_AT0 Communist_AJ0 Party_NN1 of_PRF China_NP0 and_CJC the_AT0 
Chinese_AJ0 people_NN0 ._PUN 
We_PNP have_VHB every_AT0 confidence_NN1 that_CJT we_PNP can_VM0 give_VVI 
full_AJ0 play_NN1 to_PRP the_AT0 strengths_NN2 and_CJC distinctive_AJ0 
features_NN2 of_PRF Chinas_NP0 socialist_AJ0 democracy_NN1 ,_PUN and_CJC 
make_VVB Chinas_NN2 contribution_NN1 to_PRP the_AT0 political_AJ0 
advancement_NN1 of_PRF mankind_NN1 ._PUN
