# Supplementary material for: Unraveling image construction by modality: Corpus-based diachronic insights into the reports to the Party Congress of China
Source: PLoS One. 2025 Mar 5;20(3):e0316017. doi: 10.1371/journal.pone.0316017 (PMC11882057; doi:10.1371/journal.pone.0316017)
Supplement: S1 File — (ZIP) [file pone.0316017.s001.zip › S1_Fig.zip/Corpus/Annotations/Annotations of the RNCs sections(by section)/S3_politics/20.EN_S3_politics - .txt]

VI_CRD ._PUN 
Advancing_AJ0 Whole-Process_NP0 Peoples_NN2 Democracy_NN1 and_CJC Ensuring_VVG 
that_CJT the_AT0 People_NN0 Run_VVB the_AT0 Country_NN1 China_NP0 is_VBZ a_AT0 
socialist_AJ0 country_NN1 of_PRF peoples_NN2 democratic_AJ0 dictatorship_NN1 
under_PRP the_AT0 leadership_NN1 of_PRF the_AT0 working_AJ0 class_NN1 
based_VVN on_PRP an_AT0 alliance_NN1 of_PRF workers_NN2 and_CJC farmers_NN2 
;_PUN all_DT0 power_NN1 of_PRF the_AT0 state_NN1 in_PRP China_NP0 belongs_VVZ 
to_PRP the_AT0 people_NN0 ._PUN 
Peoples_NN2 democracy_NN1 is_VBZ the_AT0 lifeblood_NN1 of_PRF socialism_NN1 
,_PUN and_CJC it_PNP is_VBZ integral_AJ0 to_PRP our_DPS efforts_NN2 to_TO0 
build_VVI a_AT0 modern_AJ0 socialist_AJ0 country_NN1 in_PRP all_DT0 
respects_NN2 ._PUN 
Whole-process_AJ0 peoples_NN2 democracy_NN1 is_VBZ the_AT0 defining_AJ0 
feature_NN1 of_PRF socialist_AJ0 democracy_NN1 ;_PUN it_PNP is_VBZ 
democracy_NN1 in_PRP its_DPS broadest_AJS ,_PUN most_AV0 genuine_AJ0 ,_PUN 
and_CJC most_AV0 effective_AJ0 form_NN1 ._PUN 
We_PNP must_VM0 firmly_AV0 stay_VVI on_PRP the_AT0 path_NN1 of_PRF 
socialist_AJ0 political_AJ0 advancement_NN1 with_PRP Chinese_AJ0 
characteristics_NN2 ,_PUN uphold_VVB the_AT0 unity_NN1 between_PRP Party_NN1 
leadership_NN1 ,_PUN the_AT0 running_NN1 of_PRF the_AT0 country_NN1 by_PRP 
the_AT0 people_NN0 ,_PUN and_CJC law-based_AJ0 governance_NN1 ,_PUN and_CJC 
ensure_VVB the_AT0 principal_AJ0 position_NN1 of_PRF the_AT0 people_NN0 ,_PUN 
so_AV0 as_AV0 to_TO0 give_VVI full_AJ0 expression_NN1 to_PRP their_DPS 
will_NN1 ,_PUN protect_VVB their_DPS rights_NN2 and_CJC interests_NN2 ,_PUN 
and_CJC spark_VVB their_DPS creativity_NN1 ._PUN 
We_PNP will_VM0 improve_VVI the_AT0 system_NN1 of_PRF institutions_NN2 
through_PRP which_DTQ the_AT0 people_NN0 run_VVB the_AT0 country_NN1 ._PUN 
We_PNP will_VM0 encourage_VVI the_AT0 peoples_NN2 orderly_AJ0 
participation_NN1 in_PRP political_AJ0 affairs_NN2 and_CJC guarantee_VVB 
their_DPS ability_NN1 to_TO0 engage_VVI in_PRP democratic_AJ0 elections_NN2 
,_PUN consultations_NN2 ,_PUN decision-making_NN1 ,_PUN management_NN1 ,_PUN 
and_CJC oversight_VVB in_PRP accordance_PRP with_PRP the_AT0 law_NN1 ._PUN 
We_PNP will_VM0 inspire_VVI the_AT0 peoples_NN2 motivation_NN1 ,_PUN 
initiative_NN1 ,_PUN and_CJC creativity_NN1 ,_PUN so_AV0 as_AV0 to_TO0 
consolidate_VVI and_CJC develop_VVI a_AT0 lively_AJ0 ,_PUN stable_AJ0 ,_PUN 
and_CJC united_AJ0 political_AJ0 atmosphere_NN1 ._PUN 
1_CRD ._PUN 
Strengthening_VVG the_AT0 institutions_NN2 through_PRP which_DTQ the_AT0 
people_NN0 run_VVB the_AT0 country_NN1 We_PNP must_VM0 uphold_VVI and_CJC 
improve_VVI our_DPS countrys_NN2 foundational_AJ0 ,_PUN basic_AJ0 ,_PUN 
and_CJC important_AJ0 political_AJ0 systems_NN2 ,_PUN expand_VVB 
democratic_AJ0 channels_NN2 ,_PUN and_CJC diversify_VVB the_AT0 forms_NN2 
of_PRF democracy_NN1 ,_PUN so_AV0 as_AV0 to_TO0 ensure_VVI that_CJT people_NN0 
participate_VVB in_PRP various_AJ0 ways_NN2 in_PRP the_AT0 management_NN1 
of_PRF state_NN1 ,_PUN economic_AJ0 ,_PUN cultural_AJ0 ,_PUN and_CJC 
social_AJ0 affairs_NN2 in_PRP accordance_PRP with_PRP the_AT0 law_NN1 ._PUN 
We_PNP will_VM0 support_VVI and_CJC ensure_VVI the_AT0 peoples_NN2 
exercise_NN1 of_PRF state_NN1 power_NN1 through_PRP peoples_NN2 congresses_NN2 
,_PUN and_CJC we_PNP will_VM0 ensure_VVI that_CJT peoples_NN2 congresses_NN2 
at_PRP all_DT0 levels_NN2 are_VBB formed_VVN through_PRP democratic_AJ0 
elections_NN2 ,_PUN responsible_AJ0 to_PRP the_AT0 people_NN0 ,_PUN and_CJC 
subject_PRP to_PRP their_DPS oversight_NN1 ._PUN 
We_PNP will_VM0 support_VVI and_CJC ensure_VVI that_CJT peoples_NN2 
congresses_NN2 and_CJC their_DPS standing_NN1 committees_NN2 lawfully_AV0 
exercise_VVB the_AT0 powers_NN2 of_PRF enacting_VVG laws_NN2 ,_PUN 
conducting_VVG oversight_NN1 ,_PUN making_VVG decisions_NN2 ,_PUN and_CJC 
appointing_VVG and_CJC removing_VVG officials_NN2 ._PUN 
We_PNP will_VM0 improve_VVI the_AT0 system_NN1 under_PRP which_DTQ peoples_NN2 
congresses_NN2 conduct_VVB oversight_NN1 of_PRF administrative_AJ0 ,_PUN 
supervisory_AJ0 ,_PUN adjudicatory_AJ0 ,_PUN and_CJC procuratorial_AJ0 
organs_NN2 ,_PUN and_CJC we_PNP will_VM0 uphold_VVI the_AT0 unity_NN1 ,_PUN 
sanctity_NN1 ,_PUN and_CJC authority_NN1 of_PRF the_AT0 law_NN1 ._PUN 
We_PNP will_VM0 see_VVI that_CJT deputies_NN2 to_PRP peoples_NN2 
congresses_NN2 are_VBB better_AV0 able_AJ0 to_TO0 carry_VVI out_AVP their_DPS 
work_NN1 and_CJC that_CJT they_PNP strengthen_VVB ties_NN2 with_PRP the_AT0 
general_AJ0 public_NN1 ._PUN 
We_PNP will_VM0 improve_VVI working_VVG mechanisms_NN2 for_PRP drawing_VVG 
on_PRP public_NN1 opinion_NN1 and_CJC pooling_VVG the_AT0 wisdom_NN1 of_PRF 
the_AT0 people_NN0 and_CJC ensure_VVB that_CJT local_AJ0 legislative_AJ0 
outreach_NN1 offices_NN2 are_VBB well-run_AJ0 ._PUN 
We_PNP will_VM0 intensify_VVI reform_NN1 and_CJC development_NN1 of_PRF 
trade_NN1 unions_NN2 ,_PUN Chinese_AJ0 Communist_AJ0 Youth_NN1 League_NN1 
organizations_NN2 ,_PUN womens_VVZ federations_NN2 ,_PUN and_CJC other_AJ0 
peoples_NN2 organizations_NN2 and_CJC give_VVB full_AJ0 play_NN1 to_PRP 
their_DPS role_NN1 as_CJS bridges_NN2 connecting_VVG the_AT0 Party_NN1 and_CJC 
the_AT0 people_NN0 ._PUN 
We_PNP will_VM0 follow_VVI a_AT0 Chinese_AJ0 path_NN1 of_PRF human_AJ0 
rights_NN2 development_NN1 ,_PUN actively_AV0 participate_VVB in_PRP 
global_AJ0 human_AJ0 rights_NN2 governance_NN1 ,_PUN and_CJC promote_VVB 
all-around_DT0 advancement_NN1 of_PRF human_AJ0 rights_NN2 ._PUN 
2_CRD ._PUN 
Fully_AV0 developing_VVG consultative_AJ0 democracy_NN1 Consultative_AJ0 
democracy_NN1 is_VBZ an_AT0 important_AJ0 way_NN1 by_PRP which_DTQ 
whole-process_AJ0 peoples_NN2 democracy_NN1 is_VBZ practiced_VVN ._PUN 
We_PNP will_VM0 improve_VVI the_AT0 system_NN1 of_PRF consultative_AJ0 
democracy_NN1 ,_PUN make_VVB coordinated_AJ0 efforts_NN2 to_TO0 promote_VVI 
consultations_NN2 carried_VVN out_AVP by_PRP political_AJ0 parties_NN2 ,_PUN 
peoples_NN2 congresses_NN2 ,_PUN government_NN1 departments_NN2 ,_PUN 
committees_NN2 of_PRF the_AT0 Chinese_AJ0 Peoples_NN2 Political_AJ0 
Consultative_AJ0 Conference_NN1 (_PUL CPPCC_NP0 )_PUR ,_PUN peoples_NN2 
organizations_NN2 ,_PUN communities_NN2 ,_PUN and_CJC social_AJ0 
organizations_NN2 ,_PUN and_CJC improve_VVB various_AJ0 institutional_AJ0 
consultative_AJ0 platforms_NN2 ,_PUN so_AV0 as_AV0 to_TO0 promote_VVI 
extensive_AJ0 ,_PUN multilevel_VVB ,_PUN and_CJC institutionalized_AJ0 
development_NN1 of_PRF consultative_AJ0 democracy_NN1 ._PUN 
We_PNP will_VM0 uphold_VVI and_CJC improve_VVI the_AT0 system_NN1 of_PRF 
CPC-led_AJ0 multiparty_AJ0 cooperation_NN1 and_CJC political_AJ0 
consultation_NN1 and_CJC ensure_VVB the_AT0 integration_NN1 of_PRF Party_NN1 
leadership_NN1 ,_PUN the_AT0 united_AJ0 front_NN1 ,_PUN and_CJC 
consultative_AJ0 democracy_NN1 ._PUN 
We_PNP will_VM0 give_VVI play_NN1 to_PRP the_AT0 CPPCCs_NP0 role_NN1 as_PRP 
a_AT0 specialized_AJ0 consultative_AJ0 body_NN1 and_CJC see_VVB that_CJT 
it_PNP coordinates_NN2 efforts_NN2 to_TO0 promote_VVI democracy_NN1 and_CJC 
unity_NN1 while_CJS making_VVG proposals_NN2 on_PRP state_NN1 affairs_NN2 
and_CJC building_NN1 consensus_NN1 ._PUN 
Improvements_NN2 will_VM0 be_VBI made_VVN to_PRP institutions_NN2 ,_PUN 
standards_NN2 ,_PUN and_CJC procedures_NN2 to_TO0 help_VVI the_AT0 CPPCC_NP0 
ensure_VVB that_CJT in-depth_AJ0 consultations_NN2 and_CJC interactions_NN2 
are_VBB conducted_VVN ,_PUN opinions_NN2 are_VBB fully_AV0 expressed_VVN ,_PUN 
and_CJC broad_AJ0 consensus_NN1 is_VBZ built_VVN ._PUN 
Efforts_NN2 will_VM0 be_VBI also_AV0 made_VVN to_TO0 improve_VVI the_AT0 
systems_NN2 and_CJC mechanisms_NN2 through_PRP which_DTQ CPPCC_NP0 
committees_NN2 conduct_VVB democratic_AJ0 oversight_NN1 and_CJC their_DPS 
members_NN2 stay_VVB engaged_AJ0 with_PRP people_NN0 from_PRP various_AJ0 
sectors_NN2 ._PUN 
3_CRD ._PUN 
Actively_AV0 developing_AJ0 democracy_NN1 at_PRP the_AT0 primary_AJ0 level_AJ0 
Primary-level_AJ0 democracy_NN1 is_VBZ an_AT0 important_AJ0 manifestation_NN1 
of_PRF whole-process_AJ0 peoples_NN2 democracy_NN1 ._PUN 
We_PNP will_VM0 improve_VVI the_AT0 mechanism_NN1 for_PRP community-level_AJ0 
self-governance_NN1 under_PRP the_AT0 leadership_NN1 of_PRF primary-level_AJ0 
Party_NN1 organizations_NN2 ,_PUN build_VVB up_AVP the_AT0 strength_NN1 of_PRF 
primary-level_AJ0 organizations_NN2 ,_PUN and_CJC improve_VVB the_AT0 
institutional_AJ0 and_CJC working_VVG systems_NN2 for_PRP direct_AJ0 
democracy_NN1 at_PRP the_AT0 primary_AJ0 level_NN1 to_TO0 see_VVI that_DT0 
urban_AJ0 and_CJC rural_AJ0 communities_NN2 can_VM0 more_AV0 effectively_AV0 
manage_VVI ,_PUN serve_VVB ,_PUN educate_VVB ,_PUN and_CJC oversee_VVB 
themselves_PNX ._PUN 
We_PNP will_VM0 increase_VVI transparency_NN1 in_PRP government_NN1 
affairs_NN2 ,_PUN establish_VVB more_DT0 channels_NN2 for_PRP people_NN0 
from_PRP various_AJ0 sectors_NN2 to_TO0 participate_VVI in_PRP 
community-level_AJ0 governance_NN1 in_PRP an_AT0 orderly_AJ0 way_NN1 ,_PUN 
and_CJC ensure_VVB that_CJT the_AT0 people_NN0 manage_VVB public_AJ0 
affairs_NN2 and_CJC run_VVB public-interest_AJ0 programs_NN2 at_PRP the_AT0 
primary_AJ0 level_NN1 in_PRP accordance_PRP with_PRP the_AT0 law_NN1 ._PUN 
We_PNP will_VM0 rely_VVI wholeheartedly_AV0 on_PRP the_AT0 working_AJ0 
class_NN1 and_CJC improve_VVB the_AT0 system_NN1 of_PRF democratic_AJ0 
management_NN1 in_PRP enterprises_NN2 and_CJC public_AJ0 institutions_NN2 
,_PUN which_DTQ takes_VVZ basic_AJ0 shape_NN1 in_PRP the_AT0 form_NN1 of_PRF 
workers_NN2 congresses_NN2 ,_PUN so_AV0 as_AV0 to_TO0 protect_VVI workers_NN2 
lawful_AJ0 rights_NN2 and_CJC interests_NN2 ._PUN 
4_CRD ._PUN 
Consolidating_AJ0 and_CJC developing_VVG the_AT0 broadest_AJS possible_AJ0 
patriotic_AJ0 united_AJ0 front_NN1 The_AT0 peoples_NN2 support_VVB is_VBZ 
of_PRF the_AT0 utmost_AJ0 political_AJ0 importance_NN1 ,_PUN and_CJC the_AT0 
united_AJ0 front_NN1 is_VBZ an_AT0 effective_AJ0 instrument_NN1 for_PRP 
rallying_VVG the_AT0 peoples_NN2 support_VVB and_CJC pooling_VVG their_DPS 
strength_NN1 ._PUN 
We_PNP will_VM0 build_VVI a_AT0 broad_AJ0 united_AJ0 front_NN1 to_TO0 
forge_VVI great_AJ0 unity_NN1 and_CJC solidarity_NN1 ,_PUN and_CJC we_PNP 
will_VM0 encourage_VVI all_DT0 the_AT0 sons_NN2 and_CJC daughters_NN2 of_PRF 
the_AT0 Chinese_AJ0 nation_NN1 to_TO0 dedicate_VVI themselves_PNX to_PRP 
realizing_VVG the_AT0 Chinese_AJ0 Dream_NN1 of_PRF national_AJ0 
rejuvenation_NN1 ._PUN 
We_PNP will_VM0 leverage_NN1 the_AT0 strengths_NN2 of_PRF our_DPS countrys_NN2 
new_AJ0 type_NN1 of_PRF socialist_AJ0 political_AJ0 party_NN1 system_NN1 ._PUN 
Following_VVG the_AT0 principles_NN2 of_PRF long-term_AJ0 coexistence_NN1 
,_PUN mutual_AJ0 oversight_NN1 ,_PUN sincerity_NN1 ,_PUN and_CJC sharing_VVG 
the_AT0 rough_AJ0 times_NN2 and_CJC the_AT0 smooth_AJ0 ,_PUN we_PNP will_VM0 
strengthen_VVI our_DPS Partys_NN2 unity_NN1 and_CJC cooperation_NN1 with_PRP 
other_AJ0 political_AJ0 parties_NN2 and_CJC prominent_AJ0 figures_NN2 
without_PRP party_NN1 affiliation_NN1 ._PUN 
We_PNP will_VM0 also_AV0 support_VVI other_AJ0 political_AJ0 parties_NN2 
in_PRP improving_VVG themselves_PNX and_CJC performing_VVG their_DPS roles_NN2 
more_AV0 effectively_AV0 ._PUN 
We_PNP will_VM0 ,_PUN with_PRP a_AT0 focus_NN1 on_PRP forging_VVG a_AT0 
strong_AJ0 sense_NN1 of_PRF community_NN1 for_PRP the_AT0 Chinese_AJ0 
nation_NN1 ,_PUN continue_VVB to_TO0 take_VVI the_AT0 correct_AJ0 and_CJC 
distinctively_AV0 Chinese_AJ0 approach_NN1 to_PRP handling_VVG ethnic_AJ0 
affairs_NN2 ,_PUN uphold_VVB and_CJC improve_VVB the_AT0 system_NN1 of_PRF 
regional_AJ0 ethnic_AJ0 autonomy_NN1 ,_PUN and_CJC improve_VVB the_AT0 
Partys_NN2 work_VVB on_PRP ethnic_AJ0 affairs_NN2 ,_PUN so_AV0 as_AV0 to_TO0 
comprehensively_AV0 promote_VVI ethnic_AJ0 unity_NN1 and_CJC progress_NN1 
._PUN 
We_PNP will_VM0 remain_VVI committed_VVN to_PRP the_AT0 principle_NN1 that_CJT 
religions_NN2 in_PRP China_NP0 must_VM0 be_VBI Chinese_AJ0 in_PRP 
orientation_NN1 and_CJC provide_VVB active_AJ0 guidance_NN1 to_PRP 
religions_NN2 so_CJS that_CJS they_PNP can_VM0 adapt_VVI to_PRP socialist_AJ0 
society_NN1 ._PUN 
We_PNP will_VM0 strengthen_VVI communication_NN1 with_PRP intellectuals_NN2 
who_PNQ are_VBB not_XX0 Party_NN1 members_NN2 on_PRP theoretical_AJ0 and_CJC 
political_AJ0 issues_NN2 and_CJC improve_VVB our_DPS work_NN1 concerning_PRP 
people_NN0 from_PRP emerging_VVG social_AJ0 groups_NN2 in_PRP an_AT0 
effort_NN1 to_TO0 provide_VVI better_AJC political_AJ0 guidance_NN1 for_PRP 
pursuing_VVG common_AJ0 goals_NN2 ._PUN 
We_PNP will_VM0 cultivate_VVI a_AT0 cordial_AJ0 and_CJC clean_AJ0 
relationship_NN1 between_PRP government_NN1 and_CJC business_NN1 across_PRP 
the_AT0 board_NN1 and_CJC facilitate_VVB the_AT0 healthy_AJ0 development_NN1 
of_PRF the_AT0 non-public_AJ0 sector_NN1 and_CJC those_DT0 working_VVG in_PRP 
it_PNP ._PUN 
We_PNP will_VM0 improve_VVI and_CJC strengthen_VVI our_DPS work_NN1 
related_VVN to_PRP Chinese_AJ0 nationals_NN2 overseas_AV0 to_TO0 give_VVI 
shape_NN1 to_PRP a_AT0 powerful_AJ0 joint_AJ0 force_NN1 for_PRP advancing_VVG 
the_AT0 rejuvenation_NN1 of_PRF the_AT0 Chinese_AJ0 nation_NN1 ._PUN
