# Supplementary material for: Unraveling image construction by modality: Corpus-based diachronic insights into the reports to the Party Congress of China
Source: PLoS One. 2025 Mar 5;20(3):e0316017. doi: 10.1371/journal.pone.0316017 (PMC11882057; doi:10.1371/journal.pone.0316017)
Supplement: S1 File — (ZIP) [file pone.0316017.s001.zip › S1_Fig.zip/Corpus/Annotations/Annotations of the RNCs sections(by section)/S4_culture/16.EN_S4_culture .txt]

VI_CRD ._PUN 
Cultural_AJ0 Development_NN1 and_CJC Restructuring_VVG To_TO0 build_VVI a_AT0 
well-off_AJ0 society_NN1 in_PRP an_AT0 all-round_AJ0 way_NN1 calls_VVZ for_PRP 
major_AJ0 efforts_NN2 to_TO0 develop_VVI socialist_AJ0 culture_NN1 and_CJC 
spiritual_AJ0 civilization_NN1 ._PUN 
In_PRP the_AT0 present-day_AJ0 world_NN1 ,_PUN culture_NN1 is_VBZ 
interactive_AJ0 with_PRP economic_AJ0 and_CJC political_AJ0 activities_NN2 
,_PUN and_CJC its_DPS status_NN1 and_CJC functions_NN2 are_VBB becoming_VVG 
more_AV0 and_CJC more_AV0 outstanding_AJ0 in_PRP the_AT0 competition_NN1 
in_PRP overall_AJ0 national_AJ0 strength_NN1 ._PUN 
The_AT0 power_NN1 of_PRF culture_NN1 is_VBZ deeply_AV0 rooted_VVN in_PRP 
the_AT0 vitality_NN1 ,_PUN creativity_NN1 and_CJC cohesion_NN1 of_PRF a_AT0 
nation_NN1 ._PUN 
All_DT0 Party_NN1 members_NN2 must_VM0 fully_AV0 understand_VVI the_AT0 
strategic_AJ0 significance_NN1 of_PRF cultural_AJ0 development_NN1 and_CJC 
make_VVB socialist_AJ0 culture_NN1 develop_VVB and_CJC flourish_NN1 ._PUN 
1_CRD ._PUN 
Keep_VVB the_AT0 orientation_NN1 of_PRF advanced_AJ0 culture_NN1 firmly_AV0 
in_PRP hand_NN1 ._PUN 
In_PRP contemporary_AJ0 China_NP0 ,_PUN to_TO0 develop_VVI advanced_AJ0 
culture_NN1 means_VVZ to_TO0 develop_VVI national_AJ0 ,_PUN scientific_AJ0 
and_CJC popular_AJ0 socialist_AJ0 culture_NN1 geared_VVN to_PRP the_AT0 
needs_NN2 of_PRF modernization_NN1 ,_PUN of_PRF the_AT0 world_NN1 and_CJC 
of_PRF the_AT0 future_NN1 so_AV0 as_AV0 to_TO0 enrich_VVI people_NN0 's_POS 
mental_AJ0 world_NN1 and_CJC reinforce_VVI their_DPS mental_AJ0 strength_NN1 
._PUN 
We_PNP must_VM0 uphold_VVI Marxism-Leninism_NP0 ,_PUN Mao_NP0 Zedong_NP0 
Thought_VVD and_CJC Deng_NP0 Xiaoping_NP0 Theory_NN1 as_CJS our_DPS 
guidelines_NN2 in_PRP the_AT0 realm_NN1 of_PRF ideology_NN1 and_CJC have_VHB 
the_AT0 important_AJ0 thought_NN1 of_PRF Three_CRD Represents_VVZ in_PRP 
command_NN1 of_PRF the_AT0 development_NN1 of_PRF socialist_AJ0 culture_NN1 
._PUN 
We_PNP must_VM0 keep_VVI to_PRP the_AT0 orientation_NN1 of_PRF serving_VVG 
the_AT0 people_NN0 and_CJC socialism_NN1 and_CJC the_AT0 principle_NN1 of_PRF 
letting_VVG a_AT0 hundred_CRD flowers_NN2 blossom_NN1 and_CJC a_AT0 
hundred_CRD schools_NN2 of_PRF thought_NN1 contend_VVB and_CJC highlight_VVB 
the_AT0 themes_NN2 of_PRF the_AT0 times_NN2 while_CJS encouraging_AJ0 
diversity_NN1 ._PUN 
We_PNP should_VM0 continue_VVI to_PRP arm_NN1 people_NN0 with_PRP 
scientific_AJ0 theory_NN1 ,_PUN provide_VVB them_PNP with_PRP correct_AJ0 
media_NN0 guidance_NN1 ,_PUN imbue_VVB them_PNP with_PRP lofty_AJ0 ideals_NN2 
,_PUN and_CJC inspire_VVB them_PNP with_PRP excellent_AJ0 works_NN0 of_PRF 
literature_NN1 and_CJC art_NN1 ._PUN 
We_PNP must_VM0 exert_VVI ourselves_PNX to_TO0 develop_VVI advanced_AJ0 
culture_NN1 and_CJC support_VVI healthy_AJ0 and_CJC useful_AJ0 culture_NN1 
,_PUN changing_VVG what_DTQ is_VBZ backward_AV0 and_CJC resisting_VVG what_DTQ 
is_VBZ decadent_AJ0 ._PUN 
Literary_AJ0 and_CJC art_NN1 workers_NN2 should_VM0 go_VVI deep_AV0 among_PRP 
the_AT0 masses_NN2 and_CJC into_PRP the_AT0 thick_AJ0 of_PRF life_NN1 so_AV0 
as_AV0 to_TO0 contribute_VVI to_PRP the_AT0 people_NN0 more_DT0 works_NN0 
worthy_AJ0 of_PRF the_AT0 times_NN2 ._PUN 
The_AT0 press_NN1 ,_PUN publishing_VVG ,_PUN radio_NN1 ,_PUN film_NN1 and_CJC 
television_NN1 must_VM0 give_VVI correct_AJ0 guidance_NN1 to_PRP the_AT0 
public_NN1 ,_PUN and_CJC Internet_NP0 web_NN1 sites_NN2 should_VM0 serve_VVI 
as_AV0 important_AJ0 fronts_NN2 for_PRP spreading_VVG advanced_AJ0 culture_NN1 
._PUN 
Basing_VVG ourselves_PNX on_PRP the_AT0 practice_NN1 of_PRF reform_NN1 ,_PUN 
opening_VVG up_AVP and_CJC modernization_NN1 and_CJC keeping_VVG abreast_AJ0 
of_PRF the_AT0 latest_AJS developments_NN2 in_PRP world_NN1 culture_NN1 ,_PUN 
we_PNP must_VM0 carry_VVI forward_AV0 the_AT0 fine_AJ0 tradition_NN1 of_PRF 
our_DPS national_AJ0 culture_NN1 ,_PUN draw_VVB on_PRP the_AT0 strong_AJ0 
points_NN2 of_PRF other_AJ0 nations_NN2 and_CJC make_VVB innovations_NN2 
in_PRP content_NN1 and_CJC form_NN1 so_AV0 as_AV0 to_TO0 enhance_VVI the_AT0 
attraction_NN1 and_CJC appeal_NN1 of_PRF socialist_AJ0 culture_NN1 with_PRP 
Chinese_AJ0 characteristics_NN2 ._PUN 
2_CRD ._PUN 
Continue_VVB to_TO0 carry_VVI forward_AV0 and_CJC cultivate_VVI the_AT0 
national_AJ0 spirit_NN1 ._PUN 
National_AJ0 spirit_NN1 is_VBZ the_AT0 moral_AJ0 kingpin_NN1 on_PRP which_DTQ 
a_AT0 nation_NN1 relies_VVZ for_PRP survival_NN1 and_CJC development_NN1 ._PUN 
Without_PRP an_AT0 inspiring_AJ0 spirit_NN1 and_CJC lofty_AJ0 character_NN1 
,_PUN it_PNP is_VBZ impossible_AJ0 for_PRP a_AT0 nation_NN1 to_TO0 stand_VVI 
proudly_AV0 in_PRP the_AT0 family_NN1 of_PRF nations_NN2 ._PUN 
For_PRP more_DT0 than_CJS 5,000_CRD years_NN2 ,_PUN the_AT0 Chinese_AJ0 
nation_NN1 has_VHZ evolved_VVN a_AT0 great_AJ0 national_AJ0 spirit_NN1 
centering_VVG on_PRP patriotism_NN1 and_CJC featuring_VVG unity_NN1 and_CJC 
solidarity_NN1 ,_PUN love_NN1 of_PRF peace_NN1 ,_PUN industry_NN1 ,_PUN 
courage_NN1 and_CJC ceaseless_AJ0 self-improvement_NN1 ._PUN 
This_DT0 national_AJ0 spirit_NN1 has_VHZ been_VBN enriched_VVN in_PRP 
light_PRP of_PRP the_AT0 requirements_NN2 of_PRF the_AT0 times_NN2 and_CJC 
social_AJ0 development_NN1 by_PRP the_AT0 people_NN0 under_PRP the_AT0 
leadership_NN1 of_PRF our_DPS Party_NN1 over_AVP along_PRP period_NN1 of_PRF 
practice_NN1 ._PUN 
Confronted_VVN with_PRP interaction_NN1 of_PRF different_AJ0 thoughts_NN2 
and_CJC cultures_NN2 in_PRP the_AT0 world_NN1 ,_PUN we_PNP must_VM0 take_VVI 
it_PNP as_PRP a_AT0 crucial_AJ0 task_NN1 in_PRP our_DPS cultural_AJ0 
development_NN1 to_TO0 carry_VVI forward_AV0 and_CJC cultivate_VVI the_AT0 
national_AJ0 spirit_NN1 and_CJC incorporate_VVB it_PNP into_PRP our_DPS 
national_AJ0 education_NN1 and_CJC the_AT0 entire_AJ0 process_NN1 of_PRF 
building_VVG spiritual_AJ0 civilization_NN1 so_CJS that_CJS the_AT0 entire_AJ0 
people_NN0 are_VBB always_AV0 filled_VVN with_PRP an_AT0 enterprising_AJ0 
spirit_NN1 ._PUN 
3_CRD ._PUN 
Promote_VVB ideological_AJ0 and_CJC ethical_AJ0 progress_NN1 ._PUN 
Ruling_NN1 the_AT0 country_NN1 by_PRP law_NN1 and_CJC ruling_NN1 the_AT0 
country_NN1 by_PRP virtue_NN1 complement_VVB each_PNX other_PNX ._PUN 
It_PNP is_VBZ necessary_AJ0 to_TO0 establish_VVI a_AT0 socialist_AJ0 
ideological_AJ0 and_CJC ethical_AJ0 system_NN1 compatible_AJ0 with_PRP the_AT0 
socialist_AJ0 market_NN1 economy_NN1 and_CJC the_AT0 socialist_AJ0 legal_AJ0 
standard_NN1 and_CJC consistent_AJ0 with_PRP the_AT0 traditional_AJ0 
virtues_NN2 of_PRF the_AT0 Chinese_AJ0 nation_NN1 ._PUN 
We_PNP must_VM0 carry_VVI out_AVP intensive_AJ0 publicity_NN1 and_CJC 
education_NN1 in_PRP the_AT0 Party_NN1 's_POS basic_AJ0 theory_NN1 ,_PUN 
line_NN1 and_CJC program_NN1 and_CJC in_PRP the_AT0 important_AJ0 thought_NN1 
of_PRF Three_CRD Represents_VVZ ,_PUN and_CJC guide_VVB people_NN0 in_PRP 
fostering_VVG a_AT0 common_AJ0 ideal_AJ0 for_PRP socialism_NN1 with_PRP 
Chinese_AJ0 characteristics_NN2 ,_PUN correct_AJ0 world_NN1 outlook_NN1 ,_PUN 
views_NN2 on_PRP life_NN1 and_CJC values_NN2 ._PUN 
We_PNP must_VM0 carry_VVI out_AVP the_AT0 Program_NN1 for_PRP Improving_VVG 
Civic_AJ0 Morality_NN1 ,_PUN promote_VVB patriotism_NN1 and_CJC ,_PUN with_PRP 
serving_VVG the_AT0 people_NN0 at_PRP the_AT0 core_NN1 ,_PUN collectivism_NN1 
as_PRP the_AT0 principle_NN1 and_CJC honesty_NN1 as_PRP a_AT0 priority_NN1 
,_PUN intensify_VVB education_NN1 in_PRP social_AJ0 and_CJC professional_AJ0 
ethics_NN0 and_CJC family_NN1 virtues_NN2 and_CJC especially_AV0 intensify_VVB 
the_AT0 ideological_AJ0 and_CJC ethical_AJ0 improvement_NN1 among_PRP 
youth_NN1 so_AV0 as_AV0 to_TO0 guide_VVI people_NN0 in_PRP their_DPS 
pursuit_NN1 of_PRF higher_AJC ideological_AJ0 and_CJC ethical_AJ0 
standards_NN2 on_PRP the_AT0 basis_NN1 of_PRF observing_VVG the_AT0 basic_AJ0 
code_NN1 of_PRF conduct_NN1 ._PUN 
We_PNP must_VM0 strengthen_VVI and_CJC improve_VVI ideological_AJ0 and_CJC 
political_AJ0 work_NN1 and_CJC encourage_VVI popular_AJ0 participation_NN1 
in_PRP building_VVG spiritual_AJ0 civilization_NN1 ._PUN 
4_CRD ._PUN 
Develop_VVB education_NN1 and_CJC science_NN1 ._PUN 
Education_NN1 is_VBZ the_AT0 foundation_NN1 for_PRP scientific_AJ0 and_CJC 
technological_AJ0 advancement_NN1 and_CJC personnel_NN2 training.Playing_NN0 
a_AT0 vanguard_NN1 role_NN1 and_CJC having_VHG an_AT0 overall_NN1 bearing_VVG 
on_PRP the_AT0 modernization_NN1 drive_NN1 ,_PUN education_NN1 must_VM0 be_VBI 
placed_VVN on_PRP our_DPS development_NN1 agenda_NN1 as_PRP a_AT0 
strategic_AJ0 priority_NN1 ._PUN 
We_PNP must_VM0 carry_VVI out_AVP the_AT0 Party_NN1 's_POS education_NN1 
policy_NN1 that_CJT education_NN1 should_VM0 serve_VVI socialist_AJ0 
modernization_NN1 and_CJC the_AT0 people_NN0 and_CJC integrate_VVB itself_PNX 
with_PRP productive_AJ0 labor_NN1 and_CJC social_AJ0 practice_NN1 so_AV0 
as_AV0 to_TO0 train_VVI socialist_AJ0 builders_NN2 and_CJC successors_NN2 
featuring_VVG an_AT0 all-round_AJ0 development_NN1 in_PRP morality_NN1 ,_PUN 
intelligence_NN1 ,_PUN physique_NN1 and_CJC art_NN1 ._PUN 
We_PNP should_VM0 encourage_VVI innovation_NN1 in_PRP education_NN1 ,_PUN 
deepen_VVB its_DPS reform_NN1 ,_PUN optimize_VVB its_DPS structure_NN1 ,_PUN 
allocate_VVB its_DPS resources_NN2 rationally_AV0 ,_PUN raise_VVB its_DPS 
quality_NN1 and_CJC management_NN1 levels_NN2 and_CJC promote_VVB 
quality-oriented_AJ0 education_NN1 to_TO0 cultivate_VVI hundreds_CRD of_PRF 
millions_CRD of_PRF high-quality_AJ0 workers_NN2 ,_PUN tens_CRD of_PRF 
millions_CRD of_PRF specialized_AJ0 personnel_NN2 and_CJC a_AT0 great_AJ0 
number_NN1 of_PRF top-notch_AJ0 innovative_AJ0 personnel_NN2 ._PUN 
We_PNP should_VM0 build_VVI up_AVP the_AT0 ranks_NN2 of_PRF teachers_NN2 
and_CJC raise_VVB their_DPS professional_AJ0 ethics_NN0 and_CJC competence_NN1 
._PUN 
We_PNP should_VM0 continue_VVI to_TO0 make_VVI nine-year_AJ0 compulsory_AJ0 
education_NN1 universal_AJ0 across_PRP the_AT0 country_NN1 ,_PUN intensify_VVB 
vocational_AJ0 education_NN1 and_CJC training_NN1 ,_PUN develop_VVB 
continued_AJ0 education_NN1 and_CJC set_VVD up_AVP a_AT0 system_NN1 of_PRF 
life-long_AJ0 education_NN1 ._PUN 
We_PNP should_VM0 increase_VVI input_NN1 in_PRP education_NN1 ,_PUN give_VVB 
more_DT0 support_NN1 to_PRP rural_AJ0 education_NN1 ,_PUN and_CJC 
encourage_VVB nongovernmental_AJ0 sectors_NN2 to_TO0 run_VVI schools_NN2 ._PUN 
We_PNP should_VM0 improve_VVI the_AT0 state_NN1 policy_NN1 and_CJC system_NN1 
for_PRP aiding_VVG students_NN2 in_PRP straitened_AJ0 circumstances_NN2 ._PUN 
We_PNP should_VM0 formulate_VVI a_AT0 long-term_AJ0 program_NN1 for_PRP 
scientific_AJ0 and_CJC technological_AJ0 development_NN1 ._PUN 
We_PNP should_VM0 step_VVI up_AVP the_AT0 development_NN1 of_PRF 
infrastructure_NN1 for_PRP research_NN1 ._PUN 
We_PNP should_VM0 disseminate_VVI science_NN1 and_CJC promote_VVI the_AT0 
scientific_AJ0 spirit_NN1 ._PUN 
We_PNP must_VM0 lay_VVI equal_AJ0 stress_NN1 on_PRP social_AJ0 sciences_NN2 
and_CJC natural_AJ0 sciences_NN2 and_CJC give_VVB full_AJ0 play_NN1 to_PRP 
the_AT0 important_AJ0 role_NN1 of_PRF philosophy_NN1 and_CJC other_AJ0 
social_AJ0 sciences_NN2 in_PRP economic_AJ0 and_CJC social_AJ0 development_NN1 
._PUN 
It_PNP is_VBZ essential_AJ0 to_TO0 create_VVI an_AT0 atmosphere_NN1 in_PRP 
society_NN1 at_AV0 large_AV0 favorable_AJ0 for_PRP respecting_VVG and_CJC 
promoting_VVG science_NN1 ,_PUN encouraging_AJ0 innovation_NN1 and_CJC 
opposing_AJ0 superstition_NN1 and_CJC pseudo-science._AJ0 5_CRD ._PUN 
Develop_VVB cultural_AJ0 undertakings_NN2 and_CJC industry_NN1 ._PUN 
In_PRP developing_VVG cultural_AJ0 undertakings_NN2 and_CJC industry_NN1 ,_PUN 
it_PNP is_VBZ imperative_AJ0 to_TO0 meet_VVI the_AT0 requirements_NN2 of_PRF 
developing_AJ0 advanced_AJ0 culture_NN1 and_CJC always_AV0 place_VVB 
social_AJ0 effects_NN2 in_PRP the_AT0 first_ORD place_NN1 ._PUN 
The_AT0 state_NN1 supports_NN2 and_CJC protects_VVZ public_AJ0 cultural_AJ0 
undertakings_NN2 and_CJC encourages_VVZ them_PNP to_TO0 enhance_VVI their_DPS 
vigor_NN1 for_PRP self-development_NN1 ._PUN 
We_PNP must_VM0 continue_VVI to_TO0 improve_VVI the_AT0 policies_NN2 and_CJC 
measures_NN2 for_PRP the_AT0 development_NN1 of_PRF public_AJ0 cultural_AJ0 
undertakings.We_NN0 must_VM0 give_VVI our_DPS support_NN1 to_PRP the_AT0 
major_AJ0 news_NN1 media_NN0 and_CJC research_NN1 institutions_NN2 of_PRF 
social_AJ0 sciences_NN2 of_PRF the_AT0 Party_NN1 and_CJC state_NN1 ,_PUN 
to_PRP the_AT0 major_AJ0 cultural_AJ0 projects_NN2 and_CJC art_NN1 schools_NN2 
and_CJC troupes_NN2 that_CJT are_VBB up_PRP to_PRP national_AJ0 standards_NN2 
and_CJC embody_VVB national_AJ0 characteristics_NN2 ,_PUN to_PRP the_AT0 
protection_NN1 of_PRF major_AJ0 cultural_AJ0 heritage_NN1 and_CJC 
outstanding_AJ0 folk_NN0 arts_NN2 ,_PUN and_CJC to_PRP the_AT0 cultural_AJ0 
development_NN1 in_PRP the_AT0 old_AJ0 revolutionary_AJ0 base_NN1 areas_NN2 
,_PUN areas_NN2 inhabited_VVN by_PRP ethnic_AJ0 minorities_NN2 ,_PUN 
remote_AJ0 areas_NN2 ,_PUN impoverished_AJ0 areas_NN2 and_CJC the_AT0 
central_AJ0 and_CJC western_AJ0 regions_NN2 of_PRF the_AT0 country_NN1 ._PUN 
We_PNP should_VM0 strengthen_VVI cultural_AJ0 infrastructure_NN1 and_CJC 
boost_VVI various_AJ0 types_NN2 of_PRF popular_AJ0 culture_NN1 ._PUN 
We_PNP should_VM0 promote_VVI the_AT0 reform_NN1 and_CJC development_NN1 
of_PRF health_NN1 and_CJC sports_NN2 undertakings_NN2 and_CJC carry_VVB on_AVP 
the_AT0 nationwide_AJ0 fitness_NN1 campaign_NN1 to_TO0 improve_VVI the_AT0 
physique_NN1 of_PRF the_AT0 entire_AJ0 people_NN0 ._PUN 
We_PNP should_VM0 make_VVI the_AT0 2008_CRD Olympics_NN2 a_AT0 success_NN1 
._PUN 
Developing_VVG the_AT0 cultural_AJ0 industry_NN1 is_VBZ an_AT0 important_AJ0 
avenue_NN1 to_PRP enriching_VVG socialist_AJ0 culture_NN1 in_PRP the_AT0 
market_NN1 economy_NN1 and_CJC to_PRP meeting_VVG the_AT0 spiritual_AJ0 
and_CJC cultural_AJ0 needs_NN2 of_PRF the_AT0 people_NN0 ._PUN 
It_PNP is_VBZ essential_AJ0 to_TO0 improve_VVI policies_NN2 toward_PRP the_AT0 
cultural_AJ0 industry_NN1 ,_PUN support_VVB its_DPS development_NN1 and_CJC 
enhance_VVB its_DPS overall_AJ0 strength_NN1 and_CJC competitiveness_NN1 ._PUN 
6_CRD ._PUN 
Continue_VVB to_TO0 deepen_VVI cultural_AJ0 restructuring_NN1 ._PUN 
It_PNP is_VBZ necessary_AJ0 to_TO0 push_VVI forward_AV0 cultural_AJ0 
restructuring_NN1 in_PRP light_PRP of_PRP the_AT0 characteristics_NN2 of_PRF 
the_AT0 development_NN1 of_PRF socialist_AJ0 spiritual_AJ0 civilization_NN1 
and_CJC laws_NN2 governing_VVG it_PNP and_CJC in_PRP response_PRP to_PRP 
the_AT0 needs_NN2 of_PRF the_AT0 growing_AJ0 socialist_AJ0 market_NN1 
economy_NN1 ._PUN 
We_PNP must_VM0 lose_VVI no_AT0 time_NN1 in_PRP working_VVG out_AVP 
overall_AV0 planning_VVG for_PRP cultural_AJ0 restructuring_NN1 ._PUN 
We_PNP must_VM0 integrate_VVI the_AT0 deepening_AJ0 of_PRF reform_NN1 with_PRP 
structural_AJ0 adjustment_NN1 and_CJC promotion_NN1 of_PRF development_NN1 
and_CJC straighten_VVB out_AVP the_AT0 relationship_NN1 between_PRP the_AT0 
government_NN1 and_CJC cultural_AJ0 enterprises_NN2 and_CJC 
institutions.We_NN0 must_VM0 build_VVI up_AVP a_AT0 legal_AJ0 system_NN1 
concerning_PRP culture_NN1 and_CJC intensify_VVB macro-control.We_NN0 
should_VM0 deepen_VVI the_AT0 internal_AJ0 reform_NN1 of_PRF cultural_AJ0 
enterprises_NN2 and_CJC institutions_NN2 and_CJC gradually_AV0 establish_VVB 
a_AT0 management_NN1 system_NN1 and_CJC operational_AJ0 mechanism_NN1 
favorable_AJ0 to_PRP arousing_VVG the_AT0 initiative_NN1 of_PRF cultural_AJ0 
workers_NN2 ,_PUN encouraging_AJ0 innovation_NN1 and_CJC bringing_VVG 
forth_AV0 more_AV0 top-notch_AJ0 works_NN0 and_CJC more_AV0 outstanding_AJ0 
personnel_NN2 ._PUN 
In_PRP compliance_NN1 with_PRP the_AT0 principle_NN1 of_PRF both_DT0 
enriching_AJ0 culture_NN1 and_CJC intensifying_VVG management_NN1 ,_PUN we_PNP 
should_VM0 improve_VVI the_AT0 system_NN1 of_PRF markets_NN2 for_PRP 
cultural_AJ0 products_NN2 and_CJC their_DPS management_NN1 mechanism_NN1 
to_TO0 create_VVI a_AT0 social_AJ0 climate_NN1 favorable_AJ0 for_PRP a_AT0 
flourishing_AJ0 socialist_AJ0 culture_NN1 ._PUN 
The_AT0 Chinese_AJ0 civilization_NN1 ,_PUN extensive_AJ0 and_CJC profound_AJ0 
,_PUN and_CJC with_PRP a_AT0 long_AJ0 history_NN1 behind_PRP it_PNP ,_PUN 
has_VHZ contributed_VVN tremendously_AV0 to_PRP the_AT0 progress_NN1 of_PRF 
human_AJ0 civilization_NN1 ._PUN 
We_PNP will_VM0 surely_AV0 have_VHI a_AT0 new_AJ0 upsurge_NN1 in_PRP 
building_VVG socialist_AJ0 culture_NN1 and_CJC create_VVB an_AT0 even_AV0 
more_AV0 splendid_AJ0 advanced_AJ0 culture_NN1 in_PRP the_AT0 great_AJ0 
struggle_NN1 of_PRF the_AT0 Chinese_AJ0 people_NN0 in_PRP the_AT0 
contemporary_AJ0 era_NN1 ._PUN 
