# Supplementary material for: Unraveling image construction by modality: Corpus-based diachronic insights into the reports to the Party Congress of China
Source: PLoS One. 2025 Mar 5;20(3):e0316017. doi: 10.1371/journal.pone.0316017 (PMC11882057; doi:10.1371/journal.pone.0316017)
Supplement: S1 File — (ZIP) [file pone.0316017.s001.zip › S1_Fig.zip/Corpus/Annotations/Annotations of the RNCs sections(by section)/S4_culture/17.EN_S4_culture - .txt]

VII_CRD ._PUN 
Promoting_VVG Vigorous_AJ0 Development_NN1 and_CJC Prosperity_NN1 of_PRF 
Socialist_AJ0 Culture_NN1 In_PRP the_AT0 present_AJ0 era_NN1 ,_PUN culture_NN1 
has_VHZ become_VVN a_AT0 more_AV0 and_CJC more_AV0 important_AJ0 source_NN1 
of_PRF national_AJ0 cohesion_NN1 and_CJC creativity_NN1 and_CJC a_AT0 
factor_NN1 of_PRF growing_AJ0 significance_NN1 in_PRP the_AT0 competition_NN1 
in_PRP overall_AJ0 national_AJ0 strength_NN1 ,_PUN and_CJC the_AT0 Chinese_AJ0 
people_NN0 have_VHB an_AT0 increasingly_AV0 ardent_AJ0 desire_NN1 for_PRP 
a_AT0 richer_AJC cultural_AJ0 life_NN1 ._PUN 
We_PNP must_VM0 keep_VVI to_PRP the_AT0 orientation_NN1 of_PRF advanced_AJ0 
socialist_AJ0 culture_NN1 ,_PUN bring_VVB about_AVP a_AT0 new_AJ0 upsurge_NN1 
in_PRP socialist_AJ0 cultural_AJ0 development_NN1 ,_PUN stimulate_VVB the_AT0 
cultural_AJ0 creativity_NN1 of_PRF the_AT0 whole_AJ0 nation_NN1 ,_PUN and_CJC 
enhance_VVB culture_NN1 as_PRP part_NN1 of_PRF the_AT0 soft_AJ0 power_NN1 
of_PRF our_DPS country_NN1 to_PRP better_AJC guarantee_NN1 the_AT0 people_NN0 
's_POS basic_AJ0 cultural_AJ0 rights_NN2 and_CJC interests_NN2 ,_PUN 
enrich_VVB the_AT0 cultural_AJ0 life_NN1 in_PRP Chinese_AJ0 society_NN1 
and_CJC inspire_VVB the_AT0 enthusiasm_NN1 of_PRF the_AT0 people_NN0 for_PRP 
progress_NN1 ._PUN 
1_CRD ._PUN 
Build_VVB up_AVP the_AT0 system_NN1 of_PRF socialist_AJ0 core_NN1 values_NN2 
and_CJC make_VVB socialist_AJ0 ideology_NN1 more_AV0 attractive_AJ0 and_CJC 
cohesive_AJ0 ._PUN 
The_AT0 system_NN1 of_PRF socialist_AJ0 core_NN1 values_NN2 represents_VVZ 
the_AT0 essence_NN1 of_PRF socialist_AJ0 ideology_NN1 ._PUN 
We_PNP must_VM0 consolidate_VVI the_AT0 guiding_AJ0 position_NN1 of_PRF 
Marxism_NN1 ,_PUN persistently_AV0 arm_VVB the_AT0 whole_AJ0 Party_NN1 
with_PRP and_CJC educate_VVB the_AT0 people_NN0 in_PRP the_AT0 latest_AJS 
achievements_NN2 in_PRP adapting_VVG Marxism_NN1 to_PRP Chinese_AJ0 
conditions_NN2 ,_PUN rally_VVB the_AT0 people_NN0 with_PRP our_DPS common_AJ0 
ideal_NN1 of_PRF socialism_NN1 with_PRP Chinese_AJ0 characteristics_NN2 ,_PUN 
inspire_VVB the_AT0 people_NN0 with_PRP patriotism-centered_AJ0 national_AJ0 
spirit_NN1 and_CJC with_PRP the_AT0 spirit_NN1 of_PRF the_AT0 times_NN2 
centering_VVG on_PRP reform_NN1 and_CJC innovation_NN1 ,_PUN guide_VVB 
social_AJ0 ethos_NN1 with_PRP the_AT0 socialist_AJ0 maxims_NN2 of_PRF 
honor_NN1 and_CJC disgrace_NN1 ,_PUN and_CJC solidify_VVB the_AT0 common_AJ0 
ideological_AJ0 basis_NN1 of_PRF the_AT0 joint_AJ0 endeavor_NN1 of_PRF the_AT0 
whole_AJ0 Party_NN1 and_CJC the_AT0 people_NN0 of_PRF all_DT0 ethnic_AJ0 
groups_NN2 ._PUN 
We_PNP will_VM0 make_VVI every_AT0 effort_NN1 to_TO0 carry_VVI out_AVP 
theoretical_AJ0 innovation_NN1 and_CJC give_VVI Marxism_NN1 of_PRF 
contemporary_AJ0 China_NP0 distinct_AJ0 characters_NN2 of_PRF practice_NN1 
,_PUN of_PRF the_AT0 Chinese_AJ0 nation_NN1 and_CJC of_PRF the_AT0 times_NN2 
._PUN 
We_PNP will_VM0 publicize_VVI the_AT0 theories_NN2 of_PRF socialism_NN1 
with_PRP Chinese_AJ0 characteristics_NN2 ,_PUN and_CJC take_VVB Marxism_NN1 
of_PRF contemporary_AJ0 China_NN1 to_PRP the_AT0 general_AJ0 public_NN1 ._PUN 
We_PNP will_VM0 carry_VVI on_AVP the_AT0 Project_NN1 to_PRP Study_NN1 and_CJC 
Develop_VVB Marxist_AJ0 Theory_NN1 to_TO0 provide_VVI in-depth_AJ0 answers_NN2 
to_PRP major_AJ0 theoretical_AJ0 and_CJC practical_AJ0 questions_NN2 and_CJC 
to_TO0 bring_VVI up_AVP a_AT0 group_NN1 of_PRF Marxist_AJ0 theoreticians_NN2 
,_PUN especially_AV0 young_AJ0 and_CJC middle-aged_AJ0 ones_NN2 ._PUN 
We_PNP will_VM0 incorporate_VVI the_AT0 socialist_AJ0 core_NN1 values_NN2 
into_PRP all_DT0 stages_NN2 of_PRF national_AJ0 education_NN1 and_CJC the_AT0 
entire_AJ0 process_NN1 of_PRF cultural_AJ0 and_CJC ethical_AJ0 progress_NN1 
to_TO0 make_VVI them_PNP the_AT0 targets_NN2 pursued_VVN by_PRP the_AT0 
people_NN0 of_PRF their_DPS own_DT0 accord_NN1 ._PUN 
We_PNP will_VM0 explore_VVI effective_AJ0 ways_NN2 of_PRF letting_VVG the_AT0 
system_NN1 of_PRF socialist_AJ0 core_NN1 values_NN2 guide_VVB trends_NN2 
of_PRF thought_NN1 and_CJC take_VVB the_AT0 initiative_NN1 in_PRP 
ideological_AJ0 work_NN1 ,_PUN respecting_PRP divergence_NN1 and_CJC 
allowing_VVG diversity_NN1 while_CJS effectively_AV0 resisting_VVG the_AT0 
influence_NN1 of_PRF erroneous_AJ0 and_CJC decadent_AJ0 ideas_NN2 ._PUN 
We_PNP will_VM0 develop_VVI philosophy_NN1 and_CJC social_AJ0 sciences_NN2 
,_PUN promoting_VVG innovation_NN1 in_PRP academic_AJ0 disciplines_NN2 ,_PUN 
academic_AJ0 viewpoints_NN2 and_CJC research_VVB methods.We_NN0 encourage_VVB 
people_NN0 working_VVG in_PRP these_DT0 fields_NN2 to_TO0 serve_VVI as_PRP 
a_AT0 think_NN1 tank_NN1 for_PRP the_AT0 cause_NN1 of_PRF the_AT0 Party_NN1 
and_CJC the_AT0 people_NN0 ,_PUN and_CJC we_PNP will_VM0 introduce_VVI 
related_AJ0 outstanding_AJ0 achievements_NN2 and_CJC distinguished_AJ0 
scholars_NN2 to_PRP the_AT0 world_NN1 arena_NN1 ._PUN 
2_CRD ._PUN 
Foster_VVB a_AT0 culture_NN1 of_PRF harmony_NN1 and_CJC cultivate_VVB 
civilized_AJ0 practices_NN2 ._PUN 
A_AT0 culture_NN1 of_PRF harmony_NN1 provides_VVZ important_AJ0 
intellectual_AJ0 support_NN1 for_PRP the_AT0 unity_NN1 and_CJC progress_NN1 
of_PRF all_DT0 our_DPS people_NN0 ._PUN 
We_PNP must_VM0 step_VVI up_AVP the_AT0 development_NN1 of_PRF the_AT0 
press_NN1 ,_PUN publishing_VVG ,_PUN radio_NN1 ,_PUN film_NN1 ,_PUN 
television_NN1 ,_PUN literature_NN1 and_CJC art_NN1 ,_PUN give_VVB correct_AJ0 
guidance_NN1 to_PRP the_AT0 public_NN1 and_CJC foster_AJ0 healthy_AJ0 
social_AJ0 trends_NN2 ._PUN 
We_PNP must_VM0 balance_VVI cultural_AJ0 development_NN1 between_PRP urban_AJ0 
and_CJC rural_AJ0 areas_NN2 and_CJC among_PRP different_AJ0 regions_NN2 ,_PUN 
focusing_VVG on_PRP enriching_VVG the_AT0 cultural_AJ0 life_NN1 in_PRP 
rural_AJ0 and_CJC remote_AJ0 areas_NN2 and_CJC of_PRF rural_AJ0 migrant_NN1 
workers_NN2 in_PRP cities_NN2 ._PUN 
We_PNP will_VM0 strengthen_VVI efforts_NN2 to_TO0 develop_VVI and_CJC 
manage_VVI Internet_NN1 culture_NN1 and_CJC foster_VVB a_AT0 good_AJ0 
cyber_NN1 environment_NN1 ._PUN 
We_PNP will_VM0 promote_VVI patriotism_NN1 ,_PUN collectivism_NN1 and_CJC 
socialist_AJ0 ideology.With_NN0 the_AT0 emphasis_NN1 on_PRP enhancing_VVG 
people_NN0 's_POS awareness_NN1 of_PRF integrity_NN1 ,_PUN we_PNP will_VM0 
promote_VVI social_AJ0 ethics_NN0 ,_PUN professional_AJ0 codes_NN2 of_PRF 
conduct_NN1 ,_PUN family_NN1 virtues_NN2 and_CJC individual_AJ0 morality_NN1 
,_PUN let_VVB paragons_NN2 of_PRF virtue_NN1 serve_VVI as_CJS role_NN1 
models_NN2 for_PRP society_NN1 ,_PUN and_CJC guide_VVB people_NN0 in_PRP 
conscientiously_AV0 carrying_VVG out_AVP legal_AJ0 obligations_NN2 and_CJC 
social_AJ0 and_CJC family_NN1 responsibilities_NN2 ._PUN 
We_PNP will_VM0 strengthen_VVI and_CJC improve_VVI our_DPS ideological_AJ0 
and_CJC political_AJ0 work_NN1 ,_PUN paying_VVG attention_NN1 to_PRP 
compassionate_AJ0 care_NN1 and_CJC psychological_AJ0 counseling_NN1 and_CJC 
correctly_AV0 handling_VVG interpersonal_AJ0 relations_NN2 ._PUN 
We_PNP will_VM0 mobilize_VVI all_DT0 sectors_NN2 of_PRF society_NN1 in_PRP 
doing_VDG a_AT0 good_AJ0 job_NN1 of_PRF ideological_AJ0 and_CJC moral_AJ0 
education_NN1 among_PRP young_AJ0 people_NN0 and_CJC create_VVB a_AT0 
favorable_AJ0 environment_NN1 for_PRP their_DPS healthy_AJ0 development_NN1 
._PUN 
We_PNP will_VM0 carry_VVI out_AVP intensive_AJ0 activities_NN2 to_TO0 
promote_VVI cultural_AJ0 and_CJC ethical_AJ0 progress_NN1 among_PRP the_AT0 
public_NN1 ,_PUN improve_VVB the_AT0 system_NN1 of_PRF voluntary_AJ0 
public_AJ0 services_NN2 ,_PUN and_CJC encourage_VVB practices_NN2 such_PRP 
as_PRP upholding_VVG gender_NN1 equality_NN1 ,_PUN respecting_PRP the_AT0 
elderly_AJ0 ,_PUN caring_VVG for_PRP the_AT0 young_AJ0 ,_PUN showing_VVG 
concern_NN1 for_PRP and_CJC helping_VVG each_PNX other_PNX and_CJC coming_VVG 
to_PRP the_AT0 rescue_NN1 of_PRF others_NN2 even_AV0 at_PRP risk_NN1 to_PRP 
oneself_PNX ._PUN 
We_PNP will_VM0 promote_VVI the_AT0 scientific_AJ0 spirit_NN1 and_CJC 
spread_VVI scientific_AJ0 knowledge_NN1 ._PUN 
We_PNP will_VM0 launch_VVI extensive_AJ0 public_AJ0 fitness_NN1 programs_NN2 
and_CJC ensure_VVI the_AT0 success_NN1 of_PRF the_AT0 2008_CRD Olympic_AJ0 
Games_NN2 and_CJC the_AT0 Paralympics_NN1 in_PRP Beijing_NP0 and_CJC the_AT0 
2010_CRD World_NN1 Exposition_NN1 in_PRP Shanghai_NP0 ._PUN 
3_CRD ._PUN 
Promote_VVB Chinese_AJ0 culture_NN1 and_CJC build_VVB the_AT0 common_AJ0 
spiritual_AJ0 home_NN1 for_PRP the_AT0 Chinese_AJ0 nation_NN1 ._PUN 
Chinese_AJ0 culture_NN1 has_VHZ been_VBN an_AT0 unfailing_AJ0 driving_AJ0 
force_NN1 for_PRP the_AT0 Chinese_AJ0 nation_NN1 to_TO0 keep_VVI its_DPS 
unity_NN1 and_CJC make_VVI progress_NN1 from_PRP generation_NN1 to_PRP 
generation_NN1 ._PUN 
We_PNP must_VM0 have_VHI a_AT0 comprehensive_AJ0 understanding_NN1 of_PRF 
traditional_AJ0 Chinese_AJ0 culture_NN1 ,_PUN keep_VVB its_DPS essence_NN1 
and_CJC discard_VVB its_DPS dross_NN1 to_TO0 enable_VVI it_PNP to_TO0 fit_VVI 
in_AVP with_PRP present-day_AJ0 society_NN1 ,_PUN stay_VVB in_PRP harmony_NN1 
with_PRP modern_AJ0 civilization_NN1 ,_PUN keep_VVB its_DPS national_AJ0 
character_NN1 and_CJC reflect_VVB changes_NN2 of_PRF the_AT0 times_NN2 ._PUN 
We_PNP will_VM0 further_AV0 publicize_VVI the_AT0 fine_AJ0 traditions_NN2 
of_PRF Chinese_AJ0 culture_NN1 and_CJC use_VVB modern_AJ0 means_NN0 of_PRF 
science_NN1 and_CJC technology_NN1 to_TO0 exploit_VVI the_AT0 rich_AJ0 
resources_NN2 of_PRF our_DPS national_AJ0 culture_NN1 ._PUN 
We_PNP will_VM0 explore_VVI and_CJC better_AV0 protect_VVI the_AT0 
cultures_NN2 of_PRF all_DT0 ethnic_AJ0 groups_NN2 ,_PUN attach_VVB great_AJ0 
importance_NN1 to_PRP the_AT0 protection_NN1 of_PRF cultural_AJ0 relics_NN2 
and_CJC intangible_AJ0 cultural_AJ0 heritage_NN1 and_CJC do_VDB a_AT0 good_AJ0 
job_NN1 collating_VVG ancient_AJ0 books_NN2 and_CJC records_NN2 ._PUN 
We_PNP will_VM0 also_AV0 strengthen_VVI international_AJ0 cultural_AJ0 
exchanges_NN2 to_TO0 draw_VVI on_PRP the_AT0 fine_AJ0 achievements_NN2 of_PRF 
foreign_AJ0 cultures_NN2 and_CJC enhance_VVB the_AT0 influence_NN1 of_PRF 
Chinese_AJ0 culture_NN1 worldwide_AV0 ._PUN 
4_CRD ._PUN 
Stimulate_VVB cultural_AJ0 innovation_NN1 and_CJC enhance_VVB the_AT0 
vitality_NN1 of_PRF cultural_AJ0 development_NN1 ._PUN 
The_AT0 only_AJ0 way_NN1 to_TO0 invigorate_VVI culture_NN1 is_VBZ to_TO0 
promote_VVI innovation_NN1 in_PRP its_DPS content_NN1 and_CJC form_NN1 ,_PUN 
its_DPS structure_NN1 and_CJC mechanism_NN1 ,_PUN and_CJC its_DPS means_NN0 
of_PRF dissemination_NN1 from_PRP the_AT0 high_AJ0 starting_NN1 point_NN1 
of_PRF our_DPS times_NN2 and_CJC release_NN1 and_CJC develop_VVB its_DPS 
productive_AJ0 forces_NN2 ._PUN 
We_PNP must_VM0 keep_VVI to_PRP the_AT0 orientation_NN1 of_PRF serving_VVG 
the_AT0 people_NN0 and_CJC socialism_NN1 ,_PUN uphold_VVB the_AT0 
principle_NN1 of_PRF letting_VVG a_AT0 hundred_CRD flowers_NN2 blossom_NN1 
and_CJC a_AT0 hundred_CRD schools_NN2 of_PRF thought_NN1 contend_VVB ,_PUN 
and_CJC maintain_VVB close_AJ0 contact_NN1 with_PRP reality_NN1 ,_PUN life_NN1 
and_CJC the_AT0 public.We_NN0 must_VM0 always_AV0 give_VVI top_AJ0 
priority_NN1 to_PRP social_AJ0 benefits_NN2 and_CJC try_VVB to_TO0 ensure_VVI 
both_AV0 good_AJ0 economic_AJ0 returns_NN2 and_CJC social_AJ0 benefits_NN2 
._PUN 
We_PNP must_VM0 create_VVI more_AV0 excellent_AJ0 ,_PUN popular_AJ0 works_NN0 
that_CJT reflect_VVB the_AT0 people_NN0 's_POS principal_AJ0 position_NN1 
in_PRP the_AT0 country_NN1 and_CJC their_DPS real_AJ0 life_NN1 ._PUN 
We_PNP must_VM0 deepen_VVI cultural_AJ0 restructuring_NN1 and_CJC improve_VVI 
the_AT0 policies_NN2 for_PRP supporting_VVG nonprofit_AJ0 cultural_AJ0 
programs_NN2 ,_PUN developing_VVG the_AT0 cultural_AJ0 industry_NN1 and_CJC 
encouraging_AJ0 cultural_AJ0 innovation_NN1 ,_PUN so_AV0 as_AV0 to_TO0 
create_VVI favorable_AJ0 conditions_NN2 for_PRP producing_VVG fine_AJ0 
works_NN0 ,_PUN outstanding_AJ0 personnel_NN2 and_CJC good_AJ0 results_NN2 
._PUN 
We_PNP must_VM0 continue_VVI to_TO0 develop_VVI nonprofit_AJ0 cultural_AJ0 
programs_NN2 as_PRP the_AT0 main_AJ0 approach_NN1 to_PRP ensuring_VVG the_AT0 
basic_AJ0 cultural_AJ0 rights_NN2 and_CJC interests_NN2 of_PRF the_AT0 
people_NN0 ,_PUN increase_VVB spending_VVG on_PRP such_DT0 programs_NN2 ,_PUN 
and_CJC build_VVB more_AV0 cultural_AJ0 facilities_NN2 in_PRP urban_AJ0 
communities_NN2 and_CJC rural_AJ0 areas_NN2 ._PUN 
We_PNP must_VM0 vigorously_AV0 develop_VVI the_AT0 cultural_AJ0 industry_NN1 
,_PUN launch_VVB major_AJ0 projects_NN2 to_TO0 lead_VVI the_AT0 industry_NN1 
as_PRP a_AT0 whole_NN1 ,_PUN speed_VVB up_AVP development_NN1 of_PRF 
cultural_AJ0 industry_NN1 bases_NN2 and_CJC clusters_NN2 of_PRF cultural_AJ0 
industries_NN2 with_PRP regional_AJ0 features_NN2 ,_PUN nurture_VVB key_AJ0 
enterprises_NN2 and_CJC strategic_AJ0 investors_NN2 ,_PUN create_VVB a_AT0 
thriving_AJ0 cultural_AJ0 market_NN1 and_CJC enhance_VVB the_AT0 industry_NN1 
's_POS international_AJ0 competitiveness_NN1 ._PUN 
We_PNP will_VM0 use_VVI new_AJ0 and_CJC high_AJ0 technology_NN1 to_TO0 
create_VVI new_AJ0 ways_NN2 of_PRF producing_VVG cultural_AJ0 works_NN0 ,_PUN 
foster_VVB new_AJ0 forms_NN2 of_PRF operation_NN1 in_PRP the_AT0 cultural_AJ0 
industry_NN1 and_CJC accelerate_VVB the_AT0 establishment_NN1 of_PRF a_AT0 
dissemination_NN1 system_NN1 featuring_VVG fast_AJ0 communication_NN1 and_CJC 
wide_AJ0 coverage_NN1 ._PUN 
We_PNP will_VM0 establish_VVI a_AT0 national_AJ0 system_NN1 of_PRF honors_NN2 
for_PRP outstanding_AJ0 cultural_AJ0 workers_NN2 ._PUN 
The_AT0 great_AJ0 rejuvenation_NN1 of_PRF the_AT0 Chinese_AJ0 nation_NN1 
will_VM0 definitely_AV0 be_VBI accompanied_VVN by_PRP the_AT0 thriving_AJ0 
of_PRF Chinese_AJ0 culture_NN1 ._PUN 
We_PNP will_VM0 give_VVI full_AJ0 scope_NN1 to_PRP the_AT0 principal_AJ0 
position_NN1 of_PRF the_AT0 people_NN0 in_PRP cultural_AJ0 development_NN1 
,_PUN arouse_VVB the_AT0 enthusiasm_NN1 of_PRF cultural_AJ0 workers_NN2 ,_PUN 
promote_VVB vigorous_AJ0 development_NN1 and_CJC prosperity_NN1 of_PRF 
culture_NN1 more_AV0 conscientiously_AV0 and_CJC actively_AV0 ,_PUN and_CJC 
create_VVB cultural_AJ0 works_NN0 in_PRP the_AT0 great_AJ0 practice_NN1 of_PRF 
socialism_NN1 with_PRP Chinese_AJ0 characteristics_NN2 ,_PUN so_CJS that_CJS 
the_AT0 people_NN0 will_VM0 share_VVI in_PRP the_AT0 benefits_NN2 of_PRF 
cultural_AJ0 development_NN1 ._PUN 
