# Supplementary material for: Unraveling image construction by modality: Corpus-based diachronic insights into the reports to the Party Congress of China
Source: PLoS One. 2025 Mar 5;20(3):e0316017. doi: 10.1371/journal.pone.0316017 (PMC11882057; doi:10.1371/journal.pone.0316017)
Supplement: S1 File — (ZIP) [file pone.0316017.s001.zip › S1_Fig.zip/Corpus/Annotations/Annotations of the RNCs sections(by section)/S4_culture/18.EN_S4_culture - .txt]

VI_CRD ._PUN 
Developing_VVG a_AT0 Strong_AJ0 Socialist_AJ0 Culture_NN1 in_PRP China_NP0 
Culture_NN1 is_VBZ the_AT0 lifeblood_NN1 of_PRF a_AT0 nation_NN1 ,_PUN and_CJC 
it_PNP gives_VVZ the_AT0 people_NN0 a_AT0 sense_NN1 of_PRF belonging_VVG ._PUN 
To_TO0 complete_VVI the_AT0 building_NN1 of_PRF a_AT0 moderately_AV0 
prosperous_AJ0 society_NN1 in_PRP all_DT0 respects_NN2 and_CJC achieve_VVB 
the_AT0 great_AJ0 renewal_NN1 of_PRF the_AT0 Chinese_AJ0 nation_NN1 ,_PUN 
we_PNP must_VM0 create_VVI a_AT0 new_AJ0 surge_NN1 in_PRP promoting_VVG 
socialist_AJ0 culture_NN1 and_CJC bring_VVB about_AVP its_DPS great_AJ0 
development_NN1 and_CJC enrichment_NN1 ,_PUN increase_VVB China_NP0 's_POS 
cultural_AJ0 soft_AJ0 power_NN1 ,_PUN and_CJC enable_VVB culture_NN1 to_TO0 
guide_VVI social_AJ0 trends_NN2 ,_PUN educate_VVB the_AT0 people_NN0 ,_PUN 
serve_VVB society_NN1 ,_PUN and_CJC boost_VVB development_NN1 ._PUN 
To_TO0 develop_VVI a_AT0 strong_AJ0 socialist_AJ0 culture_NN1 in_PRP China_NP0 
,_PUN we_PNP must_VM0 take_VVI the_AT0 socialist_AJ0 path_NN1 of_PRF 
promoting_VVG cultural_AJ0 advance_NN1 with_PRP Chinese_AJ0 
characteristics.We_NN0 should_VM0 adhere_VVI to_PRP the_AT0 goal_NN1 of_PRF 
serving_VVG the_AT0 people_NN0 and_CJC socialism_NN1 ,_PUN the_AT0 policy_NN1 
of_PRF having_VHG a_AT0 hundred_CRD flowers_NN2 bloom_VVB and_CJC a_AT0 
hundred_CRD schools_NN2 of_PRF thought_NN1 contend_VVB ,_PUN and_CJC the_AT0 
principle_NN1 of_PRF maintaining_VVG close_AJ0 contact_NN1 with_PRP 
reality_NN1 ,_PUN life_NN1 and_CJC the_AT0 people.We_NN0 should_VM0 fully_AV0 
promote_VVI socialist_AJ0 cultural_AJ0 and_CJC ethical_AJ0 progress_NN1 
and_CJC material_NN1 progress_NN1 ,_PUN and_CJC develop_VVB a_AT0 national_AJ0 
,_PUN scientific_AJ0 ,_PUN and_CJC people-oriented_AJ0 socialist_AJ0 
culture_NN1 that_CJT embraces_VVZ modernization_NN1 ,_PUN the_AT0 world_NN1 
,_PUN and_CJC the_AT0 future_NN1 ._PUN 
To_TO0 develop_VVI a_AT0 strong_AJ0 socialist_AJ0 culture_NN1 in_PRP China_NP0 
,_PUN it_PNP is_VBZ critical_AJ0 to_TO0 inspire_VVI the_AT0 cultural_AJ0 
creativity_NN1 of_PRF the_AT0 whole_AJ0 nation_NN1 ._PUN 
We_PNP should_VM0 deepen_VVI reform_NN1 of_PRF the_AT0 cultural_AJ0 sector_NN1 
,_PUN release_NN1 and_CJC develop_VVB cultural_AJ0 productive_AJ0 forces_NN2 
,_PUN foster_VVB a_AT0 democratic_AJ0 atmosphere_NN1 in_PRP both_DT0 
academic_AJ0 research_NN1 and_CJC artistic_AJ0 pursuit_NN1 ,_PUN create_VVB 
a_AT0 vast_AJ0 cultural_AJ0 arena_NN1 for_PRP the_AT0 people_NN0 and_CJC 
encourage_VVB the_AT0 free_AJ0 flow_NN1 of_PRF cultural_AJ0 inspiration_NN1 
from_PRP all_AV0 sources.By_NN0 doing_VDG so_AV0 ,_PUN we_PNP will_VM0 
open_VVI up_AVP a_AT0 new_AJ0 horizon_NN1 in_PRP promoting_VVG China_NP0 
's_POS cultural_AJ0 advance_NN1 :_PUN The_AT0 Chinese_AJ0 nation_NN1 's_POS 
cultural_AJ0 creativity_NN1 will_VM0 continuously_AV0 burst_VVI forth_AV0 
;_PUN China_NP0 's_POS cultural_AJ0 life_NN1 will_VM0 flourish_VVI as_CJS 
never_AV0 before_AV0 ;_PUN people_NN0 's_POS basic_AJ0 cultural_AJ0 rights_NN2 
and_CJC interests_NN2 will_VM0 be_VBI better_AV0 protected_VVN ;_PUN the_AT0 
ethical_AJ0 and_CJC moral_AJ0 standards_NN2 as_PRP well_PRP as_PRP the_AT0 
scientific_AJ0 and_CJC cultural_AJ0 standards_NN2 of_PRF the_AT0 people_NN0 
will_VM0 be_VBI fully_AV0 raised_VVN ,_PUN and_CJC the_AT0 international_AJ0 
influence_NN1 of_PRF Chinese_AJ0 culture_NN1 will_VM0 steadily_AV0 
increase_VVI ._PUN 
1_CRD ._PUN 
Strengthen_VVB core_NN1 socialist_AJ0 values_NN2 Core_NN1 socialist_AJ0 
values_NN2 are_VBB the_AT0 soul_NN1 of_PRF the_AT0 Chinese_AJ0 nation_NN1 
and_CJC serve_VVB as_PRP the_AT0 guide_NN1 for_PRP building_NN1 socialism_NN1 
with_PRP Chinese_AJ0 characteristics_NN2 ._PUN 
We_PNP should_VM0 carry_VVI out_AVP thorough_AJ0 study_NN1 of_PRF and_CJC 
education_NN1 in_PRP these_DT0 values_NN2 and_CJC use_VVB them_PNP to_TO0 
guide_VVI social_AJ0 trends_NN2 of_PRF thought_NN1 and_CJC forge_VVI 
public_AJ0 consensus_NN1 ._PUN 
We_PNP should_VM0 continue_VVI to_TO0 adapt_VVI Marxism_NN1 to_PRP China_NP0 
's_POS conditions_NN2 in_PRP keeping_VVG up_AVP with_PRP the_AT0 times_NN2 
and_CJC increase_VVB its_DPS appeal_NN1 to_PRP the_AT0 people_NN0 ,_PUN 
work_VVB hard_AV0 to_TO0 equip_VVI the_AT0 whole_AJ0 Party_NN1 with_PRP 
the_AT0 system_NN1 of_PRF theories_NN2 of_PRF socialism_NN1 with_PRP 
Chinese_AJ0 characteristics_NN2 and_CJC educate_VVB the_AT0 people_NN0 in_PRP 
these_DT0 theories.We_NN0 should_VM0 further_AV0 implement_VVI the_AT0 
national_AJ0 project_NN1 to_TO0 study_VVI and_CJC develop_VVI Marxist_AJ0 
theory_NN1 ,_PUN build_VVB an_AT0 innovation_NN1 system_NN1 in_PRP 
philosophy_NN1 and_CJC the_AT0 social_AJ0 sciences_NN2 ,_PUN incorporate_VVB 
the_AT0 system_NN1 of_PRF theories_NN2 of_PRF socialism_NN1 with_PRP 
Chinese_AJ0 characteristics_NN2 into_PRP the_AT0 curriculum_NN1 and_CJC 
make_VVB it_PNP a_AT0 way_NN1 of_PRF thinking_NN1 ._PUN 
We_PNP should_VM0 carry_VVI out_AVP extensive_AJ0 education_NN1 about_PRP 
our_DPS ideal_AJ0 and_CJC conviction_NN1 ,_PUN and_CJC rally_VVB the_AT0 
people_NN0 under_PRP the_AT0 great_AJ0 banner_NN1 of_PRF socialism_NN1 
with_PRP Chinese_AJ0 characteristics_NN2 ._PUN 
We_PNP should_VM0 vigorously_AV0 foster_VVI China_NP0 's_POS national_AJ0 
character_NN1 and_CJC promote_VVI the_AT0 underlying_AJ0 trend_NN1 of_PRF 
the_AT0 times_NN2 ,_PUN intensify_VVB education_NN1 in_PRP patriotism_NN1 
,_PUN collectivism_NN1 and_CJC socialism_NN1 ,_PUN and_CJC enrich_VVB 
people_NN0 's_POS cultural_AJ0 life_NN1 and_CJC enhance_VVB their_DPS 
moral_AJ0 strength_NN1 ._PUN 
We_PNP should_VM0 promote_VVI prosperity_NN1 ,_PUN democracy_NN1 ,_PUN 
civility_NN1 ,_PUN and_CJC harmony_NN1 ,_PUN uphold_VVB freedom_NN1 ,_PUN 
equality_NN1 ,_PUN justice_NN1 and_CJC the_AT0 rule_NN1 of_PRF law_NN1 and_CJC 
advocate_VVB patriotism_NN1 ,_PUN dedication_NN1 ,_PUN integrity_NN1 ,_PUN 
and_CJC friendship_NN1 ,_PUN so_AV0 as_AV0 to_TO0 cultivate_VVI and_CJC 
observe_VVI core_NN1 socialist_AJ0 values_NN2 ._PUN 
We_PNP should_VM0 maintain_VVI leadership_NN1 and_CJC initiative_NN1 in_PRP 
theoretical_AJ0 work_NN1 ,_PUN provide_VVI correct_AJ0 guidance_NN1 ,_PUN 
enhance_VVB our_DPS ability_NN1 to_TO0 guide_VVI public_NN1 opinion_NN1 ,_PUN 
and_CJC strengthen_VVI the_AT0 influence_NN1 of_PRF the_AT0 underlying_AJ0 
trend_NN1 of_PRF thought_NN1 in_PRP our_DPS country_NN1 ._PUN 
2_CRD ._PUN 
Improve_VVB civic_AJ0 morality_NN1 in_PRP an_AT0 all-around_DT0 way_NN1 
This_DT0 is_VBZ the_AT0 basic_AJ0 task_NN1 for_PRP strengthening_VVG 
socialist_AJ0 morals_NN2 ._PUN 
We_PNP should_VM0 integrate_VVI the_AT0 rule_NN1 of_PRF law_NN1 with_PRP 
the_AT0 rule_NN1 of_PRF virtue_NN1 ,_PUN intensify_VVB education_NN1 in_PRP 
public_AJ0 morality_NN1 ,_PUN professional_AJ0 ethics_NN0 ,_PUN family_NN1 
virtues_NN2 ,_PUN and_CJC individual_AJ0 integrity_NN1 ,_PUN and_CJC 
advocate_VVB traditional_AJ0 Chinese_AJ0 virtues_NN2 and_CJC new_AJ0 
trends_NN2 of_PRF the_AT0 times_NN2 ._PUN 
We_PNP should_VM0 press_VVI ahead_AV0 with_PRP the_AT0 program_NN1 for_PRP 
improving_VVG civic_AJ0 morality_NN1 ,_PUN exalt_VVB the_AT0 true_AJ0 ,_PUN 
the_AT0 good_AJ0 ,_PUN and_CJC the_AT0 beautiful_AJ0 and_CJC reject_VVB 
the_AT0 false_AJ0 ,_PUN the_AT0 evil_NN1 ,_PUN and_CJC the_AT0 ugly.We_NN0 
should_VM0 encourage_VVI people_NN0 to_TO0 willingly_AV0 meet_VVI their_DPS 
statutory_AJ0 duties_NN2 and_CJC obligations_NN2 to_PRP society_NN1 and_CJC 
family.We_NN0 should_VM0 create_VVI a_AT0 social_AJ0 atmosphere_NN1 in_PRP 
which_DTQ work_VVB is_VBZ honored_VVN and_CJC creation_NN1 is_VBZ lauded_VVN 
,_PUN and_CJC cultivate_VVB social_AJ0 trends_NN2 of_PRF recognizing_VVG 
honor_NN1 and_CJC disgrace_NN1 ,_PUN practicing_VVG integrity_NN1 ,_PUN 
encouraging_AJ0 dedication_NN1 ,_PUN and_CJC promoting_VVG harmony_NN1 ._PUN 
We_PNP should_VM0 carry_VVI out_AVP thorough_AJ0 education_NN1 to_TO0 
address_VVI serious_AJ0 ethical_AJ0 problems_NN2 ,_PUN and_CJC step_VVI up_AVP 
efforts_NN2 to_TO0 enhance_VVI government_NN1 integrity_NN1 ,_PUN business_NN1 
and_CJC social_AJ0 ethics_NN0 and_CJC judicial_AJ0 integrity_NN1 ._PUN 
We_PNP should_VM0 strengthen_VVI and_CJC improve_VVI education_NN1 in_PRP 
values_NN2 ,_PUN provide_VVI compassionate_AJ0 care_NN1 and_CJC 
psychological_AJ0 counseling_NN1 ,_PUN and_CJC cultivate_VVB self-respect_NN1 
,_PUN self-confidence_NN1 ,_PUN a_AT0 sense_NN1 of_PRF being_VBG rational_AJ0 
,_PUN composure_NN1 ,_PUN and_CJC a_AT0 desire_NN1 to_TO0 excel_VVI 
oneself_PNX among_PRP the_AT0 people_NN0 ._PUN 
We_PNP should_VM0 conduct_VVI more_AV0 public_AJ0 activities_NN2 to_TO0 
promote_VVI cultural_AJ0 and_CJC ethical_AJ0 progress_NN1 ,_PUN encourage_VVI 
volunteer_NN1 service_NN1 ,_PUN and_CJC carry_VVB out_AVP regular_AJ0 
activities_NN2 to_TO0 learn_VVI from_PRP paragons_NN2 of_PRF virtue_NN1 
such_PRP as_PRP Lei_UNC Feng_NP0 and_CJC publicize_VVB their_DPS exemplary_AJ0 
deeds_NN2 ._PUN 
3_CRD ._PUN 
Enrich_VVB people_NN0 's_POS intellectual_NN1 and_CJC cultural_AJ0 lives_NN2 
Enabling_VVG the_AT0 people_NN0 to_TO0 lead_VVI healthy_AJ0 and_CJC rich_AJ0 
intellectual_NN1 and_CJC cultural_AJ0 lives_NN2 is_VBZ an_AT0 important_AJ0 
part_NN1 of_PRF our_DPS efforts_NN2 to_TO0 complete_VVI the_AT0 building_NN1 
of_PRF a_AT0 moderately_AV0 prosperous_AJ0 society_NN1 in_PRP all_DT0 
respects_NN2 ._PUN 
We_PNP should_VM0 pursue_VVI people-centered_AJ0 cultural_AJ0 creation_NN1 
,_PUN and_CJC create_VVI better_AJC cultural_AJ0 products_NN2 to_TO0 
provide_VVI the_AT0 people_NN0 with_PRP more_DT0 and_CJC better_AJC 
nourishments_NN2 for_PRP the_AT0 mind_NN1 ._PUN 
We_PNP should_VM0 be_VBI community-_AJ0 and_CJC people-focused_NN1 in_PRP 
our_DPS cultural_AJ0 work_NN1 ,_PUN carry_VVB out_AVP at_PRP a_AT0 faster_AJC 
pace_NN1 key_AJ0 cultural_AJ0 projects_NN2 that_CJT benefit_VVB the_AT0 
people_NN0 ,_PUN increase_VVB support_NN1 for_PRP promoting_VVG cultural_AJ0 
progress_NN1 in_PRP rural_AJ0 areas_NN2 and_CJC underdeveloped_AJ0 areas_NN2 
and_CJC open_AV0 more_AV0 public_AJ0 cultural_AJ0 service_NN1 facilities_NN2 
to_PRP the_AT0 public_AJ0 free_AJ0 of_PRF charge_NN1 ._PUN 
We_PNP should_VM0 develop_VVI a_AT0 system_NN1 for_PRP carrying_VVG 
forward_AV0 fine_AJ0 traditional_AJ0 culture_NN1 and_CJC promote_VVB 
outstanding_AJ0 traditional_AJ0 Chinese_AJ0 culture_NN1 ._PUN 
We_PNP should_VM0 extend_VVI and_CJC standardize_VVI the_AT0 use_NN1 of_PRF 
the_AT0 standard_AJ0 Chinese_AJ0 language_NN1 ._PUN 
We_PNP should_VM0 promote_VVI the_AT0 development_NN1 and_CJC flourishing_AJ0 
of_PRF cultural_AJ0 activities_NN2 of_PRF ethnic_AJ0 minorities_NN2 ._PUN 
We_PNP should_VM0 carry_VVI out_AVP public_AJ0 cultural_AJ0 activities_NN2 
and_CJC guide_VVI the_AT0 people_NN0 to_TO0 express_VVI ,_PUN educate_VVI 
,_PUN and_CJC serve_VVI themselves_PNX in_PRP the_AT0 course_NN1 of_PRF 
developing_AJ0 culture_NN1 ._PUN 
We_PNP should_VM0 launch_VVI reading_VVG programs_NN2 for_PRP the_AT0 
general_AJ0 public_NN1 ._PUN 
We_PNP should_VM0 improve_VVI the_AT0 contents_NN2 of_PRF online_AJ0 
services_NN2 and_CJC advocate_VVB healthy_AJ0 themes_NN2 on_PRP the_AT0 
Internet_NN1 ._PUN 
We_PNP should_VM0 strengthen_VVI social_AJ0 management_NN1 of_PRF the_AT0 
Internet_NN1 and_CJC promote_VVB orderly_AJ0 network_NN1 operation_NN1 in_PRP 
accordance_PRP with_PRP laws_NN2 and_CJC regulations_NN2 ._PUN 
We_PNP should_VM0 crack_VVI down_AVP on_PRP pornography_NN1 and_CJC 
illegal_AJ0 publications_NN2 and_CJC resist_VVB vulgar_AJ0 trends_NN2 ._PUN 
We_PNP should_VM0 extend_VVI scientific_AJ0 knowledge_NN1 ,_PUN foster_AJ0 
respect_NN1 for_PRP science_NN1 ,_PUN and_CJC make_VVB the_AT0 whole_AJ0 
nation_NN1 better_AV0 educated_VVN in_PRP science_NN1 ._PUN 
We_PNP should_VM0 carry_VVI out_AVP fitness_NN1 activities_NN2 across_PRP 
the_AT0 country_NN1 and_CJC fully_AV0 promote_VVB both_AV0 recreational_AJ0 
and_CJC competitive_AJ0 sports_NN2 ._PUN 
4_CRD ._PUN 
Enhance_VVB the_AT0 overall_AJ0 strength_NN1 and_CJC international_AJ0 
competitiveness_NN1 of_PRF Chinese_AJ0 culture_NN1 The_AT0 strength_NN1 
and_CJC international_AJ0 competitiveness_NN1 of_PRF Chinese_AJ0 culture_NN1 
are_VBB an_AT0 important_AJ0 indicator_NN1 of_PRF China_NP0 's_POS power_NN1 
and_CJC prosperity_NN1 and_CJC the_AT0 renewal_NN1 of_PRF the_AT0 Chinese_AJ0 
nation_NN1 ._PUN 
We_PNP should_VM0 promote_VVI rapid_AJ0 development_NN1 and_CJC all-around_DT0 
flourishing_AJ0 of_PRF the_AT0 cultural_AJ0 industry_NN1 and_CJC cultural_AJ0 
services_NN2 and_CJC ensure_VVB both_AV0 social_AJ0 effect_NN1 and_CJC 
economic_AJ0 benefits_NN2 ,_PUN with_PRP priority_NN1 on_PRP the_AT0 
former_DT0 ._PUN 
We_PNP should_VM0 develop_VVI philosophy_NN1 and_CJC the_AT0 social_AJ0 
sciences_NN2 ,_PUN the_AT0 press_NN1 and_CJC publishing_NN1 ,_PUN radio_NN1 
,_PUN television_NN1 and_CJC films_NN2 ,_PUN and_CJC literature_NN1 and_CJC 
art_NN1 ._PUN 
We_PNP should_VM0 launch_VVI more_AV0 major_AJ0 public_AJ0 cultural_AJ0 
projects_NN2 and_CJC programs_NN2 ,_PUN improve_VVB the_AT0 public_AJ0 
cultural_AJ0 service_NN1 system_NN1 ,_PUN and_CJC make_VVB such_DT0 
services_NN2 more_AV0 efficient_AJ0 ._PUN 
We_PNP should_VM0 promote_VVI integration_NN1 of_PRF culture_NN1 with_PRP 
science_NN1 and_CJC technology_NN1 ,_PUN develop_VVB new_AJ0 forms_NN2 of_PRF 
cultural_AJ0 operations_NN2 ,_PUN and_CJC make_VVB cultural_AJ0 operations_NN2 
larger_AJC in_PRP size_NN1 and_CJC more_AV0 specialized_AJ0 ._PUN 
We_PNP should_VM0 develop_VVI a_AT0 modern_AJ0 communications_NN2 network_VVB 
to_TO0 improve_VVI our_DPS capacity_NN1 for_PRP communications_NN2 ._PUN 
We_PNP should_VM0 invigorate_VVI state-owned_AJ0 non-profit_AJ0 cultural_AJ0 
institutions_NN2 ,_PUN improve_VVB corporate_AJ0 governance_NN1 of_PRF 
profit-oriented_AJ0 cultural_AJ0 entities_NN2 ,_PUN and_CJC create_VVB a_AT0 
thriving_AJ0 cultural_AJ0 market_NN1 ._PUN 
We_PNP should_VM0 open_VVI the_AT0 cultural_AJ0 sector_NN1 wider_AJC to_PRP 
the_AT0 outside_AJ0 world_NN1 and_CJC draw_VVB on_PRP cultural_AJ0 
achievements_NN2 of_PRF other_AJ0 countries_NN2 ._PUN 
We_PNP should_VM0 foster_VVI a_AT0 fine_AJ0 environment_NN1 that_CJT 
enables_VVZ a_AT0 large_AJ0 number_NN1 of_PRF talented_AJ0 cultural_AJ0 
figures_NN2 ,_PUN particularly_AV0 eminent_AJ0 cultural_AJ0 figures_NN2 
and_CJC representatives_NN2 of_PRF Chinese_AJ0 culture_NN1 ,_PUN to_TO0 
distinguish_VVI themselves_PNX in_PRP artistic_AJ0 pursuit.We_NN0 should_VM0 
honor_VVI cultural_AJ0 personalities_NN2 with_PRP outstanding_AJ0 
contribution_NN1 ._PUN 
We_PNP must_VM0 adhere_VVI to_PRP the_AT0 goal_NN1 of_PRF advancing_AJ0 
socialist_AJ0 culture_NN1 ,_PUN deepen_VVB our_DPS awareness_NN1 of_PRF 
and_CJC confidence_NN1 in_PRP Chinese_AJ0 culture_NN1 ,_PUN and_CJC strive_VVB 
to_TO0 meet_VVI the_AT0 grand_AJ0 goal_NN1 of_PRF developing_VVG a_AT0 
strong_AJ0 socialist_AJ0 culture_NN1 in_PRP China_NP0 ._PUN 
