# Supplementary material for: Unraveling image construction by modality: Corpus-based diachronic insights into the reports to the Party Congress of China
Source: PLoS One. 2025 Mar 5;20(3):e0316017. doi: 10.1371/journal.pone.0316017 (PMC11882057; doi:10.1371/journal.pone.0316017)
Supplement: S1 File — (ZIP) [file pone.0316017.s001.zip › S1_Fig.zip/Corpus/Annotations/Annotations of the RNCs sections(by section)/S4_culture/19.EN_S4_culture - .txt]

VII_CRD ._PUN 
Building_VVG Stronger_AJC Cultural_AJ0 Confidence_NN1 and_CJC Helping_VVG 
Socialist_AJ0 Culture_NN1 to_PRP Flourish_NN1 Culture_NN1 is_VBZ a_AT0 
country_NN1 and_CJC nations_NN2 soul_NN1 ._PUN 
Our_DPS country_NN1 will_VM0 thrive_VVI only_AV0 if_CJS our_DPS culture_NN1 
thrives_VVZ ,_PUN and_CJC our_DPS nation_NN1 will_VM0 be_VBI strong_AJ0 
only_AJ0 if_CJS our_DPS culture_NN1 is_VBZ strong_AJ0 ._PUN 
Without_PRP full_AJ0 confidence_NN1 in_PRP our_DPS culture_NN1 ,_PUN 
without_PRP a_AT0 rich_AJ0 and_CJC prosperous_AJ0 culture_NN1 ,_PUN the_AT0 
Chinese_AJ0 nation_NN1 will_VM0 not_XX0 be_VBI able_AJ0 to_TO0 rejuvenate_VVI 
itself_PNX ._PUN 
We_PNP must_VM0 develop_VVI a_AT0 socialist_AJ0 culture_NN1 with_PRP 
Chinese_AJ0 characteristics_NN2 ,_PUN inspire_VVB the_AT0 cultural_AJ0 
creativity_NN1 of_PRF our_DPS whole_AJ0 nation_NN1 ,_PUN and_CJC develop_VVB 
a_AT0 great_AJ0 socialist_AJ0 culture_NN1 in_PRP China_NP0 ._PUN 
Socialist_AJ0 culture_NN1 with_PRP Chinese_AJ0 characteristics_NN2 is_VBZ 
derived_VVN from_PRP Chinas_NP0 fine_AJ0 traditional_AJ0 culture_NN1 ,_PUN 
which_DTQ was_VBD born_VVN of_PRF the_AT0 Chinese_AJ0 civilization_NN1 and_CJC 
nurtured_VVN over_AVP more_DT0 than_CJS 5,000_CRD years_NN2 ;_PUN it_PNP 
has_VHZ grown_VVN out_PRP of_PRP the_AT0 revolutionary_AJ0 and_CJC 
advanced_AJ0 socialist_AJ0 culture_NN1 that_CJT developed_VVD over_PRP the_AT0 
course_NN1 of_PRF the_AT0 Chinese_AJ0 peoples_NN2 revolution_NN1 ,_PUN 
construction_NN1 ,_PUN and_CJC reform_NN1 under_PRP the_AT0 Partys_NN2 
leadership_NN1 ;_PUN and_CJC it_PNP is_VBZ rooted_VVN in_PRP the_AT0 great_AJ0 
practice_NN1 of_PRF socialism_NN1 with_PRP Chinese_AJ0 characteristics_NN2 
._PUN 
To_TO0 develop_VVI socialist_AJ0 culture_NN1 with_PRP Chinese_AJ0 
characteristics_NN2 means_VVZ to_TO0 develop_VVI a_AT0 socialist_AJ0 
culture_NN1 for_PRP our_DPS nation_NN1 a_AT0 culture_NN1 that_CJT is_VBZ 
sound_AJ0 and_CJC people-oriented_AJ0 ,_PUN that_DT0 embraces_VVZ 
modernization_NN1 ,_PUN the_AT0 world_NN1 ,_PUN and_CJC the_AT0 future_NN1 
,_PUN and_CJC that_CJT both_AV0 promotes_VVZ socialist_AJ0 material_NN1 
wellbeing_NN1 and_CJC raises_VVZ socialist_AJ0 cultural-ethical_AJ0 
standards.In_NN0 developing_VVG this_DT0 culture_NN1 ,_PUN we_PNP must_VM0 
follow_VVI the_AT0 guidance_NN1 of_PRF Marxism_NN1 ,_PUN base_VVB our_DPS 
efforts_NN2 on_PRP Chinese_AJ0 culture_NN1 ,_PUN and_CJC take_VVB into_PRP 
account_NN1 the_AT0 realities_NN2 of_PRF contemporary_AJ0 China_NP0 and_CJC 
the_AT0 conditions_NN2 of_PRF the_AT0 present_AJ0 era_NN1 ._PUN 
We_PNP should_VM0 ensure_VVI that_CJT this_DT0 culture_NN1 serves_VVZ the_AT0 
people_NN0 and_CJC serves_VVZ socialism.We_NN0 should_VM0 follow_VVI the_AT0 
principle_NN1 of_PRF letting_VVG a_AT0 hundred_CRD flowers_NN2 bloom_VVI 
and_CJC a_AT0 hundred_CRD schools_NN2 of_PRF thought_NN1 contend_VVB ,_PUN 
and_CJC encourage_VVB creative_AJ0 transformation_NN1 and_CJC development_NN1 
,_PUN so_AV0 as_AV0 to_TO0 add_VVI new_AJ0 luster_NN1 to_PRP Chinese_AJ0 
culture_NN1 ._PUN 
1_CRD ._PUN 
Holding_VVG firmly_AV0 the_AT0 leading_AJ0 position_NN1 in_PRP ideological_AJ0 
work_NN1 Ideology_NN1 determines_VVZ the_AT0 direction_NN1 a_AT0 culture_NN1 
should_VM0 take_VVI and_CJC the_AT0 path_NN1 it_PNP should_VM0 follow_VVI 
as_CJS it_PNP develops_VVZ ._PUN 
We_PNP must_VM0 continue_VVI to_TO0 adapt_VVI Marxism_NN1 to_PRP Chinas_NP0 
conditions_NN2 ,_PUN keep_VVB it_PNP up-to-date_AJ0 ,_PUN and_CJC enhance_VVB 
its_DPS popular_AJ0 appeal.We_NN0 will_VM0 develop_VVI socialist_AJ0 
ideology_NN1 that_CJT has_VHZ the_AT0 ability_NN1 to_TO0 unite_VVI and_CJC 
the_AT0 power_NN1 to_TO0 inspire_VVI the_AT0 people_NN0 to_TO0 embrace_VVI 
shared_AJ0 ideals_NN2 ,_PUN convictions_NN2 ,_PUN values_NN2 ,_PUN and_CJC 
moral_AJ0 standards_NN2 ._PUN 
We_PNP will_VM0 better_AV0 arm_VVI ourselves_PNX with_PRP theory_NN1 and_CJC 
increase_VVB the_AT0 public_AJ0 appeal_NN1 of_PRF the_AT0 Thought_NN1 on_PRP 
Socialism_NN1 with_PRP Chinese_AJ0 Characteristics_NN2 for_PRP a_AT0 New_AJ0 
Era_NN1 ._PUN 
We_PNP will_VM0 work_VVI harder_AJC to_TO0 study_VVI and_CJC develop_VVI 
Marxist_AJ0 theory_NN1 ,_PUN work_VVB faster_AV0 to_TO0 develop_VVI 
philosophy_NN1 and_CJC social_AJ0 sciences_NN2 with_PRP Chinese_AJ0 
characteristics_NN2 ,_PUN and_CJC develop_VVB new_AJ0 types_NN2 of_PRF 
think_VVB tanks_NN2 with_PRP distinctive_AJ0 Chinese_AJ0 features_NN2 ._PUN 
We_PNP will_VM0 maintain_VVI the_AT0 right_AJ0 tone_NN1 in_PRP public_AJ0 
communication_NN1 ,_PUN give_VVB priority_NN1 to_PRP improving_AJ0 means_NN0 
of_PRF communication_NN1 and_CJC to_PRP creating_VVG new_AJ0 ones_NN2 ,_PUN 
and_CJC strengthen_VVB the_AT0 penetration_NN1 ,_PUN guidance_NN1 ,_PUN 
influence_VVB ,_PUN and_CJC credibility_NN1 of_PRF the_AT0 media_NN0 ._PUN 
We_PNP will_VM0 provide_VVI more_DT0 and_CJC better_AV0 online_AJ0 content_NN1 
and_CJC put_VVN in_PRP place_NN1 a_AT0 system_NN1 for_PRP integrated_AJ0 
internet_NN1 management_NN1 to_TO0 ensure_VVI a_AT0 clean_AJ0 cyberspace_NN1 
._PUN 
We_PNP will_VM0 implement_VVI the_AT0 system_NN1 of_PRF responsibility_NN1 
for_PRP ideological_AJ0 work_NN1 ,_PUN and_CJC further_AV0 consolidate_VVB 
our_DPS positions_NN2 and_CJC improve_VVB management_NN1 in_PRP this_DT0 
field.We_NN0 will_VM0 distinguish_VVI between_PRP matters_NN2 of_PRF 
political_AJ0 principle_NN1 ,_PUN issues_NN2 of_PRF understanding_NN1 and_CJC 
thinking_NN1 ,_PUN and_CJC academic_AJ0 viewpoints_NN2 ,_PUN but_CJC we_PNP 
must_VM0 oppose_VVI and_CJC resist_VVI various_AJ0 erroneous_AJ0 views_NN2 
with_PRP a_AT0 clear_AJ0 stand_NN1 ._PUN 
2_CRD ._PUN 
Cultivating_VVG and_CJC observing_VVG core_NN1 socialist_AJ0 values_NN2 
Core_NN1 socialist_AJ0 values_NN2 represent_VVB the_AT0 contemporary_AJ0 
Chinese_AJ0 spirit_NN1 and_CJC are_VBB a_AT0 crystallization_NN1 of_PRF 
the_AT0 values_NN2 shared_VVN by_PRP all_DT0 Chinese_AJ0 people_NN0 ._PUN 
We_PNP will_VM0 focus_VVI on_PRP fostering_VVG a_AT0 new_AJ0 generation_NN1 
capable_AJ0 of_PRF shouldering_VVG the_AT0 mission_NN1 of_PRF national_AJ0 
rejuvenation_NN1 ;_PUN we_PNP will_VM0 offer_VVI them_PNP better_AV0 
guidance_NN1 ,_PUN expose_VVB them_PNP to_PRP practice_NN1 ,_PUN and_CJC 
provide_VVB institutional_AJ0 guarantees.We_NN0 will_VM0 draw_VVI on_PRP 
core_NN1 socialist_AJ0 values_NN2 to_TO0 guide_VVI education_NN1 ,_PUN 
efforts_NN2 to_TO0 raise_VVI cultural-ethical_AJ0 standards_NN2 ,_PUN and_CJC 
the_AT0 creation_NN1 ,_PUN production_NN1 ,_PUN and_CJC distribution_NN1 
of_PRF cultural_AJ0 and_CJC intellectual_AJ0 products_NN2 ,_PUN and_CJC 
see_VVB that_CJT all_DT0 areas_NN2 of_PRF social_AJ0 development_NN1 are_VBB 
imbued_VVN with_PRP these_DT0 values_NN2 and_CJC that_CJT they_PNP become_VVB 
part_NN1 of_PRF peoples_NN2 thinking_VVG and_CJC behavior_NN1 ._PUN 
To_PRP this_DT0 end_NN1 ,_PUN we_PNP will_VM0 encourage_VVI extensive_AJ0 
public_AJ0 involvement_NN1 ,_PUN making_VVG our_DPS officials_NN2 take_VVI 
the_AT0 lead_NN1 and_CJC starting_VVG with_PRP families_NN2 and_CJC 
children_NN2 ._PUN 
We_PNP will_VM0 draw_VVI on_PRP Chinas_NP0 fine_AJ0 traditional_AJ0 
culture_NN1 ,_PUN keep_VVB alive_AJ0 and_CJC develop_VVB its_DPS vision_NN1 
,_PUN concepts_NN2 ,_PUN values_NN2 ,_PUN and_CJC moral_AJ0 norms_NN2 ,_PUN 
and_CJC do_VDB so_AV0 in_PRP a_AT0 way_NN1 that_CJT responds_VVZ to_PRP 
the_AT0 call_NN1 of_PRF our_DPS era.With_NN0 this_DT0 we_PNP will_VM0 see_VVI 
that_DT0 Chinese_AJ0 culture_NN1 maintains_VVZ its_DPS appeal_NN1 and_CJC 
evolves_VVZ with_PRP the_AT0 times_NN2 ._PUN 
3_CRD ._PUN 
Raising_VVG intellectual_AJ0 and_CJC moral_AJ0 standards_NN2 When_AVQ the_AT0 
people_NN0 have_VHB ideals_NN2 ,_PUN their_DPS country_NN1 will_VM0 have_VHI 
strength_NN1 ,_PUN and_CJC their_DPS nation_NN1 will_VM0 have_VHI a_AT0 
bright_AJ0 future_NN1 ._PUN 
We_PNP will_VM0 help_VVI our_DPS people_NN0 raise_VVB their_DPS political_AJ0 
awareness_NN1 and_CJC moral_AJ0 standards_NN2 ,_PUN foster_AJ0 
appreciation_NN1 of_PRF fine_AJ0 culture_NN1 ,_PUN and_CJC enhance_VVB 
social_AJ0 etiquette_NN1 and_CJC civility_NN1 ._PUN 
We_PNP will_VM0 undertake_VVI extensive_AJ0 public_AJ0 awareness_NN1 
activities_NN2 to_TO0 help_VVI the_AT0 people_NN0 develop_VVB firm_AJ0 
ideals_NN2 and_CJC convictions_NN2 ,_PUN build_VVB their_DPS awareness_NN1 
of_PRF socialism_NN1 with_PRP Chinese_AJ0 characteristics_NN2 and_CJC the_AT0 
Chinese_AJ0 Dream_NN1 ,_PUN foster_VVB a_AT0 Chinese_AJ0 ethos_NN1 and_CJC 
a_AT0 readiness_NN1 to_TO0 respond_VVI to_PRP the_AT0 call_NN1 of_PRF our_DPS 
times_NN2 ,_PUN strengthen_VVB the_AT0 guiding_AJ0 role_NN1 of_PRF 
patriotism_NN1 ,_PUN collectivism_NN1 ,_PUN and_CJC socialism_NN1 ,_PUN 
and_CJC see_VVB that_CJT the_AT0 people_NN0 develop_VVB an_AT0 accurate_AJ0 
understanding_NN1 of_PRF history_NN1 ,_PUN ethnicity_NN1 ,_PUN country_NN1 
,_PUN and_CJC culture_NN1 ._PUN 
We_PNP will_VM0 launch_VVI a_AT0 civic_AJ0 morality_NN1 campaign_NN1 to_TO0 
raise_VVI public_AJ0 ethical_AJ0 standards_NN2 ,_PUN and_CJC enhance_VVI 
work_NN1 ethics_NN0 ,_PUN family_NN1 virtues_NN2 ,_PUN and_CJC personal_AJ0 
integrity.We_NN0 will_VM0 encourage_VVI our_DPS people_NN0 to_TO0 strive_VVI 
for_PRP excellence_NN1 and_CJC to_TO0 develop_VVI stronger_AJC virtues_NN2 
,_PUN respect_VVB the_AT0 elderly_AJ0 ,_PUN love_VVB families_NN2 ,_PUN 
and_CJC be_VBI loyal_AJ0 to_PRP the_AT0 country_NN1 and_CJC the_AT0 people_NN0 
._PUN 
We_PNP will_VM0 improve_VVI and_CJC strengthen_VVI our_DPS ideological_AJ0 
and_CJC political_AJ0 work_NN1 ,_PUN and_CJC launch_VVB initiatives_NN2 to_TO0 
raise_VVI the_AT0 publics_NN2 cultural-ethical_AJ0 standards_NN2 ._PUN 
We_PNP will_VM0 promote_VVI the_AT0 spirit_NN1 of_PRF science_NN1 and_CJC 
make_VVI scientific_AJ0 knowledge_NN1 widely_AV0 attainable_AJ0 ;_PUN we_PNP 
will_VM0 work_VVI to_TO0 see_VVI the_AT0 back_NN1 of_PRF outdated_AJ0 
social_AJ0 mores_NN2 and_CJC to_TO0 promote_VVI good_AJ0 and_CJC 
up-to-date_AJ0 practices_NN2 and_CJC trends_NN2 ;_PUN and_CJC we_PNP will_VM0 
resist_VVI the_AT0 corrosive_AJ0 influence_NN1 of_PRF backward_AJ0 and_CJC 
decadent_AJ0 culture_NN1 ._PUN 
We_PNP will_VM0 promote_VVI credibility_NN1 building_NN1 ,_PUN 
institutionalize_VVB volunteer_NN1 services_NN2 ,_PUN and_CJC heighten_VVB 
peoples_NN2 sense_NN1 of_PRF social_AJ0 responsibility_NN1 ,_PUN awareness_NN1 
of_PRF rules_NN2 ,_PUN and_CJC sense_NN1 of_PRF dedication_NN1 ._PUN 
4_CRD ._PUN 
Seeing_VVG socialist_AJ0 literature_NN1 and_CJC art_NN1 thrive_VVB 
Socialist_AJ0 literature_NN1 and_CJC art_NN1 are_VBB for_PRP the_AT0 
people_NN0 :_PUN Writers_NN2 and_CJC artists_NN2 should_VM0 take_VVI a_AT0 
people-centered_AJ0 approach_NN1 and_CJC draw_VVI inspiration_NN1 from_PRP 
everyday_AJ0 life_NN1 and_CJC the_AT0 experiences_NN2 of_PRF the_AT0 
people_NN0 to_TO0 produce_VVI works_NN0 that_CJT do_VDB justice_NN1 to_PRP 
our_DPS times_NN2 ._PUN 
We_PNP encourage_VVB them_PNP to_TO0 create_VVI fine_AJ0 works_NN0 that_CJT 
are_VBB thought_VVN provoking_VVG and_CJC of_PRF a_AT0 high_AJ0 artistic_AJ0 
standard_NN1 ,_PUN that_CJT reflect_VVB real_AJ0 life_NN1 ,_PUN and_CJC 
that_CJT extol_VVB our_DPS Party_NN1 ,_PUN our_DPS country_NN1 ,_PUN our_DPS 
people_NN0 ,_PUN and_CJC our_DPS heroes_NN2 ._PUN 
We_PNP will_VM0 foster_VVI democracy_NN1 in_PRP academic_AJ0 research_NN1 
and_CJC artistic_AJ0 pursuit_NN1 ,_PUN and_CJC encourage_VVB originality_NN1 
and_CJC experimentation_NN1 with_PRP new_AJ0 approaches_NN2 in_PRP the_AT0 
creation_NN1 of_PRF literature_NN1 and_CJC art_NN1 ._PUN 
We_PNP encourage_VVB the_AT0 cultivation_NN1 of_PRF fine_AJ0 tastes_NN2 ,_PUN 
style_NN1 ,_PUN and_CJC a_AT0 sense_NN1 of_PRF responsibility_NN1 ,_PUN 
and_CJC reject_VVB vulgarity_NN1 and_CJC kitsch_NN1 in_PRP literary_AJ0 
and_CJC artistic_AJ0 creation_NN1 ._PUN 
We_PNP will_VM0 strengthen_VVI the_AT0 professional_AJ0 standards_NN2 of_PRF 
artists_NN2 and_CJC writers_NN2 to_TO0 see_VVI the_AT0 emergence_NN1 of_PRF 
a_AT0 large_AJ0 number_NN1 of_PRF eminent_AJ0 figures_NN2 who_PNQ have_VHB 
moral_AJ0 integrity_NN1 and_CJC outstanding_AJ0 artistic_AJ0 appeal_NN1 ,_PUN 
and_CJC creators_NN2 of_PRF inspiring_AJ0 works_NN0 ._PUN 
5_CRD ._PUN 
Promoting_VVG the_AT0 development_NN1 of_PRF cultural_AJ0 programs_NN2 and_CJC 
industries_NN2 To_TO0 meet_VVI the_AT0 peoples_NN2 new_AJ0 aspirations_NN2 
for_PRP a_AT0 better_AJC life_NN1 ,_PUN we_PNP must_VM0 provide_VVI them_PNP 
with_PRP rich_AJ0 intellectual_AJ0 nourishment_NN1 ._PUN 
We_PNP need_VVB to_TO0 deepen_VVI structural_AJ0 reform_NN1 of_PRF the_AT0 
cultural_AJ0 sector_NN1 ,_PUN improve_VVB the_AT0 cultural_AJ0 management_NN1 
system_NN1 ,_PUN and_CJC accelerate_VVB the_AT0 establishment_NN1 of_PRF 
systems_NN2 and_CJC mechanisms_NN2 that_CJT put_VVB social_AJ0 benefits_NN2 
first_ORD while_NN1 pursuing_VVG economic_AJ0 returns_NN2 ._PUN 
We_PNP will_VM0 improve_VVI the_AT0 public_AJ0 cultural_AJ0 service_NN1 
system_NN1 ,_PUN carry_VVB out_AVP public-interest_AJ0 cultural_AJ0 
programs_NN2 ,_PUN and_CJC launch_VVB more_AV0 popular_AJ0 cultural_AJ0 
activities_NN2 ._PUN 
We_PNP will_VM0 strengthen_VVI protection_NN1 and_CJC utilization_NN1 of_PRF 
cultural_AJ0 relics_NN2 ,_PUN and_CJC better_AV0 preserve_VVI and_CJC 
carry_VVI forward_AV0 our_DPS cultural_AJ0 heritage_NN1 ._PUN 
We_PNP will_VM0 improve_VVI modern_AJ0 systems_NN2 for_PRP cultural_AJ0 
industries_NN2 and_CJC markets_NN2 ,_PUN explore_VVB new_AJ0 mechanisms_NN2 
for_PRP cultural_AJ0 production_NN1 and_CJC operation_NN1 ,_PUN improve_VVB 
economic_AJ0 policy_NN1 on_PRP the_AT0 development_NN1 of_PRF the_AT0 
cultural_AJ0 sector_NN1 ,_PUN and_CJC develop_VVB new_AJ0 forms_NN2 of_PRF 
business_NN1 in_PRP this_DT0 sector_NN1 ._PUN 
We_PNP will_VM0 carry_VVI out_AVP extensive_AJ0 Fitness-for-All_DT0 
programs_NN2 ,_PUN speed_VVB up_AVP efforts_NN2 to_TO0 build_VVI China_NP0 
into_PRP a_AT0 country_NN1 strong_AJ0 on_PRP sports_NN2 ,_PUN and_CJC make_VVB 
smooth_AJ0 preparations_NN2 for_PRP the_AT0 2022_CRD Beijing_NP0 Winter_NP0 
Olympic_AJ0 Games_NN2 and_CJC Paralympic_AJ0 Games_NN2 ._PUN 
We_PNP will_VM0 strengthen_VVI people-to-people_NN0 and_CJC cultural_AJ0 
exchanges_NN2 with_PRP other_AJ0 countries_NN2 ,_PUN giving_VVG prominence_NN1 
to_PRP Chinese_AJ0 culture_NN1 while_CJS also_AV0 drawing_VVG on_PRP other_AJ0 
cultures_NN2 ._PUN 
We_PNP will_VM0 improve_VVI our_DPS capacity_NN1 for_PRP engaging_VVG in_PRP 
international_AJ0 communication_NN1 so_AV0 as_AV0 to_TO0 tell_VVI Chinas_NP0 
stories_NN2 well_AV0 ,_PUN present_VVB a_AT0 true_AJ0 ,_PUN 
multi-dimensional_AJ0 ,_PUN and_CJC panoramic_AJ0 view_NN1 of_PRF China_NP0 
,_PUN and_CJC enhance_VVB our_DPS countrys_NN2 cultural_AJ0 soft_AJ0 power_NN1 
._PUN 
Comrades_NN2 ,_PUN Since_CJS its_DPS founding_NN1 ,_PUN the_AT0 Communist_AJ0 
Party_NN1 of_PRF China_NP0 has_VHZ actively_AV0 guided_VVN and_CJC 
promoted_VVN Chinas_NP0 advanced_AJ0 culture_NN1 while_CJS keeping_VVG 
Chinas_NN2 fine_AJ0 traditional_AJ0 culture_NN1 alive_AJ0 and_CJC strong_AJ0 
._PUN 
Today_AV0 ,_PUN we_PNP Chinese_AJ0 Communists_NN2 and_CJC the_AT0 Chinese_AJ0 
people_NN0 should_VM0 and_CJC can_VM0 shoulder_VVI our_DPS new_AJ0 
cultural_AJ0 mission_NN1 ,_PUN make_VVB cultural_AJ0 creations_NN2 through_PRP 
practice_NN1 ,_PUN and_CJC promote_VVB cultural_AJ0 advancement_NN1 along_PRP 
with_PRP the_AT0 progress_NN1 of_PRF history_NN1 ._PUN 
