# Supplementary material for: Unraveling image construction by modality: Corpus-based diachronic insights into the reports to the Party Congress of China
Source: PLoS One. 2025 Mar 5;20(3):e0316017. doi: 10.1371/journal.pone.0316017 (PMC11882057; doi:10.1371/journal.pone.0316017)
Supplement: S1 File — (ZIP) [file pone.0316017.s001.zip › S1_Fig.zip/Corpus/Annotations/Annotations of the RNCs sections(by section)/S4_culture/20.EN_S4_culture - .txt]

VIII_CRD ._PUN 
Building_VVG Cultural_AJ0 Confidence_NN1 and_CJC Strength_NN1 and_CJC 
Securing_VVG New_AJ0 Successes_NN2 in_PRP Developing_VVG Socialist_AJ0 
Culture_NN1 To_TO0 build_VVI a_AT0 modern_AJ0 socialist_AJ0 country_NN1 in_PRP 
all_DT0 respects_NN2 ,_PUN we_PNP must_VM0 develop_VVI a_AT0 socialist_AJ0 
culture_NN1 with_PRP Chinese_AJ0 characteristics_NN2 and_CJC be_VBI more_AV0 
confident_AJ0 in_PRP our_DPS culture_NN1 ._PUN 
In_PRP our_DPS efforts_NN2 to_TO0 turn_VVI China_NP0 into_PRP a_AT0 
country_NN1 with_PRP a_AT0 strong_AJ0 socialist_AJ0 culture_NN1 ,_PUN we_PNP 
will_VM0 focus_VVI on_PRP upholding_VVG socialism_NN1 with_PRP Chinese_AJ0 
characteristics_NN2 ,_PUN rallying_VVG public_AJ0 support_NN1 ,_PUN 
fostering_VVG a_AT0 new_AJ0 generation_NN1 of_PRF young_AJ0 people_NN0 ,_PUN 
developing_VVG Chinese_AJ0 culture_NN1 ,_PUN and_CJC better_AV0 presenting_VVG 
China_NP0 to_PRP the_AT0 world_NN1 ._PUN 
We_PNP will_VM0 develop_VVI a_AT0 sound_NN1 ,_PUN people-oriented_AJ0 
socialist_AJ0 culture_NN1 for_PRP our_DPS nation_NN1 that_CJT embraces_VVZ 
modernization_NN1 ,_PUN the_AT0 world_NN1 ,_PUN and_CJC the_AT0 future_NN1 
._PUN 
We_PNP will_VM0 ignite_VVI the_AT0 cultural_AJ0 creativity_NN1 of_PRF the_AT0 
entire_AJ0 nation_NN1 and_CJC build_VVB a_AT0 powerful_AJ0 source_NN1 of_PRF 
inspiration_NN1 for_PRP realizing_VVG national_AJ0 rejuvenation_NN1 ._PUN 
We_PNP should_VM0 uphold_VVI the_AT0 foundational_AJ0 system_NN1 for_PRP 
ensuring_VVG the_AT0 guiding_AJ0 role_NN1 of_PRF Marxism_NN1 in_PRP the_AT0 
ideological_AJ0 domain_NN1 ._PUN 
We_PNP will_VM0 ensure_VVI that_DT0 culture_NN1 serves_VVZ the_AT0 people_NN0 
and_CJC serves_VVZ socialism_NN1 ._PUN 
We_PNP will_VM0 follow_VVI the_AT0 principle_NN1 of_PRF letting_VVG a_AT0 
hundred_CRD flowers_NN2 bloom_VVI and_CJC a_AT0 hundred_CRD schools_NN2 of_PRF 
thought_NN1 contend_VVB ,_PUN and_CJC we_PNP will_VM0 encourage_VVI 
creative_AJ0 transformation_NN1 and_CJC innovative_AJ0 development_NN1 of_PRF 
traditional_AJ0 Chinese_AJ0 culture_NN1 ._PUN 
Guided_VVN by_PRP the_AT0 core_NN1 socialist_AJ0 values_NN2 ,_PUN we_PNP 
will_VM0 develop_VVI advanced_AJ0 socialist_AJ0 culture_NN1 ,_PUN promote_VVB 
revolutionary_AJ0 culture_NN1 ,_PUN and_CJC carry_VVB forward_AV0 fine_AJ0 
traditional_AJ0 Chinese_AJ0 culture_NN1 ._PUN 
In_PRP doing_VDG so_AV0 ,_PUN we_PNP will_VM0 be_VBI well-placed_AJ0 to_TO0 
meet_VVI peoples_NN2 ever-growing_AJ0 intellectual_NN1 and_CJC cultural_AJ0 
needs_NN2 ,_PUN consolidate_VVB a_AT0 common_AJ0 intellectual_AJ0 
foundation_NN1 for_PRP the_AT0 whole_AJ0 Party_NN1 and_CJC all_DT0 Chinese_AJ0 
people_NN0 to_TO0 strive_VVI in_PRP unity_NN1 ,_PUN and_CJC continuously_AV0 
grow_VVB Chinas_NN2 cultural_AJ0 soft_AJ0 power_NN1 and_CJC the_AT0 appeal_NN1 
of_PRF Chinese_AJ0 culture_NN1 ._PUN 
1_CRD ._PUN 
Developing_VVG a_AT0 socialist_AJ0 ideology_NN1 that_CJT has_VHZ the_AT0 
power_NN1 to_TO0 unite_VVI and_CJC inspire_VVI the_AT0 people_NN0 
Ideological_AJ0 work_NN1 is_VBZ about_PRP forging_VVG the_AT0 character_NN1 
of_PRF a_AT0 country_NN1 and_CJC the_AT0 soul_NN1 of_PRF a_AT0 nation_NN1 
._PUN 
We_PNP must_VM0 ensure_VVI that_CJT the_AT0 Party_NN1 firmly_AV0 exercises_VVZ 
leadership_NN1 over_PRP this_DT0 work_NN1 and_CJC that_CJT the_AT0 
responsibility_NN1 system_NN1 for_PRP it_PNP is_VBZ fully_AV0 implemented_VVN 
._PUN 
We_PNP will_VM0 cement_VVI and_CJC expand_VVI the_AT0 mainstream_AJ0 
thoughts_NN2 and_CJC ideas_NN2 that_CJT inspire_VVB hard_AV0 work_VVB in_PRP 
the_AT0 new_AJ0 era_NN1 ._PUN 
We_PNP will_VM0 refine_VVI the_AT0 working_AJ0 systems_NN2 for_PRP arming_VVG 
Party_NN1 members_NN2 ,_PUN educating_VVG the_AT0 people_NN0 ,_PUN and_CJC 
guiding_AJ0 our_DPS practice_NN1 with_PRP the_AT0 Partys_NN2 new_AJ0 
theories_NN2 ._PUN 
We_PNP will_VM0 make_VVI further_AJC progress_NN1 in_PRP the_AT0 project_NN1 
to_TO0 study_VVI and_CJC develop_VVI Marxist_AJ0 theory_NN1 ._PUN 
In_PRP philosophy_NN1 and_CJC the_AT0 social_AJ0 sciences_NN2 ,_PUN we_PNP 
will_VM0 work_VVI faster_AJC to_TO0 develop_VVI Chinese_AJ0 systems_NN2 
for_PRP fields_NN2 of_PRF study_NN1 ,_PUN academia_NN1 ,_PUN and_CJC 
discourse_NN1 ,_PUN and_CJC we_PNP will_VM0 cultivate_VVI a_AT0 pool_NN1 
of_PRF talented_AJ0 philosophers_NN2 and_CJC social_AJ0 scientists_NN2 ._PUN 
We_PNP will_VM0 improve_VVI the_AT0 systems_NN2 for_PRP communications_NN2 
across_PRP all_DT0 forms_NN2 of_PRF media_NN0 and_CJC create_VVB a_AT0 new_AJ0 
environment_NN1 of_PRF mainstream_AJ0 public_NN1 opinion_NN1 ._PUN 
We_PNP will_VM0 improve_VVI the_AT0 system_NN1 for_PRP conducting_VVG 
comprehensive_AJ0 cyberspace_NN1 management_NN1 and_CJC foster_VVB a_AT0 
healthy_AJ0 online_AJ0 environment_NN1 ._PUN 
2_CRD ._PUN 
Extensively_AV0 applying_VVG the_AT0 core_NN1 socialist_AJ0 values_NN2 The_AT0 
core_NN1 socialist_AJ0 values_NN2 have_VHB immense_AJ0 power_NN1 to_TO0 
rally_VVI the_AT0 peoples_NN2 support_VVB and_CJC pool_NN1 their_DPS 
strength_NN1 ._PUN 
We_PNP will_VM0 carry_VVI forward_AV0 the_AT0 long_AJ0 line_NN1 of_PRF 
inspiring_AJ0 principles_NN2 for_PRP the_AT0 Chinese_AJ0 Communists_NN2 
that_CJT originated_VVD with_PRP the_AT0 great_AJ0 founding_AJ0 spirit_NN1 
of_PRF the_AT0 Party_NN1 ;_PUN put_VVB resources_NN2 related_VVN to_PRP 
the_AT0 Partys_NN2 heritage_NN1 to_PRP great_AJ0 use_NN1 ;_PUN conduct_VVB 
extensive_AJ0 public_AJ0 awareness_NN1 activities_NN2 to_TO0 promote_VVI 
the_AT0 core_NN1 socialist_AJ0 values_NN2 ;_PUN enhance_VVB commitment_NN1 
to_PRP patriotism_NN1 ,_PUN collectivism_NN1 ,_PUN and_CJC socialism_NN1 ;_PUN 
and_CJC foster_VVB a_AT0 new_AJ0 generation_NN1 of_PRF young_AJ0 people_NN0 
to_TO0 shoulder_VVI the_AT0 mission_NN1 of_PRF realizing_VVG national_AJ0 
rejuvenation_NN1 ._PUN 
We_PNP will_VM0 develop_VVI and_CJC institutionalize_VVI regular_AJ0 
activities_NN2 to_TO0 foster_VVI ideals_NN2 and_CJC convictions_NN2 ,_PUN 
and_CJC we_PNP will_VM0 carry_VVI out_AVP public_AJ0 awareness_NN1 
initiatives_NN2 on_PRP the_AT0 history_NN1 of_PRF the_AT0 Party_NN1 ,_PUN 
the_AT0 Peoples_NN2 Republic_NN1 of_PRF China_NP0 ,_PUN reform_NN1 and_CJC 
opening_VVG up_AVP ,_PUN and_CJC the_AT0 development_NN1 of_PRF socialism_NN1 
,_PUN in_AV0 order_AV0 to_TO0 foster_VVI love_NN1 for_PRP the_AT0 Party_NN1 
and_CJC the_AT0 country_NN1 ._PUN 
These_DT0 efforts_NN2 will_VM0 help_VVI strengthen_VVI the_AT0 peoples_NN2 
commitment_NN1 to_PRP our_DPS common_AJ0 ideal_NN1 of_PRF socialism_NN1 
with_PRP Chinese_AJ0 characteristics_NN2 ._PUN 
We_PNP will_VM0 draw_VVI on_PRP the_AT0 core_NN1 socialist_AJ0 values_NN2 
to_TO0 forge_VVI inner_AJ0 strength_NN1 and_CJC inspire_VVI our_DPS people_NN0 
,_PUN improve_VVB the_AT0 system_NN1 of_PRF theoretical_AJ0 and_CJC 
political_AJ0 work_NN1 ,_PUN and_CJC integrate_VVB the_AT0 political_AJ0 
education_NN1 curriculum_NN1 across_PRP all_DT0 levels_NN2 ,_PUN from_PRP 
elementary_AJ0 schools_NN2 to_PRP universities_NN2 ._PUN 
We_PNP will_VM0 uphold_VVI both_DT0 the_AT0 rule_NN1 of_PRF law_NN1 and_CJC 
the_AT0 rule_NN1 of_PRF virtue_NN1 and_CJC see_VVB that_CJT the_AT0 core_NN1 
socialist_AJ0 values_NN2 are_VBB incorporated_VVN into_PRP efforts_NN2 to_TO0 
advance_VVI the_AT0 rule_NN1 of_PRF law_NN1 ,_PUN into_PRP social_AJ0 
development_NN1 ,_PUN and_CJC into_PRP the_AT0 peoples_NN2 daily_AJ0 lives_NN2 
._PUN 
3_CRD ._PUN 
Enhancing_VVG civility_NN1 throughout_PRP society_NN1 We_PNP will_VM0 
continue_VVI the_AT0 civic_AJ0 morality_NN1 campaign_NN1 ,_PUN carry_VVB 
forward_AV0 traditional_AJ0 Chinese_AJ0 virtues_NN2 ,_PUN foster_VVB 
stronger_AJC family_NN1 ties_NN2 ,_PUN values_NN2 ,_PUN and_CJC traditions_NN2 
,_PUN and_CJC raise_VVB the_AT0 intellectual_NN1 and_CJC moral_AJ0 
standards_NN2 of_PRF minors_NN2 ._PUN 
We_PNP will_VM0 build_VVI public_AJ0 commitment_NN1 to_PRP the_AT0 greater_AJC 
good_AJ0 ,_PUN public_AJ0 morality_NN1 ,_PUN and_CJC personal_AJ0 
integrity_NN1 ._PUN 
These_DT0 efforts_NN2 will_VM0 help_VVI raise_VVI public_AJ0 moral_AJ0 
standards_NN2 and_CJC enhance_VVB public_AJ0 civility_NN1 ._PUN 
To_TO0 promote_VVI cultural-ethical_AJ0 progress_NN1 ,_PUN we_PNP will_VM0 
take_VVI coordinated_AJ0 steps_NN2 to_TO0 raise_VVI awareness_NN1 ,_PUN 
apply_VVB principles_NN2 ,_PUN and_CJC develop_VVB initiatives_NN2 and_CJC 
advance_VVB efforts_NN2 in_PRP both_DT0 urban_AJ0 and_CJC rural_AJ0 areas_NN2 
._PUN 
We_PNP will_VM0 foster_VVI an_AT0 ethos_NN1 of_PRF work_NN1 ,_PUN 
enterprise_NN1 ,_PUN dedication_NN1 ,_PUN creativity_NN1 ,_PUN and_CJC 
frugality_NN1 throughout_PRP society_NN1 and_CJC cultivate_VVB new_AJ0 
trends_NN2 and_CJC new_AJ0 customs_NN2 for_PRP our_DPS times_NN2 ._PUN 
We_PNP will_VM0 increase_VVI peoples_NN2 knowledge_NN1 of_PRF science_NN1 
and_CJC encourage_VVI everyone_PNI to_TO0 read_VVI ._PUN 
The_AT0 system_NN1 and_CJC working_VVG mechanisms_NN2 for_PRP volunteer_NN1 
services_NN2 will_VM0 be_VBI improved_VVN ._PUN 
We_PNP will_VM0 promote_VVI integrity_NN1 and_CJC credibility_NN1 in_PRP 
society_NN1 and_CJC work_VVI to_TO0 perfect_VVI relevant_AJ0 long-term_AJ0 
mechanisms_NN2 ._PUN 
We_PNP will_VM0 see_VVI that_DT0 Party_NN1 and_CJC state_VVI awards_NN2 
and_CJC honors_NN2 play_VVB a_AT0 guiding_AJ0 and_CJC exemplary_AJ0 role_NN1 
and_CJC that_CJT a_AT0 public_AJ0 atmosphere_NN1 prevails_VVZ in_PRP which_DTQ 
people_NN0 emulate_VVB paragons_NN2 of_PRF virtue_NN1 ,_PUN look_VVB up_PRP 
to_PRP heroes_NN2 ,_PUN and_CJC strive_VVB to_TO0 become_VVI pioneers_NN2 
._PUN 
4_CRD ._PUN 
Developing_AJ0 cultural_AJ0 programs_NN2 and_CJC the_AT0 cultural_AJ0 
sector_NN1 We_PNP will_VM0 encourage_VVI people-centered_AJ0 cultural_AJ0 
creation_NN1 and_CJC production_NN1 of_PRF more_AV0 outstanding_AJ0 works_NN0 
that_CJT inspire_VVB the_AT0 people_NN0 ,_PUN and_CJC we_PNP will_VM0 
nurture_VVI a_AT0 great_AJ0 number_NN1 of_PRF writers_NN2 and_CJC artists_NN2 
of_PRF both_DT0 moral_AJ0 and_CJC artistic_AJ0 stature_NN1 as_PRP well_PRP 
as_PRP a_AT0 large_AJ0 contingent_NN1 of_PRF talented_AJ0 personnel_NN2 in_PRP 
culture_NN1 and_CJC the_AT0 arts_NN2 ._PUN 
We_PNP will_VM0 make_VVI sure_AJ0 the_AT0 cultural_AJ0 sector_NN1 
prioritizes_VVZ social_AJ0 benefit_NN1 while_CJS also_AV0 producing_VVG 
economic_AJ0 returns_NN2 ,_PUN deepen_VVB reform_NN1 of_PRF the_AT0 
cultural_AJ0 management_NN1 system_NN1 ,_PUN and_CJC improve_VVB economic_AJ0 
policy_NN1 for_PRP the_AT0 cultural_AJ0 sector_NN1 ._PUN 
We_PNP will_VM0 implement_VVI a_AT0 national_AJ0 cultural_AJ0 digitization_NN1 
strategy_NN1 ,_PUN improve_VVB the_AT0 modern_AJ0 system_NN1 of_PRF public_AJ0 
cultural_AJ0 services_NN2 ,_PUN and_CJC launch_VVB new_AJ0 public-benefit_AJ0 
cultural_AJ0 programs_NN2 ._PUN 
We_PNP will_VM0 improve_VVI the_AT0 modern_AJ0 systems_NN2 for_PRP 
cultural_AJ0 industries_NN2 and_CJC markets_NN2 and_CJC implement_VVB 
major_AJ0 cultural_AJ0 projects_NN2 to_TO0 spur_VVI the_AT0 development_NN1 
of_PRF the_AT0 sector_NN1 ._PUN 
We_PNP will_VM0 put_VVI more_DT0 effort_NN1 into_PRP protecting_VVG 
cultural_AJ0 artifacts_NN2 and_CJC heritage_NN1 ,_PUN better_AV0 protect_VVI 
and_CJC preserve_VVI historical_AJ0 and_CJC cultural_AJ0 heritage_NN1 in_PRP 
the_AT0 course_NN1 of_PRF urban_AJ0 and_CJC rural_AJ0 development_NN1 ,_PUN 
and_CJC build_VVB and_CJC make_VVB good_AJ0 use_NN1 of_PRF national_AJ0 
cultural_AJ0 parks_NN2 ._PUN 
We_PNP will_VM0 encourage_VVI positive_AJ0 interplay_NN1 between_PRP 
culture_NN1 and_CJC tourism_NN1 and_CJC advance_VVB deeper_AJC integration_NN1 
of_PRF the_AT0 two_CRD sectors_NN2 ._PUN 
We_PNP will_VM0 launch_VVI extensive_AJ0 public_AJ0 fitness_NN1 
initiatives_NN2 ,_PUN improve_VVB physical_AJ0 education_NN1 for_PRP our_DPS 
young_AJ0 people_NN0 ,_PUN promote_VVB all-around_DT0 development_NN1 of_PRF 
recreational_AJ0 and_CJC competitive_AJ0 sports_NN2 ,_PUN and_CJC move_VVB 
faster_AV0 to_TO0 build_VVI China_NP0 into_PRP a_AT0 country_NN1 strong_AJ0 
in_PRP sports_NN2 ._PUN 
5_CRD ._PUN 
Extending_VVG the_AT0 reach_NN1 and_CJC appeal_NN1 of_PRF Chinese_AJ0 
civilization_NN1 We_PNP will_VM0 stay_VVI firmly_AV0 rooted_VVN in_PRP 
Chinese_AJ0 culture_NN1 ._PUN 
We_PNP will_VM0 collect_VVI and_CJC refine_VVI the_AT0 defining_AJ0 
symbols_NN2 and_CJC best_AJS elements_NN2 of_PRF Chinese_AJ0 culture_NN1 
and_CJC showcase_NN1 them_PNP to_PRP the_AT0 world_NN1 ._PUN 
We_PNP will_VM0 accelerate_VVI the_AT0 development_NN1 of_PRF Chinas_NP0 
discourse_NN1 and_CJC narrative_AJ0 systems_NN2 ,_PUN better_AV0 tell_VVI 
Chinas_NN2 stories_NN2 ,_PUN make_VVB Chinas_NN2 voice_NN1 heard_VVD ,_PUN 
and_CJC present_VVB a_AT0 China_NN1 that_CJT is_VBZ credible_AJ0 ,_PUN 
appealing_VVG ,_PUN and_CJC respectable_AJ0 ._PUN 
We_PNP will_VM0 strengthen_VVI our_DPS international_AJ0 communications_NN2 
capabilities_NN2 ,_PUN make_VVB our_DPS communications_NN2 more_AV0 
effective_AJ0 ,_PUN and_CJC strive_VVB to_TO0 strengthen_VVI Chinas_NP0 
voice_NN1 in_PRP international_AJ0 affairs_NN2 so_CJS it_PNP is_VBZ 
commensurate_AJ0 with_PRP our_DPS composite_AJ0 national_AJ0 strength_NN1 
and_CJC international_AJ0 status_NN1 ._PUN 
We_PNP will_VM0 deepen_VVI exchanges_NN2 and_CJC mutual_AJ0 learning_NN1 
with_PRP other_AJ0 civilizations_NN2 and_CJC better_AV0 present_AJ0 
Chinese_AJ0 culture_NN1 to_PRP the_AT0 world_NN1 ._PUN 
