# Supplementary material for: Unraveling image construction by modality: Corpus-based diachronic insights into the reports to the Party Congress of China
Source: PLoS One. 2025 Mar 5;20(3):e0316017. doi: 10.1371/journal.pone.0316017 (PMC11882057; doi:10.1371/journal.pone.0316017)
Supplement: S1 File — (ZIP) [file pone.0316017.s001.zip › S1_Fig.zip/Corpus/Annotations/Annotations of the RNCs sections(by section)/S5_diplomacy/16.EN_S5_diplomacy .txt]

IX_CRD ._PUN 
The_AT0 International_AJ0 Situation_NN1 and_CJC Our_DPS External_AJ0 Work_NN1 
Peace_NN1 and_CJC development_NN1 remain_VVB the_AT0 themes_NN2 of_PRF our_DPS 
era_NN1 ._PUN 
To_TO0 preserve_VVI peace_NN1 and_CJC promote_VVI development_NN1 bears_NN2 
on_PRP the_AT0 well-being_NN1 of_PRF all_DT0 nations_NN2 and_CJC 
represents_VVZ the_AT0 common_AJ0 aspirations_NN2 of_PRF all_AV0 
peoples.It_NN0 is_VBZ an_AT0 irresistible_AJ0 trend_NN1 of_PRF history_NN1 
._PUN 
The_AT0 growing_AJ0 trends_NN2 toward_PRP world_NN1 multipolarization_NN1 
and_CJC economic_AJ0 globalization_NN1 have_VHB brought_VVN with_PRP them_PNP 
opportunities_NN2 and_CJC favorable_AJ0 conditions_NN2 for_PRP world_NN1 
peace_NN1 and_CJC development_NN1 ._PUN 
A_AT0 new_AJ0 world_NN1 war_NN1 is_VBZ unlikely_AJ0 in_PRP the_AT0 
foreseeable_AJ0 future_NN1 ._PUN 
It_PNP is_VBZ realistic_AJ0 to_TO0 bring_VVI about_AVP a_AT0 fairly_AV0 
long_AJ0 period_NN1 of_PRF peace_NN1 in_PRP the_AT0 world_NN1 and_CJC a_AT0 
favorable_AJ0 climate_NN1 in_PRP areas_NN2 around_PRP China_NP0 ._PUN 
However_AV0 ,_PUN the_AT0 old_AJ0 international_AJ0 political_AJ0 and_CJC 
economic_AJ0 order_NN1 ,_PUN which_DTQ is_VBZ unfair_AJ0 and_CJC 
irrational_AJ0 ,_PUN has_VHZ yet_AV0 to_TO0 be_VBI changed_VVN 
fundamentally_AV0 ._PUN 
Uncertainties_NN2 affecting_VVG peace_NN1 and_CJC development_NN1 are_VBB 
on_PRP the_AT0 rise_NN1 ._PUN 
The_AT0 elements_NN2 of_PRF traditional_AJ0 and_CJC non-traditional_AJ0 
threats_NN2 to_PRP security_NN1 are_VBB intertwined_VVN ,_PUN and_CJC the_AT0 
scourge_NN1 of_PRF terrorism_NN1 is_VBZ more_AV0 acutely_AV0 felt_VVN ._PUN 
Hegemonism_NN1 and_CJC power_NN1 politics_NN1 have_VHB new_AJ0 
manifestations_NN2 ._PUN 
Local_AJ0 conflicts_NN2 triggered_VVD by_PRP ethnic_AJ0 or_CJC religious_AJ0 
contradictions_NN2 and_CJC border_NN1 or_CJC territorial_AJ0 disputes_NN2 
have_VHB cropped_VVN up_AVP from_AV0 time_AV0 to_AV0 time_AV0 ._PUN 
The_AT0 North-South_NN1 gap_NN1 is_VBZ widening_VVG ._PUN 
The_AT0 world_NN1 is_VBZ far_AV0 from_PRP being_VBG tranquil_AJ0 and_CJC 
mankind_NN1 is_VBZ faced_VVN with_PRP many_DT0 grave_AJ0 challenges_NN2 ._PUN 
No_AVQ matter_AVQ how_AVQ the_AT0 international_AJ0 situation_NN1 changes_NN2 
,_PUN we_PNP will_VM0 ,_PUN as_CJS always_AV0 ,_PUN pursue_VVB the_AT0 
independent_AJ0 foreign_AJ0 policy_NN1 of_PRF peace_NN1 ._PUN 
The_AT0 purpose_NN1 of_PRF China_NP0 's_POS foreign_AJ0 policy_NN1 is_VBZ 
to_TO0 maintain_VVI world_NN1 peace_NN1 and_CJC promote_VVI common_AJ0 
development_NN1 ._PUN 
We_PNP are_VBB ready_AJ0 to_TO0 work_VVI with_PRP all_DT0 nations_NN2 to_TO0 
advance_VVI the_AT0 lofty_AJ0 cause_NN1 of_PRF world_NN1 peace_NN1 and_CJC 
development_NN1 ._PUN 
We_PNP stand_VVB for_PRP going_VVG along_PRP with_PRP the_AT0 historical_AJ0 
tide_NN1 and_CJC safeguarding_VVG the_AT0 common_AJ0 interests_NN2 of_PRF 
mankind_NN1 ._PUN 
We_PNP are_VBB ready_AJ0 to_TO0 work_VVI with_PRP the_AT0 international_AJ0 
community_NN1 to_TO0 boost_VVI world_NN1 multipolarization_NN1 ,_PUN 
promote_VVB a_AT0 harmonious_AJ0 coexistence_NN1 of_PRF diverse_AJ0 forces_NN2 
and_CJC maintain_VVB stability_NN1 in_PRP the_AT0 international_AJ0 
community.We_NN0 will_VM0 promote_VVI the_AT0 development_NN1 of_PRF 
economic_AJ0 globalization_NN1 in_PRP a_AT0 direction_NN1 conducive_AJ0 to_PRP 
common_AJ0 prosperity_NN1 ,_PUN draw_VVB on_PRP its_DPS advantages_NN2 and_CJC 
avoid_VVB its_DPS disadvantages_NN2 so_CJS that_CJS all_DT0 countries_NN2 
,_PUN particularly_AV0 developing_AJ0 countries_NN2 ,_PUN can_VM0 benefit_VVI 
from_PRP the_AT0 process_NN1 ._PUN 
We_PNP stand_VVB for_PRP establishing_VVG a_AT0 new_AJ0 international_AJ0 
political_AJ0 and_CJC economic_AJ0 order_NN1 that_CJT is_VBZ fair_AJ0 and_CJC 
rational_AJ0 ._PUN 
Politically_AV0 all_DT0 countries_NN2 should_VM0 respect_VVI and_CJC 
consult_VVI one_PNX another_PNX and_CJC should_VM0 not_XX0 seek_VVI to_TO0 
impose_VVI their_DPS will_NN1 on_PRP others.Economically_NN0 they_PNP 
should_VM0 complement_VVI one_PNX another_PNX and_CJC pursue_VVB common_AJ0 
development_NN1 and_CJC should_VM0 not_XX0 create_VVI a_AT0 polarization_NN1 
of_PRF wealth.Culturally_NN0 they_PNP should_VM0 learn_VVI from_PRP one_PNX 
another_PNX and_CJC work_VVB for_PRP common_AJ0 prosperity_NN1 and_CJC 
should_VM0 not_XX0 exclude_VVI cultures_NN2 of_PRF other_AJ0 nations.In_NN0 
the_AT0 area_NN1 of_PRF security_NN1 ,_PUN countries_NN2 should_VM0 trust_VVI 
one_PNX another_PNX and_CJC work_VVB together_AV0 to_TO0 maintain_VVI 
security_NN1 ,_PUN foster_VVB a_AT0 new_AJ0 security_NN1 concept_NN1 
featuring_VVG mutual_AJ0 trust_NN1 ,_PUN mutual_AJ0 benefit_NN1 ,_PUN 
equality_NN1 and_CJC coordination_NN1 ,_PUN and_CJC settle_VVB their_DPS 
disputes_NN2 through_PRP dialogue_NN1 and_CJC cooperation_NN1 and_CJC 
should_VM0 not_XX0 resort_NN1 to_PRP the_AT0 use_NN1 or_CJC threat_NN1 of_PRF 
force_NN1 ._PUN 
We_PNP oppose_VVB all_DT0 forms_NN2 of_PRF hegemonism_NN1 and_CJC power_NN1 
politics_NN1 ._PUN 
China_NP0 will_VM0 never_AV0 seek_VVI hegemony_NN1 and_CJC never_AV0 go_VVI 
in_AVP for_PRP expansion_NN1 ._PUN 
We_PNP stand_VVB for_PRP maintaining_VVG the_AT0 diversity_NN1 of_PRF the_AT0 
world_NN1 and_CJC are_VBB in_PRP favor_PRP of_PRP promoting_VVG democracy_NN1 
in_PRP international_AJ0 relations_NN2 and_CJC diversifying_VVG 
development_NN1 models_NN2 ._PUN 
Ours_PNP is_VBZ a_AT0 colorful_AJ0 world_NN1 ._PUN 
Countries_NN2 having_VHG different_AJ0 civilizations_NN2 and_CJC social_AJ0 
systems_NN2 and_CJC taking_VVG different_AJ0 roads_NN2 to_PRP development_NN1 
should_VM0 respect_VVI one_PNX another_PNX and_CJC draw_VVB upon_PRP one_PNX 
another_PNX 's_POS strong_AJ0 points_NN2 through_PRP competition_NN1 and_CJC 
comparison_NN1 and_CJC should_VM0 develop_VVI side_NN1 by_PRP side_NN1 by_PRP 
seeking_VVG common_AJ0 ground_NN1 while_CJS shelving_VVG differences_NN2 ._PUN 
The_AT0 affairs_NN2 of_PRF each_DT0 country_NN1 should_VM0 be_VBI left_VVN 
to_PRP the_AT0 people_NN0 of_PRF that_DT0 country_NN1 to_PRP decide.World_NN0 
affairs_NN2 should_VM0 be_VBI determined_VVN by_PRP all_DT0 countries_NN2 
concerned_AJ0 through_PRP consultations_NN2 on_PRP the_AT0 basis_NN1 of_PRF 
equality_NN1 ._PUN 
We_PNP stand_VVB for_PRP fighting_VVG against_PRP terrorism_NN1 of_PRF all_DT0 
forms_NN2 ._PUN 
It_PNP is_VBZ imperative_AJ0 to_TO0 strengthen_VVI international_AJ0 
cooperation_NN1 in_PRP this_DT0 regard_NN1 ,_PUN address_VVB both_AV0 the_AT0 
symptoms_NN2 and_CJC root_NN1 causes_NN2 of_PRF terrorism_NN1 ,_PUN 
prevent_VVB and_CJC combat_VVB terrorist_AJ0 activities_NN2 and_CJC work_VVB 
hard_AV0 to_TO0 eliminate_VVI terrorism_NN1 at_PRP root_NN1 ._PUN 
We_PNP will_VM0 continue_VVI to_TO0 improve_VVI and_CJC develop_VVI 
relations_NN2 with_PRP the_AT0 developed_AJ0 countries.Proceeding_NN0 from_PRP 
the_AT0 fundamental_AJ0 interests_NN2 of_PRF the_AT0 people_NN0 of_PRF all_DT0 
countries_NN2 concerned_AJ0 ,_PUN we_PNP will_VM0 broaden_VVI the_AT0 
converging_AJ0 points_NN2 of_PRF common_AJ0 interests_NN2 and_CJC properly_AV0 
settle_VVB differences_NN2 on_PRP the_AT0 basis_NN1 of_PRF the_AT0 Five_CRD 
Principles_NN2 of_PRF Peaceful_AJ0 Coexistence_NN1 ,_PUN notwithstanding_PRP 
the_AT0 differences_NN2 in_PRP social_AJ0 system_NN1 and_CJC ideology_NN1 
._PUN 
We_PNP will_VM0 continue_VVI to_TO0 cement_VVI our_DPS friendly_AJ0 ties_NN2 
with_PRP our_DPS neighbors_NN2 and_CJC persist_VVB in_PRP building_VVG a_AT0 
good-neighborly_AJ0 relationship_NN1 and_CJC partnership_NN1 with_PRP 
them.We_NN0 will_VM0 step_VVI up_AVP regional_AJ0 cooperation_NN1 and_CJC 
bring_VVI our_DPS exchanges_NN2 and_CJC cooperation_NN1 with_PRP our_DPS 
surrounding_AJ0 countries_NN2 to_PRP a_AT0 new_AJ0 height_NN1 ._PUN 
We_PNP will_VM0 continue_VVI to_TO0 enhance_VVI our_DPS solidarity_NN1 and_CJC 
cooperation_NN1 with_PRP other_AJ0 third_ORD world_NN1 countries_NN2 ,_PUN 
increase_VVB mutual_AJ0 understanding_NN1 and_CJC trust_NN1 and_CJC 
strengthen_VVB mutual_AJ0 help_NN1 and_CJC support.We_NN0 will_VM0 enlarge_VVI 
areas_NN2 of_PRF cooperation_NN1 and_CJC make_VVI it_PNP more_AV0 fruitful_AJ0 
._PUN 
We_PNP will_VM0 continue_VVI to_TO0 take_VVI an_AT0 active_AJ0 part_NN1 in_PRP 
multilateral_AJ0 diplomatic_AJ0 activities_NN2 and_CJC play_VVB our_DPS 
role_NN1 in_PRP the_AT0 United_AJ0 Nations_NN2 and_CJC other_AJ0 
international_AJ0 or_CJC regional_AJ0 organizations.We_NN0 will_VM0 
support_VVI other_AJ0 developing_AJ0 countries_NN2 in_PRP their_DPS 
efforts_NN2 to_TO0 safeguard_VVI their_DPS legitimate_AJ0 rights_NN2 and_CJC 
interests_NN2 ._PUN 
We_PNP will_VM0 continue_VVI to_TO0 develop_VVI exchanges_NN2 and_CJC 
cooperation_NN1 with_PRP political_AJ0 parties_NN2 and_CJC organizations_NN2 
of_PRF all_DT0 countries_NN2 and_CJC regions_NN2 on_PRP the_AT0 principles_NN2 
of_PRF independence_NN1 ,_PUN complete_AJ0 equality_NN1 ,_PUN mutual_AJ0 
respect_NN1 and_CJC noninterference_NN1 in_PRP each_PNX other_PNX 's_POS 
internal_AJ0 affairs_NN2 ._PUN 
We_PNP will_VM0 continue_VVI to_TO0 carry_VVI out_AVP extensive_AJ0 
people-to-people_AJ0 diplomacy_NN1 ,_PUN expand_VVB cultural_AJ0 exchanges_NN2 
with_PRP the_AT0 outside_AJ0 world_NN1 ,_PUN enhance_VVB the_AT0 
friendship_NN1 between_PRP peoples_NN2 and_CJC propel_VVB the_AT0 
development_NN1 of_PRF state-to-state_AJ0 relations_NN2 ._PUN 
The_AT0 world_NN1 is_VBZ marching_VVG toward_PRP brightness_NN1 and_CJC 
progress_NN1 ._PUN 
The_AT0 road_NN1 is_VBZ tortuous_AJ0 ,_PUN but_CJC the_AT0 future_NN1 is_VBZ 
bright_AJ0 ._PUN 
The_AT0 forces_NN2 for_PRP peace_NN1 ,_PUN justice_NN1 and_CJC progress_NN1 
are_VBB invincible_AJ0 after_PRP all_DT0 ._PUN 
