# Supplementary material for: Unraveling image construction by modality: Corpus-based diachronic insights into the reports to the Party Congress of China
Source: PLoS One. 2025 Mar 5;20(3):e0316017. doi: 10.1371/journal.pone.0316017 (PMC11882057; doi:10.1371/journal.pone.0316017)
Supplement: S1 File — (ZIP) [file pone.0316017.s001.zip › S1_Fig.zip/Corpus/Annotations/Annotations of the RNCs sections(by section)/S5_diplomacy/17.EN_S5_diplomacy - .txt]

XI_NN1 ._PUN 
Unswervingly_AV0 Following_VVG the_AT0 Path_NN1 of_PRF Peaceful_AJ0 
Development_NN1 The_AT0 world_NN1 today_AV0 is_VBZ undergoing_VVG 
tremendous_AJ0 changes_NN2 and_CJC adjustments_NN2 ._PUN 
Peace_NN1 and_CJC development_NN1 remain_VVB the_AT0 main_AJ0 themes_NN2 
of_PRF the_AT0 present_AJ0 era_NN1 ,_PUN and_CJC pursuit_NN1 of_PRF peace_NN1 
,_PUN development_NN1 and_CJC cooperation_NN1 has_VHZ become_VVN an_AT0 
irresistible_AJ0 trend_NN1 of_PRF the_AT0 times_NN2 ._PUN 
The_AT0 progress_NN1 toward_PRP a_AT0 multipolar_AJ0 world_NN1 is_VBZ 
irreversible_AJ0 ,_PUN economic_AJ0 globalization_NN1 is_VBZ developing_VVG 
in_PRP depth_NN1 ,_PUN and_CJC the_AT0 scientific_AJ0 and_CJC 
technological_AJ0 revolution_NN1 is_VBZ gathering_VVG momentum.Global_NN0 
and_CJC regional_AJ0 cooperation_NN1 is_VBZ in_PRP full_AJ0 swing_NN1 ,_PUN 
and_CJC countries_NN2 are_VBB increasingly_AV0 interdependent.The_NN0 
international_AJ0 balance_NN1 of_PRF power_NN1 is_VBZ changing_VVG in_PRP 
favor_PRP of_PRP the_AT0 maintenance_NN1 of_PRF world_NN1 peace_NN1 ,_PUN 
and_CJC the_AT0 overall_AJ0 international_AJ0 situation_NN1 is_VBZ stable_AJ0 
._PUN 
At_PRP the_AT0 same_DT0 time_NN1 ,_PUN the_AT0 world_NN1 remains_VVZ far_AV0 
from_AV0 tranquil_AJ0 ._PUN 
Hegemonism_NN1 and_CJC power_NN1 politics_NN1 still_AV0 exist_VVB ,_PUN 
local_AJ0 conflicts_NN2 and_CJC hotspot_VVB issues_NN2 keep_VVB emerging_AJ0 
,_PUN imbalances_NN2 in_PRP the_AT0 world_NN1 economy_NN1 are_VBB 
worsening_AJ0 ,_PUN the_AT0 North-South_NN1 gap_NN1 is_VBZ widening_AJ0 ,_PUN 
and_CJC traditional_AJ0 and_CJC nontraditional_AJ0 threats_NN2 to_PRP 
security_NN1 are_VBB intertwined.All_NN0 this_DT0 poses_VVZ difficulties_NN2 
and_CJC challenges_NN2 to_PRP world_NN1 peace_NN1 and_CJC development_NN1 
._PUN 
Sharing_VVG opportunities_NN2 for_PRP development_NN1 and_CJC rising_VVG 
to_PRP challenges_NN2 together_AV0 so_AV0 as_AV0 to_TO0 further_AV0 the_AT0 
noble_AJ0 cause_NN1 of_PRF peace_NN1 and_CJC development_NN1 of_PRF 
humanity_NN1 bear_NN1 on_PRP the_AT0 fundamental_AJ0 interests_NN2 of_PRF 
the_AT0 people_NN0 of_PRF all_DT0 countries_NN2 and_CJC meet_VVB their_DPS 
common_AJ0 aspirations_NN2 ._PUN 
We_PNP maintain_VVB that_CJT the_AT0 people_NN0 of_PRF all_DT0 countries_NN2 
should_VM0 join_VVI hands_NN2 and_CJC strive_VVI to_TO0 build_VVI a_AT0 
harmonious_AJ0 world_NN1 of_PRF lasting_AJ0 peace_NN1 and_CJC common_AJ0 
prosperity_NN1 ._PUN 
To_PRP this_DT0 end_NN1 ,_PUN all_DT0 countries_NN2 should_VM0 uphold_VVI 
the_AT0 purposes_NN2 and_CJC principles_NN2 of_PRF the_AT0 United_AJ0 
Nations_NN2 Charter_NN1 ,_PUN observe_VVB international_AJ0 law_NN1 and_CJC 
universally_AV0 recognized_VVN norms_NN2 of_PRF international_AJ0 
relations_NN2 ,_PUN and_CJC promote_VVB democracy_NN1 ,_PUN harmony_NN1 ,_PUN 
collaboration_NN1 and_CJC win-win_AJ0 solutions_NN2 in_PRP international_AJ0 
relations_NN2 ._PUN 
Politically_AV0 ,_PUN all_DT0 countries_NN2 should_VM0 respect_VVI each_PNX 
other_PNX and_CJC conduct_VVB consultations_NN2 on_PRP an_AT0 equal_AJ0 
footing_NN1 in_PRP a_AT0 common_AJ0 endeavor_NN1 to_TO0 promote_VVI 
democracy_NN1 in_PRP international_AJ0 relations.Economically_NN0 ,_PUN 
they_PNP should_VM0 cooperate_VVI with_PRP each_PNX other_PNX ,_PUN draw_VVB 
on_PRP each_PNX other_PNX 's_POS strengths_NN2 and_CJC work_VVB together_AV0 
to_TO0 advance_VVI economic_AJ0 globalization_NN1 in_PRP the_AT0 direction_NN1 
of_PRF balanced_AJ0 development_NN1 ,_PUN shared_AJ0 benefits_NN2 and_CJC 
win-win_AJ0 progress.Culturally_NN0 ,_PUN they_PNP should_VM0 learn_VVI 
from_PRP each_PNX other_PNX in_PRP the_AT0 spirit_NN1 of_PRF seeking_VVG 
common_AJ0 ground_NN1 while_CJS shelving_VVG differences_NN2 ,_PUN respect_VVB 
the_AT0 diversity_NN1 of_PRF the_AT0 world_NN1 ,_PUN and_CJC make_VVB 
joint_AJ0 efforts_NN2 to_TO0 advance_VVI human_AJ0 civilization.In_NN0 the_AT0 
area_NN1 of_PRF security_NN1 ,_PUN they_PNP should_VM0 trust_VVI each_PNX 
other_PNX ,_PUN strengthen_VVB cooperation_NN1 ,_PUN settle_VVB 
international_AJ0 disputes_NN2 by_PRP peaceful_AJ0 means_NN0 rather_PRP 
than_PRP by_PRP war_NN1 ,_PUN and_CJC work_VVB together_AV0 to_TO0 
safeguard_VVI peace_NN1 and_CJC stability_NN1 in_PRP the_AT0 world.On_NN0 
environmental_AJ0 issues_NN2 ,_PUN they_PNP should_VM0 assist_VVI and_CJC 
cooperate_VVI with_PRP each_PNX other_PNX in_PRP conservation_AJ0 efforts_NN2 
to_TO0 take_VVI good_AJ0 care_NN1 of_PRF the_AT0 Earth_NN1 ,_PUN the_AT0 
only_AJ0 home_NN1 of_PRF human_AJ0 beings_NN2 ._PUN 
Historic_AJ0 changes_NN2 have_VHB occurred_VVN in_PRP the_AT0 relations_NN2 
between_PRP contemporary_AJ0 China_NP0 and_CJC the_AT0 rest_NN1 of_PRF the_AT0 
world_NN1 ,_PUN resulting_VVG in_PRP ever_AV0 closer_AJC interconnection_NN1 
between_PRP China_NP0 's_POS future_NN1 and_CJC destiny_NN1 and_CJC those_DT0 
of_PRF the_AT0 world_NN1 ._PUN 
Whatever_DTQ changes_NN2 take_VVB place_NN1 in_PRP the_AT0 international_AJ0 
situation_NN1 ,_PUN the_AT0 Chinese_AJ0 government_NN1 and_CJC people_NN0 
will_VM0 always_AV0 hold_VVI high_AV0 the_AT0 banner_NN1 of_PRF peace_NN1 
,_PUN development_NN1 and_CJC cooperation_NN1 ,_PUN pursue_VVB an_AT0 
independent_AJ0 foreign_AJ0 policy_NN1 of_PRF peace_NN1 ,_PUN safeguard_VVB 
China_NP0 's_POS interests_NN2 in_PRP terms_PRP of_PRP sovereignty_NN1 ,_PUN 
security_NN1 and_CJC development_NN1 ,_PUN and_CJC uphold_VVB its_DPS 
foreign_AJ0 policy_NN1 purposes_NN2 of_PRF maintaining_VVG world_NN1 peace_NN1 
and_CJC promoting_VVG common_AJ0 development_NN1 ._PUN 
China_NP0 will_VM0 unswervingly_AV0 follow_VVI the_AT0 path_NN1 of_PRF 
peaceful_AJ0 development_NN1 ._PUN 
This_DT0 is_VBZ a_AT0 strategic_AJ0 choice_NN1 the_AT0 Chinese_AJ0 
government_NN1 and_CJC people_NN0 have_VHB made_VVN in_PRP light_PRP of_PRP 
the_AT0 development_NN1 trend_NN1 of_PRF the_AT0 times_NN2 and_CJC their_DPS 
own_DT0 fundamental_AJ0 interests_NN2 ._PUN 
The_AT0 Chinese_AJ0 nation_NN1 is_VBZ a_AT0 peace-loving_AJ0 people_NN0 ,_PUN 
and_CJC China_NP0 is_VBZ always_AV0 a_AT0 staunch_AJ0 force_NN1 
safeguarding_VVG world_NN1 peace_NN1 ._PUN 
We_PNP are_VBB committed_VVN to_PRP combining_VVG the_AT0 interests_NN2 of_PRF 
the_AT0 Chinese_AJ0 people_NN0 with_PRP the_AT0 common_AJ0 interests_NN2 
of_PRF the_AT0 people_NN0 of_PRF other_AJ0 countries_NN2 ,_PUN and_CJC 
always_AV0 stand_VVB for_PRP fairness_NN1 and_CJC justice_NN1 ._PUN 
We_PNP maintain_VVB that_CJT all_DT0 countries_NN2 ,_PUN big_AJ0 and_CJC 
small_AJ0 ,_PUN strong_AJ0 and_CJC weak_AJ0 ,_PUN rich_AJ0 and_CJC poor_AJ0 
,_PUN are_VBB equal.We_NN0 respect_NN1 the_AT0 right_NN1 of_PRF the_AT0 
people_NN0 of_PRF all_DT0 countries_NN2 to_TO0 independently_AV0 choose_VVI 
their_DPS own_DT0 development_NN1 path.We_NN0 will_VM0 never_AV0 interfere_VVI 
in_PRP the_AT0 internal_AJ0 affairs_NN2 of_PRF other_AJ0 countries_NN2 or_CJC 
impose_VVB our_DPS own_DT0 will_NN1 on_PRP them_PNP ._PUN 
China_NP0 works_VVZ for_PRP peaceful_AJ0 settlement_NN1 of_PRF 
international_AJ0 disputes_NN2 and_CJC hotspot_VVB issues_NN2 ,_PUN 
promotes_VVZ international_AJ0 and_CJC regional_AJ0 security_NN1 
cooperation_NN1 ,_PUN and_CJC opposes_VVZ terrorism_NN1 in_PRP any_DT0 
form_NN1 ._PUN 
China_NP0 follows_VVZ a_AT0 national_AJ0 defense_NN1 policy_NN1 that_CJT 
is_VBZ defensive_AJ0 in_PRP nature_NN1 ,_PUN and_CJC it_PNP does_VDZ not_XX0 
engage_VVI in_PRP arms_NN2 race_NN1 or_CJC pose_VVB a_AT0 military_AJ0 
threat_NN1 to_PRP any_DT0 other_AJ0 country_NN1 ._PUN 
China_NP0 opposes_VVZ all_DT0 forms_NN2 of_PRF hegemonism_NN1 and_CJC 
power_NN1 politics_NN1 and_CJC will_VM0 never_AV0 seek_VVI hegemony_NN1 or_CJC 
engage_VVB in_PRP expansion_NN1 ._PUN 
China_NP0 will_VM0 unswervingly_AV0 follow_VVI a_AT0 win-win_AJ0 strategy_NN1 
of_PRF opening_VVG up_AVP ._PUN 
We_PNP will_VM0 continue_VVI to_TO0 contribute_VVI to_PRP regional_AJ0 and_CJC 
global_AJ0 development_NN1 through_PRP our_DPS own_DT0 development_NN1 ,_PUN 
and_CJC expand_VVB the_AT0 areas_NN2 where_CJS our_DPS interests_NN2 meet_VVB 
with_PRP those_DT0 of_PRF various_AJ0 sides.While_NN0 securing_VVG our_DPS 
own_DT0 development_NN1 ,_PUN we_PNP will_VM0 accommodate_VVI the_AT0 
legitimate_AJ0 concerns_NN2 of_PRF other_AJ0 countries_NN2 ,_PUN 
especially_AV0 other_AJ0 developing_AJ0 countries_NN2 ._PUN 
We_PNP will_VM0 increase_VVI market_NN1 access_NN1 in_PRP accordance_PRP 
with_PRP internationally_AV0 recognized_VVN economic_AJ0 and_CJC trade_NN1 
rules_NN2 ,_PUN and_CJC protect_VVB the_AT0 rights_NN2 and_CJC interests_NN2 
of_PRF our_DPS partners_NN2 in_PRP accordance_PRP with_PRP the_AT0 law_NN1 
._PUN 
We_PNP support_VVB international_AJ0 efforts_NN2 to_TO0 help_VVI 
developing_AJ0 countries_NN2 enhance_VVB their_DPS capacity_NN1 for_PRP 
independent_AJ0 development_NN1 and_CJC improve_VVB the_AT0 lives_NN2 of_PRF 
their_DPS people_NN0 ,_PUN so_AV0 as_AV0 to_TO0 narrow_VVI the_AT0 
North-South_NN1 gap_NN1 ._PUN 
We_PNP support_VVB efforts_NN2 to_TO0 improve_VVI international_AJ0 trade_NN1 
and_CJC financial_AJ0 systems_NN2 ,_PUN advance_VVB the_AT0 liberalization_NN1 
and_CJC facilitation_NN1 of_PRF trade_NN1 and_CJC investment_NN1 ,_PUN and_CJC 
properly_AV0 resolve_VVB economic_AJ0 and_CJC trade_NN1 frictions_NN2 
through_PRP consultation_NN1 and_CJC collaboration_NN1 ._PUN 
China_NP0 will_VM0 never_AV0 seek_VVI benefits_NN2 for_PRP itself_PNX at_PRP 
the_AT0 expense_NN1 of_PRF other_AJ0 countries_NN2 or_CJC shift_VVB its_DPS 
troubles_NN2 onto_PRP others_NN2 ._PUN 
China_NP0 is_VBZ committed_VVN to_PRP developing_AJ0 friendship_NN1 and_CJC 
cooperation_NN1 with_PRP all_DT0 other_AJ0 countries_NN2 on_PRP the_AT0 
basis_NN1 of_PRF the_AT0 Five_CRD Principles_NN2 of_PRF Peaceful_AJ0 
Coexistence_NN1 ._PUN 
For_PRP developed_AJ0 countries_NN2 ,_PUN we_PNP will_VM0 continue_VVI to_TO0 
strengthen_VVI strategic_AJ0 dialogue_NN1 ,_PUN enhance_VVB mutual_AJ0 
trust_NN1 ,_PUN deepen_VVB cooperation_NN1 and_CJC properly_AV0 manage_VVB 
differences_NN2 to_TO0 promote_VVI long-term_AJ0 ,_PUN stable_AJ0 and_CJC 
sound_NN1 development_NN1 of_PRF bilateral_AJ0 relations_NN2 ._PUN 
For_PRP our_DPS neighboring_AJ0 countries_NN2 ,_PUN we_PNP will_VM0 
continue_VVI to_TO0 follow_VVI the_AT0 foreign_AJ0 policy_NN1 of_PRF 
friendship_NN1 and_CJC partnership_NN1 ,_PUN strengthen_VVB 
good-neighborly_AJ0 relations_NN2 and_CJC practical_AJ0 cooperation_NN1 
with_PRP them_PNP ,_PUN and_CJC energetically_AV0 engage_VVB in_PRP 
regional_AJ0 cooperation_NN1 in_PRP order_NN1 to_TO0 jointly_AV0 create_VVI 
a_AT0 peaceful_AJ0 ,_PUN stable_AJ0 regional_AJ0 environment_NN1 featuring_VVG 
equality_NN1 ,_PUN mutual_AJ0 trust_NN1 and_CJC win-win_AJ0 cooperation_NN1 
._PUN 
For_PRP other_AJ0 developing_AJ0 countries_NN2 ,_PUN we_PNP will_VM0 
continue_VVI to_TO0 increase_VVI solidarity_NN1 and_CJC cooperation_NN1 
with_PRP them_PNP ,_PUN cement_VVI traditional_AJ0 friendship_NN1 ,_PUN 
expand_VVB practical_AJ0 cooperation_NN1 ,_PUN provide_VVB assistance_NN1 
to_PRP them_PNP within_PRP our_DPS ability_NN1 ,_PUN and_CJC uphold_VVB 
the_AT0 legitimate_AJ0 demands_NN2 and_CJC common_AJ0 interests_NN2 of_PRF 
developing_AJ0 countries_NN2 ._PUN 
We_PNP will_VM0 continue_VVI to_TO0 take_VVI an_AT0 active_AJ0 part_NN1 in_PRP 
multilateral_AJ0 affairs_NN2 ,_PUN assume_VVB our_DPS due_AJ0 
international_AJ0 obligations_NN2 ,_PUN play_VVB a_AT0 constructive_AJ0 
role_NN1 ,_PUN and_CJC work_VVB to_TO0 make_VVI the_AT0 international_AJ0 
order_NN1 fairer_AJC and_CJC more_AV0 equitable_AJ0 ._PUN 
We_PNP will_VM0 also_AV0 continue_VVI to_TO0 conduct_VVI exchanges_NN2 and_CJC 
cooperation_NN1 with_PRP the_AT0 political_AJ0 parties_NN2 and_CJC 
organizations_NN2 of_PRF other_AJ0 countries_NN2 ,_PUN and_CJC strengthen_VVB 
the_AT0 external_AJ0 exchanges_NN2 of_PRF people_NN0 's_POS congresses_NN2 
,_PUN CPPCC_NP0 committees_NN2 ,_PUN the_AT0 armed_AJ0 forces_NN2 ,_PUN 
localities_NN2 and_CJC people_NN0 's_POS organizations_NN2 to_TO0 enhance_VVI 
mutual_AJ0 understanding_NN1 and_CJC friendship_NN1 between_PRP the_AT0 
Chinese_AJ0 people_NN0 and_CJC the_AT0 people_NN0 of_PRF other_AJ0 
countries_NN2 ._PUN 
China_NP0 can_VM0 not_XX0 develop_VVI in_PRP isolation_NN1 from_PRP the_AT0 
rest_NN1 of_PRF the_AT0 world_NN1 ,_PUN nor_CJC can_VVB the_AT0 world_NN1 
enjoy_VVI prosperity_NN1 and_CJC stability_NN1 without_PRP China_NP0 ._PUN 
The_AT0 Chinese_AJ0 people_NN0 will_VM0 continue_VVI to_TO0 work_VVI 
tirelessly_AV0 with_PRP the_AT0 people_NN0 of_PRF other_AJ0 countries_NN2 
to_TO0 bring_VVI about_AVP a_AT0 better_AJC future_NN1 for_PRP humanity_NN1 
._PUN 
