# Supplementary material for: Unraveling image construction by modality: Corpus-based diachronic insights into the reports to the Party Congress of China
Source: PLoS One. 2025 Mar 5;20(3):e0316017. doi: 10.1371/journal.pone.0316017 (PMC11882057; doi:10.1371/journal.pone.0316017)
Supplement: S1 File — (ZIP) [file pone.0316017.s001.zip › S1_Fig.zip/Corpus/Annotations/Annotations of the RNCs sections(by section)/S5_diplomacy/18.EN_S5_diplomacy - .txt]

XI_NN1 ._PUN 
Continuing_VVG to_TO0 Promote_VVB the_AT0 Noble_AJ0 Cause_NN1 of_PRF Peace_NN1 
and_CJC Development_NN1 of_PRF Mankind_NN1 The_AT0 world_NN1 today_AV0 is_VBZ 
undergoing_VVG profound_AJ0 and_CJC complex_AJ0 changes_NN2 ,_PUN but_CJC 
peace_NN1 and_CJC development_NN1 remain_VVB the_AT0 underlying_AJ0 trends_NN2 
of_PRF our_DPS times_NN2 ._PUN 
The_AT0 global_AJ0 trends_NN2 toward_PRP multipolarity_NN1 and_CJC 
economic_AJ0 globalization_NN1 are_VBB deepening.Cultural_NN0 diversity_NN1 
is_VBZ increasing_AJ0 ,_PUN and_CJC an_AT0 information_NN1 society_NN1 is_VBZ 
fast_AV0 emerging.New_NN0 breakthroughs_NN2 are_VBB in_PRP the_AT0 making_NN1 
in_PRP the_AT0 scientific_AJ0 and_CJC technological_AJ0 revolution.Global_NN0 
cooperation_NN1 is_VBZ expanding_VVG at_PRP multiple_AJ0 levels_NN2 and_CJC 
on_PRP all_AV0 fronts.Emerging_NN0 market_NN1 economies_NN2 and_CJC 
developing_AJ0 countries_NN2 are_VBB gaining_VVG in_PRP overall_AJ0 
strength_NN1 ,_PUN tipping_VVG the_AT0 balance_NN1 of_PRF international_AJ0 
forces_NN2 in_PRP favor_PRP of_PRP the_AT0 maintenance_NN1 of_PRF world_NN1 
peace.All_NN0 this_DT0 has_VHZ created_VVN more_AV0 favorable_AJ0 
conditions_NN2 for_PRP ensuring_VVG general_AJ0 stability_NN1 in_PRP the_AT0 
international_AJ0 environment_NN1 ._PUN 
On_PRP the_AT0 other_AJ0 hand_NN1 ,_PUN the_AT0 world_NN1 is_VBZ still_AV0 
far_AV0 from_PRP being_VBG peaceful_AJ0 ._PUN 
The_AT0 global_AJ0 financial_AJ0 crisis_NN1 is_VBZ producing_VVG a_AT0 
far-reaching_AJ0 impact_NN1 on_PRP the_AT0 world.World_NN0 economic_AJ0 
growth_NN1 is_VBZ overshadowed_VVN by_PRP growing_AJ0 factors_NN2 of_PRF 
instability_NN1 and_CJC uncertainty_NN1 ,_PUN and_CJC imbalance_NN1 in_PRP 
global_AJ0 development_NN1 has_VHZ widened.There_NN0 are_VBB signs_NN2 of_PRF 
increasing_AJ0 hegemonism_NN1 ,_PUN power_NN1 politics_NN1 and_CJC 
neo-interventionism_NN1 ,_PUN and_CJC local_AJ0 turmoil_NN1 keeps_VVZ 
cropping_NN1 up.Global_NN0 issues_NN2 such_PRP as_PRP food_NN1 security_NN1 
,_PUN energy_NN1 and_CJC resource_VVB security_NN1 and_CJC cyber_NN1 
security_NN1 are_VBB becoming_VVG more_AV0 acute_AJ0 ._PUN 
Mankind_NN1 has_VHZ only_AV0 one_CRD earth_NN1 to_TO0 live_VVI on_AVP ,_PUN 
and_CJC countries_NN2 have_VHB only_AV0 one_CRD world_NN1 to_TO0 share_VVI 
._PUN 
History_NN1 teaches_VVZ us_PNP that_CJT the_AT0 law_NN1 of_PRF the_AT0 
jungle_NN1 will_VM0 not_XX0 lead_VVI to_PRP the_AT0 coexistence_NN1 of_PRF 
human_AJ0 society_NN1 and_CJC that_CJT the_AT0 arbitrary_AJ0 use_NN1 of_PRF 
force_NN1 can_VM0 not_XX0 make_VVI the_AT0 world_NN1 a_AT0 better_AJC 
place_NN1 ._PUN 
To_TO0 pursue_VVI peace_NN1 ,_PUN development_NN1 and_CJC cooperation_NN1 
and_CJC oppose_VVB war_NN1 ,_PUN eliminate_VVB poverty_NN1 and_CJC avoid_VVB 
confrontation_NN1 in_AV0 order_AV0 to_TO0 build_VVI a_AT0 harmonious_AJ0 
world_NN1 of_PRF enduring_AJ0 peace_NN1 and_CJC common_AJ0 prosperity_NN1 
-_PUN this_DT0 is_VBZ what_DTQ the_AT0 people_NN0 of_PRF all_DT0 countries_NN2 
long_VVB for_PRP ._PUN 
We_PNP call_VVB for_PRP promoting_VVG equality_NN1 ,_PUN mutual_AJ0 trust_NN1 
,_PUN inclusiveness_NN1 ,_PUN mutual_AJ0 learning_NN1 and_CJC mutually_AV0 
beneficial_AJ0 cooperation_NN1 in_PRP international_AJ0 relations_NN2 and_CJC 
making_VVG joint_AJ0 efforts_NN2 to_TO0 uphold_VVI international_AJ0 
fairness_NN1 and_CJC justice_NN1 ._PUN 
In_PRP promoting_VVG equality_NN1 and_CJC mutual_AJ0 trust_NN1 ,_PUN we_PNP 
should_VM0 observe_VVI the_AT0 purposes_NN2 and_CJC principles_NN2 of_PRF 
the_AT0 Charter_NN1 of_PRF the_AT0 United_AJ0 Nations_NN2 ,_PUN and_CJC 
support_VVB equality_NN1 among_PRP all_DT0 countries_NN2 ,_PUN big_AJ0 or_CJC 
small_AJ0 ,_PUN strong_AJ0 or_CJC weak_AJ0 ,_PUN rich_AJ0 or_CJC poor.We_NN0 
should_VM0 advance_VVI democracy_NN1 in_PRP international_AJ0 relations_NN2 
,_PUN respect_NN1 sovereignty_NN1 ,_PUN share_NN1 security_NN1 ,_PUN and_CJC 
uphold_VVB world_NN1 peace_NN1 and_CJC stability_NN1 ._PUN 
In_PRP promoting_VVG inclusiveness_NN1 and_CJC mutual_AJ0 learning_NN1 ,_PUN 
we_PNP should_VM0 respect_VVI diversity_NN1 of_PRF civilizations_NN2 and_CJC 
development_NN1 paths_NN2 ,_PUN respect_NN1 and_CJC safeguard_VVB the_AT0 
rights_NN2 of_PRF all_DT0 peoples_NN2 to_TO0 independently_AV0 choose_VVI 
their_DPS social_AJ0 system_NN1 and_CJC development_NN1 path_NN1 ,_PUN 
learn_VVB from_PRP others_NN2 to_TO0 make_VVI up_AVP for_PRP our_DPS 
shortcomings_NN2 ,_PUN and_CJC advance_VVB human_AJ0 civilization_NN1 ._PUN 
In_PRP promoting_VVG mutually_AV0 beneficial_AJ0 cooperation_NN1 ,_PUN we_PNP 
should_VM0 raise_VVI awareness_NN1 about_PRP human_AJ0 beings_NN2 sharing_VVG 
a_AT0 community_NN1 of_PRF common_AJ0 destiny.A_NN0 country_NN1 should_VM0 
accommodate_VVI the_AT0 legitimate_AJ0 concerns_NN2 of_PRF others_NN2 when_CJS 
pursuing_VVG its_DPS own_DT0 interests_NN2 ;_PUN and_CJC it_PNP should_VM0 
promote_VVI common_AJ0 development_NN1 of_PRF all_DT0 countries_NN2 when_CJS 
advancing_VVG its_DPS own_DT0 development.Countries_NN0 should_VM0 
establish_VVI a_AT0 new_AJ0 type_NN1 of_PRF global_AJ0 development_NN1 
partnership_NN1 that_CJT is_VBZ more_AV0 equitable_AJ0 and_CJC balanced_AJ0 
,_PUN stick_VVB together_AV0 in_PRP times_NN2 of_PRF difficulty_NN1 ,_PUN 
both_DT0 share_VVB rights_NN2 and_CJC shoulder_NN1 obligations_NN2 ,_PUN 
and_CJC boost_VVB the_AT0 common_AJ0 interests_NN2 of_PRF mankind_NN1 ._PUN 
China_NP0 will_VM0 continue_VVI to_TO0 hold_VVI high_AV0 the_AT0 banner_NN1 
of_PRF peace_NN1 ,_PUN development_NN1 ,_PUN cooperation_NN1 and_CJC 
mutual_AJ0 benefit_NN1 and_CJC strive_VVB to_TO0 uphold_VVI world_NN1 
peace_NN1 and_CJC promote_VVI common_AJ0 development_NN1 ._PUN 
China_NP0 will_VM0 unswervingly_AV0 follow_VVI the_AT0 path_NN1 of_PRF 
peaceful_AJ0 development_NN1 and_CJC firmly_AV0 pursue_VVB an_AT0 
independent_AJ0 foreign_AJ0 policy_NN1 of_PRF peace_NN1 ._PUN 
We_PNP are_VBB firm_AJ0 in_PRP our_DPS resolve_NN1 to_TO0 uphold_VVI China_NP0 
's_POS sovereignty_NN1 ,_PUN security_NN1 and_CJC development_NN1 
interests_NN2 and_CJC will_VM0 never_AV0 yield_VVI to_PRP any_DT0 outside_AJ0 
pressure_NN1 ._PUN 
We_PNP will_VM0 decide_VVI our_DPS position_NN1 and_CJC policy_NN1 on_PRP 
an_AT0 issue_NN1 on_PRP its_DPS own_DT0 merits_NN2 and_CJC work_VVB to_TO0 
uphold_VVI fairness_NN1 and_CJC justice_NN1 ._PUN 
China_NP0 is_VBZ committed_VVN to_PRP peaceful_AJ0 settlement_NN1 of_PRF 
international_AJ0 disputes_NN2 and_CJC hotspot_VVB issues_NN2 ,_PUN 
opposes_VVZ the_AT0 wanton_AJ0 use_NN1 of_PRF force_NN1 or_CJC threat_NN1 
to_TO0 use_VVI it_PNP ,_PUN opposes_VVZ any_DT0 foreign_AJ0 attempt_NN1 to_TO0 
subvert_VVI the_AT0 legitimate_AJ0 government_NN1 of_PRF any_DT0 other_AJ0 
countries_NN2 ,_PUN and_CJC opposes_VVZ terrorism_NN1 in_PRP all_DT0 its_DPS 
manifestations_NN2 ._PUN 
China_NP0 opposes_VVZ hegemonism_NN1 and_CJC power_NN1 politics_NN1 in_PRP 
all_DT0 their_DPS forms_NN2 ,_PUN does_VDZ not_XX0 interfere_VVI in_PRP 
other_AJ0 countries_NN2 '_POS internal_AJ0 affairs_NN2 and_CJC will_VM0 
never_AV0 seek_VVI hegemony_NN1 or_CJC engage_VVB in_PRP expansion_NN1 ._PUN 
China_NP0 will_VM0 continue_VVI to_TO0 keep_VVI in_PRP mind_NN1 both_AV0 
the_AT0 interests_NN2 of_PRF the_AT0 Chinese_AJ0 people_NN0 and_CJC the_AT0 
common_AJ0 interests_NN2 of_PRF the_AT0 people_NN0 of_PRF all_DT0 
countries_NN2 ,_PUN get_VVB more_AV0 actively_AV0 involved_AJ0 in_PRP 
international_AJ0 affairs_NN2 ,_PUN play_VVB its_DPS due_AJ0 role_NN1 of_PRF 
a_AT0 major_AJ0 responsible_AJ0 country_NN1 ,_PUN and_CJC work_VVB jointly_AV0 
with_PRP other_AJ0 countries_NN2 to_TO0 meet_VVI global_AJ0 challenges_NN2 
._PUN 
China_NP0 will_VM0 unwaveringly_AV0 follow_VVI a_AT0 win-win_AJ0 strategy_NN1 
of_PRF opening_VVG up_AVP and_CJC promote_VVB robust_AJ0 ,_PUN sustainable_AJ0 
and_CJC balanced_AJ0 growth_NN1 of_PRF the_AT0 global_AJ0 economy_NN1 
through_PRP increased_AJ0 cooperation_NN1 ._PUN 
We_PNP are_VBB committed_VVN to_PRP narrowing_VVG the_AT0 North-South_NN1 
gap_NN1 and_CJC supporting_AJ0 other_AJ0 developing_AJ0 countries_NN2 in_PRP 
enhancing_VVG their_DPS capacity_NN1 for_PRP self-development_NN1 ._PUN 
China_NP0 will_VM0 strengthen_VVI coordination_NN1 with_PRP other_AJ0 
major_AJ0 economies_NN2 on_PRP macroeconomic_AJ0 policy_NN1 and_CJC 
resolve_VVB economic_AJ0 and_CJC trade_NN1 frictions_NN2 with_PRP other_AJ0 
countries_NN2 through_PRP consultation_NN1 ._PUN 
China_NP0 upholds_VVZ the_AT0 principle_NN1 of_PRF balancing_VVG rights_NN2 
with_PRP obligations.We_NN0 will_VM0 take_VVI an_AT0 active_AJ0 part_NN1 
in_PRP global_AJ0 economic_AJ0 governance_NN1 ,_PUN promote_VVB and_CJC 
facilitate_VVB free_AJ0 trade_NN1 and_CJC investment_NN1 ,_PUN and_CJC 
oppose_VVB protectionism_NN1 in_PRP all_DT0 its_DPS forms_NN2 ._PUN 
China_NP0 is_VBZ committed_VVN to_PRP growing_AJ0 friendship_NN1 and_CJC 
cooperation_NN1 in_PRP all_DT0 fields_NN2 with_PRP other_AJ0 countries_NN2 
on_PRP the_AT0 basis_NN1 of_PRF the_AT0 Five_CRD Principles_NN2 of_PRF 
Peaceful_AJ0 Coexistence_NN1 ._PUN 
We_PNP will_VM0 improve_VVI and_CJC grow_VVI our_DPS relations_NN2 with_PRP 
developed_AJ0 countries_NN2 by_PRP expanding_AJ0 areas_NN2 of_PRF 
cooperation_NN1 and_CJC properly_AV0 addressing_VVG differences_NN2 with_PRP 
them_PNP ;_PUN and_CJC we_PNP will_VM0 strive_VVI to_TO0 establish_VVI a_AT0 
new_AJ0 type_NN1 of_PRF relations_NN2 of_PRF long-term_AJ0 stability_NN1 
and_CJC sound_NN1 growth_NN1 with_PRP other_AJ0 major_AJ0 countries_NN2 ._PUN 
We_PNP will_VM0 continue_VVI to_TO0 promote_VVI friendship_NN1 and_CJC 
partnership_NN1 with_PRP our_DPS neighbors_NN2 ,_PUN consolidate_VVI 
friendly_AJ0 relations_NN2 and_CJC deepen_VVB mutually_AV0 beneficial_AJ0 
cooperation_NN1 with_PRP them_PNP ,_PUN and_CJC ensure_VVB that_CJT China_NP0 
's_POS development_NN1 will_VM0 bring_VVI more_DT0 benefits_NN2 to_PRP our_DPS 
neighbors_NN2 ._PUN 
We_PNP will_VM0 increase_VVI unity_NN1 and_CJC cooperation_NN1 with_PRP 
other_AJ0 developing_AJ0 countries_NN2 ,_PUN work_VVB with_PRP them_PNP to_TO0 
uphold_VVI the_AT0 legitimate_AJ0 rights_NN2 and_CJC interests_NN2 of_PRF 
developing_AJ0 countries_NN2 and_CJC support_VVB efforts_NN2 to_TO0 
increase_VVI their_DPS representation_NN1 and_CJC voice_NN1 in_PRP 
international_AJ0 affairs.China_NN0 will_VM0 remain_VVI a_AT0 reliable_AJ0 
friend_NN1 and_CJC sincere_AJ0 partner_NN1 of_PRF other_AJ0 developing_AJ0 
countries_NN2 ._PUN 
We_PNP will_VM0 actively_AV0 participate_VVI in_PRP multilateral_AJ0 
affairs_NN2 ,_PUN support_VVB the_AT0 United_AJ0 Nations_NN2 ,_PUN G20_UNC 
,_PUN the_AT0 Shanghai_NP0 Cooperation_NN1 Organization_NN1 ,_PUN BRICS_NP0 
and_CJC other_AJ0 multilateral_AJ0 organizations_NN2 in_PRP playing_VVG an_AT0 
active_AJ0 role_NN1 in_PRP international_AJ0 affairs_NN2 ,_PUN and_CJC 
work_VVB to_TO0 make_VVI the_AT0 international_AJ0 order_NN1 and_CJC 
system_NN1 more_AV0 just_AV0 and_CJC equitable_AJ0 ._PUN 
We_PNP will_VM0 take_VVI solid_AJ0 steps_NN2 to_TO0 promote_VVI public_AJ0 
diplomacy_NN1 as_PRP well_PRP as_PRP people-to-people_NN0 and_CJC cultural_AJ0 
exchanges_NN2 ,_PUN and_CJC protect_VVB China_NP0 's_POS legitimate_AJ0 
rights_NN2 and_CJC interests_NN2 overseas_AV0 ._PUN 
We_PNP will_VM0 conduct_VVI friendly_AJ0 exchanges_NN2 with_PRP political_AJ0 
parties_NN2 and_CJC organizations_NN2 of_PRF other_AJ0 countries_NN2 and_CJC 
encourage_VVB people_NN0 's_POS congresses_NN2 ,_PUN national_AJ0 and_CJC 
local_AJ0 committees_NN2 of_PRF the_AT0 Chinese_AJ0 People_NN0 's_POS 
Political_AJ0 Consultative_AJ0 Conference_NN1 ,_PUN local_AJ0 governments_NN2 
and_CJC people_NN0 's_POS organizations_NN2 to_TO0 increase_VVI overseas_AJ0 
exchanges_NN2 so_AV0 as_AV0 to_TO0 consolidate_VVI the_AT0 social_AJ0 
foundation_NN1 for_PRP enhancing_VVG China_NP0 's_POS relations_NN2 with_PRP 
other_AJ0 countries_NN2 ._PUN 
The_AT0 Chinese_AJ0 people_NN0 love_VVB peace_NN1 and_CJC yearn_VVB for_PRP 
development.We_NN0 are_VBB ready_AJ0 to_TO0 work_VVI with_PRP the_AT0 
people_NN0 of_PRF other_AJ0 countries_NN2 to_TO0 unremittingly_AV0 promote_VVI 
the_AT0 noble_AJ0 cause_NN1 of_PRF peace_NN1 and_CJC development_NN1 for_PRP 
mankind_NN1 ._PUN
