# Supplementary material for: Unraveling image construction by modality: Corpus-based diachronic insights into the reports to the Party Congress of China
Source: PLoS One. 2025 Mar 5;20(3):e0316017. doi: 10.1371/journal.pone.0316017 (PMC11882057; doi:10.1371/journal.pone.0316017)
Supplement: S1 File — (ZIP) [file pone.0316017.s001.zip › S1_Fig.zip/Corpus/Annotations/Annotations of the RNCs sections(by section)/S5_diplomacy/19.EN_S5_diplomacy - .txt]

XII_CRD ._PUN 
Following_VVG a_AT0 Path_NN1 of_PRF Peaceful_AJ0 Development_NN1 and_CJC 
Working_VVG to_TO0 Build_VVB a_AT0 Community_NN1 with_PRP a_AT0 Shared_AJ0 
Future_NN1 for_PRP Mankind_NN1 The_AT0 Communist_AJ0 Party_NN1 of_PRF 
China_NP0 strives_VVZ for_PRP both_DT0 the_AT0 wellbeing_NN1 of_PRF the_AT0 
Chinese_AJ0 people_NN0 and_CJC human_AJ0 progress_NN1 ._PUN 
To_TO0 make_VVI new_AJ0 and_CJC greater_AJC contributions_NN2 for_PRP 
mankind_NN1 is_VBZ our_DPS Partys_NN2 abiding_VVG mission_NN1 ._PUN 
China_NP0 will_VM0 continue_VVI to_TO0 hold_VVI high_AV0 the_AT0 banner_NN1 
of_PRF peace_NN1 ,_PUN development_NN1 ,_PUN cooperation_NN1 ,_PUN and_CJC 
mutual_AJ0 benefit_NN1 and_CJC uphold_VVB its_DPS fundamental_AJ0 foreign_AJ0 
policy_NN1 goal_NN1 of_PRF preserving_AJ0 world_NN1 peace_NN1 and_CJC 
promoting_VVG common_AJ0 development.China_NN0 remains_VVZ firm_NN1 in_PRP 
its_DPS commitment_NN1 to_PRP strengthening_VVG friendship_NN1 and_CJC 
cooperation_NN1 with_PRP other_AJ0 countries_NN2 on_PRP the_AT0 basis_NN1 
of_PRF the_AT0 Five_CRD Principles_NN2 of_PRF Peaceful_AJ0 Coexistence_NN1 
,_PUN and_CJC to_PRP forging_VVG a_AT0 new_AJ0 form_NN1 of_PRF 
international_AJ0 relations_NN2 featuring_VVG mutual_AJ0 respect_NN1 ,_PUN 
fairness_NN1 ,_PUN justice_NN1 ,_PUN and_CJC win-win_AJ0 cooperation_NN1 ._PUN 
The_AT0 world_NN1 is_VBZ undergoing_VVG major_AJ0 developments_NN2 ,_PUN 
transformation_NN1 ,_PUN and_CJC adjustment_NN1 ,_PUN but_CJC peace_NN1 
and_CJC development_NN1 remain_VVB the_AT0 call_NN1 of_PRF our_DPS day_NN1 
._PUN 
The_AT0 trends_NN2 of_PRF global_AJ0 multi-polarity_NN1 ,_PUN economic_AJ0 
globalization_NN1 ,_PUN IT_NN1 application_NN1 ,_PUN and_CJC cultural_AJ0 
diversity_NN1 are_VBB surging_VVG forward_AV0 ;_PUN changes_NN2 in_PRP the_AT0 
global_AJ0 governance_NN1 system_NN1 and_CJC the_AT0 international_AJ0 
order_NN1 are_VBB speeding_VVG up_AVP ;_PUN countries_NN2 are_VBB becoming_VVG 
increasingly_AV0 interconnected_VVD and_CJC interdependent_AJ0 ;_PUN 
relative_AJ0 international_AJ0 forces_NN2 are_VBB becoming_VVG more_AV0 
balanced_AJ0 ;_PUN and_CJC peace_NN1 and_CJC development_NN1 remain_VVB 
irreversible_AJ0 trends_NN2 ._PUN 
And_CJC yet_AV0 ,_PUN as_CJS a_AT0 world_NN1 we_PNP face_VVB growing_AJ0 
uncertainties_NN2 and_CJC destabilizing_VVG factors.Global_NN0 economic_AJ0 
growth_NN1 lacks_VVZ energy_NN1 ;_PUN the_AT0 gap_NN1 between_PRP rich_AJ0 
and_CJC poor_AJ0 continues_VVZ to_TO0 widen_VVI ;_PUN hotspot_VVB issues_NN2 
arise_VVB often_AV0 in_PRP some_DT0 regions_NN2 ;_PUN and_CJC 
unconventional_AJ0 security_NN1 threats_NN2 like_PRP terrorism_NN1 ,_PUN 
cyber-insecurity_NN1 ,_PUN major_AJ0 infectious_AJ0 diseases_NN2 ,_PUN and_CJC 
climate_NN1 change_NN1 continue_VVB to_PRP spread.As_NN0 human_AJ0 beings_NN2 
we_PNP have_VHB many_DT0 common_AJ0 challenges_NN2 to_TO0 face_VVI ._PUN 
Our_DPS world_NN1 is_VBZ full_AJ0 of_PRF both_AV0 hope_VVB and_CJC 
challenges_NN2 ._PUN 
We_PNP should_VM0 not_XX0 give_VVI up_AVP on_PRP our_DPS dreams_NN2 
because_CJS the_AT0 reality_NN1 around_PRP us_PNP is_VBZ too_AV0 
complicated_AJ0 ;_PUN we_PNP should_VM0 not_XX0 stop_VVI pursuing_VVG our_DPS 
ideals_NN2 because_CJS they_PNP seem_VVB out_PRP of_PRP our_DPS reach_NN1 
._PUN 
No_AT0 country_NN1 can_VM0 address_VVI alone_AV0 the_AT0 many_DT0 
challenges_NN2 facing_VVG mankind_NN1 ;_PUN no_AT0 country_NN1 can_VM0 
afford_VVI to_TO0 retreat_VVI into_PRP self-isolation_NN1 ._PUN 
We_PNP call_VVB on_PRP the_AT0 people_NN0 of_PRF all_DT0 countries_NN2 to_TO0 
work_VVI together_AV0 to_TO0 build_VVI a_AT0 community_NN1 with_PRP a_AT0 
shared_AJ0 future_NN1 for_PRP mankind_NN1 ,_PUN to_TO0 build_VVI an_AT0 
open_AJ0 ,_PUN inclusive_AJ0 ,_PUN clean_AJ0 ,_PUN and_CJC beautiful_AJ0 
world_NN1 that_CJT enjoys_VVZ lasting_AJ0 peace_NN1 ,_PUN universal_AJ0 
security_NN1 ,_PUN and_CJC common_AJ0 prosperity_NN1 ._PUN 
We_PNP should_VM0 respect_VVI each_PNX other_PNX ,_PUN discuss_VVB issues_NN2 
as_CJS equals_VVZ ,_PUN resolutely_AV0 reject_VVB the_AT0 Cold_AJ0 War_NN1 
mentality_NN1 and_CJC power_NN1 politics_NN1 ,_PUN and_CJC take_VVB a_AT0 
new_AJ0 approach_NN1 to_PRP developing_VVG state-to-state_AJ0 relations_NN2 
with_PRP communication_NN1 ,_PUN not_XX0 confrontation_NN1 ,_PUN and_CJC 
with_PRP partnership_NN1 ,_PUN not_XX0 alliance_NN1 ._PUN 
We_PNP should_VM0 commit_VVI to_PRP settling_VVG disputes_NN2 through_PRP 
dialogue_NN1 and_CJC resolving_VVG differences_NN2 through_PRP discussion_NN1 
,_PUN coordinate_VVB responses_NN2 to_PRP traditional_AJ0 and_CJC 
non-traditional_AJ0 threats_NN2 ,_PUN and_CJC oppose_VVB terrorism_NN1 in_PRP 
all_DT0 its_DPS forms_NN2 ._PUN 
We_PNP should_VM0 stick_VVI together_AV0 through_AV0 thick_AV0 and_AV0 
thin_AV0 ,_PUN promote_VVB trade_NN1 and_CJC investment_NN1 liberalization_NN1 
and_CJC facilitation_NN1 ,_PUN and_CJC make_VVB economic_AJ0 globalization_NN1 
more_AV0 open_AJ0 ,_PUN inclusive_AJ0 ,_PUN and_CJC balanced_VVN so_CJS 
that_CJS its_DPS benefits_NN2 are_VBB shared_VVN by_PRP all_DT0 ._PUN 
We_PNP should_VM0 respect_VVI the_AT0 diversity_NN1 of_PRF 
civilizations.In_NN0 handling_NN1 relations_NN2 among_PRP civilizations_NN2 
,_PUN let_VVB us_PNP replace_VVI estrangement_NN1 with_PRP exchange_NN1 ,_PUN 
clashes_NN2 with_PRP mutual_AJ0 learning_NN1 ,_PUN and_CJC superiority_NN1 
with_PRP coexistence_NN1 ._PUN 
We_PNP should_VM0 be_VBI good_AJ0 friends_NN2 to_PRP the_AT0 environment_NN1 
,_PUN cooperate_VVB to_TO0 tackle_VVI climate_NN1 change_NN1 ,_PUN and_CJC 
protect_VVI our_DPS planet_NN1 for_PRP the_AT0 sake_NN1 of_PRF human_AJ0 
survival_NN1 ._PUN 
China_NP0 remains_VVZ firm_NN1 in_PRP pursuing_VVG an_AT0 independent_AJ0 
foreign_AJ0 policy_NN1 of_PRF peace.We_NN0 respect_NN1 the_AT0 right_NN1 
of_PRF the_AT0 people_NN0 of_PRF all_DT0 countries_NN2 to_TO0 choose_VVI 
their_DPS own_DT0 development_NN1 path.We_NN0 endeavor_VVB to_TO0 uphold_VVI 
international_AJ0 fairness_NN1 and_CJC justice_NN1 ,_PUN and_CJC oppose_VVB 
acts_NN2 that_CJT impose_VVB ones_NN2 will_VM0 on_PRP others_NN2 or_CJC 
interfere_VVB in_PRP the_AT0 internal_AJ0 affairs_NN2 of_PRF others_NN2 as_PRP 
well_PRP as_PRP the_AT0 practice_NN1 of_PRF the_AT0 strong_AJ0 bullying_NN1 
the_AT0 weak_AJ0 ._PUN 
China_NP0 will_VM0 never_AV0 pursue_VVI development_NN1 at_PRP the_AT0 
expense_NN1 of_PRF others_NN2 interests_NN2 ,_PUN but_CJC nor_CJC will_NN1 
China_NP0 ever_AV0 give_VVI up_AVP its_DPS legitimate_AJ0 rights_NN2 and_CJC 
interests.No_NN0 one_PNI should_VM0 expect_VVI us_PNP to_TO0 swallow_VVI 
anything_PNI that_CJT undermines_VVZ our_DPS interests_NN2 ._PUN 
China_NP0 pursues_VVZ a_AT0 national_AJ0 defense_NN1 policy_NN1 that_CJT 
is_VBZ in_PRP nature_NN1 defensive_AJ0 ._PUN 
Chinas_NP0 development_NN1 does_VDZ not_XX0 pose_VVI a_AT0 threat_NN1 to_PRP 
any_DT0 other_AJ0 country_NN1 ._PUN 
No_DTQ matter_DTQ what_DTQ stage_NN1 of_PRF development_NN1 it_PNP reaches_VVZ 
,_PUN China_NP0 will_VM0 never_AV0 seek_VVI hegemony_NN1 or_CJC engage_VVB 
in_PRP expansion_NN1 ._PUN 
China_NP0 has_VHZ actively_AV0 developed_VVN global_AJ0 partnerships_NN2 
and_CJC expanded_VVN the_AT0 convergence_NN1 of_PRF interests_NN2 with_PRP 
other_AJ0 countries.China_NN0 will_VM0 promote_VVI coordination_NN1 and_CJC 
cooperation_NN1 with_PRP other_AJ0 major_AJ0 countries_NN2 and_CJC work_VVB 
to_TO0 build_VVI a_AT0 framework_NN1 for_PRP major_AJ0 country_NN1 
relations_NN2 featuring_VVG overall_AJ0 stability_NN1 and_CJC balanced_AJ0 
development.China_NN0 will_VM0 deepen_VVI relations_NN2 with_PRP its_DPS 
neighbors_NN2 in_PRP accordance_PRP with_PRP the_AT0 principle_NN1 of_PRF 
amity_NN1 ,_PUN sincerity_NN1 ,_PUN mutual_AJ0 benefit_NN1 ,_PUN and_CJC 
inclusiveness_NN1 and_CJC the_AT0 policy_NN1 of_PRF forging_VVG friendship_NN1 
and_CJC partnership_NN1 with_PRP its_DPS neighbors.China_NN0 will_NN1 ,_PUN 
guided_VVN by_PRP the_AT0 principle_NN1 of_PRF upholding_VVG justice_NN1 
while_CJS pursuing_VVG shared_AJ0 interests_NN2 and_CJC the_AT0 principle_NN1 
of_PRF sincerity_NN1 ,_PUN real_AJ0 results_NN2 ,_PUN affinity_NN1 ,_PUN 
and_CJC good_AJ0 faith_NN1 ,_PUN work_VVB to_TO0 strengthen_VVI solidarity_NN1 
and_CJC cooperation_NN1 with_PRP other_AJ0 developing_AJ0 countries_NN2 ._PUN 
We_PNP will_VM0 strengthen_VVI exchanges_NN2 and_CJC cooperation_NN1 with_PRP 
the_AT0 political_AJ0 parties_NN2 and_CJC organizations_NN2 of_PRF other_AJ0 
countries_NN2 ,_PUN and_CJC encourage_VVB peoples_NN2 congresses_NN2 ,_PUN 
CPPCC_NP0 committees_NN2 ,_PUN the_AT0 military_AJ0 ,_PUN local_AJ0 
governments_NN2 ,_PUN and_CJC peoples_NN2 organizations_NN2 to_TO0 engage_VVI 
in_PRP exchanges_NN2 with_PRP other_AJ0 countries_NN2 ._PUN 
China_NP0 adheres_VVZ to_PRP the_AT0 fundamental_AJ0 national_AJ0 policy_NN1 
of_PRF opening-up_NN1 and_CJC pursues_VVZ development_NN1 with_PRP its_DPS 
doors_NN2 open_VVB wide.China_NN0 will_VM0 actively_AV0 promote_VVI 
international_AJ0 cooperation_NN1 through_PRP the_AT0 Belt_NN1 and_CJC 
Road_NN1 Initiative.In_NP0 doing_VDG so_AV0 ,_PUN we_PNP hope_VVB to_TO0 
achieve_VVI policy_NN1 ,_PUN infrastructure_NN1 ,_PUN trade_NN1 ,_PUN 
financial_AJ0 ,_PUN and_CJC people-to-people_AJ0 connectivity_NN1 and_CJC 
thus_AV0 build_VVB a_AT0 new_AJ0 platform_NN1 for_PRP international_AJ0 
cooperation_NN1 to_TO0 create_VVI new_AJ0 drivers_NN2 of_PRF shared_AJ0 
development_NN1 ._PUN 
China_NP0 will_VM0 increase_VVI assistance_NN1 to_PRP other_AJ0 developing_AJ0 
countries_NN2 ,_PUN especially_AV0 the_AT0 least_AV0 developed_AJ0 
countries_NN2 ,_PUN and_CJC do_VDB its_DPS part_NN1 to_TO0 reduce_VVI the_AT0 
North-South_NN1 development_NN1 gap_NN1 ._PUN 
China_NP0 will_VM0 support_VVI multilateral_AJ0 trade_NN1 regimes_NN2 and_CJC 
work_VVI to_TO0 facilitate_VVI the_AT0 establishment_NN1 of_PRF free_AJ0 
trade_NN1 areas_NN2 and_CJC build_VVB an_AT0 open_AJ0 world_NN1 economy_NN1 
._PUN 
China_NP0 follows_VVZ the_AT0 principle_NN1 of_PRF achieving_VVG shared_AJ0 
growth_NN1 through_PRP discussion_NN1 and_CJC collaboration_NN1 in_PRP 
engaging_VVG in_PRP global_AJ0 governance.China_NN0 stands_NN2 for_PRP 
democracy_NN1 in_PRP international_AJ0 relations_NN2 and_CJC the_AT0 
equality_NN1 of_PRF all_DT0 countries_NN2 ,_PUN big_AJ0 or_CJC small_AJ0 ,_PUN 
strong_AJ0 or_CJC weak_AJ0 ,_PUN rich_AJ0 or_CJC poor.China_NN0 supports_VVZ 
the_AT0 United_AJ0 Nations_NN2 in_PRP playing_VVG an_AT0 active_AJ0 role_NN1 
in_PRP international_AJ0 affairs_NN2 ,_PUN and_CJC supports_VVZ the_AT0 
efforts_NN2 of_PRF other_AJ0 developing_AJ0 countries_NN2 to_TO0 increase_VVI 
their_DPS representation_NN1 and_CJC strengthen_VVI their_DPS voice_NN1 in_PRP 
international_AJ0 affairs_NN2 ._PUN 
China_NP0 will_VM0 continue_VVI to_TO0 play_VVI its_DPS part_NN1 as_PRP a_AT0 
major_AJ0 and_CJC responsible_AJ0 country_NN1 ,_PUN take_VVB an_AT0 active_AJ0 
part_NN1 in_PRP reforming_VVG and_CJC developing_VVG the_AT0 global_AJ0 
governance_NN1 system_NN1 ,_PUN and_CJC keep_VVB contributing_VVG Chinese_AJ0 
wisdom_NN1 and_CJC strength_NN1 to_PRP global_AJ0 governance_NN1 ._PUN 
Comrades_NN2 ,_PUN The_AT0 future_NN1 of_PRF the_AT0 world_NN1 rests_VVZ 
in_PRP the_AT0 hands_NN2 of_PRF the_AT0 people_NN0 of_PRF all_DT0 
countries_NN2 ;_PUN the_AT0 future_NN1 of_PRF mankind_NN1 hinges_VVZ on_PRP 
the_AT0 choices_NN2 they_PNP make_VVB ._PUN 
We_PNP ,_PUN the_AT0 Chinese_AJ0 ,_PUN are_VBB ready_AJ0 to_TO0 work_VVI 
with_PRP the_AT0 people_NN0 of_PRF all_DT0 other_AJ0 countries_NN2 to_TO0 
build_VVI a_AT0 community_NN1 with_PRP a_AT0 shared_AJ0 future_NN1 for_PRP 
mankind_NN1 and_CJC create_VVB a_AT0 bright_AJ0 tomorrow_AV0 for_PRP all_DT0 
of_PRF us_PNP ._PUN
