# Supplementary material for: Unraveling image construction by modality: Corpus-based diachronic insights into the reports to the Party Congress of China
Source: PLoS One. 2025 Mar 5;20(3):e0316017. doi: 10.1371/journal.pone.0316017 (PMC11882057; doi:10.1371/journal.pone.0316017)
Supplement: S1 File — (ZIP) [file pone.0316017.s001.zip › S1_Fig.zip/Corpus/Annotations/Annotations of the RNCs sections(by section)/S5_diplomacy/20.EN_S5_diplomacy - .txt]

XIV_CRD ._PUN 
Promoting_VVG World_NN1 Peace_NN1 and_CJC Development_NN1 and_CJC Building_VVG 
a_AT0 Human_AJ0 Community_NN1 with_PRP a_AT0 Shared_AJ0 Future_NN1 Today_AV0 
,_PUN our_DPS world_NN1 ,_PUN our_DPS times_NN2 ,_PUN and_CJC history_NN1 
are_VBB changing_VVG in_PRP ways_NN2 like_PRP never_AV0 before_AV0 ._PUN 
The_AT0 historical_AJ0 trends_NN2 of_PRF peace_NN1 ,_PUN development_NN1 ,_PUN 
cooperation_NN1 ,_PUN and_CJC mutual_AJ0 benefit_NN1 are_VBB unstoppable_AJ0 
._PUN 
The_AT0 will_NN1 of_PRF the_AT0 people_NN0 and_CJC the_AT0 general_AJ0 
trends_NN2 of_PRF our_DPS day_NN1 will_VM0 eventually_AV0 lead_VVI to_PRP 
a_AT0 bright_AJ0 future_NN1 for_PRP humanity_NN1 ._PUN 
And_CJC yet_AV0 ,_PUN the_AT0 hegemonic_AJ0 ,_PUN high-handed_AV0 ,_PUN 
and_CJC bullying_VVG acts_NN2 of_PRF using_VVG strength_NN1 to_TO0 
intimidate_VVI the_AT0 weak_AJ0 ,_PUN taking_VVG from_PRP others_NN2 by_PRP 
force_NN1 and_CJC subterfuge_NN1 ,_PUN and_CJC playing_VVG zero-sum_AJ0 
games_NN2 are_VBB exerting_VVG grave_AJ0 harm_NN1 ._PUN 
The_AT0 deficit_NN1 in_PRP peace_NN1 ,_PUN development_NN1 ,_PUN security_NN1 
,_PUN and_CJC governance_NN1 is_VBZ growing_VVG ._PUN 
All_DT0 of_PRF this_DT0 is_VBZ posing_VVG unprecedented_AJ0 challenges_NN2 
for_PRP human_AJ0 society_NN1 ._PUN 
The_AT0 world_NN1 has_VHZ once_AV0 again_AV0 reached_VVN a_AT0 crossroads_NN1 
in_PRP history_NN1 ,_PUN and_CJC its_DPS future_AJ0 course_NN1 will_VM0 be_VBI 
decided_VVN by_PRP all_DT0 the_AT0 worlds_NN2 peoples_NN2 ._PUN 
For_PRP its_DPS part_NN1 ,_PUN China_NP0 has_VHZ always_AV0 been_VBN 
committed_VVN to_PRP its_DPS foreign_AJ0 policy_NN1 goals_NN2 of_PRF 
upholding_VVG world_NN1 peace_NN1 and_CJC promoting_VVG common_AJ0 
development_NN1 ,_PUN and_CJC it_PNP is_VBZ dedicated_VVN to_PRP promoting_VVG 
a_AT0 human_AJ0 community_NN1 with_PRP a_AT0 shared_AJ0 future_NN1 ._PUN 
China_NP0 remains_VVZ firm_NN1 in_PRP pursuing_VVG an_AT0 independent_AJ0 
foreign_AJ0 policy_NN1 of_PRF peace_NN1 ._PUN 
It_PNP has_VHZ always_AV0 decided_VVN its_DPS position_NN1 and_CJC policy_NN1 
on_PRP issues_NN2 based_VVN on_PRP their_DPS own_DT0 merits_NN2 ,_PUN and_CJC 
it_PNP has_VHZ strived_VVN to_TO0 uphold_VVI the_AT0 basic_AJ0 norms_NN2 
governing_VVG international_AJ0 relations_NN2 and_CJC safeguard_VVB 
international_AJ0 fairness_NN1 and_CJC justice_NN1 ._PUN 
China_NP0 respects_VVZ the_AT0 sovereignty_NN1 and_CJC territorial_AJ0 
integrity_NN1 of_PRF all_DT0 countries_NN2 ._PUN 
It_PNP stays_VVZ true_AJ0 to_PRP the_AT0 principle_NN1 of_PRF equality_NN1 
of_PRF all_DT0 countries_NN2 big_AJ0 or_CJC small_AJ0 ,_PUN strong_AJ0 or_CJC 
weak_AJ0 ,_PUN and_CJC rich_AJ0 or_CJC poor_AJ0 ,_PUN and_CJC it_PNP 
respects_VVZ the_AT0 development_NN1 paths_NN2 and_CJC social_AJ0 systems_NN2 
independently_AV0 chosen_VVN by_PRP all_DT0 the_AT0 worlds_NN2 peoples_NN2 
._PUN 
China_NP0 stands_VVZ firmly_AV0 against_PRP all_DT0 forms_NN2 of_PRF 
hegemonism_NN1 and_CJC power_NN1 politics_NN1 ,_PUN the_AT0 Cold_AJ0 War_NN1 
mentality_NN1 ,_PUN interference_NN1 in_PRP other_AJ0 countries_NN2 
internal_AJ0 affairs_NN2 ,_PUN and_CJC double_AJ0 standards_NN2 ._PUN 
China_NP0 pursues_VVZ a_AT0 defensive_AJ0 national_AJ0 defense_NN1 policy_NN1 
,_PUN and_CJC its_DPS development_NN1 strengthens_VVZ the_AT0 worlds_NN2 
forces_NN2 for_PRP peace_NN1 ._PUN 
No_DTQ matter_DTQ what_DTQ stage_NN1 of_PRF development_NN1 it_PNP reaches_VVZ 
,_PUN China_NP0 will_VM0 never_AV0 seek_VVI hegemony_NN1 or_CJC engage_VVB 
in_PRP expansionism_NN1 ._PUN 
China_NP0 adheres_VVZ to_PRP the_AT0 Five_CRD Principles_NN2 of_PRF 
Peaceful_AJ0 Coexistence_NN1 in_PRP pursuing_VVG friendship_NN1 and_CJC 
cooperation_NN1 with_PRP other_AJ0 countries_NN2 ._PUN 
It_PNP is_VBZ committed_VVN to_PRP promoting_VVG a_AT0 new_AJ0 type_NN1 of_PRF 
international_AJ0 relations_NN2 ,_PUN deepening_VVG and_CJC expanding_AJ0 
global_AJ0 partnerships_NN2 based_VVN on_PRP equality_NN1 ,_PUN openness_NN1 
,_PUN and_CJC cooperation_NN1 ,_PUN and_CJC broadening_VVG the_AT0 
convergence_NN1 of_PRF interests_NN2 with_PRP other_AJ0 countries_NN2 ._PUN 
China_NP0 works_VVZ to_TO0 enhance_VVI coordination_NN1 and_CJC positive_AJ0 
interaction_NN1 with_PRP other_AJ0 major_AJ0 countries_NN2 to_TO0 build_VVI 
major-country_AJ0 relations_NN2 featuring_VVG peaceful_AJ0 coexistence_NN1 
,_PUN overall_AJ0 stability_NN1 ,_PUN and_CJC balanced_AJ0 development_NN1 
._PUN 
Acting_VVG on_PRP the_AT0 principles_NN2 of_PRF amity_NN1 ,_PUN sincerity_NN1 
,_PUN mutual_AJ0 benefit_NN1 ,_PUN and_CJC inclusiveness_NN1 and_CJC the_AT0 
policy_NN1 of_PRF forging_VVG friendships_NN2 and_CJC partnerships_NN2 
with_PRP its_DPS neighbors_NN2 ,_PUN China_NP0 strives_VVZ to_TO0 enhance_VVI 
friendly_AJ0 ties_NN2 ,_PUN mutual_AJ0 trust_NN1 ,_PUN and_CJC converging_AJ0 
interests_NN2 with_PRP its_DPS neighboring_AJ0 countries_NN2 ._PUN 
Guided_VVN by_PRP the_AT0 principles_NN2 of_PRF sincerity_NN1 ,_PUN real_AJ0 
results_NN2 ,_PUN affinity_NN1 ,_PUN and_CJC good_AJ0 faith_NN1 and_CJC 
with_PRP a_AT0 commitment_NN1 to_PRP the_AT0 greater_AJC good_AJ0 and_CJC 
shared_AJ0 interests_NN2 ,_PUN China_NP0 endeavors_VVZ to_TO0 strengthen_VVI 
solidarity_NN1 and_CJC cooperation_NN1 with_PRP other_AJ0 developing_AJ0 
countries_NN2 and_CJC safeguard_VVB the_AT0 common_AJ0 interests_NN2 of_PRF 
the_AT0 developing_AJ0 world_NN1 ._PUN 
The_AT0 Communist_AJ0 Party_NN1 of_PRF China_NP0 stands_VVZ ready_AJ0 to_TO0 
boost_VVI exchanges_NN2 and_CJC cooperation_NN1 with_PRP political_AJ0 
parties_NN2 and_CJC organizations_NN2 of_PRF other_AJ0 countries_NN2 based_VVN 
on_PRP the_AT0 principles_NN2 of_PRF independence_NN1 ,_PUN complete_AJ0 
equality_NN1 ,_PUN mutual_AJ0 respect_NN1 ,_PUN and_CJC noninterference_NN1 
in_PRP each_DT0 others_NN2 internal_AJ0 affairs_NN2 ._PUN 
Our_DPS Party_NN1 encourages_VVZ peoples_NN2 congresses_NN2 ,_PUN CPPCC_NP0 
committees_NN2 ,_PUN the_AT0 military_AJ0 ,_PUN local_AJ0 governments_NN2 
,_PUN and_CJC peoples_NN2 organizations_NN2 to_TO0 expand_VVI their_DPS 
external_AJ0 exchanges_NN2 ._PUN 
China_NP0 is_VBZ committed_VVN to_PRP its_DPS fundamental_AJ0 national_AJ0 
policy_NN1 of_PRF opening_VVG to_PRP the_AT0 outside_AJ0 world_NN1 and_CJC 
pursues_VVZ a_AT0 mutually_AV0 beneficial_AJ0 strategy_NN1 of_PRF opening_VVG 
up_AVP ._PUN 
It_PNP strives_VVZ to_TO0 create_VVI new_AJ0 opportunities_NN2 for_PRP the_AT0 
world_NN1 with_PRP its_DPS own_DT0 development_NN1 and_CJC to_TO0 
contribute_VVI its_DPS share_NN1 to_PRP building_VVG an_AT0 open_AJ0 
global_AJ0 economy_NN1 that_CJT delivers_VVZ greater_AJC benefits_NN2 to_PRP 
all_DT0 peoples_NN2 ._PUN 
China_NP0 adheres_VVZ to_PRP the_AT0 right_AJ0 course_NN1 of_PRF economic_AJ0 
globalization_NN1 ._PUN 
It_PNP strives_VVZ to_TO0 promote_VVI trade_NN1 and_CJC investment_NN1 
liberalization_NN1 and_CJC facilitation_NN1 ,_PUN advance_VVI bilateral_AJ0 
,_PUN regional_AJ0 ,_PUN and_CJC multilateral_AJ0 cooperation_NN1 ,_PUN 
and_CJC boost_VVB international_AJ0 macroeconomic_AJ0 policy_NN1 
coordination_NN1 ._PUN 
It_PNP is_VBZ committed_VVN to_PRP working_VVG with_PRP other_AJ0 
countries_NN2 to_TO0 foster_VVI an_AT0 international_AJ0 environment_NN1 
conducive_AJ0 to_PRP development_NN1 and_CJC create_VVB new_AJ0 drivers_NN2 
for_PRP global_AJ0 growth_NN1 ._PUN 
China_NP0 opposes_VVZ protectionism_NN1 ,_PUN the_AT0 erection_NN1 of_PRF 
fences_NN2 and_CJC barriers_NN2 ,_PUN decoupling_VVG ,_PUN disruption_NN1 
of_PRF industrial_AJ0 and_CJC supply_VVB chains_NN2 ,_PUN unilateral_AJ0 
sanctions_NN2 ,_PUN and_CJC maximum-pressure_AJ0 tactics_NN2 ._PUN 
China_NP0 is_VBZ prepared_VVN to_TO0 invest_VVI more_DT0 resources_NN2 in_PRP 
global_AJ0 development_NN1 cooperation_NN1 ._PUN 
It_PNP is_VBZ committed_VVN to_PRP narrowing_VVG the_AT0 North-South_NN1 
gap_NN1 and_CJC supporting_AJ0 and_CJC assisting_VVG other_AJ0 developing_AJ0 
countries_NN2 in_PRP accelerating_AJ0 development_NN1 ._PUN 
China_NP0 plays_VVZ an_AT0 active_AJ0 part_NN1 in_PRP the_AT0 reform_NN1 
and_CJC development_NN1 of_PRF the_AT0 global_AJ0 governance_NN1 system_NN1 
._PUN 
It_PNP pursues_VVZ a_AT0 vision_NN1 of_PRF global_AJ0 governance_NN1 
featuring_VVG shared_AJ0 growth_NN1 through_PRP discussion_NN1 and_CJC 
collaboration_NN1 ._PUN 
China_NP0 upholds_VVZ true_AJ0 multilateralism_NN1 ,_PUN promotes_VVZ 
greater_AJC democracy_NN1 in_PRP international_AJ0 relations_NN2 ,_PUN and_CJC 
works_VVZ to_TO0 make_VVI global_AJ0 governance_NN1 fairer_AJC and_CJC 
more_AV0 equitable_AJ0 ._PUN 
China_NP0 is_VBZ firm_AJ0 in_PRP safeguarding_VVG the_AT0 international_AJ0 
system_NN1 with_PRP the_AT0 United_AJ0 Nations_NN2 at_PRP its_DPS core_NN1 
,_PUN the_AT0 international_AJ0 order_NN1 underpinned_VVN by_PRP 
international_AJ0 law_NN1 ,_PUN and_CJC the_AT0 basic_AJ0 norms_NN2 
governing_VVG international_AJ0 relations_NN2 based_VVN on_PRP the_AT0 
purposes_NN2 and_CJC principles_NN2 of_PRF the_AT0 UN_NP0 Charter_NN1 ._PUN 
It_PNP opposes_VVZ all_DT0 forms_NN2 of_PRF unilateralism_NN1 and_CJC the_AT0 
forming_NN1 of_PRF blocs_NN2 and_CJC exclusive_AJ0 groups_NN2 targeted_VVN 
against_PRP particular_AJ0 countries_NN2 ._PUN 
China_NP0 works_VVZ to_TO0 see_VVI that_DT0 multilateral_AJ0 institutions_NN2 
such_PRP as_PRP the_AT0 WTO_NN1 and_CJC APEC_NP0 better_AV0 play_VVI their_DPS 
roles_NN2 ,_PUN cooperation_NN1 mechanisms_NN2 such_PRP as_PRP BRICS_NP0 
and_CJC the_AT0 Shanghai_NP0 Cooperation_NN1 Organization_NN1 (_PUL SCO_NP0 
)_PUR exert_VVB greater_AJC influence_NN1 ,_PUN and_CJC emerging_AJ0 
markets_NN2 and_CJC developing_AJ0 countries_NN2 are_VBB better_AV0 
represented_VVN and_CJC have_VHB a_AT0 greater_AJC say_NN1 in_PRP global_AJ0 
affairs_NN2 ._PUN 
China_NP0 is_VBZ actively_AV0 involved_AJ0 in_PRP setting_VVG global_AJ0 
security_NN1 rules_NN2 ,_PUN works_VVZ to_TO0 promote_VVI international_AJ0 
security_NN1 cooperation_NN1 ,_PUN and_CJC takes_VVZ an_AT0 active_AJ0 
part_NN1 in_PRP UN_NP0 peacekeeping_VVG operations_NN2 ._PUN 
China_NP0 plays_VVZ a_AT0 constructive_AJ0 role_NN1 in_PRP safeguarding_VVG 
world_NN1 peace_NN1 and_CJC regional_AJ0 stability_NN1 ._PUN 
Building_VVG a_AT0 human_AJ0 community_NN1 with_PRP a_AT0 shared_AJ0 
future_NN1 is_VBZ the_AT0 way_NN1 forward_AV0 for_PRP all_DT0 the_AT0 
worlds_NN2 peoples_NN2 ._PUN 
An_AT0 ancient_AJ0 Chinese_AJ0 philosopher_NN1 observed_VVD that_CJT all_DT0 
living_AJ0 things_NN2 may_VM0 grow_VVI side_NN1 by_PRP side_NN1 without_PRP 
harming_VVG one_PNX another_PNX ,_PUN and_CJC different_AJ0 roads_NN2 may_VM0 
run_VVI in_PRP parallel_NN1 without_PRP interfering_VVG with_PRP one_PNX 
another_PNX ._PUN 
Only_AV0 when_CJS all_DT0 countries_NN2 pursue_VVB the_AT0 cause_NN1 of_PRF 
common_AJ0 good_AJ0 ,_PUN live_VVB in_PRP harmony_NN1 ,_PUN and_CJC engage_VVB 
in_PRP cooperation_NN1 for_PRP mutual_AJ0 benefit_NN1 will_VM0 there_EX0 
be_VBI sustained_AJ0 prosperity_NN1 and_CJC guaranteed_AJ0 security_NN1 ._PUN 
It_PNP is_VBZ in_PRP this_DT0 spirit_NN1 that_CJT China_NP0 has_VHZ put_VVN 
forward_AV0 the_AT0 Global_AJ0 Development_NN1 Initiative_NN1 and_CJC the_AT0 
Global_AJ0 Security_NN1 Initiative_NN1 ,_PUN and_CJC it_PNP stands_VVZ 
ready_AJ0 to_TO0 work_VVI with_PRP the_AT0 international_AJ0 community_NN1 
to_TO0 put_VVI these_DT0 two_CRD initiatives_NN2 into_PRP action_NN1 ._PUN 
China_NP0 is_VBZ committed_VVN to_PRP building_VVG a_AT0 world_NN1 of_PRF 
lasting_AJ0 peace_NN1 through_PRP dialogue_NN1 and_CJC consultation_NN1 ,_PUN 
a_AT0 world_NN1 of_PRF universal_AJ0 security_NN1 through_PRP 
collaboration_NN1 and_CJC shared_AJ0 benefits_NN2 ,_PUN a_AT0 world_NN1 of_PRF 
common_AJ0 prosperity_NN1 through_PRP mutually_AV0 beneficial_AJ0 
cooperation_NN1 ,_PUN an_AT0 open_AJ0 and_CJC inclusive_AJ0 world_NN1 
through_PRP exchanges_NN2 and_CJC mutual_AJ0 learning_NN1 ,_PUN and_CJC a_AT0 
clean_AJ0 and_CJC beautiful_AJ0 world_NN1 through_PRP green_AJ0 and_CJC 
low-carbon_AJ0 development_NN1 ._PUN 
We_PNP sincerely_AV0 call_VVB upon_PRP all_DT0 countries_NN2 to_TO0 hold_VVI 
dear_AJ0 humanitys_NN2 shared_AJ0 values_NN2 of_PRF peace_NN1 ,_PUN 
development_NN1 ,_PUN fairness_NN1 ,_PUN justice_NN1 ,_PUN democracy_NN1 ,_PUN 
and_CJC freedom_NN1 ;_PUN to_TO0 promote_VVI mutual_AJ0 understanding_NN1 
and_CJC forge_VVI closer_AJC bonds_NN2 with_PRP other_AJ0 peoples_NN2 ;_PUN 
and_CJC to_TO0 respect_VVI the_AT0 diversity_NN1 of_PRF civilizations_NN2 
._PUN 
Let_VVB us_PNP allow_VVI cultural_AJ0 exchanges_NN2 to_TO0 transcend_VVI 
estrangement_NN1 ,_PUN mutual_AJ0 learning_NN1 to_TO0 transcend_VVI 
clashes_NN2 ,_PUN and_CJC coexistence_NN1 to_TO0 transcend_VVI feelings_NN2 
of_PRF superiority_NN1 ._PUN 
Let_VVB us_PNP all_DT0 join_VVI forces_NN2 to_TO0 meet_VVI all_DT0 types_NN2 
of_PRF global_AJ0 challenges_NN2 ._PUN 
Although_CJS this_DT0 is_VBZ an_AT0 era_NN1 fraught_AJ0 with_PRP 
challenges_NN2 ,_PUN it_PNP is_VBZ also_AV0 an_AT0 era_NN1 brimming_VVG 
with_PRP hope_NN1 ._PUN 
The_AT0 Chinese_AJ0 people_NN0 are_VBB ready_AJ0 to_TO0 work_VVI hand_NN1 
in_PRP hand_NN1 with_PRP people_NN0 across_PRP the_AT0 world_NN1 to_TO0 
create_VVI an_AT0 even_AV0 brighter_AJC future_NN1 for_PRP humanity_NN1 ._PUN
