# Supplementary material for: Unraveling image construction by modality: Corpus-based diachronic insights into the reports to the Party Congress of China
Source: PLoS One. 2025 Mar 5;20(3):e0316017. doi: 10.1371/journal.pone.0316017 (PMC11882057; doi:10.1371/journal.pone.0316017)
Supplement: S1 File — (ZIP) [file pone.0316017.s001.zip › S1_Fig.zip/Corpus/Annotations/Annotations of the RNCs sections(by section)/S6_party building/16.EN_S6_party building .txt]

X._NP0 Strengthen_VVB and_CJC Improve_VVB Party_NN1 Building_NN1 In_PRP a_AT0 
large_AJ0 multi-ethnic_AJ0 developing_AJ0 country_NN1 like_PRP ours_PNP ,_PUN 
we_PNP must_VM0 spare_VVI no_AT0 efforts_NN2 to_TO0 strengthen_VVI and_CJC 
improve_VVI the_AT0 Party_NN1 's_POS leadership_NN1 and_CJC fully_AV0 
advance_VVB the_AT0 great_AJ0 new_AJ0 undertaking_NN1 of_PRF Party_NN1 
building_NN1 if_CJS we_PNP are_VBB to_TO0 rally_VVI the_AT0 entire_AJ0 
people_NN0 to_TO0 work_VVI heart_NN1 and_CJC soul_NN1 in_PRP building_VVG 
a_AT0 well-off_AJ0 society_NN1 in_PRP an_AT0 all-round_AJ0 way_NN1 and_CJC 
speed_VVB up_AVP the_AT0 socialist_AJ0 modernization_NN1 drive_NN1 ._PUN 
To_TO0 strengthen_VVI and_CJC improve_VVI Party_NN1 building_NN1 ,_PUN we_PNP 
must_VM0 hold_VVI high_AV0 the_AT0 great_AJ0 banner_NN1 of_PRF Deng_NP0 
Xiaoping_NP0 Theory_NN1 ,_PUN implement_VVB the_AT0 important_AJ0 thought_NN1 
of_PRF Three_CRD Represents_VVZ in_PRP a_AT0 comprehensive_AJ0 way_NN1 and_CJC 
ensure_VVB that_CJT the_AT0 Party_NN1 's_POS line_NN1 ,_PUN principles_NN2 
and_CJC policies_NN2 fully_AV0 reflect_VVB the_AT0 fundamental_AJ0 
interests_NN2 of_PRF the_AT0 people_NN0 and_CJC the_AT0 requirements_NN2 
of_PRF development_NN1 of_PRF our_DPS times.We_NN0 must_VM0 adhere_VVI to_PRP 
the_AT0 principle_NN1 that_CJT the_AT0 Party_NN1 exercises_VVZ 
self-discipline_AJ0 and_CJC is_VBZ strict_AJ0 with_PRP its_DPS members_NN2 
,_PUN and_CJC further_AV0 address_VVB the_AT0 two_CRD major_AJ0 historical_AJ0 
subjects_NN2 of_PRF how_AVQ to_TO0 enhance_VVI the_AT0 Party_NN1 's_POS 
art_NN1 of_PRF leadership_NN1 and_CJC governance_NN1 and_CJC how_AVQ to_TO0 
raise_VVI the_AT0 Party_NN1 's_POS capacity_NN1 to_TO0 resist_VVI 
corruption_NN1 ,_PUN prevent_VVB degeneration_NN1 and_CJC withstand_VVI 
risks.We_NN0 must_VM0 acquire_VVI an_AT0 accurate_AJ0 understanding_NN1 of_PRF 
social_AJ0 progress_NN1 in_PRP contemporary_AJ0 China_NP0 ,_PUN and_CJC 
reform_NN1 and_CJC improve_VVB the_AT0 Party_NN1 's_POS way_NN1 of_PRF 
leadership_NN1 and_CJC governance_NN1 and_CJC its_DPS leadership_NN1 and_CJC 
working_VVG systems_NN2 so_CJS that_CJS the_AT0 Party_NN1 will_VM0 be_VBI 
full_AJ0 of_PRF vigor_NN1 and_CJC vitality_NN1 in_PRP its_DPS work.We_NN0 
must_VM0 proceed_VVI with_PRP Party_NN1 building_NN1 ideologically_AV0 ,_PUN 
organizationally_AV0 and_CJC in_PRP work_NN1 style_NN1 in_PRP parallel_NN1 
with_PRP institutional_AJ0 improvement_NN1 ,_PUN not_XX0 only_AV0 ensuring_VVG 
a_AT0 good_AJ0 performance_NN1 of_PRF our_DPS day-to-day_AJ0 work_NN1 ,_PUN 
but_CJC also_AV0 tackling_VVG prominent_AJ0 issues_NN2 in_PRP good_AJ0 
time_NN1 ._PUN 
Unyielding_AJ0 efforts_NN2 will_VM0 be_VBI made_VVN to_TO0 ensure_VVI that_CJT 
our_DPS Party_NN1 is_VBZ forever_AV0 the_AT0 vanguard_NN1 both_AV0 of_PRF 
the_AT0 Chinese_AJ0 working_AJ0 class_NN1 and_CJC of_PRF the_AT0 Chinese_AJ0 
people_NN0 and_CJC the_AT0 Chinese_AJ0 nation_NN1 as_PRP well_PRP as_PRP 
the_AT0 core_NN1 of_PRF leadership_NN1 in_PRP building_NN1 socialism_NN1 
with_PRP Chinese_AJ0 characteristics_NN2 and_CJC that_CJT it_PNP always_AV0 
represents_VVZ the_AT0 development_NN1 trend_NN1 of_PRF China_NP0 's_POS 
advanced_AJ0 productive_AJ0 forces_NN2 ,_PUN the_AT0 orientation_NN1 of_PRF 
China_NP0 's_POS advanced_AJ0 culture_NN1 and_CJC the_AT0 fundamental_AJ0 
interests_NN2 of_PRF the_AT0 overwhelming_AJ0 majority_NN1 of_PRF the_AT0 
Chinese_AJ0 people_NN0 ._PUN 
1_CRD ._PUN 
Study_NN1 and_CJC implement_VVB the_AT0 important_AJ0 thought_NN1 of_PRF 
Three_CRD Represents_VVZ intensively_AV0 and_CJC raise_VVB all_DT0 Party_NN1 
members_NN2 '_POS level_NN1 of_PRF the_AT0 Marxist_AJ0 theory_NN1 ._PUN 
The_AT0 rise_NN1 in_PRP the_AT0 Party_NN1 's_POS ideological_AJ0 and_CJC 
theoretical_AJ0 level_NN1 is_VBZ an_AT0 ideological_AJ0 guarantee_NN1 for_PRP 
continued_AJ0 progress_NN1 of_PRF the_AT0 cause_NN1 of_PRF our_DPS Party_NN1 
and_CJC state_NN1 ._PUN 
We_PNP must_VM0 highlight_VVI the_AT0 Party_NN1 's_POS ideological_AJ0 and_CJC 
theoretical_AJ0 building_NN1 ._PUN 
We_PNP must_VM0 continue_VVI to_PRP arm_NN1 all_DT0 Party_NN1 members_NN2 
with_PRP Marxism-Leninism_NP0 ,_PUN Mao_NP0 Zedong_NP0 Thought_VVD and_CJC 
Deng_NP0 Xiaoping_NP0 Theory_NN1 and_CJC usher_VVB in_PRP a_AT0 new_AJ0 
upsurge_NN1 in_PRP the_AT0 study_NN1 and_CJC implementation_NN1 of_PRF the_AT0 
important_AJ0 thought_NN1 of_PRF Three_CRD Represents_VVZ ._PUN 
Party_NN1 members_NN2 and_CJC cadres_NN2 ,_PUN particularly_AV0 senior_AJ0 
and_CJC middle-rank_NN1 cadres_NN2 ,_PUN should_VM0 take_VVI the_AT0 lead_NN1 
in_PRP studying_VVG and_CJC acting_VVG on_PRP the_AT0 important_AJ0 
thought_NN1 of_PRF Three_CRD Represents.They_NP0 should_VM0 play_VVI an_AT0 
exemplary_AJ0 role_NN1 in_PRP studying_VVG diligently_AV0 ,_PUN using_VVG 
their_DPS brains_NN2 ,_PUN emancipating_VVG their_DPS minds_NN2 ,_PUN 
keeping_VVG pace_NN1 with_PRP the_AT0 times_NN2 and_CJC boldly_AV0 
engaging_VVG in_PRP practice_NN1 and_CJC innovation_NN1 ._PUN 
We_PNP will_VM0 carry_VVI out_AVP an_AT0 intensive_AJ0 education_NN1 among_PRP 
all_DT0 Party_NN1 members_NN2 in_PRP the_AT0 history_NN1 of_PRF 
development_NN1 of_PRF Marxism_NN1 and_CJC promote_VVB the_AT0 
truth-seeking_NN1 and_CJC pioneering_VVG spirit.We_NN0 will_VM0 deepen_VVI 
our_DPS understanding_NN1 of_PRF the_AT0 laws_NN2 on_PRP governance_NN1 by_PRP 
the_AT0 Communist_AJ0 Party_NN1 ,_PUN on_PRP building_NN1 socialism_NN1 
and_CJC on_PRP development_NN1 of_PRF human_AJ0 society_NN1 and_CJC 
constantly_AV0 enrich_VVB and_CJC develop_VVB Marxism_NN1 ._PUN 
2_CRD ._PUN 
Build_VVB up_AVP the_AT0 Party_NN1 's_POS governing_AJ0 capacity_NN1 and_CJC 
improve_VVB its_DPS art_NN1 of_PRF leadership_NN1 and_CJC governance_NN1 ._PUN 
Faced_VVN with_PRP profound_AJ0 changes_NN2 in_PRP the_AT0 conditions_NN2 
of_PRF governance_NN1 and_CJC social_AJ0 environment_NN1 ,_PUN Party_NN1 
committees_NN2 and_CJC leading_AJ0 cadres_NN2 at_PRP all_DT0 levels_NN2 
must_VM0 ,_PUN in_PRP response_PRP to_PRP the_AT0 requirements_NN2 of_PRF 
the_AT0 new_AJ0 situation_NN1 and_CJC new_AJ0 tasks_NN2 ,_PUN acquire_VVB 
new_AJ0 knowledge_NN1 ,_PUN accumulate_VVB new_AJ0 experience_NN1 and_CJC 
develop_VVB new_AJ0 abilities_NN2 in_PRP practice_NN1 ,_PUN thus_AV0 
living_VVG up_PRP to_PRP the_AT0 mission_NN1 assigned_VVN to_PRP them_PNP 
and_CJC the_AT0 full_AJ0 trust_NN1 placed_VVN on_PRP them_PNP ._PUN 
They_PNP must_VM0 view_VVI the_AT0 world_NN1 with_PRP broad_AJ0 vision_NN1 
,_PUN acquire_VVB a_AT0 correct_AJ0 understanding_NN1 of_PRF the_AT0 
requirements_NN2 of_PRF the_AT0 times_NN2 and_CJC be_VBI good_AJ0 at_PRP 
thinking_VVG on_PRP a_AT0 theoretical_AJ0 plane_NN1 and_CJC in_PRP a_AT0 
strategic_AJ0 perspective_NN1 so_AV0 as_AV0 to_TO0 improve_VVI their_DPS 
ability_NN1 of_PRF sizing_VVG up_AVP the_AT0 situation_NN1 in_PRP a_AT0 
scientific_AJ0 way.They_NN0 must_VM0 act_VVI in_PRP compliance_NN1 with_PRP 
objective_AJ0 and_CJC scientific_AJ0 laws_NN2 ,_PUN address_VVB promptly_AV0 
the_AT0 new_AJ0 situation_NN1 and_CJC problems_NN2 in_PRP reform_NN1 and_CJC 
development_NN1 ,_PUN know_VVB how_AVQ to_TO0 seize_VVI opportunities_NN2 
to_TO0 accelerate_VVI development_NN1 and_CJC enhance_VVI their_DPS 
abilities_NN2 of_PRF keeping_VVG the_AT0 market_NN1 economy_NN1 well_AV0 
in_PRP hand.They_NN0 must_VM0 correctly_AV0 understand_VVI and_CJC handle_VVI 
various_AJ0 social_AJ0 contradictions_NN2 ,_PUN know_VVI how_AVQ to_TO0 
balance_VVI the_AT0 relations_NN2 among_PRP different_AJ0 interests_NN2 ,_PUN 
overcome_VVB difficulties_NN2 and_CJC go_VVB on_AVP improving_VVG their_DPS 
ability_NN1 of_PRF coping_VVG with_PRP complicated_AJ0 situations.They_NN0 
must_VM0 enhance_VVI their_DPS awareness_NN1 of_PRF law_NN1 and_CJC know_VVI 
how_AVQ to_TO0 integrate_VVI the_AT0 adherence_NN1 to_PRP Party_NN1 
leadership_NN1 and_CJC the_AT0 people_NN0 being_VBG the_AT0 masters_NN2 of_PRF 
the_AT0 country_NN1 with_PRP ruling_NN1 the_AT0 country_NN1 by_PRP law_NN1 
and_CJC improve_VVB their_DPS abilities_NN2 of_PRF exercising_VVG state_NN1 
power_NN1 according_PRP to_PRP law.They_NN0 must_VM0 base_VVI themselves_PNX 
on_PRP the_AT0 overall_AJ0 interests_NN2 of_PRF the_AT0 work_NN1 of_PRF 
the_AT0 entire_AJ0 Party_NN1 and_CJC the_AT0 whole_AJ0 country_NN1 ,_PUN 
firmly_AV0 implement_VVB the_AT0 Party_NN1 's_POS line_NN1 ,_PUN 
principles_NN2 and_CJC policies_NN2 ,_PUN work_VVB creatively_AV0 in_PRP 
light_PRP of_PRP realities_NN2 and_CJC keep_VVB enhancing_VVG their_DPS 
ability_NN1 of_PRF commanding_VVG the_AT0 whole_AJ0 situation_NN1 ._PUN 
3_CRD ._PUN 
Adhere_VVB to_PRP and_CJC improve_VVB democratic_AJ0 centralism_NN1 and_CJC 
enhance_VVB the_AT0 Party_NN1 's_POS vitality_NN1 ,_PUN solidarity_NN1 and_CJC 
unity_NN1 ._PUN 
Democratic_AJ0 centralism_NN1 is_VBZ a_AT0 system_NN1 that_CJT integrates_VVZ 
centralism_NN1 on_PRP the_AT0 basis_NN1 of_PRF democracy_NN1 with_PRP 
democracy_NN1 under_PRP centralized_AJ0 guidance_NN1 ._PUN 
Inner-Party_AJ0 democracy_NN1 is_VBZ the_AT0 life_NN1 of_PRF the_AT0 Party_NN1 
and_CJC plays_VVZ an_AT0 important_AJ0 exemplary_AJ0 and_CJC leading_AJ0 
role_NN1 in_PRP people_NN0 's_POS democracy_NN1 ._PUN 
We_PNP should_VM0 establish_VVI and_CJC improve_VVI an_AT0 inner-Party_AJ0 
democratic_AJ0 system_NN1 that_CJT fully_AV0 reflects_VVZ the_AT0 will_NN1 
of_PRF Party_NN1 members_NN2 and_CJC organizations_NN2 ,_PUN starting_VVG 
with_PRP the_AT0 reform_NN1 of_PRF the_AT0 relevant_AJ0 systems_NN2 and_CJC 
mechanisms_NN2 on_PRP the_AT0 basis_NN1 of_PRF guaranteeing_VVG the_AT0 
democratic_AJ0 rights_NN2 of_PRF Party_NN1 members_NN2 and_CJC giving_VVG 
priority_NN1 to_PRP improving_VVG the_AT0 systems_NN2 of_PRF Party_NN1 
congresses_NN2 and_CJC of_PRF Party_NN1 committees_NN2 ._PUN 
The_AT0 system_NN1 of_PRF Party_NN1 congresses_NN2 with_PRP regular_AJ0 
annual_AJ0 conferences_NN2 should_VM0 be_VBI tried_VVN out_AVP in_PRP more_DT0 
cities_NN2 and_CJC counties_NN2 ._PUN 
We_PNP should_VM0 explore_VVI ways_NN2 to_TO0 give_VVI play_NN1 to_PRP the_AT0 
role_NN1 of_PRF delegates_NN2 when_AVQ Party_NN1 congresses_NN2 are_VBB 
not_XX0 in_PRP session_NN1 ._PUN 
In_PRP accordance_PRP with_PRP the_AT0 principle_NN1 of_PRF collective_AJ0 
leadership_NN1 ,_PUN democratic_AJ0 centralism_NN1 ,_PUN individual_AJ0 
consultations_NN2 and_CJC decision_NN1 by_PRP meetings_NN2 ,_PUN we_PNP 
should_VM0 improve_VVI the_AT0 rules_NN2 of_PRF procedure_NN1 and_CJC 
decision-making_AJ0 mechanism_NN1 within_PRP Party_NN1 committees_NN2 in_AV0 
order_AV0 to_TO0 give_VVI fuller_AJC play_NN1 to_PRP the_AT0 role_NN1 of_PRF 
plenary_AJ0 sessions_NN2 of_PRF Party_NN1 committees_NN2 ._PUN 
We_PNP need_VVB to_TO0 reform_VVI and_CJC improve_VVI the_AT0 inner-Party_AJ0 
electoral_AJ0 system_NN1 ._PUN 
We_PNP should_VM0 establish_VVI and_CJC improve_VVI inner-Party_AJ0 
information_NN1 sharing_VVG and_CJC reporting_VVG systems_NN2 and_CJC the_AT0 
system_NN1 of_PRF soliciting_VVG opinions_NN2 concerning_PRP major_AJ0 
policy_NN1 decisions_NN2 ._PUN 
The_AT0 centralization_NN1 and_CJC unity_NN1 of_PRF the_AT0 Party_NN1 and_CJC 
state_NN1 are_VBB where_CJS the_AT0 fundamental_AJ0 interests_NN2 of_PRF 
the_AT0 people_NN0 of_PRF all_DT0 ethnic_AJ0 groups_NN2 lie_VVB ._PUN 
The_AT0 whole_AJ0 Party_NN1 and_CJC the_AT0 entire_AJ0 nation_NN1 must_VM0 
maintain_VVI a_AT0 high_AJ0 degree_NN1 of_PRF unity_NN1 with_PRP regard_PRP 
to_PRP the_AT0 guiding_AJ0 ideology_NN1 ,_PUN line_NN1 ,_PUN principles_NN2 
and_CJC policies_NN2 and_CJC major_AJ0 questions_NN2 of_PRF principle_NN1 
._PUN 
All_DT0 Party_NN1 members_NN2 must_VM0 consciously_AV0 abide_VVI by_PRP 
the_AT0 principle_NN1 that_CJT individual_AJ0 Party_NN1 members_NN2 are_VBB 
subordinate_AJ0 to_PRP the_AT0 organization_NN1 ,_PUN that_CJT the_AT0 
minority_NN1 is_VBZ subordinate_AJ0 to_PRP the_AT0 majority_NN1 ,_PUN that_DT0 
lower_AJC Party_NN1 organizations_NN2 are_VBB subordinate_AJ0 to_PRP the_AT0 
higher_AJC ones_NN2 and_CJC that_CJT all_DT0 the_AT0 constituent_NN1 
organizations_NN2 and_CJC members_NN2 of_PRF the_AT0 Party_NN1 are_VBB 
subordinate_AJ0 to_PRP its_DPS National_AJ0 Congress_NN1 and_CJC Central_AJ0 
Committee.They_NP0 must_VM0 safeguard_VVI the_AT0 authority_NN1 of_PRF the_AT0 
Central_AJ0 Committee_NN1 and_CJC ensure_VVB that_CJT its_DPS decisions_NN2 
are_VBB carried_VVN out_AVP without_PRP fail_NN1 ._PUN 
Party_NN1 organizations_NN2 at_PRP all_DT0 levels_NN2 and_CJC all_DT0 
Party_NN1 members_NN2 ,_PUN leading_VVG cadres_NN2 in_AV0 particular_AV0 ,_PUN 
must_VM0 strictly_AV0 abide_VVI by_PRP Party_NN1 discipline.Under_NN0 no_AT0 
circumstances_NN2 should_VM0 they_PNP be_VBI allowed_VVN to_TO0 go_VVI 
their_DPS own_DT0 ways_NN2 in_PRP disregard_NN1 of_PRF orders_NN2 and_CJC 
prohibitions_NN2 ._PUN 
4_CRD ._PUN 
Build_VVB a_AT0 contingent_NN1 of_PRF high-caliber_AJ0 leading_AJ0 cadres_NN2 
and_CJC form_VVB an_AT0 energetic_AJ0 and_CJC promising_AJ0 leadership_NN1 
._PUN 
It_PNP is_VBZ a_AT0 matter_NN1 of_PRF vital_AJ0 importance_NN1 for_PRP 
maintaining_VVG prolonged_AJ0 stability_NN1 of_PRF the_AT0 Party_NN1 and_CJC 
state_VVB to_TO0 build_VVI a_AT0 contingent_NN1 of_PRF high-caliber_AJ0 
leading_AJ0 cadres_NN2 capable_AJ0 of_PRF assuming_VVG heavy_AJ0 
responsibilities_NN2 and_CJC withstanding_VVG the_AT0 test_NN1 of_PRF 
trials_NN2 and_CJC tribulations_NN2 ,_PUN and_CJC especially_AV0 to_TO0 
train_VVI a_AT0 large_AJ0 number_NN1 of_PRF outstanding_AJ0 leading_AJ0 
cadres_NN2 for_PRP the_AT0 mission_NN1 of_PRF running_VVG the_AT0 Party_NN1 
,_PUN state_NN1 and_CJC army_NN1 in_PRP accordance_PRP with_PRP the_AT0 
principle_NN1 of_PRF bringing_VVG up_AVP more_DT0 revolutionary_AJ0 ,_PUN 
younger_AJC ,_PUN better_AV0 educated_VVN and_CJC more_AV0 professionally_AV0 
competent_AJ0 cadres_NN2 ._PUN 
We_PNP should_VM0 conscientiously_AV0 implement_VVI the_AT0 regulations_NN2 
on_PRP the_AT0 selection_NN1 and_CJC appointment_NN1 of_PRF leading_AJ0 
cadres_NN2 and_CJC make_VVB a_AT0 point_NN1 of_PRF testing_NN1 and_CJC 
identifying_VVG cadres_NN2 in_PRP the_AT0 practice_NN1 of_PRF reform_NN1 
and_CJC development_NN1 so_AV0 as_AV0 to_TO0 promote_VVI to_PRP leading_AJ0 
positions_NN2 in_PRP good_AJ0 time_NN1 those_DT0 who_PNQ are_VBB 
accredited_VVN with_PRP ability_NN1 ,_PUN integrity_NN1 and_CJC 
outstanding_AJ0 performance_NN1 and_CJC enjoy_VVB popular_AJ0 support_NN1 
._PUN 
We_PNP should_VM0 make_VVI greater_AJC efforts_NN2 to_TO0 train_VVI and_CJC 
select_AJ0 outstanding_AJ0 young_AJ0 cadres_NN2 ,_PUN helping_VVG them_PNP 
cultivate_VVI their_DPS Party_NN1 spirit_NN1 ,_PUN pursue_VVB theoretical_AJ0 
study_NN1 and_CJC gain_VVB practical_AJ0 experience_NN1 so_CJS that_CJS 
they_PNP will_VM0 improve_VVI in_PRP all_DT0 respects_NN2 ._PUN 
We_PNP should_VM0 do_VDI a_AT0 better_AJC job_NN1 of_PRF training_NN1 and_CJC 
selecting_VVG women_NN2 cadres_NN2 ,_PUN cadres_NN2 from_PRP among_PRP 
ethnic_AJ0 minorities_NN2 and_CJC non-Party_AJ0 cadres_NN2 ._PUN 
We_PNP should_VM0 continue_VVI to_TO0 do_VDI well_AV0 the_AT0 work_NN1 
related_VVN to_PRP retired_AJ0 cadres_NN2 ._PUN 
We_PNP should_VM0 turn_VVI the_AT0 leading_AJ0 bodies_NN2 of_PRF the_AT0 
Party_NN1 at_PRP all_DT0 levels_NN2 into_PRP staunch_AJ0 collectives_NN2 
that_CJT firmly_AV0 implement_VVB the_AT0 important_AJ0 thought_NN1 of_PRF 
Three_CRD Represents_VVZ mainly_AV0 by_PRP improving_VVG their_DPS 
qualities_NN2 ,_PUN optimizing_VVG their_DPS composition_NN1 ,_PUN 
refining_VVG their_DPS work_NN1 style_NN1 and_CJC enhancing_VVG solidarity_NN1 
._PUN 
We_PNP should_VM0 train_VVI more_DT0 and_CJC more_DT0 successors_NN2 to_PRP 
the_AT0 cause_NN1 of_PRF socialism_NN1 with_PRP Chinese_AJ0 
characteristics_NN2 so_CJS that_CJS the_AT0 cause_NN1 of_PRF the_AT0 Party_NN1 
and_CJC people_NN0 will_VM0 be_VBI carried_VVN forward_AV0 ._PUN 
5_CRD ._PUN 
Build_VVB the_AT0 Party_NN1 well_AV0 at_PRP the_AT0 primary_AJ0 level_NN1 
,_PUN reinforce_VVB its_DPS class_NN1 foundation_NN1 and_CJC expand_VVB 
its_DPS mass_AJ0 base_NN1 ._PUN 
The_AT0 primary_AJ0 organizations_NN2 of_PRF the_AT0 Party_NN1 constitute_VVB 
its_DPS foundation_NN1 for_PRP doing_VDG all_DT0 its_DPS work_NN1 and_CJC 
building_VVG up_AVP its_DPS combat_NN1 effectiveness.They_NN0 should_VM0 
organize_VVI ,_PUN motivate_VVB and_CJC practice_NN1 the_AT0 
implementation_NN1 of_PRF the_AT0 important_AJ0 thought_NN1 of_PRF Three_CRD 
Represents_VVZ ._PUN 
We_PNP should_VM0 ,_PUN by_PRP focusing_VVG on_PRP the_AT0 central_AJ0 
task_NN1 and_CJC serving_VVG the_AT0 overall_AJ0 interests_NN2 ,_PUN 
broaden_VVB the_AT0 fields_NN2 of_PRF our_DPS endeavor_NN1 ,_PUN intensify_VVB 
our_DPS functions_NN2 and_CJC expand_VVB the_AT0 coverage_NN1 of_PRF the_AT0 
Party_NN1 's_POS work_NN1 so_AV0 as_AV0 to_TO0 increase_VVI the_AT0 
rallying_NN1 power_NN1 and_CJC combat_VVI effectiveness_NN1 of_PRF primary_AJ0 
organizations_NN2 ._PUN 
We_PNP should_VM0 strengthen_VVI the_AT0 building_NN1 of_PRF village-level_AJ0 
supporting_AJ0 organizations_NN2 which_DTQ rally_VVB around_AVP village_NN1 
Party_NN1 organizations_NN2 ,_PUN and_CJC explore_VVB effective_AJ0 ways_NN2 
that_CJT will_VM0 enable_VVI cadres_NN2 to_TO0 receive_VVI education_NN1 
regularly_AV0 and_CJC farmers_NN2 to_TO0 get_VVI long-term_AJ0 tangible_AJ0 
benefits_NN2 ._PUN 
In_AV0 order_AV0 that_CJT state-owned_AJ0 and_CJC collective_AJ0 
enterprises_NN2 operate_VVB well_AV0 ,_PUN we_PNP must_VM0 persistently_AV0 
rely_VVI on_PRP the_AT0 working_AJ0 class_NN1 wholeheartedly_AV0 ,_PUN and_CJC 
Party_NN1 organizations_NN2 in_PRP those_DT0 enterprises_NN2 should_VM0 
take_VVI an_AT0 active_AJ0 part_NN1 in_PRP the_AT0 decision-making_NN1 on_PRP 
major_AJ0 issues_NN2 and_CJC give_VVB full_AJ0 play_NN1 to_PRP their_DPS 
role_NN1 as_PRP the_AT0 political_AJ0 core_NN1 ._PUN 
We_PNP should_VM0 strengthen_VVI Party_NN1 building_NN1 in_PRP enterprises_NN2 
of_PRF the_AT0 non-public_AJ0 sectors.Party_NN0 organizations_NN2 in_PRP 
enterprises_NN2 must_VM0 carry_VVI out_AVP the_AT0 Party_NN1 's_POS 
principles_NN2 and_CJC policies_NN2 ,_PUN and_CJC provide_VVB guidance_NN1 
to_PRP and_CJC supervise_VVB the_AT0 enterprises_NN2 in_PRP observing_VVG 
the_AT0 laws_NN2 and_CJC regulations_NN2 of_PRF the_AT0 state.They_NN0 
should_VM0 exercise_VVI leadership_NN1 over_PRP trade_NN1 unions_NN2 ,_PUN 
the_AT0 Communist_AJ0 Youth_NN1 League_NN1 and_CJC other_AJ0 mass_AJ0 
organizations_NN2 ,_PUN rally_VVB the_AT0 workers_NN2 around_PRP them_PNP 
,_PUN safeguard_VVB the_AT0 legitimate_AJ0 rights_NN2 and_CJC interests_NN2 
of_PRF all_DT0 quarters_NN2 and_CJC stimulate_VVB the_AT0 healthy_AJ0 
development_NN1 of_PRF the_AT0 enterprises_NN2 ._PUN 
We_PNP should_VM0 attach_VVI great_AJ0 importance_NN1 to_PRP Party_NN1 
building_NN1 in_PRP communities_NN2 ,_PUN striving_VVG to_TO0 bring_VVI 
about_AVP a_AT0 new_AJ0 pattern_NN1 in_PRP Party_NN1 building_NN1 in_PRP 
urban_AJ0 communities_NN2 ,_PUN with_PRP the_AT0 focus_NN1 on_PRP serving_VVG 
the_AT0 people_NN0 ._PUN 
We_PNP should_VM0 intensify_VVI our_DPS efforts_NN2 to_TO0 establish_VVI 
Party_NN1 organizations_NN2 in_PRP mass_AJ0 organizations_NN2 and_CJC 
intermediaries_NN2 ._PUN 
We_PNP should_VM0 fully_AV0 carry_VVI out_AVP Party_NN1 building_NN1 in_PRP 
Party_NN1 and_CJC government_NN1 organs_NN2 as_PRP well_PRP as_PRP schools_NN2 
,_PUN research_NN1 institutions_NN2 ,_PUN cultural_AJ0 groups_NN2 and_CJC 
other_AJ0 institutions_NN2 ._PUN 
Party_NN1 members_NN2 must_VM0 play_VVI their_DPS vanguard_NN1 and_CJC 
exemplary_AJ0 role_NN1 ,_PUN foster_VVB the_AT0 lofty_AJ0 ideal_NN1 of_PRF 
communism_NN1 ,_PUN fortify_VVB their_DPS conviction_NN1 in_PRP socialism_NN1 
with_PRP Chinese_AJ0 characteristics_NN2 and_CJC work_VVB hard_AV0 to_TO0 
realize_VVI the_AT0 Party_NN1 's_POS basic_AJ0 program_NN1 for_PRP the_AT0 
current_AJ0 stage_NN1 ._PUN 
We_PNP need_VVB to_TO0 carry_VVI out_AVP Party-wide_AJ0 education_NN1 to_TO0 
maintain_VVI the_AT0 progressiveness_NN1 of_PRF Party_NN1 members_NN2 
mainly_AV0 by_PRP putting_VVG the_AT0 important_AJ0 thought_NN1 of_PRF 
Three_CRD Represents_VVZ into_PRP practice_NN1 ._PUN 
We_PNP should_VM0 recruit_VVI Party_NN1 members_NN2 mainly_AV0 from_PRP 
among_PRP workers_NN2 ,_PUN farmers_NN2 ,_PUN intellectuals_NN2 ,_PUN 
servicemen_NN2 and_CJC cadres_NN2 ,_PUN thus_AV0 expanding_VVG the_AT0 
basic_AJ0 components_NN2 and_CJC backbone_NN1 of_PRF the_AT0 Party_NN1 ._PUN 
We_PNP should_VM0 make_VVI a_AT0 point_NN1 of_PRF recruiting_VVG Party_NN1 
members_NN2 from_PRP among_PRP those_DT0 in_PRP the_AT0 forefront_NN1 of_PRF 
work_NN1 and_CJC production_NN1 and_CJC from_PRP among_PRP the_AT0 
prominent_AJ0 intellectuals_NN2 and_CJC young_AJ0 people_NN0 ._PUN 
We_PNP should_VM0 admit_VVI into_PRP the_AT0 Party_NN1 advanced_AJ0 
elements_NN2 of_PRF other_AJ0 social_AJ0 strata_NN2 who_PNQ accept_VVB the_AT0 
Party_NN1 's_POS program_NN1 and_CJC Constitution_NN1 ,_PUN work_VVB for_PRP 
the_AT0 realization_NN1 of_PRF the_AT0 Party_NN1 's_POS line_NN1 and_CJC 
program_NN1 consciously_AV0 and_CJC meet_VVB the_AT0 qualifications_NN2 of_PRF 
Party_NN1 membership_NN1 following_VVG a_AT0 long_AJ0 period_NN1 of_PRF 
test_NN1 ,_PUN in_AV0 order_AV0 to_TO0 increase_VVI the_AT0 influence_NN1 
and_CJC rallying_VVG force_NN1 of_PRF the_AT0 Party_NN1 in_PRP society_NN1 
at_AV0 large_AV0 ._PUN 
We_PNP must_VM0 ,_PUN in_PRP light_PRP of_PRP the_AT0 new_AJ0 situation_NN1 
,_PUN seek_VVB new_AJ0 mechanisms_NN2 and_CJC methods_NN2 for_PRP the_AT0 
management_NN1 of_PRF Party_NN1 membership_NN1 ._PUN 
6_CRD ._PUN 
Strengthen_VVB and_CJC improve_VVB the_AT0 Party_NN1 's_POS style_NN1 of_PRF 
work_NN1 and_CJC intensify_VVB the_AT0 struggle_NN1 against_PRP corruption_NN1 
._PUN 
The_AT0 key_NN1 to_PRP improving_VVG the_AT0 Party_NN1 's_POS style_NN1 of_PRF 
work_NN1 lies_VVZ in_PRP keeping_VVG the_AT0 flesh-and-blood_AJ0 ties_NN2 
between_PRP the_AT0 Party_NN1 and_CJC the_AT0 people_NN0 ._PUN 
The_AT0 biggest_AJS political_AJ0 advantage_NN1 of_PRF our_DPS Party_NN1 
lies_VVZ in_PRP its_DPS close_AJ0 ties_NN2 with_PRP the_AT0 masses_NN2 
while_CJS the_AT0 biggest_AJS potential_AJ0 danger_NN1 for_PRP it_PNP as_PRP 
a_AT0 ruling_AJ0 party_NN1 comes_VVZ from_PRP its_DPS divorce_NN1 from_PRP 
them_PNP ._PUN 
We_PNP must_VM0 at_PRP all_DT0 times_NN2 and_CJC under_PRP all_DT0 
circumstances_NN2 adhere_VVB to_PRP the_AT0 Party_NN1 's_POS mass_AJ0 line_NN1 
,_PUN and_CJC to_PRP the_AT0 purpose_NN1 of_PRF serving_VVG the_AT0 people_NN0 
heart_NN1 and_CJC soul_NN1 and_CJC regard_VVB the_AT0 people_NN0 's_POS 
interests_NN2 as_PRP the_AT0 starting_NN1 point_NN1 and_CJC goal_NN1 of_PRF 
all_DT0 our_DPS work_NN1 ._PUN 
We_PNP must_VM0 carry_VVI forward_AV0 the_AT0 fine_AJ0 tradition_NN1 and_CJC 
style_NN1 of_PRF our_DPS Party_NN1 ,_PUN bearing_VVG in_PRP mind_NN1 the_AT0 
fundamental_AJ0 principle_NN1 that_CJT the_AT0 Party_NN1 is_VBZ built_VVN 
for_PRP the_AT0 public_NN1 and_CJC that_CJT it_PNP exercises_VVZ state_NN1 
power_NN1 for_PRP the_AT0 people.We_NN0 must_VM0 make_VVI effective_AJ0 
efforts_NN2 to_TO0 resolve_VVI the_AT0 outstanding_AJ0 issues_NN2 in_PRP 
respect_PRP of_PRP the_AT0 way_NN1 of_PRF thinking_NN1 ,_PUN study_NN1 and_CJC 
work_NN1 of_PRF our_DPS Party_NN1 ,_PUN its_DPS style_NN1 of_PRF 
leadership_NN1 and_CJC its_DPS cadres_NN2 '_POS way_NN1 of_PRF life_NN1 
and_CJC especially_AV0 to_TO0 prevent_VVI and_CJC overcome_VVI formalism_NN1 
and_CJC bureaucracy_NN1 by_PRP acting_VVG on_PRP the_AT0 principle_NN1 of_PRF 
the_AT0 "_PUQ eight_CRD do_VDB 's_POS "_PUQ and_CJC "_PUQ eight_CRD don'ts_NN2 
"_PUQ (_PUL *Note_UNC 2_CRD )_PUR put_VVB forward_AV0 by_PRP the_AT0 Party_NN1 
Central_AJ0 Committee_NN1 ,_PUN by_PRP resorting_VVG to_PRP both_DT0 
educational_AJ0 and_CJC institutional_AJ0 means_NN0 and_CJC by_PRP 
correctly_AV0 conducting_VVG criticism_NN1 and_CJC self-criticism_NN1 ._PUN 
Closely_AV0 following_VVG the_AT0 new_AJ0 changes_NN2 in_PRP social_AJ0 
activities_NN2 and_CJC carefully_AV0 studying_VVG the_AT0 new_AJ0 features_NN2 
of_PRF our_DPS mass_AJ0 work_NN1 ,_PUN we_PNP must_VM0 strengthen_VVI and_CJC 
improve_VVI such_DT0 work_NN1 throughout_PRP the_AT0 process_NN1 of_PRF 
building_VVG the_AT0 Party_NN1 and_CJC political_AJ0 power_NN1 ._PUN 
All_DT0 Party_NN1 members_NN2 ,_PUN primarily_AV0 leading_AJ0 cadres_NN2 
at_PRP all_DT0 levels_NN2 ,_PUN must_VM0 do_VDI mass_AJ0 work_NN1 well_AV0 
in_PRP light_PRP of_PRP the_AT0 new_AJ0 situation_NN1 and_CJC ,_PUN by_PRP 
persuading_VVG ,_PUN setting_VVG examples_NN2 and_CJC providing_VVG 
services_NN2 ,_PUN unite_VVB and_CJC lead_VVB the_AT0 masses_NN2 in_PRP 
making_VVG progress_NN1 ._PUN 
To_TO0 combat_VVI and_CJC prevent_VVI corruption_NN1 resolutely_AV0 is_VBZ 
a_AT0 major_AJ0 political_AJ0 task_NN1 of_PRF the_AT0 whole_AJ0 Party_NN1 
._PUN 
If_CJS we_PNP do_VDB not_XX0 crack_VVI down_AVP on_PRP corruption_NN1 ,_PUN 
the_AT0 flesh-and-blood_AJ0 ties_NN2 between_PRP the_AT0 Party_NN1 and_CJC 
the_AT0 people_NN0 will_VM0 suffer_VVI a_AT0 lot_NN1 and_CJC the_AT0 Party_NN1 
will_VM0 be_VBI in_PRP danger_NN1 of_PRF losing_VVG its_DPS ruling_AJ0 
position_NN1 ,_PUN or_CJC possibly_AV0 heading_VVG for_PRP 
self-destruction_AJ0 ._PUN 
Against_PRP the_AT0 background_NN1 of_PRF its_DPS long-term_AJ0 governance_NN1 
and_CJC China_NP0 's_VBZ opening_VVG up_AVP and_CJC development_NN1 of_PRF 
the_AT0 socialist_AJ0 market_NN1 economy_NN1 ,_PUN the_AT0 Party_NN1 must_VM0 
be_VBI on_PRP full_AJ0 alert_NN1 against_PRP corrosion_NN1 by_PRP all_DT0 
decadent_AJ0 ideas_NN2 and_CJC maintain_VVB the_AT0 purity_NN1 of_PRF its_DPS 
membership_NN1 ._PUN 
Party_NN1 committees_NN2 at_PRP all_DT0 levels_NN2 must_VM0 fully_AV0 
recognize_VVI the_AT0 urgency_NN1 as_PRP well_PRP as_PRP the_AT0 
protracted_AJ0 nature_NN1 of_PRF the_AT0 fight_NN1 against_PRP 
corruption.They_NN0 should_VM0 enhance_VVI confidence_NN1 ,_PUN do_VDB a_AT0 
solid_AJ0 job_NN1 ,_PUN take_VVB a_AT0 clear-cut_AJ0 stand_NN1 and_CJC 
never_AV0 waver_VVB in_PRP carrying_VVG on_AVP the_AT0 fight_NN1 in_PRP 
depth_NN1 ._PUN 
We_PNP should_VM0 work_VVI still_AV0 harder_AJC to_TO0 make_VVI sure_AJ0 
that_CJT our_DPS leading_AJ0 cadres_NN2 are_VBB clean_AJ0 ,_PUN honest_AJ0 
and_CJC self-disciplined_NN1 ,_PUN and_CJC see_VVB to_PRP it_PNP that_DT0 
major_AJ0 corruption_NN1 cases_NN2 are_VBB investigated_VVN and_CJC dealt_VVN 
with.Malpractices_NN0 in_PRP departments_NN2 and_CJC trades_NN2 and_CJC 
services_NN2 must_VM0 be_VBI corrected_VVN ._PUN 
We_PNP must_VM0 adhere_VVI to_PRP the_AT0 principle_NN1 of_PRF addressing_VVG 
both_AV0 symptoms_NN2 and_CJC root_NN1 causes_NN2 of_PRF corruption_NN1 
and_CJC taking_VVG comprehensive_AJ0 measures_NN2 to_TO0 rectify_VVI both_AV0 
while_CJS devoting_VVG greater_AJC efforts_NN2 gradually_AV0 to_PRP 
tackling_VVG the_AT0 latter_DT0 ._PUN 
We_PNP must_VM0 strengthen_VVI education_NN1 ,_PUN develop_VVB democracy_NN1 
,_PUN improve_VVB the_AT0 legal_AJ0 system_NN1 ,_PUN tighten_VVB 
supervision_NN1 ,_PUN make_VVB institutional_AJ0 innovation_NN1 and_CJC 
incorporate_VVB counter-corruption_NN1 in_PRP all_DT0 our_DPS major_AJ0 
policy_NN1 measures_NN2 so_AV0 as_AV0 to_TO0 prevent_VVI and_CJC tackle_VVI 
corruption_NN1 at_PRP its_DPS source_NN1 ._PUN 
We_PNP must_VM0 uphold_VVI and_CJC improve_VVI the_AT0 leadership_NN1 
system_NN1 and_CJC working_VVG mechanism_NN1 against_PRP corruption_NN1 
and_CJC earnestly_AV0 implement_VVB the_AT0 responsibility_NN1 system_NN1 
for_PRP improving_VVG the_AT0 Party_NN1 's_POS work_NN1 style_NN1 and_CJC 
building_VVG clean_AJ0 government_NN1 ,_PUN in_PRP a_AT0 concerted_AJ0 
effort_NN1 to_TO0 prevent_VVI and_CJC punish_VVI corruption_NN1 ._PUN 
Leading_AJ0 cadres_NN2 ,_PUN particularly_AV0 senior_AJ0 ones_NN2 ,_PUN 
should_VM0 play_VVI an_AT0 exemplary_AJ0 role_NN1 in_PRP exercising_VVG 
the_AT0 power_NN1 in_PRP their_DPS hands_NN2 correctly.They_NN0 must_VM0 
always_AV0 be_VBI honest_AJ0 and_CJC upright_AJ0 and_CJC take_VVB the_AT0 
initiative_NN1 to_TO0 crack_VVI down_AVP on_PRP all_DT0 forms_NN2 of_PRF 
corruption_NN1 ._PUN 
All_DT0 corruptionists_NN2 must_VM0 be_VBI thoroughly_AV0 investigated_VVN 
and_CJC punished_VVN without_PRP leniency_NN1 ._PUN 
So_AV0 long_AV0 as_CJS all_DT0 Party_NN1 comrades_NN2 always_AV0 maintain_VVB 
the_AT0 vigor_NN1 and_CJC vitality_NN1 ,_PUN dashing_AJ0 spirit_NN1 and_CJC 
integrity_NN1 as_CJS Communists_NN2 and_CJC have_VHB the_AT0 people_NN0 at_PRP 
heart_NN1 ,_PUN the_AT0 foundation_NN1 of_PRF our_DPS Party_NN1 's_POS 
governance_NN1 will_VM0 remain_VVI rock_NN1 solid_NN1 ._PUN
