# Supplementary material for: Unraveling image construction by modality: Corpus-based diachronic insights into the reports to the Party Congress of China
Source: PLoS One. 2025 Mar 5;20(3):e0316017. doi: 10.1371/journal.pone.0316017 (PMC11882057; doi:10.1371/journal.pone.0316017)
Supplement: S1 File — (ZIP) [file pone.0316017.s001.zip › S1_Fig.zip/Corpus/Annotations/Annotations of the RNCs sections(by section)/S6_party building/17.EN_S6_party building - .txt]

XII_CRD ._PUN 
Comprehensively_AV0 Carrying_VVG Forward_AV0 the_AT0 Great_AJ0 New_AJ0 
Undertaking_NN1 to_TO0 Build_VVB the_AT0 Party_NN1 in_PRP a_AT0 Spirit_NN1 
of_PRF Reform_NN1 and_CJC Innovation_NN1 Socialism_NN1 with_PRP Chinese_AJ0 
characteristics_NN2 is_VBZ a_AT0 cause_NN1 that_CJT demands_VVZ reform_NN1 
and_CJC innovation_NN1 ._PUN 
To_TO0 stand_VVI in_PRP the_AT0 forefront_NN1 of_PRF the_AT0 times_NN2 and_CJC 
lead_VVB the_AT0 people_NN0 in_PRP opening_VVG up_AVP new_AJ0 prospects_NN2 
for_PRP the_AT0 development_NN1 of_PRF the_AT0 cause_NN1 ,_PUN the_AT0 
Party_NN1 must_VM0 improve_VVI itself_PNX in_PRP a_AT0 spirit_NN1 of_PRF 
reform_NN1 and_CJC innovation_NN1 and_CJC stay_VVB as_PRP the_AT0 firm_AJ0 
core_NN1 of_PRF leadership_NN1 for_PRP this_DT0 cause_NN1 ._PUN 
The_AT0 Party_NN1 was_VBD founded_VVN 86_CRD years_NN2 ago_AV0 ,_PUN it_PNP 
has_VHZ governed_VVN the_AT0 country_NN1 for_PRP 58_CRD years_NN2 ,_PUN 
and_CJC its_DPS current_AJ0 membership_NN1 totals_VVZ more_DT0 than_CJS 70_CRD 
million.Therefore_NN0 ,_PUN the_AT0 Party_NN1 's_POS task_NN1 to_TO0 build_VVI 
itself_PNX has_VHZ become_VVN more_AV0 arduous_AJ0 than_CJS ever_AV0 
before_AV0 ._PUN 
The_AT0 reform_NN1 and_CJC opening_VVG up_AVP led_VVN by_PRP the_AT0 Party_NN1 
have_VHB injected_VVN tremendous_AJ0 vigor_NN1 into_PRP the_AT0 Party_NN1 
,_PUN but_CJC they_PNP have_VHB also_AV0 exposed_VVN it_PNP to_PRP many_DT0 
unprecedented_AJ0 tasks_NN2 and_CJC tests_NN2 ._PUN 
Developments_NN2 and_CJC changes_NN2 in_PRP the_AT0 global_AJ0 ,_PUN 
national_AJ0 and_CJC intra-Party_AJ0 conditions_NN2 make_VVB it_PNP both_AV0 
vital_AJ0 and_CJC urgent_AJ0 for_PRP us_PNP to_TO0 strengthen_VVI Party_NN1 
building_NN1 in_PRP a_AT0 spirit_NN1 of_PRF reform_NN1 and_CJC innovation_NN1 
._PUN 
To_TO0 achieve_VVI the_AT0 main_AJ0 objectives_NN2 of_PRF strengthening_VVG 
the_AT0 Party_NN1 's_POS governance_NN1 capability_NN1 and_CJC vanguard_NN1 
nature_NN1 ,_PUN we_PNP must_VM0 ensure_VVI that_CJT the_AT0 Party_NN1 
exercises_VVZ self-discipline_AJ0 and_CJC is_VBZ strict_AJ0 with_PRP its_DPS 
members_NN2 ,_PUN and_CJC work_VVB to_TO0 fulfill_VVI the_AT0 requirement_NN1 
for_PRP serving_VVG the_AT0 people_NN0 and_CJC being_VBG pragmatic_AJ0 and_CJC 
incorruptible.We_NN0 must_VM0 strengthen_VVI Party_NN1 building_NN1 in_PRP 
all_DT0 respects_NN2 ._PUN 
Ideologically_AV0 ,_PUN we_PNP will_VM0 focus_VVI on_PRP fortifying_VVG 
the_AT0 convictions_NN2 of_PRF Party_NN1 members.Organizationally_NN0 ,_PUN 
we_PNP will_VM0 put_VVI emphasis_NN1 on_PRP bringing_VVG up_AVP Party_NN1 
members_NN2 and_CJC cadres_NN2 of_PRF quality.In_NN0 improving_VVG the_AT0 
Party_NN1 's_POS style_NN1 of_PRF work_NN1 ,_PUN we_PNP will_VM0 stress_VVI 
the_AT0 maintenance_NN1 of_PRF its_DPS close_AJ0 ties_NN2 with_PRP the_AT0 
people.Institutionally_NN0 ,_PUN we_PNP will_VM0 emphasize_VVI improving_AJ0 
democratic_AJ0 centralism.In_NN0 enhancing_VVG the_AT0 Party_NN1 's_POS 
capacity_NN1 to_TO0 fight_VVI corruption_NN1 and_CJC uphold_VVI integrity_NN1 
,_PUN we_PNP will_VM0 focus_VVI on_PRP improving_VVG the_AT0 institutions_NN2 
for_PRP punishing_VVG and_CJC preventing_VVG corruption.All_NN0 this_DT0 
will_VM0 enable_VVI the_AT0 Party_NN1 to_TO0 remain_VVI a_AT0 ruling_AJ0 
Marxist_AJ0 party_NN1 that_CJT is_VBZ built_VVN for_PRP public_AJ0 
interests_NN2 and_CJC exercises_VVZ governance_NN1 for_PRP the_AT0 people_NN0 
;_PUN a_AT0 party_NN1 that_CJT is_VBZ realistic_AJ0 ,_PUN pragmatic_AJ0 
and_CJC committed_VVN to_TO0 reform_VVI and_CJC innovation_NN1 ;_PUN a_AT0 
party_NN1 that_CJT is_VBZ hardworking_AJ0 and_CJC clean_AJ0 ;_PUN and_CJC 
a_AT0 party_NN1 that_CJT is_VBZ full_AJ0 of_PRF vigor_NN1 and_CJC enjoys_VVZ 
solidarity_NN1 and_CJC harmony_NN1 ._PUN 
1_CRD ._PUN 
Thoroughly_AV0 study_VVB and_CJC apply_VVB the_AT0 system_NN1 of_PRF 
theories_NN2 of_PRF socialism_NN1 with_PRP Chinese_AJ0 characteristics_NN2 
and_CJC focus_VVB on_PRP arming_VVG the_AT0 whole_AJ0 Party_NN1 with_PRP 
the_AT0 latest_AJS achievements_NN2 in_PRP adapting_VVG Marxism_NN1 to_PRP 
Chinese_AJ0 conditions_NN2 ._PUN 
Ideological_AJ0 and_CJC theoretical_AJ0 development_NN1 is_VBZ of_PRF 
fundamental_AJ0 importance_NN1 to_PRP Party_NN1 building_NN1 ,_PUN and_CJC 
the_AT0 Party_NN1 's_POS innovation_NN1 in_PRP theory_NN1 guides_NN2 
innovation_NN1 in_PRP all_DT0 other_AJ0 areas_NN2 ._PUN 
To_TO0 build_VVI a_AT0 party_NN1 committed_VVN to_PRP learning_NN1 ,_PUN 
we_PNP need_VVB to_TO0 thoroughly_AV0 study_VVI Marxism-Leninism_NP0 ,_PUN 
Mao_NP0 Zedong_NP0 Thought_VVD ,_PUN Deng_NP0 Xiaoping_NP0 Theory_NN1 and_CJC 
the_AT0 important_AJ0 thought_NN1 of_PRF Three_CRD Represents_VVZ and_CJC 
launch_VVB a_AT0 Party-wide_AJ0 campaign_NN1 to_TO0 intensively_AV0 study_VVI 
and_CJC apply_VVI the_AT0 Scientific_AJ0 Outlook_NN1 on_PRP Development_NN1 
in_PRP light_PRP of_PRP the_AT0 dynamic_AJ0 practices_NN2 of_PRF reform_NN1 
,_PUN opening_VVG up_AVP and_CJC modernization.We_NN0 must_VM0 follow_VVI 
the_AT0 developing_AJ0 Marxism_NN1 as_CJS our_DPS guide_NN1 in_PRP 
changing_VVG the_AT0 objective_AJ0 world_NN1 and_CJC remolding_VVG the_AT0 
subjective_AJ0 world_NN1 ,_PUN better_AV0 grasp_VVI the_AT0 laws_NN2 
concerning_PRP the_AT0 Communist_AJ0 Party_NN1 's_POS governance_NN1 ,_PUN 
socialist_AJ0 construction_NN1 and_CJC the_AT0 development_NN1 of_PRF 
human_AJ0 society_NN1 ,_PUN and_CJC improve_VVB our_DPS capability_NN1 to_TO0 
apply_VVI scientific_AJ0 theories_NN2 to_PRP analyzing_VVG and_CJC solving_VVG 
practical_AJ0 problems_NN2 ._PUN 
We_PNP must_VM0 step_VVI up_AVP education_NN1 for_PRP Party_NN1 members_NN2 
and_CJC cadres_NN2 to_TO0 cherish_VVI the_AT0 Party_NN1 's_POS ideals_NN2 
and_CJC beliefs_NN2 and_CJC uphold_VVB high_AJ0 ideological_AJ0 and_CJC 
moral_AJ0 standards_NN2 ,_PUN so_CJS that_CJS they_PNP will_VM0 set_VVI an_AT0 
example_NN1 in_PRP putting_VVG into_PRP practice_NN1 the_AT0 socialist_AJ0 
core_NN1 values_NN2 ,_PUN firmly_AV0 believe_VVB in_PRP the_AT0 lofty_AJ0 
ideal_NN1 of_PRF communism_NN1 and_CJC the_AT0 common_AJ0 ideal_NN1 of_PRF 
socialism_NN1 with_PRP Chinese_AJ0 characteristics_NN2 ,_PUN faithfully_AV0 
apply_VVB the_AT0 Scientific_AJ0 Outlook_NN1 on_PRP Development_NN1 ,_PUN 
conscientiously_AV0 follow_VVB the_AT0 socialist_AJ0 maxims_NN2 of_PRF 
honor_NN1 and_CJC disgrace_NN1 ,_PUN and_CJC actively_AV0 promote_VVB 
social_AJ0 harmony_NN1 ._PUN 
2_CRD ._PUN 
Continue_VVB to_TO0 strengthen_VVI the_AT0 Party_NN1 's_POS governance_NN1 
capability_NN1 and_CJC focus_VVB on_PRP building_VVG high-quality_AJ0 
leading_AJ0 bodies_NN2 ._PUN 
Strengthening_VVG the_AT0 Party_NN1 's_POS governance_NN1 capability_NN1 
has_VHZ an_AT0 overall_AJ0 impact_NN1 on_PRP Party_NN1 building_NN1 and_CJC 
the_AT0 cause_NN1 of_PRF socialism_NN1 with_PRP Chinese_AJ0 
characteristics.In_NN0 building_NN1 the_AT0 leading_AJ0 bodies_NN2 at_PRP 
all_DT0 levels_NN2 ,_PUN we_PNP must_VM0 focus_VVI our_DPS efforts_NN2 on_PRP 
promptly_AV0 and_CJC effectively_AV0 improving_VVG their_DPS art_NN1 of_PRF 
leadership_NN1 and_CJC governance_NN1 capability_NN1 ._PUN 
Following_VVG the_AT0 requirement_NN1 of_PRF scientific_AJ0 ,_PUN 
democratic_AJ0 and_CJC law-based_AJ0 governance_NN1 ,_PUN we_PNP will_VM0 
improve_VVI the_AT0 way_NN1 of_PRF thinking_NN1 of_PRF leading_AJ0 bodies_NN2 
,_PUN the_AT0 governing_AJ0 competence_NN1 of_PRF leading_AJ0 cadres_NN2 ,_PUN 
their_DPS styles_NN2 of_PRF leadership_NN1 and_CJC governance_NN1 ,_PUN 
the_AT0 leadership_NN1 system_NN1 ,_PUN and_CJC the_AT0 working_AJ0 
mechanisms_NN2 of_PRF the_AT0 leading_AJ0 bodies_NN2 of_PRF local_AJ0 
Party_NN1 committees_NN2 that_CJT have_VHB had_VHN their_DPS staffing_NN1 
restructured.All_NN0 this_DT0 is_VBZ intended_VVN to_TO0 turn_VVI the_AT0 
leading_AJ0 bodies_NN2 at_PRP all_DT0 levels_NN2 into_PRP staunch_AJ0 
collective_AJ0 leaderships_NN2 that_CJT are_VBB firmly_AV0 committed_VVN 
to_PRP the_AT0 Party_NN1 's_POS theories_NN2 ,_PUN lines_NN2 ,_PUN 
principles_NN2 and_CJC policies_NN2 and_CJC capable_AJ0 of_PRF leading_AJ0 
scientific_AJ0 development_NN1 ._PUN 
We_PNP will_VM0 improve_VVI the_AT0 governance_NN1 capability_NN1 of_PRF 
leading_AJ0 bodies_NN2 in_AV0 order_AV0 to_TO0 motivate_VVI and_CJC guide_VVI 
the_AT0 whole_AJ0 Party_NN1 and_CJC ensure_VVB that_CJT all_DT0 the_AT0 
Party_NN1 's_POS work_NN1 always_AV0 accords_VVZ with_PRP the_AT0 
requirements_NN2 of_PRF the_AT0 times_NN2 and_CJC the_AT0 expectations_NN2 
of_PRF the_AT0 people_NN0 ._PUN 
3_CRD ._PUN 
Expand_VVB intra-Party_AJ0 democracy_NN1 and_CJC focus_VVB on_PRP 
enhancing_VVG the_AT0 Party_NN1 's_POS solidarity_NN1 and_CJC unity_NN1 ._PUN 
Intra-Party_AJ0 democracy_NN1 provides_VVZ an_AT0 important_AJ0 guarantee_NN1 
for_PRP improving_VVG the_AT0 Party_NN1 's_POS creativity_NN1 and_CJC 
reinforcing_VVG its_DPS solidarity_NN1 and_CJC unity_NN1 ._PUN 
We_PNP will_VM0 expand_VVI intra-Party_AJ0 democracy_NN1 to_TO0 develop_VVI 
people_NN0 's_POS democracy_NN1 and_CJC increase_VVI intra-Party_AJ0 
harmony_NN1 to_TO0 promote_VVI social_AJ0 harmony_NN1 ._PUN 
We_PNP need_VVB to_TO0 respect_VVI the_AT0 principal_AJ0 position_NN1 of_PRF 
Party_NN1 members_NN2 ,_PUN guarantee_VVB their_DPS democratic_AJ0 rights_NN2 
,_PUN increase_VVB transparency_NN1 in_PRP Party_NN1 affairs_NN2 and_CJC 
create_VVB favorable_AJ0 conditions_NN2 for_PRP democratic_AJ0 discussions_NN2 
within_PRP the_AT0 Party_NN1 ._PUN 
We_PNP will_VM0 improve_VVI the_AT0 system_NN1 of_PRF Party_NN1 congresses_NN2 
by_PRP adopting_VVG a_AT0 tenure_NN1 system_NN1 for_PRP their_DPS 
delegates_NN2 and_CJC implementing_VVG a_AT0 system_NN1 of_PRF Party_NN1 
congresses_NN2 with_PRP a_AT0 fixed_AJ0 term_NN1 on_PRP a_AT0 trial_NN1 
basis_NN1 in_PRP selected_AJ0 counties_NN2 ,_PUN cities_NN2 and_CJC 
districts_NN2 ._PUN 
We_PNP will_VM0 improve_VVI the_AT0 working_AJ0 mechanisms_NN2 of_PRF 
local_AJ0 Party_NN1 committees_NN2 at_PRP all_DT0 levels_NN2 and_CJC their_DPS 
standing_NN1 committees_NN2 and_CJC let_VVB the_AT0 Party_NN1 committees_NN2 
make_VVI decisions_NN2 on_PRP major_AJ0 issues_NN2 ._PUN 
We_PNP will_VM0 strictly_AV0 implement_VVI democratic_AJ0 centralism_NN1 ,_PUN 
improve_VVB the_AT0 system_NN1 that_CJT combines_VVZ collective_AJ0 
leadership_NN1 with_PRP division_NN1 of_PRF responsibilities_NN2 among_PRP 
individuals_NN2 ,_PUN and_CJC oppose_VVB and_CJC prevent_VVB arbitrary_AJ0 
decision-making_NN1 by_PRP an_AT0 individual_AJ0 or_CJC a_AT0 minority_NN1 
of_PRF people_NN0 ._PUN 
We_PNP will_VM0 introduce_VVI a_AT0 system_NN1 of_PRF voting_NN1 for_PRP 
use_NN1 by_PRP local_AJ0 Party_NN1 committees_NN2 in_PRP discussing_VVG 
and_CJC deciding_VVG on_PRP major_AJ0 issues_NN2 and_CJC appointing_VVG 
cadres_NN2 to_PRP important_AJ0 positions_NN2 ._PUN 
We_PNP will_VM0 establish_VVI a_AT0 sound_NN1 system_NN1 under_PRP which_DTQ 
the_AT0 Political_AJ0 Bureau_NN1 of_PRF the_AT0 Central_AJ0 Committee_NN1 
regularly_AV0 reports_VVZ its_DPS work_NN1 to_PRP plenary_AJ0 sessions_NN2 
of_PRF the_AT0 Central_AJ0 Committee_NN1 and_CJC accepts_VVZ their_DPS 
oversight_NN1 ,_PUN and_CJC the_AT0 standing_NN1 committees_NN2 of_PRF 
local_AJ0 Party_NN1 committees_NN2 at_PRP all_DT0 levels_NN2 do_VDB 
likewise_AV0 to_PRP plenary_AJ0 sessions_NN2 of_PRF local_AJ0 Party_NN1 
committees_NN2 and_CJC accept_VVB their_DPS oversight_NN1 ._PUN 
We_PNP will_VM0 reform_VVI the_AT0 intra-Party_AJ0 electoral_AJ0 system_NN1 
and_CJC improve_VVI the_AT0 system_NN1 for_PRP nominating_VVG candidates_NN2 
and_CJC electoral_AJ0 methods_NN2 ._PUN 
We_PNP will_VM0 spread_VVI the_AT0 practice_NN1 in_PRP which_DTQ 
candidates_NN2 for_PRP leading_AJ0 positions_NN2 in_PRP primary_AJ0 Party_NN1 
organizations_NN2 are_VBB recommended_VVN both_AV0 by_PRP Party_NN1 
members_NN2 and_CJC the_AT0 public_NN1 in_PRP an_AT0 open_AJ0 manner_NN1 
and_CJC by_PRP the_AT0 Party_NN1 organization_NN1 at_PRP the_AT0 next_ORD 
higher_AJC level_NN1 ,_PUN gradually_AV0 extend_VVB direct_AJ0 election_NN1 
of_PRF leading_AJ0 members_NN2 in_PRP primary_AJ0 Party_NN1 organizations_NN2 
to_PRP more_DT0 places_NN2 ,_PUN and_CJC explore_VVB various_AJ0 ways_NN2 
to_TO0 expand_VVI intra-Party_AJ0 democracy_NN1 at_PRP the_AT0 primary_AJ0 
level_NN1 ._PUN 
All_DT0 Party_NN1 members_NN2 must_VM0 firmly_AV0 uphold_VVI the_AT0 
centralized_AJ0 and_CJC unified_AJ0 leadership_NN1 of_PRF the_AT0 Party_NN1 
,_PUN conscientiously_AV0 abide_VVB by_PRP the_AT0 Party_NN1 's_POS 
political_AJ0 discipline_NN1 ,_PUN always_AV0 be_VBI in_PRP agreement_NN1 
with_PRP the_AT0 Central_AJ0 Committee_NN1 and_CJC resolutely_AV0 
safeguard_VVB its_DPS authority_NN1 to_TO0 ensure_VVI that_CJT its_DPS 
resolutions_NN2 and_CJC decisions_NN2 are_VBB carried_VVN out_AVP 
effectively_AV0 ._PUN 
4_CRD ._PUN 
Continue_VVB to_TO0 deepen_VVI reform_NN1 of_PRF the_AT0 cadre_NN1 and_CJC 
personnel_NN2 system_NN1 and_CJC focus_VVB on_PRP training_VVG 
high-caliber_AJ0 cadres_NN2 and_CJC personnel_NN2 ._PUN 
Adhering_VVG to_PRP the_AT0 principle_NN1 that_CJT the_AT0 Party_NN1 is_VBZ 
in_PRP charge_PRP of_PRP cadre_NN1 management_NN1 ,_PUN we_PNP will_VM0 
establish_VVI a_AT0 scientific_AJ0 mechanism_NN1 for_PRP selecting_VVG and_CJC 
appointing_VVG cadres_NN2 on_PRP the_AT0 basis_NN1 of_PRF democracy_NN1 ,_PUN 
openness_NN1 ,_PUN competition_NN1 and_CJC merit_NN1 ._PUN 
We_PNP will_VM0 standardize_VVI the_AT0 cadre_NN1 nomination_NN1 system_NN1 
,_PUN perfect_VVB the_AT0 cadre_NN1 assessment_NN1 system_NN1 in_PRP 
accordance_PRP with_PRP the_AT0 requirements_NN2 of_PRF the_AT0 Scientific_AJ0 
Outlook_NN1 on_PRP Development_NN1 and_CJC a_AT0 correct_AJ0 view_NN1 on_PRP 
evaluating_VVG cadres_NN2 '_POS performances_NN2 ,_PUN and_CJC improve_VVB 
the_AT0 procedures_NN2 for_PRP open_AJ0 selection_NN1 ,_PUN competition_NN1 
for_PRP positions_NN2 and_CJC multi-candidate_AJ0 election_NN1 ._PUN 
We_PNP will_VM0 expand_VVI democracy_NN1 in_PRP the_AT0 work_NN1 related_VVN 
to_PRP cadres_NN2 and_CJC make_VVB democratic_AJ0 recommendation_NN1 and_CJC 
assessment_NN1 more_AV0 scientific_AJ0 and_CJC authentic_AJ0 ._PUN 
We_PNP must_VM0 enforce_VVI stricter_AJC oversight_NN1 over_PRP the_AT0 
whole_AJ0 process_NN1 of_PRF selecting_VVG and_CJC appointing_VVG cadres_NN2 
._PUN 
We_PNP will_VM0 improve_VVI the_AT0 tenure_NN1 system_NN1 and_CJC the_AT0 
recusal_NN1 system_NN1 for_PRP leading_AJ0 cadres_NN2 as_PRP well_PRP as_PRP 
the_AT0 system_NN1 for_PRP transferring_VVG them_PNP between_PRP different_AJ0 
posts_NN2 ,_PUN the_AT0 public_AJ0 servant_NN1 system_NN1 ,_PUN and_CJC 
the_AT0 system_NN1 of_PRF dual_AJ0 administration_NN1 of_PRF cadres_NN2 ._PUN 
We_PNP will_VM0 advance_VVI reform_NN1 of_PRF the_AT0 personnel_NN2 system_NN1 
in_PRP state-owned_AJ0 enterprises_NN2 and_CJC public_AJ0 institutions_NN2 
and_CJC improve_VVB management_NN1 of_PRF executives_NN2 suited_VVN to_PRP 
conditions_NN2 in_PRP these_DT0 enterprises_NN2 ._PUN 
Adhering_VVG to_TO0 correct_VVI guidance_NN1 in_PRP appointing_VVG cadres_NN2 
,_PUN we_PNP will_VM0 promote_VVI cadres_NN2 who_PNQ have_VHB political_AJ0 
integrity_NN1 ,_PUN professional_AJ0 competence_NN1 and_CJC outstanding_AJ0 
performance_NN1 and_CJC enjoy_VVB popular_AJ0 support_NN1 with_PRP a_PRP 
view_PRP to_PRP increasing_VVG public_AJ0 trust_NN1 in_PRP cadre_NN1 
selection_NN1 and_CJC appointment_NN1 ._PUN 
We_PNP will_VM0 make_VVI greater_AJC efforts_NN2 to_TO0 train_VVI and_CJC 
promote_VVI outstanding_AJ0 young_AJ0 cadres_NN2 ,_PUN encourage_VVB them_PNP 
to_TO0 work_VVI and_CJC temper_VVI themselves_PNX at_PRP the_AT0 primary_AJ0 
level_NN1 and_CJC in_PRP areas_NN2 with_PRP tough_AJ0 conditions_NN2 ,_PUN 
improve_VVB their_DPS understanding_NN1 of_PRF Marxist_AJ0 theory_NN1 and_CJC 
raise_VVB their_DPS political_AJ0 quality_NN1 ._PUN 
We_PNP will_VM0 attach_VVI great_AJ0 importance_NN1 to_PRP training_NN1 
and_CJC selecting_VVG cadres_NN2 from_PRP among_PRP women_NN2 and_CJC 
ethnic_AJ0 minorities_NN2 ._PUN 
We_PNP will_VM0 give_VVI special_AJ0 attention_NN1 to_PRP cadres_NN2 who_PNQ 
have_VHB long_AV0 been_VBN working_VVG diligently_AV0 in_PRP places_NN2 
fraught_AJ0 with_PRP hardships_NN2 and_CJC difficulties.We_NN0 will_VM0 
select_VVI excellent_AJ0 cadres_NN2 from_PRP primary-level_AJ0 
organizations_NN2 and_CJC the_AT0 frontline_NN1 of_PRF production_NN1 to_TO0 
join_VVI Party_NN1 and_CJC government_NN1 leading_VVG organs_NN2 at_PRP 
all_DT0 levels_NN2 ._PUN 
We_PNP will_VM0 continue_VVI to_TO0 train_VVI cadres_NN2 on_PRP a_AT0 
large_AJ0 scale_NN1 ,_PUN making_VVG full_AJ0 use_NN1 of_PRF Party_NN1 
schools_NN2 ,_PUN schools_NN2 of_PRF administration_NN1 and_CJC cadre_NN1 
academies_NN2 to_TO0 substantially_AV0 improve_VVI the_AT0 quality_NN1 of_PRF 
cadres_NN2 ._PUN 
We_PNP will_VM0 do_VDI a_AT0 good_AJ0 job_NN1 in_PRP all_DT0 work_NN1 
related_VVN to_PRP retired_AJ0 cadres_NN2 ._PUN 
Implementing_VVG the_AT0 policy_NN1 of_PRF respect_NN1 for_PRP work_NN1 ,_PUN 
knowledge_NN1 ,_PUN talent_NN1 and_CJC creation_NN1 and_CJC adhering_VVG 
to_PRP the_AT0 principle_NN1 of_PRF the_AT0 Party_NN1 being_VBG in_PRP 
charge_PRP of_PRP personnel_NN2 ,_PUN we_PNP will_VM0 make_VVI plans_NN2 
for_PRP training_VVG all_DT0 types_NN2 of_PRF personnel_NN2 with_PRP the_AT0 
focus_NN1 on_PRP high-level_AJ0 and_CJC highly_AV0 skilled_AJ0 ones_NN2 ._PUN 
We_PNP will_VM0 make_VVI innovations_NN2 in_PRP systems_NN2 and_CJC 
mechanisms_NN2 for_PRP personnel_NN2 work_VVB and_CJC arouse_VVB the_AT0 
creativity_NN1 and_CJC enterprising_AJ0 spirit_NN1 of_PRF all_DT0 types_NN2 
of_PRF personnel_NN2 to_TO0 create_VVI a_AT0 new_AJ0 situation_NN1 in_PRP 
which_DTQ capable_AJ0 people_NN0 come_VVB forth_AV0 in_PRP great_AJ0 
numbers_NN2 and_CJC put_VVD their_DPS talents_NN2 to_PRP best_AJS use_NN1 
._PUN 
5_CRD ._PUN 
Consolidate_VVB and_CJC develop_VVB all_DT0 the_AT0 achievements_NN2 of_PRF 
the_AT0 campaign_NN1 to_TO0 educate_VVI Party_NN1 members_NN2 to_TO0 
preserve_VVI their_DPS vanguard_NN1 nature_NN1 ,_PUN and_CJC focus_VVI on_PRP 
strengthening_VVG primary_AJ0 Party_NN1 organizations_NN2 ._PUN 
The_AT0 vanguard_NN1 nature_NN1 is_VBZ the_AT0 source_NN1 of_PRF life_NN1 
and_CJC strength_NN1 for_PRP a_AT0 Marxist_AJ0 party_NN1 ,_PUN and_CJC has_VHZ 
to_TO0 be_VBI demonstrated_VVN by_PRP its_DPS tens_CRD of_PRF millions_CRD 
of_PRF members_NN2 of_PRF quality_NN1 ._PUN 
We_PNP must_VM0 ,_PUN therefore_AV0 ,_PUN do_VDB a_AT0 good_AJ0 job_NN1 in_PRP 
the_AT0 basic_AJ0 project_NN1 to_TO0 build_VVI a_AT0 strong_AJ0 Party_NN1 
membership_NN1 and_CJC keep_VVI improving_VVG their_DPS quality_NN1 ._PUN 
We_PNP will_VM0 earnestly_AV0 study_VVI and_CJC abide_VVI by_PRP the_AT0 
Party_NN1 Constitution_NN1 ,_PUN raise_VVB our_DPS awareness_NN1 of_PRF 
Party_NN1 membership_NN1 ,_PUN introduce_VVB the_AT0 practice_NN1 of_PRF 
regularly_AV0 reviewing_VVG Party_NN1 members_NN2 '_POS compliance_NN1 
with_PRP the_AT0 Party_NN1 spirit_NN1 ,_PUN expand_VVB channels_NN2 
through_PRP which_DTQ Party_NN1 members_NN2 serve_VVB the_AT0 people_NN0 ,_PUN 
institute_NN1 working_VVG procedures_NN2 for_PRP them_PNP to_TO0 stay_VVI 
in_PRP touch_PRP with_PRP and_CJC serve_VVB the_AT0 people_NN0 ,_PUN and_CJC 
improve_VVB the_AT0 permanent_AJ0 mechanism_NN1 whereby_AVQ Party_NN1 
members_NN2 regularly_AV0 go_VVB through_PRP education_NN1 and_CJC always_AV0 
retain_VVB their_DPS vanguard_NN1 nature.All_NN0 this_DT0 will_VM0 make_VVI 
Party_NN1 members_NN2 exemplars_NN2 who_PNQ always_AV0 keep_VVB in_PRP 
mind_NN1 the_AT0 purpose_NN1 of_PRF the_AT0 Party_NN1 and_CJC truly_AV0 
care_VVB for_PRP the_AT0 people_NN0 ._PUN 
We_PNP will_VM0 improve_VVI management_NN1 of_PRF Party_NN1 members_NN2 
among_PRP the_AT0 floating_AJ0 population_NN1 ,_PUN improve_VVB the_AT0 
Party_NN1 work_NN1 among_PRP rural_AJ0 migrant_NN1 workers_NN2 in_PRP 
cities_NN2 ,_PUN and_CJC set_VVD up_AVP a_AT0 sound_NN1 unified_VVD system_NN1 
for_PRP dynamic_AJ0 management_NN1 of_PRF Party_NN1 members_NN2 in_PRP 
both_DT0 urban_AJ0 and_CJC rural_AJ0 areas_NN2 ._PUN 
We_PNP will_VM0 improve_VVI the_AT0 quality_NN1 of_PRF newly_AV0 recruited_VVN 
Party_NN1 members_NN2 ,_PUN optimize_VVB the_AT0 composition_NN1 of_PRF 
Party_NN1 membership_NN1 ,_PUN and_CJC promptly_AV0 deal_VVB with_PRP 
unqualified_AJ0 members_NN2 ._PUN 
--_AJ0 Primary_AJ0 Party_NN1 organizations_NN2 constitute_VVB the_AT0 
organizational_AJ0 foundation_NN1 for_PRP the_AT0 Party_NN1 to_TO0 play_VVI 
its_DPS governance_NN1 role_NN1 ._PUN 
We_PNP will_VM0 implement_VVI the_AT0 responsibility_NN1 system_NN1 for_PRP 
building_VVG the_AT0 Party_NN1 and_CJC advance_VVB all-round_AJ0 
development_NN1 of_PRF primary_AJ0 Party_NN1 organizations_NN2 in_PRP 
villages_NN2 ,_PUN enterprises_NN2 ,_PUN urban_AJ0 communities_NN2 ,_PUN 
Party_NN1 and_CJC government_NN1 organs_NN2 ,_PUN schools_NN2 ,_PUN new_AJ0 
social_AJ0 organizations_NN2 ,_PUN etc.We_NN0 will_VM0 give_VVI full_AJ0 
play_NN1 to_PRP the_AT0 role_NN1 of_PRF primary_AJ0 Party_NN1 
organizations_NN2 in_PRP promoting_VVG development_NN1 ,_PUN serving_VVG 
the_AT0 people_NN0 ,_PUN rallying_VVG public_AJ0 support_NN1 and_CJC 
promoting_VVG harmony_NN1 by_PRP optimizing_VVG their_DPS setups_NN2 ,_PUN 
expanding_VVG their_DPS coverage_NN1 and_CJC making_VVG innovations_NN2 in_PRP 
the_AT0 way_NN1 they_PNP function_VVB ._PUN 
We_PNP will_VM0 develop_VVI primary_AJ0 Party_NN1 organizations_NN2 to_TO0 
promote_VVI development_NN1 of_PRF other_AJ0 organizations_NN2 at_PRP the_AT0 
primary_AJ0 level_NN1 ._PUN 
We_PNP will_VM0 launch_VVI intensive_AJ0 campaigns_NN2 in_PRP primary_AJ0 
Party_NN1 organizations_NN2 and_CJC among_PRP Party_NN1 members_NN2 to_TO0 
encourage_VVI them_PNP to_TO0 excel_VVI in_PRP their_DPS performances_NN2 
._PUN 
We_PNP will_VM0 set_VVI up_AVP a_AT0 sound_NN1 mechanism_NN1 for_PRP 
mutual_AJ0 assistance_NN1 between_PRP urban_AJ0 and_CJC rural_AJ0 primary_AJ0 
Party_NN1 organizations_NN2 ._PUN 
We_PNP will_VM0 develop_VVI modern_AJ0 distance_NN1 learning_NN1 programs_NN2 
for_PRP Party_NN1 members_NN2 and_CJC cadres_NN2 in_PRP rural_AJ0 areas_NN2 
throughout_PRP the_AT0 country_NN1 ._PUN 
We_PNP will_VM0 set_VVI up_AVP a_AT0 sound_NN1 mechanism_NN1 of_PRF 
incentives_NN2 ,_PUN solicitude_NN1 and_CJC assistance_NN1 in_PRP the_AT0 
Party_NN1 to_TO0 show_VVI concern_NN1 for_PRP cadres_NN2 at_PRP the_AT0 
primary_AJ0 level_NN1 ,_PUN for_PRP elderly_AJ0 Party_NN1 members_NN2 and_CJC 
for_PRP those_DT0 who_PNQ live_VVB in_PRP straitened_AJ0 circumstances_NN2 
._PUN 
We_PNP will_VM0 pay_VVI attention_NN1 to_PRP ensuring_VVG funding_NN1 and_CJC 
space_NN1 for_PRP activities_NN2 of_PRF primary_AJ0 Party_NN1 
organizations_NN2 ._PUN 
6_CRD ._PUN 
Effectively_AV0 improve_VVB the_AT0 Party_NN1 's_POS style_NN1 of_PRF work_NN1 
and_CJC focus_VVB on_PRP combating_VVG corruption_NN1 and_CJC upholding_VVG 
integrity_NN1 ._PUN 
The_AT0 Party_NN1 's_POS fine_AJ0 style_NN1 of_PRF work_NN1 is_VBZ a_AT0 
great_AJ0 force_NN1 holding_VVG Party_NN1 members_NN2 together_AV0 and_CJC 
winning_VVG popular_AJ0 support_NN1 ._PUN 
We_PNP must_VM0 uphold_VVI the_AT0 viewpoint_NN1 of_PRF historical_AJ0 
materialism_NN1 that_CJT it_PNP is_VBZ the_AT0 people_NN0 who_PNQ make_VVB 
history_NN1 ,_PUN remain_VVB committed_VVN to_PRP serving_VVG the_AT0 
people_NN0 wholeheartedly_AV0 and_CJC adhere_VVB to_PRP the_AT0 mass_AJ0 
line.We_NN0 must_VM0 earnestly_AV0 listen_VVI to_PRP their_DPS appeals_NN2 
,_PUN truthfully_AV0 reflect_VVB their_DPS wishes_NN2 ,_PUN sincerely_AV0 
help_VVB alleviate_VVI their_DPS hardships_NN2 and_CJC do_VDB more_DT0 
practical_AJ0 work_VVI for_PRP their_DPS benefit_NN1 ,_PUN putting_VVG 
into_PRP practice_NN1 the_AT0 principle_NN1 of_PRF exercising_VVG power_NN1 
for_PRP the_AT0 people_NN0 ,_PUN showing_VVG concern_NN1 for_PRP them_PNP 
and_CJC working_VVG for_PRP their_DPS interests_NN2 ._PUN 
We_PNP will_VM0 seek_VVI progress_NN1 in_PRP every_AT0 aspect_NN1 of_PRF 
our_DPS endeavor_NN1 in_PRP a_AT0 realistic_AJ0 and_CJC pragmatic_AJ0 way_NN1 
and_CJC do_VDB more_DT0 to_TO0 reinforce_VVI the_AT0 groundwork_NN1 for_PRP 
long-term_AJ0 benefit_NN1 ._PUN 
We_PNP need_VVB to_TO0 carry_VVI out_AVP more_DT0 investigations_NN2 and_CJC 
studies_NN2 ,_PUN improve_VVB our_DPS styles_NN2 of_PRF study_NN1 and_CJC 
writing_NN1 ,_PUN cut_VVB the_AT0 number_NN1 of_PRF meetings_NN2 and_CJC 
official_AJ0 documents_NN2 ,_PUN and_CJC oppose_VVB formalism_NN1 ,_PUN 
bureaucracy_NN1 and_CJC deception_NN1 ._PUN 
We_PNP need_VVB to_PRP practice_NN1 economy_NN1 ,_PUN always_AV0 be_VBI 
frugal_AJ0 and_CJC hardworking_AJ0 ,_PUN and_CJC oppose_VVB extravagance_NN1 
and_CJC waste_NN1 ._PUN 
All_DT0 Party_NN1 members_NN2 ,_PUN especially_AV0 leading_AJ0 cadres_NN2 
,_PUN must_VM0 uphold_VVI the_AT0 Party_NN1 spirit_NN1 ,_PUN be_VBI 
impeccable_AJ0 in_PRP moral_AJ0 standards_NN2 and_CJC play_VVB an_AT0 
exemplary_AJ0 role_NN1 in_PRP society_NN1 ._PUN 
We_PNP need_VVB to_TO0 strengthen_VVI education_NN1 in_PRP the_AT0 Party_NN1 
's_POS style_NN1 of_PRF work_NN1 and_CJC Party_NN1 discipline_NN1 and_CJC 
vigorously_AV0 practice_NN1 criticism_NN1 and_CJC self-criticism_AJ0 so_CJS 
that_DT0 leading_AJ0 cadres_NN2 will_VM0 observe_VVI Party_NN1 discipline_NN1 
and_CJC state_VVI laws_NN2 in_PRP an_AT0 exemplary_AJ0 way_NN1 ,_PUN carry_VVB 
forward_AV0 the_AT0 Party_NN1 's_POS fine_AJ0 traditions_NN2 and_CJC 
promote_VVB new_AJ0 healthy_AJ0 trends.With_NN0 the_AT0 Party_NN1 's_POS 
fine_AJ0 style_NN1 of_PRF work_NN1 ,_PUN we_PNP will_VM0 be_VBI able_AJ0 
to_TO0 improve_VVI the_AT0 work_NN1 style_NN1 of_PRF the_AT0 government_NN1 
and_CJC the_AT0 conduct_NN1 of_PRF the_AT0 general_AJ0 public_NN1 ._PUN 
The_AT0 CPC_NP0 never_AV0 tolerates_VVZ corruption_NN1 or_CJC any_DT0 
other_AJ0 negative_AJ0 phenomena_NN2 ._PUN 
This_DT0 is_VBZ determined_VVN by_PRP its_DPS nature_NN1 and_CJC purpose_NN1 
._PUN 
Resolutely_AV0 punishing_AJ0 and_CJC effectively_AV0 preventing_VVG 
corruption_NN1 bears_NN2 on_PRP the_AT0 popular_AJ0 support_NN1 for_PRP 
the_AT0 Party_NN1 and_CJC on_PRP its_DPS very_AJ0 survival_NN1 ,_PUN and_CJC 
is_VBZ therefore_AV0 a_AT0 major_AJ0 political_AJ0 task_NN1 the_AT0 Party_NN1 
must_VM0 attend_VVI to_PRP at_PRP all_DT0 times_NN2 ._PUN 
All_DT0 Party_NN1 members_NN2 must_VM0 be_VBI fully_AV0 aware_AJ0 that_CJT 
fighting_VVG corruption_NN1 will_VM0 be_VBI a_AT0 protracted_AJ0 ,_PUN 
complicated_AJ0 and_CJC arduous_AJ0 battle_NN1 ,_PUN attach_VVB greater_AJC 
importance_NN1 to_PRP combating_VVG corruption_NN1 and_CJC upholding_VVG 
integrity_NN1 and_CJC take_VVB a_AT0 clear_AJ0 stand_NN1 against_PRP 
corruption_NN1 ._PUN 
We_PNP will_VM0 fight_VVI corruption_NN1 in_PRP a_AT0 comprehensive_AJ0 
way_NN1 ,_PUN address_VVB both_AV0 its_DPS symptoms_NN2 and_CJC root_NN1 
cause_NN1 and_CJC combine_VVB punishment_NN1 with_PRP prevention_NN1 ,_PUN 
with_PRP the_AT0 emphasis_NN1 on_PRP prevention_NN1 ,_PUN thus_AV0 
effectively_AV0 improving_VVG the_AT0 institutions_NN2 for_PRP punishing_VVG 
and_CJC preventing_VVG corruption.While_NN0 resolutely_AV0 cracking_VVG 
down_AVP on_PRP corruption_NN1 ,_PUN we_PNP will_VM0 work_VVI harder_AJC 
to_TO0 remove_VVI its_DPS root_NN1 cause_NN1 and_CJC take_VVI preventive_AJ0 
measures_NN2 through_PRP improving_VVG relevant_AJ0 institutions_NN2 and_CJC 
expanding_VVG our_DPS efforts_NN2 to_TO0 curb_VVI corruption_NN1 at_PRP 
the_AT0 source_NN1 ._PUN 
We_PNP will_VM0 strictly_AV0 implement_VVI the_AT0 responsibility_NN1 
system_NN1 for_PRP improving_VVG the_AT0 Party_NN1 's_POS style_NN1 of_PRF 
work_NN1 and_CJC upholding_VVG integrity_NN1 ._PUN 
We_PNP will_VM0 deepen_VVI reform_NN1 ,_PUN make_VVB institutional_AJ0 
innovation_NN1 ,_PUN foster_VVB a_AT0 culture_NN1 of_PRF integrity_NN1 and_CJC 
develop_VVB a_AT0 permanent_AJ0 education_NN1 mechanism_NN1 to_TO0 resist_VVI 
corruption_NN1 and_CJC decadence_NN1 ,_PUN a_AT0 system_NN1 for_PRP 
combating_VVG corruption_NN1 and_CJC upholding_VVG integrity_NN1 and_CJC a_AT0 
mechanism_NN1 for_PRP monitoring_VVG the_AT0 exercise_NN1 of_PRF power_NN1 
._PUN 
We_PNP need_VVB to_TO0 strengthen_VVI the_AT0 unified_AJ0 management_NN1 
of_PRF representative_AJ0 offices_NN2 of_PRF Party_NN1 discipline_NN1 
inspection_NN1 commissions_NN2 and_CJC government_NN1 supervision_NN1 
departments_NN2 ,_PUN and_CJC improve_VVB the_AT0 system_NN1 of_PRF 
inspection_NN1 tours_NN2 ._PUN 
We_PNP will_VM0 do_VDI our_DPS best_AJS to_TO0 ensure_VVI that_DT0 leading_AJ0 
cadres_NN2 are_VBB clean_AJ0 and_CJC self-disciplined_AJ0 and_CJC that_DT0 
Party_NN1 members_NN2 and_CJC cadres_NN2 are_VBB better_AV0 able_AJ0 to_TO0 
resist_VVI corruption_NN1 and_CJC decadence_NN1 ._PUN 
We_PNP must_VM0 resolutely_AV0 stop_VVI unhealthy_AJ0 practices_NN2 that_CJT 
hurt_VVB public_AJ0 interests_NN2 ,_PUN and_CJC take_VVB effective_AJ0 
measures_NN2 to_TO0 deal_VVI with_PRP matters_NN2 that_CJT cause_VVB 
strong_AJ0 public_AJ0 resentment_NN1 ._PUN 
We_PNP must_VM0 see_VVI to_PRP it_PNP that_CJT all_DT0 cases_NN2 involving_VVG 
violation_NN1 of_PRF law_NN1 and_CJC discipline_NN1 are_VBB thoroughly_AV0 
investigated_VVN and_CJC dealt_VVN with_PRP ,_PUN and_CJC that_CJT all_DT0 
corruptionists_NN2 are_VBB severely_AV0 punished_VVN according_PRP to_PRP 
law_NN1 without_PRP fail_NN1 ._PUN
