# Supplementary material for: Unraveling image construction by modality: Corpus-based diachronic insights into the reports to the Party Congress of China
Source: PLoS One. 2025 Mar 5;20(3):e0316017. doi: 10.1371/journal.pone.0316017 (PMC11882057; doi:10.1371/journal.pone.0316017)
Supplement: S1 File — (ZIP) [file pone.0316017.s001.zip › S1_Fig.zip/Corpus/Annotations/Annotations of the RNCs sections(by section)/S6_party building/18.EN_S6_party building - .txt]

XII_CRD ._PUN 
Making_VVG Party_NN1 Building_NN1 More_AV0 Scientific_AJ0 in_PRP All_DT0 
Respects_NN2 Rallying_VVG and_CJC leading_VVG the_AT0 people_NN0 in_PRP 
completing_VVG the_AT0 building_NN1 of_PRF a_AT0 moderately_AV0 prosperous_AJ0 
society_NN1 in_PRP all_DT0 respects_NN2 ,_PUN in_PRP advancing_AJ0 
socialist_AJ0 modernization_NN1 and_CJC in_PRP achieving_VVG the_AT0 great_AJ0 
renewal_NN1 of_PRF the_AT0 Chinese_AJ0 nation_NN1 is_VBZ an_AT0 important_AJ0 
mission_NN1 for_PRP our_DPS Party_NN1 ._PUN 
When_CJS the_AT0 Party_NN1 maintains_VVZ its_DPS strength_NN1 and_CJC 
close_AJ0 ties_NN2 with_PRP the_AT0 people_NN0 ,_PUN China_NP0 enjoys_VVZ 
prosperity_NN1 and_CJC stability_NN1 and_CJC the_AT0 Chinese_AJ0 people_NN0 
live_VVB in_PRP peace_NN1 and_CJC happiness_NN1 ._PUN 
Facing_VVG the_AT0 new_AJ0 developments_NN2 ,_PUN the_AT0 progress_NN1 in_PRP 
our_DPS cause_NN1 and_CJC the_AT0 expectation_NN1 the_AT0 people_NN0 have_VHB 
of_PRF us_PNP ,_PUN we_PNP should_VM0 comprehensively_AV0 carry_VVI out_AVP 
the_AT0 great_AJ0 new_AJ0 undertaking_NN1 of_PRF Party_NN1 building_NN1 in_PRP 
an_AT0 innovative_AJ0 reform-driven_AJ0 manner_NN1 and_CJC make_VVB Party_NN1 
building_NN1 more_AV0 scientific_AJ0 in_PRP all_DT0 respects_NN2 ._PUN 
The_AT0 whole_AJ0 Party_NN1 must_VM0 bear_VVI in_PRP mind_NN1 that_CJT 
only_AV0 by_PRP taking_VVG root_NN1 among_PRP the_AT0 people_NN0 and_CJC 
delivering_VVG benefits_NN2 to_PRP them_PNP can_VM0 the_AT0 Party_NN1 
remain_VVI invincible_AJ0 ,_PUN and_CJC that_CJT only_AV0 by_PRP being_VBG 
on_PRP guard_NN1 against_PRP adversity_NN1 in_PRP times_NN2 of_PRF peace_NN1 
and_CJC forging_VVG boldly_AV0 ahead_AV0 can_VM0 the_AT0 Party_NN1 remain_VVI 
in_PRP the_AT0 forefront_NN1 of_PRF the_AT0 times_NN2 ._PUN 
Under_PRP new_AJ0 conditions_NN2 ,_PUN the_AT0 Party_NN1 faces_VVZ 
complicated_AJ0 and_CJC severe_AJ0 long-term_AJ0 tests_NN2 in_PRP 
exercising_VVG governance_NN1 ,_PUN carrying_VVG out_AVP reform_NN1 and_CJC 
opening_VVG up_AVP and_CJC developing_VVG the_AT0 market_NN1 economy_NN1 
as_PRP well_PRP as_PRP tests_NN2 from_PRP the_AT0 external_AJ0 
environment.And_NN0 the_AT0 whole_AJ0 Party_NN1 is_VBZ confronted_VVN with_PRP 
increasingly_AV0 grave_AJ0 dangers_NN2 of_PRF lacking_VVG in_PRP drive_NN1 
,_PUN incompetence_NN1 ,_PUN being_VBG out_PRP of_PRP touch_PRP with_PRP 
the_AT0 people_NN0 ,_PUN corruption_NN1 and_CJC other_AJ0 misconduct_NN1 ._PUN 
We_PNP should_VM0 steadily_AV0 improve_VVI the_AT0 Party_NN1 's_POS art_NN1 
of_PRF leadership_NN1 and_CJC governance_NN1 ;_PUN and_CJC increase_VVB 
its_DPS ability_NN1 to_TO0 resist_VVI corruption_NN1 ,_PUN prevent_VVB 
degeneration_NN1 and_CJC ward_NN1 off_PRP risks_NN2 -_PUN this_DT0 is_VBZ 
a_AT0 major_AJ0 issue_NN1 the_AT0 Party_NN1 must_VM0 solve_VVI in_AV0 
order_AV0 to_TO0 consolidate_VVI its_DPS position_NN1 as_PRP the_AT0 
governing_AJ0 party_NN1 and_CJC carry_VVB out_AVP its_DPS mission_NN1 of_PRF 
governance_NN1 ._PUN 
All_DT0 Party_NN1 members_NN2 must_VM0 heighten_VVI their_DPS sense_NN1 of_PRF 
urgency_NN1 and_CJC sense_NN1 of_PRF responsibility_NN1 and_CJC focus_VVB 
on_PRP strengthening_VVG the_AT0 Party_NN1 's_POS governance_NN1 capacity_NN1 
,_PUN advanced_AJ0 nature_NN1 and_CJC purity.We_NN0 should_VM0 continue_VVI 
to_TO0 free_VVI up_AVP our_DPS minds_NN2 and_CJC carry_VVI out_AVP reform_NN1 
and_CJC innovation_NN1 ,_PUN and_CJC uphold_VVB the_AT0 principle_NN1 that_CJT 
the_AT0 Party_NN1 should_VM0 supervise_VVI its_DPS own_DT0 conduct_NN1 and_CJC 
run_VVI itself_PNX with_PRP strict_AJ0 discipline.We_NN0 should_VM0 make_VVI 
all-around_DT0 efforts_NN2 to_TO0 strengthen_VVI the_AT0 Party_NN1 
theoretically_AV0 and_CJC organizationally_AV0 and_CJC improve_VVB its_DPS 
conduct.We_NN0 should_VM0 become_VVI better_AV0 able_AJ0 to_TO0 fight_VVI 
corruption_NN1 ,_PUN uphold_VVB Party_NN1 integrity_NN1 and_CJC improve_VVB 
Party_NN1 rules_NN2 and_CJC regulations.We_NN0 should_VM0 enhance_VVI our_DPS 
capacity_NN1 for_PRP self-purity_NN1 ,_PUN self-improvement_NN1 ,_PUN 
self-development_NN1 and_CJC self-innovation_AJ0 and_CJC build_VVB the_AT0 
Party_NN1 into_PRP an_AT0 innovative_AJ0 ,_PUN service-oriented_AJ0 and_CJC 
learning_VVG Marxist_AJ0 governing_AJ0 party.By_NN0 taking_VVG these_DT0 
steps_NN2 ,_PUN we_PNP can_VM0 ensure_VVI that_CJT the_AT0 Party_NN1 is_VBZ 
always_AV0 the_AT0 firm_AJ0 leadership_NN1 core_NN1 guiding_AJ0 the_AT0 
cause_NN1 of_PRF socialism_NN1 with_PRP Chinese_AJ0 characteristics_NN2 ._PUN 
1_CRD ._PUN 
Be_VBB firm_AJ0 in_PRP our_DPS ideal_AJ0 and_CJC conviction_NN1 and_CJC 
remain_VVB true_AJ0 to_PRP the_AT0 faith_NN1 of_PRF Communists_NN2 
Communists_NN2 '_POS faith_NN1 in_PRP Marxism_NN1 ,_PUN socialism_NN1 and_CJC 
communism_NN1 is_VBZ their_DPS political_AJ0 soul_NN1 and_CJC sustains_VVZ 
them_PNP in_PRP all_DT0 tests_NN2 ._PUN 
We_PNP should_VM0 give_VVI high_AJ0 priority_NN1 to_PRP developing_VVG the_AT0 
Party_NN1 's_POS theory_NN1 ,_PUN which_DTQ is_VBZ essential_AJ0 for_PRP 
Party_NN1 building.We_NN0 should_VM0 study_VVI Marxism-Leninism_NP0 ,_PUN 
Mao_NP0 Zedong_NP0 Thought_VVD and_CJC the_AT0 system_NN1 of_PRF theories_NN2 
of_PRF socialism_NN1 with_PRP Chinese_AJ0 characteristics_NN2 and_CJC 
intensively_AV0 study_VVB and_CJC apply_VVB the_AT0 Scientific_AJ0 Outlook_NN1 
on_PRP Development.We_NP0 should_VM0 build_VVI learning_NN1 Party_NN1 
organizations_NN2 ,_PUN educate_VVB Party_NN1 members_NN2 and_CJC 
officials_NN2 in_PRP our_DPS shared_AJ0 ideal_NN1 of_PRF socialism_NN1 
with_PRP Chinese_AJ0 characteristics_NN2 and_CJC encourage_VVB them_PNP to_TO0 
unremittingly_AV0 pursue_VVI this_DT0 ideal_AJ0 ._PUN 
We_PNP should_VM0 intensify_VVI education_NN1 in_PRP the_AT0 Party_NN1 
spirit_NN1 ,_PUN which_DTQ is_VBZ at_PRP the_AT0 core_NN1 of_PRF Party_NN1 
building_NN1 ,_PUN study_NN1 Party_NN1 history_NN1 ,_PUN and_CJC gain_VVB 
a_AT0 full_AJ0 understanding_NN1 of_PRF the_AT0 experience_NN1 and_CJC 
lessons_NN2 reviewed_VVN in_PRP the_AT0 Party_NN1 's_POS two_CRD 
resolutions_NN2 on_PRP certain_AJ0 questions_NN2 in_PRP its_DPS history.We_NN0 
should_VM0 carry_VVI forward_AV0 the_AT0 Party_NN1 's_POS fine_AJ0 
traditions_NN2 and_CJC conduct_NN1 and_CJC make_VVB its_DPS members_NN2 
and_CJC officials_NN2 develop_VVB a_AT0 firm_NN1 and_CJC correct_AJ0 
worldview_NN1 and_CJC a_AT0 firm_NN1 and_CJC correct_AJ0 attitude_NN1 
toward_PRP power_NN1 and_CJC career_NN1 ,_PUN take_VVB a_AT0 committed_AJ0 
political_AJ0 stand_NN1 and_CJC become_VVB better_AV0 able_AJ0 to_TO0 tell_VVI 
right_AV0 from_PRP wrong_AJ0 on_PRP major_AJ0 issues_NN2 of_PRF principle_NN1 
._PUN 
We_PNP should_VM0 raise_VVI the_AT0 moral_AJ0 standards_NN2 of_PRF Party_NN1 
members_NN2 ,_PUN which_DTQ are_VBB the_AT0 foundation_NN1 of_PRF Party_NN1 
building_NN1 ,_PUN encourage_VVB Party_NN1 members_NN2 and_CJC officials_NN2 
to_TO0 become_VVI role_NN1 models_NN2 in_PRP practicing_VVG socialist_AJ0 
views_NN2 on_PRP honor_NN1 and_CJC disgrace_NN1 ,_PUN and_CJC urge_VVB 
them_PNP to_TO0 observe_VVI the_AT0 Party_NN1 spirit_NN1 and_CJC ethical_AJ0 
standards_NN2 and_CJC set_VVB good_AJ0 examples_NN2 for_PRP the_AT0 
public.We_NN0 should_VM0 encourage_VVI Party_NN1 members_NN2 and_CJC 
officials_NN2 to_TO0 become_VVI paragons_NN2 of_PRF socialist_AJ0 ethics_NN0 
,_PUN lead_VVB in_PRP fostering_VVG a_AT0 social_AJ0 trend_NN1 of_PRF 
honesty_NN1 and_CJC integrity_NN1 ,_PUN uphold_VVB fairness_NN1 and_CJC 
justice_NN1 ,_PUN and_CJC thus_AV0 demonstrate_VVB with_PRP concrete_AJ0 
actions_NN2 the_AT0 moral_AJ0 integrity_NN1 of_PRF Communists_NN2 ._PUN 
2_CRD ._PUN 
Put_VVB people_NN0 first_ORD ,_PUN exercise_VVB governance_NN1 for_PRP the_AT0 
people_NN0 and_CJC always_AV0 maintain_VVB close_AJ0 ties_NN2 with_PRP 
them_PNP Serving_VVG the_AT0 people_NN0 is_VBZ the_AT0 fundamental_AJ0 
purpose_NN1 of_PRF the_AT0 Party_NN1 ,_PUN and_CJC putting_VVG people_NN0 
first_ORD and_CJC exercising_VVG governance_NN1 for_PRP the_AT0 people_NN0 
is_VBZ the_AT0 ultimate_AJ0 yardstick_NN1 for_PRP judging_VVG all_DT0 the_AT0 
Party_NN1 's_POS performance_NN1 in_PRP this_DT0 regard_NN1 ._PUN 
At_PRP all_DT0 times_NN2 we_PNP must_VM0 put_VVI the_AT0 people_NN0 's_POS 
interests_NN2 above_PRP everything_PNI else_AV0 ,_PUN be_VBI of_PRF one_CRD 
mind_NN1 with_PRP the_AT0 people_NN0 ,_PUN share_VVB a_AT0 common_AJ0 
destiny_NN1 with_PRP them_PNP ,_PUN and_CJC rely_VVB on_PRP them_PNP to_TO0 
propel_VVI history_NN1 forward_AV0 ._PUN 
To_TO0 maintain_VVI the_AT0 Party_NN1 's_POS advanced_AJ0 nature_NN1 and_CJC 
purity_NN1 ,_PUN we_PNP should_VM0 carry_VVI out_AVP intensive_AJ0 
activities_NN2 throughout_PRP the_AT0 Party_NN1 to_TO0 study_VVI and_CJC 
practice_NN1 its_DPS mass_AJ0 line_NN1 ,_PUN with_PRP the_AT0 focus_NN1 on_PRP 
the_AT0 need_NN1 to_TO0 serve_VVI the_AT0 people_NN0 and_CJC to_TO0 be_VBI 
down-to-earth_AJ0 ,_PUN honest_AJ0 and_CJC upright_AV0 in_PRP conduct.We_NN0 
should_VM0 solve_VVI pressing_AJ0 problems_NN2 of_PRF keen_AJ0 concern_NN1 
to_PRP the_AT0 people_NN0 ,_PUN and_CJC raise_VVB our_DPS ability_NN1 to_TO0 
do_VDI people-related_AJ0 work_NN1 well_AV0 under_AV0 new_AJ0 conditions_NN2 
._PUN 
We_PNP should_VM0 improve_VVI the_AT0 system_NN1 for_PRP Party_NN1 members_NN2 
and_CJC officials_NN2 to_TO0 maintain_VVI direct_AJ0 contact_NN1 with_PRP 
the_AT0 people_NN0 ._PUN 
We_PNP should_VM0 consult_VVI the_AT0 people_NN0 on_PRP governance_NN1 ,_PUN 
learn_VVB about_PRP their_DPS needs_NN2 ,_PUN seek_VVB their_DPS advice_NN1 
,_PUN and_CJC draw_VVB wisdom_NN1 and_CJC strength_NN1 from_PRP their_DPS 
great_AJ0 practices_NN2 ._PUN 
We_PNP should_VM0 endeavor_VVI to_TO0 bring_VVI prosperity_NN1 to_PRP the_AT0 
people_NN0 and_CJC promote_VVI national_AJ0 renewal_NN1 ,_PUN be_VBI eager_AJ0 
to_TO0 blaze_VVI new_AJ0 trails_NN2 and_CJC live_VVI up_PRP to_PRP our_DPS 
responsibility_NN1 ,_PUN and_CJC deliver_VVB more_AV0 concrete_AJ0 
services_NN2 to_PRP the_AT0 satisfaction_NN1 of_PRF the_AT0 people_NN0 ._PUN 
We_PNP should_VM0 always_AV0 work_VVI hard_AJ0 and_CJC practice_NN1 
economy.We_NN0 should_VM0 make_VVI determined_AJ0 efforts_NN2 to_TO0 
improve_VVI the_AT0 style_NN1 of_PRF writing_NN1 and_CJC the_AT0 conduct_NN1 
of_PRF meetings_NN2 ,_PUN and_CJC reject_VVB undesirable_AJ0 practices_NN2 
such_PRP as_PRP mediocrity_NN1 ,_PUN laziness_NN1 ,_PUN laxity_NN1 and_CJC 
extravagance_NN1 ,_PUN the_AT0 practice_NN1 of_PRF just_AV0 going_VVG 
through_PRP formalities_NN2 ,_PUN and_CJC bureaucratism.We_NN0 should_VM0 
use_VVI the_AT0 Party_NN1 's_POS fine_AJ0 conduct_NN1 to_TO0 enhance_VVI 
Party_NN1 cohesiveness_NN1 ,_PUN win_VVB popular_AJ0 support_NN1 and_CJC 
improve_VVB the_AT0 conduct_NN1 of_PRF the_AT0 government_NN1 and_CJC the_AT0 
general_AJ0 public_NN1 ._PUN 
We_PNP should_VM0 support_VVI people_NN0 's_POS organizations_NN2 such_PRP 
as_PRP trade_NN1 unions_NN2 ,_PUN the_AT0 Chinese_AJ0 Communist_AJ0 Youth_NN1 
League_NN1 and_CJC women_NN2 's_POS federations_NN2 in_PRP fully_AV0 
playing_VVG their_DPS roles_NN2 as_CJS bridges_NN2 linking_VVG the_AT0 
Party_NN1 and_CJC government_NN1 with_PRP the_AT0 people_NN0 ,_PUN voicing_VVG 
public_AJ0 concern_NN1 and_CJC protecting_VVG people_NN0 's_POS legitimate_AJ0 
rights_NN2 and_CJC interests_NN2 ._PUN 
3_CRD ._PUN 
Vigorously_AV0 promote_VVB intra-Party_AJ0 democracy_NN1 and_CJC enhance_VVB 
the_AT0 Party_NN1 's_POS creative_AJ0 vitality_NN1 Intra-Party_AJ0 
democracy_NN1 is_VBZ the_AT0 life_NN1 of_PRF the_AT0 Party_NN1 ._PUN 
We_PNP should_VM0 adhere_VVI to_PRP democratic_AJ0 centralism_NN1 ,_PUN 
improve_VVB institutions_NN2 for_PRP intra-Party_AJ0 democracy_NN1 ,_PUN 
and_CJC promote_VVB people_NN0 's_POS democracy_NN1 with_PRP intra-Party_AJ0 
democracy_NN1 ._PUN 
We_PNP should_VM0 uphold_VVI the_AT0 principal_AJ0 position_NN1 of_PRF 
Party_NN1 members_NN2 ,_PUN better_AV0 protect_VVI their_DPS democratic_AJ0 
rights_NN2 ,_PUN and_CJC conduct_VVB criticism_NN1 and_CJC 
self-criticism.We_NN0 should_VM0 foster_VVI comradely_AV0 relations_NN2 
based_VVN on_PRP equality_NN1 and_CJC democratic_AJ0 principles_NN2 ,_PUN 
a_AT0 political_AJ0 atmosphere_NN1 that_CJT encourages_VVZ democratic_AJ0 
discussion_NN1 ,_PUN and_CJC an_AT0 institutional_AJ0 environment_NN1 for_PRP 
democratic_AJ0 oversight.We_NN0 should_VM0 ensure_VVI that_DT0 Party_NN1 
members_NN2 have_VHB the_AT0 right_NN1 to_TO0 stay_VVI informed_VVN of_PRF 
,_PUN participate_VVB in_AVP and_CJC oversee_VVB Party_NN1 affairs_NN2 ,_PUN 
as_PRP well_PRP as_PRP the_AT0 right_NN1 to_TO0 vote_VVI ._PUN 
We_PNP should_VM0 improve_VVI the_AT0 system_NN1 of_PRF Party_NN1 
congresses_NN2 ,_PUN raise_VVB the_AT0 proportion_NN1 of_PRF delegates_NN2 
from_PRP among_PRP workers_NN2 and_CJC farmers_NN2 to_PRP them_PNP ,_PUN 
implement_NN1 and_CJC improve_VVB the_AT0 tenure_NN1 system_NN1 for_PRP 
delegates_NN2 to_PRP Party_NN1 congresses_NN2 ,_PUN experiment_NN1 with_PRP 
a_AT0 system_NN1 of_PRF annual_AJ0 sessions_NN2 of_PRF the_AT0 Party_NN1 
congresses_NN2 at_PRP the_AT0 town_NN1 and_CJC township_NN1 level_NN1 ,_PUN 
proceed_VVB with_PRP trials_NN2 of_PRF the_AT0 system_NN1 of_PRF Party_NN1 
congresses_NN2 with_PRP a_AT0 fixed_AJ0 term_NN1 in_PRP selected_AJ0 
counties_NN2 and_CJC county-level_AJ0 cities_NN2 and_CJC districts_NN2 ,_PUN 
and_CJC introduce_VVB the_AT0 system_NN1 for_PRP delegates_NN2 to_PRP 
Party_NN1 congresses_NN2 to_TO0 submit_VVI proposals_NN2 ._PUN 
We_PNP should_VM0 improve_VVI the_AT0 system_NN1 of_PRF intra-Party_AJ0 
election_NN1 ,_PUN and_CJC standards_NN2 governing_VVG multi-candidate_AJ0 
nomination_NN1 and_CJC election_NN1 ,_PUN and_CJC create_VVB procedures_NN2 
and_CJC a_AT0 climate_NN1 that_CJT fully_AV0 embody_VVB the_AT0 will_NN1 
of_PRF voters_NN2 ._PUN 
We_PNP should_VM0 strengthen_VVI the_AT0 decision-making_NN1 and_CJC 
oversight_VVI role_NN1 of_PRF plenary_AJ0 sessions_NN2 of_PRF Party_NN1 
committees_NN2 and_CJC improve_VVB procedural_AJ0 rules_NN2 and_CJC 
decision-making_AJ0 procedures_NN2 of_PRF their_DPS standing_NN1 
committees.We_NN0 should_VM0 also_AV0 improve_VVI the_AT0 system_NN1 for_PRP 
local_AJ0 Party_NN1 committees_NN2 to_TO0 make_VVI decisions_NN2 on_PRP 
major_AJ0 issues_NN2 and_CJC appoint_VVI key_AJ0 officials_NN2 by_PRP 
ballot_NN1 ._PUN 
We_PNP should_VM0 expand_VVI intra-Party_AJ0 democracy_NN1 at_PRP the_AT0 
community_NN1 level_NN1 ,_PUN improve_VVB the_AT0 system_NN1 for_PRP Party_NN1 
members_NN2 to_TO0 assess_VVI the_AT0 performance_NN1 of_PRF leading_AJ0 
bodies_NN2 of_PRF community-level_AJ0 Party_NN1 organizations_NN2 on_PRP a_AT0 
regular_AJ0 basis_NN1 ,_PUN make_VVB arrangements_NN2 for_PRP Party_NN1 
members_NN2 to_TO0 sit_VVI in_AVP on_PRP meetings_NN2 of_PRF 
community-level_AJ0 Party_NN1 committees_NN2 and_CJC for_PRP delegates_NN2 
to_PRP Party_NN1 congresses_NN2 to_TO0 attend_VVI relevant_AJ0 meetings_NN2 
of_PRF Party_NN1 committees_NN2 at_PRP the_AT0 same_DT0 levels_NN2 ,_PUN 
both_AV0 in_PRP non-voting_AJ0 capacity_NN1 ,_PUN and_CJC thus_AV0 conduct_VVB 
intra-Party_AJ0 activities_NN2 in_PRP strict_AJ0 accordance_NN1 with_PRP 
these_DT0 principles_NN2 and_CJC make_VVB them_PNP more_AV0 transparent_AJ0 
._PUN 
4_CRD ._PUN 
Deepen_VVB reform_NN1 of_PRF the_AT0 system_NN1 for_PRP the_AT0 management_NN1 
of_PRF officials_NN2 and_CJC personnel_NN2 and_CJC build_VVB a_AT0 
contingent_NN1 of_PRF competent_AJ0 key_AJ0 officials_NN2 for_PRP 
governance_NN1 To_TO0 uphold_VVI and_CJC build_VVI socialism_NN1 with_PRP 
Chinese_AJ0 characteristics_NN2 ,_PUN it_PNP is_VBZ imperative_AJ0 to_TO0 
build_VVI a_AT0 contingent_NN1 of_PRF key_AJ0 officials_NN2 for_PRP 
governance_NN1 who_PNQ are_VBB firm_AJ0 in_PRP political_AJ0 conviction_NN1 
,_PUN competent_AJ0 and_CJC energetic_AJ0 and_CJC have_VHB fine_AJ0 
conduct_NN1 ._PUN 
We_PNP should_VM0 adhere_VVI to_PRP the_AT0 principle_NN1 of_PRF the_AT0 
Party_NN1 supervising_VVG the_AT0 performance_NN1 of_PRF officials.We_NN0 
should_VM0 appoint_VVI officials_NN2 on_PRP their_DPS merits_NN2 without_PRP 
regard_NN1 to_PRP their_DPS origins_NN2 ,_PUN select_AJ0 officials_NN2 on_PRP 
the_AT0 basis_NN1 of_PRF both_DT0 their_DPS moral_AJ0 integrity_NN1 and_CJC 
their_DPS professional_AJ0 competence_NN1 with_PRP priority_NN1 given_VVN 
to_PRP the_AT0 former_DT0 ,_PUN and_CJC promote_VVB officials_NN2 who_PNQ 
are_VBB outstanding_AJ0 in_PRP performance_NN1 and_CJC enjoy_VVB popular_AJ0 
support.We_NN0 should_VM0 deepen_VVI reform_NN1 of_PRF the_AT0 system_NN1 
for_PRP the_AT0 management_NN1 of_PRF officials_NN2 and_CJC personnel_NN2 
so_CJS that_CJS officials_NN2 with_PRP outstanding_AJ0 performance_NN1 in_PRP 
all_DT0 fields_NN2 will_VM0 come_VVI to_PRP the_AT0 fore_NN1 in_PRP large_AJ0 
numbers_NN2 ,_PUN and_CJC we_PNP should_VM0 tap_VVI their_DPS potential_NN1 
to_PRP the_AT0 full_AJ0 and_CJC put_VVD their_DPS talent_NN1 to_PRP best_AJS 
use_NN1 ._PUN 
We_PNP should_VM0 fully_AV0 and_CJC strictly_AV0 implement_VVB the_AT0 
principle_NN1 of_PRF selecting_VVG officials_NN2 in_PRP a_AT0 democratic_AJ0 
,_PUN open_VVB ,_PUN competitive_AJ0 and_CJC merits-based_AJ0 way_NN1 ,_PUN 
make_VVB the_AT0 management_NN1 of_PRF them_PNP more_AV0 democratic_AJ0 ,_PUN 
enhance_VVB democracy_NN1 ,_PUN improve_VVB the_AT0 way_NN1 of_PRF 
selecting_VVG officials_NN2 through_PRP competition_NN1 ,_PUN increase_VVB 
public_AJ0 trust_NN1 in_PRP the_AT0 selection_NN1 and_CJC appointment_NN1 
of_PRF officials_NN2 and_CJC ensure_VVB that_CJT honest_AJ0 people_NN0 are_VBB 
not_XX0 disadvantaged_AJ0 and_CJC schemers_NN2 do_VDB not_XX0 have_VHI 
their_DPS way_NN1 ._PUN 
We_PNP should_VM0 improve_VVI the_AT0 system_NN1 for_PRP assessing_VVG the_AT0 
performance_NN1 of_PRF officials_NN2 and_CJC require_VVB leading_AJ0 
officials_NN2 to_TO0 view_VVI their_DPS performance_NN1 for_PRP what_DTQ 
it_PNP is_VBZ ._PUN 
We_PNP should_VM0 improve_VVI the_AT0 system_NN1 for_PRP the_AT0 
management_NN1 of_PRF officials_NN2 ,_PUN conduct_VVB strict_AJ0 
supervision_NN1 over_PRP them_PNP ,_PUN strengthen_VVB training_NN1 and_CJC 
selection_NN1 of_PRF officials_NN2 as_CJS heads_NN2 of_PRF Party_NN1 and_CJC 
government_NN1 bodies_NN2 or_CJC for_PRP other_AJ0 key_AJ0 positions_NN2 ,_PUN 
and_CJC improve_VVB the_AT0 public_AJ0 servant_NN1 system_NN1 ._PUN 
We_PNP should_VM0 improve_VVI the_AT0 composition_NN1 of_PRF leading_AJ0 
bodies_NN2 and_CJC the_AT0 mix_NN1 of_PRF the_AT0 ranks_NN2 of_PRF 
officials_NN2 ,_PUN give_VVB high_AJ0 priority_NN1 to_PRP training_NN1 and_CJC 
selecting_VVG officials_NN2 from_PRP among_PRP those_DT0 working_VVG on_PRP 
the_AT0 frontline_NN1 or_CJC in_PRP local_AJ0 communities_NN2 ,_PUN and_CJC 
widen_VVB the_AT0 channel_NN1 for_PRP outstanding_AJ0 individuals_NN2 from_PRP 
society_NN1 at_AV0 large_AV0 to_TO0 become_VVI Party_NN1 and_CJC 
government_NN1 officials_NN2 ._PUN 
We_PNP should_VM0 reform_VVI the_AT0 personnel_NN2 management_NN1 system_NN1 
in_PRP state-owned_AJ0 enterprises_NN2 and_CJC public_AJ0 institutions_NN2 
._PUN 
We_PNP should_VM0 strengthen_VVI and_CJC improve_VVI education_NN1 and_CJC 
training_NN1 of_PRF officials_NN2 to_TO0 enhance_VVI their_DPS competence_NN1 
._PUN 
We_PNP should_VM0 make_VVI greater_AJC efforts_NN2 to_TO0 train_VVI and_CJC 
select_AJ0 outstanding_AJ0 young_AJ0 officials_NN2 ,_PUN attach_VVI 
importance_NN1 to_PRP training_NN1 and_CJC selecting_VVG officials_NN2 
from_PRP among_PRP women_NN2 and_CJC ethnic_AJ0 minorities_NN2 ,_PUN and_CJC 
encourage_VVB young_AJ0 officials_NN2 to_TO0 work_VVI and_CJC gain_VVI 
experience_NN1 in_PRP local_AJ0 communities_NN2 and_CJC in_PRP hardship_NN1 
areas_NN2 ._PUN 
We_PNP should_VM0 provide_VVI full_AJ0 services_NN2 for_PRP retired_AJ0 
officials_NN2 ._PUN 
5_CRD ._PUN 
Adhere_VVB to_PRP the_AT0 principle_NN1 of_PRF the_AT0 Party_NN1 
exercising_VVG leadership_NN1 over_PRP personnel_NN2 management_NN1 and_CJC 
attract_VVB outstanding_AJ0 individuals_NN2 from_PRP all_AV0 over_AVP for_PRP 
the_AT0 cause_NN1 of_PRF the_AT0 Party_NN1 and_CJC country_NN1 Widening_NN1 
channels_NN2 to_TO0 attract_VVI talent_NN1 is_VBZ important_AJ0 for_PRP 
advancing_VVG the_AT0 cause_NN1 of_PRF the_AT0 Party_NN1 and_CJC people_NN0 
._PUN 
We_PNP should_VM0 respect_VVI work_NN1 ,_PUN knowledge_NN1 ,_PUN talent_NN1 
and_CJC creation_NN1 ,_PUN pursue_VVB at_PRP a_AT0 faster_AJC pace_NN1 the_AT0 
strategy_NN1 of_PRF training_VVG competent_AJ0 personnel_NN2 as_PRP a_AT0 
priority_NN1 to_TO0 build_VVI a_AT0 large_AJ0 contingent_NN1 of_PRF such_DT0 
personnel_NN2 ,_PUN and_CJC turn_VVB China_NP0 from_PRP a_AT0 country_NN1 
with_PRP large_AJ0 human_AJ0 resources_NN2 into_PRP one_CRD with_PRP a_AT0 
large_AJ0 pool_NN1 of_PRF competent_AJ0 professionals_NN2 ._PUN 
We_PNP should_VM0 coordinate_VVI the_AT0 training_NN1 of_PRF all_DT0 types_NN2 
of_PRF personnel_NN2 ,_PUN implement_VVB major_AJ0 projects_NN2 for_PRP 
training_NN1 and_CJC attracting_AJ0 high-caliber_AJ0 personnel_NN2 ,_PUN 
give_VVB more_DT0 support_NN1 to_PRP the_AT0 training_NN1 of_PRF 
innovative_AJ0 and_CJC entrepreneurial_AJ0 personnel_NN2 ,_PUN prioritize_VVB 
the_AT0 training_NN1 of_PRF people_NN0 with_PRP practical_AJ0 skills_NN2 ,_PUN 
and_CJC encourage_VVB the_AT0 flow_NN1 of_PRF talents_NN2 to_PRP the_AT0 
frontlines_NN2 of_PRF research_NN1 and_CJC production_NN1 ._PUN 
We_PNP should_VM0 fully_AV0 develop_VVI and_CJC utilize_VVI human_AJ0 
resources_NN2 both_AV0 at_PRP home_NN1 and_CJC abroad_AV0 ,_PUN and_CJC 
actively_AV0 attract_VVB high-caliber_AJ0 personnel_NN2 from_PRP overseas_AV0 
and_CJC turn_VVB them_PNP to_PRP good_AJ0 use_NN1 ._PUN 
We_PNP should_VM0 accelerate_VVI reform_NN1 of_PRF institutions_NN2 and_CJC 
mechanisms_NN2 for_PRP talent_NN1 development_NN1 ,_PUN adopt_VVB 
innovative_AJ0 policies_NN2 for_PRP this_DT0 purpose_NN1 and_CJC establish_VVB 
a_AT0 national_AJ0 system_NN1 of_PRF honors.We_NN0 should_VM0 form_VVI an_AT0 
internationally_AV0 competitive_AJ0 personnel_NN2 system_NN1 that_CJT is_VBZ 
capable_AJ0 of_PRF firing_VVG the_AT0 creativity_NN1 and_CJC talent_NN1 of_PRF 
people_NN0 ,_PUN and_CJC thus_AV0 foster_VVB a_AT0 dynamic_AJ0 environment_NN1 
in_PRP which_DTQ everyone_PNI can_VM0 fully_AV0 tap_VVI their_DPS 
potential_NN1 and_CJC put_VVD their_DPS talent_NN1 to_PRP best_AJS use_NN1 
._PUN 
6_CRD ._PUN 
Promote_VVB community-level_AJ0 Party_NN1 building_NN1 in_PRP an_AT0 
innovative_AJ0 way_NN1 and_CJC consolidate_VVB the_AT0 organizational_AJ0 
foundation_NN1 for_PRP the_AT0 exercise_NN1 of_PRF governance_NN1 by_PRP 
the_AT0 Party_NN1 Community-level_NN1 Party_NN1 organizations_NN2 play_VVB 
a_AT0 key_AJ0 role_NN1 in_PRP rallying_VVG and_CJC leading_VVG the_AT0 
people_NN0 in_PRP implementing_VVG the_AT0 Party_NN1 's_POS theories_NN2 ,_PUN 
line_NN1 ,_PUN principles_NN2 and_CJC policies_NN2 and_CJC in_PRP carrying_VVG 
out_AVP its_DPS tasks_NN2 ._PUN 
We_PNP should_VM0 implement_VVI the_AT0 system_NN1 of_PRF responsibility_NN1 
for_PRP Party_NN1 building_NN1 ,_PUN strengthen_VVB Party_NN1 
organizations_NN2 in_PRP both_DT0 rural_AJ0 and_CJC urban_AJ0 communities_NN2 
,_PUN step_VVB up_AVP efforts_NN2 to_TO0 establish_VVI and_CJC strengthen_VVI 
Party_NN1 organizations_NN2 in_PRP non-public_AJ0 economic_AJ0 entities_NN2 
and_CJC social_AJ0 organizations_NN2 ,_PUN and_CJC carry_VVB out_AVP 
community-level_AJ0 Party_NN1 building_NN1 in_PRP all_AV0 areas.We_NN0 
should_VM0 expand_VVI the_AT0 coverage_NN1 of_PRF Party_NN1 organizations_NN2 
and_CJC Party_NN1 work_NN1 ,_PUN fully_AV0 leverage_NN1 the_AT0 role_NN1 
of_PRF community-level_AJ0 Party_NN1 organizations_NN2 in_PRP enhancing_VVG 
development_NN1 ,_PUN serving_VVG the_AT0 people_NN0 ,_PUN rallying_VVG 
public_AJ0 support_NN1 and_CJC promoting_VVG harmony_NN1 ,_PUN and_CJC 
ensure_VVB that_CJT efforts_NN2 to_TO0 strengthen_VVI community-level_AJ0 
Party_NN1 organizations_NN2 also_AV0 spur_VVB the_AT0 development_NN1 of_PRF 
all_DT0 other_AJ0 community-level_AJ0 organizations_NN2 ._PUN 
We_PNP should_VM0 improve_VVI the_AT0 network_NN1 of_PRF community-level_AJ0 
Party_NN1 organizations_NN2 ,_PUN enhance_VVB the_AT0 competence_NN1 of_PRF 
their_DPS leaders_NN2 ,_PUN further_AV0 integrate_VVB Party_NN1 building_NN1 
resources_NN2 in_PRP urban_AJ0 and_CJC rural_AJ0 areas_NN2 ,_PUN and_CJC 
ensure_VVB sufficient_AJ0 funding_NN1 for_PRP community-level_AJ0 Party_NN1 
organizations_NN2 ._PUN 
We_PNP should_VM0 make_VVI community-level_AJ0 Party_NN1 organizations_NN2 
more_AV0 service-oriented_AJ0 ,_PUN with_PRP serving_VVG the_AT0 people_NN0 
and_CJC engaging_VVG in_PRP people-related_AJ0 work_NN1 being_VBG their_DPS 
main_AJ0 tasks_NN2 ._PUN 
We_PNP should_VM0 strengthen_VVI and_CJC improve_VVI education_NN1 and_CJC 
management_NN1 of_PRF Party_NN1 members_NN2 ,_PUN with_PRP a_AT0 focus_NN1 
on_PRP enhancing_VVG their_DPS Party_NN1 spirit_NN1 and_CJC raising_VVG 
their_DPS overall_AJ0 quality_NN1 ,_PUN improve_VVB the_AT0 permanent_AJ0 
mechanism_NN1 for_PRP encouraging_VVG them_PNP to_TO0 excel_VVI in_PRP 
their_DPS work_NN1 ,_PUN and_CJC encourage_VVI them_PNP to_TO0 be_VBI 
vanguards_NN2 and_CJC role_NN1 models_NN2 ._PUN 
We_PNP should_VM0 ensure_VVI that_DT0 Party_NN1 members_NN2 participate_VVB 
in_PRP Party_NN1 activities_NN2 regularly_AV0 ,_PUN and_CJC improve_VVB 
regular_AJ0 review_NN1 of_PRF Party_NN1 members_NN2 '_POS Party_NN1 spirit_NN1 
and_CJC democratic_AJ0 evaluation_NN1 of_PRF their_DPS performance_NN1 ._PUN 
We_PNP should_VM0 improve_VVI education_NN1 and_CJC management_NN1 of_PRF 
Party_NN1 members_NN2 among_PRP the_AT0 floating_AJ0 population_NN1 and_CJC 
provide_VVB better_AJC services_NN2 for_PRP them_PNP ._PUN 
We_PNP should_VM0 recruit_VVI better_AJC qualified_AJ0 people_NN0 into_PRP 
the_AT0 Party_NN1 ,_PUN and_CJC give_VVB high_AJ0 priority_NN1 to_PRP 
recruiting_VVG new_AJ0 members_NN2 from_PRP among_PRP young_AJ0 workers_NN2 
,_PUN farmers_NN2 and_CJC intellectuals_NN2 ._PUN 
We_PNP should_VM0 perfect_VVI the_AT0 mechanism_NN1 for_PRP recruiting_VVG 
and_CJC disqualifying_VVG Party_NN1 members_NN2 so_AV0 as_AV0 to_TO0 
improve_VVI the_AT0 composition_NN1 of_PRF Party_NN1 membership_NN1 ._PUN 
7_CRD ._PUN 
Unswervingly_AV0 combat_VVB corruption_NN1 and_CJC preserve_VVB Communists_NN2 
'_POS political_AJ0 character_NN1 of_PRF integrity_NN1 Combating_VVG 
corruption_NN1 and_CJC promoting_VVG political_AJ0 integrity_NN1 ,_PUN 
which_DTQ is_VBZ a_AT0 major_AJ0 political_AJ0 issue_NN1 of_PRF great_AJ0 
concern_NN1 to_PRP the_AT0 people_NN0 ,_PUN is_VBZ a_AT0 clear-cut_AJ0 and_CJC 
long-term_AJ0 political_AJ0 commitment_NN1 of_PRF the_AT0 Party_NN1 ._PUN 
If_CJS we_PNP fail_VVB to_TO0 handle_VVI this_DT0 issue_NN1 well_AV0 ,_PUN 
it_PNP could_VM0 prove_VVI fatal_AJ0 to_PRP the_AT0 Party_NN1 ,_PUN and_CJC 
even_AV0 cause_VVB the_AT0 collapse_NN1 of_PRF the_AT0 Party_NN1 and_CJC 
the_AT0 fall_NN1 of_PRF the_AT0 state_NN1 ._PUN 
We_PNP must_VM0 thus_AV0 make_VVI unremitting_AJ0 efforts_NN2 to_TO0 
combat_VVI corruption_NN1 ,_PUN promote_VVB integrity_NN1 and_CJC stay_VVI 
vigilant_AJ0 against_PRP degeneration_NN1 ._PUN 
We_PNP should_VM0 keep_VVI to_PRP the_AT0 Chinese-style_AJ0 path_NN1 of_PRF 
combating_VVG corruption_NN1 and_CJC promoting_VVG integrity.We_NN0 should_VM0 
persist_VVI in_PRP combating_VVG corruption_NN1 in_PRP an_AT0 integrated_AJ0 
way_NN1 ,_PUN addressing_VVG both_DT0 its_DPS symptoms_NN2 and_CJC root_NN1 
causes_NN2 ,_PUN and_CJC combining_VVG punishment_NN1 and_CJC prevention_NN1 
,_PUN with_PRP emphasis_NN1 on_PRP the_AT0 latter.We_NN0 should_VM0 
advance_VVI in_PRP an_AT0 all-around_DT0 way_NN1 the_AT0 establishment_NN1 
of_PRF a_AT0 system_NN1 of_PRF combating_VVG corruption_NN1 through_PRP 
both_AV0 punishment_NN1 and_CJC prevention_NN1 and_CJC see_VVB to_PRP it_PNP 
that_CJT officials_NN2 are_VBB honest_AJ0 ,_PUN the_AT0 government_NN1 is_VBZ 
clean_AJ0 ,_PUN and_CJC political_AJ0 integrity_NN1 is_VBZ upheld_VVN ._PUN 
We_PNP should_VM0 strengthen_VVI education_NN1 about_PRP combating_VVG 
corruption_NN1 and_CJC promoting_VVG clean_AJ0 government_NN1 and_CJC 
improve_VVB the_AT0 culture_NN1 of_PRF clean_AJ0 government_NN1 ._PUN 
Leading_AJ0 officials_NN2 at_PRP all_DT0 levels_NN2 ,_PUN especially_AV0 
high-ranking_AJ0 officials_NN2 ,_PUN must_VM0 readily_AV0 observe_VVI the_AT0 
code_NN1 of_PRF conduct_NN1 on_PRP clean_AJ0 governance_NN1 and_CJC report_VVB 
all_DT0 important_AJ0 facts_NN2 concerned.They_NN0 should_VM0 both_AV0 
exercise_VVI strict_AJ0 self-discipline_NN1 and_CJC strengthen_VVI 
education_NN1 and_CJC supervision_NN1 over_PRP their_DPS family_NN1 and_CJC 
staff_NN0 ;_PUN and_CJC they_PNP should_VM0 never_AV0 seek_VVI any_DT0 
privilege_NN1 ._PUN 
We_PNP should_VM0 ensure_VVI that_DT0 strict_AJ0 procedures_NN2 are_VBB 
followed_VVN in_PRP the_AT0 exercise_NN1 of_PRF power_NN1 ,_PUN and_CJC 
tighten_VVB oversight_NN1 over_PRP the_AT0 exercise_NN1 of_PRF power_NN1 
by_PRP leading_AJ0 officials_NN2 ,_PUN especially_AV0 principal_AJ0 
leading_AJ0 officials_NN2 ._PUN 
We_PNP should_VM0 deepen_VVI reform_NN1 of_PRF key_AJ0 areas_NN2 and_CJC 
crucial_AJ0 links_NN2 ,_PUN improve_VVB the_AT0 system_NN1 of_PRF 
anti-corruption_AJ0 laws_NN2 ,_PUN prevent_VVB and_CJC manage_VVB risks_NN2 
to_TO0 clean_VVI government_NN1 ,_PUN avoid_VVB conflict_NN1 of_PRF 
interests_NN2 ,_PUN prevent_VVB and_CJC fight_VVB corruption_NN1 more_AV0 
effectively_AV0 and_CJC in_PRP a_AT0 more_AV0 scientific_AJ0 way_NN1 ,_PUN 
and_CJC increase_VVB international_AJ0 anti-corruption_AJ0 cooperation_NN1 
._PUN 
We_PNP should_VM0 rigorously_AV0 implement_VVI the_AT0 system_NN1 of_PRF 
accountability_NN1 for_PRP improving_AJ0 Party_NN1 conduct_NN1 and_CJC 
upholding_VVG integrity_NN1 ._PUN 
We_PNP should_VM0 improve_VVI the_AT0 system_NN1 of_PRF discipline_NN1 
supervision_NN1 and_CJC inspection_NN1 ,_PUN improve_VVB the_AT0 unified_AJ0 
management_NN1 of_PRF representative_AJ0 offices_NN2 of_PRF Party_NN1 
commissions_NN2 for_PRP discipline_NN1 inspection_NN1 ,_PUN and_CJC enable_VVB 
discipline_NN1 inspectors_NN2 to_PRP better_AJC play_NN1 their_DPS role_NN1 
of_PRF supervision_NN1 ._PUN 
We_PNP must_VM0 maintain_VVI a_AT0 tough_AJ0 position_NN1 in_PRP cracking_VVG 
down_AVP on_PRP corruption_NN1 at_PRP all_DT0 times_NN2 ,_PUN conduct_VVB 
thorough_AJ0 investigations_NN2 into_PRP major_AJ0 corruption_NN1 cases_NN2 
and_CJC work_VVB hard_AV0 to_TO0 resolve_VVI problems_NN2 of_PRF 
corruption_NN1 that_CJT directly_AV0 affect_VVB the_AT0 people_NN0 ._PUN 
All_DT0 those_DT0 who_PNQ violate_VVB Party_NN1 discipline_NN1 and_CJC 
state_VVB laws_NN2 ,_PUN whoever_PNQ they_PNP are_VBB and_CJC whatever_DTQ 
power_NN1 or_CJC official_AJ0 positions_NN2 they_PNP have_VHB ,_PUN must_VM0 
be_VBI brought_VVN to_PRP justice_NN1 without_PRP mercy_NN1 ._PUN 
8_CRD ._PUN 
Strictly_AV0 enforce_VVB Party_NN1 discipline_NN1 and_CJC willingly_AV0 
uphold_VVB centralized_AJ0 leadership_NN1 of_PRF the_AT0 Party_NN1 
Centralized_AJ0 leadership_NN1 of_PRF the_AT0 Party_NN1 is_VBZ the_AT0 
source_NN1 of_PRF its_DPS strength_NN1 and_CJC a_AT0 fundamental_AJ0 
guarantee_NN1 for_PRP China_NP0 's_POS economic_AJ0 and_CJC social_AJ0 
development_NN1 ,_PUN ethnic_AJ0 unity_NN1 and_CJC progress_NN1 ,_PUN and_CJC 
enduring_AJ0 peace_NN1 and_CJC stability_NN1 ._PUN 
The_AT0 more_DT0 complexities_NN2 the_AT0 Party_NN1 faces_NN2 and_CJC the_AT0 
more_AV0 arduous_AJ0 the_AT0 tasks_NN2 it_PNP undertakes_VVZ ,_PUN the_AT0 
more_AV0 imperative_AJ0 it_PNP is_VBZ for_PRP the_AT0 Party_NN1 to_TO0 
strengthen_VVI its_DPS discipline_NN1 and_CJC uphold_VVI centralized_AJ0 
leadership_NN1 ._PUN 
Party_NN1 organizations_NN2 at_PRP all_DT0 levels_NN2 and_CJC all_DT0 
Party_NN1 members_NN2 and_CJC officials_NN2 ,_PUN especially_AV0 principal_AJ0 
leading_AJ0 officials_NN2 ,_PUN must_VM0 willingly_AV0 abide_VVI by_PRP 
the_AT0 Party_NN1 Constitution_NN1 as_PRP well_PRP as_PRP its_DPS 
organizational_AJ0 principles_NN2 and_CJC guiding_AJ0 principles_NN2 for_PRP 
its_DPS political_AJ0 activities_NN2 ;_PUN and_CJC no_PNI one_PNI is_VBZ 
allowed_VVN to_TO0 place_VVI oneself_PNX above_PRP the_AT0 Party_NN1 
organization_NN1 ._PUN 
All_DT0 Party_NN1 organizations_NN2 and_CJC members_NN2 must_VM0 
resolutely_AV0 uphold_VVI the_AT0 authority_NN1 of_PRF the_AT0 Central_AJ0 
Committee_NN1 and_CJC maintain_VVB a_AT0 high_AJ0 degree_NN1 of_PRF unity_NN1 
with_PRP it_PNP theoretically_AV0 ,_PUN politically_AV0 and_CJC in_PRP 
action.We_NN0 must_VM0 faithfully_AV0 implement_VVI the_AT0 Party_NN1 's_POS 
theories_NN2 ,_PUN line_NN1 ,_PUN principles_NN2 and_CJC policies_NN2 and_CJC 
ensure_VVB that_CJT the_AT0 decisions_NN2 of_PRF the_AT0 Central_AJ0 
Committee_NN1 are_VBB carried_VVN out_AVP effectively_AV0 ;_PUN and_CJC we_PNP 
will_VM0 never_AV0 allow_VVI anyone_PNI to_TO0 take_VVI countermeasures_NN2 
against_PRP them_PNP or_CJC disregard_VVB them_PNP ._PUN 
We_PNP will_VM0 strengthen_VVI oversight_NN1 and_CJC inspection_NN1 ,_PUN 
strictly_AV0 enforce_VVI Party_NN1 discipline_NN1 ,_PUN political_AJ0 
discipline_NN1 in_AV0 particular_AV0 ,_PUN and_CJC take_VVB stern_AJ0 
actions_NN2 against_PRP violations_NN2 of_PRF Party_NN1 discipline.We_NN0 
must_VM0 ensure_VVI that_CJT all_DT0 are_VBB equal_AJ0 before_PRP 
discipline_NN1 ,_PUN that_CJT nobody_PNI has_VHZ the_AT0 privilege_NN1 of_PRF 
not_XX0 observing_VVG it_PNP and_CJC that_CJT no_AT0 exception_NN1 should_VM0 
be_VBI made_VVN in_PRP its_DPS enforcement.This_NN0 will_VM0 enable_VVI 
the_AT0 whole_AJ0 Party_NN1 from_PRP leadership_NN1 to_PRP the_AT0 ranks_NN2 
to_TO0 advance_VVI in_PRP unison_NN1 as_PRP a_AT0 great_AJ0 force_NN1 ._PUN 
