# Supplementary material for: Unraveling image construction by modality: Corpus-based diachronic insights into the reports to the Party Congress of China
Source: PLoS One. 2025 Mar 5;20(3):e0316017. doi: 10.1371/journal.pone.0316017 (PMC11882057; doi:10.1371/journal.pone.0316017)
Supplement: S1 File — (ZIP) [file pone.0316017.s001.zip › S1_Fig.zip/Corpus/Annotations/Annotations of the RNCs sections(by section)/S6_party building/19.EN_S6_party building - .txt]

XIII_CRD ._PUN 
Exercising_VVG Strict_AJ0 Governance_NN1 over_PRP the_AT0 Party_NN1 and_CJC 
Improving_VVG the_AT0 Partys_NN2 Ability_NN1 to_TO0 Govern_VVB and_CJC 
Lead_VVB As_CJS socialism_NN1 with_PRP Chinese_AJ0 characteristics_NN2 has_VHZ 
entered_VVN a_AT0 new_AJ0 era_NN1 ,_PUN our_DPS Party_NN1 must_VM0 get_VVI 
a_AT0 new_AJ0 look_NN1 and_CJC make_VVI new_AJ0 accomplishments_NN2 ._PUN 
As_PRP the_AT0 saying_NN1 goes_VVZ ,_PUN it_PNP takes_VVZ a_AT0 good_AJ0 
blacksmith_NN1 to_TO0 make_VVI good_AJ0 steel_NN1 ._PUN 
For_PRP the_AT0 Party_NN1 to_TO0 unite_VVI the_AT0 people_NN0 and_CJC lead_VVI 
them_PNP in_PRP carrying_VVG out_AVP our_DPS great_AJ0 struggle_NN1 ,_PUN 
advancing_VVG our_DPS great_AJ0 cause_NN1 ,_PUN and_CJC realizing_VVG our_DPS 
great_AJ0 dream_NN1 ,_PUN we_PNP must_VM0 unwaveringly_AV0 uphold_VVI and_CJC 
improve_VVI Party_NN1 leadership_NN1 and_CJC make_VVI the_AT0 Party_NN1 
still_AV0 stronger_AJC ._PUN 
Ensuring_VVG Party_NN1 self-governance_NN1 is_VBZ exercised_VVN fully_AV0 
and_CJC strictly_AV0 is_VBZ a_AT0 journey_NN1 to_PRP which_DTQ theres_NN2 
no_AT0 end_NN1 ._PUN 
The_AT0 future_NN1 of_PRF a_AT0 political_AJ0 party_NN1 or_CJC a_AT0 
government_NN1 is_VBZ determined_VVN by_PRP whether_CJS it_PNP enjoys_VVZ 
public_AJ0 support_NN1 ._PUN 
We_PNP must_VM0 guard_VVI against_PRP and_CJC correct_AJ0 with_PRP resolve_VVI 
the_AT0 practices_NN2 the_AT0 people_NN0 oppose_VVB and_CJC resent_VVB ._PUN 
The_AT0 whole_AJ0 Party_NN1 must_VM0 be_VBI soberly_AV0 aware_AJ0 that_CJT 
the_AT0 governance_NN1 environment_NN1 our_DPS Party_NN1 faces_NN2 is_VBZ 
complex_AJ0 ,_PUN and_CJC that_CJT so_AV0 too_AV0 are_VBB the_AT0 factors_NN2 
undermining_VVG the_AT0 Partys_NN2 advanced_AJ0 nature_NN1 and_CJC purity_NN1 
;_PUN prominent_AJ0 problems_NN2 of_PRF impurity_NN1 in_PRP thinking_VVG ,_PUN 
organization_NN1 ,_PUN and_CJC conduct_VVB in_PRP the_AT0 Party_NN1 have_VHB 
not_XX0 been_VBN solved_VVN root_NN1 and_CJC branch_NN1 ._PUN 
We_PNP must_VM0 fully_AV0 recognize_VVI the_AT0 long-term_AJ0 and_CJC 
complex_AJ0 nature_NN1 of_PRF the_AT0 tests_NN2 confronting_VVG the_AT0 
Party_NN1 as_CJS they_PNP relate_VVB to_PRP governance_NN1 ,_PUN reform_NN1 
and_CJC opening-up_NN1 ,_PUN the_AT0 market_NN1 economy_NN1 ,_PUN and_CJC 
the_AT0 external_AJ0 environment.We_NN0 must_VM0 also_AV0 fully_AV0 
recognize_VVI the_AT0 intensity_NN1 and_CJC severity_NN1 of_PRF the_AT0 
dangers_NN2 of_PRF a_AT0 lack_NN1 of_PRF drive_NN1 ,_PUN incompetence_NN1 
,_PUN disengagement_NN1 from_PRP the_AT0 people_NN0 ,_PUN inaction_NN1 ,_PUN 
and_CJC corruption.So_NN0 we_PNP must_VM0 focus_VVI on_PRP solving_VVG 
problems_NN2 ,_PUN maintain_VVB strategic_AJ0 resolve_NN1 ,_PUN and_CJC 
ensure_VVB strict_AJ0 Party_NN1 self-governance_NN1 ._PUN 
The_AT0 general_AJ0 requirements_NN2 for_PRP Party_NN1 building_NN1 for_PRP 
the_AT0 new_AJ0 era_NN1 are:Uphold_UNC and_CJC strengthen_VVB overall_AJ0 
Party_NN1 leadership_NN1 and_CJC ensure_VVB that_CJT the_AT0 Party_NN1 
exercises_VVZ effective_AJ0 self-supervision_NN1 and_CJC practices_NN2 
strict_AJ0 self-governance_NN1 in_PRP every_AT0 respect_NN1 ;_PUN Take_VVB 
strengthening_VVG the_AT0 Partys_NN2 long-term_AJ0 governance_NN1 capacity_NN1 
and_CJC its_DPS advanced_AJ0 nature_NN1 and_CJC purity_NN1 as_PRP the_AT0 
main_AJ0 thrust_NN1 ;_PUN take_VVB enhancing_VVG the_AT0 Partys_NN2 
political_AJ0 building_NN1 as_PRP the_AT0 overarching_AJ0 principle_NN1 ;_PUN 
take_VVB holding_VVG dear_AV0 the_AT0 Partys_NN2 ideals_NN2 ,_PUN 
convictions_NN2 ,_PUN and_CJC purpose_NN1 as_PRP the_AT0 underpinning_AJ0 
;_PUN and_CJC take_VVB harnessing_VVG the_AT0 whole_AJ0 Partys_NN2 
enthusiasm_NN1 ,_PUN initiative_NN1 ,_PUN and_CJC creativity_NN1 as_PRP 
the_AT0 focus_NN1 of_PRF efforts_NN2 ;_PUN Make_VVB all-round_AJ0 efforts_NN2 
to_TO0 see_VVI the_AT0 Partys_NN2 political_AJ0 building_NN1 enhanced_VVD 
,_PUN its_DPS theory_NN1 strengthened_VVD ,_PUN its_DPS organizations_NN2 
consolidated_VVN ,_PUN its_DPS conduct_NN1 improved_VVD ,_PUN and_CJC its_DPS 
discipline_NN1 enforced_VVD ,_PUN with_PRP institution_NN1 building_NN1 
incorporated_VVN into_PRP every_AT0 aspect_NN1 of_PRF Party_NN1 building_NN1 
;_PUN Step_VVB up_AVP efforts_NN2 to_TO0 combat_VVI corruption_NN1 and_CJC 
continue_VVI to_TO0 improve_VVI the_AT0 efficacy_NN1 of_PRF Party_NN1 
building_NN1 ;_PUN Build_VVB the_AT0 Party_NN1 into_PRP a_AT0 vibrant_AJ0 
Marxist_AJ0 governing_AJ0 party_NN1 that_CJT is_VBZ always_AV0 at_PRP the_AT0 
forefront_NN1 of_PRF the_AT0 times_NN2 ,_PUN enjoys_VVZ the_AT0 
wholehearted_AJ0 support_NN1 of_PRF the_AT0 people_NN0 ,_PUN has_VHZ the_AT0 
courage_NN1 to_TO0 reform_VVI itself_PNX ,_PUN and_CJC is_VBZ able_AJ0 to_TO0 
withstand_VVI all_DT0 tests_NN2 ._PUN 
1_CRD ._PUN 
Putting_VVG the_AT0 Partys_NN2 political_AJ0 building_NN1 first_ORD Taking_VVG 
a_AT0 clear_AJ0 political_AJ0 stand_NN1 is_VBZ the_AT0 fundamental_AJ0 
requirement_NN1 our_DPS Party_NN1 must_VM0 meet_VVI as_PRP a_AT0 Marxist_AJ0 
party_NN1 ._PUN 
The_AT0 Partys_NN2 political_AJ0 building_NN1 is_VBZ of_PRF fundamental_AJ0 
importance_NN1 to_PRP the_AT0 Party_NN1 as_CJS it_PNP determines_VVZ the_AT0 
direction_NN1 and_CJC efficacy_NN1 of_PRF Party_NN1 building_NN1 ._PUN 
The_AT0 primary_AJ0 task_NN1 of_PRF political_AJ0 Party_NN1 building_NN1 
is_VBZ to_TO0 ensure_VVI that_CJT the_AT0 whole_AJ0 Party_NN1 obeys_VVZ 
the_AT0 Central_AJ0 Committee_NN1 and_CJC upholds_VVZ its_DPS authority_NN1 
and_CJC centralized_AJ0 ,_PUN unified_VVD leadership_NN1 ._PUN 
All_DT0 Party_NN1 members_NN2 must_VM0 closely_AV0 follow_VVI the_AT0 
Partys_NN2 political_AJ0 line_NN1 ,_PUN strictly_AV0 observe_VVB its_DPS 
political_AJ0 discipline_NN1 and_CJC rules_NN2 ,_PUN and_CJC closely_AV0 
align_VVB themselves_PNX with_PRP the_AT0 Central_AJ0 Committee_NN1 in_PRP 
terms_PRP of_PRP political_AJ0 stance_NN1 ,_PUN direction_NN1 ,_PUN 
principle_NN1 ,_PUN and_CJC path_NN1 ._PUN 
Every_AT0 member_NN1 of_PRF the_AT0 Party_NN1 must_VM0 hold_VVI the_AT0 
Party_NN1 Constitution_NN1 in_PRP great_AJ0 reverence_NN1 ,_PUN act_VVB in_PRP 
strict_AJ0 accordance_NN1 with_PRP the_AT0 code_NN1 of_PRF conduct_NN1 for_PRP 
intraparty_AJ0 political_AJ0 life_NN1 under_PRP new_AJ0 circumstances_NN2 
,_PUN and_CJC make_VVB intraparty_AJ0 activities_NN2 more_AV0 politically_AV0 
oriented_VVD ,_PUN up-to-date_AJ0 ,_PUN principled_VVD ,_PUN and_CJC 
effective.We_NN0 must_VM0 guard_VVI against_PRP the_AT0 rules_NN2 of_PRF 
business_NN1 dealings_NN2 eroding_AJ0 intraparty_AJ0 conduct_NN1 ,_PUN and_CJC 
foster_VVB a_AT0 healthy_AJ0 political_AJ0 atmosphere_NN1 of_PRF integrity_NN1 
within_PRP the_AT0 Party_NN1 ._PUN 
We_PNP must_VM0 improve_VVI and_CJC implement_VVI the_AT0 systems_NN2 of_PRF 
democratic_AJ0 centralism_NN1 ,_PUN and_CJC practice_NN1 both_AV0 
democracy-based_AJ0 centralism_NN1 and_CJC centralism-guided_AJ0 
democracy.This_NN0 means_NN0 we_PNP should_VM0 both_AV0 give_VVI full_AJ0 
play_NN1 to_PRP democracy_NN1 and_CJC practice_NN1 centralism_NN1 on_PRP 
this_DT0 basis_NN1 ._PUN 
We_PNP must_VM0 foster_VVI values_NN2 like_PRP loyalty_NN1 ,_PUN honesty_NN1 
,_PUN impartiality_NN1 ,_PUN adherence_NN1 to_PRP fact_NN1 ,_PUN and_CJC 
integrity_NN1 ;_PUN guard_VVB against_PRP and_CJC oppose_VVB self-centered_AJ0 
behavior_NN1 ,_PUN decentralism_NN1 ,_PUN behavior_NN1 in_PRP disregard_NN1 
of_PRF the_AT0 rules_NN2 ,_PUN a_AT0 silo_NN1 mentality_NN1 ,_PUN 
unprincipled_AJ0 nice-guyism_NN1 ,_PUN and_CJC sectarianism_NN1 ,_PUN 
factionalism_NN1 ,_PUN and_CJC patronage.We_NN0 must_VM0 resolutely_AV0 
oppose_VVI double-dealing_AJ0 and_CJC duplicity_NN1 ._PUN 
All_DT0 Party_NN1 members_NN2 ,_PUN especially_AV0 high-ranking_AJ0 
officials_NN2 ,_PUN must_VM0 strengthen_VVI their_DPS Party_NN1 
consciousness_NN1 ,_PUN political_AJ0 awareness_NN1 ,_PUN and_CJC 
political_AJ0 ability.We_NN0 must_VM0 regard_VVI it_PNP as_PRP our_DPS 
fundamental_AJ0 political_AJ0 responsibility_NN1 to_TO0 be_VBI loyal_AJ0 
to_PRP the_AT0 Party_NN1 ,_PUN share_VVB the_AT0 Partys_NN2 concerns_VVZ ,_PUN 
fulfill_VVB our_DPS obligations_NN2 to_PRP the_AT0 Party_NN1 ,_PUN and_CJC 
work_VVB for_PRP the_AT0 peoples_NN2 wellbeing_NN1 ,_PUN and_CJC forever_AV0 
preserve_VVB the_AT0 political_AJ0 character_NN1 of_PRF Communists_NN2 ._PUN 
2_CRD ._PUN 
Arming_VVG the_AT0 whole_AJ0 Party_NN1 with_PRP the_AT0 Thought_NN1 on_PRP 
Socialism_NN1 with_PRP Chinese_AJ0 Characteristics_NN2 for_PRP a_AT0 New_AJ0 
Era_NN1 Theory_NN1 is_VBZ fundamental_AJ0 to_PRP Party_NN1 building_NN1 ._PUN 
Our_DPS revolutionary_AJ0 ideals_NN2 soar_VVB beyond_PRP the_AT0 skies_NN2 
._PUN 
The_AT0 noble_AJ0 ideal_NN1 of_PRF Communism_NN1 and_CJC the_AT0 shared_AJ0 
ideal_NN1 of_PRF socialism_NN1 with_PRP Chinese_AJ0 characteristics_NN2 
are_VBB our_DPS source_NN1 of_PRF strength_NN1 and_CJC political_AJ0 soul_NN1 
as_CJS Chinese_AJ0 Communists_NN2 ;_PUN they_PNP also_AV0 form_VVB the_AT0 
theoretical_AJ0 foundation_NN1 of_PRF Party_NN1 solidarity_NN1 and_CJC 
unity_NN1 ._PUN 
Our_DPS top_AJ0 priority_NN1 in_PRP building_VVG the_AT0 Party_NN1 through_PRP 
theory_NN1 is_VBZ to_TO0 stay_VVI true_AJ0 to_PRP our_DPS ideals_NN2 and_CJC 
convictions.We_NN0 should_VM0 make_VVI all_DT0 Party_NN1 members_NN2 keep_VVB 
firmly_AV0 in_PRP mind_NN1 the_AT0 Partys_NN2 purpose_NN1 ,_PUN have_VHB 
unwavering_AJ0 convictions_NN2 as_CJS Communists_NN2 ,_PUN resolve_VVB the_AT0 
fundamental_AJ0 issue_NN1 of_PRF the_AT0 worldview_NN1 ,_PUN outlook_NN1 
on_PRP life_NN1 ,_PUN and_CJC values_NN2 we_PNP should_VM0 embrace_VVI ,_PUN 
and_CJC maintain_VVI deep_AJ0 belief_NN1 in_PRP and_CJC faithfully_AV0 
practice_NN1 Communism_NN1 and_CJC socialism_NN1 with_PRP Chinese_AJ0 
characteristics_NN2 ._PUN 
We_PNP will_VM0 foster_VVI a_AT0 Marxist_AJ0 style_NN1 of_PRF learning_NN1 
,_PUN and_CJC make_VVB it_PNP regular_AJ0 practice_NN1 and_CJC an_AT0 
institutionalized_AJ0 requirement_NN1 for_PRP all_DT0 Party_NN1 members_NN2 
to_TO0 gain_VVI a_AT0 good_AJ0 command_NN1 of_PRF the_AT0 Party_NN1 
Constitution_NN1 ,_PUN Party_NN1 regulations_NN2 ,_PUN and_CJC related_AJ0 
major_AJ0 policy_NN1 addresses_NN2 and_CJC to_TO0 meet_VVI Party_NN1 
standards.We_NN0 will_VM0 launch_VVI a_AT0 campaign_NN1 on_PRP the_AT0 
theme_NN1 of_PRF staying_VVG true_AJ0 to_PRP our_DPS founding_AJ0 mission_NN1 
to_TO0 enable_VVI all_DT0 Party_NN1 members_NN2 ,_PUN especially_AV0 
officials_NN2 at_PRP and_CJC above_PRP the_AT0 county_NN1 and_CJC director_NN1 
level_NN1 ,_PUN to_PRP arm_NN1 themselves_PNX with_PRP the_AT0 Partys_NN2 
new_AJ0 theories_NN2 and_CJC become_VVB more_AV0 purposeful_AJ0 in_PRP 
working_VVG tirelessly_AV0 to_TO0 accomplish_VVI the_AT0 Partys_NN2 
historic_AJ0 mission_NN1 in_PRP the_AT0 new_AJ0 era._NN0 3_CRD ._PUN 
Training_VVG a_AT0 contingent_NN1 of_PRF competent_AJ0 and_CJC 
professional_AJ0 officials_NN2 Party_NN1 officials_NN2 are_VBB a_AT0 
central_AJ0 pillar_NN1 of_PRF strength_NN1 for_PRP the_AT0 cause_NN1 of_PRF 
our_DPS Party_NN1 and_CJC country_NN1 ._PUN 
We_PNP must_VM0 adhere_VVI to_PRP the_AT0 principle_NN1 of_PRF the_AT0 
Party_NN1 supervising_NN1 officials_NN2 ;_PUN select_AJ0 officials_NN2 on_PRP 
the_AT0 basis_NN1 of_PRF both_AV0 integrity_NN1 and_CJC ability_NN1 ,_PUN 
with_PRP priority_NN1 given_VVN to_PRP integrity_NN1 ,_PUN and_CJC on_PRP 
the_AT0 basis_NN1 of_PRF merit_NN1 regardless_AV0 of_PRF background_NN1 ;_PUN 
and_CJC ensure_VVB that_CJT those_DT0 who_PNQ are_VBB dedicated_VVN ,_PUN 
impartial_AJ0 ,_PUN and_CJC upright_AV0 should_VM0 be_VBI appointed.We_NN0 
must_VM0 implement_VVI in_PRP earnest_AJ0 the_AT0 criteria_NN2 for_PRP 
evaluating_VVG good_AJ0 officials_NN2 ._PUN 
In_PRP selecting_VVG and_CJC appointing_VVG officials_NN2 ,_PUN we_PNP 
must_VM0 adopt_VVI the_AT0 right_AJ0 approach_NN1 ,_PUN with_PRP emphasis_NN1 
on_PRP political_AJ0 performance.We_NN0 will_VM0 promote_VVI and_CJC put_VVI 
in_PRP important_AJ0 positions_NN2 those_DT0 Party_NN1 officials_NN2 who_PNQ 
do_VDB well_AV0 according_PRP to_PRP the_AT0 following_AJ0 criteria_NN2 :_PUN 
they_PNP maintain_VVB political_AJ0 integrity_NN1 ,_PUN think_VVB in_PRP 
terms_PRP of_PRP the_AT0 big_AJ0 picture_NN1 ,_PUN follow_VVB the_AT0 
leadership_NN1 core_NN1 ,_PUN and_CJC keep_VVB in_PRP alignment_NN1 with_PRP 
the_AT0 central_AJ0 Party_NN1 leadership_NN1 ;_PUN they_PNP have_VHB full_AJ0 
confidence_NN1 in_PRP the_AT0 path_NN1 ,_PUN theory_NN1 ,_PUN system_NN1 ,_PUN 
and_CJC culture_NN1 of_PRF socialism_NN1 with_PRP Chinese_AJ0 
characteristics_NN2 ;_PUN they_PNP uphold_VVB the_AT0 authority_NN1 of_PRF 
the_AT0 Central_AJ0 Committee_NN1 and_CJC faithfully_AV0 follow_VVB the_AT0 
Partys_NN2 theories_NN2 ,_PUN lines_NN2 ,_PUN principles_NN2 ,_PUN and_CJC 
policies_NN2 ;_PUN and_CJC they_PNP are_VBB loyal_AJ0 to_PRP the_AT0 Party_NN1 
,_PUN have_VHB moral_AJ0 integrity_NN1 ,_PUN and_CJC demonstrate_VVB a_AT0 
keen_AJ0 sense_NN1 of_PRF responsibility.We_NN0 will_VM0 strengthen_VVI 
leadership_NN1 teams_NN2 at_PRP all_DT0 levels_NN2 by_PRP appointing_VVG 
competent_AJ0 officials_NN2 ._PUN 
We_PNP will_VM0 take_VVI seriously_AV0 the_AT0 development_NN1 of_PRF 
specialized_AJ0 expertise_NN1 and_CJC professionalism_NN1 ,_PUN and_CJC 
enhance_VVB Party_NN1 officials_NN2 ability_NN1 to_TO0 meet_VVI the_AT0 
requirements_NN2 of_PRF developing_AJ0 socialism_NN1 with_PRP Chinese_AJ0 
characteristics_NN2 in_PRP the_AT0 new_AJ0 era_NN1 ._PUN 
We_PNP will_VM0 work_VVI harder_AJC to_TO0 identify_VVI promising_AJ0 
young_AJ0 officials_NN2 and_CJC get_VVI them_PNP well_AV0 prepared_VVN for_PRP 
future_AJ0 jobs.We_NN0 will_VM0 focus_VVI on_PRP their_DPS practical_AJ0 
training_NN1 in_PRP local_AJ0 communities_NN2 ,_PUN in_PRP work_NN1 on_PRP 
the_AT0 frontline_NN1 ,_PUN and_CJC in_PRP areas_NN2 where_AVQ conditions_NN2 
are_VBB harsh_AJ0 ,_PUN and_CJC work_VVB to_TO0 produce_VVI a_AT0 constant_AJ0 
stream_NN1 of_PRF outstanding_AJ0 young_AJ0 officials_NN2 who_PNQ have_VHB 
passed_VVN the_AT0 test_NN1 of_PRF practice_NN1 ._PUN 
We_PNP will_VM0 ensure_VVI coordinated_AJ0 training_NN1 and_CJC selection_NN1 
of_PRF female_AJ0 officials_NN2 ,_PUN officials_NN2 from_PRP ethnic_AJ0 
minorities_NN2 ,_PUN and_CJC non-Party_AJ0 officials_NN2 ._PUN 
We_PNP will_VM0 ensure_VVI that_DT0 retired_AJ0 officials_NN2 are_VBB well_AV0 
taken_VVN care_NN1 of_PRF ._PUN 
We_PNP will_VM0 be_VBI both_AV0 strict_AJ0 and_CJC caring_NN1 ,_PUN and_CJC 
place_VVB equal_AJ0 emphasis_NN1 on_PRP providing_VVG incentives_NN2 and_CJC 
imposing_VVG constraints.We_NN0 will_VM0 improve_VVI the_AT0 performance_NN1 
assessment_NN1 and_CJC evaluation_NN1 system_NN1 for_PRP officials_NN2 ,_PUN 
institute_NN1 incentive_NN1 mechanisms_NN2 and_CJC mechanisms_NN2 to_TO0 
allow_VVI for_PRP and_CJC address_NN1 errors_NN2 ,_PUN and_CJC take_VVI a_AT0 
clear_AJ0 stand_NN1 in_PRP supporting_AJ0 officials_NN2 who_PNQ are_VBB 
willing_AJ0 to_TO0 assume_VVI responsibility_NN1 ,_PUN who_PNQ take_VVB a_AT0 
down-to-earth_AJ0 approach_NN1 in_PRP their_DPS work_NN1 ,_PUN and_CJC who_PNQ 
do_VDB not_XX0 seek_VVI personal_AJ0 gain_NN1 ._PUN 
Party_NN1 organizations_NN2 at_PRP every_AT0 level_NN1 should_VM0 care_VVI 
about_PRP officials_NN2 working_VVG at_PRP the_AT0 primary_AJ0 level_NN1 ,_PUN 
and_CJC help_VVB solve_VVI the_AT0 problems_NN2 and_CJC difficulties_NN2 
they_PNP encounter_VVB ._PUN 
People_NN0 with_PRP talent_NN1 are_VBB a_AT0 strategic_AJ0 resource_NN1 
for_PRP China_NP0 as_CJS it_PNP endeavors_VVZ to_TO0 achieve_VVI national_AJ0 
rejuvenation_NN1 and_CJC stay_VVI ahead_AV0 in_PRP international_AJ0 
competition_NN1 ._PUN 
We_PNP must_VM0 follow_VVI the_AT0 principle_NN1 of_PRF the_AT0 Party_NN1 
exercising_VVG leadership_NN1 over_PRP personnel_NN2 ,_PUN assemble_VVB 
the_AT0 best_AJS minds_NN2 across_PRP the_AT0 land_NN1 and_CJC draw_VVB 
fully_AV0 on_PRP their_DPS expertise_NN1 ,_PUN and_CJC step_VVB up_AVP 
efforts_NN2 to_TO0 make_VVI China_NP0 a_AT0 talent-strong_AJ0 country_NN1 
._PUN 
We_PNP will_VM0 pursue_VVI a_AT0 more_AV0 proactive_AJ0 ,_PUN open_VVB ,_PUN 
and_CJC effective_AJ0 policy_NN1 on_PRP training_VVG competent_AJ0 
professionals.We_NN0 should_VM0 value_NN1 people_NN0 with_PRP talent_NN1 ,_PUN 
be_VBI good_AJ0 at_PRP identifying_VVG talent_NN1 ,_PUN have_VHB the_AT0 
foresight_NN1 to_TO0 employ_VVI them_PNP ,_PUN be_VBI earnest_AJ0 to_TO0 
keep_VVI them_PNP ,_PUN and_CJC welcome_VVI them_PNP into_PRP our_DPS 
ranks.This_NN0 will_VM0 better_AV0 enable_VVI us_PNP to_TO0 attract_VVI 
bright_AJ0 people_NN0 from_PRP both_DT0 within_AV0 and_CJC outside_PRP the_AT0 
Party_NN1 and_CJC both_AV0 in_PRP China_NP0 and_CJC abroad_AV0 to_TO0 join_VVI 
us_PNP in_PRP pursuing_VVG the_AT0 great_AJ0 endeavor_NN1 of_PRF the_AT0 
Party_NN1 and_CJC the_AT0 people.We_NN0 will_VM0 encourage_VVI and_CJC 
guide_VVI people_NN0 with_PRP talent_NN1 to_TO0 work_VVI in_PRP remote_AJ0 
poor_AJ0 areas_NN2 ,_PUN border_NN1 areas_NN2 with_PRP mainly_AV0 ethnic_AJ0 
minority_NN1 populations_NN2 ,_PUN and_CJC old_AJ0 revolutionary_AJ0 base_NN1 
areas_NN2 ,_PUN as_AV0 well_AV0 as_CJS in_PRP communities_NN2 and_CJC on_PRP 
the_AT0 frontlines.We_NN0 will_VM0 work_VVI to_TO0 foster_VVI a_AT0 
positive_AJ0 environment_NN1 in_PRP which_DTQ everyone_PNI wants_VVZ ,_PUN 
strives_VVZ ,_PUN and_CJC is_VBZ able_AJ0 to_TO0 excel_VVI themselves_PNX 
,_PUN and_CJC can_VM0 do_VDI full_AJ0 justice_NN1 to_PRP their_DPS 
talents.With_NN0 this_DT0 ,_PUN we_PNP aim_VVB to_TO0 see_VVI that_CJT in_PRP 
every_AT0 field_NN1 the_AT0 creativity_NN1 of_PRF talent_NN1 is_VBZ given_VVN 
great_AJ0 expression_NN1 and_CJC their_DPS ingenuity_NN1 and_CJC expertise_NN1 
flow_NN1 freely_AV0 ._PUN 
4_CRD ._PUN 
Strengthening_VVG primary-level_AJ0 Party_NN1 organizations_NN2 
Primary-level_AJ0 Party_NN1 organizations_NN2 do_VDB the_AT0 groundwork_NN1 
to_TO0 ensure_VVI the_AT0 Partys_NN2 lines_NN2 ,_PUN principles_NN2 ,_PUN 
policies_NN2 ,_PUN decisions_NN2 ,_PUN and_CJC plans_NN2 are_VBB 
implemented_VVN ._PUN 
We_PNP will_VM0 work_VVI to_TO0 ensure_VVI that_DT0 primary-level_AJ0 
Party_NN1 organizations_NN2 in_PRP enterprises_NN2 ,_PUN villages_NN2 ,_PUN 
Party_NN1 and_CJC government_NN1 departments_NN2 ,_PUN schools_NN2 ,_PUN 
research_NN1 institutes_NN2 ,_PUN sub-districts_NN2 ,_PUN communities_NN2 
,_PUN and_CJC social_AJ0 organizations_NN2 play_VVB a_AT0 key_AJ0 role_NN1 
in_PRP communicating_VVG the_AT0 Partys_NN2 propositions_NN2 ,_PUN 
carrying_VVG out_AVP the_AT0 Partys_NN2 decisions_NN2 ,_PUN overseeing_VVG 
community-level_AJ0 social_AJ0 governance_NN1 ,_PUN uniting_VVG and_CJC 
mobilizing_VVG the_AT0 people_NN0 ,_PUN and_CJC promoting_VVG reform_NN1 
and_CJC development_NN1 ._PUN 
In_PRP doing_VDG so_AV0 ,_PUN we_PNP will_VM0 focus_VVI on_PRP improving_VVG 
the_AT0 organizational_AJ0 capability_NN1 of_PRF primary-level_AJ0 Party_NN1 
organizations_NN2 and_CJC give_VVB priority_NN1 to_PRP enhancing_VVG their_DPS 
political_AJ0 functions_NN2 ._PUN 
Party_NN1 branches_NN2 should_VM0 fulfill_VVI their_DPS responsibilities_NN2 
for_PRP directly_AV0 guiding_AJ0 ,_PUN managing_VVG ,_PUN and_CJC 
overseeing_VVG their_DPS members_NN2 and_CJC for_PRP organizing_VVG ,_PUN 
communicating_VVG with_PRP ,_PUN uniting_VVG ,_PUN and_CJC serving_VVG the_AT0 
people.They_NN0 should_VM0 encourage_VVI their_DPS members_NN2 to_TO0 play_VVI 
an_AT0 exemplary_AJ0 role_NN1 ._PUN 
We_PNP must_VM0 practice_NN1 the_AT0 system_NN1 of_PRF holding_VVG Party_NN1 
branch_NN1 general_NN1 meetings_NN2 ,_PUN meetings_NN2 of_PRF Party_NN1 
branch_NN1 committees_NN2 ,_PUN Party_NN1 group_NN1 meetings_NN2 ,_PUN and_CJC 
Party_NN1 lectures.We_NN0 will_VM0 develop_VVI new_AJ0 ways_NN2 for_PRP 
setting_VVG up_AVP primary-level_AJ0 Party_NN1 organizations_NN2 and_CJC 
for_PRP them_PNP to_TO0 carry_VVI out_AVP their_DPS activities_NN2 ,_PUN 
strengthen_VVB the_AT0 training_NN1 of_PRF their_DPS heads_NN2 ,_PUN and_CJC 
expand_VVB their_DPS reach.We_NN0 must_VM0 work_VVI harder_AJC to_TO0 
address_VVI the_AT0 problems_NN2 that_CJT some_DT0 primary-level_AJ0 Party_NN1 
organizations_NN2 are_VBB weak_AJ0 ,_PUN ineffective_AJ0 ,_PUN and_CJC 
marginalized_VVD ._PUN 
We_PNP will_VM0 expand_VVI intraparty_AJ0 democracy_NN1 at_PRP the_AT0 
primary_AJ0 level_NN1 ,_PUN make_VVB Party_NN1 affairs_NN2 more_AV0 
transparent_AJ0 ,_PUN and_CJC ensure_VVB channels_NN2 are_VBB open_AJ0 for_PRP 
Party_NN1 members_NN2 to_TO0 participate_VVI in_PRP Party_NN1 affairs_NN2 
,_PUN oversee_VVB Party_NN1 organizations_NN2 and_CJC officials_NN2 ,_PUN 
and_CJC submit_VVB opinions_NN2 and_CJC suggestions_NN2 to_PRP the_AT0 
Party_NN1 organization_NN1 at_PRP the_AT0 next_ORD level_NN1 up_AVP ._PUN 
We_PNP will_VM0 do_VDI more_AV0 to_TO0 recruit_VVI new_AJ0 Party_NN1 
members_NN2 from_PRP among_PRP industrial_AJ0 workers_NN2 ,_PUN young_AJ0 
people_NN0 working_VVG in_PRP agriculture_NN1 ,_PUN well-educated_AJ0 
groups_NN2 ,_PUN and_CJC people_NN0 working_VVG in_PRP non-public_AJ0 
economic_AJ0 entities_NN2 and_CJC social_AJ0 organizations_NN2 ._PUN 
We_PNP will_VM0 give_VVI more_DT0 incentives_NN2 ,_PUN solicitude_NN1 ,_PUN 
and_CJC assistance_NN1 to_PRP Party_NN1 members_NN2 ._PUN 
We_PNP will_VM0 make_VVI our_DPS guidance_NN1 and_CJC management_NN1 of_PRF 
Party_NN1 members_NN2 better_AV0 targeted_VVN and_CJC more_AV0 effective_AJ0 
,_PUN and_CJC handle_VVB Party_NN1 members_NN2 that_CJT do_VDB nt_XX0 meet_VVI 
the_AT0 mark_NN1 in_PRP a_AT0 prudent_AJ0 and_CJC orderly_AJ0 way_NN1 ._PUN 
5_CRD ._PUN 
Working_VVG ceaselessly_AV0 to_TO0 improve_VVI Party_NN1 conduct_NN1 and_CJC 
enforce_VVI Party_NN1 discipline_NN1 Our_DPS Party_NN1 comes_VVZ from_PRP 
the_AT0 people_NN0 ,_PUN has_VHZ its_DPS roots_NN2 among_PRP the_AT0 
people_NN0 ,_PUN and_CJC is_VBZ dedicated_VVN to_PRP serving_VVG the_AT0 
people.Once_NN0 the_AT0 Party_NN1 becomes_VVZ disengaged_VVN from_PRP the_AT0 
people_NN0 ,_PUN it_PNP will_VM0 lose_VVI its_DPS vitality_NN1 ._PUN 
In_PRP improving_AJ0 Party_NN1 conduct_NN1 ,_PUN we_PNP must_VM0 focus_VVI 
on_PRP maintaining_VVG the_AT0 Partys_NN2 close_VVB bond_NN1 with_PRP the_AT0 
people_NN0 ,_PUN keep_VVB them_PNP firmly_AV0 in_PRP mind_NN1 ,_PUN 
develop_VVB a_AT0 closer_AJC affinity_NN1 with_PRP them_PNP ,_PUN and_CJC 
keep_VVB working_VVG to_TO0 foster_VVI stronger_AJC public_AJ0 support_NN1 
for_PRP the_AT0 Partys_NN2 governance_NN1 ._PUN 
We_PNP must_VM0 earnestly_AV0 address_VVI all_DT0 issues_NN2 the_AT0 
people_NN0 are_VBB strongly_AV0 concerned_AJ0 about_PRP ,_PUN and_CJC 
resolutely_AV0 correct_VVB any_DT0 behavior_NN1 that_CJT undermines_VVZ 
the_AT0 peoples_NN2 interests_NN2 ._PUN 
Our_DPS Party_NN1 officials_NN2 should_VM0 lead_VVI by_PRP example_NN1 in_PRP 
consolidating_VVG and_CJC building_NN1 on_PRP the_AT0 advances_NN2 made_VVN 
in_PRP implementing_VVG the_AT0 central_AJ0 Party_NN1 leaderships_NN2 
eight-point_AJ0 decision_NN1 on_PRP improving_AJ0 Party_NN1 and_CJC 
government_NN1 conduct.We_NN0 should_VM0 continue_VVI to_TO0 address_VVI 
the_AT0 practice_NN1 of_PRF formalities_NN2 for_PRP formalities_NN2 sake_NN1 
,_PUN bureaucratism_NN1 ,_PUN hedonism_NN1 ,_PUN and_CJC extravagance_NN1 
,_PUN and_CJC oppose_VVB mindsets_NN2 and_CJC acts_NN2 of_PRF privilege_NN1 
seeking_VVG ._PUN 
We_PNP will_VM0 focus_VVI on_PRP strengthening_VVG the_AT0 enforcement_NN1 
of_PRF political_AJ0 and_CJC organizational_AJ0 discipline_NN1 ,_PUN and_CJC 
use_VVB this_DT0 to_TO0 prompt_VVI stricter_AJC observance_NN1 of_PRF 
discipline_NN1 on_PRP upholding_VVG integrity_NN1 ,_PUN on_PRP interacting_VVG 
with_PRP the_AT0 people_NN0 ,_PUN and_CJC regarding_VVG work_NN1 and_CJC 
life_NN1 ._PUN 
We_PNP will_VM0 continue_VVI to_TO0 carry_VVI out_AVP criticism_NN1 and_CJC 
self-criticism_NN1 in_PRP keeping_PRP with_PRP the_AT0 principle_NN1 of_PRF 
learning_VVG from_PRP mistakes_NN2 to_TO0 prevent_VVI recurrence_NN1 and_CJC 
treating_VVG the_AT0 illness_NN1 to_TO0 save_VVI the_AT0 patient.We_NN0 
will_VM0 conduct_VVI four_CRD forms_NN2 of_PRF oversight_NN1 over_PRP 
discipline_NN1 compliance_NN1 ,_PUN identify_VVB problems_NN2 early_AV0 
and_CJC correct_VVB them_PNP while_CJS they_PNP are_VBB nascent_AJ0 ._PUN 
Party_NN1 organizations_NN2 with_PRP the_AT0 power_NN1 to_TO0 supervise_VVI 
officials_NN2 will_VM0 be_VBI given_VVN corresponding_AJ0 power_NN1 to_TO0 
take_VVI disciplinary_AJ0 action_NN1 as_CJS called_VVN for_PRP ,_PUN and_CJC 
accountability_NN1 for_PRP overseeing_VVG discipline_NN1 compliance_NN1 
will_VM0 be_VBI tightened_VVN up_AVP on_PRP ._PUN 
We_PNP will_VM0 raise_VVI Party_NN1 members_NN2 awareness_NN1 of_PRF 
discipline_NN1 and_CJC strengthen_VVB discipline_NN1 enforcement_NN1 ,_PUN 
and_CJC demand_VVB that_DT0 Party_NN1 members_NN2 and_CJC officials_NN2 
hold_VVB discipline_NN1 in_PRP awe_NN1 and_CJC respect_NN1 ,_PUN do_VDB 
not_XX0 cross_VVI the_AT0 line_NN1 ,_PUN and_CJC become_VVI used_VVN to_PRP 
working_VVG and_CJC living_VVG under_PRP oversight_NN1 and_CJC constraints_NN2 
._PUN 
6_CRD ._PUN 
Securing_VVG a_AT0 sweeping_AJ0 victory_NN1 in_PRP the_AT0 fight_NN1 
against_PRP corruption_NN1 The_AT0 people_NN0 resent_VVB corruption_NN1 
most_DT0 ;_PUN and_CJC corruption_NN1 is_VBZ the_AT0 greatest_AJS threat_NN1 
our_DPS Party_NN1 faces_NN2 ._PUN 
We_PNP must_VM0 have_VHI the_AT0 resolve_NN1 and_CJC tenacity_NN1 to_TO0 
persevere_VVI in_PRP the_AT0 never-ending_AJ0 fight_NN1 against_PRP 
corruption.Only_NN0 by_PRP intensifying_VVG efforts_NN2 to_TO0 address_VVI 
both_DT0 the_AT0 symptoms_NN2 and_CJC root_NN1 causes_NN2 of_PRF 
corruption_NN1 by_PRP making_VVG sure_AJ0 that_CJT officials_NN2 are_VBB 
honest_AJ0 ,_PUN government_NN1 is_VBZ clean_AJ0 ,_PUN and_CJC political_AJ0 
affairs_NN2 are_VBB handled_VVN with_PRP integrity_NN1 can_VM0 we_PNP 
avoid_VVI historys_NN2 cycle_NN1 of_PRF rise_NN1 and_CJC fall_NN1 and_CJC 
ensure_VVB the_AT0 long-term_AJ0 stability_NN1 of_PRF the_AT0 Party_NN1 
and_CJC the_AT0 country_NN1 ._PUN 
Currently_AV0 ,_PUN the_AT0 fight_NN1 against_PRP corruption_NN1 remains_VVZ 
grave_AJ0 and_CJC complex_AJ0 ;_PUN we_PNP must_VM0 remain_VVI as_AV0 firm_AJ0 
as_CJS a_AT0 rock_NN1 in_PRP our_DPS resolve_NN1 to_TO0 build_VVI on_PRP 
the_AT0 overwhelming_AJ0 momentum_NN1 and_CJC secure_VVI a_AT0 sweeping_AJ0 
victory_NN1 ._PUN 
We_PNP will_VM0 continue_VVI to_TO0 see_VVI that_CJT there_EX0 are_VBB no_AT0 
no-go_AJ0 zones_NN2 ,_PUN no_AT0 ground_NN1 is_VBZ left_AJ0 unturned_AJ0 ,_PUN 
and_CJC no_AT0 tolerance_NN1 is_VBZ shown_VVN for_PRP corruption.We_NN0 
will_VM0 impose_VVI tight_AJ0 constraints_NN2 ,_PUN maintain_VVB a_AT0 
tough_AJ0 stance_NN1 and_CJC a_AT0 long-term_AJ0 deterrence_NN1 ,_PUN 
punish_VVB both_AV0 those_DT0 who_PNQ take_VVB bribes_NN2 and_CJC those_DT0 
who_PNQ offer_VVB them_PNP ,_PUN and_CJC prevent_VVB interest_NN1 groups_NN2 
from_PRP arising_VVG within_PRP the_AT0 Party_NN1 ._PUN 
We_PNP will_VM0 institute_VVI a_AT0 system_NN1 of_PRF disciplinary_AJ0 
inspection_NN1 for_PRP city_NN1 and_CJC county_NN1 level_NN1 Party_NN1 
committees_NN2 in_PRP an_AT0 intensified_AJ0 effort_NN1 to_TO0 address_VVI 
corruption_NN1 that_CJT occurs_VVZ on_PRP the_AT0 peoples_NN2 doorsteps_NN2 
._PUN 
Wherever_AVQ offenders_NN2 may_VM0 flee_VVI ,_PUN they_PNP will_VM0 be_VBI 
brought_VVN back_AVP and_CJC brought_VVN to_PRP justice_NN1 ._PUN 
We_PNP will_VM0 work_VVI for_PRP the_AT0 adoption_NN1 of_PRF national_AJ0 
anti-corruption_AJ0 legislation_NN1 and_CJC create_VVB a_AT0 corruption_NN1 
reporting_NN1 platform_NN1 that_CJT covers_VVZ both_AV0 disciplinary_AJ0 
inspection_NN1 commissions_NN2 and_CJC supervision_NN1 agencies_NN2 ._PUN 
We_PNP will_VM0 strengthen_VVI deterrence_NN1 so_AV0 officials_NN2 do_VDB 
nt_XX0 dare_VVI to_PRP ,_PUN strengthen_VVB the_AT0 cage_NN1 of_PRF 
institutions_NN2 so_AV0 theyre_NN1 unable_AJ0 to_TO0 ,_PUN and_CJC 
strengthen_VVB their_DPS vigilance_NN1 so_CJS they_PNP have_VHB no_AT0 
desire_NN1 to_TO0 commit_VVI acts_NN2 of_PRF corruption.Our_NN0 political_AJ0 
environment_NN1 will_VM0 ,_PUN through_PRP tireless_AJ0 efforts_NN2 ,_PUN 
like_PRP seas_NN2 fallen_VVN calm_AJ0 and_CJC rivers_NN2 running_VVG clear_AJ0 
,_PUN be_VBI clean_AJ0 and_CJC free_AJ0 of_PRF corruption_NN1 ._PUN 
7_CRD ._PUN 
Improving_AJ0 Party_NN1 and_CJC state_VVB oversight_NN1 systems_NN2 To_TO0 
improve_VVI the_AT0 Partys_NN2 ability_NN1 to_TO0 purify_VVI itself_PNX ,_PUN 
it_PNP is_VBZ essential_AJ0 that_CJT we_PNP strengthen_VVB Party_NN1 
self-supervision_NN1 and_CJC subject_VVB ourselves_PNX to_PRP public_AJ0 
oversight_NN1 ._PUN 
We_PNP must_VM0 strengthen_VVI checks_NN2 on_PRP and_CJC oversight_VVI 
over_AVP the_AT0 exercise_NN1 of_PRF power_NN1 ,_PUN and_CJC ensure_VVB 
that_DT0 power_NN1 is_VBZ exercised_VVN under_PRP public_AJ0 oversight_NN1 
,_PUN in_PRP broad_AJ0 daylight_NN1 ,_PUN and_CJC in_PRP an_AT0 
institutional_AJ0 cage_NN1 ._PUN 
We_PNP will_VM0 strengthen_VVI top-down_AJ0 organizational_AJ0 oversight_NN1 
,_PUN improve_VVB bottom-up_AJ0 democratic_AJ0 oversight_NN1 ,_PUN 
practice_NN1 peer_NN1 oversight_NN1 ,_PUN and_CJC tighten_VVB regular_AJ0 
supervision_NN1 over_PRP Party_NN1 members_NN2 in_PRP positions_NN2 of_PRF 
leadership_NN1 ._PUN 
We_PNP will_VM0 intensify_VVI political_AJ0 inspection_NN1 to_TO0 identify_VVI 
problems_NN2 and_CJC ensure_VVI that_DT0 deterrence_NN1 works_NN0 ;_PUN we_PNP 
will_VM0 establish_VVI an_AT0 oversight_NN1 network_NN1 that_CJT 
facilitates_VVZ coordination_NN1 in_PRP disciplinary_AJ0 inspections_NN2 
conducted_VVN at_PRP different_AJ0 levels_NN2 ._PUN 
We_PNP will_VM0 deepen_VVI reform_NN1 of_PRF the_AT0 national_AJ0 
supervision_NN1 system_NN1 ,_PUN conduct_VVB trials_NN2 throughout_PRP the_AT0 
country_NN1 ,_PUN and_CJC establish_VVB supervisory_AJ0 commissions_NN2 at_PRP 
the_AT0 national_AJ0 ,_PUN provincial_AJ0 ,_PUN prefectural_NN1 ,_PUN and_CJC 
county_NN1 levels_NN2 ,_PUN which_DTQ work_VVB together_AV0 with_PRP the_AT0 
Partys_NN2 disciplinary_AJ0 inspection_NN1 commissions_NN2 as_CJS one_CRD 
office_NN1 while_CJS keeping_VVG their_DPS own_DT0 identity.This_NN0 will_VM0 
ensure_VVI that_DT0 supervision_NN1 covers_VVZ everyone_PNI working_VVG in_PRP 
the_AT0 public_AJ0 sector_NN1 who_PNQ exercises_VVZ public_AJ0 power_NN1 ._PUN 
A_AT0 national_AJ0 supervision_NN1 law_NN1 will_VM0 be_VBI 
formulated.Supervisory_NN0 commissions_NN2 will_VM0 be_VBI given_VVN 
responsibilities_NN2 ,_PUN powers_NN2 ,_PUN and_CJC means_NN0 of_PRF 
investigation_NN1 in_PRP accordance_PRP with_PRP law.The_NN0 practice_NN1 
of_PRF shuanggui_NN2 will_VM0 be_VBI replaced_VVN by_PRP detention_NN1 ._PUN 
We_PNP will_VM0 reform_VVI the_AT0 auditing_NN1 management_NN1 system_NN1 
and_CJC improve_VVI the_AT0 statistics_NN0 system_NN1 ._PUN 
We_PNP will_VM0 establish_VVI an_AT0 authoritative_AJ0 ,_PUN efficient_AJ0 
oversight_NN1 system_NN1 with_PRP complete_AJ0 coverage_NN1 under_PRP the_AT0 
Partys_NN2 unified_VVD command_NN1 ;_PUN and_CJC integrate_VVB intraparty_AJ0 
oversight_NN1 with_PRP oversight_NN1 by_PRP state_NN1 organs_NN2 ,_PUN 
democratic_AJ0 oversight_NN1 ,_PUN judicial_AJ0 oversight_NN1 ,_PUN public_AJ0 
oversight_NN1 ,_PUN and_CJC oversight_VVB through_PRP public_AJ0 
opinion.All_NN0 this_DT0 will_VM0 create_VVI a_AT0 powerful_AJ0 synergy_NN1 
for_PRP conducting_VVG oversight._NN0 8_CRD ._PUN 
Strengthening_VVG every_AT0 dimension_NN1 of_PRF our_DPS ability_NN1 for_PRP 
governance_NN1 To_TO0 lead_VVI a_AT0 large_AJ0 socialist_AJ0 country_NN1 
of_PRF more_DT0 than_CJS 1.3_CRD billion_CRD people_NN0 ,_PUN our_DPS 
Party_NN1 must_VM0 be_VBI both_AV0 politically_AV0 strong_AJ0 and_CJC 
highly_AV0 competent_AJ0 ._PUN 
We_PNP should_VM0 be_VBI good_AJ0 at_PRP learning.We_NN0 will_VM0 foster_VVI 
a_AT0 strong_AJ0 atmosphere_NN1 of_PRF learning_NN1 and_CJC practicing_VVG 
in_PRP the_AT0 Party_NN1 ,_PUN and_CJC build_VVB our_DPS Party_NN1 into_PRP 
a_AT0 Marxist_AJ0 learning_NN1 party.We_NN0 will_VM0 nurture_VVI a_AT0 
love_NN1 of_PRF learning_VVG in_PRP our_DPS people_NN0 ._PUN 
We_PNP should_VM0 be_VBI good_AJ0 at_PRP exercising_VVG political_AJ0 
leadership.We_NN0 should_VM0 adopt_VVI a_AT0 strategic_AJ0 perspective_NN1 
,_PUN and_CJC develop_VVI creative_AJ0 thinking_NN1 and_CJC a_AT0 
dialectical_AJ0 approach_NN1 to_PRP thinking_VVG ;_PUN we_PNP should_VM0 
think_VVI in_PRP terms_PRP of_PRP the_AT0 rule_NN1 of_PRF law_NN1 ,_PUN 
and_CJC think_VVB about_PRP worst-case_AJ0 scenarios.We_NN0 should_VM0 
formulate_VVI sound_NN1 Party_NN1 lines_NN2 ,_PUN principles_NN2 ,_PUN and_CJC 
policies_NN2 and_CJC resolutely_AV0 implement_VVB them_PNP ,_PUN ensuring_VVG 
that_CJT the_AT0 Party_NN1 exercises_VVZ overall_AJ0 leadership_NN1 and_CJC 
coordinates_NN2 work_VVB in_PRP all_DT0 areas_NN2 ._PUN 
We_PNP should_VM0 be_VBI good_AJ0 reformers_NN2 and_CJC pioneers.We_NN0 
should_VM0 be_VBI enterprising_AJ0 ,_PUN work_VVB creatively_AV0 in_PRP 
light_PRP of_PRP actual_AJ0 conditions_NN2 ,_PUN and_CJC adeptly_AV0 apply_VVB 
information_NN1 technology_NN1 ,_PUN including_PRP the_AT0 internet_NN1 ,_PUN 
in_PRP our_DPS work_NN1 ._PUN 
We_PNP should_VM0 be_VBI good_AJ0 at_PRP promoting_VVG sound_NN1 
development.We_NN0 should_VM0 effectively_AV0 put_VVI into_PRP practice_NN1 
the_AT0 new_AJ0 development_NN1 philosophy_NN1 ,_PUN and_CJC continue_VVB 
to_TO0 break_VVI new_AJ0 ground_NN1 in_PRP development_NN1 ._PUN 
We_PNP should_VM0 be_VBI good_AJ0 at_PRP exercising_VVG law-based_AJ0 
governance.We_NN0 will_VM0 act_VVI more_AV0 quickly_AV0 to_TO0 put_VVI in_PRP 
place_NN1 a_AT0 system_NN1 of_PRF Party_NN1 rules_NN2 and_CJC regulations_NN2 
that_CJT covers_VVZ all_DT0 aspects_NN2 of_PRF Party_NN1 leadership_NN1 
and_CJC Party_NN1 building_NN1 ,_PUN and_CJC strengthen_VVB and_CJC 
improve_VVB Party_NN1 leadership_NN1 over_PRP bodies_NN2 of_PRF state_NN1 
power_NN1 ._PUN 
We_PNP should_VM0 be_VBI good_AJ0 at_PRP engaging_VVG with_PRP the_AT0 
people.We_NN0 will_VM0 develop_VVI new_AJ0 systems_NN2 ,_PUN mechanisms_NN2 
,_PUN ways_NN2 ,_PUN and_CJC means_NN0 for_PRP this_DT0 work.We_NN0 will_VM0 
urge_VVI trade_NN1 unions_NN2 ,_PUN Chinese_AJ0 Communist_AJ0 Youth_NN1 
League_NN1 organizations_NN2 ,_PUN womens_VVZ federations_NN2 ,_PUN and_CJC 
other_AJ0 peoples_NN2 organizations_NN2 to_TO0 strengthen_VVI their_DPS 
political_AJ0 consciousness_NN1 ,_PUN become_VVB more_AV0 advanced_VVN ,_PUN 
and_CJC better_AV0 represent_VVI the_AT0 people_NN0 ;_PUN to_TO0 play_VVI 
their_DPS role_NN1 as_CJS bridges_NN2 linking_VVG the_AT0 Party_NN1 with_PRP 
the_AT0 people_NN0 ;_PUN and_CJC to_TO0 organize_VVI and_CJC motivate_VVI 
the_AT0 people_NN0 to_TO0 follow_VVI the_AT0 Party_NN1 ._PUN 
We_PNP should_VM0 be_VBI good_AJ0 at_PRP implementing_VVG policy.We_NN0 
should_VM0 be_VBI open_AJ0 and_CJC frank_AJ0 ,_PUN take_VVB effective_AJ0 
measures_NN2 to_TO0 address_VVI real_AJ0 issues_NN2 ,_PUN and_CJC seek_VVI 
good_AJ0 outcomes.We_NN0 should_VM0 be_VBI ready_AJ0 both_AV0 to_TO0 act_VVI 
resolutely_AV0 and_CJC swiftly_AV0 and_CJC to_TO0 make_VVI sustained_AJ0 
efforts_NN2 to_TO0 tackle_VVI tough_AJ0 issues_NN2 head-on.We_NN0 should_VM0 
have_VHI the_AT0 perseverance_NN1 to_TO0 hammer_VVI away_AV0 until_CJS a_AT0 
task_NN1 is_VBZ done_VDN ,_PUN and_CJC make_VVB concrete_NN1 ,_PUN 
meticulous_AJ0 ,_PUN and_CJC effective_AJ0 efforts_NN2 in_PRP all_DT0 our_DPS 
work_NN1 ._PUN 
We_PNP should_VM0 be_VBI good_AJ0 at_PRP managing_VVG risks.We_NN0 will_VM0 
improve_VVI risk_NN1 prevention_NN1 and_CJC control_NN1 mechanisms_NN2 in_PRP 
all_DT0 areas_NN2 ,_PUN skillfully_AV0 handle_VVB various_AJ0 complex_AJ0 
issues_NN2 ,_PUN overcome_VVB all_DT0 difficulties_NN2 and_CJC obstacles_NN2 
that_CJT we_PNP meet_VVB on_PRP our_DPS way_NN1 ,_PUN and_CJC keep_VVB a_AT0 
firm_AJ0 hold_NN1 on_PRP the_AT0 initiative_NN1 in_PRP our_DPS work_NN1 ._PUN 
Comrades_NN2 ,_PUN A_ZZ0 great_AJ0 cause_NN1 calls_VVZ for_PRP leadership_NN1 
of_PRF a_AT0 strong_AJ0 party_NN1 ._PUN 
As_CJS long_CJS as_CJS our_DPS Party_NN1 keeps_VVZ itself_PNX competent_AJ0 
and_CJC strong_AJ0 ,_PUN always_AV0 remains_VVZ true_AJ0 to_PRP the_AT0 
peoples_NN2 aspiration_NN1 and_CJC works_VVZ in_PRP concert_NN1 with_PRP 
the_AT0 people_NN0 ,_PUN we_PNP can_VM0 and_CJC will_VM0 navigate_VVI the_AT0 
great_AJ0 ship_NN1 bearing_VVG the_AT0 great_AJ0 dream_NN1 of_PRF the_AT0 
Chinese_AJ0 people_NN0 to_TO0 conquer_VVI the_AT0 waves_NN2 and_CJC reach_VVI 
our_DPS destination_NN1 ._PUN
