# Supplementary material for: Unraveling image construction by modality: Corpus-based diachronic insights into the reports to the Party Congress of China
Source: PLoS One. 2025 Mar 5;20(3):e0316017. doi: 10.1371/journal.pone.0316017 (PMC11882057; doi:10.1371/journal.pone.0316017)
Supplement: S1 File — (ZIP) [file pone.0316017.s001.zip › S1_Fig.zip/Corpus/Annotations/Annotations of the RNCs sections(by section)/S6_party building/20.EN_S6_party building - .txt]

XV_CRD ._PUN 
Exercising_VVG Full_AJ0 and_CJC Rigorous_AJ0 Self-Governance_NP0 and_CJC 
Advancing_VVG the_AT0 Great_AJ0 New_AJ0 Project_NN1 of_PRF Party_NN1 
Building_NN1 in_PRP the_AT0 New_AJ0 Era_NN1 Our_DPS Party_NN1 has_VHZ a_AT0 
pivotal_AJ0 role_NN1 in_PRP building_NN1 China_NN1 into_PRP a_AT0 modern_AJ0 
socialist_AJ0 country_NN1 in_PRP all_DT0 respects_NN2 and_CJC in_PRP 
advancing_VVG the_AT0 rejuvenation_NN1 of_PRF the_AT0 Chinese_AJ0 nation_NN1 
on_PRP all_DT0 fronts_NN2 ._PUN 
As_PRP the_AT0 largest_AJS Marxist_AJ0 governing_AJ0 party_NN1 in_PRP the_AT0 
world_NN1 ,_PUN we_PNP must_VM0 always_AV0 stay_VVI alert_AJ0 and_CJC 
determined_VVN to_TO0 tackle_VVI the_AT0 special_AJ0 challenges_NN2 that_CJT 
a_AT0 large_AJ0 party_NN1 like_PRP ours_PNP faces_VVZ ,_PUN so_AV0 as_AV0 
to_TO0 maintain_VVI the_AT0 peoples_NN2 support_VVB and_CJC consolidate_VVI 
our_DPS position_NN1 as_PRP the_AT0 long-term_AJ0 governing_AJ0 party_NN1 
._PUN 
Since_CJS our_DPS Partys_NN2 18th_ORD National_AJ0 Congress_NN1 ,_PUN we_PNP 
have_VHB exercised_VVN full_AJ0 and_CJC rigorous_AJ0 self-governance_NN1 
and_CJC solved_VVN many_DT0 of_PRF our_DPS prominent_AJ0 problems_NN2 ._PUN 
Nevertheless_AV0 ,_PUN the_AT0 tests_NN2 the_AT0 Party_NN1 faces_VVZ in_PRP 
governance_NN1 ,_PUN reform_NN1 and_CJC opening_VVG up_AVP ,_PUN the_AT0 
market_NN1 economy_NN1 ,_PUN and_CJC the_AT0 external_AJ0 environment_NN1 
will_VM0 exist_VVI for_PRP a_AT0 long_AJ0 time_NN1 to_TO0 come_VVI ,_PUN 
as_CJS will_VM0 the_AT0 dangers_NN2 of_PRF a_AT0 lack_NN1 of_PRF drive_NN1 
,_PUN incompetence_NN1 ,_PUN disengagement_NN1 from_PRP the_AT0 people_NN0 
,_PUN inaction_NN1 ,_PUN and_CJC corruption_NN1 ._PUN 
All_DT0 of_PRF us_PNP in_PRP the_AT0 Party_NN1 must_VM0 bear_VVI in_PRP 
mind_NN1 that_CJT full_AJ0 and_CJC rigorous_AJ0 self-governance_NN1 is_VBZ 
an_AT0 unceasing_AJ0 endeavor_NN1 and_CJC that_DT0 self-reform_NN1 is_VBZ 
a_AT0 journey_NN1 to_PRP which_DTQ there_EX0 is_VBZ no_AT0 end_NN1 ._PUN 
We_PNP must_VM0 never_AV0 slacken_VVI our_DPS efforts_NN2 and_CJC never_AV0 
allow_VVB ourselves_PNX to_TO0 become_VVI weary_AJ0 or_CJC beaten_AJ0 ._PUN 
We_PNP must_VM0 persevere_VVI with_PRP full_AJ0 and_CJC rigorous_AJ0 
self-governance_NN1 ,_PUN continue_VVB to_TO0 advance_VVI the_AT0 great_AJ0 
new_AJ0 project_NN1 of_PRF Party_NN1 building_NN1 in_PRP the_AT0 new_AJ0 
era_NN1 ,_PUN and_CJC use_VVB our_DPS own_DT0 transformation_NN1 to_TO0 
steer_VVI social_AJ0 transformation_NN1 ._PUN 
We_PNP must_VM0 meet_VVI the_AT0 overall_AJ0 requirements_NN2 for_PRP 
Party_NN1 building_NN1 in_PRP the_AT0 new_AJ0 era_NN1 ,_PUN improve_VVB 
the_AT0 systems_NN2 for_PRP exercising_VVG full_AJ0 and_CJC rigorous_AJ0 
self-governance_NN1 ,_PUN and_CJC comprehensively_AV0 advance_VVB our_DPS 
efforts_NN2 to_TO0 purify_VVI ,_PUN improve_VVB ,_PUN renew_VVB ,_PUN and_CJC 
excel_VVB ourselves_PNX ._PUN 
This_DT0 will_VM0 enable_VVI our_DPS Party_NN1 to_TO0 stay_VVI true_AJ0 to_PRP 
its_DPS original_AJ0 aspiration_NN1 and_CJC founding_VVG mission_NN1 and_CJC 
remain_VVB the_AT0 strong_AJ0 leadership_NN1 core_NN1 in_PRP building_NN1 
socialism_NN1 with_PRP Chinese_AJ0 characteristics_NN2 ._PUN 
1_CRD ._PUN 
Upholding_VVG and_CJC strengthening_VVG the_AT0 centralized_AJ0 ,_PUN 
unified_VVD leadership_NN1 of_PRF the_AT0 Party_NN1 Central_AJ0 Committee_NN1 
The_AT0 Partys_NN2 leadership_NN1 is_VBZ comprehensive_AJ0 ,_PUN 
systematic_AJ0 ,_PUN and_CJC integrated_AJ0 ;_PUN therefore_AV0 ,_PUN it_PNP 
must_VM0 be_VBI exercised_VVN in_PRP a_AT0 comprehensive_AJ0 ,_PUN 
systematic_AJ0 ,_PUN and_CJC integrated_AJ0 way_NN1 ._PUN 
We_PNP will_VM0 improve_VVI the_AT0 leadership_NN1 systems_NN2 by_PRP 
which_DTQ the_AT0 Party_NN1 exercises_VVZ overall_AJ0 leadership_NN1 and_CJC 
coordinates_NN2 the_AT0 efforts_NN2 of_PRF all_DT0 sides_NN2 and_CJC 
refine_VVB the_AT0 mechanisms_NN2 through_PRP which_DTQ the_AT0 Party_NN1 
Central_AJ0 Committees_NN2 major_AJ0 decisions_NN2 and_CJC plans_NN2 are_VBB 
implemented_VVN ._PUN 
This_DT0 will_VM0 ensure_VVI that_CJT all_DT0 Party_NN1 members_NN2 
closely_AV0 follow_VVB the_AT0 Central_AJ0 Committee_NN1 in_PRP terms_PRP 
of_PRP political_AJ0 stance_NN1 ,_PUN orientation_NN1 ,_PUN principles_NN2 
,_PUN and_CJC path_NN1 and_CJC that_CJT the_AT0 Partys_NN2 solidarity_NN1 
and_CJC unity_NN1 are_VBB maintained_VVN ._PUN 
We_PNP will_VM0 improve_VVI the_AT0 Central_AJ0 Committees_NN2 
decision-making_NN1 ,_PUN deliberative_AJ0 ,_PUN and_CJC coordinating_VVG 
institutions_NN2 ,_PUN so_AV0 as_AV0 to_TO0 strengthen_VVI its_DPS 
centralized_AJ0 ,_PUN unified_VVD leadership_NN1 over_PRP major_AJ0 
initiatives_NN2 ._PUN 
In_PRP strengthening_VVG the_AT0 Party_NN1 politically_AV0 ,_PUN we_PNP 
will_VM0 enforce_VVI strict_AJ0 political_AJ0 discipline_NN1 and_CJC rules_NN2 
,_PUN ensure_VVB that_DT0 Party_NN1 committees_NN2 (_PUL leading_AJ0 Party_NN1 
members_NN2 groups_NN2 )_PUR at_PRP all_DT0 levels_NN2 fully_AV0 assume_VVB 
their_DPS principal_AJ0 responsibilities_NN2 ,_PUN and_CJC enhance_VVB the_AT0 
political_AJ0 judgment_NN1 ,_PUN understanding_VVG ,_PUN and_CJC 
implementation_NN1 of_PRF Party_NN1 organizations_NN2 and_CJC Party_NN1 
officials_NN2 at_PRP all_DT0 levels_NN2 ._PUN 
We_PNP will_VM0 continue_VVI to_TO0 conduct_VVI sound_NN1 ,_PUN democratic_AJ0 
,_PUN and_CJC law-based_AJ0 governance_NN1 ,_PUN practice_NN1 democratic_AJ0 
centralism_NN1 ,_PUN and_CJC develop_VVB new_AJ0 and_CJC improved_AJ0 ways_NN2 
of_PRF exercising_VVG leadership_NN1 ._PUN 
We_PNP will_VM0 enhance_VVI the_AT0 Partys_NN2 ability_NN1 to_TO0 chart_VVI 
the_AT0 course_NN1 ,_PUN make_VVB overall_AJ0 plans_NN2 ,_PUN design_NN1 
policy_NN1 ,_PUN and_CJC promote_VVB reform_NN1 ,_PUN and_CJC we_PNP will_VM0 
keep_VVI everyone_PNI motivated_VVN ._PUN 
We_PNP will_VM0 make_VVI intraparty_AJ0 political_AJ0 activities_NN2 more_AV0 
politically_AV0 oriented_VVD ,_PUN up-to-date_AJ0 ,_PUN principled_VVD ,_PUN 
and_CJC effective_AJ0 ._PUN 
We_PNP will_VM0 make_VVI full_AJ0 use_NN1 of_PRF criticism_NN1 and_CJC 
self-criticism_AJ0 and_CJC keep_VVB working_VVG to_TO0 improve_VVI the_AT0 
political_AJ0 environment_NN1 in_PRP the_AT0 Party_NN1 ._PUN 
2_CRD ._PUN 
Enhancing_VVG cohesion_NN1 and_CJC forging_VVG the_AT0 Partys_NN2 soul_NN1 
with_PRP the_AT0 Thought_NN1 on_PRP Socialism_NN1 with_PRP Chinese_AJ0 
Characteristics_NN2 for_PRP a_AT0 New_AJ0 Era_NN1 Arming_VVG our_DPS 
members_NN2 with_PRP the_AT0 Partys_NN2 new_AJ0 theories_NN2 is_VBZ a_AT0 
fundamental_AJ0 task_NN1 of_PRF strengthening_VVG ourselves_PNX 
theoretically_AV0 ._PUN 
To_PRP this_DT0 end_NN1 ,_PUN we_PNP will_VM0 continue_VVI to_TO0 use_VVI 
the_AT0 Thought_NN1 on_PRP Socialism_NN1 with_PRP Chinese_AJ0 
Characteristics_NN2 for_PRP a_AT0 New_AJ0 Era_NN1 to_TO0 achieve_VVI unity_NN1 
in_PRP thinking_VVG ,_PUN will_VM0 ,_PUN and_CJC action_NN1 ._PUN 
We_PNP will_VM0 launch_VVI programs_NN2 for_PRP Party_NN1 members_NN2 to_TO0 
study_VVI the_AT0 Partys_NN2 new_AJ0 theory_NN1 and_CJC build_VVI the_AT0 
Party_NN1 into_PRP a_AT0 Marxist_AJ0 party_NN1 of_PRF learning_NN1 ._PUN 
We_PNP will_VM0 strengthen_VVI the_AT0 ideals_NN2 and_CJC convictions_NN2 
of_PRF our_DPS Party_NN1 members_NN2 ,_PUN see_VVB that_CJT they_PNP are_VBB 
committed_VVN to_PRP the_AT0 Partys_NN2 purpose_NN1 ,_PUN and_CJC resolve_VVB 
the_AT0 fundamental_AJ0 question_NN1 of_PRF the_AT0 worldview_NN1 ,_PUN 
outlook_NN1 on_PRP life_NN1 ,_PUN and_CJC values_NN2 they_PNP should_VM0 
embrace_VVI ._PUN 
We_PNP will_VM0 be_VBI firm_AJ0 believers_NN2 and_CJC loyal_AJ0 
practitioners_NN2 of_PRF the_AT0 noble_AJ0 ideal_NN1 of_PRF communism_NN1 
and_CJC the_AT0 common_AJ0 ideal_NN1 of_PRF socialism_NN1 with_PRP Chinese_AJ0 
characteristics_NN2 ._PUN 
We_PNP will_VM0 apply_VVI what_DTQ we_PNP have_VHB learned_VVN in_PRP 
practice_NN1 ,_PUN act_VVB on_PRP our_DPS beliefs_NN2 ,_PUN and_CJC turn_VVB 
the_AT0 Thought_NN1 on_PRP Socialism_NN1 with_PRP Chinese_AJ0 
Characteristics_NN2 for_PRP a_AT0 New_AJ0 Era_NN1 into_PRP a_AT0 powerful_AJ0 
force_NN1 for_PRP strengthening_VVG ideals_NN2 ,_PUN enhancing_VVG Party_NN1 
consciousness_NN1 ,_PUN guiding_AJ0 practice_NN1 ,_PUN and_CJC advancing_VVG 
our_DPS work_NN1 ._PUN 
We_PNP will_VM0 combine_VVI theoretical_AJ0 study_NN1 with_PRP regular_AJ0 
,_PUN long-term_AJ0 study_NN1 of_PRF the_AT0 Partys_NN2 history_NN1 and_CJC 
see_VVB that_DT0 Party_NN1 members_NN2 and_CJC officials_NN2 strengthen_VVB 
their_DPS understanding_NN1 ,_PUN conviction_NN1 ,_PUN integrity_NN1 ,_PUN 
and_CJC diligence_NN1 through_PRP continued_AJ0 study_NN1 of_PRF Party_NN1 
history_NN1 and_CJC carry_VVB forward_AV0 our_DPS revolutionary_AJ0 
traditions_NN2 and_CJC heritage_NN1 ._PUN 
We_PNP will_VM0 launch_VVI theoretical_AJ0 study_NN1 programs_NN2 for_PRP 
Party_NN1 members_NN2 ,_PUN especially_AV0 leading_AJ0 officials_NN2 at_PRP 
and_CJC above_PRP the_AT0 county_NN1 and_CJC director_NN1 level_NN1 ._PUN 
3_CRD ._PUN 
Improving_VVG the_AT0 systems_NN2 and_CJC regulations_NN2 for_PRP the_AT0 
Partys_NN2 self-reform_NN1 We_PNP will_VM0 continue_VVI to_TO0 run_VVI the_AT0 
Party_NN1 with_PRP systems_NN2 and_CJC regulations_NN2 ._PUN 
We_PNP should_VM0 take_VVI the_AT0 Party_NN1 Constitution_NN1 as_CJS our_DPS 
fundamental_AJ0 guide_NN1 and_CJC give_VVB full_AJ0 play_NN1 to_PRP the_AT0 
core_NN1 role_NN1 of_PRF democratic_AJ0 centralism_NN1 in_AV0 order_AV0 to_TO0 
improve_VVI the_AT0 framework_NN1 of_PRF Party_NN1 regulations_NN2 ,_PUN 
increase_VVB their_DPS authority_NN1 ,_PUN and_CJC fully_AV0 enforce_VVB 
them_PNP ._PUN 
We_PNP will_VM0 put_VVI in_PRP place_NN1 mechanisms_NN2 for_PRP upholding_VVG 
truth_NN1 ,_PUN correcting_VVG errors_NN2 ,_PUN uncovering_VVG problems_NN2 
,_PUN and_CJC remedying_VVG failings_NN2 ._PUN 
We_PNP will_VM0 improve_VVI the_AT0 total-coverage_NN1 ,_PUN authoritative_AJ0 
,_PUN and_CJC highly_AV0 effective_AJ0 oversight_NN1 system_NN1 under_PRP 
the_AT0 Partys_NN2 unified_VVD leadership_NN1 and_CJC refine_VVB the_AT0 
mechanisms_NN2 for_PRP overseeing_VVG power_NN1 and_CJC keeping_VVG it_PNP 
in_PRP check_NN1 ._PUN 
We_PNP will_VM0 generate_VVI synergy_NN1 between_PRP various_AJ0 forms_NN2 
of_PRF oversight_NN1 with_PRP intraparty_AJ0 oversight_NN1 serving_VVG as_PRP 
the_AT0 mainstay_NN1 ,_PUN and_CJC we_PNP will_VM0 ensure_VVI that_DT0 
power_NN1 is_VBZ exercised_VVN in_PRP broad_AJ0 daylight_NN1 ._PUN 
We_PNP will_VM0 conduct_VVI concrete_NN1 ,_PUN targeted_VVD ,_PUN and_CJC 
regular_AJ0 political_AJ0 oversight_NN1 and_CJC keep_VVB leadership_NN1 
teams_NN2 and_CJC their_DPS heads_NN2 under_PRP effective_AJ0 oversight_NN1 
._PUN 
We_PNP will_VM0 see_VVI that_DT0 political_AJ0 inspections_NN2 serve_VVB 
as_PRP a_AT0 powerful_AJ0 tool_NN1 and_CJC that_DT0 follow-up_AJ0 
rectifications_NN2 are_VBB made_VVN accordingly_AV0 and_CJC their_DPS 
results_NN2 are_VBB put_VVN to_PRP practical_AJ0 use_NN1 ._PUN 
We_PNP will_VM0 work_VVI to_TO0 ensure_VVI that_DT0 political_AJ0 
responsibility_NN1 for_PRP full_AJ0 and_CJC rigorous_AJ0 Party_NN1 
self-governance_NN1 is_VBZ fulfilled_VVN and_CJC that_DT0 accountability_NN1 
mechanisms_NN2 have_VHB real_AJ0 teeth_NN2 ._PUN 
4_CRD ._PUN 
Cultivating_VVG officials_NN2 capable_AJ0 of_PRF shouldering_VVG the_AT0 
mission_NN1 of_PRF national_AJ0 rejuvenation_NN1 To_TO0 build_VVI a_AT0 
modern_AJ0 socialist_AJ0 country_NN1 in_PRP all_DT0 respects_NN2 ,_PUN we_PNP 
must_VM0 have_VHI a_AT0 team_NN1 of_PRF officials_NN2 who_PNQ are_VBB 
politically_AV0 committed_VVN and_CJC who_PNQ have_VHB the_AT0 competence_NN1 
to_TO0 meet_VVI the_AT0 needs_NN2 of_PRF the_AT0 new_AJ0 era_NN1 and_CJC 
lead_VVB Chinas_NN2 modernization_NN1 drive_NN1 ._PUN 
We_PNP must_VM0 adhere_VVI to_PRP the_AT0 principle_NN1 of_PRF the_AT0 
Party_NN1 supervising_NN1 officials_NN2 ._PUN 
We_PNP must_VM0 select_VVI officials_NN2 on_PRP the_AT0 basis_NN1 of_PRF 
both_AV0 integrity_NN1 and_CJC ability_NN1 ,_PUN with_PRP greater_AJC 
weight_NN1 given_VVN to_PRP integrity_NN1 ,_PUN and_CJC on_PRP the_AT0 
basis_NN1 of_PRF merit_NN1 regardless_AV0 of_PRF background_NN1 ,_PUN thus_AV0 
fully_AV0 applying_VVG the_AT0 criteria_NN2 for_PRP judging_VVG competent_AJ0 
officials_NN2 in_PRP the_AT0 new_AJ0 era_NN1 ._PUN 
We_PNP will_VM0 follow_VVI the_AT0 right_AJ0 approach_NN1 to_PRP selecting_VVG 
and_CJC appointing_VVG officials_NN2 ,_PUN select_VVB those_DT0 who_PNQ 
are_VBB high-caliber_AJ0 ,_PUN professional_AJ0 ,_PUN loyal_AJ0 ,_PUN 
upright_AV0 ,_PUN and_CJC responsible_AJ0 ,_PUN and_CJC ensure_VVB that_CJT 
strong_AJ0 and_CJC competent_AJ0 leadership_NN1 teams_NN2 are_VBB put_VVN 
in_PRP place_NN1 at_PRP all_DT0 levels_NN2 ._PUN 
We_PNP will_VM0 take_VVI political_AJ0 commitment_NN1 as_PRP the_AT0 
primary_AJ0 criterion_NN1 for_PRP selection_NN1 and_CJC carry_VVB out_AVP 
solid_AJ0 vetting_NN1 of_PRF officials_NN2 political_AJ0 commitment_NN1 to_TO0 
ensure_VVI that_CJT they_PNP are_VBB politically_AV0 reliable_AJ0 and_CJC 
corruption-free_AJ0 ._PUN 
We_PNP will_VM0 strengthen_VVI the_AT0 ability_NN1 of_PRF officials_NN2 by_PRP 
tempering_VVG them_PNP through_PRP practice_NN1 and_CJC giving_VVG them_PNP 
professional_AJ0 training_NN1 ,_PUN and_CJC we_PNP will_VM0 focus_VVI on_PRP 
honing_VVG their_DPS skills_NN2 by_PRP assigning_VVG them_PNP major_AJ0 
tasks_NN2 ._PUN 
This_DT0 will_VM0 help_VVI to_TO0 ensure_VVI that_CJT officials_NN2 become_VVB 
more_AV0 capable_AJ0 of_PRF pursuing_VVG high-quality_AJ0 development_NN1 
,_PUN serving_VVG the_AT0 people_NN0 ,_PUN and_CJC guarding_VVG against_PRP 
and_CJC defusing_VVG risks_NN2 ._PUN 
We_PNP will_VM0 redouble_VVI our_DPS efforts_NN2 to_TO0 build_VVI the_AT0 
fighting_NN1 spirit_NN1 and_CJC ability_NN1 of_PRF officials_NN2 ,_PUN 
particularly_AV0 their_DPS ability_NN1 to_TO0 prevent_VVI risks_NN2 ,_PUN 
rise_VVB to_PRP challenges_NN2 ,_PUN and_CJC withstand_VVB pressure_NN1 ._PUN 
This_DT0 will_VM0 enable_VVI them_PNP to_TO0 take_VVI the_AT0 lead_NN1 in_PRP 
shouldering_VVG responsibility_NN1 and_CJC to_TO0 excel_VVI in_PRP their_DPS 
daily_AJ0 work_NN1 ,_PUN step_VVB forward_AV0 at_PRP critical_AJ0 moments_NN2 
,_PUN and_CJC act_VVB with_PRP courage_NN1 in_PRP times_NN2 of_PRF danger_NN1 
._PUN 
We_PNP will_VM0 improve_VVI the_AT0 system_NN1 for_PRP assessing_VVG 
officials_NN2 performance_NN1 and_CJC see_VVB that_CJT officials_NN2 have_VHI 
a_AT0 correct_AJ0 understanding_NN1 of_PRF what_DTQ it_PNP means_VVZ to_TO0 
perform_VVI well_AV0 ._PUN 
We_PNP should_VM0 also_AV0 see_VVI that_CJT officials_NN2 can_VM0 be_VBI 
demoted_VVN as_AV0 well_AV0 as_CJS promoted_VVN and_CJC dismissed_VVN as_AV0 
well_AV0 as_CJS recruited_VVN ,_PUN thereby_AV0 creating_VVG an_AT0 
environment_NN1 in_PRP which_DTQ the_AT0 competent_AJ0 are_VBB elevated_VVN 
,_PUN the_AT0 outstanding_AJ0 are_VBB rewarded_VVN ,_PUN the_AT0 mediocre_AJ0 
are_VBB demoted_VVN ,_PUN and_CJC the_AT0 incompetent_AJ0 are_VBB 
dismissed_VVN ._PUN 
It_PNP is_VBZ of_PRF critical_AJ0 importance_NN1 to_PRP the_AT0 Partys_NN2 
future_NN1 that_CJT we_PNP have_VHB qualified_VVN successors_NN2 to_TO0 
carry_VVI forward_AV0 our_DPS cause_NN1 ._PUN 
With_PRP this_DT0 in_PRP mind_NN1 ,_PUN we_PNP will_VM0 improve_VVI the_AT0 
regular_AJ0 working_AJ0 mechanisms_NN2 for_PRP training_NN1 and_CJC 
selecting_VVG promising_AJ0 young_AJ0 officials_NN2 ._PUN 
We_PNP should_VM0 encourage_VVI young_AJ0 officials_NN2 to_TO0 work_VVI 
and_CJC gain_VVI experience_NN1 in_PRP local_AJ0 communities_NN2 and_CJC 
areas_NN2 where_AVQ conditions_NN2 are_VBB harsh_AJ0 ,_PUN and_CJC we_PNP 
should_VM0 make_VVI such_DT0 assignments_NN2 an_AT0 important_AJ0 part_NN1 
of_PRF their_DPS training_NN1 ._PUN 
We_PNP will_VM0 attach_VVI importance_NN1 to_PRP cultivating_VVG and_CJC 
selecting_VVG female_AJ0 officials_NN2 and_CJC give_VVB full_AJ0 play_NN1 
to_PRP their_DPS important_AJ0 role_NN1 ._PUN 
We_PNP will_VM0 also_AV0 attach_VVI importance_NN1 to_PRP cultivating_VVG 
and_CJC appointing_VVG officials_NN2 from_PRP ethnic_AJ0 minorities_NN2 
and_CJC carry_VVB out_AVP work_NN1 related_VVN to_PRP non-Party_AJ0 
officials_NN2 in_PRP a_AT0 well-coordinated_AJ0 way_NN1 ._PUN 
We_PNP will_VM0 ensure_VVI that_DT0 retired_AJ0 officials_NN2 are_VBB well_AV0 
taken_VVN care_NN1 of_PRF ._PUN 
We_PNP will_VM0 improve_VVI our_DPS management_NN1 of_PRF public_AJ0 
servants_NN2 and_CJC better_AV0 allocate_VVI staffing_NN1 resources_NN2 
for_PRP Party_NN1 and_CJC state_VVB institutions_NN2 ._PUN 
We_PNP should_VM0 both_AV0 be_VBI strict_AJ0 with_PRP our_DPS officials_NN2 
and_CJC care_VVB for_PRP them_PNP ,_PUN and_CJC we_PNP should_VM0 
strengthen_VVI overall_AJ0 management_NN1 and_CJC regular_AJ0 supervision_NN1 
of_PRF them_PNP ._PUN 
We_PNP should_VM0 apply_VVI the_AT0 three_CRD distinctions_NN2 ,_PUN so_AV0 
as_AV0 to_TO0 encourage_VVI officials_NN2 to_TO0 boldly_AV0 take_VVI on_AVP 
responsibilities_NN2 and_CJC demonstrate_VVB enterprise_NN1 in_PRP their_DPS 
work_NN1 ._PUN 
We_PNP should_VM0 care_VVI about_PRP officials_NN2 working_VVG in_PRP 
local_AJ0 communities_NN2 ,_PUN particularly_AV0 those_DT0 working_VVG in_PRP 
areas_NN2 where_AVQ conditions_NN2 are_VBB harsh_AJ0 ._PUN 
5Enhancing_UNC the_AT0 political_AJ0 and_CJC organizational_AJ0 functions_NN2 
of_PRF Party_NN1 organizations_NN2 The_AT0 Partys_NN2 advantages_NN2 and_CJC 
strength_NN1 lie_VVB in_PRP its_DPS close-knit_AJ0 organizational_AJ0 
system_NN1 ._PUN 
Party_NN1 organizations_NN2 at_PRP all_DT0 levels_NN2 must_VM0 perform_VVI 
the_AT0 duties_NN2 prescribed_VVN to_PRP them_PNP by_PRP the_AT0 Party_NN1 
Constitution_NN1 ,_PUN implement_VVB the_AT0 Partys_NN2 lines_NN2 ,_PUN 
principles_NN2 ,_PUN and_CJC policies_NN2 and_CJC the_AT0 Central_AJ0 
Committees_NN2 decisions_NN2 and_CJC plans_NN2 ,_PUN and_CJC effectively_AV0 
organize_VVB and_CJC rally_VVB people_NN0 from_PRP all_DT0 walks_NN2 of_PRF 
life_NN1 ._PUN 
In_PRP strengthening_VVG Party_NN1 organizations_NN2 ,_PUN we_PNP need_VVB 
to_TO0 keep_VVI a_AT0 clear_AJ0 focus_NN1 on_PRP the_AT0 primary_AJ0 level_NN1 
,_PUN using_VVG Party_NN1 building_NN1 initiatives_NN2 to_TO0 propel_VVI 
rural_AJ0 revitalization_NN1 and_CJC intensifying_VVG Party-building_AJ0 
efforts_NN2 in_PRP urban_AJ0 communities_NN2 ._PUN 
We_PNP will_VM0 guide_VVI community-level_AJ0 governance_NN1 through_PRP 
Party_NN1 building_NN1 ,_PUN keep_VVB working_VVG to_TO0 strengthen_VVI 
weak_AJ0 and_CJC lax_AJ0 Party_NN1 organizations_NN2 at_PRP the_AT0 
primary_AJ0 level_NN1 ,_PUN and_CJC see_VVB that_CJT primary-level_AJ0 
Party_NN1 organizations_NN2 play_VVB a_AT0 key_AJ0 role_NN1 in_PRP 
ensuring_VVG the_AT0 exercise_NN1 of_PRF the_AT0 Partys_NN2 leadership_NN1 
._PUN 
Party_NN1 building_NN1 will_VM0 be_VBI improved_VVN across_PRP the_AT0 
board_NN1 in_PRP Party_NN1 and_CJC state_VVB offices_NN2 and_CJC will_VM0 
be_VBI advanced_VVN in_PRP public_AJ0 institutions_NN2 ._PUN 
We_PNP will_VM0 make_VVI sure_AJ0 that_CJT Party_NN1 leadership_NN1 in_PRP 
SOEs_NP0 and_CJC financial_AJ0 firms_NN2 is_VBZ strengthened_VVN in_PRP 
the_AT0 process_NN1 of_PRF their_DPS improvements_NN2 to_PRP corporate_AJ0 
governance_NN1 ._PUN 
Party_NN1 building_NN1 will_VM0 also_AV0 be_VBI stepped_VVN up_AVP in_PRP 
mixed-ownership_NN1 and_CJC non-public_AJ0 enterprises_NN2 ._PUN 
The_AT0 management_NN1 systems_NN2 for_PRP Party_NN1 building_NN1 in_PRP 
trade_NN1 associations_NN2 ,_PUN academic_AJ0 societies_NN2 ,_PUN and_CJC 
chambers_NN2 of_PRF commerce_NN1 will_VM0 be_VBI improved_VVN ._PUN 
Party_NN1 building_NN1 efforts_NN2 will_VM0 also_AV0 be_VBI enhanced_VVN 
in_PRP new_AJ0 types_NN2 of_PRF economic_AJ0 and_CJC social_AJ0 
organizations_NN2 and_CJC among_PRP groups_NN2 in_PRP new_AJ0 forms_NN2 of_PRF 
employment_NN1 ._PUN 
We_PNP will_VM0 pay_VVI particular_AJ0 attention_NN1 to_PRP recruiting_VVG 
young_AJ0 people_NN0 ,_PUN industrial_AJ0 workers_NN2 ,_PUN farmers_NN2 ,_PUN 
and_CJC intellectuals_NN2 into_PRP the_AT0 Party_NN1 ._PUN 
Training_NN1 and_CJC management_NN1 will_VM0 be_VBI improved_VVN for_PRP 
Party_NN1 members_NN2 ,_PUN especially_AV0 those_DT0 among_PRP floating_AJ0 
populations_NN2 ._PUN 
We_PNP will_VM0 implement_VVI the_AT0 systems_NN2 for_PRP intraparty_AJ0 
democracy_NN1 ,_PUN protect_VVB Party_NN1 members_NN2 rights_NN2 ,_PUN and_CJC 
motivate_VVB them_PNP to_TO0 become_VVI role_NN1 models_NN2 ._PUN 
At_PRP the_AT0 same_DT0 time_NN1 ,_PUN we_PNP must_VM0 earnestly_AV0 and_CJC 
prudently_AV0 handle_VVB Party_NN1 members_NN2 who_PNQ do_VDB not_XX0 
measure_VVI up_AVP to_PRP standards_NN2 so_AV0 as_AV0 to_TO0 preserve_VVI 
our_DPS Party_NN1 memberships_NN2 advanced_AJ0 nature_NN1 and_CJC 
integrity_NN1 ._PUN 
6_CRD ._PUN 
Taking_VVG strict_AJ0 steps_NN2 to_TO0 improve_VVI Party_NN1 conduct_NN1 
and_CJC enforce_VVI Party_NN1 discipline_NN1 Good_AJ0 conduct_NN1 is_VBZ 
critical_AJ0 to_PRP the_AT0 survival_NN1 of_PRF a_AT0 governing_AJ0 party_NN1 
._PUN 
We_PNP must_VM0 carry_VVI forward_AV0 the_AT0 proud_AJ0 traditions_NN2 and_CJC 
venerable_AJ0 conduct_NN1 of_PRF the_AT0 Party_NN1 ._PUN 
In_PRP doing_VDG so_AV0 ,_PUN we_PNP will_VM0 encourage_VVI Party_NN1 
officials_NN2 ,_PUN especially_AV0 leading_AJ0 officials_NN2 ,_PUN to_TO0 
take_VVI the_AT0 lead_NN1 in_PRP conducting_VVG in-depth_AJ0 research_NN1 
and_CJC studies_NN2 and_CJC to_TO0 immerse_VVI themselves_PNX in_PRP hard_AJ0 
work_NN1 ,_PUN take_VVB concrete_AJ0 measures_NN2 ,_PUN and_CJC deliver_VVB 
solid_AJ0 outcomes_NN2 ._PUN 
We_PNP will_VM0 steadfastly_AV0 implement_VVI the_AT0 central_AJ0 Party_NN1 
leaderships_NN2 eight-point_AJ0 decision_NN1 on_PRP improving_AJ0 conduct_NN1 
and_CJC see_VVB that_CJT leading_AJ0 officials_NN2 ,_PUN or_CJC the_AT0 
key_AJ0 few_DT0 ,_PUN set_VVD an_AT0 example_NN1 for_PRP those_DT0 below_PRP 
them_PNP ._PUN 
We_PNP will_VM0 continue_VVI to_TO0 tackle_VVI pointless_AJ0 formalities_NN2 
,_PUN bureaucratism_NN1 ,_PUN hedonism_NN1 ,_PUN and_CJC extravagance_NN1 
,_PUN with_PRP a_AT0 focus_NN1 on_PRP the_AT0 first_ORD two_CRD ._PUN 
We_PNP will_VM0 resolutely_AV0 root_VVI out_AVP privilege-seeking_AJ0 
mindsets_NN2 and_CJC behavior_NN1 ._PUN 
In_PRP improving_AJ0 Party_NN1 conduct_NN1 ,_PUN we_PNP will_VM0 identify_VVI 
problems_NN2 specific_AJ0 to_PRP certain_AJ0 areas_NN2 ,_PUN sectors_NN2 ,_PUN 
and_CJC periods_NN2 of_PRF time_NN1 ,_PUN go_VVB to_PRP great_AJ0 lengths_NN2 
to_TO0 tackle_VVI prevalent_AJ0 and_CJC recurrent_AJ0 problems_NN2 ,_PUN 
and_CJC make_VVI consistent_AJ0 and_CJC sustained_AJ0 efforts_NN2 ._PUN 
We_PNP must_VM0 make_VVI all-around_DT0 efforts_NN2 to_TO0 tighten_VVI 
Party_NN1 discipline_NN1 ._PUN 
We_PNP will_VM0 urge_VVI leading_AJ0 officials_NN2 ,_PUN especially_AV0 
high-ranking_AJ0 ones_NN2 ,_PUN to_TO0 be_VBI strict_AJ0 with_PRP 
themselves_PNX ,_PUN earnestly_AV0 fulfill_VVB their_DPS responsibilities_NN2 
,_PUN and_CJC conduct_VVB rigorous_AJ0 management_NN1 within_PRP their_DPS 
jurisdictions_NN2 ._PUN 
Regarding_PRP violations_NN2 of_PRF Party_NN1 discipline_NN1 ,_PUN each_DT0 
and_CJC every_AT0 infraction_NN1 identified_VVN must_VM0 be_VBI strictly_AV0 
investigated_VVN and_CJC handled_VVN ._PUN 
We_PNP will_VM0 work_VVI in_PRP concert_NN1 to_TO0 enhance_VVI Party_NN1 
consciousness_NN1 ,_PUN improve_VVB Party_NN1 conduct_NN1 ,_PUN and_CJC 
tighten_VVB Party_NN1 discipline_NN1 ._PUN 
This_DT0 will_VM0 enable_VVI Party_NN1 members_NN2 to_TO0 maintain_VVI 
firm_AJ0 ideals_NN2 and_CJC convictions_NN2 ,_PUN enhance_VVB their_DPS 
Party_NN1 consciousness_NN1 ,_PUN and_CJC bolster_VVB their_DPS resistance_NN1 
to_PRP corruption_NN1 and_CJC moral_AJ0 decline_NN1 ._PUN 
We_PNP will_VM0 foster_VVI within_PRP our_DPS Party_NN1 members_NN2 an_AT0 
inner_AJ0 strength_NN1 to_TO0 never_AV0 be_VBI corrupted_VVN by_PRP wealth_NN1 
or_CJC power_NN1 ,_PUN never_AV0 deviate_VVB from_PRP principle_NN1 even_AV0 
in_PRP poverty_NN1 or_CJC humble_AJ0 positions_NN2 ,_PUN and_CJC never_AV0 
yield_VVB to_PRP the_AT0 threat_NN1 of_PRF force_NN1 ._PUN 
7_CRD ._PUN 
Winning_VVG the_AT0 tough_AJ0 and_CJC protracted_AJ0 battle_NN1 against_PRP 
corruption_NN1 Corruption_NN1 is_VBZ a_AT0 cancer_NN1 to_PRP the_AT0 
vitality_NN1 and_CJC ability_NN1 of_PRF the_AT0 Party_NN1 ,_PUN and_CJC 
fighting_VVG corruption_NN1 is_VBZ the_AT0 most_AV0 thorough_AJ0 kind_NN1 
of_PRF self-reform_NN1 there_EX0 is_VBZ ._PUN 
As_CJS long_CJS as_CJS the_AT0 breeding_NN1 grounds_NN2 and_CJC conditions_NN2 
for_PRP corruption_NN1 still_AV0 exist_VVB ,_PUN we_PNP must_VM0 keep_VVI 
sounding_VVG the_AT0 bugle_NN1 and_CJC never_AV0 rest_VVB ,_PUN not_XX0 
even_AV0 for_PRP a_AT0 minute_NN1 ,_PUN in_PRP our_DPS fight_NN1 against_PRP 
corruption_NN1 ._PUN 
We_PNP will_VM0 continue_VVI to_TO0 take_VVI simultaneous_AJ0 ,_PUN 
coordinated_VVD ,_PUN and_CJC comprehensive_AJ0 steps_NN2 to_TO0 ensure_VVI 
that_CJT officials_NN2 do_VDB not_XX0 have_VHI the_AT0 audacity_NN1 ,_PUN 
opportunity_NN1 ,_PUN or_CJC desire_NN1 to_TO0 become_VVI corrupt_AJ0 ._PUN 
We_PNP must_VM0 show_VVI zero_NN1 tolerance_NN1 in_PRP opposing_AJ0 
corruption_NN1 and_CJC punishing_AJ0 wrongdoing_NN1 ,_PUN and_CJC we_PNP 
must_VM0 take_VVI more_AV0 forceful_AJ0 action_NN1 to_PRP both_DT0 prevent_VVB 
new_AJ0 cases_NN2 and_CJC root_VVB out_AVP existing_AJ0 ones_NN2 ._PUN 
We_PNP will_VM0 investigate_VVI and_CJC deal_VVI with_PRP corruption_NN1 
that_CJT involves_VVZ both_AV0 political_AJ0 and_CJC economic_AJ0 elements_NN2 
,_PUN resolutely_AV0 prevent_VVB leading_AJ0 officials_NN2 from_PRP acting_VVG 
for_PRP any_DT0 interest_NN1 group_NN1 or_CJC power_NN1 group_NN1 ,_PUN 
and_CJC crack_VVB down_AVP on_PRP any_DT0 collusion_NN1 between_PRP 
officials_NN2 and_CJC businesspeople_VVB that_CJT undermines_VVZ the_AT0 
political_AJ0 ecosystem_NN1 or_CJC economic_AJ0 development_NN1 ._PUN 
There_EX0 must_VM0 be_VBI no_AT0 mercy_NN1 for_PRP corruption_NN1 ._PUN 
We_PNP will_VM0 intensify_VVI efforts_NN2 to_TO0 uproot_VVI corruption_NN1 
in_PRP sectors_NN2 with_PRP a_AT0 high_AJ0 concentration_NN1 of_PRF power_NN1 
,_PUN funds_NN2 ,_PUN and_CJC resources_NN2 ._PUN 
Firm_AJ0 action_NN1 will_VM0 be_VBI taken_VVN to_TO0 swat_VVI flies_NN2 ,_PUN 
or_CJC corrupt_AJ0 low-ranking_AJ0 officials_NN2 ,_PUN whose_DTQ 
misconduct_NN1 directly_AV0 affects_VVZ peoples_NN2 lives_NN2 ._PUN 
We_PNP will_VM0 strictly_AV0 investigate_VVI and_CJC handle_VVI cases_NN2 
of_PRF corruption_NN1 where_CJS leading_AJ0 officials_NN2 spouses_NN2 ,_PUN 
children_NN2 ,_PUN childrens_NN2 spouses_NN2 ,_PUN other_AJ0 relatives_NN2 
,_PUN or_CJC staff_NN0 use_VVB their_DPS influence_NN1 to_TO0 seek_VVI 
personal_AJ0 gain_NN1 ._PUN 
We_PNP will_VM0 punish_VVI both_DT0 bribe_VVB takers_NN2 and_CJC givers_NN2 
and_CJC combat_VVB new_AJ0 and_CJC disguised_AJ0 forms_NN2 of_PRF 
corruption_NN1 ._PUN 
We_PNP will_VM0 deepen_VVI international_AJ0 cooperation_NN1 to_TO0 combat_VVI 
corruption_NN1 and_CJC establish_VVI an_AT0 integrated_AJ0 mechanism_NN1 
for_PRP pursuing_VVG fugitives_NN2 ,_PUN preventing_VVG escape_NN1 ,_PUN 
and_CJC retrieving_VVG stolen_AJ0 assets_NN2 ._PUN 
To_TO0 address_VVI both_DT0 the_AT0 symptoms_NN2 and_CJC root_NN1 causes_NN2 
of_PRF corruption_NN1 ,_PUN we_PNP will_VM0 advance_VVI national_AJ0 
anti-corruption_AJ0 legislation_NN1 and_CJC promote_VVI a_AT0 culture_NN1 
of_PRF integrity_NN1 in_PRP the_AT0 new_AJ0 era_NN1 ._PUN 
We_PNP will_VM0 provide_VVI education_NN1 and_CJC guidance_NN1 aimed_VVN 
at_PRP strengthening_VVG the_AT0 vigilance_NN1 of_PRF Party_NN1 members_NN2 
and_CJC officials_NN2 so_CJS that_CJS they_PNP have_VHB no_AT0 desire_NN1 
to_TO0 engage_VVI in_PRP corruption_NN1 and_CJC so_CJS they_PNP live_VVB 
and_CJC work_VVB with_PRP honesty_NN1 and_CJC integrity_NN1 ._PUN 
We_PNP will_VM0 closely_AV0 integrate_VVI and_CJC coordinate_VVI harsh_AJ0 
punishment_NN1 ,_PUN regulation_NN1 over_PRP the_AT0 exercise_NN1 of_PRF 
power_NN1 ,_PUN and_CJC education_NN1 and_CJC guidance_NN1 ,_PUN so_AV0 as_AV0 
to_TO0 continually_AV0 secure_VVI more_AV0 institutional_AJ0 achievements_NN2 
and_CJC greater_AJC efficiency_NN1 in_PRP fighting_VVG corruption_NN1 ._PUN 
The_AT0 times_NN2 are_VBB calling_VVG us_PNP ,_PUN and_CJC the_AT0 people_NN0 
expect_VVB us_PNP to_TO0 deliver_VVI ._PUN 
Only_AV0 by_PRP pressing_VVG ahead_AV0 with_PRP unwavering_AJ0 commitment_NN1 
and_CJC perseverance_NN1 will_VM0 we_PNP be_VBI able_AJ0 to_TO0 answer_VVI 
the_AT0 call_NN1 of_PRF our_DPS times_NN2 and_CJC meet_VVB the_AT0 
expectations_NN2 of_PRF our_DPS people_NN0 ._PUN 
All_DT0 of_PRF us_PNP in_PRP the_AT0 Party_NN1 must_VM0 remember_VVI :_PUN 
Upholding_VVG the_AT0 Partys_NN2 overall_AJ0 leadership_NN1 is_VBZ the_AT0 
path_NN1 we_PNP must_VM0 take_VVI to_TO0 uphold_VVI and_CJC develop_VVI 
socialism_NN1 with_PRP Chinese_AJ0 characteristics_NN2 ;_PUN building_NN1 
socialism_NN1 with_PRP Chinese_AJ0 characteristics_NN2 is_VBZ the_AT0 path_NN1 
we_PNP must_VM0 take_VVI to_TO0 realize_VVI the_AT0 rejuvenation_NN1 of_PRF 
the_AT0 Chinese_AJ0 nation_NN1 ;_PUN striving_VVG in_PRP unity_NN1 is_VBZ 
the_AT0 path_NN1 the_AT0 Chinese_AJ0 people_NN0 must_VM0 take_VVI to_TO0 
create_VVI great_AJ0 historic_AJ0 achievements_NN2 ;_PUN implementing_VVG 
the_AT0 new_AJ0 development_NN1 philosophy_NN1 is_VBZ the_AT0 path_NN1 
China_NP0 must_VM0 take_VVI to_TO0 grow_VVI stronger_AJC in_PRP the_AT0 
new_AJ0 era_NN1 ;_PUN and_CJC exercising_VVG full_AJ0 and_CJC rigorous_AJ0 
self-governance_NN1 is_VBZ the_AT0 path_NN1 the_AT0 Party_NN1 must_VM0 
take_VVI to_TO0 maintain_VVI its_DPS vigor_NN1 and_CJC pass_VVI new_AJ0 
tests_NN2 on_PRP the_AT0 road_NN1 ahead_AV0 ._PUN 
We_PNP have_VHB come_VVN to_PRP this_DT0 understanding_NN1 through_PRP 
many_DT0 years_NN2 of_PRF practice_NN1 ._PUN 
It_PNP is_VBZ a_AT0 conclusion_NN1 of_PRF paramount_AJ0 importance_NN1 
that_CJT we_PNP must_VM0 cherish_VVI ,_PUN uphold_VVB ,_PUN and_CJC never_AV0 
deviate_VVB from_PRP ._PUN 
Under_PRP its_DPS guidance_NN1 ,_PUN we_PNP will_VM0 ensure_VVI that_CJT 
the_AT0 great_AJ0 ship_NN1 of_PRF socialism_NN1 with_PRP Chinese_AJ0 
characteristics_NN2 catches_VVZ the_AT0 wind_NN1 ,_PUN cuts_VVZ through_PRP 
the_AT0 waves_NN2 ,_PUN and_CJC sails_NN2 steadily_AV0 into_PRP the_AT0 
future_NN1 ._PUN 
Unity_NN1 is_VBZ strength_NN1 ,_PUN and_CJC only_AV0 in_PRP unity_NN1 can_VM0 
we_PNP succeed_VVI ._PUN 
To_TO0 build_VVI China_NP0 into_PRP a_AT0 modern_AJ0 socialist_AJ0 country_NN1 
in_PRP all_DT0 respects_NN2 ,_PUN we_PNP must_VM0 unleash_VVI the_AT0 
tremendous_AJ0 creativity_NN1 of_PRF the_AT0 Chinese_AJ0 people_NN0 in_PRP 
their_DPS hundreds_CRD of_PRF millions_CRD ._PUN 
All_DT0 of_PRF us_PNP in_PRP the_AT0 Party_NN1 must_VM0 stay_VVI true_AJ0 
to_PRP our_DPS fundamental_AJ0 purpose_NN1 of_PRF serving_VVG the_AT0 
people_NN0 wholeheartedly_AV0 ,_PUN maintain_VVB a_AT0 people-centered_AJ0 
mindset_NN1 ,_PUN and_CJC carry_VVB out_AVP the_AT0 mass_AJ0 line_NN1 ._PUN 
We_PNP must_VM0 respect_VVI the_AT0 pioneering_AJ0 spirit_NN1 of_PRF our_DPS 
people_NN0 and_CJC ensure_VVB that_CJT we_PNP are_VBB acting_VVG for_PRP 
the_AT0 people_NN0 and_CJC relying_VVG on_PRP the_AT0 people_NN0 in_PRP 
everything_PNI we_PNP do_VDB ._PUN 
We_PNP must_VM0 follow_VVI the_AT0 principle_NN1 of_PRF from_PRP the_AT0 
people_NN0 ,_PUN to_PRP the_AT0 people_NN0 ,_PUN maintain_VVB a_AT0 close_AJ0 
bond_NN1 with_PRP the_AT0 people_NN0 ,_PUN and_CJC accept_VVB their_DPS 
criticism_NN1 and_CJC oversight_NN1 ._PUN 
We_PNP must_VM0 breathe_VVI the_AT0 same_DT0 air_NN1 as_CJS the_AT0 people_NN0 
,_PUN share_VVB the_AT0 same_DT0 future_NN1 ,_PUN and_CJC stay_VVB truly_AV0 
connected_VVN to_PRP them_PNP ._PUN 
We_PNP must_VM0 strengthen_VVI the_AT0 great_AJ0 unity_NN1 of_PRF the_AT0 
Chinese_AJ0 people_NN0 of_PRF all_DT0 ethnic_AJ0 groups_NN2 and_CJC the_AT0 
great_AJ0 unity_NN1 of_PRF all_DT0 the_AT0 sons_NN2 and_CJC daughters_NN2 
of_PRF the_AT0 Chinese_AJ0 nation_NN1 at_PRP home_NN1 and_CJC abroad_AV0 ._PUN 
By_PRP doing_VDG so_AV0 ,_PUN we_PNP will_VM0 create_VVI a_AT0 powerful_AJ0 
collective_AJ0 force_NN1 working_VVG with_PRP one_CRD heart_NN1 and_CJC 
one_CRD mind_NN1 to_TO0 realize_VVI the_AT0 Chinese_AJ0 Dream_NN1 ._PUN 
