# Supplementary material for: Unraveling image construction by modality: Corpus-based diachronic insights into the reports to the Party Congress of China
Source: PLoS One. 2025 Mar 5;20(3):e0316017. doi: 10.1371/journal.pone.0316017 (PMC11882057; doi:10.1371/journal.pone.0316017)
Supplement: S1 File — (ZIP) [file pone.0316017.s001.zip › S1_Fig.zip/Corpus/Annotations/The CRG Annotations/H01AA_POS.txt]

By_PRP the_AT0 authority_NN1 vested_VVN in_PRP me_PNP as_PRP President_NN1 by_PRP the_AT0 Constitution_NN1 and_CJC the_AT0 laws_NN2 of_PRF the_AT0 United_NP0 States_NP0 of_PRF America_NP0 ,_PUN including_PRP the_AT0 International_AJ0 Emergency_NN1 Economic_AJ0 Powers_NN2 Act_NN1 (_PUL 50_CRD U.S.C._NP0 1701_CRD et_NP0 seq_NN1 ._SENT )_PUR (_PUL IEEPA_NP0 )_PUR ,_PUN the_AT0 National_AJ0 Emergencies_NN2 Act_NN1 (_PUL 50_CRD U.S.C._NP0 1601_CRD et_NP0 seq_NN1 ._SENT )_PUR (_PUL NEA_NP0 )_PUR ,_PUN the_AT0 Protecting_AJ0 Europe_NP0 's_POS Energy_NN1 Security_NN1 Act_NN1 of_PRF 2019_CRD (_PUL Title_NN1 LXXV_CRD ,_PUN National_AJ0 Defense_NN1 Authorization_NN1 Act_NN1 for_PRP Fiscal_AJ0 Year_NN1 2020_CRD ,_PUN Public_AJ0 Law_NN1 116-92_CRD )_PUR ,_PUN as_CJS amended_VVN by_PRP section_NN1 1242_CRD of_PRF the_AT0 National_AJ0 Defense_NN1 Authorization_NN1 Act_NN1 for_PRP Fiscal_AJ0 Year_NN1 2021_CRD (_PUL Public_AJ0 Law_NN1 116-283_CRD )_PUR (_PUL PEESA_NP0 )_PUR ,_PUN and_CJC section_NN1 301_CRD of_PRF title_NN1 3_CRD ,_PUN United_NP0 States_NP0 Code_NN1 ,_PUN 
I_PNP ,_PUN JOSEPH_NP0 R_NP0 ._SENT BIDEN_NP0 JR._NP0 ,_PUN President_NN1 of_PRF the_AT0 United_NP0 States_NP0 of_PRF America_NP0 ,_PUN in_PRP order_NN1 to_TO0 take_VVI additional_AJ0 steps_NN2 with_PRP respect_NN1 to_PRP the_AT0 national_AJ0 emergency_NN1 declared_VVN in_PRP Executive_NN1 Order_NN1 14024_CRD of_PRF April_NP0 15_CRD ,_PUN 2021_CRD (_PUL Blocking_VVG Property_NN1 With_PRP Respect_NN1 To_PRP Specified_AJ0 Harmful_AJ0 Foreign_AJ0 Activities_NN2 of_PRF the_AT0 Government_NN1 of_PRF the_AT0 Russian_AJ0 Federation_NN1 )_PUR ,_PUN hereby_AV0 order_NN1 :_PUN 
Section_NN1 1._CRD (_PUL a_AT0 )_PUR With_PRP respect_NN1 to_PRP any_DT0 foreign_AJ0 person_NN1 identified_VVN by_PRP the_AT0 Secretary_NN1 of_PRF State_NN1 ,_PUN in_PRP consultation_NN1 with_PRP the_AT0 Secretary_NN1 of_PRF the_AT0 Treasury_NN1 ,_PUN in_PRP a_AT0 report_NN1 to_PRP the_AT0 Congress_NN1 pursuant_AJ0 to_PRP section_NN1 7503_CRD (_PUL a_AT0 )_PUR (_PUL 1_CRD )_PUR (_PUL B_ZZ0 )_PUR of_PRF PEESA_NP0 ,_PUN all_DT0 property_NN1 and_CJC interests_NN2 in_PRP property_NN1 of_PRF such_DT0 person_NN1 that_CJT are_VBB in_PRP the_AT0 United_NP0 States_NP0 ,_PUN that_DT0 hereafter_AV0 come_VVN within_PRP the_AT0 United_NP0 States_NP0 ,_PUN or_CJC that_DT0 are_VBB or_CJC hereafter_AV0 come_VVN within_PRP the_AT0 possession_NN1 or_CJC control_NN1 of_PRF any_DT0 United_AJ0 States_NP0 person_NN1 are_VBB blocked_VVN and_CJC may_VM0 not_XX0 be_VBI transferred_VVN ,_PUN paid_VVD ,_PUN exported_VVD ,_PUN withdrawn_VVN ,_PUN or_CJC otherwise_AV0 dealt_VVN in_PRP ._SENT 
(_PUL b_ZZ0 )_PUR Sanctions_NN2 under_PRP subsection_NN1 (_PUL a_AT0 )_PUR of_PRF this_DT0 section_NN1 shall_VM0 not_XX0 apply_VVI to_PRP any_DT0 foreign_AJ0 person_NN1 with_PRP respect_NN1 to_PRP whom_PNQ a_AT0 waiver_NN1 under_PRP section_NN1 7503_CRD (_PUL f_ZZ0 )_PUR of_PRF PEESA_NP0 has_VHZ been_VBN issued_VVN ._SENT 
(_PUL c_ZZ0 )_PUR The_AT0 prohibitions_NN2 in_PRP subsection_NN1 (_PUL a_AT0 )_PUR of_PRF this_DT0 section_NN1 apply_VVB except_CJS to_PRP the_AT0 extent_NN1 provided_VVN by_PRP statutes_NN2 ,_PUN or_CJC in_PRP regulations_NN2 ,_PUN orders_NN2 ,_PUN directives_NN2 ,_PUN or_CJC licenses_NN2 that_CJT may_VM0 be_VBI issued_VVN pursuant_AJ0 to_PRP this_DT0 order_NN1 ,_PUN and_CJC notwithstanding_PRP any_DT0 contract_NN1 entered_VVN into_PRP or_CJC any_DT0 license_NN1 or_CJC permit_NN1 granted_VVN prior_AJ0 to_PRP the_AT0 date_NN1 of_PRF this_DT0 order_NN1 ._SENT 
Sec._NN1 2._CRD The_AT0 Secretary_NN1 of_PRF State_NN1 shall_VM0 implement_VVI section_NN1 7503_CRD (_PUL b_ZZ0 )_PUR of_PRF PEESA_NP0 as_CJS it_PNP applies_VVZ to_PRP visas_NN2 ,_PUN and_CJC the_AT0 Secretary_NN1 of_PRF Homeland_NN1 Security_NN1 shall_VM0 implement_VVI section_NN1 7503_CRD (_PUL b_ZZ0 )_PUR of_PRF PEESA_NP0 as_CJS it_PNP applies_VVZ to_PRP admission_NN1 and_CJC parole_NN1 ._SENT Such_DT0 implementation_NN1 shall_VM0 be_VBI consistent_AJ0 with_PRP any_DT0 exceptions_NN2 or_CJC waivers_NN2 provided_VVN by_PRP statute_NN1 ,_PUN or_CJC in_PRP regulations_NN2 ,_PUN orders_NN2 ,_PUN or_CJC directives_NN2 that_CJT may_VM0 be_VBI issued_VVN pursuant_AJ0 to_PRP this_DT0 order_NN1 ._SENT 
Sec._NN1 3._CRD The_AT0 prohibitions_NN2 in_PRP section_NN1 1_CRD of_PRF this_DT0 order_NN1 include_VVB :_PUN 
(_PUL a_AT0 )_PUR the_AT0 making_NN1 of_PRF any_DT0 contribution_NN1 or_CJC provision_NN1 of_PRF funds_NN2 ,_PUN goods_NN2 ,_PUN or_CJC services_NN2 by_PRP ,_PUN to_PRP ,_PUN or_CJC for_PRP the_AT0 benefit_NN1 of_PRF any_DT0 person_NN1 whose_DTQ property_NN1 and_CJC interests_NN2 in_PRP property_NN1 are_VBB blocked_VVN pursuant_AJ0 to_PRP this_DT0 order_NN1 ;_PUN and_CJC 
(_PUL b_ZZ0 )_PUR the_AT0 receipt_NN1 of_PRF any_DT0 contribution_NN1 or_CJC provision_NN1 of_PRF funds_NN2 ,_PUN goods_NN2 ,_PUN or_CJC services_NN2 from_PRP any_DT0 such_DT0 person_NN1 ._SENT 
Sec._NN1 4._CRD (_PUL a_AT0 )_PUR Any_DT0 transaction_NN1 that_CJT evades_VVZ or_CJC avoids_VVZ ,_PUN has_VHZ the_AT0 purpose_NN1 of_PRF evading_VVG or_CJC avoiding_VVG ,_PUN causes_VVZ a_AT0 violation_NN1 of_PRF ,_PUN or_CJC attempts_VVZ to_TO0 violate_VVI any_DT0 of_PRF the_AT0 prohibitions_NN2 set_VVN forth_AV0 in_PRP this_DT0 order_NN1 is_VBZ prohibited_VVN ._SENT 
(_PUL b_ZZ0 )_PUR Any_DT0 conspiracy_NN1 formed_VVD to_TO0 violate_VVI any_DT0 of_PRF the_AT0 prohibitions_NN2 set_VVN forth_AV0 in_PRP this_DT0 order_NN1 is_VBZ prohibited_VVN ._SENT 
Sec._NN1 5._CRD I_PNP hereby_AV0 determine_VVB that_CJT the_AT0 making_NN1 of_PRF donations_NN2 of_PRF the_AT0 types_NN2 of_PRF articles_NN2 specified_VVN in_PRP section_NN1 203_CRD (_PUL b_ZZ0 )_PUR (_PUL 2_CRD )_PUR of_PRF IEEPA_NP0 (_PUL 50_CRD U.S.C._NP0 1702_CRD (_PUL b_ZZ0 )_PUR (_PUL 2_CRD )_PUR )_PUR by_PRP ,_PUN to_PRP ,_PUN or_CJC for_PRP the_AT0 benefit_NN1 of_PRF any_DT0 person_NN1 whose_DTQ property_NN1 and_CJC interests_NN2 in_PRP property_NN1 are_VBB blocked_VVN pursuant_AJ0 to_PRP this_DT0 order_NN1 would_VM0 seriously_AV0 impair_VVI my_DPS ability_NN1 to_TO0 deal_VVI with_PRP the_AT0 national_AJ0 emergency_NN1 declared_VVN in_PRP Executive_NN1 Order_NN1 14024_CRD ,_PUN and_CJC I_PNP hereby_AV0 prohibit_VVB such_DT0 donations_NN2 as_CJS provided_VVN by_PRP section_NN1 1_CRD of_PRF this_DT0 order_NN1 ._SENT 
Sec._NN1 6._CRD For_PRP the_AT0 purposes_NN2 of_PRF this_DT0 order_NN1 :_PUN 
(_PUL a_AT0 )_PUR the_AT0 term_NN1 "_PUQ entity_NN1 "_PUQ means_VVZ a_AT0 partnership_NN1 ,_PUN association_NN1 ,_PUN trust_NN1 ,_PUN joint_AJ0 venture_NN1 ,_PUN corporation_NN1 ,_PUN group_NN1 ,_PUN subgroup_NN1 ,_PUN or_CJC other_AJ0 organization_NN1 ;_PUN 
(_PUL b_ZZ0 )_PUR the_AT0 term_NN1 "_PUQ foreign_AJ0 person_NN1 "_PUQ means_VVZ an_AT0 individual_NN1 or_CJC entity_NN1 that_DT0 is_VBZ not_XX0 a_AT0 United_NP0 States_NP0 person_NN1 ;_PUN 
(_PUL c_ZZ0 )_PUR the_AT0 term_NN1 "_PUQ person_NN1 "_PUQ means_VVZ an_AT0 individual_NN1 or_CJC entity_NN1 ;_PUN and_CJC 
(_PUL d_ZZ0 )_PUR the_AT0 term_NN1 "_PUQ United_NP0 States_NP0 person_NN1 "_PUQ means_VVZ any_DT0 United_AJ0 States_NP0 citizen_NN1 ,_PUN lawful_AJ0 permanent_AJ0 resident_NN1 ,_PUN entity_NN1 organized_VVN under_PRP the_AT0 laws_NN2 of_PRF the_AT0 United_NP0 States_NP0 or_CJC any_DT0 jurisdiction_NN1 within_PRP the_AT0 United_NP0 States_NP0 (_PUL including_PRP foreign_AJ0 branches_NN2 )_PUR ,_PUN or_CJC any_DT0 person_NN1 in_PRP the_AT0 United_NP0 States_NP0 ._SENT 
Sec._NN1 7._CRD For_PRP those_DT0 persons_NN2 whose_DTQ property_NN1 and_CJC interests_NN2 in_PRP property_NN1 are_VBB blocked_VVN pursuant_AJ0 to_PRP this_DT0 order_NN1 who_PNQ might_VM0 have_VHI a_AT0 constitutional_AJ0 presence_NN1 in_PRP the_AT0 United_NP0 States_NP0 ,_PUN I_PNP find_VVB that_CJT because_CJS of_PRF the_AT0 ability_NN1 to_TO0 transfer_VVI funds_NN2 or_CJC other_AJ0 assets_NN2 instantaneously_AV0 ,_PUN prior_AJ0 notice_NN1 to_PRP such_DT0 persons_NN2 of_PRF measures_NN2 to_TO0 be_VBI taken_VVN pursuant_AJ0 to_PRP this_DT0 order_NN1 would_VM0 render_VVI those_DT0 measures_NN2 ineffectual_AJ0 ._SENT I_PNP therefore_AV0 determine_VVB that_CJT for_PRP these_DT0 measures_NN2 to_TO0 be_VBI effective_AJ0 in_PRP addressing_VVG the_AT0 national_AJ0 emergency_NN1 declared_VVN in_PRP Executive_NN1 Order_NN1 14024_CRD ,_PUN there_EX0 need_VM0 be_VBI no_AT0 prior_AJ0 notice_NN1 of_PRF a_AT0 listing_NN1 or_CJC determination_NN1 made_VVD pursuant_AJ0 to_PRP section_NN1 1_CRD of_PRF this_DT0 order_NN1 ._SENT 
Sec._NN1 8._CRD The_AT0 Secretary_NN1 of_PRF the_AT0 Treasury_NN1 ,_PUN in_PRP consultation_NN1 with_PRP the_AT0 Secretary_NN1 of_PRF State_NN1 ,_PUN is_VBZ hereby_AV0 authorized_VVN to_TO0 take_VVI such_DT0 actions_NN2 ,_PUN including_PRP the_AT0 promulgation_NN1 of_PRF rules_NN2 and_CJC regulations_NN2 ,_PUN and_CJC to_TO0 employ_VVI all_DT0 powers_NN2 granted_VVN to_PRP the_AT0 President_NN1 by_PRP IEEPA_NP0 and_CJC PEESA_NP0 ,_PUN as_CJS may_VM0 be_VBI necessary_AJ0 to_TO0 carry_VVI out_AVP the_AT0 purposes_NN2 of_PRF this_DT0 order_NN1 ._SENT The_AT0 Secretary_NN1 of_PRF the_AT0 Treasury_NN1 may_VM0 ,_PUN consistent_AJ0 with_PRP applicable_AJ0 law_NN1 ,_PUN redelegate_VVB any_DT0 of_PRF these_DT0 functions_NN2 within_PRP the_AT0 Department_NN1 of_PRF the_AT0 Treasury_NN1 ._SENT All_DT0 departments_NN2 and_CJC agencies_NN2 of_PRF the_AT0 United_NP0 States_NP0 shall_VM0 take_VVI all_DT0 appropriate_AJ0 measures_NN2 within_PRP their_DPS authority_NN1 to_TO0 carry_VVI out_AVP the_AT0 provisions_NN2 of_PRF this_DT0 order_NN1 ._SENT 
Sec._NN1 9._CRD Nothing_PNI in_PRP this_DT0 order_NN1 shall_VM0 prohibit_VVI transactions_NN2 for_PRP the_AT0 conduct_NN1 of_PRF the_AT0 official_AJ0 business_NN1 of_PRF the_AT0 Federal_AJ0 Government_NN1 or_CJC the_AT0 United_AJ0 Nations_NN2 ,_PUN including_PRP its_DPS programs_NN2 ,_PUN funds_NN2 ,_PUN and_CJC other_AJ0 entities_NN2 and_CJC bodies_NN2 ,_PUN as_CJS well_AV0 as_CJS its_DPS specialized_AJ0 agencies_NN2 and_CJC related_AJ0 organizations_NN2 ,_PUN by_PRP employees_NN2 ,_PUN grantees_NN2 ,_PUN and_CJC contractors_NN2 thereof_AV0 ._SENT 
Sec._NN1 10._CRD (_PUL a_AT0 )_PUR Nothing_PNI in_PRP this_DT0 order_NN1 shall_VM0 be_VBI construed_VVN to_TO0 impair_VVI or_CJC otherwise_AV0 affect_VVB :_PUN 
(_PUL i_ZZ0 )_PUR the_AT0 authority_NN1 granted_VVN by_PRP law_NN1 to_PRP an_AT0 executive_AJ0 department_NN1 or_CJC agency_NN1 ,_PUN or_CJC the_AT0 head_NN1 thereof_AV0 ;_PUN or_CJC 
(_PUL ii_CRD )_PUR the_AT0 functions_NN2 of_PRF the_AT0 Director_NN1 of_PRF the_AT0 Office_NN1 of_PRF Management_NN1 and_CJC Budget_NN1 relating_VVG to_PRP budgetary_AJ0 ,_PUN administrative_AJ0 ,_PUN or_CJC legislative_AJ0 proposals_NN2 ._SENT 
(_PUL b_ZZ0 )_PUR This_DT0 order_NN1 shall_VM0 be_VBI implemented_VVN consistent_AJ0 with_PRP applicable_AJ0 law_NN1 and_CJC subject_NN1 to_PRP the_AT0 availability_NN1 of_PRF appropriations_NN2 ._SENT 
(_PUL c_ZZ0 )_PUR This_DT0 order_NN1 is_VBZ not_XX0 intended_VVN to_TO0 ,_PUN and_CJC does_VDZ not_XX0 ,_PUN create_VVB any_DT0 right_NN1 or_CJC benefit_NN1 ,_PUN substantive_AJ0 or_CJC procedural_AJ0 ,_PUN enforceable_AJ0 at_PRP law_NN1 or_CJC in_PRP equity_NN1 by_PRP any_DT0 party_NN1 against_PRP the_AT0 United_NP0 States_NP0 ,_PUN its_DPS departments_NN2 ,_PUN agencies_NN2 ,_PUN or_CJC entities_NN2 ,_PUN its_DPS officers_NN2 ,_PUN employees_NN2 ,_PUN or_CJC agents_NN2 ,_PUN or_CJC any_DT0 other_AJ0 person_NN1 ._SENT 
JOSEPH_NP0 R_NP0 ._SENT BIDEN_NP0 JR._NP0 
THE_AT0 WHITE_AJ0 HOUSE_NN1 ,_PUN 
August_NP0 20_CRD ,_PUN 2021._CRD 
