# Supplementary material for: Unraveling image construction by modality: Corpus-based diachronic insights into the reports to the Party Congress of China
Source: PLoS One. 2025 Mar 5;20(3):e0316017. doi: 10.1371/journal.pone.0316017 (PMC11882057; doi:10.1371/journal.pone.0316017)
Supplement: S1 File — (ZIP) [file pone.0316017.s001.zip › S1_Fig.zip/Corpus/Annotations/The CRG Annotations/H01AB_POS.txt]

By_PRP the_AT0 authority_NN1 vested_VVN in_PRP me_PNP as_PRP President_NN1 by_PRP the_AT0 Constitution_NN1 and_CJC the_AT0 laws_NN2 of_PRF the_AT0 United_NP0 States_NP0 of_PRF America_NP0 ,_PUN and_CJC in_PRP order_NN1 to_TO0 establish_VVI an_AT0 advisory_AJ0 council_NN1 on_PRP science_NN1 ,_PUN technology_NN1 ,_PUN and_CJC innovation_NN1 ,_PUN it_PNP is_VBZ hereby_AV0 ordered_VVN as_CJS follows_VVZ :_PUN 
Section_NN1 1._CRD Policy_NN1 ._SENT As_CJS directed_VVN in_PRP the_AT0 Presidential_AJ0 Memorandum_NN1 of_PRF January_NP0 27_CRD ,_PUN 2021_CRD (_PUL Scientific_AJ0 Integrity_NN1 and_CJC Evidence-Based_AJ0 Policymaking_NN1 )_PUR ,_PUN it_PNP is_VBZ the_AT0 policy_NN1 of_PRF my_DPS Administration_NN1 to_TO0 make_VVI evidence-based_AJ0 decisions_NN2 guided_VVN by_PRP the_AT0 best_AJS available_AJ0 science_NN1 and_CJC data_NN0 ._SENT Officials_NN2 and_CJC employees_NN2 across_PRP my_DPS Administration_NN1 shall_VM0 seek_VVI from_PRP scientists_NN2 ,_PUN engineers_NN2 ,_PUN and_CJC other_AJ0 experts_NN2 the_AT0 best_AJS available_AJ0 scientific_AJ0 and_CJC technological_AJ0 information_NN1 and_CJC advice_NN1 ._SENT 
Sec._NN1 2._CRD Establishment_NN1 ._SENT (_PUL a_AT0 )_PUR There_EX0 is_VBZ hereby_AV0 established_VVN the_AT0 President_NN1 's_POS Council_NN1 of_PRF Advisors_NN2 on_PRP Science_NN1 and_CJC Technology_NN1 (_PUL PCAST_NN1 )_PUR ._SENT 
(_PUL b_ZZ0 )_PUR The_AT0 PCAST_NN1 shall_VM0 be_VBI composed_VVN of_PRF not_XX0 more_AV0 than_CJS 26_CRD members_NN2 ._SENT The_AT0 Assistant_NN1 to_PRP the_AT0 President_NN1 for_PRP Science_NN1 and_CJC Technology_NN1 (_PUL the_AT0 "_PUQ Science_NN1 Advisor_NN1 "_PUQ )_PUR shall_VM0 be_VBI a_AT0 member_NN1 of_PRF the_AT0 PCAST_NN1 ._SENT The_AT0 Science_NN1 Advisor_NN1 ,_PUN if_CJS also_AV0 serving_VVG as_PRP the_AT0 Director_NN1 of_PRF the_AT0 Office_NN1 of_PRF Science_NN1 and_CJC Technology_NN1 Policy_NN1 ,_PUN may_VM0 designate_VVI the_AT0 U.S._NP0 Chief_AJ0 Technology_NN1 Officer_NN1 as_PRP a_AT0 member_NN1 ._SENT The_AT0 remaining_AJ0 members_NN2 shall_VM0 be_VBI distinguished_AJ0 individuals_NN2 and_CJC representatives_NN2 from_PRP sectors_NN2 outside_AV0 of_PRF the_AT0 Federal_AJ0 Government_NN1 appointed_VVN by_PRP the_AT0 President_NN1 ._SENT These_DT0 non-Federal_AJ0 members_NN2 shall_VM0 have_VHI diverse_AJ0 perspectives_NN2 and_CJC expertise_NN1 in_PRP science_NN1 ,_PUN technology_NN1 ,_PUN and_CJC innovation_NN1 ._SENT 
(_PUL c_ZZ0 )_PUR The_AT0 Science_NN1 Advisor_NN1 shall_VM0 serve_VVI as_PRP a_AT0 Co-Chair_NN1 of_PRF the_AT0 PCAST_NN1 ._SENT The_AT0 President_NN1 shall_VM0 also_AV0 designate_VVI at_PRP least_AV0 one_CRD ,_PUN but_CJC not_XX0 more_AV0 than_CJS two_CRD ,_PUN of_PRF the_AT0 non-Federal_AJ0 members_NN2 to_TO0 serve_VVI as_PRP a_AT0 Co‑Chair_NN1 ,_PUN or_CJC Co-Chairs_NN2 ,_PUN of_PRF the_AT0 PCAST_NN1 with_PRP the_AT0 Science_NN1 Advisor_NN1 ._SENT The_AT0 Science_NN1 Advisor_NN1 may_VM0 designate_VVI up_AVP to_PRP three_CRD Vice_AJ0 Chairs_NN2 of_PRF the_AT0 PCAST_NN1 from_PRP among_PRP the_AT0 non-Federal_AJ0 members_NN2 of_PRF the_AT0 PCAST_NN1 ,_PUN to_TO0 support_VVI the_AT0 Co-Chairs_NN2 in_PRP the_AT0 leadership_NN1 and_CJC organization_NN1 of_PRF the_AT0 PCAST_NN1 ._SENT 
Sec._NN1 3._CRD Functions_NN2 ._SENT (_PUL a_AT0 )_PUR The_AT0 PCAST_NN1 shall_VM0 advise_VVI the_AT0 President_NN1 on_PRP matters_NN2 involving_VVG policy_NN1 affecting_VVG science_NN1 ,_PUN technology_NN1 ,_PUN and_CJC innovation_NN1 ,_PUN as_CJS well_AV0 as_CJS on_PRP matters_NN2 involving_VVG scientific_AJ0 and_CJC technological_AJ0 information_NN1 that_DT0 is_VBZ needed_VVN to_TO0 inform_VVI public_AJ0 policy_NN1 relating_VVG to_PRP the_AT0 economy_NN1 ,_PUN worker_NN1 empowerment_NN1 ,_PUN education_NN1 ,_PUN energy_NN1 ,_PUN the_AT0 environment_NN1 ,_PUN public_AJ0 health_NN1 ,_PUN national_AJ0 and_CJC homeland_NN1 security_NN1 ,_PUN racial_AJ0 equity_NN1 ,_PUN and_CJC other_AJ0 topics_NN2 ._SENT 
(_PUL b_ZZ0 )_PUR The_AT0 PCAST_NN1 shall_VM0 meet_VVI regularly_AV0 and_CJC shall_VM0 :_PUN 
(_PUL i_ZZ0 )_PUR respond_VVB to_PRP requests_NN2 from_PRP the_AT0 President_NN1 or_CJC the_AT0 Science_NN1 Advisor_NN1 for_PRP information_NN1 ,_PUN analysis_NN1 ,_PUN evaluation_NN1 ,_PUN or_CJC advice_NN1 ;_PUN 
(_PUL ii_CRD )_PUR solicit_VVB information_NN1 and_CJC ideas_NN2 from_PRP a_AT0 broad_AJ0 range_NN1 of_PRF stakeholders_NN2 ,_PUN including_PRP the_AT0 research_NN1 community_NN1 ;_PUN the_AT0 private_AJ0 sector_NN1 ;_PUN universities_NN2 ;_PUN national_AJ0 laboratories_NN2 ;_PUN State_NN1 ,_PUN local_AJ0 ,_PUN and_CJC Tribal_AJ0 governments_NN2 ;_PUN foundations_NN2 ;_PUN and_CJC nonprofit_AJ0 organizations_NN2 ;_PUN 
(_PUL iii_CRD )_PUR serve_VVB as_PRP the_AT0 advisory_AJ0 committee_NN1 identified_VVN in_PRP section_NN1 101_CRD (_PUL b_ZZ0 )_PUR of_PRF the_AT0 High-Performance_NP0 Computing_NN1 Act_NN1 of_PRF 1991_CRD (_PUL Public_AJ0 Law_NN1 102-194_CRD )_PUR ,_PUN as_CJS amended_VVN (_PUL 15_CRD U.S.C._NP0 5511_CRD (_PUL b_ZZ0 )_PUR )_PUR ,_PUN in_PRP which_DTQ capacity_NN1 the_AT0 PCAST_NN1 shall_VM0 be_VBI known_VVN as_PRP the_AT0 President_NN1 's_POS Innovation_NN1 and_CJC Technology_NN1 Advisory_AJ0 Committee_NN1 ;_PUN and_CJC 
(_PUL iv_CRD )_PUR serve_VVB as_PRP the_AT0 advisory_AJ0 panel_NN1 identified_VVN in_PRP section_NN1 4_CRD of_PRF the_AT0 21st_ORD Century_NN1 Nanotechnology_NN1 Research_NN1 and_CJC Development_NN1 Act_NN1 (_PUL Public_AJ0 Law_NN1 108-153_CRD )_PUR ,_PUN as_CJS amended_VVN (_PUL 15_CRD U.S.C._NP0 7503_CRD )_PUR ,_PUN in_PRP which_DTQ capacity_NN1 the_AT0 PCAST_NN1 shall_VM0 be_VBI known_VVN as_PRP the_AT0 National_AJ0 Nanotechnology_NN1 Advisory_AJ0 Panel_NN1 ._SENT 
(_PUL c_ZZ0 )_PUR The_AT0 PCAST_NN1 shall_VM0 provide_VVI advice_NN1 from_PRP the_AT0 non-Federal_AJ0 sector_NN1 to_PRP the_AT0 National_AJ0 Science_NN1 and_CJC Technology_NN1 Council_NN1 (_PUL NSTC_NP0 )_PUR in_PRP response_NN1 to_PRP requests_NN2 from_PRP the_AT0 NSTC_NN1 ._SENT 
Sec._NN1 4._CRD Administration_NN1 ._SENT (_PUL a_AT0 )_PUR The_AT0 heads_NN2 of_PRF executive_AJ0 departments_NN2 and_CJC agencies_NN2 shall_VM0 ,_PUN to_PRP the_AT0 extent_NN1 permitted_VVN by_PRP law_NN1 ,_PUN provide_VVB the_AT0 PCAST_NN1 with_PRP information_NN1 concerning_PRP scientific_AJ0 and_CJC technological_AJ0 matters_NN2 when_CJS requested_VVN by_PRP the_AT0 PCAST_AJ0 Co-Chairs_NN2 and_CJC as_AV0 required_VVN for_PRP the_AT0 purpose_NN1 of_PRF carrying_VVG out_AVP the_AT0 PCAST_NN1 's_POS functions_NN2 ._SENT 
(_PUL b_ZZ0 )_PUR In_PRP consultation_NN1 with_PRP the_AT0 Science_NN1 Advisor_NN1 ,_PUN the_AT0 PCAST_NN1 is_VBZ authorized_VVN to_TO0 create_VVI standing_VVG subcommittees_NN2 and_CJC ad_NN1 hoc_NN1 groups_NN2 ,_PUN including_PRP technical_AJ0 advisory_AJ0 groups_NN2 ,_PUN to_TO0 assist_VVI the_AT0 PCAST_NN1 and_CJC provide_VVB preliminary_AJ0 information_NN1 directly_AV0 to_PRP the_AT0 PCAST_NN1 ._SENT 
(_PUL c_ZZ0 )_PUR In_PRP order_NN1 to_TO0 allow_VVI the_AT0 PCAST_NN1 to_TO0 provide_VVI advice_NN1 and_CJC analysis_NN1 regarding_PRP classified_AJ0 matters_NN2 ,_PUN the_AT0 Science_NN1 Advisor_NN1 may_VM0 request_VVI that_CJT members_NN2 of_PRF the_AT0 PCAST_NN1 ,_PUN its_DPS standing_AJ0 subcommittees_NN2 ,_PUN or_CJC ad_NN1 hoc_NN1 groups_NN2 ,_PUN who_PNQ do_VDB not_XX0 hold_VVI a_AT0 current_AJ0 clearance_NN1 for_PRP access_NN1 to_PRP classified_AJ0 information_NN1 ,_PUN receive_VVB security_NN1 clearance_NN1 and_CJC access_NN1 determinations_NN2 pursuant_AJ0 to_PRP Executive_NN1 Order_NN1 12968_CRD of_PRF August_NP0 2_CRD ,_PUN 1995_CRD (_PUL Access_VVB to_PRP Classified_AJ0 Information_NN1 )_PUR ,_PUN as_CJS amended_VVN ,_PUN or_CJC any_DT0 successor_NN1 order_NN1 ._SENT 
(_PUL d_ZZ0 )_PUR The_AT0 Department_NN1 of_PRF Energy_NN1 shall_VM0 provide_VVI such_DT0 funding_NN1 and_CJC administrative_AJ0 and_CJC technical_AJ0 support_NN1 as_PRP the_AT0 PCAST_NN1 may_VM0 require_VVI ,_PUN to_PRP the_AT0 extent_NN1 permitted_VVN by_PRP law_NN1 and_CJC within_PRP existing_AJ0 appropriations_NN2 ._SENT 
(_PUL e_ZZ0 )_PUR Members_NN2 of_PRF the_AT0 PCAST_NN1 shall_VM0 serve_VVI without_PRP any_DT0 compensation_NN1 for_PRP their_DPS work_NN1 on_PRP the_AT0 PCAST_NN1 ,_PUN but_CJC may_VM0 receive_VVI travel_NN1 expenses_NN2 ,_PUN including_VVG per_PRP diem_NN1 in_PRP lieu_NN1 of_PRF subsistence_NN1 ,_PUN as_CJS authorized_VVN by_PRP law_NN1 for_PRP persons_NN2 serving_VVG intermittently_AV0 in_PRP the_AT0 government_NN1 service_NN1 (_PUL 5_CRD U.S.C._NP0 5701_CRD –_PUN 5707_CRD )_PUR ._SENT 
(_PUL f_ZZ0 )_PUR Insofar_CJS as_PRP the_AT0 Federal_AJ0 Advisory_AJ0 Committee_NN1 Act_NN1 ,_PUN as_CJS amended_VVN (_PUL 5_CRD U.S.C._NP0 App_NP0 ._SENT )_PUR ,_PUN may_VM0 apply_VVI to_PRP the_AT0 PCAST_NN1 ,_PUN any_DT0 functions_NN2 of_PRF the_AT0 President_NN1 under_PRP that_DT0 Act_NN1 ,_PUN except_CJS that_DT0 of_PRF reporting_VVG to_PRP the_AT0 Congress_NN1 ,_PUN shall_VM0 be_VBI performed_VVN by_PRP the_AT0 Secretary_NN1 of_PRF Energy_NN1 ,_PUN in_PRP accordance_NN1 with_PRP the_AT0 guidelines_NN2 and_CJC procedures_NN2 established_VVN by_PRP the_AT0 Administrator_NN1 of_PRF General_AJ0 Services_NN2 ._SENT 
