# Supplementary material for: Unraveling image construction by modality: Corpus-based diachronic insights into the reports to the Party Congress of China
Source: PLoS One. 2025 Mar 5;20(3):e0316017. doi: 10.1371/journal.pone.0316017 (PMC11882057; doi:10.1371/journal.pone.0316017)
Supplement: S1 File — (ZIP) [file pone.0316017.s001.zip › S1_Fig.zip/Corpus/Annotations/The CRG Annotations/H01AC_POS.txt]

By_PRP the_AT0 authority_NN1 vested_VVN in_PRP me_PNP as_PRP President_NN1 by_PRP the_AT0 Constitution_NN1 and_CJC the_AT0 laws_NN2 of_PRF the_AT0 United_NP0 States_NP0 of_PRF America_NP0 ,_PUN and_CJC in_PRP order_NN1 to_TO0 expand_VVI the_AT0 President_NN1 's_POS Council_NN1 of_PRF Advisors_NN2 on_PRP Science_NN1 and_CJC Technology_NN1 ,_PUN it_PNP is_VBZ hereby_AV0 ordered_VVN as_CJS follows_VVZ :_PUN 
Section_NN1 1._CRD Amendment_NN1 to_PRP Executive_NN1 Order_NN1 14007._CRD The_AT0 first_ORD sentence_NN1 of_PRF section_NN1 2_CRD (_PUL b_ZZ0 )_PUR of_PRF Executive_NN1 Order_NN1 14007_CRD of_PRF January_NP0 27_CRD ,_PUN 2021_CRD (_PUL President_NP0 's_POS Council_NN1 of_PRF Advisors_NN2 on_PRP Science_NN1 and_CJC Technology_NN1 )_PUR ,_PUN is_VBZ hereby_AV0 amended_VVN to_TO0 read_VVI as_CJS follows_VVZ :_PUN "_PUQ (_PUL b_ZZ0 )_PUR The_AT0 PCAST_NN1 shall_VM0 be_VBI composed_VVN of_PRF not_XX0 more_AV0 than_CJS 32_CRD members_NN2 ._SENT "_PUQ ._SENT 
Sec._NN1 2._CRD General_AJ0 Provisions_NN2 ._SENT (_PUL a_AT0 )_PUR Nothing_PNI in_PRP this_DT0 order_NN1 shall_VM0 be_VBI construed_VVN to_TO0 impair_VVI or_CJC otherwise_AV0 affect_VVB :_PUN 
(_PUL i_ZZ0 )_PUR the_AT0 authority_NN1 granted_VVN by_PRP law_NN1 to_PRP an_AT0 executive_AJ0 department_NN1 or_CJC agency_NN1 ,_PUN or_CJC the_AT0 head_NN1 thereof_AV0 ;_PUN or_CJC 
(_PUL ii_CRD )_PUR the_AT0 functions_NN2 of_PRF the_AT0 Director_NN1 of_PRF the_AT0 Office_NN1 of_PRF Management_NN1 and_CJC Budget_NN1 relating_VVG to_PRP budgetary_AJ0 ,_PUN administrative_AJ0 ,_PUN or_CJC legislative_AJ0 proposals_NN2 ._SENT 
(_PUL b_ZZ0 )_PUR This_DT0 order_NN1 shall_VM0 be_VBI implemented_VVN consistent_AJ0 with_PRP applicable_AJ0 law_NN1 and_CJC subject_NN1 to_PRP the_AT0 availability_NN1 of_PRF appropriations_NN2 ._SENT 
(_PUL c_ZZ0 )_PUR This_DT0 order_NN1 is_VBZ not_XX0 intended_VVN to_TO0 ,_PUN and_CJC does_VDZ not_XX0 ,_PUN create_VVB any_DT0 right_NN1 or_CJC benefit_NN1 ,_PUN substantive_AJ0 or_CJC procedural_AJ0 ,_PUN enforceable_AJ0 at_PRP law_NN1 or_CJC in_PRP equity_NN1 by_PRP any_DT0 party_NN1 against_PRP the_AT0 United_NP0 States_NP0 ,_PUN its_DPS departments_NN2 ,_PUN agencies_NN2 ,_PUN or_CJC entities_NN2 ,_PUN its_DPS officers_NN2 ,_PUN employees_NN2 ,_PUN or_CJC agents_NN2 ,_PUN or_CJC any_DT0 other_AJ0 person_NN1 ._SENT 
JOSEPH_NP0 R_NP0 ._SENT BIDEN_NP0 JR._NP0 
THE_AT0 WHITE_AJ0 HOUSE_NN1 ,_PUN 
September_NP0 13_CRD ,_PUN 2021._CRD 
