# Supplementary material for: Unraveling image construction by modality: Corpus-based diachronic insights into the reports to the Party Congress of China
Source: PLoS One. 2025 Mar 5;20(3):e0316017. doi: 10.1371/journal.pone.0316017 (PMC11882057; doi:10.1371/journal.pone.0316017)
Supplement: S1 File — (ZIP) [file pone.0316017.s001.zip › S1_Fig.zip/Corpus/Annotations/The CRG Annotations/H04AA_POS.txt]

SECTION_NN1 1_CRD :_PUN GENERAL_AJ0 ISSUANCE_NN1 INFORMATION_NN1 1.1_CRD ._SENT APPLICABILITY_NN1 ._SENT 
a_AT0 ._SENT This_DT0 issuance_NN1 applies_VVZ to_PRP OSD_NP0 ,_PUN the_AT0 Military_AJ0 Departments_NN2 ,_PUN the_AT0 Office_NN1 of_PRF the_AT0 Chairman_NN1 of_PRF the_AT0 Joint_AJ0 Chiefs_NN2 of_PRF Staff_NN0 (_PUL CJCS_NP0 )_PUR and_CJC the_AT0 Joint_AJ0 Staff_NN0 ,_PUN the_AT0 Combatant_AJ0 Commands_NN2 ,_PUN the_AT0 Office_NN1 of_PRF Inspector_NP0 General_NP0 of_PRF the_AT0 Department_NN1 of_PRF Defense_NN1 ,_PUN the_AT0 Defense_NN1 Agencies_NN2 ,_PUN the_AT0 DoD_NP0 Field_NN1 Activities_NN2 ,_PUN and_CJC all_DT0 other_AJ0 organizational_AJ0 entities_NN2 within_PRP the_AT0 DoD_NP0 (_PUL referred_VVN to_PRP collectively_AV0 in_PRP this_DT0 issuance_NN1 as_PRP the_AT0 "_PUQ DoD_NN1 Components_NN2 "_PUQ )_PUR ._SENT 
b_ZZ0 ._SENT This_DT0 issuance_NN1 does_VDZ not_XX0 apply_VVI to_PRP contingency_NN1 basing_VVG inside_AV0 of_PRF the_AT0 United_NP0 States_NP0 ._SENT 
1.2_CRD ._SENT POLICY_NN1 ._SENT 
a_AT0 ._SENT The_AT0 DoD_NP0 will_VM0 pursue_VVI increased_AJ0 effectiveness_NN1 and_CJC efficiency_NN1 in_PRP contingency_NN1 basing_VVG by_PRP :_PUN 
(_PUL 1_CRD )_PUR Promoting_VVG scalable_AJ0 interoperable_AJ0 capabilities_NN2 that_CJT support_VVB joint_AJ0 ,_PUN interagency_NN1 ,_PUN intergovernmental_AJ0 ,_PUN and_CJC multinational_AJ0 partners_NN2 in_PRP execution_NN1 of_PRF contingency_NN1 operations_NN2 ._SENT 
(_PUL 2_CRD )_PUR Providing_VVG common_AJ0 standards_NN2 for_PRP planning_NN1 ,_PUN design_NN1 ,_PUN and_CJC construction_NN1 in_PRP accordance_NN1 with_PRP DoD_NP0 Directive_NN1 (_PUL DoDD_NP0 )_PUR 4270.05_CRD ;_PUN developing_VVG common_AJ0 standards_NN2 for_PRP contingency_NN1 services_NN2 ;_PUN and_CJC establishing_VVG standards_NN2 for_PRP equipment_NN1 ,_PUN base_NN1 operations_NN2 ,_PUN and_CJC base_NN1 transition_NN1 or_CJC closure_NN1 ._SENT 
(_PUL 3_CRD )_PUR Pursuing_VVG energy_NN1 resilient_AJ0 systems_NN2 and_CJC contingency_NN1 locations_NN2 in_PRP accordance_NN1 with_PRP Sections_NN2 2911_CRD (_PUL a_AT0 )_PUR and_CJC 2926_CRD (_PUL a_AT0 )_PUR of_PRF Title_NN1 10_CRD ,_PUN United_NP0 States_NP0 Code_NN1 ,_PUN and_CJC the_AT0 strategy_NN1 for_PRP operational_AJ0 energy_NN1 required_VVN by_PRP Section_NN1 2926_CRD (_PUL d_ZZ0 )_PUR of_PRF Title_NN1 10_CRD ,_PUN United_NP0 States_NP0 Code_NN1 ;_PUN and_CJC DoDD_NP0 4180.01_CRD ._SENT 
(_PUL 4_CRD )_PUR Minimizing_VVG waste_NN1 and_CJC conserving_VVG water_NN1 and_CJC other_AJ0 resources_NN2 ._SENT 
(_PUL 5_CRD )_PUR Integrating_VVG comprehensive_AJ0 risk_NN1 management_NN1 into_PRP planning_NN1 ,_PUN design_NN1 ,_PUN and_CJC operations_NN2 for_PRP :_PUN 
(_PUL a_AT0 )_PUR Environment_NN1 ,_PUN safety_NN1 ,_PUN and_CJC occupational_AJ0 health_NN1 in_PRP accordance_NN1 with_PRP DoDD_NP0 4715.01E_NP0 and_CJC DoD_NP0 Instructions_NN2 (_PUL DoDIs_NP0 )_PUR 4715.22_CRD ,_PUN 6055.01_CRD ,_PUN and_CJC 6055.05_CRD ._SENT 
(_PUL b_ZZ0 )_PUR Explosives_NN2 safety_NN1 in_PRP accordance_NN1 with_PRP DoDI_NP0 6055.16_CRD ._SENT 
(_PUL c_ZZ0 )_PUR Emergency_NN1 management_NN1 in_PRP accordance_NN1 with_PRP DoDI_NP0 6055.17_CRD ._SENT (_PUL d_ZZ0 )_PUR Deployment_NN1 health_NN1 in_PRP accordance_NN1 with_PRP DoDI_NP0 6490.03_CRD ._SENT 
(_PUL e_ZZ0 )_PUR Pest_NN1 management_NN1 in_PRP accordance_NN1 with_PRP DoDI_NP0 4150.07_CRD ._SENT 
(_PUL f_ZZ0 )_PUR Mission_NN1 assurance_NN1 in_PRP accordance_NN1 with_PRP DoDI_NP0 3020.45_CRD ._SENT 
(_PUL g_ZZ0 )_PUR Security_NN1 in_PRP accordance_NN1 with_PRP DoDD_NP0 5200.43_CRD ._SENT 
(_PUL 6_CRD )_PUR Minimizing_VVG the_AT0 logistics_NN1 footprint_NN1 by_PRP optimizing_VVG the_AT0 delivery_NN1 of_PRF materiel_NN1 solutions_NN2 ,_PUN contractor_NN1 support_NN1 ,_PUN and_CJC services_NN2 ._SENT 
(_PUL 7_CRD )_PUR Providing_VVG the_AT0 appropriate_AJ0 mix_NN1 of_PRF military_AJ0 ,_PUN civilian_AJ0 ,_PUN and_CJC contractor_NN1 personnel_NN2 competencies_NN2 in_PRP the_AT0 DoD_NP0 total_AJ0 force_NN1 planning_NN1 process_NN1 in_PRP accordance_NN1 with_PRP DoDI_NP0 1100.22_CRD ._SENT 
(_PUL 8_CRD )_PUR Conducting_VVG contingency_NN1 basing_VVG education_NN1 and_CJC training_NN1 for_PRP military_AJ0 and_CJC civilian_AJ0 personnel_NN2 in_PRP accordance_NN1 with_PRP DoDD_NP0 1322.18_CRD and_CJC DoDD_NP0 5124.02_CRD ._SENT 
(_PUL 9_CRD )_PUR Minimizing_VVG adverse_AJ0 impacts_NN2 on_PRP local_AJ0 populations_NN2 and_CJC cultural_AJ0 resources_NN2 in_PRP accordance_NN1 with_PRP DoDD_NP0 4715.1E_CRD ._SENT 
(_PUL 10_CRD )_PUR Ensuring_VVG contingency_NN1 basing_VVG resilience_NN1 by_PRP assessing_VVG the_AT0 risks_NN2 associated_VVN with_PRP vulnerability_NN1 to_PRP extreme_AJ0 weather_NN1 effects_NN2 (_PUL e.g._AV0 ,_PUN flooding_AJ0 or_CJC tidal_AJ0 surge_NN1 ,_PUN wildfire_NN1 ,_PUN and_CJC drought_NN1 )_PUR ._SENT 
(_PUL 11_CRD )_PUR Ensuring_VVG contingency_NN1 basing_VVG security_NN1 by_PRP following_AJ0 established_AJ0 security_NN1 and_CJC base_NN1 access_NN1 policies_NN2 ._SENT 
(_PUL 12_CRD )_PUR Implementing_VVG deployment_NN1 health_NN1 activities_NN2 before_AV0 ,_PUN during_PRP ,_PUN and_CJC after_PRP deployments_NN2 to_PRP contingency_NN1 locations_NN2 as_CJS required_VVN by_PRP DoDI_NP0 6490.03_CRD ._SENT 
(_PUL 13_CRD )_PUR As_CJS appropriate_AJ0 ,_PUN providing_VVG review_NN1 and_CJC verification_NN1 of_PRF ongoing_AJ0 contingency_NN1 construction_NN1 projects_NN2 when_CJS mission_NN1 changes_NN2 occur_VVB ._SENT 
b_ZZ0 ._SENT Through_PRP the_AT0 posture_NN1 planning_NN1 process_NN1 ,_PUN contingency_NN1 locations_NN2 whose_DTQ mission_NN1 requirements_NN2 extend_VVB beyond_PRP 60_CRD months_NN2 will_VM0 be_VBI adjudicated_VVN between_PRP the_AT0 Under_NP0 Secretary_NN1 of_PRF Defense_NN1 for_PRP Acquisition_NN1 and_CJC Sustainment_NN1 ,_PUN the_AT0 Global_AJ0 Posture_NN1 Executive_NN1 Council_NN1 ,_PUN and_CJC the_AT0 Chief_NN1 of_PRF the_AT0 identified_AJ0 lead_NN1 Military_AJ0 Service_NN1 for_PRP each_DT0 location_NN1 to_TO0 determine_VVI if_CJS the_AT0 contingency_NN1 location_NN1 should_VM0 be_VBI :_PUN 
(_PUL 1_CRD )_PUR Retained_VVN as_PRP a_AT0 contingency_NN1 location_NN1 ;_PUN 
(_PUL 2_CRD )_PUR Transitioned_VVN to_PRP an_AT0 enduring_AJ0 location_NN1 ;_PUN or_CJC (_PUL 3_CRD )_PUR Closed_AJ0 ._SENT 
2.1_CRD ._SENT UNDER_PRP SECRETARY_NN1 OF_PRF DEFENSE_NN1 FOR_PRP ACQUISITION_NN1 AND_CJC SUSTAINMENT_NN1 ._SENT 
In_PRP addition_NN1 to_PRP the_AT0 responsibilities_NN2 in_PRP Paragraph_NN1 2.8_CRD ._SENT ,_PUN the_AT0 Under_NP0 Secretary_NN1 of_PRF Defense_NN1 for_PRP Acquisition_NN1 and_CJC Sustainment_NN1 :_PUN 
a_AT0 ._SENT Designates_VVZ a_AT0 senior_AJ0 official_NN1 responsible_AJ0 for_PRP oversight_NN1 of_PRF all_DT0 aspects_NN2 of_PRF contingency_NN1 basing_VVG policy_NN1 ,_PUN including_PRP the_AT0 designation_NN1 or_CJC establishment_NN1 of_PRF a_AT0 governance_NN1 body_NN1 in_PRP accordance_NN1 with_PRP DoDI_NP0 5105.18_CRD ._SENT 
b_ZZ0 ._SENT Leads_VVZ rapid_AJ0 acquisition_NN1 and_CJC procurement_NN1 efforts_NN2 in_PRP support_NN1 of_PRF Combatant_AJ0 Commanders_NN2 '_POS requirements_NN2 to_TO0 provide_VVI immediate_AJ0 capabilities_NN2 for_PRP contingency_NN1 basing_VVG ._SENT 
c_ZZ0 ._SENT Establishes_VVZ a_AT0 process_NN1 to_TO0 identify_VVI the_AT0 minimum_AJ0 level_NN1 of_PRF competency_NN1 for_PRP contracting_AJ0 officers_NN2 who_PNQ support_VVB contingency_NN1 basing_VVG ._SENT 
d_ZZ0 ._SENT Establishes_VVZ and_CJC provides_VVZ specific_AJ0 training_NN1 requirements_NN2 for_PRP contracting_AJ0 officers_NN2 who_PNQ support_VVB contingency_NN1 basing_VVG ._SENT 
e_ZZ0 ._SENT Recommends_VVZ to_PRP the_AT0 Deputy_NN1 Secretary_NN1 of_PRF Defense_NN1 priorities_NN2 for_PRP plans_NN2 ,_PUN analyses_NN2 ,_PUN capabilities_NN2 ,_PUN and_CJC investment_NN1 strategies_NN2 relevant_AJ0 to_PRP contingency_NN1 basing_VVG ._SENT 
2.2_CRD ._SENT ASSISTANT_AJ0 SECRETARY_NN1 OF_PRF DEFENSE_NN1 FOR_PRP SUSTAINMENT_NN1 ._SENT 
Under_PRP the_AT0 authority_NN1 ,_PUN direction_NN1 ,_PUN and_CJC control_NN1 of_PRF the_AT0 Under_NP0 Secretary_NN1 of_PRF Defense_NN1 for_PRP Acquisition_NN1 and_CJC Sustainment_NN1 ,_PUN the_AT0 Assistant_AJ0 Secretary_NN1 of_PRF Defense_NN1 for_PRP Sustainment_NN1 oversees_VVZ all_DT0 aspects_NN2 of_PRF contingency_NN1 basing_VVG policy_NN1 and_CJC ensures_VVZ DoD_NP0 alignment_NN1 in_PRP the_AT0 following_AJ0 areas_NN2 :_PUN 
a_AT0 ._SENT Integrates_VVZ contingency_NN1 basing_VVG requirements_NN2 with_PRP DoD_NP0 's_POS global_AJ0 footprint_NN1 ,_PUN through_PRP coordination_NN1 with_PRP Global_AJ0 Posture_NN1 Executive_NN1 Council_NN1 processes_NN2 ,_PUN as_CJS appropriate_AJ0 ._SENT 
b_ZZ0 ._SENT Develops_VVZ energy-related_AJ0 policies_NN2 for_PRP contingency_NN1 locations_NN2 ;_PUN facilitates_VVZ materiel_NN1 and_CJC non-_AJ0 materiel_NN1 improvements_NN2 in_PRP generation_NN1 ,_PUN storage_NN1 ,_PUN distribution_NN1 ,_PUN and_CJC use_NN1 of_PRF energy_NN1 at_PRP contingency_NN1 locations_NN2 ._SENT 
c_ZZ0 ._SENT Develops_VVZ DoD-wide_AJ0 master_NN1 planning_NN1 policy_NN1 related_VVN to_PRP energy_NN1 ,_PUN facilities_NN2 ,_PUN construction_NN1 standards_NN2 ,_PUN and_CJC real_AJ0 property_NN1 accountability_NN1 for_PRP contingency_NN1 basing_VVG ._SENT 
d_ZZ0 ._SENT Develops_VVZ comprehensive_AJ0 environmental_AJ0 ,_PUN emergency_NN1 management_NN1 ,_PUN explosives_NN2 safety_NN1 ,_PUN pest_NN1 management_NN1 ,_PUN and_CJC fire_NN1 service_NN1 policies_NN2 for_PRP contingency_NN1 basing_VVG in_PRP accordance_NN1 with_PRP DoDD_NP0 4715.01E_NP0 and_CJC DoDI_NP0 4715.22_CRD ._SENT 
e_ZZ0 ._SENT Develops_VVZ policy_NN1 for_PRP common_AJ0 use_NN1 sustainment_NN1 materiel_NN1 for_PRP contingency_NN1 basing_VVG ._SENT 
f_ZZ0 ._SENT Develops_VVZ policy_NN1 and_CJC establishes_VVZ procedures_NN2 for_PRP contractor_NN1 support_NN1 for_PRP contingency_NN1 basing_VVG ._SENT 
g_ZZ0 ._SENT Develops_VVZ criteria_NN2 for_PRP facilities_NN2 ,_PUN equipment_NN1 ,_PUN and_CJC services_NN2 for_PRP initial_AJ0 ,_PUN temporary_AJ0 ,_PUN and_CJC semi-_AJ0 permanent_AJ0 contingency_NN1 locations_NN2 ._SENT 
h_ZZ0 ._SENT Develops_VVZ and_CJC establishes_VVZ DoD_NP0 logistics_NN1 policies_NN2 and_CJC guidelines_NN2 for_PRP contingency_NN1 basing_VVG that_DT0 support_NN1 and_CJC facilitate_VVB programs_NN2 for_PRP materiel_NN1 interoperability_NN1 and_CJC standardization_NN1 with_PRP multinational_AJ0 partners_NN2 in_PRP accordance_NN1 with_PRP DoDI_NP0 2010.06_CRD ._SENT 
i_CRD ._SENT Integrates_VVZ and_CJC annually_AV0 updates_VVZ contingency_NN1 basing_VVG considerations_NN2 into_PRP the_AT0 DoD_NP0 Strategic_AJ0 Sustainability_NN1 Performance_NN1 Plan_NN1 ._SENT 
j_ZZ0 ._SENT Coordinates_NN2 with_PRP the_AT0 Military_AJ0 Departments_NN2 and_CJC the_AT0 Global_AJ0 Posture_NN1 Executive_NN1 Council_NN1 ,_PUN and_CJC approves_VVZ CJCS_NP0 recommendations_NN2 for_PRP designation_NN1 of_PRF a_AT0 lead_NN1 Military_AJ0 Service_NN1 (_PUL referred_VVN to_PRP in_PRP this_DT0 issuance_NN1 as_PRP a_AT0 "_PUQ lead_NN1 Service_NN1 "_PUQ )_PUR for_PRP each_DT0 semi-permanent_AJ0 contingency_NN1 location_NN1 ._SENT 
k_ZZ0 ._SENT Designates_VVZ the_AT0 lead_NN1 Service_NN1 of_PRF contingency_NN1 locations_NN2 if_CJS consensus_NN1 cannot_NN1 be_VBI reached_VVN among_PRP the_AT0 DoD_NP0 Components_NN2 concerned_AJ0 ._SENT 
l_ZZ0 ._SENT Designates_VVZ a_AT0 contingency_NN1 basing_VVG program_NN1 administrator_NN1 to_TO0 be_VBI responsible_AJ0 for_PRP integration_NN1 of_PRF contingency_NN1 basing_VVG requirements_NN2 into_PRP the_AT0 global_AJ0 posture_NN1 planning_NN1 process_NN1 in_PRP accordance_NN1 with_PRP DoDI_NP0 3000.12_CRD ._SENT 
m_ZZ0 ._SENT Develops_VVZ policy_NN1 for_PRP contingency_NN1 basing_VVG resilience_NN1 ._SENT 
n_ZZ0 ._SENT Provides_VVZ guidance_NN1 for_PRP implementation_NN1 of_PRF open-air_AJ0 burn_NN1 pits_NN2 in_PRP accordance_NN1 with_PRP DoDI_NP0 4715.19_CRD ._SENT 
2.3_CRD ._SENT UNDER_PRP SECRETARY_NN1 OF_PRF DEFENSE_NN1 FOR_PRP PERSONNEL_NN2 AND_CJC READINESS_NN1 ._SENT 
In_PRP addition_NN1 to_PRP the_AT0 responsibilities_NN2 in_PRP Paragraph_NN1 2.8_CRD ._SENT ,_PUN the_AT0 Under_NP0 Secretary_NN1 of_PRF Defense_NN1 for_PRP Personnel_NN2 and_CJC Readiness_NN1 :_PUN 
a_AT0 ._SENT Ensures_VVZ contingency_NN1 basing_NN1 is_VBZ incorporated_VVN into_PRP health_NN1 and_CJC medical_AJ0 affairs_NN2 policy_NN1 in_PRP accordance_NN1 with_PRP DoDD_NP0 5124.02_CRD and_CJC force_NN1 health_NN1 protection_NN1 policy_NN1 in_PRP accordance_NN1 with_PRP DoDD_NP0 6200.04_CRD ._SENT 
b_ZZ0 ._SENT Integrates_VVZ DoD_NP0 total_AJ0 force_NN1 requirements_NN2 for_PRP contingency_NN1 basing_VVG into_PRP the_AT0 DoD_NP0 total_AJ0 force_NN1 planning_NN1 process_NN1 ._SENT 
c_ZZ0 ._SENT Ensures_VVZ DoD_NP0 expeditionary_AJ0 civilian_AJ0 requirements_NN2 to_TO0 implement_VVI this_DT0 issuance_NN1 are_VBB included_VVN in_PRP the_AT0 DoD_NP0 Expeditionary_AJ0 Civilian_AJ0 Plan_NN1 in_PRP accordance_NN1 with_PRP Directive-type_AJ0 Memorandum_NN1 17-004_CRD ._SENT 
d_ZZ0 ._SENT Develops_VVZ training_NN1 policy_NN1 to_TO0 institutionalize_VVI contingency_NN1 basing_VVG ._SENT 
e_ZZ0 ._SENT Issues_NN2 safety_NN1 and_CJC occupational_AJ0 and_CJC environmental_AJ0 health_NN1 policy_NN1 that_CJT includes_VVZ risk_NN1 assessment_NN1 and_CJC risk_NN1 management_NN1 requirements_NN2 at_PRP contingency_NN1 locations_NN2 in_PRP accordance_NN1 with_PRP DoDIs_NP0 6055.01_CRD ,_PUN 6055.05_CRD ,_PUN 6055.07_CRD ,_PUN 6055.20_CRD ,_PUN and_CJC 6490.03_CRD ._SENT 
2.4_CRD ._SENT UNDER_PRP SECRETARY_NN1 OF_PRF DEFENSE_NN1 FOR_PRP INTELLIGENCE_NN1 AND_CJC SECURITY_NN1 ._SENT 
In_PRP addition_NN1 to_PRP the_AT0 responsibilities_NN2 in_PRP Paragraph_NN1 2.8_CRD ._SENT ,_PUN the_AT0 Under_NP0 Secretary_NN1 of_PRF Defense_NN1 for_PRP Intelligence_NN1 and_CJC Security_NN1 ensures_VVZ the_AT0 defense_NN1 security_NN1 framework_NN1 supports_VVZ contingency_NN1 basing_VVG security_NN1 requirements_NN2 in_PRP accordance_NN1 with_PRP DoDD_NP0 5200.43_CRD and_CJC biometrics_NN1 data_NN0 collection_NN1 in_PRP accordance_NN1 with_PRP DoDI_NP0 O-3300.04_CRD ._SENT 
2.5_CRD ._SENT UNDER_PRP SECRETARY_NN1 OF_PRF DEFENSE_NN1 FOR_PRP RESEARCH_NN1 AND_CJC ENGINEERING_NN1 ._SENT 
In_PRP addition_NN1 to_PRP the_AT0 responsibilities_NN2 in_PRP Paragraph_NN1 2.8_CRD ._SENT ,_PUN the_AT0 Under_NP0 Secretary_NN1 of_PRF Defense_NN1 for_PRP Research_NN1 and_CJC Engineering_NN1 establishes_VVZ joint_AJ0 standardization_NN1 boards_NN2 ,_PUN as_CJS described_VVN in_PRP DoD_NP0 Manual_NN1 4120.24_CRD ,_PUN to_TO0 achieve_VVI commonality_NN1 and_CJC interoperability_NN1 among_PRP the_AT0 DoD_NP0 Components_NN2 for_PRP contingency_NN1 location_NN1 facilities_NN2 ,_PUN processes_NN2 ,_PUN and_CJC equipment_NN1 in_PRP accordance_NN1 with_PRP DoDI_NP0 5105.18_CRD ._SENT 
2.6_CRD ._SENT UNDER_PRP SECRETARY_NN1 OF_PRF DEFENSE_NN1 FOR_PRP POLICY_NN1 ._SENT 
In_PRP addition_NN1 to_PRP the_AT0 responsibilities_NN2 in_PRP Paragraph_NN1 2.8_CRD ._SENT ,_PUN the_AT0 Under_NP0 Secretary_NN1 of_PRF Defense_NN1 for_PRP Policy_NN1 :_PUN 
a_AT0 ._SENT Ensures_VVZ that_CJT the_AT0 policies_NN2 of_PRF this_DT0 issuance_NN1 are_VBB integrated_VVN into_PRP national_AJ0 security_NN1 and_CJC defense_NN1 strategy_NN1 documents_NN2 ._SENT 
b_ZZ0 ._SENT Ensures_VVZ that_CJT DoD_NP0 mission_NN1 assurance_NN1 and_CJC combating_VVG terrorism_NN1 policies_NN2 support_VVB the_AT0 protection_NN1 requirements_NN2 for_PRP contingency_NN1 basing_VVG outside_PRP the_AT0 United_NP0 States_NP0 ._SENT 
c_ZZ0 ._SENT Coordinates_NN2 ,_PUN as_CJS appropriate_AJ0 ,_PUN with_PRP the_AT0 Under_NP0 Secretary_NN1 of_PRF Defense_NN1 for_PRP Acquisition_NN1 and_CJC Sustainment_NN1 and_CJC the_AT0 CJCS_NN2 to_TO0 conduct_VVI Global_AJ0 Posture_NN1 Executive_NN1 Council_NN1 reviews_NN2 of_PRF contingency_NN1 location_NN1 developments_NN2 ,_PUN including_PRP associated_AJ0 agreements_NN2 and_CJC resourcing_NN1 requests_NN2 ._SENT 
2.7_CRD ._SENT DOD_NP0 CHIEF_AJ0 INFORMATION_NN1 OFFICER_NN1 ._SENT 
In_PRP addition_NN1 to_PRP the_AT0 responsibilities_NN2 in_PRP Paragraph_NN1 2.8_CRD ._SENT and_CJC in_PRP accordance_NN1 with_PRP DoDD_NP0 5144.02_CRD ,_PUN the_AT0 DoD_NP0 Chief_AJ0 Information_NN1 Officer_NN1 develops_VVZ and_CJC oversees_VVZ information_NN1 policies_NN2 required_VVN to_TO0 implement_VVI this_DT0 issuance_NN1 ._SENT 
2.8_CRD ._SENT OSD_NP0 AND_CJC DOD_NP0 COMPONENT_NN1 HEADS_VVZ ._SENT 
The_AT0 OSD_NP0 and_CJC DoD_NP0 Component_AJ0 heads_NN2 :_PUN 
a_AT0 ._SENT Provide_VVB policy_NN1 and_CJC direction_NN1 within_PRP their_DPS Component_NN1 to_TO0 implement_VVI this_DT0 issuance_NN1 ._SENT 
b_ZZ0 ._SENT Plan_NN1 ,_PUN program_NN1 ,_PUN and_CJC budget_NN1 for_PRP contingency_NN1 basing_VVG requirements_NN2 ._SENT 
c_ZZ0 ._SENT Manage_VVB a_AT0 process_NN1 to_TO0 consider_VVI the_AT0 incorporation_NN1 of_PRF this_DT0 issuance_NN1 into_PRP Component_AJ0 current_AJ0 and_CJC emerging_AJ0 doctrine_NN1 ._SENT 
d_ZZ0 ._SENT Incorporate_VVB contingency_NN1 basing_VVG into_PRP existing_AJ0 training_NN1 programs_NN2 for_PRP deployable_AJ0 personnel_NN2 (_PUL including_PRP military_AJ0 ,_PUN DoD_NP0 civilians_NN2 ,_PUN and_CJC contractor_NN1 support_NN1 )_PUR ._SENT 
e_ZZ0 ._SENT Recruit_VVB DoD_NP0 civilians_NN2 to_TO0 meet_VVI the_AT0 supported_AJ0 Combatant_AJ0 Command_NN1 requirements_NN2 for_PRP contingency_NN1 basing_VVG ._SENT 
f_ZZ0 ._SENT Incorporate_VVB contingency_NN1 basing_VVG considerations_NN2 into_PRP joint_AJ0 training_NN1 events_NN2 (_PUL including_PRP military_AJ0 ,_PUN DoD_NP0 civilians_NN2 ,_PUN and_CJC contractor_NN1 support_NN1 )_PUR ._SENT 
g_ZZ0 ._SENT Ensure_VVB energy_NN1 resilience_NN1 considerations_NN2 are_VBB included_VVN in_PRP existing_AJ0 training_NN1 programs_NN2 for_PRP contingency_NN1 locations_NN2 (_PUL including_PRP military_AJ0 ,_PUN DoD_NP0 civilians_NN2 ,_PUN and_CJC contractor_NN1 support_NN1 )_PUR ._SENT 
h_ZZ0 ._SENT Ensure_VVB that_CJT operational_AJ0 contract_NN1 support_NN1 supports_VVZ energy_NN1 resilient_AJ0 contingency_NN1 locations_NN2 ._SENT 
i_CRD ._SENT Ensure_VVB contingency_NN1 basing_VVG resilience_NN1 by_PRP assessing_VVG the_AT0 risks_NN2 associated_VVN with_PRP vulnerability_NN1 to_PRP extreme_AJ0 weather_NN1 effects_NN2 (_PUL e.g._AV0 ,_PUN flooding_AJ0 or_CJC tidal_AJ0 surge_NN1 ,_PUN wildfire_NN1 ,_PUN and_CJC drought_NN1 )_PUR ._SENT 
j_ZZ0 ._SENT Ensure_VVB personnel_NN2 exposures_NN2 to_PRP industrial_AJ0 ,_PUN occupational_AJ0 ,_PUN operational_AJ0 ,_PUN and_CJC environmental_AJ0 hazards_NN2 at_PRP contingency_NN1 locations_NN2 are_VBB assessed_VVN ,_PUN managed_VVD ,_PUN and_CJC recorded_VVN in_PRP accordance_NN1 with_PRP DoDIs_NP0 6055.05_CRD and_CJC 6490.03_CRD ._SENT 
k_ZZ0 ._SENT Incorporate_VVB deployment_NN1 safety_NN1 and_CJC occupational_AJ0 and_CJC environmental_AJ0 health_NN1 considerations_NN2 ,_PUN as_CJS required_VVN by_PRP DoDIs_NP0 6055.01_CRD ,_PUN 6055.05_CRD ,_PUN and_CJC 6490.03_CRD ,_PUN into_PRP deployment_NN1 planning_NN1 and_CJC deployment_NN1 operations_NN2 to_TO0 protect_VVI the_AT0 safety_NN1 and_CJC health_NN1 of_PRF DoD_NP0 operations_NN2 and_CJC personnel_NN2 at_PRP contingency_NN1 locations_NN2 
l_ZZ0 ._SENT As_CJS appropriate_AJ0 ,_PUN provide_VVB review_NN1 and_CJC verification_NN1 of_PRF ongoing_AJ0 contingency_NN1 construction_NN1 projects_NN2 when_CJS mission_NN1 changes_NN2 occur_VVB ._SENT 
2.9_CRD ._SENT SECRETARIES_NN2 OF_PRF THE_AT0 MILITARY_AJ0 DEPARTMENTS_NN2 ._SENT 
In_PRP addition_NN1 to_PRP the_AT0 responsibilities_NN2 in_PRP Paragraph_NN1 2.8_CRD ._SENT ,_PUN the_AT0 Secretaries_NN2 of_PRF the_AT0 Military_AJ0 Departments_NN2 :_PUN 
a_AT0 ._SENT Develop_VVB contingency_NN1 basing_VVG capabilities_NN2 that_CJT are_VBB scalable_AJ0 and_CJC interoperable_AJ0 in_PRP the_AT0 joint_AJ0 community_NN1 ._SENT 
b_ZZ0 ._SENT Ensure_VVB the_AT0 planning_NN1 ,_PUN design_NN1 ,_PUN coordination_NN1 of_PRF requirements_NN2 ,_PUN construction_NN1 ,_PUN provision_NN1 of_PRF base_NN1 operations_NN2 support_NN1 ,_PUN and_CJC operation_NN1 of_PRF the_AT0 location_NN1 support_NN1 the_AT0 mission_NN1 and_CJC tenants_NN2 (_PUL e.g._AV0 ,_PUN military_AJ0 ,_PUN government_NN1 civilians_NN2 ,_PUN and_CJC contractors_NN2 )_PUR when_CJS designated_VVN the_AT0 lead_NN1 Service_NN1 for_PRP a_AT0 contingency_NN1 location_NN1 ._SENT 
c_ZZ0 ._SENT Provide_VVB contingency_NN1 basing_VVG support_NN1 ,_PUN including_PRP deployment_NN1 health_NN1 support_NN1 ,_PUN at_PRP the_AT0 contingency_NN1 locations_NN2 where_CJS their_DPS respective_AJ0 Military_AJ0 Service_NN1 is_VBZ designated_VVN the_AT0 lead_NN1 Service_NN1 ,_PUN in_PRP accordance_NN1 with_PRP this_DT0 issuance_NN1 and_CJC DoDI_NP0 6490.03_CRD 
d_ZZ0 ._SENT Coordinate_NN1 requirements_NN2 with_PRP the_AT0 lead_NN1 Service_NN1 when_CJS a_AT0 tenant_NN1 at_PRP a_AT0 contingency_NN1 location_NN1 in_PRP accordance_NN1 with_PRP DoDI_NP0 4000.19_CRD ._SENT 
e_ZZ0 ._SENT Pursue_VVB energy_NN1 resilient_AJ0 contingency_NN1 locations_NN2 through_PRP maximum_AJ0 use_NN1 of_PRF cost_NN1 effective_AJ0 ,_PUN energy_NN1 efficient_AJ0 designs_NN2 ,_PUN equipment_NN1 ,_PUN and_CJC materiel_NN1 ._SENT 
f_ZZ0 ._SENT Ensure_VVB contingency_NN1 basing_VVG requirements_NN2 are_VBB met_VVN in_PRP accordance_NN1 with_PRP operation_NN1 plans_NN2 and_CJC supporting_AJ0 plans_NN2 ._SENT 
g_ZZ0 ._SENT Provide_VVB and_CJC maintain_VVB a_AT0 sufficient_AJ0 number_NN1 of_PRF personnel_NN2 trained_VVN to_TO0 effectively_AV0 support_VVI energy_NN1 resilience_NN1 at_PRP contingency_NN1 locations_NN2 (_PUL including_PRP military_AJ0 ,_PUN DoD_NP0 civilians_NN2 ,_PUN and_CJC contractor_NN1 support_NN1 )_PUR ._SENT 
h_ZZ0 ._SENT Maintain_VVB sufficient_AJ0 real_AJ0 property_NN1 data_NN0 elements_NN2 to_TO0 be_VBI able_AJ0 to_TO0 obtain_VVI a_AT0 real_AJ0 property_NN1 unique_AJ0 identifier_NN1 in_PRP accordance_NN1 with_PRP DoDI_NP0 4165.14_CRD ,_PUN should_VM0 the_AT0 site_NN1 transition_NN1 to_PRP an_AT0 enduring_AJ0 location_NN1 ._SENT 
2.10_CRD ._SENT CJCS_NP0 ._SENT 
In_PRP addition_NN1 to_PRP the_AT0 responsibilities_NN2 in_PRP Paragraph_NN1 2.8_CRD ._SENT ,_PUN the_AT0 CJCS_NP0 :_PUN 
a_AT0 ._SENT Oversees_VVZ operation_NN1 of_PRF the_AT0 Joint_AJ0 Capabilities_NN2 Integration_NN1 and_CJC Development_NN1 System_NN1 to_TO0 ensure_VVI contingency_NN1 basing_VVG requirements_NN2 identified_VVN by_PRP the_AT0 DoD_NP0 Components_NN2 are_VBB vetted_VVN up_AVP to_PRP the_AT0 Joint_AJ0 Requirements_NN2 Oversight_NN1 Council_NN1 for_PRP validation_NN1 ._SENT 
b_ZZ0 ._SENT Revises_VVZ or_CJC develops_VVZ joint_AJ0 doctrine_NN1 in_PRP support_NN1 of_PRF this_DT0 issuance_NN1 ._SENT 
c_ZZ0 ._SENT Incorporates_VVZ this_DT0 issuance_NN1 into_PRP the_AT0 joint_AJ0 professional_AJ0 military_AJ0 education_NN1 curriculum_NN1 ._SENT 
d_ZZ0 ._SENT Reviews_VVZ Combatant_AJ0 Command_NN1 proposals_NN2 for_PRP designation_NN1 of_PRF a_AT0 lead_NN1 Service_NN1 for_PRP each_DT0 semi-_AJ0 permanent_AJ0 contingency_NN1 location_NN1 and_CJC provides_VVZ a_AT0 recommendation_NN1 to_PRP the_AT0 Assistant_AJ0 Secretary_NN1 of_PRF Defense_NN1 for_PRP Sustainment_NN1 ._SENT 
2.11_CRD ._SENT GEOGRAPHIC_AJ0 COMBATANT_NN1 COMMANDERS_NN2 ._SENT 
In_PRP addition_NN1 to_PRP the_AT0 responsibilities_NN2 in_PRP Paragraph_NN1 2.8_CRD ._SENT ,_PUN the_AT0 geographic_AJ0 Combatant_AJ0 Commanders_NN2 :_PUN 
a_AT0 ._SENT Assess_VVB the_AT0 operational_AJ0 environment_NN1 at_PRP critical_AJ0 milestones_NN2 to_TO0 determine_VVI contingency_NN1 basing_VVG requirements_NN2 and_CJC maintain_VVB a_AT0 contingency_NN1 location_NN1 master_NN1 list_NN1 for_PRP contingency_NN1 locations_NN2 within_PRP their_DPS respective_AJ0 area_NN1 of_PRF responsibility_NN1 ._SENT 
b_ZZ0 ._SENT Designate_VVB the_AT0 lead_NN1 Service_NN1 component_NN1 responsible_AJ0 for_PRP each_DT0 initial_AJ0 and_CJC temporary_AJ0 contingency_NN1 location_NN1 ._SENT 
c_ZZ0 ._SENT Propose_VVB to_PRP the_AT0 CJCS_NP0 the_AT0 designation_NN1 of_PRF a_AT0 lead_NN1 Service_NN1 for_PRP each_DT0 semi-permanent_AJ0 contingency_NN1 location_NN1 ._SENT 
d_ZZ0 ._SENT Establish_VVB ,_PUN in_PRP coordination_NN1 with_PRP the_AT0 involved_AJ0 DoD_NN1 Components_NN2 ,_PUN contingency_NN1 basing_VVG criteria_NN2 in_PRP operation_NN1 plans_NN2 and_CJC supporting_AJ0 plans_NN2 ._SENT Ensure_VVB plans_NN2 are_VBB within_PRP defense_NN1 strategy_NN1 documents_NN2 and_CJC in_PRP accordance_NN1 with_PRP DoDI_NP0 3000.15_CRD ._SENT 
e_ZZ0 ._SENT Specify_VVB the_AT0 common_AJ0 service_NN1 standard_NN1 to_TO0 be_VBI provided_VVN by_PRP contingency_NN1 location_NN1 base_NN1 operations_NN2 support_VVB ._SENT 
f_ZZ0 ._SENT Coordinate_NN1 contingency_NN1 location_NN1 base_NN1 operations_NN2 support_VVB requirements_NN2 for_PRP joint_AJ0 special_AJ0 operations_NN2 forces_NN2 with_PRP United_NP0 States_NP0 Special_AJ0 Operations_NN2 Command_NN1 or_CJC appropriate_AJ0 special_AJ0 operations_NN2 component_NN1 command_NN1 (_PUL s_ZZ0 )_PUR ._SENT 
g_ZZ0 ._SENT Categorize_VVB contingency_NN1 locations_NN2 as_CJS initial_AJ0 ,_PUN temporary_AJ0 ,_PUN or_CJC semi-permanent_AJ0 (_PUL depending_VVG on_PRP expected_AJ0 duration_NN1 of_PRF location_NN1 )_PUR ._SENT 
