# Supplementary material for: Unraveling image construction by modality: Corpus-based diachronic insights into the reports to the Party Congress of China
Source: PLoS One. 2025 Mar 5;20(3):e0316017. doi: 10.1371/journal.pone.0316017 (PMC11882057; doi:10.1371/journal.pone.0316017)
Supplement: S1 File — (ZIP) [file pone.0316017.s001.zip › S1_Fig.zip/Corpus/Annotations/The CRG Annotations/H05AA_POS.txt]

I_CRD ._SENT Posting_NN1 of_PRF Public_AJ0 Comments_NN2 
Please_AV0 note_VVB that_CJT all_DT0 comments_NN2 received_VVN are_VBB considered_VVN part_NN1 of_PRF the_AT0 public_AJ0 record_NN1 and_CJC made_VVD available_AJ0 for_PRP public_AJ0 inspection_NN1 online_AJ0 at_PRP replaced-url_NN1 Information_NN1 made_VVD available_AJ0 for_PRP public_AJ0 inspection_NN1 includes_VVZ personal_AJ0 identifying_AJ0 information_NN1 (_PUL such_DT0 as_PRP your_DPS name_NN1 ,_PUN address_NN1 ,_PUN etc._AV0 )_PUR voluntarily_AV0 submitted_VVN by_PRP the_AT0 commenter_NN1 ._SENT 
You_PNP are_VBB not_XX0 required_VVN to_TO0 submit_VVI personal_AJ0 identifying_AJ0 information_NN1 in_PRP order_NN1 to_TO0 comment_VVI on_PRP this_DT0 rule_NN1 ._SENT Nevertheless_AV0 ,_PUN if_CJS you_PNP want_VVB to_TO0 submit_VVI personal_AJ0 identifying_AJ0 information_NN1 (_PUL such_DT0 as_PRP your_DPS name_NN1 ,_PUN address_NN1 ,_PUN etc._AV0 )_PUR as_PRP part_NN1 of_PRF your_DPS comment_NN1 ,_PUN but_CJC do_VDB not_XX0 want_VVI it_PNP to_TO0 be_VBI posted_VVN online_AV0 ,_PUN you_PNP must_VM0 include_VVI the_AT0 phrase_NN1 "_PUQ PERSONAL_AJ0 IDENTIFYING_AJ0 INFORMATION_NN1 "_PUQ in_PRP the_AT0 first_ORD paragraph_NN1 of_PRF your_DPS comment_NN1 ._SENT You_PNP must_VM0 also_AV0 locate_VVI all_DT0 the_AT0 personal_AJ0 identifying_AJ0 information_NN1 that_CJT you_PNP do_VDB not_XX0 want_VVI posted_VVN online_AV0 in_PRP the_AT0 first_ORD paragraph_NN1 of_PRF your_DPS comment_NN1 and_CJC identify_VVB what_DTQ information_NN1 you_PNP want_VVB the_AT0 agency_NN1 to_PRP redact_NN1 ._SENT Personal_AJ0 identifying_AJ0 information_NN1 identified_VVN and_CJC located_VVN as_CJS set_VVN forth_AV0 above_AV0 will_VM0 be_VBI placed_VVN in_PRP the_AT0 agency_NN1 's_POS public_AJ0 docket_NN1 file_NN1 ,_PUN but_CJC not_XX0 posted_VVN online_AJ0 ._SENT 
If_CJS you_PNP want_VVB to_TO0 submit_VVI confidential_AJ0 business_NN1 information_NN1 as_PRP part_NN1 of_PRF your_DPS comment_NN1 but_CJC do_VDB not_XX0 want_VVI it_PNP to_TO0 be_VBI posted_VVN online_AV0 ,_PUN you_PNP must_VM0 include_VVI the_AT0 phrase_NN1 "_PUQ CONFIDENTIAL_AJ0 BUSINESS_NN1 INFORMATION_NN1 "_PUQ in_PRP the_AT0 first_ORD paragraph_NN1 of_PRF your_DPS comment_NN1 ._SENT You_PNP must_VM0 also_AV0 prominently_AV0 identify_VVI the_AT0 confidential_AJ0 business_NN1 information_NN1 to_TO0 be_VBI redacted_VVN within_PRP the_AT0 comment_NN1 ._SENT If_CJS a_AT0 comment_NN1 has_VHZ so_AV0 much_AV0 confidential_AJ0 business_NN1 information_NN1 that_CJT it_PNP cannot_VVB be_VBI effectively_AV0 redacted_AJ0 ,_PUN the_AT0 agency_NN1 may_VM0 choose_VVI not_XX0 to_TO0 post_VVI that_DT0 comment_NN1 (_PUL or_CJC to_TO0 post_VVI that_DT0 comment_NN1 only_AV0 partially_AV0 )_PUR on_PRP replaced-url_AJ0 Confidential_AJ0 business_NN1 information_NN1 identified_VVN and_CJC located_VVN as_CJS set_VVN forth_AV0 above_AV0 will_VM0 not_XX0 be_VBI placed_VVN in_PRP the_AT0 public_AJ0 docket_NN1 file_NN1 ,_PUN nor_CJC will_VM0 it_PNP be_VBI posted_VVN online_AV0 ._SENT 
If_CJS you_PNP want_VVB to_TO0 inspect_VVI the_AT0 agency_NN1 's_POS public_AJ0 docket_NN1 file_NN1 in_PRP person_NN1 by_PRP appointment_NN1 ,_PUN please_AV0 see_VVB the_AT0 FOR_PRP FURTHER_AJC INFORMATION_NN1 CONTACTparagraph_NN1 ._SENT 
II_CRD ._SENT Discussion_NN1 
A_ZZ0 ._SENT Overview_NN1 
This_DT0 rule_NN1 implements_VVZ Executive_NN1 Order_NN1 13992_CRD ,_PUN "_PUQ Revocation_NN1 of_PRF Certain_AJ0 Executive_AJ0 Orders_NN2 Concerning_PRP Federal_AJ0 Regulation_NN1 "_PUQ (_PUL 86_CRD FR_NN0 7049_CRD )_PUR ,_PUN by_PRP revoking_VVG the_AT0 Department_NN1 's_POS regulations_NN2 at_PRP 28_CRD CFR_NP0 50.26_CRD and_CJC 50.27_CRD ._SENT Going_VVG forward_AV0 ,_PUN the_AT0 Department_NN1 's_POS approach_NN1 to_PRP those_DT0 matters_NN2 will_VM0 be_VBI governed_VVN by_PRP a_AT0 new_AJ0 Attorney_NN1 General_AJ0 Memorandum_NN1 being_VBG issued_VVN concurrently_AV0 with_PRP this_DT0 rule_NN1 ._SENT 
B_ZZ0 ._SENT Background_NN1 —_PUN Existing_AJ0 Regulations_NN2 and_CJC Memoranda_NN2 
In_PRP 2020_CRD ,_PUN the_AT0 Department_NN1 of_PRF Justice_NP0 published_VVD two_CRD interim_AJ0 final_AJ0 rules_NN2 (_PUL "_PUQ IFRs_NP0 ,_PUN "_PUQ "_PUQ rules_NN2 ,_PUN "_PUQ or_CJC "_PUQ regulations_NN2 "_PUQ )_PUR that_CJT regulate_VVB the_AT0 issuance_NN1 and_CJC use_NN1 of_PRF guidance_NN1 documents_NN2 by_PRP the_AT0 Department_NN1 and_CJC its_DPS components_NN2 ._SENT 
The_AT0 first_ORD rule_NN1 ,_PUN which_DTQ was_VBD entitled_VVN "_PUQ Prohibition_NN1 on_PRP the_AT0 Issuance_NN1 of_PRF Improper_AJ0 Guidance_NN1 Documents_NN2 Within_PRP the_AT0 Justice_NN1 Department_NN1 "_PUQ and_CJC added_VVD a_AT0 new_AJ0 28_CRD CFR_NP0 50.26_CRD ,_PUN was_VBD published_VVN August_NP0 19_CRD ,_PUN 2020_CRD (_PUL 85_CRD FR_NN0 50951_CRD )_PUR ._SENT That_DT0 rule_NN1 emphasized_VVD that_CJT guidance_NN1 documents_NN2 generally_AV0 may_VM0 not_XX0 be_VBI used_VVN "_PUQ create_VVB rights_NN2 or_CJC obligations_NN2 binding_VVG on_PRP persons_NN2 or_CJC entities_NN2 outside_PRP the_AT0 Executive_AJ0 Branch_NN1 ._SENT "_PUQ 28_CRD CFR_NP0 50.26_CRD (_PUL a_AT0 )_PUR (_PUL 4_CRD )_PUR ._SENT It_PNP also_AV0 instituted_VVD compliance_NN1 procedures_NN2 requiring_VVG Department_NN1 components_NN2 to_TO0 include_VVI disclaimers_NN2 and_CJC other_AJ0 specific_AJ0 language_NN1 in_PRP all_DT0 guidance_NN1 documents_NN2 ._SENT Id_NN1 ._SENT 50.26_CRD (_PUL b_ZZ0 )_PUR ._SENT The_AT0 first_ORD rule_NN1 was_VBD followed_VVN by_PRP a_AT0 second_ORD ,_PUN entitled_AJ0 "_PUQ Processes_NN2 and_CJC Procedures_NN2 for_PRP Issuance_NN1 and_CJC Use_NN1 of_PRF Guidance_NN1 Documents_NN2 "_PUQ and_CJC published_VVN on_PRP October_NP0 7_CRD ,_PUN 2020_CRD (_PUL 85_CRD FR_NN0 63200_CRD )_PUR ,_PUN which_DTQ expanded_VVD on_PRP aspects_NN2 of_PRF the_AT0 first_ORD rule_NN1 by_PRP adding_VVG a_AT0 new_AJ0 28_CRD CFR_NP0 50.27_CRD ._SENT Briefly_AV0 ,_PUN this_DT0 second_ORD rule_NN1 set_VVD forth_AV0 processes_NN2 and_CJC procedures_NN2 governing_VVG the_AT0 review_NN1 ,_PUN clearance_NN1 ,_PUN and_CJC issuance_NN1 of_PRF guidance_NN1 documents_NN2 ,_PUN and_CJC included_VVD limitations_NN2 on_PRP the_AT0 use_NN1 of_PRF guidance_NN1 documents_NN2 in_PRP criminal_AJ0 and_CJC civil_AJ0 enforcement_NN1 actions_NN2 brought_VVN by_PRP the_AT0 Department_NN1 ._SENT 
Those_DT0 two_CRD regulations_NN2 published_VVN in_PRP 2020_CRD were_VBD developed_VVN from_PRP ,_PUN and_CJC promulgated_VVD pursuant_AJ0 to_PRP ,_PUN three_CRD documents_NN2 ._SENT The_AT0 first_ORD was_VBD a_AT0 November_NP0 16_CRD ,_PUN 2017_CRD ,_PUN memorandum_NN1 issued_VVN by_PRP Attorney_NN1 General_AJ0 Sessions_NN2 ,_PUN entitled_AJ0 "_PUQ Prohibition_NN1 on_PRP Improper_AJ0 Guidance_NN1 Documents_NN2 "_PUQ (_PUL "_PUQ the_AT0 November_NP0 2017_CRD Memorandum_NN1 "_PUQ )_PUR ._SENT The_AT0 November_NP0 2017_CRD Memorandum_NN1 acknowledged_VVD the_AT0 importance_NN1 of_PRF guidance_NN1 documents_NN2 but_CJC also_AV0 stated_VVD that_CJT "_PUQ guidance_NN1 may_VM0 not_XX0 be_VBI used_VVN as_PRP a_AT0 substitute_NN1 for_PRP rulemaking_AJ0 and_CJC may_VM0 not_XX0 be_VBI used_VVN to_TO0 impose_VVI new_AJ0 requirements_NN2 on_PRP entities_NN2 outside_PRP the_AT0 Executive_AJ0 Branch_NN1 ._SENT "_PUQ These_DT0 principles_NN2 were_VBD subsequently_AV0 memorialized_VVN in_PRP the_AT0 Justice_NN1 Manual_NN1 at_PRP section_NN1 1_CRD –_PUN 19.000_CRD ,_PUN replaced-url_NN1 
The_AT0 second_ORD underlying_AJ0 document_NN1 was_VBD a_AT0 memorandum_NN1 issued_VVN by_PRP Associate_AJ0 Attorney_NN1 General_NP0 Brand_NP0 on_PRP January_NP0 25_CRD ,_PUN 2018_CRD ,_PUN entitled_VVN "_PUQ Limiting_AJ0 Use_NN1 of_PRF Agency_NN1 Guidance_NN1 Documents_NN2 in_PRP Affirmative_AJ0 Civil_AJ0 Enforcement_NN1 Cases_NN2 "_PUQ (_PUL "_PUQ the_AT0 January_NP0 2018_CRD Memorandum_NN1 "_PUQ )_PUR ._SENT The_AT0 January_NP0 2018_CRD Memorandum_NN1 reiterated_VVD many_DT0 aspects_NN2 of_PRF the_AT0 November_NP0 2017_CRD Memorandum_NN1 ,_PUN and_CJC stated_VVD more_AV0 explicitly_AV0 that_CJT the_AT0 Department_NN1 could_VM0 not_XX0 "_PUQ convert_VVI "_PUQ guidance_NN1 documents_NN2 into_PRP binding_AJ0 rules_NN2 through_PRP litigation_NN1 ,_PUN and_CJC that_DT0 failure_NN1 to_TO0 comply_VVI with_PRP a_AT0 guidance_NN1 document_NN1 should_VM0 not_XX0 be_VBI used_VVN as_CJS presumptive_AJ0 or_CJC conclusive_AJ0 evidence_NN1 that_CJT a_AT0 party_NN1 violated_VVD a_AT0 related_AJ0 statute_NN1 or_CJC regulation_NN1 ._SENT That_DT0 2018_CRD policy_NN1 statement_NN1 was_VBD then_AV0 codified_VVN in_PRP the_AT0 Justice_NN1 Manual_NN1 at_PRP section_NN1 1_CRD –_PUN 20.000_CRD ._SENT 
The_AT0 third_ORD relevant_AJ0 document_NN1 was_VBD President_NP0 Trump_NP0 's_POS Executive_NN1 Order_NN1 13891_CRD ,_PUN "_PUQ Promoting_VVG the_AT0 Rule_NN1 of_PRF Law_NN1 Through_PRP Improved_AJ0 Agency_NN1 Guidance_NN1 Documents_NN2 ,_PUN "_PUQ which_DTQ was_VBD issued_VVN on_PRP October_NP0 9_CRD ,_PUN 2019_CRD ,_PUN and_CJC published_VVN in_PRP the_AT0 Federal_AJ0 Register_NN1 the_AT0 next_ORD week_NN1 ._SENT See_VVB 84_CRD FR_NP0 55235_CRD (_PUL Oct._NP0 15_CRD ,_PUN 2019_CRD )_PUR ._SENT That_DT0 Executive_AJ0 Order_NN1 embodied_VVD some_DT0 of_PRF the_AT0 same_DT0 concepts_NN2 as_PRP the_AT0 November_NP0 2017_CRD Memorandum_NN1 and_CJC January_NP0 2018_CRD Memorandum_NN1 ,_PUN with_PRP some_DT0 differences_NN2 ._SENT In_PRP particular_AJ0 ,_PUN Executive_AJ0 Order_NN1 13891_CRD required_VVN ,_PUN among_PRP other_AJ0 things_NN2 ,_PUN that_CJT each_DT0 agency_NN1 ,_PUN as_CJS appropriate_AJ0 ,_PUN build_VVB a_AT0 single_AJ0 ,_PUN searchable_AJ0 ,_PUN online_AJ0 database_NN1 to_PRP which_DTQ the_AT0 agency_NN1 would_VM0 publicly_AV0 post_VVI all_DT0 guidance_NN1 documents_NN2 ._SENT Executive_NN1 Order_NN1 13891_CRD also_AV0 required_VVN that_DT0 agencies_NN2 promulgate_VVI or_CJC amend_VVI regulations_NN2 to_TO0 establish_VVI procedures_NN2 for_PRP issuing_VVG guidance_NN1 documents_NN2 ,_PUN including_PRP requiring_VVG nonbinding_AJ0 disclaimer_NN1 language_NN1 and_CJC the_AT0 publication_NN1 of_PRF "_PUQ significant_AJ0 "_PUQ guidance_NN1 documents_NN2 for_PRP notice_NN1 and_CJC comment_NN1 ._SENT Executive_NN1 Order_NN1 13891_CRD also_AV0 directed_VVN agencies_NN2 to_TO0 incorporate_VVI a_AT0 series_NN0 of_PRF detailed_AJ0 and_CJC prescriptive_AJ0 requirements_NN2 into_PRP their_DPS regulations_NN2 for_PRP the_AT0 development_NN1 ,_PUN review_NN1 ,_PUN issuance_NN1 ,_PUN and_CJC use_NN1 of_PRF guidance_NN1 documents_NN2 ._SENT 
The_AT0 two_CRD regulations_NN2 that_CJT are_VBB the_AT0 subject_NN1 of_PRF this_DT0 rulemaking_NN1 were_VBD issued_VVN pursuant_AJ0 to_PRP the_AT0 requirements_NN2 of_PRF Executive_NN1 Order_NN1 13891_CRD ,_PUN though_CJS some_DT0 of_PRF their_DPS provisions_NN2 were_VBD based_VVN on_PRP the_AT0 somewhat_AV0 similar_AJ0 language_NN1 of_PRF the_AT0 November_NP0 2017_CRD Memorandum_NN1 and_CJC January_NP0 2018_CRD Memorandum_NN1 ._SENT 
C_ZZ0 ._SENT Executive_NN1 Order_NN1 13992_CRD 
On_PRP January_NP0 20_CRD ,_PUN 2021_CRD ,_PUN President_NP0 Biden_NP0 issued_VVD Executive_AJ0 Order_NN1 13992_CRD ,_PUN which_DTQ ,_PUN among_PRP other_AJ0 things_NN2 ,_PUN revoked_AJ0 Executive_NN1 Order_NN1 13891_CRD and_CJC stated_VVD that_CJT "_PUQ agencies_NN2 must_VM0 be_VBI equipped_VVN with_PRP the_AT0 flexibility_NN1 to_TO0 use_VVI robust_AJ0 regulatory_AJ0 action_NN1 to_TO0 address_VVI national_AJ0 priorities_NN2 ._SENT "_PUQ 86_CRD FR_NP0 7049_CRD (_PUL Jan._NP0 25_CRD ,_PUN 2021_CRD )_PUR ._SENT Executive_NN1 Order_NN1 13992_CRD directed_VVD the_AT0 heads_NN2 of_PRF all_DT0 agencies_NN2 to_PRP "_PUQ promptly_AV0 take_VVB steps_NN2 to_TO0 rescind_VVI any_DT0 orders_NN2 ,_PUN rules_NN2 ,_PUN regulations_NN2 ,_PUN guidelines_NN2 ,_PUN or_CJC policies_NN2 ,_PUN or_CJC portions_NN2 thereof_AV0 ,_PUN implementing_VVG or_CJC enforcing_VVG "_PUQ the_AT0 revoked_AJ0 Executive_NN1 Order_NN1 ._SENT 
D_ZZ0 ._SENT Revocation_NN1 of_PRF 28_CRD CFR_NP0 50.26_CRD and_CJC 28_CRD CFR_NP0 50.27_CRD 
Based_VVN on_PRP its_DPS evaluation_NN1 of_PRF the_AT0 regulations_NN2 at_PRP 28_CRD CFR_NP0 50.26_CRD and_CJC 28_CRD CFR_NP0 50.27_CRD ,_PUN the_AT0 Department_NN1 has_VHZ concluded_VVN that_CJT those_DT0 regulations_NN2 are_VBB unnecessary_AJ0 and_CJC unduly_AV0 burdensome_AJ0 ,_PUN lack_NN1 flexibility_NN1 and_CJC nuance_NN1 ,_PUN and_CJC limit_VVB the_AT0 ability_NN1 of_PRF the_AT0 Department_NN1 to_TO0 do_VDI its_DPS work_NN1 effectively_AV0 ._SENT Among_PRP other_AJ0 things_NN2 ,_PUN the_AT0 regulations_NN2 have_VHB generated_VVN collateral_NN1 disputes_NN2 in_PRP affirmative_NN1 and_CJC enforcement_NN1 litigation_NN1 ,_PUN and_CJC they_PNP have_VHB discouraged_VVN Department_NN1 components_NN2 from_PRP preparing_VVG and_CJC issuing_VVG guidance_NN1 that_CJT would_VM0 be_VBI helpful_AJ0 to_PRP members_NN2 of_PRF the_AT0 public_NN1 ._SENT In_PRP addition_NN1 ,_PUN because_CJS the_AT0 regulations_NN2 imposed_VVN requirements_NN2 on_PRP a_AT0 particular_AJ0 category_NN1 of_PRF agency_NN1 documents_NN2 deemed_VVN to_TO0 be_VBI "_PUQ guidance_NN1 ,_PUN "_PUQ the_AT0 regulations_NN2 caused_VVD Department_NN1 staff_NN0 to_TO0 expend_VVI significant_AJ0 resources_NN2 determining_VVG whether_CJS each_DT0 agency_NN1 document_NN1 ,_PUN product_NN1 or_CJC communication_NN1 constituted_VVN "_PUQ guidance_NN1 "_PUQ and_CJC was_VBD therefore_AV0 subject_AJ0 to_PRP these_DT0 regulations_NN2 ._SENT The_AT0 Department_NN1 has_VHZ determined_VVN that_CJT the_AT0 rules_NN2 should_VM0 be_VBI revoked_VVN ._SENT 
In_PRP revoking_VVG the_AT0 rules_NN2 ,_PUN the_AT0 Department_NN1 is_VBZ not_XX0 departing_VVG from_PRP the_AT0 principle_NN1 that_CJT guidance_NN1 documents_NN2 cannot_NN1 impose_VVB legal_AJ0 requirements_NN2 beyond_PRP those_DT0 found_VVN in_PRP relevant_AJ0 constitutional_AJ0 provisions_NN2 ,_PUN statutes_NN2 ,_PUN and_CJC legislative_AJ0 regulations_NN2 ._SENT The_AT0 Department_NN1 also_AV0 continues_VVZ to_TO0 believe_VVI that_CJT guidance_NN1 documents_NN2 should_VM0 be_VBI clear_AJ0 ,_PUN transparent_AJ0 ,_PUN and_CJC readily_AV0 accessible_AJ0 to_PRP the_AT0 public_NN1 ._SENT But_CJC these_DT0 principles_NN2 ,_PUN and_CJC other_AJ0 related_AJ0 Department_NN1 policies_NN2 and_CJC practices_NN2 concerning_PRP guidance_NN1 documents_NN2 ,_PUN have_VHB traditionally_AV0 been_VBN addressed_VVN through_PRP memoranda_NN2 from_PRP Department_NN1 leadership_NN1 rather_AV0 than_CJS through_PRP regulations_NN2 ._SENT The_AT0 Department_NN1 is_VBZ therefore_AV0 revoking_VVG 28_CRD CFR_NP0 50.26_CRD and_CJC 28_CRD CFR_NP0 50.27_CRD in_PRP their_DPS entirety_NN1 ,_PUN and_CJC the_AT0 Attorney_NN1 General_NN1 is_VBZ concurrently_AV0 issuing_VVG a_AT0 new_AJ0 Memorandum_NN1 setting_VVG forth_AV0 the_AT0 Department_NN1 's_POS policies_NN2 going_VVG forward_AV0 ._SENT 
E_ZZ0 ._SENT Public_AJ0 Comments_NN2 on_PRP the_AT0 Two_CRD IFRs_NN2 Pertaining_VVG to_PRP 28_CRD CFR_NP0 50.26_CRD and_CJC 50.27_CRD 
The_AT0 two_CRD IFRs_NN2 issued_VVN in_PRP 2020_CRD to_TO0 promulgate_VVI 28_CRD CFR_NP0 50.26_CRD and_CJC 50.27_CRD were_VBD made_VVN effective_AJ0 upon_PRP issuance_NN1 ,_PUN and_CJC by_PRP their_DPS nature_NN1 they_PNP did_VDD not_XX0 require_VVI a_AT0 pre-promulgation_AJ0 notice-and-comment_NN1 period_NN1 under_PRP the_AT0 Administrative_AJ0 Procedure_NN1 Act_NN1 ._SENT However_AV0 ,_PUN the_AT0 Department_NN1 chose_VVD to_TO0 provide_VVI a_AT0 30-day_AJ0 period_NN1 for_PRP post-promulgation_AJ0 public_AJ0 comment_NN1 for_PRP each_DT0 rule_NN1 ._SENT 
The_AT0 Department_NN1 received_VVD fewer_DT0 than_CJS ten_CRD substantive_AJ0 comments_NN2 on_PRP the_AT0 two_CRD rules_NN2 ._SENT The_AT0 comments_NN2 discussed_VVD the_AT0 need_NN1 to_TO0 ensure_VVI that_CJT regulated_AJ0 parties_NN2 have_VHB notice_NN1 of_PRF legal_AJ0 obligations_NN2 ,_PUN and_CJC for_PRP enforcement_NN1 actions_NN2 to_TO0 be_VBI predicated_VVN on_PRP statutes_NN2 and_CJC regulations_NN2 ._SENT Other_AJ0 comments_NN2 noted_VVD the_AT0 importance_NN1 of_PRF issuing_VVG agency_NN1 guidance_NN1 to_PRP the_AT0 public_NN1 ,_PUN as_CJS agencies_NN2 use_VVB interpretative_AJ0 guidance_NN1 to_TO0 explain_VVI legal_AJ0 requirements_NN2 and_CJC put_VVB them_PNP in_PRP context_NN1 ._SENT The_AT0 Department_NN1 has_VHZ considered_VVN these_DT0 comments_NN2 in_PRP connection_NN1 with_PRP the_AT0 decision_NN1 to_TO0 revoke_VVI the_AT0 rules_NN2 ._SENT 
III_CRD ._SENT Conclusion_NN1 
After_PRP having_VHG considered_VVN Executive_NN1 Order_NN1 13992_CRD ,_PUN the_AT0 views_NN2 of_PRF the_AT0 Department_NN1 's_POS components_NN2 and_CJC their_DPS experience_NN1 with_PRP the_AT0 two_CRD rules_NN2 ,_PUN and_CJC the_AT0 public_AJ0 comments_NN2 on_PRP the_AT0 two_CRD IFRs_NN2 published_VVN in_PRP 2020_CRD ,_PUN the_AT0 Department_NN1 has_VHZ concluded_VVN that_CJT the_AT0 best_AJS approach_NN1 at_PRP this_DT0 point_NN1 is_VBZ to_TO0 revoke_VVI the_AT0 two_CRD regulations_NN2 ,_PUN 28_CRD CFR_NP0 50.26_CRD and_CJC 50.27_CRD ,_PUN in_PRP their_DPS entirety_NN1 ,_PUN effective_AJ0 immediately_AV0 ._SENT Revocation_NN1 frees_VVZ Department_NN1 personnel_NN2 ,_PUN including_PRP those_DT0 in_PRP its_DPS litigating_AJ0 components_NN2 and_CJC those_DT0 in_PRP components_NN2 that_CJT issue_VVB guidance_NN1 documents_NN2 ,_PUN from_PRP the_AT0 overly_AV0 prescriptive_AJ0 nature_NN1 of_PRF these_DT0 two_CRD regulations_NN2 ._SENT Accordingly_AV0 ,_PUN this_DT0 rule_NN1 removes_VVZ the_AT0 regulations_NN2 at_PRP 28_CRD CFR_NP0 50.26_CRD and_CJC 50.27_CRD ._SENT 
The_AT0 current_AJ0 provisions_NN2 of_PRF the_AT0 Justice_NN1 Manual_NN1 at_PRP sections_NN2 1_CRD –_PUN 19.000_CRD and_CJC 1_CRD –_PUN 20.000_CRD (_PUL replaced-url_VVB justice-manual_NN1 )_PUR will_VM0 be_VBI revised_VVN as_CJS appropriate_AJ0 at_PRP a_AT0 later_AJC date_NN1 ._SENT The_AT0 new_AJ0 Attorney_NN1 General_AJ0 Memorandum_NN1 ,_PUN issued_VVN concurrently_AV0 with_PRP this_DT0 rule_NN1 ,_PUN sets_VVZ forth_AV0 the_AT0 Department_NN1 's_POS policies_NN2 in_PRP this_DT0 area_NN1 going_VVG forward_AV0 ._SENT 
III_CRD ._SENT Regulatory_AJ0 Certifications_NN2 
A_ZZ0 ._SENT Administrative_AJ0 Procedure_NN1 Act_NN1 
This_DT0 rule_NN1 relates_VVZ to_PRP a_AT0 matter_NN1 of_PRF agency_NN1 management_NN1 or_CJC personnel_NN2 and_CJC is_VBZ a_AT0 rule_NN1 of_PRF agency_NN1 organization_NN1 ,_PUN procedure_NN1 ,_PUN or_CJC practice_NN1 ._SENT As_CJS such_DT0 ,_PUN this_DT0 rule_NN1 is_VBZ exempt_AJ0 from_PRP the_AT0 usual_AJ0 requirements_NN2 of_PRF prior_AJ0 notice_NN1 and_CJC comment_NN1 and_CJC a_AT0 30-day_AJ0 delay_NN1 in_PRP effective_AJ0 date_NN1 ._SENT See_VVB 5_CRD U.S.C._NP0 553_CRD (_PUL a_AT0 )_PUR (_PUL 2_CRD )_PUR ,_PUN (_PUL b_ZZ0 )_PUR (_PUL A_ZZ0 )_PUR ,_PUN (_PUL d_ZZ0 )_PUR ._SENT The_AT0 rule_NN1 is_VBZ effective_AJ0 upon_PRP signature_NN1 ._SENT The_AT0 Department_NN1 ,_PUN however_AV0 ,_PUN is_VBZ ,_PUN in_PRP its_DPS discretion_NN1 ,_PUN seeking_VVG post-promulgation_AJ0 public_AJ0 comment_NN1 on_PRP this_DT0 rulemaking_NN1 ._SENT 
B_ZZ0 ._SENT Regulatory_AJ0 Flexibility_NN1 Act_NN1 
A_AT0 Regulatory_AJ0 Flexibility_NN1 Analysis_NN1 was_VBD not_XX0 required_VVN for_PRP this_DT0 final_AJ0 rule_NN1 because_CJS the_AT0 Department_NN1 was_VBD not_XX0 required_VVN to_TO0 publish_VVI a_AT0 general_AJ0 notice_NN1 of_PRF proposed_AJ0 rulemaking_NN1 for_PRP this_DT0 matter_NN1 ._SENT See_VVB 5_CRD U.S.C._NP0 601_CRD (_PUL 2_CRD )_PUR ,_PUN 604_CRD (_PUL a_AT0 )_PUR ._SENT 
C_ZZ0 ._SENT Executive_AJ0 Orders_NN2 12866_CRD and_CJC 13563_CRD —_PUN Regulatory_AJ0 Review_NN1 
This_DT0 rule_NN1 has_VHZ been_VBN drafted_VVN and_CJC reviewed_VVN in_PRP accordance_NN1 with_PRP Executive_NN1 Order_NN1 12866_CRD ,_PUN "_PUQ Regulatory_AJ0 Planning_NN1 and_CJC Review_NN1 ,_PUN "_PUQ section_NN1 1_CRD (_PUL b_ZZ0 )_PUR ,_PUN The_AT0 Principles_NN2 of_PRF Regulation_NN1 ,_PUN and_CJC Executive_NN1 Order_NN1 13563_CRD ,_PUN "_PUQ Improving_AJ0 Regulation_NN1 and_CJC Regulatory_AJ0 Review_NN1 ,_PUN "_PUQ section_NN1 1_CRD (_PUL b_ZZ0 )_PUR ,_PUN General_AJ0 Principles_NN2 of_PRF Regulation_NN1 ._SENT 
This_DT0 final_AJ0 rule_NN1 is_VBZ "_PUQ limited_VVN to_PRP agency_NN1 organization_NN1 ,_PUN management_NN1 ,_PUN or_CJC personnel_NN2 matters_NN2 "_PUQ and_CJC thus_AV0 is_VBZ not_XX0 a_AT0 "_PUQ rule_NN1 "_PUQ for_PRP purposes_NN2 of_PRF review_NN1 by_PRP the_AT0 Office_NN1 of_PRF Management_NN1 and_CJC Budget_NN1 (_PUL OMB_NP0 )_PUR ,_PUN a_AT0 determination_NN1 in_PRP which_DTQ OMB_NP0 has_VHZ concurred_VVN ._SENT See_VVB Executive_NN1 Order_NN1 12866_CRD ,_PUN sec._NN1 3_CRD (_PUL d_ZZ0 )_PUR (_PUL 3_CRD )_PUR ._SENT Accordingly_AV0 ,_PUN this_DT0 rule_NN1 has_VHZ not_XX0 been_VBN reviewed_VVN by_PRP OMB_NP0 ._SENT The_AT0 Department_NN1 had_VHD claimed_VVN a_AT0 similar_AJ0 exemption_NN1 at_PRP the_AT0 time_NN1 of_PRF promulgating_VVG the_AT0 two_CRD regulations_NN2 (_PUL 28_CRD CFR_NP0 50.26_CRD and_CJC 50.27_CRD )_PUR that_CJT are_VBB being_VBG revoked_VVN by_PRP this_DT0 rule_NN1 ._SENT See_VVB 85_CRD FR_NP0 50951_CRD ,_PUN 50952_CRD ;_PUN 85_CRD FR_NP0 63200_CRD ,_PUN 63201._CRD 
D_ZZ0 ._SENT Executive_NN1 Order_NN1 12988_CRD —_PUN Civil_AJ0 Justice_NN1 Reform_NN1 
This_DT0 regulation_NN1 meets_VVZ the_AT0 applicable_AJ0 standards_NN2 set_VVN forth_AV0 in_PRP sections_NN2 3_CRD (_PUL a_AT0 )_PUR and_CJC 3_CRD (_PUL b_ZZ0 )_PUR (_PUL 2_CRD )_PUR of_PRF Executive_NN1 Order_NN1 12988_CRD ,_PUN "_PUQ Civil_AJ0 Justice_NN1 Reform_NN1 ._SENT "_PUQ 
E_ZZ0 ._SENT Executive_NN1 Order_NN1 13132_CRD —_PUN Federalism_NN1 
This_DT0 rule_NN1 will_VM0 not_XX0 have_VHI substantial_AJ0 direct_AJ0 effects_NN2 on_PRP the_AT0 States_NP0 ,_PUN on_PRP the_AT0 relationship_NN1 between_PRP the_AT0 national_AJ0 government_NN1 and_CJC the_AT0 States_NP0 ,_PUN or_CJC on_PRP the_AT0 distribution_NN1 of_PRF power_NN1 and_CJC responsibilities_NN2 among_PRP the_AT0 various_AJ0 levels_NN2 of_PRF government_NN1 ._SENT Therefore_AV0 ,_PUN in_PRP accordance_NN1 with_PRP Executive_NN1 Order_NN1 13132_CRD ,_PUN "_PUQ Federalism_NN1 ,_PUN "_PUQ the_AT0 Department_NN1 has_VHZ determined_VVN that_CJT this_DT0 rule_NN1 does_VDZ not_XX0 have_VHI sufficient_AJ0 federalism_NN1 implications_NN2 to_TO0 warrant_VVI the_AT0 preparation_NN1 of_PRF a_AT0 federalism_NN1 summary_NN1 impact_NN1 statement_NN1 ._SENT 
F_ZZ0 ._SENT Unfunded_AJ0 Mandates_NN2 Reform_NN1 Act_NN1 of_PRF 1995_CRD 
This_DT0 rule_NN1 will_VM0 not_XX0 result_VVI in_PRP the_AT0 expenditure_NN1 by_PRP State_NN1 ,_PUN local_AJ0 ,_PUN and_CJC tribal_AJ0 governments_NN2 ,_PUN in_PRP the_AT0 aggregate_AJ0 ,_PUN or_CJC by_PRP the_AT0 private_AJ0 sector_NN1 ,_PUN of_PRF $_NN0 100_CRD million_CRD or_CJC more_AV0 (_PUL adjusted_VVN for_PRP inflation_NN1 )_PUR in_PRP any_DT0 one_CRD year_NN1 ,_PUN and_CJC it_PNP will_VM0 not_XX0 significantly_AV0 or_CJC uniquely_AV0 affect_VVB small_AJ0 governments_NN2 ._SENT Therefore_AV0 ,_PUN no_AT0 actions_NN2 are_VBB necessary_AJ0 under_PRP the_AT0 provisions_NN2 of_PRF the_AT0 Unfunded_AJ0 Mandates_NN2 Reform_NN1 Act_NN1 of_PRF 1995_CRD ,_PUN 2_CRD U.S.C._NP0 1501_CRD et_NP0 seq_NN1 ._SENT 
G_ZZ0 ._SENT Congressional_AJ0 Review_NN1 Act_NN1 
This_DT0 rule_NN1 is_VBZ not_XX0 a_AT0 major_AJ0 rule_NN1 as_CJS defined_VVN by_PRP section_NN1 804_CRD of_PRF the_AT0 Congressional_AJ0 Review_NN1 Act_NN1 (_PUL CRA_NP0 )_PUR ,_PUN 5_CRD U.S.C._NP0 804._CRD This_DT0 action_NN1 pertains_VVZ to_PRP agency_NN1 management_NN1 or_CJC personnel_NN2 ,_PUN and_CJC agency_NN1 organization_NN1 ,_PUN procedure_NN1 ,_PUN or_CJC practice_NN1 ,_PUN and_CJC does_VDZ not_XX0 substantially_AV0 affect_VVI the_AT0 rights_NN2 or_CJC obligations_NN2 of_PRF non-agency_AJ0 parties_NN2 ._SENT Accordingly_AV0 ,_PUN it_PNP is_VBZ not_XX0 a_AT0 "_PUQ rule_NN1 "_PUQ as_PRP that_DT0 term_NN1 is_VBZ used_VVN in_PRP the_AT0 CRA_NN1 ,_PUN 5_CRD U.S.C._NP0 804_CRD (_PUL 3_CRD )_PUR (_PUL B_ZZ0 )_PUR ,_PUN (_PUL C_ZZ0 )_PUR ,_PUN and_CJC the_AT0 reporting_AJ0 requirement_NN1 of_PRF 5_CRD U.S.C._NP0 801_CRD does_VDZ not_XX0 apply_VVI ._SENT 
