# Supplementary material for: Unraveling image construction by modality: Corpus-based diachronic insights into the reports to the Party Congress of China
Source: PLoS One. 2025 Mar 5;20(3):e0316017. doi: 10.1371/journal.pone.0316017 (PMC11882057; doi:10.1371/journal.pone.0316017)
Supplement: S1 File — (ZIP) [file pone.0316017.s001.zip › S1_Fig.zip/Corpus/Annotations/The CRG Annotations/H07AA_POS.txt]

WHEAT_NN1 :_PUN The_AT0 outlook_NN1 for_PRP 2021_CRD /_PUN 22_CRD U.S._NP0 wheat_NN1 this_DT0 month_NN1 is_VBZ for_PRP reduced_AJ0 supplies_NN2 ,_PUN lower_AJC domestic_AJ0 use_NN1 ,_PUN unchanged_AJ0 exports_NN2 ,_PUN and_CJC decreased_AJ0 ending_NN1 stocks_NN2 ._SENT Supplies_NN2 are_VBB reduced_VVN primarily_AV0 on_PRP lower_AJC production_NN1 from_PRP the_AT0 NASS_NP0 Small_NP0 Grains_NN2 Summary_NN1 ,_PUN issued_VVD September_NP0 30._CRD Supplies_NN2 are_VBB also_AV0 lowered_VVN on_PRP reduced_AJ0 imports_NN2 ,_PUN down_PRP 10_CRD million_CRD bushels_NN2 ,_PUN to_PRP 125_CRD million_CRD on_PRP the_AT0 import_NN1 pace_NN1 ._SENT Annual_AJ0 feed_NN1 and_CJC residual_AJ0 use_NN1 is_VBZ lowered_VVN 25_CRD million_CRD bushels_NN2 to_PRP 135_CRD million_CRD despite_PRP the_AT0 NASS_NP0 Grain_NN1 Stocks_NP0 report_NN1 indicating_VVG greater_AJC disappearance_NN1 in_PRP the_AT0 first_ORD quarter_NN1 compared_VVN to_PRP last_ORD year_NN1 ._SENT Significantly_AV0 reduced_AJ0 supplies_NN2 of_PRF Hard_AJ0 Red_AJ0 Spring_NN1 ,_PUN Durum_NN1 ,_PUN and_CJC White_AJ0 wheat_NN1 for_PRP 2021_CRD /_PUN 22_CRD are_VBB expected_VVN to_TO0 curtail_VVI feed_NN1 and_CJC residual_AJ0 use_NN1 for_PRP the_AT0 remainder_NN1 of_PRF 2021_CRD /_PUN 22_CRD along_AVP with_PRP the_AT0 continued_AJ0 large_AJ0 price_NN1 premium_NN1 of_PRF wheat_NN1 over_PRP corn_NN1 ._SENT Exports_NN2 are_VBB unchanged_AJ0 at_PRP 875_CRD million_CRD bushels_NN2 but_CJC there_EX0 are_VBB offsetting_AJ0 by-class_AJ0 changes_NN2 ._SENT Projected_AJ0 2021_CRD /_PUN 22_CRD ending_NN1 stocks_NN2 are_VBB reduced_VVN 35_CRD million_CRD bushels_NN2 to_PRP 580_CRD million_CRD ,_PUN which_DTQ are_VBB the_AT0 lowest_AJS U.S._NP0 ending_NN1 stocks_NN2 since_PRP 2007_CRD /_PUN 08._CRD The_AT0 projected_AJ0 2021_CRD /_PUN 22_CRD season-average_NN1 farm_NN1 price_NN1 is_VBZ raised_VVN $_NN0 0.10_CRD per_PRP bushel_NN1 to_PRP $_NN0 6.70_CRD on_PRP reported_AJ0 NASS_NN1 prices_NN2 to_PRP date_NN1 and_CJC price_NN1 expectations_NN2 for_PRP the_AT0 remainder_NN1 of_PRF 2021_CRD /_PUN 22._CRD 
The_AT0 global_AJ0 wheat_NN1 outlook_NN1 for_PRP 2021_CRD /_PUN 22_CRD is_VBZ for_PRP reduced_AJ0 supplies_NN2 ,_PUN lower_AJC consumption_NN1 ,_PUN nearly_AV0 unchanged_AJ0 trade_NN1 ,_PUN and_CJC smaller_AJC ending_NN1 stocks_NN2 ._SENT Supplies_NN2 are_VBB projected_VVN falling_VVG by_PRP 8.6_CRD million_CRD tons_NN2 to_PRP 1_CRD ,_PUN 064.2_CRD million_CRD ,_PUN primarily_AV0 on_PRP the_AT0 combination_NN1 of_PRF reduced_AJ0 beginning_NN1 stocks_NN2 for_PRP Iran_NP0 and_CJC reduced_AJ0 production_NN1 for_PRP Canada_NP0 ,_PUN Iran_NP0 ,_PUN and_CJC the_AT0 United_NP0 States_NP0 ._SENT Iran_NP0 's_POS 2021_CRD /_PUN 22_CRD beginning_NN1 stocks_NN2 are_VBB lowered_VVN 3.6_CRD million_CRD ,_PUN the_AT0 result_NN1 of_PRF a_AT0 multi-year_AJ0 production_NN1 revision_NN1 from_PRP 2017_CRD /_PUN 18_CRD onward_AV0 ._SENT Iran_NP0 's_POS 2021_CRD /_PUN 22_CRD production_NN1 is_VBZ lowered_VVN 1.5_CRD million_CRD tons_NN2 to_PRP 13.5_CRD million_CRD ,_PUN based_VVN on_PRP indications_NN2 of_PRF greater_AJC 2021_NN0 /_PUN 22_CRD imports_NN2 driven_VVN by_PRP reduced_AJ0 domestic_AJ0 supplies_NN2 ._SENT Canada_NP0 's_POS production_NN1 is_VBZ reduced_VVN 2.0_CRD million_CRD tons_NN2 to_PRP 21.0_CRD million_CRD on_PRP reduced_AJ0 harvested_AJ0 area_NN1 as_PRP increased_AJ0 abandonment_NN1 is_VBZ expected_VVN from_PRP the_AT0 severe_AJ0 drought_NN1 affecting_VVG the_AT0 Prairie_NN1 Provinces_NN2 this_DT0 past_PRP summer_NN1 ._SENT 
Projected_AJ0 2021_CRD /_PUN 22_CRD world_NN1 consumption_NN1 is_VBZ lowered_VVN 2.6_CRD million_CRD tons_NN2 to_PRP 787.1_CRD million_CRD with_PRP the_AT0 majority_NN1 of_PRF the_AT0 reduction_NN1 for_PRP food_NN1 ,_PUN seed_NN1 ,_PUN and_CJC industrial_AJ0 use_NN1 in_PRP India_NP0 and_CJC Canada_NP0 and_CJC feed_NN1 and_CJC residual_AJ0 use_NN1 for_PRP the_AT0 United_NP0 States_NP0 ._SENT Projected_AJ0 2021_CRD /_PUN 22_CRD global_AJ0 trade_NN1 is_VBZ fractionally_AV0 lower_AJC at_PRP 199.6_CRD million_CRD tons_NN2 on_PRP lower_AJC exports_NN2 by_PRP Canada_NP0 that_CJT are_VBB nearly_AV0 offset_VVN by_PRP higher_AJC exports_NN2 by_PRP Australia_NP0 ,_PUN the_AT0 EU_NP0 ,_PUN and_CJC India_NP0 ._SENT Projected_AJ0 2021_CRD /_PUN 22_CRD world_NN1 ending_NN1 stocks_NN2 are_VBB reduced_VVN 6.0_CRD million_CRD tons_NN2 to_PRP 277.2_CRD million_CRD and_CJC are_VBB the_AT0 lowest_AJS since_PRP 2016_CRD /_PUN 17_CRD with_PRP Iran_NP0 ,_PUN the_AT0 United_NP0 States_NP0 ,_PUN and_CJC Australia_NP0 accounting_NN1 for_PRP most_DT0 of_PRF the_AT0 reduction_NN1 ._SENT 
COARSE_AJ0 GRAINS_NN2 :_PUN This_DT0 month_NN1 's_VBZ 2021_CRD /_PUN 22_CRD U.S._NP0 corn_NN1 outlook_NN1 is_VBZ for_PRP slightly_AV0 higher_AJC production_NN1 ,_PUN increased_AJ0 exports_NN2 ,_PUN lower_AJC feed_NN1 and_CJC residual_AJ0 use_NN1 ,_PUN and_CJC larger_AJC ending_NN1 stocks_NN2 ._SENT Corn_NN1 production_NN1 is_VBZ forecast_VVN at_PRP 15.019_CRD billion_CRD bushels_NN2 ,_PUN up_PRP 23_CRD million_CRD on_PRP a_AT0 marginal_AJ0 increase_NN1 in_PRP yield_NN1 to_PRP 176.5_CRD bushels_NN2 per_PRP acre_NN1 ._SENT Corn_NN1 supplies_NN2 are_VBB forecast_VVN up_AVP 72_CRD million_CRD bushels_NN2 from_PRP last_ORD month_NN1 ,_PUN on_PRP slightly_AV0 higher_AJC production_NN1 and_CJC increased_AJ0 beginning_NN1 stocks_NN2 based_VVN on_PRP the_AT0 September_NP0 30_CRD Grain_NN1 Stocks_NN2 report_NN1 ._SENT Exports_NN2 are_VBB raised_VVN 25_CRD million_CRD bushels_NN2 reflecting_VVG larger_AJC supplies_NN2 and_CJC expectations_NN2 of_PRF reduced_AJ0 competition_NN1 from_PRP other_AJ0 major_AJ0 exporters_NN2 ._SENT Projected_AJ0 feed_NN1 and_CJC residual_AJ0 use_NN1 is_VBZ lowered_VVN 50_CRD million_CRD bushels_NN2 based_VVN on_PRP indicated_AJ0 disappearance_NN1 during_PRP 2020_CRD /_PUN 21._CRD With_PRP supply_NN1 rising_NN1 and_CJC use_VVB falling_VVG ,_PUN corn_NN1 ending_VVG stocks_NN2 for_PRP 2021_CRD /_PUN 22_CRD are_VBB raised_VVN 92_CRD million_CRD bushels_NN2 ._SENT The_AT0 season-average_AJ0 corn_NN1 price_NN1 received_VVN by_PRP producers_NN2 is_VBZ unchanged_AJ0 at_PRP $_NN0 5.45_CRD per_PRP bushel_NN1 ._SENT 
Grain_NN1 sorghum_NN1 production_NN1 is_VBZ forecast_VVN higher_AJC from_PRP last_ORD month_NN1 ,_PUN with_PRP a_AT0 2.6-bushel_NN1 per_PRP acre_NN1 increase_NN1 in_PRP yield_NN1 to_PRP 72.3_CRD bushels_NN2 per_PRP acre_NN1 ._SENT Barley_NN1 and_CJC oat_NN1 production_NN1 estimates_NN2 are_VBB updated_VVN based_VVN on_PRP the_AT0 September_NP0 30_CRD Small_NP0 Grains_NN2 Summary_NN1 report_NN1 ._SENT 
Global_AJ0 coarse_AJ0 grain_NN1 production_NN1 for_PRP 2021_CRD /_PUN 22_CRD is_VBZ forecast_VVN down_AVP 2.9_CRD million_CRD tons_NN2 to_PRP 1_CRD ,_PUN 494.0_CRD million_CRD ._SENT The_AT0 2021_CRD /_PUN 22_CRD foreign_AJ0 coarse_AJ0 grain_NN1 outlook_NN1 is_VBZ for_PRP lower_AJC production_NN1 ,_PUN virtually_AV0 unchanged_AJ0 trade_NN1 ,_PUN and_CJC larger_AJC stocks_NN2 relative_AJ0 to_PRP last_ORD month_NN1 ._SENT Foreign_AJ0 corn_NN1 production_NN1 is_VBZ forecast_VVN essentially_AV0 unchanged_AJ0 as_CJS increases_NN2 for_PRP the_AT0 EU_NP0 ,_PUN Canada_NP0 ,_PUN Venezuela_NP0 ,_PUN and_CJC Serbia_NP0 are_VBB largely_AV0 offset_VVN by_PRP declines_NN2 for_PRP Ukraine_NP0 ,_PUN Russia_NP0 ,_PUN and_CJC Guatemala_NP0 ._SENT EU_NP0 corn_NN1 production_NN1 is_VBZ raised_VVN reflecting_VVG increases_NN2 for_PRP Poland_NP0 and_CJC Romania_NP0 more_AV0 than_CJS offset_NN1 declines_VVZ for_PRP France_NP0 and_CJC Bulgaria_NP0 ._SENT Corn_NN1 production_NN1 in_PRP Canada_NP0 is_VBZ higher_AV0 reflecting_VVG favorable_AJ0 yield_NN1 prospects_NN2 for_PRP Ontario_NP0 ._SENT Projected_AJ0 corn_NN1 yields_VVZ for_PRP Russia_NP0 and_CJC Ukraine_NP0 are_VBB lowered_VVN based_VVN on_PRP reported_AJ0 harvest_NN1 results_NN2 to_PRP date_NN1 ._SENT 
Corn_NN1 exports_NN2 are_VBB raised_VVN for_PRP India_NP0 ,_PUN the_AT0 United_NP0 States_NP0 ,_PUN and_CJC the_AT0 EU_NP0 ,_PUN with_PRP partly_AV0 offsetting_AJ0 reductions_NN2 for_PRP Ukraine_NP0 ,_PUN Russia_NP0 ,_PUN and_CJC Vietnam_NP0 ._SENT For_PRP 2020_CRD /_PUN 21_CRD ,_PUN corn_NN1 exports_NN2 for_PRP Brazil_NP0 are_VBB lowered_VVN for_PRP the_AT0 local_AJ0 marketing_NN1 year_NN1 beginning_NN1 March_NP0 2021_CRD ,_PUN based_VVN on_PRP shipments_NN2 through_PRP the_AT0 month_NN1 of_PRF September_NP0 ._SENT For_PRP 2021_CRD /_PUN 22_CRD ,_PUN corn_NN1 imports_NN2 are_VBB lowered_VVN for_PRP Vietnam_NP0 ,_PUN Chile_NP0 ,_PUN Algeria_NP0 ,_PUN Israel_NP0 ,_PUN Lebanon_NP0 ,_PUN and_CJC Saudi_NP0 Arabia_NP0 ,_PUN but_CJC raised_VVD for_PRP Bangladesh_NP0 ._SENT Foreign_AJ0 corn_NN1 ending_NN1 stocks_NN2 are_VBB higher_AJC ,_PUN mostly_AV0 reflecting_VVG increases_NN2 for_PRP China_NP0 and_CJC Mexico_NP0 ,_PUN with_PRP a_AT0 partly_AV0 offsetting_AJ0 reduction_NN1 for_PRP Ukraine_NP0 ._SENT Global_AJ0 corn_NN1 stocks_NN2 ,_PUN at_PRP 301.7_CRD million_CRD ,_PUN are_VBB up_AVP 4.1_CRD million_CRD ._SENT 
RICE_NN1 :_PUN The_AT0 outlook_NN1 for_PRP 2021_CRD /_PUN 22_CRD U.S._NP0 rice_NN1 this_DT0 month_NN1 is_VBZ for_PRP reduced_AJ0 supplies_NN2 ,_PUN lower_AJC domestic_AJ0 use_NN1 ,_PUN unchanged_AJ0 exports_NN2 ,_PUN and_CJC smaller_AJC ending_NN1 stocks_NN2 ._SENT Supplies_NN2 are_VBB reduced_VVN on_PRP lower_AJC projected_AJ0 imports_NN2 as_CJS they_PNP more_AV0 than_CJS offset_VVI minimally_AV0 higher_AJC production_NN1 ._SENT NASS_NP0 increased_VVD the_AT0 average_NN1 all_DT0 rice_NN1 yield_NN1 by_PRP 2_CRD pounds_NN2 per_PRP acre_NN1 ,_PUN to_PRP 7_CRD ,_PUN 625_CRD pounds_NN2 in_PRP the_AT0 October_NP0 12_CRD Crop_NN1 Production_NN1 report_NN1 ,_PUN as_CJS production_NN1 is_VBZ fractionally_AV0 higher_AJC ._SENT Imports_NN2 are_VBB reduced_VVN 2.0_CRD million_CRD cwt_NN0 ,_PUN to_PRP 36.0_CRD million_CRD ,_PUN on_PRP the_AT0 continued_AJ0 trend_NN1 of_PRF lower_AJC year-to-year_AJ0 long-grain_AJ0 monthly_AJ0 imports_NN2 and_CJC expectations_NN2 that_CJT higher_AJC freight_NN1 costs_NN2 and_CJC reduced_AJ0 availability_NN1 of_PRF shipping_NN1 containers_NN2 will_VM0 persist_VVI into_PRP 2021_CRD /_PUN 22._CRD Total_AJ0 domestic_AJ0 and_CJC residual_AJ0 use_NN1 is_VBZ decreased_VVN by_PRP 1.0_CRD million_CRD cwt_NN0 to_PRP 146.0_CRD million_CRD on_PRP lower_AJC supplies_NN2 and_CJC ending_NN1 stocks_NN2 are_VBB decreased_VVN to_PRP 33.2_CRD million_CRD cwt_NN0 ,_PUN down_PRP 1.0_CRD million_CRD ._SENT The_AT0 season-average_AJ0 farm_NN1 price_NN1 for_PRP all_DT0 rice_NN1 is_VBZ unchanged_AJ0 at_PRP $_NN0 14.80_CRD per_PRP cwt._NN0 
The_AT0 2021_CRD /_PUN 22_CRD global_AJ0 outlook_NN1 is_VBZ for_PRP larger_AJC supplies_NN2 ,_PUN increased_AJ0 consumption_NN1 ,_PUN greater_AJC trade_NN1 ,_PUN and_CJC higher_AJC ending_NN1 stocks_NN2 ._SENT Supplies_NN2 are_VBB raised_VVN by_PRP 2.0_CRD million_CRD tons_NN2 to_PRP 695.9_CRD million_CRD for_PRP 2021_CRD /_PUN 22_CRD ,_PUN mostly_AV0 on_PRP a_AT0 larger_AJC Indian_AJ0 crop_NN1 that_CJT would_VM0 be_VBI another_DT0 record_NN1 ._SENT India_NP0 's_POS 2021_CRD /_PUN 22_CRD rice_NN1 exports_NN2 are_VBB raised_VVN 1.5_CRD million_CRD tons_NN2 to_PRP 18.5_CRD million_CRD but_CJC still_AV0 below_PRP exports_NN2 in_PRP 2020_CRD /_PUN 21_CRD ,_PUN now_AV0 estimated_VVN at_PRP a_AT0 record_NN1 20.0_CRD million_CRD ,_PUN or_CJC more_AV0 than_CJS 40_CRD percent_NN0 of_PRF global_AJ0 trade_NN1 ._SENT Global_AJ0 2021_CRD /_PUN 22_CRD ending_NN1 stocks_NN2 are_VBB raised_VVN 1.8_CRD million_CRD tons_NN2 to_PRP 183.6_CRD million_CRD ,_PUN primarily_AV0 on_PRP increases_NN2 for_PRP China_NP0 and_CJC India_NP0 ,_PUN which_DTQ comprise_VVB 61_CRD and_CJC 19_CRD percent_NN0 of_PRF world_NN1 stocks_NN2 ,_PUN respectively_AV0 ._SENT 
OILSEEDS_NN2 :_PUN U.S._NP0 oilseed_NN1 production_NN1 for_PRP 2021_CRD /_PUN 22_CRD is_VBZ forecast_VVN at_PRP 130.8_CRD million_CRD tons_NN2 ,_PUN up_PRP 1.5_CRD million_CRD from_PRP last_ORD month_NN1 with_PRP higher_AJC soybean_AJ0 production_NN1 partly_AV0 offset_VVN by_PRP lower_AJC forecasts_NN2 for_PRP sunflowerseed_NN1 ,_PUN canola_NN1 ,_PUN peanuts_NN2 ,_PUN and_CJC cottonseed_NN1 ._SENT Soybean_AJ0 production_NN1 is_VBZ forecast_VVN at_PRP 4.4_CRD billion_CRD bushels_NN2 ,_PUN up_PRP 74_CRD million_CRD on_PRP higher_AJC yields_NN2 ._SENT Harvested_AJ0 area_NN1 is_VBZ unchanged_AJ0 at_PRP 86.4_CRD million_CRD acres_NN2 ._SENT The_AT0 soybean_AJ0 yield_NN1 is_VBZ projected_VVN at_PRP 51.5_CRD bushels_NN2 per_PRP acre_NN1 ,_PUN up_PRP 0.9_CRD bushels_NN2 from_PRP the_AT0 September_NP0 forecast_NN1 ._SENT The_AT0 largest_AJS production_NN1 changes_NN2 are_VBB for_PRP Iowa_NP0 ,_PUN Minnesota_NP0 ,_PUN and_CJC Nebraska_NP0 ._SENT Soybean_AJ0 supplies_NN2 for_PRP 2021_CRD /_PUN 22_CRD are_VBB projected_VVN at_PRP 4.7_CRD billion_CRD bushels_NN2 ,_PUN up_PRP 145_CRD million_CRD on_PRP higher_AJC production_NN1 and_CJC beginning_NN1 stocks_NN2 ._SENT With_PRP higher_AJC crush_NN1 and_CJC unchanged_AJ0 exports_NN2 ,_PUN 2021_CRD /_PUN 22_CRD ending_NN1 stocks_NN2 are_VBB projected_VVN at_PRP 320_CRD million_CRD bushels_NN2 ,_PUN up_PRP 135_CRD million_CRD from_PRP last_ORD month_NN1 ._SENT 
The_AT0 U.S._NP0 season-average_NN1 soybean_NN1 price_NN1 for_PRP 2021_CRD /_PUN 22_CRD is_VBZ forecast_VVN at_PRP $_NN0 12.35_CRD per_PRP bushel_NN1 ,_PUN down_PRP 55_CRD cents_NN2 reflecting_VVG larger_AJC supplies_NN2 ._SENT The_AT0 soybean_AJ0 meal_NN1 price_NN1 is_VBZ forecast_VVN at_PRP $_NN0 325.00_CRD per_PRP short_AJ0 ton_NN1 ,_PUN down_AVP $_NN0 35.00_CRD ._SENT The_AT0 soybean_AJ0 oil_NN1 price_NN1 forecast_NN1 is_VBZ unchanged_AJ0 at_PRP 65_CRD cents_NN2 per_PRP pound_NN1 ._SENT 
Foreign_AJ0 2021_CRD /_PUN 22_CRD oilseed_NN1 production_NN1 is_VBZ lowered_VVN 2.4_CRD million_CRD tons_NN2 to_PRP 497.4_CRD million_CRD on_PRP lower_AJC soybean_NN1 ,_PUN sunflowerseed_NN1 ,_PUN and_CJC rapeseed_NN1 output_NN1 ._SENT Soybean_AJ0 production_NN1 is_VBZ lowered_VVN for_PRP Argentina_NP0 ,_PUN India_NP0 ,_PUN and_CJC the_AT0 EU_NP0 ._SENT Argentina_NP0 's_POS production_NN1 is_VBZ lowered_VVN 1.0_CRD million_CRD tons_NN2 to_PRP 51.0_CRD million_CRD on_PRP lower_AJC harvested_AJ0 area_NN1 ._SENT Sunflowerseed_NN1 production_NN1 is_VBZ lowered_VVN for_PRP Ukraine_NP0 and_CJC Russia_NP0 on_PRP recent_AJ0 harvest_NN1 results_NN2 ._SENT Canola_NN1 production_NN1 for_PRP Canada_NP0 is_VBZ lowered_VVN 1.0_CRD million_CRD tons_NN2 to_PRP 13.0_CRD million_CRD ,_PUN reflecting_VVG reports_NN2 by_PRP Statistics_NN0 Canada_NP0 ._SENT 
Global_AJ0 soybean_AJ0 supply_NN1 and_CJC demand_NN1 forecasts_NN2 for_PRP 2021_CRD /_PUN 22_CRD include_VVB higher_AJC beginning_NN1 stocks_NN2 ,_PUN lower_AJC crush_NN1 ,_PUN and_CJC higher_AJC ending_NN1 stocks_NN2 ._SENT Higher_AJC beginning_NN1 stocks_NN2 reflect_VVB increases_NN2 for_PRP the_AT0 United_NP0 States_NP0 ,_PUN Argentina_NP0 ,_PUN and_CJC China_NP0 ._SENT Argentina_NP0 's_POS beginning_NN1 stocks_NN2 are_VBB raised_VVN on_PRP a_AT0 downward_AJ0 revision_NN1 to_PRP 2020_CRD /_PUN 21_CRD crush_NN1 ._SENT The_AT0 2021_CRD /_PUN 22_CRD crush_NN1 for_PRP Argentina_NP0 is_VBZ also_AV0 lowered_VVN ,_PUN leading_VVG to_PRP lower_AJC exports_NN2 of_PRF meal_NN1 and_CJC oil_NN1 ._SENT China_NP0 's_POS 2020_CRD /_PUN 21_CRD crush_NN1 is_VBZ lowered_VVN 1.0_CRD million_CRD tons_NN2 to_PRP 93.0_CRD million_CRD based_VVN on_PRP end_NN1 of_PRF year_NN1 data_NN0 ._SENT Global_AJ0 soybean_NN1 ending_VVG stocks_NN2 for_PRP 2021_CRD /_PUN 22_CRD are_VBB increased_VVN 5.7_CRD million_CRD tons_NN2 to_PRP 104.6_CRD million_CRD ,_PUN with_PRP higher_AJC stocks_NN2 for_PRP the_AT0 United_NP0 States_NP0 ,_PUN Argentina_NP0 ,_PUN and_CJC China_NP0 ._SENT 
SUGAR_NN1 :_PUN U.S._NP0 beet_NN1 sugar_NN1 production_NN1 for_PRP 2021_CRD /_PUN 22_CRD is_VBZ increased_VVN by_PRP 145_CRD ,_PUN 945_CRD short_AJ0 tons_NN2 ,_PUN raw_AJ0 value_NN1 (_PUL STRV_NP0 )_PUR to_PRP 5.348_CRD million_CRD ._SENT NASS_NP0 increased_VVD its_DPS forecast_NN1 of_PRF national_AJ0 sugarbeet_NN1 production_NN1 by_PRP 1.063_CRD million_CRD tons_NN2 to_PRP 35.675_CRD million_CRD ._SENT The_AT0 largest_AJS gains_NN2 were_VBD in_PRP the_AT0 Upper_AJ0 Midwest_NN1 at_PRP 6.13_CRD percent_NN0 on_PRP increased_AJ0 yield_NN1 of_PRF 27.7_CRD tons_NN2 /_PUN acre_NN1 and_CJC the_AT0 Great_AJ0 Plains_NN2 at_PRP 1.71_CRD percent_NN0 on_PRP increased_AJ0 area_NN1 ._SENT Louisiana_NP0 cane_NN1 sugar_NN1 production_NN1 for_PRP the_AT0 September-August_NP0 crop_NN1 year_NN1 is_VBZ reduced_VVN by_PRP 2.29_CRD percent_NN0 to_PRP 1.783_CRD million_CRD STRV_NP0 ._SENT NASS_NP0 forecasts_VVZ a_AT0 lower_AJC yield_NN1 of_PRF 32.2_CRD tons_NN2 /_PUN acre_NN1 ,_PUN slightly_AV0 offset_VVN by_PRP processors_NN2 '_POS forecast_NN1 of_PRF slightly_AV0 more_DT0 sugarcane_AJ0 area_NN1 for_PRP sugar_NN1 ._SENT Fiscal_AJ0 year_NN1 (_PUL FY_NP0 )_PUR production_NN1 is_VBZ increased_VVN by_PRP 20_CRD ,_PUN 623_CRD over_PRP the_AT0 crop_NN1 year_NN1 total_NN1 as_PRP the_AT0 2021_CRD sugar_NN1 campaign_NN1 started_VVD later_AJC than_CJS originally_AV0 expected_VVN and_CJC sugar_NN1 expected_VVN to_TO0 be_VBI produced_VVN in_PRP September_NP0 is_VBZ now_AV0 projected_AJ0 to_TO0 be_VBI produced_VVN after_PRP October_NP0 1_CRD of_PRF FY_NP0 2021_CRD /_PUN 22._CRD Louisiana_NP0 cane_NN1 sugar_NN1 production_NN1 is_VBZ therefore_AV0 1.804_CRD million_CRD STRV_NP0 for_PRP FY_NP0 2021_CRD /_PUN 22_CRD and_CJC 1.928_CRD million_CRD for_PRP 2020_CRD /_PUN 21._CRD 
On_PRP August_NP0 24_CRD ,_PUN 2021_CRD ,_PUN the_AT0 USDA_NN1 increased_VVD the_AT0 2020_CRD /_PUN 21_CRD raw_AJ0 sugar_NN1 TRQ_NN1 by_PRP 99_CRD ,_PUN 318_CRD STRV_NP0 and_CJC also_AV0 extended_VVN the_AT0 TRQ_AJ0 entry_NN1 period_NN1 through_PRP October_NP0 31_CRD ,_PUN 2021._CRD The_AT0 proportion_NN1 of_PRF the_AT0 sugar_NN1 entering_VVG in_PRP September_NP0 was_VBD higher_AJC than_CJS what_DTQ was_VBD expected_VVN last_ORD month_NN1 ._SENT As_CJS a_AT0 consequence_NN1 ,_PUN imports_NN2 entering_VVG under_PRP this_DT0 raw_AJ0 sugar_NN1 TRQ_NN2 are_VBB increased_VVN by_PRP 64_CRD ,_PUN 494_CRD STRV_NP0 for_PRP 2020_CRD /_PUN 21_CRD and_CJC decreased_VVN by_PRP the_AT0 same_DT0 amount_NN1 for_PRP 2021_CRD /_PUN 22._CRD Raw_AJ0 sugar_NN1 TRQ_NN1 imports_NN2 for_PRP 2021_CRD /_PUN 22_CRD are_VBB further_AV0 reduced_VVN by_PRP 151_CRD ,_PUN 556_CRD STRV_NP0 as_PRP the_AT0 Philippines_NP0 is_VBZ not_XX0 expected_VVN to_TO0 export_VVI any_DT0 of_PRF the_AT0 raw_AJ0 TRQ_AJ0 sugar_NN1 allocated_VVN to_PRP it_PNP by_PRP USTR_NN1 ._SENT The_AT0 raw_AJ0 sugar_NN1 TRQ_NN1 shortfall_NN1 is_VBZ thereby_AV0 raised_VVN to_PRP 250_CRD ,_PUN 764_CRD STRV_NP0 ._SENT High_AJ0 tier_NN1 tariff_NN1 sugar_NN1 imports_NN2 for_PRP 2020_CRD /_PUN 21_CRD are_VBB increased_VVN by_PRP 25_CRD ,_PUN 000_CRD STRV_NP0 to_PRP 205_CRD ,_PUN 000_CRD on_PRP the_AT0 pace_NN1 to_TO0 date_VVI but_CJC remain_VVI at_PRP 75_CRD ,_PUN 000_CRD STRV_NP0 for_PRP 2021_CRD /_PUN 22._CRD 
Sugar_NN1 use_NN1 for_PRP 2021_CRD /_PUN 22_CRD is_VBZ unchanged_AJ0 from_PRP last_ORD month_NN1 but_CJC estimated_VVD higher_AJC in_PRP 2020_CRD /_PUN 21_CRD by_PRP 14_CRD ,_PUN 000_CRD STRV_NP0 with_PRP increased_AJ0 deliveries_NN2 under_PRP the_AT0 product_NN1 re-export_NN1 and_CJC polyhydric_AJ0 alcohol_NN1 programs_NN2 only_AV0 partially_AV0 offset_VVN by_PRP fewer_DT0 deliveries_NN2 for_PRP livestock_NN0 feed_NN1 ._SENT Ending_VVG stocks_NN2 for_PRP 2020_CRD /_PUN 21_CRD are_VBB estimated_VVN marginally_AV0 higher_AJC at_PRP 1_CRD ,_PUN 680_CRD ,_PUN 512_CRD STRV_NP0 while_NN1 stocks_NN2 for_PRP 2021_CRD /_PUN 22_CRD are_VBB projected_VVN lower_AJC by_PRP 38_CRD ,_PUN 361_CRD STRV_NP0 to_PRP 1_CRD ,_PUN 627_CRD ,_PUN 232._CRD The_AT0 2021_CRD /_PUN 22_CRD ending_NN1 stocks-to-use_NN1 ratio_NN1 is_VBZ projected_VVN at_PRP 13.2_CRD percent_NN0 ,_PUN down_AVP slightly_AV0 from_PRP 13.5_CRD percent_NN0 last_ORD month_NN1 ._SENT 
Mexico_NP0 sugar_NN1 production_NN1 for_PRP 2021_CRD /_PUN 22_CRD is_VBZ projected_VVN at_PRP 5.940_CRD million_CRD metric_AJ0 tons_NN2 (_PUL MT_NP0 )_PUR ,_PUN an_AT0 increase_NN1 of_PRF 131_CRD ,_PUN 000_CRD over_PRP last_ORD month_NN1 and_CJC 3.9_CRD percent_NN0 greater_AJC than_CJS production_NN1 in_PRP 2020_CRD /_PUN 21._CRD Reports_NN2 indicate_VVB that_CJT plentiful_AJ0 rain_NN1 has_VHZ alleviated_VVN much_DT0 of_PRF the_AT0 lingering_AJ0 drought_NN1 effects_NN2 that_CJT afflicted_VVD the_AT0 previous_AJ0 two_CRD growing_AJ0 seasons_NN2 ._SENT Area_NN1 harvested_VVD ,_PUN sugarcane_AJ0 yields_NN2 ,_PUN and_CJC sucrose_NN1 recoveries_NN2 are_VBB all_AV0 expected_VVN to_TO0 be_VBI at_PRP levels_NN2 close_AJ0 to_PRP averages_NN2 over_PRP the_AT0 period_NN1 since_PRP 2013_CRD /_PUN 14._CRD Exports_NN2 for_PRP 2020_CRD /_PUN 21_CRD are_VBB reduced_VVN by_PRP 184_CRD ,_PUN 290_CRD MT_NP0 due_AJ0 primarily_AV0 to_PRP more_DT0 sugar_NN1 going_VVG into_PRP deliveries_NN2 for_PRP IMMEX_NP0 (_PUL 59_CRD ,_PUN 329_CRD MT_NP0 )_PUR and_CJC into_PRP ending_VVG stocks_NN2 (_PUL 96_CRD ,_PUN 754_CRD MT_NP0 )_PUR ._SENT CEDES_NP0 program_NN1 for_PRP stocks_NN2 intended_VVN for_PRP export_NN1 in_PRP the_AT0 fourth_ORD quarter_NN1 of_PRF 2021_CRD /_PUN 22_CRD are_VBB estimated_VVN at_PRP 28_CRD ,_PUN 118_CRD MT_NP0 ._SENT Deliveries_NN2 for_PRP human_AJ0 consumption_NN1 are_VBB also_AV0 increased_VVN by_PRP small_AJ0 amounts_NN2 for_PRP 2020_CRD /_PUN 21_CRD (_PUL 20_CRD ,_PUN 000_CRD MT_NP0 )_PUR and_CJC 2021_CRD /_PUN 22_CRD (_PUL 15_CRD ,_PUN 000_CRD MT_NP0 )_PUR ._SENT IMMEX_NN1 for_PRP 2021_CRD /_PUN 22_CRD is_VBZ increased_VVN ,_PUN as_CJS well_AV0 ,_PUN by_PRP 18_CRD ,_PUN 000_CRD MT_NP0 ._SENT 
LIVESTOCK_NN0 ,_PUN POULTRY_NN0 ,_PUN AND_CJC DAIRY_NN1 :_PUN The_AT0 forecast_NN1 for_PRP 2021_CRD total_AJ0 red_AJ0 meat_NN1 and_CJC poultry_NN0 production_NN1 is_VBZ lowered_VVN from_PRP last_ORD month_NN1 as_PRP lower_AJC pork_NN1 ,_PUN broiler_NN1 ,_PUN and_CJC turkey_NN1 forecasts_NN2 more_AV0 than_CJS offset_VVI a_AT0 higher_AJC beef_NN1 forecast_NN1 ._SENT Beef_NN1 production_NN1 is_VBZ raised_VVN from_PRP the_AT0 previous_AJ0 month_NN1 as_PRP lower_AJC expected_AJ0 steer_NN1 and_CJC heifer_NN1 slaughter_NN1 are_VBB more_AV0 than_CJS offset_VVN by_PRP higher_AJC cow_NN1 slaughter_NN1 and_CJC heavier_AJC average_AJ0 carcass_NN1 weights_NN2 ._SENT The_AT0 pork_NN1 production_NN1 forecast_NN1 is_VBZ reduced_VVN on_PRP lower_AJC expected_AJ0 fourth-_AJ0 quarter_NN1 hog_NN1 slaughter_NN1 ._SENT Broiler_NN1 and_CJC turkey_NN1 production_NN1 forecasts_NN2 are_VBB reduced_VVN on_PRP recent_AJ0 hatchery_NN1 and_CJC slaughter_NN1 data_NN0 ._SENT The_AT0 egg_NN1 production_NN1 forecast_NN1 is_VBZ reduced_VVN slightly_AV0 ._SENT For_PRP 2022_CRD ,_PUN the_AT0 total_AJ0 red_AJ0 meat_NN1 and_CJC poultry_NN0 forecast_NN1 is_VBZ reduced_VVN from_PRP the_AT0 previous_AJ0 month_NN1 ._SENT Although_CJS higher_AJC expected_AJ0 placements_NN2 of_PRF cattle_NN2 in_PRP second_ORD half_DT0 2021_CRD are_VBB expected_VVN to_TO0 support_VVI higher_AJC early-year_AJ0 supplies_NN2 of_PRF fed_VVN cattle_NN2 ,_PUN placements_NN2 in_PRP the_AT0 first_ORD half_NN1 of_PRF 2022_CRD are_VBB lowered_VVN and_CJC fed_VVN cattle_NN2 supplies_NN2 in_PRP the_AT0 second_ORD half_NN1 or_CJC 2022_CRD are_VBB expected_VVN to_TO0 be_VBI tighter_AJC ._SENT 
