# Supplementary material for: Unraveling image construction by modality: Corpus-based diachronic insights into the reports to the Party Congress of China
Source: PLoS One. 2025 Mar 5;20(3):e0316017. doi: 10.1371/journal.pone.0316017 (PMC11882057; doi:10.1371/journal.pone.0316017)
Supplement: S1 File — (ZIP) [file pone.0316017.s001.zip › S1_Fig.zip/Corpus/Annotations/The CRG Annotations/H11AA_POS.txt]

SAFETY_NN1 
Roadway_NN1 Safety_NN1 
The_AT0 Nation_NN1 has_VHZ made_VVN progress_NN1 in_PRP reducing_VVG overall_AJ0 transportation-_AJ0 related_AJ0 fatalities_NN2 and_CJC injuries_NN2 over_PRP the_AT0 past_AJ0 two_CRD decades_NN2 ,_PUN even_AV0 as_CJS the_AT0 U.S._NP0 population_NN1 and_CJC travel_NN1 rates_NN2 have_VHB increased_VVN significantly_AV0 ._SENT However_AV0 ,_PUN over_PRP the_AT0 past_AJ0 10_CRD calendar_NN1 years_NN2 (_PUL CY_NP0 2010_CRD to_PRP CY_NP0 2019_CRD )_PUR ,_PUN the_AT0 number_NN1 of_PRF fatalities_NN2 on_PRP the_AT0 Nation_NN1 's_POS roadways_NN2 has_VHZ increased_VVN by_PRP 9.4_CRD percent_NN0 ,_PUN from_PRP 32_CRD ,_PUN 999_CRD to_PRP 36_CRD ,_PUN 095._CRD 
In_PRP early_AJ0 estimates_NN2 for_PRP CY_NP0 2021_CRD ,_PUN NHTSA_NP0 estimates_VVZ that_CJT 8_CRD ,_PUN 730_CRD people_NN0 died_VVD in_PRP motor_NN1 vehicle_NN1 traffic_NN1 crashes_VVZ in_PRP the_AT0 first_ORD three_CRD months_NN2 of_PRF CY_NP0 2021_CRD ,_PUN a_AT0 10.5_CRD percent_NN0 increase_NN1 from_PRP the_AT0 7_CRD ,_PUN 900_CRD fatalities_NN2 the_AT0 agency_NN1 projected_VVN for_PRP the_AT0 first_ORD quarter_NN1 of_PRF CY_NP0 2020._CRD This_DT0 increase_NN1 comes_VVZ even_AV0 as_CJS driving_NN1 declined_VVD ;_PUN preliminary_AJ0 data_NN0 reported_VVN by_PRP FHWA_NP0 show_VVB that_CJT vehicle_NN1 miles_NN2 traveled_VVN (_PUL VMT_NP0 )_PUR in_PRP the_AT0 first_ORD three_CRD months_NN2 of_PRF CY_NP0 2021_CRD decreased_VVN by_PRP 2.1_CRD percent_NN0 ,_PUN or_CJC about_PRP 14.9_CRD billion_CRD miles_NN2 ._SENT The_AT0 fatality_NN1 rates_NN2 per_PRP 100_CRD million_CRD VMT_NN1 for_PRP the_AT0 first_ORD quarter_NN1 of_PRF CY_NP0 2021_CRD increased_VVN to_PRP 1.26_CRD fatalities_NN2 per_PRP 100_CRD million_CRD VMT_NN1 ,_PUN up_AVP from_PRP the_AT0 projected_AJ0 rate_NN1 of_PRF 1.12_CRD fatalities_NN2 in_PRP the_AT0 same_DT0 time_NN1 last_ORD year_NN1 ._SENT 
Performance_NN1 Summary_NN1 and_CJC Highlights_NN2 (_PUL cont_NN1 ._SENT )_PUR 
These_DT0 early_AJ0 estimates_NN2 suggest_VVB the_AT0 driving_AJ0 patterns_NN2 and_CJC behaviors_NN2 the_AT0 agency_NN1 reported_VVN in_PRP CY_NP0 2020_CRD ,_PUN which_DTQ changed_VVD significantly_AV0 from_PRP previous_AJ0 years_NN2 ,_PUN continue_VVB to_TO0 prevail_VVI and_CJC that_CJT drivers_NN2 who_PNQ remained_VVD on_PRP the_AT0 roads_NN2 engaged_VVN in_PRP more_DT0 risky_AJ0 behavior_NN1 ,_PUN including_PRP speeding_VVG ,_PUN failing_VVG to_TO0 wear_VVI seat_NN1 belts_NN2 ,_PUN and_CJC driving_VVG under_PRP the_AT0 influence_NN1 of_PRF drugs_NN2 or_CJC alcohol_NN1 ._SENT 
Air_NN1 Safety_NN1 
In_PRP FY_NP0 2021_CRD ,_PUN FAA_NP0 continued_VVD to_TO0 work_VVI with_PRP the_AT0 General_AJ0 Aviation_NN1 Joint_AJ0 Steering_AJ0 Committee_NN1 (_PUL GAJSC_NP0 )_PUR on_PRP improving_VVG general_AJ0 aviation_NN1 safety_NN1 ._SENT The_AT0 GAJSC_NN1 ,_PUN formed_VVN by_PRP FAA_NN1 and_CJC industry_NN1 partners_NN2 ,_PUN uses_VVZ a_AT0 non-regulatory_AJ0 ,_PUN proactive_AJ0 ,_PUN and_CJC data-driven_AJ0 strategy_NN1 to_TO0 improve_VVI aviation_NN1 safety_NN1 ._SENT The_AT0 GAJSC_NP0 has_VHZ developed_VVN 46_CRD safety_NN1 enhancements_NN2 aimed_VVN at_PRP addressing_VVG the_AT0 top_AJ0 causes_NN2 of_PRF fatal_AJ0 accidents_NN2 ._SENT Of_PRF this_DT0 total_NN1 ,_PUN 30_CRD have_VHB been_VBN completed_VVN to_PRP date_NN1 ,_PUN with_PRP one_CRD safety_NN1 enhancement_NN1 completed_VVN in_PRP FY_NP0 2021._CRD The_AT0 remaining_AJ0 16_CRD are_VBB in_PRP progress_NN1 and_CJC will_VM0 be_VBI completed_VVN or_CJC fully_AV0 implemented_VVN after_PRP FY_NP0 2021._CRD FAA_NN1 has_VHZ also_AV0 supported_VVN global_AJ0 pandemic_AJ0 risk_NN1 mitigation_NN1 through_PRP its_DPS work_NN1 with_PRP the_AT0 International_AJ0 Civil_AJ0 Aviation_NN1 Organization_NN1 (_PUL ICAO_NP0 )_PUR Council_NN1 Aviation_NN1 Recovery_NN1 Task_NN1 Force_NN1 (_PUL CART_NN1 )_PUR by_PRP developing_VVG and_CJC publishing_VVG guidance_NN1 documents_NN2 that_CJT serve_VVB as_PRP global_AJ0 benchmarks_NN2 for_PRP testing_NN1 protocols_NN2 ,_PUN as_CJS well_AV0 as_CJS vaccine_NN1 and_CJC testing_NN1 certificates_NN2 ,_PUN that_DT0 reflect_VVB policies_NN2 and_CJC recommendations_NN2 championed_VVN by_PRP FAA_NN1 ._SENT Runway_NN1 incursion_NN1 rates_NN2 have_VHB also_AV0 continued_VVN to_PRP trend_NN1 well_AV0 below_PRP target_NN1 ,_PUN even_AV0 relative_AJ0 to_PRP reduced_AJ0 operations_NN2 as_PRP a_AT0 result_NN1 of_PRF COVID-19_AJ0 restrictions_NN2 ._SENT 
Rail_NN1 Safety_NN1 
FRA_NP0 issued_VVD the_AT0 State_NN1 Action_NN1 Plans_VVZ final_AJ0 rule_NN1 ._SENT The_AT0 Rail_NN1 Safety_NN1 Improvement_NN1 Act_NN1 of_PRF 2008_CRD (_PUL RSIA_NP0 )_PUR required_VVD the_AT0 10_CRD States_NN2 with_PRP the_AT0 most_DT0 grade_NN1 crossing_VVG collisions_NN2 to_TO0 develop_VVI action_NN1 plans_NN2 ._SENT The_AT0 Fixing_NN1 America_NP0 's_POS Surface_NN1 Transportation_NN1 (_PUL FAST_AJ0 )_PUR Act_NN1 requires_VVZ those_DT0 10_CRD States_NN2 to_TO0 report_VVI on_PRP implementation_NN1 of_PRF RSIA-mandated_AJ0 plans_NN2 and_CJC to_TO0 submit_VVI updated_AJ0 plans_NN2 for_PRP FRA_NP0 approval_NN1 ._SENT The_AT0 FAST_AJ0 Act_NN1 also_AV0 established_VVN a_AT0 one-time_AJ0 requirement_NN1 for_PRP other_AJ0 States_NN2 and_CJC the_AT0 District_NN1 of_PRF Columbia_NP0 to_TO0 submit_VVI plans_NN2 for_PRP FRA_NP0 approval_NN1 ._SENT The_AT0 final_AJ0 rule_NN1 implements_VVZ these_DT0 requirements_NN2 ._SENT FRA_NP0 developed_VVD guidance_NN1 materials_NN2 and_CJC provided_VVD technical_AJ0 assistance_NN1 to_TO0 help_VVI States_NP0 comply_VVI with_PRP the_AT0 rule_NN1 ._SENT During_PRP FY_NP0 2021_CRD ,_PUN FRA_NP0 also_AV0 had_VHD several_DT0 test_NN1 programs_NN2 underway_AV0 to_TO0 evaluate_VVI new_AJ0 autonomous_AJ0 track_NN1 geometry_NN1 measurement_NN1 systems_NN2 ,_PUN including_PRP combinations_NN2 of_PRF visual_AJ0 and_CJC automated_AJ0 inspections_NN2 at_PRP differing_AJ0 frequencies_NN2 ._SENT FRA_NP0 is_VBZ analyzing_VVG data_NN0 from_PRP these_DT0 programs_NN2 and_CJC will_VM0 report_VVI the_AT0 results_NN2 in_PRP FY_NP0 2022._CRD FRA_NP0 is_VBZ also_AV0 overseeing_VVG field_NN1 testing_NN1 of_PRF second-_AJ0 generation_NN1 positive_AJ0 train_NN1 control_NN1 systems_NN2 ._SENT 
Transit_NN1 Safety_NN1 
As_CJS with_PRP roadway_NN1 fatalities_NN2 ,_PUN transit-related_AJ0 fatalities_NN2 increased_VVN in_PRP FY_NP0 2021._CRD FTA_NP0 is_VBZ currently_AV0 investigating_VVG likely_AJ0 causal_AJ0 factors_NN2 for_PRP the_AT0 increase_NN1 ._SENT With_PRP respect_NN1 to_PRP the_AT0 Public_AJ0 Transportation_NN1 Agency_NN1 Safety_NN1 Plan_NN1 (_PUL PTASP_NP0 )_PUR Rule_NN1 ,_PUN all_DT0 transit_NN1 agencies_NN2 and_CJC States_NP0 certified_VVD that_CJT they_PNP met_VVD the_AT0 rule_NN1 's_POS requirements_NN2 prior_AJ0 to_PRP the_AT0 July_NP0 20_CRD ,_PUN 2021_CRD deadline_NN1 ._SENT To_TO0 further_AV0 improve_VVI the_AT0 safety_NN1 culture_NN1 of_PRF public_AJ0 transit_NN1 agencies_NN2 ,_PUN FTA_NP0 completed_VVD training_NN1 and_CJC issued_VVD 515_CRD certifications_NN2 to_PRP transit_NN1 safety_NN1 professionals_NN2 enrolled_VVN in_PRP the_AT0 Public_AJ0 Transportation_NN1 Safety_NN1 Certification_NN1 Training_NN1 Program_NN1 ._SENT FTA_NP0 also_AV0 completed_VVN development_NN1 of_PRF a_AT0 new_AJ0 State_NN1 Safety_NN1 Oversight_NN1 Reporting_VVG system_NN1 to_TO0 collect_VVI all_DT0 2020_CRD State_NN1 Safety_NN1 Oversight_NN1 Agency_NN1 Annual_AJ0 Reports_NN2 ._SENT FTA_NP0 's_POS cross-_AJ0 functional_AJ0 Safety_NN1 Assessment_NN1 Team_NN1 and_CJC Executive_NN1 Safety_NN1 Review_NN1 Board_NN1 continued_VVD to_TO0 evaluate_VVI safety_NN1 topics_NN2 and_CJC published_AJ0 Safety_NN1 Bulletins_NN2 and_CJC a_AT0 Request_NN1 for_PRP Information_NN1 on_PRP four_CRD key_AJ0 safety_NN1 risks_NN2 :_PUN inward-_AJ0 and_CJC outward-facing_AJ0 cameras_NN2 in_PRP rail_NN1 transit_NN1 operating_NN1 compartments_NN2 ,_PUN end-of-railcar_AJ0 door_NN1 signage_NN1 ,_PUN roadway_NN1 worker_NN1 protection_NN1 (_PUL RWP_NP0 )_PUR ,_PUN and_CJC signal_NN1 system_NN1 safety_NN1 ._SENT 
Pipeline_NN1 and_CJC Hazardous_AJ0 Material_NN1 Safety_NN1 
Through_PRP continuous_AJ0 assessments_NN2 ,_PUN inspections_NN2 ,_PUN enforcements_NN2 ,_PUN and_CJC working_VVG with_PRP State_NN1 partners_NN2 and_CJC operators_NN2 ,_PUN PHMSA_NP0 expects_VVZ to_TO0 achieve_VVI a_AT0 significant_AJ0 reduction_NN1 in_PRP gross_AJ0 barrels_NN2 spilled_VVD ,_PUN meeting_VVG the_AT0 target_NN1 in_PRP FY_NP0 2021_CRD for_PRP both_AV0 gross_AJ0 and_CJC net_AJ0 volume_NN1 spilled_VVD measures_NN2 ._SENT 
Fatalities_NN2 related_VVN to_PRP the_AT0 transport_NN1 of_PRF hazardous_AJ0 materials_NN2 by_PRP highway_NN1 continue_VVB to_TO0 decrease_VVI ._SENT Some_DT0 decreases_NN2 may_VM0 be_VBI temporary_AJ0 due_AV0 to_PRP a_AT0 reduction_NN1 in_PRP VMT_NN1 during_PRP COVID-19_NN1 ,_PUN but_CJC some_DT0 are_VBB likely_AV0 permanent_AJ0 and_CJC attributable_AJ0 to_PRP improved_AJ0 safety_NN1 practices_NN2 and_CJC vehicle_NN1 equipment_NN1 ._SENT 
INFRASTRUCTURE_NN1 
To_TO0 stimulate_VVI growth_NN1 and_CJC retain_VVB economic_AJ0 competitiveness_NN1 ,_PUN DOT_NN1 guides_VVZ strategic_AJ0 investments_NN2 that_CJT enable_VVB more_AV0 efficient_AJ0 movement_NN1 of_PRF people_NN0 and_CJC goods_NN2 ._SENT To_TO0 achieve_VVI the_AT0 Infrastructure_NN1 goal_NN1 ,_PUN DOT_NN1 provided_VVN guidance_NN1 ,_PUN technical_AJ0 assistance_NN1 ,_PUN and_CJC research_NN1 to_PRP leverage_NN1 Federal_AJ0 funding_NN1 ,_PUN accelerate_VVB project_NN1 delivery_NN1 ,_PUN reduce_VVB project_NN1 lifecycle_NN1 costs_NN2 ,_PUN optimize_VVB the_AT0 operation_NN1 and_CJC performance_NN1 of_PRF existing_AJ0 facilities_NN2 ,_PUN and_CJC provide_VVB multimodal_AJ0 travel_NN1 options_NN2 for_PRP people_NN0 of_PRF all_DT0 ages_NN2 and_CJC abilities_NN2 ._SENT 
Runway_NN1 Condition_NN1 
COVID-19_NN1 may_VM0 have_VHI had_VHN a_AT0 positive_AJ0 impact_NN1 on_PRP runway_NN1 pavement_NN1 condition_NN1 ,_PUN as_CJS air_NN1 travel_NN1 reductions_NN2 allowed_VVD some_DT0 airports_NN2 to_TO0 have_VHI extended_VVN closures_NN2 of_PRF normally_AV0 busy_AJ0 runways_NN2 to_TO0 perform_VVI major_AJ0 maintenance_NN1 or_CJC rehabilitation_NN1 activities_NN2 that_CJT had_VHD long_AV0 been_VBN deferred_VVN due_AJ0 to_PRP difficulties_NN2 in_PRP scheduling_VVG closures_NN2 around_PRP operational_AJ0 needs_NN2 ._SENT However_AV0 ,_PUN COVID-19-_AJ0 related_AJ0 revenue_NN1 losses_NN2 may_VM0 force_VVI airports_NN2 to_TO0 defer_VVI maintenance_NN1 activities_NN2 ,_PUN which_DTQ could_VM0 lead_VVI to_PRP challenges_NN2 in_PRP improving_VVG pavement_NN1 condition_NN1 ._SENT These_DT0 deferred_AJ0 maintenance_NN1 activities_NN2 could_VM0 lead_VVI to_PRP higher_AJC maintenance_NN1 or_CJC rehabilitation_NN1 costs_NN2 in_PRP future_AJ0 years_NN2 and_CJC could_VM0 lead_VVI to_PRP increases_NN2 in_PRP "_PUQ poor_AJ0 "_PUQ or_CJC "_PUQ failed_AJ0 "_PUQ condition_NN1 runways_NN2 throughout_PRP the_AT0 National_AJ0 Plan_NN1 of_PRF Integrated_AJ0 Airport_NN1 Systems_NN2 (_PUL NPIAS_NP0 )_PUR ._SENT 
In_PRP FY_NP0 2021_CRD ,_PUN there_EX0 was_VBD a_AT0 5_CRD percent_NN0 increase_NN1 in_PRP runways_NN2 reported_VVN in_PRP "_PUQ excellent_AJ0 "_PUQ condition_NN1 and_CJC a_AT0 10_CRD percent_NN0 reduction_NN1 in_PRP runways_NN2 reported_VVN in_PRP "_PUQ poor_AJ0 "_PUQ condition_NN1 ._SENT This_DT0 indicates_VVZ maintenance_NN1 and_CJC rehabilitation_NN1 activities_NN2 focusing_VVG on_PRP runways_NN2 in_PRP deteriorated_AJ0 condition_NN1 ._SENT 
National_AJ0 Highway_NN1 and_CJC Bridge_NN1 Condition_NN1 
FHWA_NP0 is_VBZ implementing_VVG the_AT0 Competitive_AJ0 Highway_NN1 Bridge_NN1 Program_NN1 (_PUL CHBP_NP0 )_PUR and_CJC the_AT0 Bridge_NN1 Replacement_NN1 and_CJC Rehabilitation_NN1 Program_NN1 (_PUL BRRP_NP0 )_PUR which_DTQ provide_VVB additional_AJ0 funds_NN2 to_PRP States_NP0 to_TO0 replace_VVI or_CJC rehabilitate_VVI bridges_NN2 ._SENT The_AT0 CHBP_NN1 awarded_VVD a_AT0 total_NN1 of_PRF $_NN0 225_CRD million_CRD to_PRP 20_CRD projects_NN2 in_PRP 18_CRD States_NP0 in_PRP FY_NP0 2019_CRD and_CJC the_AT0 BRRP_NN1 provided_VVD $_NN0 2.7_CRD billion_CRD to_PRP the_AT0 States_NP0 from_PRP FY_NP0 2019_CRD to_PRP FY_NP0 2021._CRD FHWA_NP0 is_VBZ monitoring_VVG the_AT0 CHBP_NN1 awardees_NN2 to_TO0 ensure_VVI all_DT0 funding_NN1 is_VBZ obligated_VVN before_CJS it_PNP expires_VVZ at_PRP the_AT0 end_NN1 of_PRF FY_NP0 2021._CRD FHWA_NP0 initiated_VVD the_AT0 Demonstration_NN1 to_PRP Advance_AJ0 New_AJ0 Pavement_NN1 Technologies_NN2 Pooled_AJ0 Fund_NN1 Study_NN1 to_PRP partner_NN1 with_PRP State_NN1 DOTs_NN2 and_CJC implement_VVB pavement_NN1 techniques_NN2 and_CJC tools_NN2 that_CJT improve_VVB pavement_NN1 performance_NN1 ._SENT To_PRP date_NN1 ,_PUN 13_CRD State_NN1 DOTs_NN2 have_VHB joined_VVN the_AT0 study_NN1 ._SENT 
Transit_NN1 System_NN1 Condition_NN1 
FTA_NP0 selected_VVD six_CRD projects_NN2 through_PRP the_AT0 Real-Time_AJ0 Transit_NN1 Infrastructure_NN1 and_CJC Rolling_AJ0 Stock_NN1 Condition_NN1 Assessment_NN1 Research_NN1 and_CJC Demonstration_NN1 Program_NN1 to_TO0 receive_VVI $_NN0 1.37_CRD million_CRD to_TO0 enhance_VVI asset_NN1 management_NN1 of_PRF infrastructure_NN1 and_CJC safety_NN1 by_PRP deploying_VVG innovative_AJ0 technologies_NN2 that_CJT can_VM0 provide_VVI real-time_AJ0 condition_NN1 assessment_NN1 of_PRF transit_NN1 capital_NN1 and_CJC facilities_NN2 ._SENT 
FTA_NP0 also_AV0 continued_VVD implementation_NN1 of_PRF the_AT0 Transit_NN1 Asset_NN1 Management_NN1 Rule_NN1 ,_PUN focusing_VVG on_PRP the_AT0 first_ORD Transit_NN1 Asset_NN1 Management_NN1 Plan_NN1 updates_VVZ due_AJ0 in_PRP FY_NP0 2022._CRD FTA_NP0 published_AJ0 state_NN1 of_PRF good_AJ0 repair_NN1 performance_NN1 targets_NN2 for_PRP the_AT0 industry_NN1 for_PRP the_AT0 second_ORD time_NN1 ._SENT The_AT0 performance_NN1 target_NN1 reporting_NN1 process_NN1 is_VBZ an_AT0 integral_AJ0 part_NN1 of_PRF FTA_NP0 's_POS innovative_AJ0 strategy_NN1 for_PRP encouraging_VVG the_AT0 transit_NN1 industry_NN1 to_TO0 raise_VVI the_AT0 bar_NN1 for_PRP state_NN1 of_PRF good_AJ0 repair_NN1 ,_PUN even_AV0 in_PRP the_AT0 absence_NN1 of_PRF significant_AJ0 additional_AJ0 funding_NN1 ._SENT 
INNOVATION_NN1 
The_AT0 transportation_NN1 sector_NN1 is_VBZ rapidly_AV0 evolving_VVG to_TO0 become_VVI one_CRD of_PRF the_AT0 most_AV0 innovative_AJ0 and_CJC dynamic_AJ0 areas_NN2 of_PRF the_AT0 Nation_NN1 's_POS economy_NN1 ._SENT Significant_AJ0 developments_NN2 and_CJC convergence_NN1 of_PRF robotics_NN2 ,_PUN artificial_AJ0 intelligence_NN1 ,_PUN sensors_NN2 ,_PUN mapping_NN1 ,_PUN data_NN0 ,_PUN and_CJC communications_NN2 are_VBB driving_VVG innovation_NN1 in_PRP the_AT0 transportation_NN1 space_NN1 ._SENT Emerging_AJ0 technologies_NN2 such_DT0 as_PRP Automated_AJ0 Driving_AJ0 Systems_NN2 (_PUL ADS_NN2 )_PUR ,_PUN Unmanned_AJ0 Aircraft_NN0 Systems_NN2 (_PUL UAS_NP0 )_PUR ,_PUN Internet_NN1 of_PRF Things_NN2 (_PUL IoT_NP0 )_PUR ,_PUN Mobility_NN1 on_PRP Demand_NN1 (_PUL MOD_NN1 )_PUR ,_PUN automated_AJ0 rail_NN1 technologies_NN2 ,_PUN autonomous_AJ0 ships_NN2 ,_PUN automated_AJ0 ports_NN2 ,_PUN and_CJC others_NN2 represent_VVB examples_NN2 of_PRF where_AVQ these_DT0 technologies_NN2 are_VBB aiming_VVG to_TO0 transform_VVI the_AT0 future_AJ0 use_NN1 ,_PUN operation_NN1 ,_PUN adaptability_NN1 ,_PUN and_CJC development_NN1 of_PRF the_AT0 transportation_NN1 system_NN1 ._SENT 
Transportation_NN1 Research_NN1 ,_PUN Development_NN1 ,_PUN and_CJC Technology_NN1 
Development_NN1 of_PRF the_AT0 Performance_NN1 Management_NN1 Data_NN0 System_NN1 (_PUL PMDS_NP0 )_PUR has_VHZ helped_VVN DOT_NN1 establish_VVI standardized_AJ0 processes_NN2 to_TO0 collect_VVI ,_PUN process_NN1 ,_PUN and_CJC transfer_VVB modal_AJ0 research_NN1 data_NN0 ,_PUN which_DTQ has_VHZ improved_VVN the_AT0 Department_NN1 's_POS ability_NN1 to_TO0 make_VVI more_DT0 research_NN1 publicly_AV0 available_AJ0 ._SENT DOT_NN1 is_VBZ also_AV0 improving_VVG internal_AJ0 processes_NN2 to_TO0 automate_VVI data_NN0 collection_NN1 ,_PUN which_DTQ has_VHZ streamlined_VVN the_AT0 data_NN0 gathering_NN1 process_NN1 ._SENT 
Airspace_NN1 Innovations_NN2 
FAA_NP0 successfully_AV0 met_VVD its_DPS FY_NP0 2021_CRD Major_NP0 System_NN1 Investment_NN1 goal_NN1 ._SENT Ten_CRD out_AVP of_PRF eleven_CRD (_PUL 90.9_CRD percent_NN0 )_PUR programs_NN2 are_VBB within_PRP a_AT0 -10_CRD percent_NN0 variance_NN1 of_PRF their_DPS cost_NN1 ,_PUN schedule_NN1 ,_PUN and_CJC performance_NN1 baseline_NN1 ,_PUN and_CJC one_CRD program_NN1 reported_VVD a_AT0 cost_NN1 and_CJC schedule_NN1 variance_NN1 greater_AJC than_CJS -10_CRD percent_NN0 ._SENT However_AV0 ,_PUN due_AJ0 to_PRP the_AT0 work_NN1 restrictions_NN2 associated_VVN with_PRP the_AT0 COVID-19_AJ0 pandemic_AJ0 ,_PUN program_NN1 schedules_NN2 and_CJC costs_NN2 are_VBB still_AV0 at_PRP risk_NN1 of_PRF being_VBG impacted_VVN ._SENT FAA_NP0 continues_VVZ to_TO0 track_VVI work_NN1 and_CJC progress_NN1 based_VVN on_PRP the_AT0 evolving_AJ0 effects_NN2 of_PRF the_AT0 COVID-19_NN1 pandemic_AJ0 ._SENT 
Automated_AJ0 Vehicle_NN1 Innovations_NN2 
In_PRP FY_NP0 2021_CRD ,_PUN NHTSA_NP0 announced_VVD the_AT0 expansion_NN1 of_PRF the_AT0 Automated_AJ0 Vehicle_NN1 Transparency_NN1 and_CJC Engagement_NN1 for_PRP Safe_AJ0 Testing_NN1 (_PUL AV_NN1 TEST_NN1 )_PUR Initiative_NN1 from_PRP a_AT0 pilot_NN1 to_PRP a_AT0 full_AJ0 program_NN1 ._SENT The_AT0 information_NN1 provided_VVN through_PRP AV_NN1 TEST_NN1 will_VM0 help_VVI keep_VVI the_AT0 public_NN1 informed_VVD of_PRF the_AT0 progress_NN1 ,_PUN advancement_NN1 ,_PUN and_CJC safety_NN1 implications_NN2 regarding_PRP the_AT0 automated_AJ0 vehicles_NN2 that_CJT participate_VVB in_PRP the_AT0 program_NN1 ._SENT The_AT0 portal_NN1 and_CJC interactive_AJ0 tool_NN1 are_VBB available_AJ0 and_CJC will_VM0 be_VBI updated_VVN as_PRP new_AJ0 information_NN1 is_VBZ submitted_VVN ._SENT 
ACCOUNTABILITY_NN1 
To_TO0 achieve_VVI the_AT0 Accountability_NN1 goal_NN1 ,_PUN DOT_NN1 seeks_VVZ to_TO0 improve_VVI the_AT0 efficiency_NN1 ,_PUN effectiveness_NN1 ,_PUN and_CJC accountability_NN1 of_PRF the_AT0 Department_NN1 through_PRP the_AT0 reducing_AJ0 low-value_AJ0 ,_PUN obsolete_AJ0 ,_PUN or_CJC duplicative_AJ0 regulations_NN2 and_CJC other_AJ0 requirements_NN2 to_TO0 streamline_VVI and_CJC improve_VVI coordination_NN1 of_PRF business_NN1 processes_NN2 ._SENT DOT_NN1 has_VHZ also_AV0 built_VVN a_AT0 Departmental_AJ0 workforce_NN1 that_CJT meets_VVZ the_AT0 challenges_NN2 of_PRF today_AV0 and_CJC tomorrow_AV0 by_PRP improving_VVG employee_NN1 engagement_NN1 ,_PUN recruiting_VVG talent_NN1 from_PRP all_DT0 segments_NN2 of_PRF American_AJ0 society_NN1 ,_PUN investing_VVG in_PRP workforce_NN1 development_NN1 and_CJC training_NN1 ,_PUN and_CJC enhancing_VVG the_AT0 tools_NN2 and_CJC technologies_NN2 its_DPS employees_NN2 rely_VVB on_AVP to_TO0 meet_VVI the_AT0 Department_NN1 's_POS mission_NN1 ._SENT 
AGENCY_NN1 PRIORITY_NN1 GOALS_NN2 
Agency_NN1 Priority_NN1 Goals_NN2 (_PUL APGs_NN2 )_PUR provide_VVB agencies_NN2 with_PRP mechanisms_NN2 to_TO0 focus_VVI leadership_NN1 priorities_NN2 ,_PUN set_NN1 outcomes_NN2 ,_PUN and_CJC measure_NN1 results_NN2 ._SENT APGs_NN2 include_VVB goals_NN2 that_CJT can_VM0 be_VBI achieved_VVN within_PRP about_AV0 24_CRD months_NN2 and_CJC depend_VVB predominantly_AV0 on_PRP agency_NN1 implementation_NN1 ._SENT The_AT0 Department_NN1 had_VHD four_CRD APGs_NN2 that_CJT spanned_VVD FY_NP0 2020_CRD through_PRP FY_NP0 2021_CRD :_PUN 
1._CRD Reduce_VVB Surface_NN1 Transportation-Related_AJ0 Fatalities_NN2 ;_PUN 2._CRD Reduce_VVB Aviation-Related_AJ0 Fatalities_NN2 ;_PUN 
3._CRD Improve_VVB America_NP0 's_POS Transportation-Related_NN1 
Infrastructure_NN1 ;_PUN and_CJC 
4._CRD Enhance_VVB Commercial_AJ0 Space_NN1 Innovation_NN1 ._SENT 
APG_NN1 1_CRD –_PUN Reduce_VVB Surface_VVB Transportation-Related_AJ0 Fatalities_NN2 
Goal_NN1 Statement_NN1 :_PUN By_PRP September_NP0 30_CRD ,_PUN 2021_CRD ,_PUN the_AT0 Department_NN1 will_VM0 reduce_VVI the_AT0 rate_NN1 of_PRF motor_NN1 vehicle_NN1 fatalities_NN2 to_PRP 1.01_CRD per_PRP 100_CRD million_CRD VMT_NN1 ._SENT 
The_AT0 following_AJ0 measures_NN2 are_VBB used_VVN to_TO0 track_VVI progress_NN1 with_PRP this_DT0 APG_NN1 ._SENT 
APG_NN1 2_CRD –_PUN Reduce_VVB Aviation-Related_AJ0 Fatalities_NN2 
Goal_NN1 Statement_NN1 :_PUN By_PRP September_NP0 30_CRD ,_PUN 2021_CRD ,_PUN FAA_NP0 's_POS range_NN1 of_PRF programs_NN2 will_VM0 contribute_VVI to_PRP the_AT0 commercial_AJ0 air_NN1 carrier_NN1 fatality_NN1 rate_NN1 remaining_VVG below_PRP the_AT0 target_NN1 of_PRF 5.4_CRD fatalities_NN2 per_PRP 100_CRD million_CRD persons_NN2 on_PRP board_NN1 and_CJC contribute_VVB to_PRP reducing_VVG general_AJ0 aviation_NN1 fatal_AJ0 accidents_NN2 to_PRP no_AT0 more_DT0 than_CJS 0.96_CRD fatal_AJ0 accidents_NN2 per_PRP 100_CRD ,_PUN 000_CRD flight_NN1 hours_NN2 ._SENT 
FAA_NP0 leads_VVZ DOT_NN1 in_PRP achieving_VVG a_AT0 safe_AJ0 airspace_NN1 ._SENT Aviation_NN1 safety_NN1 is_VBZ measured_VVN across_PRP two_CRD dimensions_NN2 –_PUN United_NP0 States_NP0 commercial_AJ0 aviation_NN1 safety_NN1 and_CJC general_AJ0 aviation_NN1 safety_NN1 ._SENT 
APG_NN1 3_CRD –_PUN Improve_VVB America_NP0 's_POS Transportation-Related_AJ0 Infrastructure_NN1 
Goal_NN1 Statement_NN1 :_PUN By_PRP September_NP0 30_CRD ,_PUN 2021_CRD ,_PUN the_AT0 percentage_NN1 of_PRF interstate_AJ0 pavement_NN1 in_PRP "_PUQ good_AJ0 "_PUQ or_CJC "_PUQ fair_AJ0 "_PUQ condition_NN1 will_VM0 be_VBI maintained_VVN at_PRP 95_CRD percent_NN0 ._SENT The_AT0 percentage_NN1 of_PRF deck_NN1 area_NN1 on_PRP National_AJ0 Highway_NN1 System_NN1 (_PUL NHS_NP0 )_PUR bridges_NN2 in_PRP "_PUQ good_AJ0 "_PUQ or_CJC "_PUQ fair_AJ0 "_PUQ condition_NN1 will_VM0 be_VBI maintained_VVN at_PRP or_CJC above_PRP 95_CRD percent_NN0 ._SENT The_AT0 percent_NN0 decrease_NN1 in_PRP the_AT0 reliability_NN1 of_PRF interstate_AJ0 person-miles_NN2 traveled_VVN will_VM0 be_VBI no_AV0 more_AV0 than_CJS 0.7_CRD percent_NN0 from_PRP the_AT0 FY_NP0 2018_CRD baseline_NN1 ._SENT The_AT0 percent_NN0 of_PRF paved_AJ0 runways_NN2 in_PRP the_AT0 NPIAS_NP0 in_PRP "_PUQ excellent_AJ0 ,_PUN "_PUQ "_PUQ good_AJ0 ,_PUN "_PUQ or_CJC "_PUQ fair_AJ0 "_PUQ condition_NN1 will_VM0 be_VBI maintained_VVN at_PRP 93_CRD percent_NN0 ._SENT The_AT0 following_AJ0 measures_NN2 are_VBB used_VVN to_TO0 track_VVI progress_NN1 on_PRP this_DT0 APG_NN1 ._SENT 
APG_NN1 4_CRD –_PUN Enhance_VVB Commercial_AJ0 Space_NN1 Innovation_NN1 
Goal_NN1 Statement_NN1 :_PUN This_DT0 APG_AJ0 centers_NN2 on_PRP the_AT0 development_NN1 and_CJC implementation_NN1 of_PRF Time-Based_AJ0 Launch_NN1 /_PUN Reentry_NN1 Procedures_NN2 (_PUL TBLP_NP0 )_PUR 
and_CJC Dynamic_AJ0 Launch_NN1 /_PUN Reentry_NN1 Windows_NN2 (_PUL DLRW_NP0 )_PUR for_PRP integrating_VVG Cape_NP0 Canaveral_NP0 Air_NN1 Force_NN1 Station_NN1 /_PUN Kennedy_NP0 Space_NN1 Center_NN1 (_PUL CCAFS_NP0 /_PUN KSC_NP0 )_PUR complex_AJ0 commercial_AJ0 spaces_NN2 launches_NN2 and_CJC reentry_NN1 operations_NN2 into_PRP 
the_AT0 National_AJ0 Airspace_NN1 System_NN1 (_PUL NAS_NP0 )_PUR ._SENT 
During_PRP FY_NP0 2021_CRD ,_PUN FAA_NP0 began_VVD data_NN0 collection_NN1 on_PRP the_AT0 actual_AJ0 use_NN1 of_PRF TBLP_NP0 /_PUN DLRW_NP0 in_PRP the_AT0 operational_AJ0 environment_NN1 ._SENT 
Results_NN2 over_PRP the_AT0 past_AJ0 12_CRD months_NN2 :_PUN 
•_PUN Saved_VVD 7_CRD ,_PUN 761_CRD minutes_NN2 ,_PUN or_CJC 129_CRD hours_NN2 ,_PUN of_PRF airspace_NN1 closure_NN1 through_PRP the_AT0 use_NN1 of_PRF DLRW_NP0 at_PRP Cape_NP0 Canaveral_NP0 ,_PUN FL_AJ0 (_PUL SpaceX_NP0 )_PUR ;_PUN Boca_NP0 Chica_NP0 ,_PUN TX_NP0 (_PUL SpaceX_NP0 )_PUR ;_PUN and_CJC Van_NP0 Horn_NP0 ,_PUN TX_NP0 (_PUL Blue_AJ0 Origin_NN1 )_PUR ._SENT 
