# Supplementary material for: Unraveling image construction by modality: Corpus-based diachronic insights into the reports to the Party Congress of China
Source: PLoS One. 2025 Mar 5;20(3):e0316017. doi: 10.1371/journal.pone.0316017 (PMC11882057; doi:10.1371/journal.pone.0316017)
Supplement: S1 File — (ZIP) [file pone.0316017.s001.zip › S1_Fig.zip/Corpus/Annotations/The CRG Annotations/H13AA_POS.txt]

The_AT0 Public_AJ0 Service_NN1 Loan_NN1 Forgiveness_NN1 (_PUL PSLF_NP0 )_PUR Program_NN1 is_VBZ an_AT0 important_AJ0 —_PUN but_CJC largely_AV0 unmet_AJ0 —_PUN promise_VVB to_TO0 provide_VVI debt_NN1 relief_NN1 to_TO0 support_VVI the_AT0 teachers_NN2 ,_PUN nurses_NN2 ,_PUN firefighters_NN2 ,_PUN and_CJC others_NN2 serving_VVG their_DPS communities_NN2 through_PRP hard_AJ0 work_NN1 that_DT0 is_VBZ essential_AJ0 to_PRP our_DPS country_NN1 's_POS success_NN1 ._SENT By_PRP cancelling_VVG loans_NN2 after_PRP 10_CRD years_NN2 of_PRF public_AJ0 service_NN1 ,_PUN PSLF_NP0 removes_VVZ the_AT0 burden_NN1 of_PRF student_NN1 debt_NN1 on_PRP public_AJ0 servants_NN2 ,_PUN makes_VVZ it_PNP possible_AJ0 for_PRP many_DT0 borrowers_NN2 to_TO0 stay_VVI in_PRP their_DPS jobs_NN2 ,_PUN and_CJC entices_VVZ others_NN2 to_TO0 work_VVI in_PRP high-need_AJ0 fields_NN2 ._SENT 
Today_AV0 ,_PUN the_AT0 Department_NN1 of_PRF Education_NN1 is_VBZ announcing_VVG a_AT0 set_NN1 of_PRF actions_NN2 that_CJT ,_PUN over_PRP the_AT0 coming_AJ0 months_NN2 ,_PUN will_VM0 restore_VVI the_AT0 promise_NN1 of_PRF PSLF_NN1 ._SENT We_PNP will_VM0 offer_VVI a_AT0 time-limited_AJ0 waiver_NN1 so_AV0 that_CJT student_NN1 borrowers_NN2 can_VM0 count_VVI payments_NN2 from_PRP all_DT0 federal_AJ0 loan_NN1 programs_NN2 or_CJC repayment_NN1 plans_NN2 toward_PRP forgiveness_NN1 ._SENT This_DT0 includes_VVZ loan_NN1 types_NN2 and_CJC payment_NN1 plans_NN2 that_CJT were_VBD not_XX0 previously_AV0 eligible_AJ0 ._SENT We_PNP will_VM0 pursue_VVI opportunities_NN2 to_TO0 automate_VVI PSLF_AJ0 eligibility_NN1 ,_PUN give_VVB borrowers_NN2 a_AT0 way_NN1 to_TO0 get_VVI errors_NN2 corrected_VVN ,_PUN and_CJC make_VVB it_PNP easier_AJC for_PRP members_NN2 of_PRF the_AT0 military_NN1 to_TO0 get_VVI credit_NN1 toward_PRP forgiveness_NN1 while_CJS they_PNP serve_VVB ._SENT We_PNP will_VM0 pair_NN0 these_DT0 changes_NN2 with_PRP an_AT0 expanded_AJ0 communications_NN2 campaign_VVB to_TO0 make_VVI sure_AJ0 affected_AJ0 borrowers_NN2 learn_VVB about_PRP these_DT0 opportunities_NN2 and_CJC encourage_VVB them_PNP to_TO0 apply_VVI ._SENT 
These_DT0 changes_NN2 are_VBB important_AJ0 steps_NN2 toward_PRP a_AT0 better_AJC and_CJC stronger_AJC PSLF_NN1 program_NN1 ,_PUN one_PNI that_CJT will_VM0 move_VVI away_AV0 from_PRP the_AT0 current_AJ0 situation_NN1 in_PRP which_DTQ too_AV0 few_DT0 borrowers_NN2 receive_VVB forgiveness_NN1 ,_PUN and_CJC too_AV0 many_DT0 do_VDB not_XX0 receive_VVI credit_NN1 for_PRP years_NN2 of_PRF payments_NN2 they_PNP made_VVD because_CJS of_PRF complicated_AJ0 eligibility_NN1 rules_NN2 ,_PUN servicing_VVG errors_NN2 or_CJC other_AJ0 technicalities_NN2 ._SENT The_AT0 Department_NN1 is_VBZ also_AV0 working_VVG to_TO0 identify_VVI further_AJC improvements_NN2 to_TO0 ensure_VVI public_AJ0 servants_NN2 get_VVB the_AT0 relief_NN1 they_PNP deserve_VVB ,_PUN including_PRP partnerships_NN2 with_PRP employers_NN2 and_CJC revising_VVG regulations_NN2 ._SENT These_DT0 actions_NN2 are_VBB informed_VVN by_PRP the_AT0 more_DT0 than_CJS 48_CRD ,_PUN 000_CRD comments_NN2 the_AT0 Department_NN1 received_VVN on_PRP a_AT0 request_NN1 for_PRP information_NN1 on_PRP improving_AJ0 PSLF_NN1 issued_VVN over_PRP the_AT0 summer_NN1 ._SENT 
The_AT0 Department_NN1 estimates_VVZ that_CJT the_AT0 limited_AJ0 waiver_NN1 alone_AV0 will_VM0 help_VVI over_PRP 550_CRD ,_PUN 000_CRD borrowers_NN2 who_PNQ had_VHD previously_AV0 consolidated_VVN their_DPS loans_NN2 see_VVB their_DPS progress_NN1 toward_PRP PSLF_NN1 grow_VVB automatically_AV0 ,_PUN with_PRP the_AT0 average_AJ0 borrower_NN1 receiving_VVG 23_CRD additional_AJ0 payments_NN2 ._SENT This_DT0 includes_VVZ approximately_AV0 22_CRD ,_PUN 000_CRD borrowers_NN2 who_PNQ will_VM0 be_VBI immediately_AV0 eligible_AJ0 to_TO0 have_VHI their_DPS federal_AJ0 student_NN1 loans_NN2 discharged_VVN without_PRP further_AJC action_NN1 on_PRP their_DPS part_NN1 ,_PUN totaling_VVG $_NN0 1.74_CRD billion_CRD in_PRP forgiveness_NN1 ._SENT Another_DT0 27_CRD ,_PUN 000_CRD borrowers_NN2 could_VM0 potentially_AV0 qualify_VVI for_PRP $_NN0 2.82_CRD billion_CRD in_PRP forgiveness_NN1 if_CJS they_PNP certify_VVB additional_AJ0 periods_NN2 of_PRF employment_NN1 ._SENT For_PRP reference_NN1 ,_PUN just_AV0 over_PRP 16_CRD ,_PUN 000_CRD borrowers_NN2 have_VHB ever_AV0 received_VVN forgiveness_NN1 under_PRP PSLF_NN1 prior_AJ0 to_PRP this_DT0 action_NN1 ._SENT We_PNP anticipate_VVB that_CJT many_DT0 more_DT0 will_VM0 also_AV0 receive_VVI additional_AJ0 credit_NN1 as_CJS we_PNP implement_VVB other_AJ0 changes_NN2 over_PRP time_NN1 ,_PUN such_DT0 as_PRP counting_VVG previously_AV0 ineligible_AJ0 payments_NN2 that_CJT were_VBD not_XX0 affected_VVN by_PRP a_AT0 loan_NN1 consolidation_NN1 ._SENT 
The_AT0 COVID-19_NN1 pandemic_AJ0 has_VHZ placed_VVN a_AT0 tremendous_AJ0 strain_NN1 on_PRP public_AJ0 servants_NN2 ,_PUN making_VVG it_PNP even_AV0 more_AV0 critical_AJ0 that_CJT borrowers_NN2 are_VBB able_AJ0 to_TO0 access_VVI PSLF_NN1 ._SENT Many_DT0 public_AJ0 servants_NN2 have_VHB been_VBN on_PRP the_AT0 front_AJ0 lines_NN2 of_PRF the_AT0 pandemic_AJ0 ,_PUN making_VVG personal_AJ0 sacrifices_NN2 to_TO0 keep_VVI the_AT0 rest_NN1 of_PRF us_PNP safe_AJ0 ._SENT Nonprofits_NN2 are_VBB still_AV0 recovering_VVG jobs_NN2 lost_VVN in_PRP the_AT0 last_ORD year_NN1 ,_PUN and_CJC some_DT0 public_AJ0 service_NN1 workers_NN2 have_VHB reported_VVN they_PNP are_VBB considering_VVG leaving_VVG public_AJ0 service_NN1 altogether_AV0 ._SENT Frontline_NN1 sectors_NN2 like_PRP teaching_NN1 and_CJC healthcare_NN1 are_VBB already_AV0 seeing_VVG burnout_NN1 and_CJC employee_NN1 shortages_NN2 ._SENT Alleviating_VVG some_DT0 of_PRF the_AT0 financial_AJ0 strain_NN1 associated_VVN with_PRP student_NN1 debt_NN1 can_VM0 help_VVI borrowers_NN2 in_PRP these_DT0 sectors_NN2 as_CJS they_PNP continue_VVB to_TO0 navigate_VVI the_AT0 fallout_NN1 of_PRF this_DT0 pandemic_AJ0 ._SENT 
Today_AV0 the_AT0 Department_NN1 is_VBZ announcing_VVG it_PNP will_VM0 :_PUN 
Implement_VVB a_AT0 Limited_AJ0 PSLF_NN1 Waiver_NN1 to_TO0 count_VVI all_DT0 prior_AJ0 payments_NN2 made_VVN by_PRP student_NN1 borrowers_NN2 toward_PRP PSLF_NN1 ,_PUN regardless_AV0 of_PRF loan_NN1 program_NN1 ._SENT The_AT0 Department_NN1 will_VM0 be_VBI offering_VVG a_AT0 temporary_AJ0 opportunity_NN1 to_TO0 give_VVI borrowers_NN2 credit_NN1 for_PRP prior_AJ0 payments_NN2 they_PNP made_VVD that_DT0 would_VM0 not_XX0 otherwise_AV0 count_VVI toward_PRP PSLF_NN1 ._SENT Any_DT0 prior_AJ0 payments_NN2 made_VVN while_CJS working_VVG for_PRP a_AT0 qualifying_AJ0 employer_NN1 will_VM0 count_VVI as_PRP a_AT0 qualifying_AJ0 payment_NN1 ,_PUN regardless_AV0 of_PRF loan_NN1 type_NN1 or_CJC repayment_NN1 plan_NN1 ._SENT 
This_DT0 Limited_AJ0 PSLF_NN1 Waiver_NN1 will_VM0 apply_VVI to_PRP borrowers_NN2 with_PRP Direct_AJ0 Loans_NN2 ,_PUN those_DT0 who_PNQ have_VHB already_AV0 consolidated_VVN into_PRP the_AT0 Direct_AJ0 Loan_NN1 Program_NN1 ,_PUN and_CJC those_DT0 with_PRP other_AJ0 types_NN2 of_PRF federal_AJ0 student_NN1 loans_NN2 who_PNQ submit_VVB a_AT0 consolidation_NN1 application_NN1 into_PRP the_AT0 Direct_AJ0 Loan_NN1 Program_NN1 while_CJS the_AT0 waiver_NN1 is_VBZ in_PRP effect_NN1 ._SENT The_AT0 waiver_NN1 applies_VVZ to_PRP loans_NN2 taken_VVN out_AVP by_PRP students_NN2 ._SENT 
The_AT0 waiver_NN1 will_VM0 run_VVI through_PRP October_NP0 31_CRD ,_PUN 2022._CRD That_DT0 means_NN0 borrowers_NN2 who_PNQ need_VVB to_TO0 consolidate_VVI will_VM0 have_VHI to_TO0 submit_VVI a_AT0 consolidation_NN1 application_NN1 by_PRP that_DT0 date_NN1 ._SENT Similarly_AV0 ,_PUN borrowers_NN2 will_VM0 need_VVI to_TO0 submit_VVI a_AT0 PSLF_AJ0 form_NN1 —_PUN the_AT0 single_AJ0 application_NN1 used_VVN for_PRP a_AT0 review_NN1 of_PRF employment_NN1 certification_NN1 ,_PUN payment_NN1 counts_NN2 ,_PUN and_CJC processing_NN1 of_PRF forgiveness_NN1 —_PUN on_PRP or_CJC before_PRP October_NP0 31_CRD ,_PUN 2022_CRD to_TO0 have_VHI previously_AV0 ineligible_AJ0 payments_NN2 counted_VVN ._SENT The_AT0 Department_NN1 recommends_VVZ borrowers_NN2 take_VVI this_DT0 action_NN1 through_PRP the_AT0 online_AJ0 PSLF_NN1 Help_NN1 Tool_NN1 ,_PUN which_DTQ is_VBZ available_AJ0 at_PRP replaced-dns_NP0 /_PUN PSLF_NP0 ._SENT 
Counting_VVG prior_AJ0 payments_NN2 on_PRP additional_AJ0 types_NN2 of_PRF loans_NN2 will_VM0 be_VBI particularly_AV0 important_AJ0 for_PRP borrowers_NN2 who_PNQ have_VHB or_CJC had_VHD loans_NN2 from_PRP the_AT0 Federal_AJ0 Family_NN1 Education_NN1 Loan_NN1 (_PUL FFEL_NP0 )_PUR Program_NN1 ._SENT Around_PRP 60_CRD percent_NN0 of_PRF borrowers_NN2 who_PNQ have_VHB certified_VVN employment_NN1 for_PRP PSLF_AJ0 fall_NN1 into_PRP this_DT0 category_NN1 ._SENT Many_DT0 FFEL_NP0 borrowers_NN2 report_NN1 receiving_VVG inaccurate_AJ0 information_NN1 from_PRP their_DPS servicers_NN2 about_PRP how_AVQ to_TO0 make_VVI progress_NN1 toward_PRP PSLF_NN1 ,_PUN and_CJC a_AT0 recent_AJ0 report_NN1 by_PRP the_AT0 Consumer_NN1 Financial_AJ0 Protection_NN1 Bureau_NN1 (_PUL CFPB_NP0 )_PUR revealed_VVD that_CJT some_DT0 FFEL_NN1 servicers_NN2 have_VHB systematically_AV0 misled_VVN borrowers_NN2 on_PRP accessing_VVG PSLF_NN1 ._SENT Counting_VVG payments_NN2 made_VVN on_PRP FFEL_NN1 loans_NN2 toward_PRP PSLF_NN1 will_VM0 correct_VVI these_DT0 issues_NN2 and_CJC help_NN1 address_NN1 the_AT0 effects_NN2 of_PRF the_AT0 COVID-19_NN1 pandemic_AJ0 on_PRP student_NN1 loan_NN1 borrowers_NN2 ._SENT Payments_NN2 prior_AJ0 to_PRP a_AT0 Direct_AJ0 Loan_NN1 consolidation_NN1 are_VBB also_AV0 covered_VVN by_PRP this_DT0 waiver_NN1 ,_PUN so_CJS it_PNP will_VM0 benefit_VVI those_DT0 who_PNQ consolidated_VVD their_DPS Direct_AJ0 Loans_NN2 and_CJC lost_AJ0 progress_NN1 toward_PRP PSLF_NN1 as_PRP a_AT0 result_NN1 ._SENT 
The_AT0 Department_NN1 will_VM0 start_VVI automatically_AV0 adjusting_VVG payment_NN1 counts_NN2 for_PRP borrowers_NN2 who_PNQ have_VHB already_AV0 consolidated_VVN their_DPS loans_NN2 into_PRP the_AT0 Direct_AJ0 Loan_NN1 Program_NN1 and_CJC certified_VVD some_DT0 employment_NN1 for_PRP PSLF_NN1 ,_PUN and_CJC those_DT0 borrowers_NN2 can_VM0 expect_VVI to_TO0 see_VVI these_DT0 adjustments_NN2 in_PRP their_DPS accounts_NN2 in_PRP the_AT0 coming_AJ0 months_NN2 ._SENT Borrowers_NN2 who_PNQ have_VHB loans_NN2 from_PRP the_AT0 FFEL_NN1 or_CJC Federal_AJ0 Perkins_NP0 Loan_NN1 programs_NN2 will_VM0 also_AV0 have_VHI this_DT0 waiver_NN1 applied_VVD automatically_AV0 ,_PUN but_CJC only_AV0 after_CJS they_PNP have_VHB consolidated_VVN and_CJC submitted_VVN a_AT0 PSLF_AJ0 form_NN1 ,_PUN and_CJC all_DT0 paperwork_NN1 has_VHZ been_VBN processed_VVN ._SENT 
Simplify_VVB what_DTQ it_PNP means_VVZ for_PRP a_AT0 payment_NN1 to_TO0 qualify_VVI for_PRP PSLF_NN1 ._SENT The_AT0 Limited_AJ0 PSLF_NN1 Waiver_NN1 also_AV0 addresses_VVZ another_DT0 concern_NN1 we_PNP have_VHB heard_VVN from_PRP borrowers_NN2 —_PUN that_DT0 too_AV0 many_DT0 payments_NN2 do_VDB not_XX0 count_VVI toward_PRP PSLF_NN1 due_AJ0 to_PRP technical_AJ0 requirements_NN2 around_PRP borrowers_NN2 '_POS choice_NN1 of_PRF payment_NN1 plan_NN1 ,_PUN timing_NN1 ,_PUN and_CJC amount_NN1 of_PRF the_AT0 payment_NN1 ._SENT In_PRP some_DT0 instances_NN2 ,_PUN borrowers_NN2 missed_VVD out_AVP on_PRP credit_NN1 toward_PRP PSLF_NN1 because_CJS their_DPS payments_NN2 were_VBD off_AVP by_PRP a_AT0 penny_NN1 or_CJC two_CRD or_CJC late_AV0 by_PRP only_AV0 a_AT0 few_DT0 days_NN2 ._SENT 
The_AT0 Department_NN1 will_VM0 automatically_AV0 adjust_VVI PSLF_AJ0 payment_NN1 counts_NN2 for_PRP payments_NN2 made_VVN on_PRP or_CJC before_PRP October_NP0 31_CRD ,_PUN 2021_CRD for_PRP borrowers_NN2 affected_VVN by_PRP this_DT0 issue_NN1 who_PNQ have_VHB already_AV0 certified_VVN some_DT0 employment_NN1 for_PRP PSLF_NN1 ._SENT Borrowers_NN2 who_PNQ have_VHB not_XX0 yet_AV0 applied_VVN for_PRP PSLF_AJ0 forgiveness_NN1 or_CJC certified_AJ0 employment_NN1 but_CJC do_VDB so_AV0 by_PRP October_NP0 31_CRD ,_PUN 2022_CRD will_VM0 benefit_VVI from_PRP these_DT0 temporary_AJ0 rules_NN2 as_CJS well_AV0 ._SENT 
Eliminate_VVB barriers_NN2 for_PRP military_AJ0 service_NN1 members_NN2 to_TO0 receive_VVI PSLF_NN1 ._SENT The_AT0 Department_NN1 will_VM0 allow_VVI months_NN2 spent_VVN on_PRP active_AJ0 duty_NN1 to_TO0 count_VVI toward_PRP PSLF_NN1 ,_PUN even_AV0 if_CJS the_AT0 service_NN1 member_NN1 's_POS loans_NN2 were_VBD on_PRP a_AT0 deferment_NN1 or_CJC forbearance_NN1 rather_AV0 than_CJS in_PRP active_AJ0 repayment_NN1 ._SENT This_DT0 change_NN1 addresses_VVZ one_CRD major_AJ0 challenge_NN1 service_NN1 members_NN2 face_VVB in_PRP accessing_VVG PSLF_NN1 ._SENT Service_NN1 members_NN2 on_PRP active_AJ0 duty_NN1 can_VM0 qualify_VVI for_PRP student_NN1 loan_NN1 deferments_NN2 and_CJC forbearances_NN2 that_CJT help_VVB them_PNP through_PRP periods_NN2 in_PRP which_DTQ service_NN1 inhibits_VVZ their_DPS ability_NN1 to_TO0 make_VVI payments_NN2 ._SENT But_CJC too_AV0 often_AV0 ,_PUN members_NN2 of_PRF the_AT0 military_AJ0 find_VVB out_AVP that_CJT those_DT0 same_DT0 deferments_NN2 or_CJC forbearances_NN2 granted_VVN while_CJS they_PNP served_VVD our_DPS country_NN1 did_VDD not_XX0 count_VVI toward_PRP PSLF_NN1 ._SENT This_DT0 change_NN1 ensures_VVZ that_CJT members_NN2 of_PRF the_AT0 military_NN1 will_VM0 not_XX0 need_VVI to_TO0 focus_VVI on_PRP their_DPS student_NN1 loans_NN2 while_CJS serving_VVG our_DPS country_NN1 ._SENT Federal_AJ0 Student_NN1 Aid_NN1 will_VM0 develop_VVI and_CJC implement_VVI a_AT0 process_NN1 to_TO0 address_VVI periods_NN2 of_PRF student_NN1 loan_NN1 deferments_NN2 and_CJC forbearance_NN1 for_PRP active-duty_AJ0 service_NN1 members_NN2 and_CJC will_VM0 update_VVI affected_AJ0 borrowers_NN2 to_TO0 let_VVI them_PNP know_VVI what_DTQ they_PNP need_VVB to_TO0 do_VDI to_TO0 take_VVI advantage_NN1 of_PRF this_DT0 change_NN1 ._SENT 
Automatically_AV0 help_VVB service_NN1 members_NN2 and_CJC other_AJ0 federal_AJ0 employees_NN2 access_NN1 PSLF_NN1 ._SENT Military_AJ0 service_NN1 members_NN2 and_CJC other_AJ0 federal_AJ0 employees_NN2 devote_VVB themselves_PNX to_PRP serving_VVG the_AT0 United_NP0 States_NP0 ,_PUN and_CJC we_PNP should_VM0 make_VVI it_PNP as_CJS easy_AJ0 as_CJS possible_AJ0 for_PRP them_PNP to_TO0 get_VVI PSLF_NN1 ._SENT Next_ORD year_NN1 ,_PUN the_AT0 Department_NN1 will_VM0 begin_VVI automatically_AV0 giving_VVG federal_AJ0 employees_NN2 credit_VVB for_PRP PSLF_NN1 by_PRP matching_AJ0 Department_NN1 of_PRF Education_NN1 data_NN0 with_PRP information_NN1 held_VVN by_PRP other_AJ0 federal_AJ0 agencies_NN2 about_PRP service_NN1 members_NN2 and_CJC the_AT0 federal_AJ0 workforce_NN1 ._SENT To_PRP date_NN1 ,_PUN approximately_AV0 110_CRD ,_PUN 000_CRD federal_AJ0 employees_NN2 and_CJC 17_CRD ,_PUN 000_CRD service_NN1 members_NN2 have_VHB certified_VVN some_DT0 employment_NN1 toward_PRP PSLF_NN1 ._SENT These_DT0 matches_NN2 will_VM0 help_VVI the_AT0 Department_NN1 identify_VVI others_NN2 who_PNQ may_VM0 also_AV0 be_VBI eligible_AJ0 but_CJC cannot_AJ0 benefit_NN1 automatically_AV0 ,_PUN like_PRP those_DT0 with_PRP FFEL_NN1 loans_NN2 ._SENT 
Review_VVB Denied_AJ0 PSLF_NN1 Applications_NN2 and_CJC Identify_VVB and_CJC Correct_VVB Errors_NN2 in_PRP PSLF_AJ0 Processing_NN1 ._SENT Errors_NN2 in_PRP the_AT0 review_NN1 and_CJC processing_NN1 of_PRF PSLF_AJ0 applications_NN2 has_VHZ been_VBN a_AT0 particularly_AV0 worrisome_AJ0 barrier_NN1 to_PRP PSLF_AJ0 access_NN1 ._SENT Many_DT0 borrowers_NN2 report_VVB discrepancies_NN2 in_PRP their_DPS PSLF_AJ0 payment_NN1 counts_NN2 ,_PUN and_CJC PHEAA_NP0 ,_PUN the_AT0 student_NN1 loan_NN1 servicer_NN1 responsible_AJ0 for_PRP processing_VVG PSLF_AJ0 payments_NN2 ,_PUN has_VHZ entered_VVN into_PRP a_AT0 settlement_NN1 with_PRP the_AT0 Massachusetts_NP0 Attorney_NN1 General_AJ0 to_TO0 review_VVI PSLF_AJ0 applications_NN2 for_PRP potential_AJ0 errors_NN2 ._SENT FSA_NP0 will_VM0 be_VBI transitioning_VVG PSLF_AJ0 accounts_NN2 away_AV0 from_PRP PHEAA_NN1 to_PRP a_AT0 new_AJ0 servicer_NN1 ._SENT 
Under_PRP Secretary_NP0 Cardona_NP0 's_POS leadership_NN1 ,_PUN the_AT0 Department_NN1 is_VBZ committed_VVN to_PRP holding_VVG all_DT0 student_NN1 loan_NN1 servicers_NN2 to_PRP high_AJ0 standards_NN2 of_PRF quality_NN1 and_CJC accountability_NN1 ,_PUN and_CJC that_DT0 includes_VVZ PSLF_AJ0 servicing_NN1 ._SENT Today_AV0 ,_PUN the_AT0 Department_NN1 is_VBZ announcing_VVG that_CJT it_PNP will_VM0 complete_VVI a_AT0 review_NN1 of_PRF all_DT0 denied_AJ0 PSLF_NN1 applications_NN2 and_CJC PSLF_AJ0 processing_NN1 practices_NN2 to_TO0 identify_VVI and_CJC address_VVI errors_NN2 ._SENT This_DT0 will_VM0 include_VVI an_AT0 internal_AJ0 data_NN0 review_NN1 on_PRP denied_AJ0 PSLF_NN1 applications_NN2 and_CJC an_AT0 independent_AJ0 external_AJ0 review_NN1 of_PRF PSLF_AJ0 processing_NN1 ._SENT Borrowers_NN2 who_PNQ believe_VVB there_EX0 have_VHB been_VBN errors_NN2 in_PRP processing_VVG their_DPS PSLF_AJ0 application_NN1 after_PRP the_AT0 Department_NN1 first_ORD conducts_VVZ the_AT0 internal_AJ0 and_CJC external_AJ0 reviews_NN2 described_VVN above_AV0 will_VM0 be_VBI able_AJ0 to_TO0 use_VVI an_AT0 interim_AJ0 reconsideration_NN1 process_NN1 to_TO0 receive_VVI a_AT0 second_ORD individual_AJ0 review_NN1 next_ORD year_NN1 ._SENT A_AT0 permanent_AJ0 reconsideration_NN1 process_NN1 is_VBZ under_PRP consideration_NN1 in_PRP the_AT0 negotiated_AJ0 rulemaking_AJ0 process_NN1 ._SENT 
To_TO0 further_AV0 strengthen_VVI oversight_NN1 of_PRF PSLF_NN1 ,_PUN the_AT0 Department_NN1 will_VM0 improve_VVI its_DPS reporting_NN1 on_PRP PSLF_NN1 ,_PUN including_PRP information_NN1 on_PRP timelines_NN2 for_PRP processing_NN1 applications_NN2 and_CJC results_NN2 of_PRF servicer_NN1 audits_NN2 ._SENT 
Improve_VVB Outreach_NN1 and_CJC Communication_NN1 with_PRP PSLF-Eligible_AJ0 Borrowers_NN2 ._SENT The_AT0 Department_NN1 wants_VVZ borrowers_NN2 to_TO0 know_VVI about_PRP PSLF_NN1 and_CJC help_VVB those_DT0 who_PNQ may_VM0 be_VBI close_AJ0 to_PRP forgiveness_NN1 take_VVB the_AT0 steps_NN2 they_PNP need_VVB to_TO0 get_VVI relief_NN1 ._SENT Starting_VVG this_DT0 fall_NN1 ,_PUN we_PNP will_VM0 begin_VVI an_AT0 extensive_AJ0 outreach_NN1 campaign_NN1 to_TO0 make_VVI sure_AJ0 borrowers_NN2 are_VBB better_AV0 informed_VVN about_PRP this_DT0 key_AJ0 benefit_NN1 ._SENT This_DT0 will_VM0 include_VVI emailing_AJ0 borrowers_NN2 who_PNQ have_VHB hit_VVN 120_CRD PSLF-eligible_AJ0 payments_NN2 during_PRP the_AT0 pause_NN1 but_CJC need_VVB to_TO0 verify_VVI their_DPS employment_NN1 to_TO0 receive_VVI forgiveness_NN1 ._SENT ED_NP0 will_VM0 also_AV0 notify_VVI borrowers_NN2 about_PRP any_DT0 additional_AJ0 payments_NN2 we_PNP are_VBB able_AJ0 to_TO0 automatically_AV0 count_VVI and_CJC the_AT0 option_NN1 for_PRP reconsideration_NN1 of_PRF denied_AJ0 applications_NN2 ,_PUN as_CJS applicable_AJ0 ._SENT We_PNP will_VM0 also_AV0 work_VVI to_TO0 ensure_VVI that_CJT all_DT0 potentially_AV0 eligible_AJ0 borrowers_NN2 are_VBB aware_AJ0 of_PRF the_AT0 improvements_NN2 to_PRP PSLF_NN1 and_CJC tools_NN2 available_AJ0 to_PRP them_PNP ._SENT 
Simplify_VVB the_AT0 PSLF_AJ0 Application_NN1 Process_NN1 ._SENT We_PNP can_VM0 and_CJC should_VM0 make_VVI it_PNP easier_AJC for_PRP borrowers_NN2 to_TO0 apply_VVI for_PRP PSLF_NN1 ._SENT In_PRP the_AT0 coming_AJ0 year_NN1 ,_PUN FSA_NP0 will_VM0 make_VVI several_DT0 improvements_NN2 that_CJT will_VM0 create_VVI a_AT0 smoother_AJC application_NN1 process_NN1 ._SENT These_DT0 include_VVB working_VVG with_PRP local_AJ0 governments_NN2 ,_PUN state_NN1 education_NN1 agencies_NN2 ,_PUN school_NN1 districts_NN2 ,_PUN labor_NN1 unions_NN2 ,_PUN and_CJC others_NN2 to_TO0 improve_VVI FSA_NP0 's_POS database_NN1 of_PRF qualifying_AJ0 employers_NN2 and_CJC creating_VVG an_AT0 option_NN1 to_TO0 digitally_AV0 sign_VVI PSLF_AJ0 applications_NN2 ._SENT ED_NP0 will_VM0 also_AV0 explore_VVI other_AJ0 improvements_NN2 ,_PUN like_PRP allowing_VVG employers_NN2 to_TO0 sign_VVI employment_NN1 certification_NN1 forms_NN2 on_PRP behalf_NN1 of_PRF their_DPS employees_NN2 and_CJC automating_VVG PSLF_AJ0 certification_NN1 for_PRP state_NN1 ,_PUN local_AJ0 ,_PUN and_CJC tribal_AJ0 government_NN1 employees_NN2 ._SENT 
Make_VVB Long-Term_AJ0 Improvements_NN2 to_PRP PSLF_NN1 through_PRP Rulemaking_NN1 ._SENT In_PRP addition_NN1 to_PRP the_AT0 executive_AJ0 actions_NN2 outlined_VVN here_AV0 ,_PUN ED_NP0 plans_VVZ to_TO0 continue_VVI transforming_VVG PSLF_NN1 through_PRP the_AT0 negotiated_AJ0 rulemaking_AJ0 process_NN1 ._SENT This_DT0 week_NN1 ,_PUN ED_NP0 began_VVD the_AT0 first_ORD session_NN1 of_PRF negotiated_AJ0 rulemaking_NN1 ,_PUN which_DTQ includes_VVZ PSLF_NN1 on_PRP the_AT0 agenda_NN1 ._SENT The_AT0 Department_NN1 's_POS regulatory_AJ0 proposal_NN1 includes_VVZ changes_NN2 that_CJT would_VM0 make_VVI it_PNP easier_AJC for_PRP borrowers_NN2 to_TO0 make_VVI progress_NN1 toward_PRP forgiveness_NN1 ,_PUN including_PRP simplifying_VVG qualifying_AJ0 payment_NN1 rules_NN2 and_CJC allowing_VVG certain_AJ0 types_NN2 of_PRF deferments_NN2 and_CJC forbearances_NN2 to_TO0 count_VVI toward_PRP PSLF_NN1 ._SENT 
What_DTQ Borrowers_NN2 Need_VVB to_TO0 Know_VVI ._SENT ED_NP0 will_VM0 roll_VVI out_AVP these_DT0 improvements_NN2 in_PRP groups_NN2 over_PRP the_AT0 coming_AJ0 months_NN2 ._SENT For_PRP more_DT0 information_NN1 ,_PUN please_AV0 visit_NN1 replaced-dns_NN2 /_PUN PSLFWaiver_NN1 ._SENT Borrowers_NN2 should_VM0 also_AV0 ensure_VVI we_PNP have_VHB accurate_AJ0 contact_NN1 information_NN1 on_PRP file_NN1 by_PRP registering_VVG for_PRP an_AT0 FSA_NP0 ID_NN1 at_PRP replaced-dns_NN2 /_PUN create-account_NN1 or_CJC updating_VVG their_DPS replaced-dns_NN2 contact_VVB information_NN1 by_PRP logging_VVG in_AVP and_CJC visiting_VVG replaced-dns_NN2 /_PUN settings_NN2 ._SENT By_PRP creating_VVG an_AT0 account_NN1 ,_PUN we_PNP can_VM0 communicate_VVI with_PRP you_PNP directly_AV0 in_PRP a_AT0 personalized_AJ0 way_NN1 about_PRP how_AVQ this_DT0 waiver_NN1 and_CJC other_AJ0 matters_NN2 might_VM0 affect_VVI you_PNP ._SENT 
The_AT0 Limited_AJ0 PSLF_NN1 Waiver_NN1 will_VM0 be_VBI available_AJ0 to_PRP borrowers_NN2 who_PNQ have_VHB Direct_AJ0 Loans_NN2 ,_PUN Federal_AJ0 Family_NN1 Education_NN1 Loans_NN2 ,_PUN and_CJC Perkins_NP0 Loans_NN2 ._SENT The_AT0 waiver_NN1 applies_VVZ to_PRP loans_NN2 taken_VVN out_AVP by_PRP students_NN2 ._SENT 
You_PNP have_VHB Direct_AJ0 Loans_NN2 and_CJC you_PNP 've_VHB already_AV0 had_VHN some_DT0 PSLF_AJ0 employment_NN1 certified_VVN 
If_CJS you_PNP 've_VHB already_AV0 applied_VVN for_PRP PSLF_NN1 and_CJC had_VHD at_PRP least_AV0 some_DT0 employment_NN1 certified_VVN ,_PUN the_AT0 Department_NN1 will_VM0 award_VVI any_DT0 additional_AJ0 payments_NN2 we_PNP can_VM0 without_PRP further_AJC action_NN1 from_PRP you_PNP ._SENT If_CJS necessary_AJ0 ,_PUN Federal_AJ0 Student_NN1 Aid_NN1 may_VM0 contact_VVI you_PNP to_TO0 ask_VVI you_PNP to_TO0 certify_VVI additional_AJ0 months_NN2 of_PRF employment_NN1 ._SENT 
