# Supplementary material for: Unraveling image construction by modality: Corpus-based diachronic insights into the reports to the Party Congress of China
Source: PLoS One. 2025 Mar 5;20(3):e0316017. doi: 10.1371/journal.pone.0316017 (PMC11882057; doi:10.1371/journal.pone.0316017)
Supplement: S1 File — (ZIP) [file pone.0316017.s001.zip › S1_Fig.zip/Corpus/Annotations/The CRG Annotations/H14AA_POS.txt]

Introduction_NN1 and_CJC General_AJ0 Overview_NN1 
Objective_NN1 
The_AT0 objective_NN1 of_PRF this_DT0 guidebook_NN1 is_VBZ to_TO0 provide_VVI Patient_AJ0 Safety_NN1 Managers_NN2 (_PUL PSMs_NN2 )_PUR and_CJC Patient_AJ0 Safety_NN1 Officers_NN2 (_PUL PSOs_NP0 )_PUR with_PRP an_AT0 understanding_NN1 of_PRF the_AT0 fundamental_AJ0 steps_NN2 of_PRF conducting_VVG Healthcare_NN1 Failure_NN1 Mode_NN1 and_CJC Effect_NN1 Analysis_NN1 (_PUL HFMEA_NP0 )_PUR ._SENT 
Background_NN1 
The_AT0 ability_NN1 to_TO0 proactively_AV0 identify_VVI and_CJC account_VVI for_PRP potential_AJ0 vulnerabilities_NN2 is_VBZ a_AT0 fundamental_AJ0 aspect_NN1 of_PRF high_AJ0 reliability_NN1 and_CJC the_AT0 delivery_NN1 of_PRF safe_AJ0 patient_NN1 care_NN1 ._SENT Failure_NN1 Mode_NN1 and_CJC Effect_NN1 Analysis_NN1 (_PUL FMEA_NP0 )_PUR is_VBZ one_CRD of_PRF the_AT0 most_AV0 widely_AV0 adopted_VVN techniques_NN2 for_PRP conducting_VVG a_AT0 proactive_AJ0 risk_NN1 assessment_NN1 ._SENT FMEA_NP0 is_VBZ a_AT0 systematic_AJ0 process_NN1 used_VVN to_TO0 help_VVI identify_VVI product_NN1 and_CJC process_NN1 problems_NN2 before_CJS they_PNP occur_VVB (_PUL Mikulak_NP0 ,_PUN McDermott_NP0 ,_PUN &_NP0 Beauregard_NP0 2008_CRD )_PUR ._SENT The_AT0 FMEA_NN1 process_NN1 may_VM0 be_VBI used_VVN to_TO0 define_VVI ,_PUN identify_VVB ,_PUN and_CJC eliminate_VVB known_AJ0 or_CJC potential_AJ0 failures_NN2 ,_PUN problems_NN2 ,_PUN or_CJC errors_NN2 in_PRP a_AT0 system_NN1 ,_PUN design_NN1 ,_PUN process_NN1 ,_PUN or_CJC service_NN1 line_NN1 ._SENT The_AT0 VA_NP0 National_AJ0 Center_NN1 for_PRP Patient_NN1 Safety_NN1 (_PUL NCPS_NP0 )_PUR adopted_AJ0 and_CJC modified_AJ0 FMEA_NN1 for_PRP use_NN1 in_PRP the_AT0 healthcare_NN1 environment_NN1 in_PRP 2001_CRD ,_PUN incorporating_VVG concepts_NN2 from_PRP other_AJ0 quality_NN1 and_CJC safety_NN1 tools_NN2 (_PUL e.g._AV0 ,_PUN Root_NN1 Cause_NN1 Analysis_NN1 (_PUL RCA_NP0 )_PUR ,_PUN Hazard_NN1 Analysis_NN1 and_CJC Critical_AJ0 Control_NN1 Point_NN1 (_PUL HACCP_NP0 )_PUR ._SENT The_AT0 tool_NN1 was_VBD named_VVN Healthcare_NN1 Failure_NN1 Mode_NN1 and_CJC Effects_NN2 Analysis_NN1 (_PUL HFMEA_NP0 )_PUR and_CJC is_VBZ uniquely_AV0 suited_VVN to_PRP proactive_AJ0 risk_NN1 assessment_NN1 of_PRF healthcare_NN1 processes_NN2 ._SENT 
Why_AVQ HFMEA_AJ0 ?_SENT 
HFMEA_NP0 is_VBZ a_AT0 healthcare_NN1 focused_VVN tool_NN1 for_PRP proactive_AJ0 risk_NN1 assessment_NN1 ._SENT Unlike_PRP RCA_NP0 ,_PUN HFMEA_NP0 is_VBZ prospective_AJ0 ,_PUN considering_VVG possible_AJ0 risks_NN2 before_CJS they_PNP occur_VVB ._SENT HFMEA_NP0 has_VHZ its_DPS origin_NN1 in_PRP FMEA_NN1 methods_NN2 taken_VVN from_PRP manufacturing_NN1 ,_PUN however_AV0 ,_PUN HFMEA_NP0 has_VHZ key_AJ0 differences_NN2 ._SENT For_PRP example_NN1 ,_PUN the_AT0 processes_NN2 for_PRP assigning_VVG severity_NN1 and_CJC probability_NN1 ,_PUN actions_NN2 and_CJC outcomes_NN2 ,_PUN and_CJC lines_NN2 of_PRF responsibility_NN1 and_CJC accountability_NN1 are_VBB present_AJ0 in_PRP FMEA_NP0 but_CJC were_VBD substantially_AV0 modified_VVN in_PRP the_AT0 HFMEA_AJ0 process_NN1 ._SENT HFMEA_NP0 adds_VVZ a_AT0 decision_NN1 tree_NN1 algorithm_NN1 and_CJC borrows_VVZ the_AT0 hazard_NN1 scoring_VVG matrix_NN1 from_PRP the_AT0 RCA_NP0 process_NN1 ._SENT 
NCPS_NP0 requires_VVZ facilities_NN2 to_TO0 complete_VVI at_PRP least_AV0 one_CRD proactive_AJ0 risk_NN1 assessment_NN1 every_AT0 12_CRD months_NN2 ._SENT However_AV0 ,_PUN The_AT0 Joint_AJ0 Commission_NN1 (_PUL TJC_NP0 )_PUR requires_VVZ facilities_NN2 to_TO0 select_VVI one_CRD high_AJ0 risk_NN1 process_NN1 and_CJC conduct_VVB a_AT0 proactive_AJ0 risk_NN1 assessment_NN1 every_AT0 18_CRD months_NN2 ,_PUN at_PRP a_AT0 minimum_NN1 to_TO0 comply_VVI with_PRP the_AT0 Hospital_NN1 Accreditation_NN1 Program_NN1 requirements_NN2 (_PUL The_AT0 Joint_AJ0 Commission_NN1 ,_PUN 2017_CRD )_PUR ._SENT The_AT0 HFMEA_NP0 process_NN1 ,_PUN when_CJS successfully_AV0 implemented_VVN ,_PUN meets_VVZ the_AT0 requirement_NN1 ._SENT 
*_PUN *_PUN *_PUN Note_VVB :_PUN The_AT0 facility_NN1 should_VM0 submit_VVI the_AT0 completed_AJ0 Healthcare_NN1 Failure_NN1 Mode_NN1 and_CJC Effect_NN1 Analysis_NN1 (_PUL HFMEA_NP0 )_PUR or_CJC proactive_AJ0 risk_NN1 assessment_NN1 (_PUL PRA_NP0 )_PUR as_CJS soon_AV0 as_CJS possible_AJ0 ,_PUN but_CJC no_AV0 later_AV0 than_CJS 3_CRD months_NN2 after_PRP analysis_NN1 completion_NN1 ,_PUN onto_PRP the_AT0 NCPS_NP0 intranet_NN1 site_NN1 replaced-url_NN1 
TJC_NP0 outlines_VVZ several_DT0 key_AJ0 strategies_NN2 for_PRP effective_AJ0 proactive_AJ0 risk_NN1 assessment_NN1 ,_PUN all_DT0 of_PRF which_DTQ are_VBB incorporated_VVN in_PRP the_AT0 HFMEA_AJ0 process_NN1 ._SENT These_DT0 include_VVB describing_VVG a_AT0 chosen_AJ0 process_NN1 ,_PUN identifying_VVG ways_NN2 in_PRP which_DTQ a_AT0 process_NN1 might_VM0 fail_VVI ,_PUN describing_VVG the_AT0 effects_NN2 of_PRF potential_AJ0 failures_NN2 on_PRP patient_NN1 safety_NN1 ,_PUN prioritizing_VVG potential_AJ0 process_NN1 failures_NN2 ,_PUN determining_VVG why_AVQ such_DT0 potential_AJ0 failures_NN2 could_VM0 occur_VVI ,_PUN redesigning_VVG processes_NN2 and_CJC /_PUN or_CJC underlying_AJ0 systems_NN2 ,_PUN and_CJC testing_VVG and_CJC monitoring_VVG redesigned_AJ0 processes_NN2 (_PUL The_AT0 Joint_AJ0 Commission_NN1 ,_PUN 2017_CRD )_PUR ._SENT For_PRP the_AT0 most_AV0 critical_AJ0 risks_NN2 ,_PUN proactive_AJ0 risk_NN1 assessments_NN2 allow_VVB participants_NN2 to_TO0 develop_VVI a_AT0 plan_NN1 to_TO0 identify_VVI probable_AJ0 causes_NN2 ,_PUN redesign_VVB the_AT0 process_NN1 ,_PUN and_CJC test_NN1 changes_NN2 to_TO0 confirm_VVI desired_AJ0 outcomes_NN2 (_PUL The_AT0 Joint_AJ0 Commission_NN1 ,_PUN 2017_CRD )_PUR ._SENT HFMEA_NP0 was_VBD originally_AV0 developed_VVN for_PRP potential_AJ0 risks_NN2 to_PRP patient_NN1 safety_NN1 but_CJC is_VBZ also_AV0 an_AT0 effective_AJ0 technique_NN1 to_TO0 consider_VVI issues_NN2 of_PRF timeliness_NN1 ,_PUN efficiency_NN1 ,_PUN effectiveness_NN1 ,_PUN patient-centeredness_NN1 ,_PUN or_CJC other_AJ0 healthcare_NN1 system_NN1 priorities_NN2 ._SENT HFMEA_NN1 is_VBZ intended_VVN for_PRP users_NN2 of_PRF all_DT0 skill_NN1 levels_NN2 to_TO0 identify_VVI important_AJ0 problems_NN2 and_CJC high-_AJ0 yield_NN1 solutions_NN2 ._SENT 
HFMEA_NN1 Steps_NN2 
The_AT0 5-steps_NN2 to_PRP a_AT0 successful_AJ0 HFMEA_NN1 are_VBB described_VVN below_AV0 ._SENT 
1._CRD Define_VVB the_AT0 topic_NN1 with_PRP a_AT0 clear_AJ0 definition_NN1 of_PRF the_AT0 process_NN1 to_TO0 be_VBI studied_VVN ._SENT 
2._CRD Assemble_VVB a_AT0 multidisciplinary_AJ0 team_NN1 that_CJT includes_VVZ subject_AJ0 matter_NN1 experts_NN2 (_PUL SME_NP0 )_PUR ,_PUN an_AT0 advisor_NN1 ,_PUN a_AT0 recorder_NN1 ,_PUN and_CJC a_AT0 team_NN1 leader_NN1 ._SENT A_AT0 multidisciplinary_AJ0 team_NN1 ensures_VVZ relevant_AJ0 knowledge_NN1 is_VBZ available_AJ0 and_CJC various_AJ0 viewpoints_NN2 are_VBB considered_VVN ._SENT 
3._CRD Graphically_AV0 describe_VVB the_AT0 process_NN1 ._SENT Team_NN1 members_NN2 will_VM0 develop_VVI and_CJC verify_VVI a_AT0 diagram_NN1 of_PRF the_AT0 process_NN1 flow_NN1 ,_PUN which_DTQ is_VBZ the_AT0 Process_NN1 Flow_NN1 Diagram_NN1 ._SENT Each_DT0 step_NN1 in_PRP the_AT0 process_NN1 is_VBZ numbered_VVN ,_PUN sub-processes_NN2 are_VBB identified_VVN ,_PUN and_CJC areas_NN2 within_PRP the_AT0 process_NN1 that_CJT need_VVB attention_NN1 are_VBB identified_VVN ._SENT 
4._CRD Conduct_VVB a_AT0 hazard_NN1 analysis_NN1 and_CJC list_NN1 all_AV0 possible_AJ0 /_PUN potential_AJ0 failure_NN1 modes_NN2 under_PRP the_AT0 sub-processes_NN2 identified_VVN in_PRP step_NN1 3._CRD The_AT0 team_NN1 will_VM0 determine_VVI the_AT0 probability_NN1 and_CJC severity_NN1 of_PRF the_AT0 failure_NN1 modes_NN2 ,_PUN determine_VVB their_DPS potential_AJ0 causes_NN2 when_CJS warranted_VVN ,_PUN and_CJC consider_VVB each_DT0 one_PNI using_VVG the_AT0 HFMEA_NP0 decision_NN1 tree_NN1 ._SENT 
5._CRD Develop_VVB actions_NN2 and_CJC outcome_NN1 measures_NN2 that_CJT will_VM0 eliminate_VVI or_CJC control_VVI each_DT0 failure_NN1 mode_NN1 ._SENT 
Define_VVB the_AT0 Topic_NN1 
The_AT0 first_ORD step_NN1 in_PRP conducting_VVG an_AT0 HFMEA_NN1 is_VBZ to_TO0 identify_VVI and_CJC define_VVI the_AT0 topic_NN1 to_TO0 be_VBI analyzed_VVN ._SENT The_AT0 topic_NN1 should_VM0 represent_VVI a_AT0 high-risk_AJ0 and_CJC /_PUN or_CJC vulnerable_AJ0 area_NN1 and_CJC needs_VVZ to_TO0 include_VVI a_AT0 clear_AJ0 definition_NN1 of_PRF the_AT0 process_NN1 to_TO0 be_VBI studied_VVN ._SENT This_DT0 section_NN1 provides_VVZ guidance_NN1 on_PRP identifying_VVG a_AT0 suitable_AJ0 topic_NN1 ,_PUN which_DTQ includes_VVZ examples_NN2 to_TO0 assist_VVI in_PRP the_AT0 selection_NN1 of_PRF a_AT0 topic_NN1 that_CJT is_VBZ within_PRP an_AT0 appropriate_AJ0 scope_NN1 ._SENT 
1.1_CRD HFMEA_NN1 Project_NN1 Types_NN2 
The_AT0 following_AJ0 list_NN1 represents_VVZ one_CRD way_NN1 to_TO0 initiate_VVI conceptualizing_AJ0 systems_NN2 within_PRP healthcare_NN1 facilities_NN2 ._SENT 
•_PUN System_NN1 –_PUN Analyze_VVB system-wide_AJ0 functions_NN2 that_CJT can_VM0 impact_NN1 patient_NN1 safety_NN1 ,_PUN i.e._AV0 delays_NN2 with_PRP diagnosis_NN1 and_CJC treatment_NN1 ._SENT 
•_PUN Design_NN1 –_PUN Focus_NN1 on_PRP initial_AJ0 design_NN1 processes_NN2 using_VVG systems_NN2 thinking_VVG and_CJC a_AT0 multidisciplinary_AJ0 approach_NN1 ._SENT 
•_PUN Process_VVB –_PUN Consider_VVB processes_NN2 such_DT0 as_PRP medication_NN1 administration_NN1 and_CJC discharge_NN1 planning_NN1 ._SENT 
•_PUN Service_NN1 –_PUN Standardize_VVB services_NN2 when_CJS variability_NN1 of_PRF a_AT0 product_NN1 or_CJC service_NN1 performance_NN1 poses_VVZ a_AT0 patient_NN1 safety_NN1 risk_NN1 ._SENT 
•_PUN Software_NN1 –_PUN Assess_VVB electronic_AJ0 health_NN1 record_NN1 (_PUL EHR_NP0 )_PUR software_NN1 vulnerabilities_NN2 ._SENT 
1.2_CRD Identifying_VVG Potential_AJ0 HFMEA_NN1 Topics_NN2 
There_EX0 are_VBB many_DT0 sources_NN2 available_AJ0 to_TO0 help_VVI the_AT0 team_NN1 identify_VVI topics_NN2 to_TO0 analyze_VVI ._SENT For_PRP example_NN1 ,_PUN the_AT0 ECRI_AJ0 Institute_NN1 publishes_VVZ an_AT0 annual_AJ0 list_NN1 of_PRF the_AT0 "_PUQ Top_AJ0 10_CRD Patient_NN1 Safety_NN1 Concerns_NN2 ,_PUN "_PUQ which_DTQ highlights_VVZ potential_AJ0 risks_NN2 across_PRP the_AT0 continuum_NN1 of_PRF care_NN1 (_PUL 2019_CRD )_PUR ;_PUN this_DT0 list_NN1 may_VM0 help_VVI identify_VVI high_AJ0 priority_NN1 topics_NN2 or_CJC concerns_NN2 ._SENT Topics_NN2 may_VM0 also_AV0 be_VBI identified_VVN using_VVG the_AT0 following_AJ0 list_NN1 of_PRF sources_NN2 :_PUN 
•_PUN Topics_NN2 may_VM0 be_VBI identified_VVN during_PRP the_AT0 RCA_NP0 process_NN1 
•_PUN Review_NN1 and_CJC /_PUN or_CJC trending_VVG of_PRF patient_NN1 safety_NN1 event_NN1 reports_NN2 or_CJC other_AJ0 event_NN1 reporting_NN1 systems_NN2 
•_PUN Review_NN1 of_PRF readmission_NN1 and_CJC patient_NN1 advocate_NN1 data_NN0 
•_PUN Solicit_VVB ideas_NN2 from_PRP leaders_NN2 and_CJC staff_NN0 about_PRP hazards_NN2 which_DTQ are_VBB likely_AJ0 to_TO0 cause_VVI injury_NN1 or_CJC illness_NN1 if_CJS they_PNP are_VBB not_XX0 effectively_AV0 controlled_VVN 
•_PUN Evaluate_VVB risks_NN2 with_PRP new_AJ0 or_CJC existing_AJ0 products_NN2 ,_PUN processes_NN2 ,_PUN and_CJC systems_NN2 that_CJT have_VHB a_AT0 potential_NN1 to_TO0 fail_VVI (_PUL Preferably_AV0 ,_PUN this_DT0 is_VBZ done_VDN prior_AV0 to_PRP implementation_NN1 of_PRF a_AT0 new_AJ0 product_NN1 ,_PUN process_NN1 ,_PUN or_CJC system_NN1 )_PUR 
•_PUN Review_NP0 TJC_NP0 sentinel_NN1 event_NN1 list_NN1 
•_PUN Consider_VVB vulnerabilities_NN2 reported_VVN via_PRP other_AJ0 channels_NN2 
1.3_CRD Determining_VVG the_AT0 Scope_NN1 of_PRF the_AT0 HFMEA_AJ0 Topic_NN1 
After_PRP the_AT0 topic_NN1 is_VBZ identified_VVN ,_PUN consider_VVB the_AT0 following_AJ0 strategies_NN2 to_TO0 further_AV0 investigate_VVI whether_CJS the_AT0 appropriate_AJ0 scope_NN1 was_VBD identified_VVN ._SENT The_AT0 team_NN1 should_VM0 define_VVI clear_AJ0 boundaries_NN2 for_PRP the_AT0 process_NN1 to_TO0 be_VBI examined_VVN ._SENT The_AT0 complexity_NN1 of_PRF the_AT0 process_NN1 and_CJC the_AT0 availability_NN1 of_PRF the_AT0 team_NN1 members_NN2 should_VM0 be_VBI considered_VVN ._SENT For_PRP example_NN1 ,_PUN if_CJS the_AT0 process_NN1 is_VBZ facility-wide_AJ0 ,_PUN the_AT0 team_NN1 may_VM0 choose_VVI to_TO0 focus_VVI on_PRP high_AJ0 priority_NN1 or_CJC high-risk_AJ0 areas_NN2 ._SENT If_CJS the_AT0 process_NN1 is_VBZ complex_AJ0 or_CJC lengthy_AJ0 ,_PUN the_AT0 team_NN1 may_VM0 choose_VVI to_TO0 focus_VVI on_PRP one_CRD or_CJC more_DT0 of_PRF the_AT0 process_NN1 steps_NN2 (_PUL See_VVB Chapter_NN1 3_CRD for_PRP additional_AJ0 information_NN1 )_PUR ._SENT The_AT0 subject_AJ0 matter_NN1 experts_NN2 may_VM0 be_VBI helpful_AJ0 in_PRP refining_VVG the_AT0 scope_NN1 ._SENT 
1.4_CRD Writing_VVG a_AT0 Topic_NN1 Statement_NN1 
Drafting_VVG the_AT0 topic_NN1 statement_NN1 is_VBZ a_AT0 straightforward_AJ0 process_NN1 ._SENT After_PRP identifying_VVG a_AT0 potential_AJ0 scope_NN1 ,_PUN PSMs_NN2 can_VM0 gather_VVI facts_NN2 ,_PUN data_NN0 ,_PUN and_CJC material_NN1 about_PRP the_AT0 scope_NN1 to_TO0 include_VVI consideration_NN1 of_PRF events_NN2 that_CJT have_VHB occurred_VVN at_PRP other_AJ0 facilities_NN2 ._SENT The_AT0 topic_NN1 statement_NN1 should_VM0 include_VVI a_AT0 description_NN1 of_PRF the_AT0 topic_NN1 being_VBG analyzed_VVN and_CJC the_AT0 scope_NN1 of_PRF what_DTQ will_VM0 be_VBI covered_VVN ._SENT Consider_VVB the_AT0 following_AJ0 guidelines_NN2 when_CJS drafting_VVG a_AT0 topic_NN1 statement_NN1 :_PUN 
•_PUN The_AT0 topic_NN1 statement_NN1 should_VM0 describe_VVI what_DTQ process_NN1 is_VBZ being_VBG analyzed_VVN 
•_PUN The_AT0 topic_NN1 statement_NN1 should_VM0 describe_VVI the_AT0 boundaries_NN2 or_CJC scope_NN1 of_PRF what_DTQ will_VM0 be_VBI analyzed_VVN 
•_PUN The_AT0 topic_NN1 statement_NN1 should_VM0 be_VBI clear_AJ0 ,_PUN definitive_AJ0 ,_PUN concise_AJ0 ,_PUN and_CJC leave_VVB no_AT0 room_NN1 for_PRP misinterpretation_NN1 
•_PUN The_AT0 topic_NN1 statement_NN1 should_VM0 be_VBI brief_AJ0 ,_PUN consisting_VVG of_PRF one_CRD or_CJC two_CRD sentences_NN2 
Examples_NN2 of_PRF effective_AJ0 topic_NN1 statements_NN2 are_VBB included_VVN below_AV0 ._SENT 
Example_NN1 1_CRD :_PUN "_PUQ Medication_NN1 error_NN1 prevention_NN1 specifically_AV0 related_VVN to_PRP pharmacy_NN1 assigned_VVN medication_NN1 administration_NN1 times_NN2 ._SENT "_PUQ 
Example_NN1 2_CRD :_PUN "_PUQ Cleaning_NN1 of_PRF non-critical_AJ0 reusable_AJ0 medical_AJ0 equipment_NN1 and_CJC high_AJ0 touch_NN1 surfaces_NN2 in_PRP in-patient_NN1 care_NN1 areas_NN2 ._SENT "_PUQ 
Example_NN1 3_CRD :_PUN "_PUQ Handoff_NN1 of_PRF mental_AJ0 health_NN1 patients_NN2 from_PRP admission_NN1 to_PRP arrival_NN1 on_PRP acute_AJ0 care_NN1 ._SENT "_PUQ 
Assemble_VVB the_AT0 Team_NN1 
The_AT0 composition_NN1 of_PRF the_AT0 team_NN1 should_VM0 be_VBI multidisciplinary_AJ0 and_CJC the_AT0 number_NN1 of_PRF people_NN0 on_PRP a_AT0 team_NN1 depends_VVZ on_PRP the_AT0 scope_NN1 of_PRF the_AT0 process_NN1 being_VBG reviewed_VVN (_PUL QAPI_NP0 ,_PUN 2013_CRD )_PUR ._SENT There_EX0 should_VM0 be_VBI at_PRP least_AV0 one_CRD representative_NN1 from_PRP each_DT0 employee_NN1 group_NN1 involved_VVN in_PRP the_AT0 process_NN1 ._SENT For_PRP example_NN1 ,_PUN if_CJS the_AT0 HFMEA_NN1 is_VBZ aimed_VVN at_PRP the_AT0 process_NN1 of_PRF assessing_VVG residents_NN2 in_PRP a_AT0 Community_NN1 Living_VVG Center_NN1 for_PRP fall_NN1 risk_NN1 and_CJC protecting_VVG those_DT0 residents_NN2 found_VVD to_TO0 be_VBI at_PRP a_AT0 high_AJ0 risk_NN1 ,_PUN the_AT0 team_NN1 should_VM0 include_VVI clinical_AJ0 staff_NN0 such_DT0 as_PRP representatives_NN2 from_PRP Nursing_NN1 (_PUL RN_NP0 and_CJC LPN_NP0 or_CJC CNA_NP0 )_PUR ,_PUN Medicine_NN1 ,_PUN Environmental_AJ0 Management_NN1 Services_NN2 ,_PUN Physical_AJ0 Medicine_NN1 and_CJC Rehabilitation_NN1 Services_NN2 ,_PUN and_CJC Behavioral_AJ0 Health_NN1 Services_NN2 ._SENT 
2.1_CRD Advisor_NN1 
Typically_AV0 ,_PUN the_AT0 facility_NN1 PSM_NN1 serves_VVZ as_PRP the_AT0 team_NN1 's_POS advisor_NN1 ._SENT The_AT0 primary_AJ0 responsibilities_NN2 of_PRF the_AT0 advisor_NN1 are_VBB to_TO0 define_VVI the_AT0 project_NN1 topic_NN1 and_CJC scope_NN1 ,_PUN assemble_VVB the_AT0 project_NN1 team_NN1 ,_PUN orient_VVB team_NN1 members_NN2 to_PRP the_AT0 process_NN1 ,_PUN and_CJC provide_VVB consultation_NN1 to_PRP the_AT0 team_NN1 throughout_PRP the_AT0 process_NN1 ._SENT The_AT0 advisor_NN1 should_VM0 provide_VVI the_AT0 team_NN1 with_PRP a_AT0 clear_AJ0 vision_NN1 of_PRF the_AT0 task_NN1 ._SENT The_AT0 advisor_NN1 initiates_VVZ the_AT0 process_NN1 and_CJC works_NN0 with_PRP hospital_NN1 leadership_NN1 to_TO0 gain_VVI support_NN1 and_CJC escalate_VVB issues_NN2 as_CJS necessary_AJ0 ._SENT Understanding_VVG the_AT0 HFMEA_NN1 requirements_NN2 is_VBZ an_AT0 important_AJ0 characteristic_NN1 of_PRF an_AT0 effective_AJ0 advisor_NN1 ._SENT Specific_AJ0 responsibilities_NN2 of_PRF the_AT0 advisor_NN1 include_VVB :_PUN 
•_PUN Identifying_VVG the_AT0 high-vulnerability_AJ0 topic_NN1 /_PUN process_NN1 (_PUL in_PRP consultation_NN1 with_PRP the_AT0 Medical_AJ0 Center_NN1 Director_NN1 )_PUR 
•_PUN Obtaining_VVG leadership_NN1 support_NN1 to_TO0 ensure_VVI the_AT0 topic_NN1 aligns_VVZ with_PRP leadership_NN1 goals_NN2 
•_PUN Assembling_VVG a_AT0 multi-disciplinary_AJ0 team_NN1 with_PRP subject_AJ0 matter_NN1 experts_NN2 (_PUL and_CJC individuals_NN2 who_PNQ are_VBB unfamiliar_AJ0 with_PRP the_AT0 process_NN1 )_PUR 
•_PUN Completing_VVG the_AT0 charter_NN1 memo_NN1 and_CJC obtaining_VVG Director_NN1 concurrence_NN1 
•_PUN Requesting_VVG supervisor_NN1 support_NN1 for_PRP team_NN1 member_NN1 participation_NN1 
•_PUN Providing_VVG orientation_NN1 /_PUN overview_NN1 of_PRF the_AT0 HFMEA_AJ0 process_NN1 to_PRP team_NN1 members_NN2 
•_PUN Supporting_VVG the_AT0 team_NN1 with_PRP ongoing_AJ0 consultation_NN1 
2.2_CRD Team_NN1 Leader_NN1 
The_AT0 advisor_NN1 appoints_VVZ the_AT0 team_NN1 leader_NN1 and_CJC ensures_VVZ a_AT0 clear_AJ0 understanding_NN1 of_PRF the_AT0 processes_NN2 being_VBG reviewed_VVN ._SENT The_AT0 team_NN1 leader_NN1 guides_VVZ the_AT0 team_NN1 and_CJC serves_VVZ as_PRP the_AT0 project_NN1 manager_NN1 ._SENT It_PNP is_VBZ important_AJ0 that_CJT the_AT0 team_NN1 leader_NN1 understand_VVB the_AT0 HFMEA_NN1 process_NN1 and_CJC can_VM0 facilitate_VVI the_AT0 team_NN1 ,_PUN as_CJS needed_VVN ._SENT The_AT0 team_NN1 leader_NN1 's_POS responsibilities_NN2 include_VVB :_PUN 
•_PUN Arranging_VVG meeting_NN1 times_NN2 and_CJC location_NN1 
•_PUN Setting_VVG and_CJC maintaining_VVG ground_NN1 rules_NN2 for_PRP meetings_NN2 
•_PUN Keeping_VVG the_AT0 team_NN1 on_PRP task_NN1 and_CJC within_PRP the_AT0 timeline_NN1 
•_PUN Using_VVG the_AT0 HFMEA_NN1 tools_NN2 and_CJC cognitive_AJ0 aides_NN2 developed_VVN by_PRP NCPS_NP0 
•_PUN Facilitating_VVG the_AT0 use_NN1 of_PRF materials_NN2 (_PUL e.g._AV0 ,_PUN flipcharts_NN2 and_CJC sticky_AJ0 notes_NN2 )_PUR for_PRP flowcharts_NN2 and_CJC diagrams_NN2 
•_PUN Summarizing_VVG the_AT0 work_NN1 completed_VVN and_CJC identifying_VVG next_ORD steps_NN2 
•_PUN Writing_VVG the_AT0 final_AJ0 HFMEA_NN1 summary_NN1 for_PRP leadership_NN1 review_NN1 
•_PUN Consulting_VVG with_PRP the_AT0 advisor_NN1 
2.3_CRD Subject_NN1 Matter_NN1 Experts_NN2 
Subject_AJ0 matter_NN1 experts_NN2 (_PUL SME_NP0 )_PUR are_VBB staff_NN0 who_PNQ have_VHB immediate_AJ0 experience_NN1 with_PRP the_AT0 process_NN1 being_VBG analyzed_VVN or_CJC who_PNQ bring_VVB additional_AJ0 knowledge_NN1 ,_PUN experience_NN1 ,_PUN or_CJC points_NN2 of_PRF view_NN1 that_CJT will_VM0 benefit_VVI the_AT0 team_NN1 ._SENT Including_PRP SMEs_NN2 who_PNQ are_VBB involved_VVN directly_AV0 in_PRP the_AT0 process_NN1 being_VBG analyzed_VVN helps_VVZ the_AT0 team_NN1 to_TO0 understand_VVI the_AT0 process_NN1 steps_NN2 (_PUL as_CJS planned_VVN and_CJC as_AV0 actually_AV0 carried_VVN out_AVP )_PUR ._SENT If_CJS possible_AJ0 ,_PUN SMEs_NN2 should_VM0 be_VBI included_VVN from_PRP multiple_AJ0 shifts_NN2 to_TO0 gain_VVI a_AT0 true_AJ0 perspective_NN1 of_PRF topic_NN1 being_VBG analyzed_VVN ._SENT The_AT0 experiences_NN2 of_PRF staff_NN0 working_VVG during_PRP the_AT0 day_NN1 may_VM0 be_VBI much_AV0 different_AJ0 than_CJS what_DTQ happens_VVZ during_PRP the_AT0 evening_NN1 and_CJC night_NN1 shifts_NN2 (_PUL QAPI_NP0 ,_PUN 2013_CRD )_PUR ._SENT The_AT0 staff_NN0 selected_VVN to_TO0 serve_VVI as_PRP the_AT0 SME_NP0 team_NN1 members_NN2 should_VM0 have_VHI day-to-day_AJ0 responsibilities_NN2 for_PRP completing_VVG one_CRD or_CJC more_DT0 steps_NN2 in_PRP the_AT0 process_NN1 under_PRP analysis_NN1 ._SENT Effective_AJ0 SME_NP0 team_NN1 members_NN2 :_PUN 
•_PUN Have_VHB personal_AJ0 knowledge_NN1 of_PRF what_DTQ happens_VVZ in_PRP the_AT0 process_NN1 ,_PUN including_PRP differences_NN2 between_PRP work_NN1 as_CJS performed_VVN and_CJC as_AV0 planned_VVN 
•_PUN Are_VBB vital_AJ0 to_PRP the_AT0 project_NN1 success_NN1 
•_PUN Must_VM0 be_VBI allowed_VVN a_AT0 flexible_AJ0 schedule_NN1 to_TO0 participate_VVI fully_AV0 in_PRP team_NN1 meetings_NN2 and_CJC work_NN1 required_VVN outside_AV0 of_PRF recurring_AJ0 team_NN1 meetings_NN2 
Team_NN1 participation_NN1 can_VM0 be_VBI demanding_AJ0 ,_PUN and_CJC supervisors_NN2 must_VM0 be_VBI made_VVN aware_AJ0 of_PRF the_AT0 time_NN1 commitment_NN1 when_CJS they_PNP are_VBB selecting_VVG individuals_NN2 to_TO0 serve_VVI on_PRP the_AT0 team_NN1 ._SENT 
2.4_CRD Recorder_NN1 
The_AT0 recorder_NN1 is_VBZ responsible_AJ0 for_PRP documentation_NN1 during_PRP the_AT0 working_AJ0 sessions_NN2 ,_PUN taking_VVG minutes_NN2 ,_PUN and_CJC distributing_VVG the_AT0 information_NN1 to_PRP the_AT0 team_NN1 ._SENT The_AT0 recorder_NN1 is_VBZ responsible_AJ0 for_PRP :_PUN 
•_PUN Updating_VVG flip_NN1 charts_NN2 ,_PUN worksheets_NN2 ,_PUN and_CJC process_NN1 flow_NN1 diagrams_NN2 throughout_PRP the_AT0 working_AJ0 sessions_NN2 and_CJC between_PRP meetings_NN2 
•_PUN Notating_VVG the_AT0 process_NN1 flow_NN1 diagram_NN1 and_CJC documenting_VVG the_AT0 hazard_NN1 analysis_NN1 decisions_NN2 
•_PUN Recording_VVG the_AT0 actions_NN2 and_CJC outcome_NN1 measures_NN2 
•_PUN Using_VVG the_AT0 HFMEA_NP0 numbering_NN1 scheme_NN1 
•_PUN Recording_VVG any_DT0 necessary_AJ0 information_NN1 
•_PUN Assisting_VVG the_AT0 team_NN1 leader_NN1 to_TO0 stay_VVI on_PRP the_AT0 timeline_NN1 
2.5_CRD HFMEA_NN1 Cover_NN1 Sheet_NN1 
The_AT0 cover_NN1 sheet_NN1 is_VBZ used_VVN to_TO0 record_VVI the_AT0 administrative_AJ0 information_NN1 about_PRP the_AT0 HFMEA_NN1 ._SENT Administrative_AJ0 information_NN1 includes_VVZ the_AT0 topic_NN1 statement_NN1 ,_PUN dates_NN2 started_VVD and_CJC completed_VVD ,_PUN team_NN1 members_NN2 and_CJC designations_NN2 ,_PUN and_CJC other_AJ0 information_NN1 ._SENT When_CJS completing_VVG the_AT0 topic_NN1 sheet_NN1 ,_PUN teams_NN2 should_VM0 include_VVI the_AT0 following_AJ0 information_NN1 :_PUN 
•_PUN The_AT0 final_AJ0 topic_NN1 statement_NN1 
•_PUN A_AT0 list_NN1 of_PRF all_DT0 team_NN1 members_NN2 ,_PUN their_DPS position_NN1 titles_NN2 ,_PUN and_CJC contact_NN1 information_NN1 
•_PUN Designation_NN1 of_PRF team_NN1 leader_NN1 and_CJC team_NN1 recorder_NN1 
•_PUN Self-certification_AJ0 that_CJT all_DT0 affected_AJ0 areas_NN2 of_PRF the_AT0 process_NN1 being_VBG examined_VVN are_VBB represented_VVN on_PRP the_AT0 team_NN1 
•_PUN Self-certification_AJ0 that_CJT members_NN2 at_PRP various_AJ0 levels_NN2 within_PRP the_AT0 organization_NN1 with_PRP different_AJ0 types_NN2 of_PRF knowledge_NN1 are_VBB included_VVN on_PRP the_AT0 team_NN1 
•_PUN Annotation_NN1 of_PRF the_AT0 official_AJ0 date_NN1 the_AT0 HFMEA_NN1 was_VBD started_VVN and_CJC the_AT0 date_NN1 it_PNP was_VBD completed_VVN 
