# Supplementary material for: Unraveling image construction by modality: Corpus-based diachronic insights into the reports to the Party Congress of China
Source: PLoS One. 2025 Mar 5;20(3):e0316017. doi: 10.1371/journal.pone.0316017 (PMC11882057; doi:10.1371/journal.pone.0316017)
Supplement: S1 File — (ZIP) [file pone.0316017.s001.zip › S1_Fig.zip/Corpus/Annotations/The CRG Annotations/H16AA_POS.txt]

Section_NN1 Two_CRD :_PUN Priorities_NN2 ,_PUN Performance_NN1 Indicators_NN2 ,_PUN and_CJC Cross-Agency_AJ0 Priority_NN1 Goals_NN2 
Priority_NN1 1_CRD :_PUN Strengthen_VVB and_CJC broaden_VVB the_AT0 Federal_AJ0 housing_NN1 safety_NN1 net_NN1 for_PRP people_NN0 in_PRP need_NN1 ._SENT 
Increase_NN1 access_NN1 to_PRP safe_AJ0 ,_PUN stable_AJ0 ,_PUN and_CJC affordable_AJ0 housing_NN1 for_PRP those_DT0 at_PRP high_AJ0 risk_NN1 of_PRF homelessness_NN1 or_CJC housing_NN1 instability_NN1 ._SENT 
LEADING_VVG THIS_DT0 PRIORITY_NN1 
Program_NN1 Offices_NN2 
Office_NN1 of_PRF Community_NN1 Planning_NN1 and_CJC Development_NN1 Office_NN1 of_PRF Housing_NN1 
Office_NN1 of_PRF Public_AJ0 and_CJC Indian_AJ0 Housing_NN1 
OVERVIEW_NN1 
One_CRD of_PRF HUD_NP0 's_POS core_NN1 functions_NN2 is_VBZ to_TO0 provide_VVI a_AT0 safety_NN1 net_NN1 for_PRP households_NN2 when_CJS they_PNP need_VVB it_PNP ,_PUN and_CJC help_VVB people_NN0 gain_VVI access_NN1 to_PRP safe_AJ0 ,_PUN affordable_AJ0 ,_PUN and_CJC stable_AJ0 housing_NN1 ._SENT HUD_NP0 aims_VVZ to_TO0 address_VVI the_AT0 housing_NN1 crisis_NN1 for_PRP our_DPS Nation_NN1 's_VBZ most_AV0 vulnerable_AJ0 groups_NN2 ,_PUN including_PRP people_NN0 of_PRF color_NN1 with_PRP low_AJ0 incomes_NN2 ;_PUN Tribal_AJ0 communities_NN2 ;_PUN 4_CRD immigrants_NN2 ;_PUN people_NN0 with_PRP disabilities_NN2 ;_PUN people_NN0 fleeing_VVG domestic_AJ0 violence_NN1 ,_PUN sexual_AJ0 violence_NN1 ,_PUN or_CJC human_AJ0 trafficking_NN1 situations_NN2 ;_PUN people_NN0 who_PNQ identify_VVB as_PRP lesbian_AJ0 ,_PUN gay_AJ0 ,_PUN bisexual_AJ0 ,_PUN transgender_NN1 ,_PUN or_CJC queer_AJ0 ;_PUN and_CJC people_NN0 involved_VVN in_PRP the_AT0 criminal_AJ0 justice_NN1 system_NN1 ._SENT 
The_AT0 COVID-19_AJ0 pandemic_AJ0 presented_AJ0 new_AJ0 challenges_NN2 to_PRP our_DPS existing_AJ0 housing_NN1 system_NN1 ._SENT As_CJS this_DT0 health_NN1 and_CJC economic_AJ0 crisis_NN1 worsens_VVZ ,_PUN more_DT0 resources_NN2 are_VBB needed_VVN to_TO0 help_VVI those_DT0 experiencing_VVG homelessness_NN1 ,_PUN to_TO0 prevent_VVI homelessness_NN1 ,_PUN and_CJC to_TO0 provide_VVI housing_NN1 stability_NN1 ._SENT This_DT0 includes_VVZ increasing_AJ0 production_NN1 of_PRF and_CJC access_NN1 to_PRP affordable_AJ0 housing_NN1 (_PUL including_PRP Public_AJ0 Housing_NN1 preservation_NN1 and_CJC Manufactured_AJ0 Housing_NN1 )_PUR ,_PUN deploying_VVG Rental_NN1 Assistance_NN1 ,_PUN improving_VVG neighborhood_NN1 choice_NN1 ,_PUN and_CJC addressing_VVG and_CJC fortifying_VVG Fair_AJ0 Housing_NN1 tools_NN2 ,_PUN practices_NN2 ,_PUN and_CJC policies_NN2 ._SENT HUD_NP0 's_POS rental_NN1 assistance_NN1 programs_NN2 help_VVB 4.6_CRD million_CRD low-income_AJ0 families5_NN0 pay_VVB their_DPS rent_NN1 ,_PUN and_CJC over_PRP half_DT0 of_PRF assisted_AJ0 families_NN2 are_VBB elderly_AJ0 or_CJC have_VHB a_AT0 disabled_AJ0 head_NN1 of_PRF household_NN1 ._SENT These_DT0 programs_NN2 provide_VVB safe_AJ0 ,_PUN stable_AJ0 ,_PUN and_CJC affordable_AJ0 housing_NN1 ._SENT HUD_NP0 aims_VVZ to_TO0 expand_VVI the_AT0 number_NN1 of_PRF people_NN0 that_CJT can_VM0 rely_VVI on_PRP the_AT0 Department_NN1 's_POS programs_NN2 :_PUN once_CJS people_NN0 have_VHB stable_AJ0 housing_NN1 ,_PUN they_PNP can_VM0 focus_VVI on_PRP their_DPS families_NN2 ,_PUN jobs_NN2 ,_PUN health_NN1 ,_PUN and_CJC other_AJ0 aspects_NN2 of_PRF life_NN1 ._SENT 
INITIATIVES_NN2 
200_CRD ,_PUN 000_CRD Voucher_NN1 Expansion_NN1 
Increases_VVZ in_PRP median_AJ0 rent_NN1 costs_NN2 has_VHZ outpaced_VVN increases_NN2 in_PRP median_AJ0 renter_NN1 income_NN1 since_PRP 2001_CRD in_PRP nearly_AV0 every_AT0 state_NN1 ._SENT To_TO0 help_VVI address_VVI this_DT0 problem_NN1 ,_PUN the_AT0 Department_NN1 's_POS FY22_AJ0 Budget_NN1 proposes_VVZ to_TO0 expand_VVI the_AT0 Housing_NN1 Choice_NN1 Voucher_NN1 (_PUL HCV_NP0 )_PUR program_NN1 by_PRP increasing_VVG the_AT0 number_NN1 of_PRF vouchers_NN2 available_AJ0 to_PRP those_DT0 who_PNQ currently_AV0 qualify_VVB for_PRP rental_NN1 assistance_NN1 by_PRP 200_CRD ,_PUN 000_CRD units_NN2 ._SENT This_DT0 is_VBZ a_AT0 first_ORD ,_PUN yet_AV0 significant_AJ0 ,_PUN step_NN1 toward_PRP making_VVG housing_NN1 assistance_NN1 available_AJ0 to_PRP families_NN2 currently_AV0 eligible_AJ0 for_PRP the_AT0 Housing_NN1 Choice_NN1 Voucher_NN1 program_NN1 but_CJC do_VDB not_XX0 receive_VVI assistance_NN1 due_AJ0 to_PRP resource_NN1 shortages_NN2 ._SENT 
In_PRP addition_NN1 to_PRP the_AT0 200_CRD ,_PUN 000-voucher_NN1 expansion_NN1 ,_PUN the_AT0 Department_NN1 also_AV0 seeks_VVZ to_PRP leverage_NN1 the_AT0 following_AJ0 existing_AJ0 programs_NN2 :_PUN 
Tenant-Based_AJ0 Rental_NN1 Assistance_NN1 (_PUL Housing_NN1 Choice_NN1 Vouchers_NN2 )_PUR 
Tenant-Based_AJ0 Rental_NN1 Assistance_NN1 (_PUL TBRA_NP0 )_PUR ,_PUN commonly_AV0 known_VVN as_PRP the_AT0 Housing_NN1 Choice_NN1 Vouchers_NN2 (_PUL HCV_NP0 )_PUR program_NN1 is_VBZ primarily_AV0 tenant-based_AJ0 assistance_NN1 ,_PUN which_DTQ means_VVZ HUD_NN1 provides_VVZ assistance_NN1 to_PRP an_AT0 individual_AJ0 household_NN1 rather_AV0 than_CJS tying_VVG assistance_NN1 to_PRP a_AT0 unit_NN1 or_CJC property_NN1 ._SENT HUD_NP0 continues_VVZ to_TO0 take_VVI steps_NN2 to_TO0 improve_VVI the_AT0 operations_NN2 of_PRF the_AT0 voucher_NN1 program_NN1 ,_PUN enhance_VVB systems_NN2 ,_PUN and_CJC streamline_VVB requirements_NN2 to_TO0 reduce_VVI burden_NN1 on_PRP public_AJ0 housing_NN1 agencies_NN2 (_PUL PHAs_NP0 )_PUR ._SENT Improving_VVG these_DT0 key_AJ0 business_NN1 processes_NN2 to_TO0 create_VVI efficiencies_NN2 will_VM0 enable_VVI staff_NN0 to_TO0 focus_VVI on_PRP HCV_NP0 policy_NN1 and_CJC finance_NN1 issues_NN2 and_CJC the_AT0 expanding_AJ0 portfolio_NN1 which_DTQ includes_VVZ the_AT0 200_CRD ,_PUN 000_CRD voucher_NN1 expansion_NN1 ._SENT 
Project-Based_AJ0 Rental_NN1 Assistance_NN1 
The_AT0 Project-Based_AJ0 Rental_NN1 Assistance_NN1 (_PUL PBRA_NP0 )_PUR program_NN1 is_VBZ a_AT0 crucial_AJ0 component_NN1 of_PRF the_AT0 Federal_AJ0 housing_NN1 safety_NN1 net_NN1 for_PRP people_NN0 in_PRP need_NN1 ._SENT The_AT0 PBRA_NN1 program_NN1 provides_VVZ over_PRP 1.2_CRD million_CRD low-income_AJ0 and_CJC very_AV0 low-_AJ0 income_NN1 families_NN2 with_PRP decent_AJ0 ,_PUN safe_AJ0 ,_PUN and_CJC affordable_AJ0 housing_NN1 ._SENT Multifamily_AJ0 housing_NN1 assisted_VVN by_PRP PBRA_NP0 stabilizes_VVZ neighborhood_NN1 affordability_NN1 and_CJC contributes_VVZ to_PRP greater_AJC local_AJ0 economic_AJ0 opportunity_NN1 by_PRP providing_VVG employment_NN1 ,_PUN increasing_VVG the_AT0 buying_AJ0 power_NN1 of_PRF assisted_AJ0 tenants_NN2 in_PRP support_NN1 of_PRF local_AJ0 businesses_NN2 ,_PUN and_CJC increasing_AJ0 local_AJ0 tax_NN1 bases_NN2 ._SENT The_AT0 PBRA_NN1 program_NN1 directly_AV0 contributes_VVZ to_PRP job_NN1 creation_NN1 and_CJC retention_NN1 in_PRP the_AT0 fields_NN2 of_PRF property_NN1 management_NN1 ,_PUN maintenance_NN1 ,_PUN general_AJ0 construction_NN1 ,_PUN and_CJC contract_NN1 work_NN1 such_DT0 as_PRP landscaping_NN1 ,_PUN pest_NN1 control_NN1 ,_PUN security_NN1 ,_PUN snow_NN1 removal_NN1 ,_PUN equipment_NN1 servicing_NN1 ,_PUN legal_AJ0 representation_NN1 ,_PUN and_CJC property_NN1 insurance_NN1 ._SENT This_DT0 creates_VVZ reliable_AJ0 sources_NN2 of_PRF rental_NN1 income_NN1 to_PRP tenants_NN2 and_CJC landlords_NN2 ._SENT 
Housing_NN1 for_PRP the_AT0 Elderly_AJ0 (_PUL Section_NN1 202_CRD )_PUR 
The_AT0 Housing_NN1 for_PRP the_AT0 Elderly_AJ0 (_PUL Section_NN1 202_CRD )_PUR program_NN1 is_VBZ currently_AV0 the_AT0 only_AV0 Federally_AV0 funded_VVN program_NN1 that_CJT expressly_AV0 addresses_VVZ the_AT0 need_NN1 for_PRP affordable_AJ0 elderly_AJ0 housing_NN1 ._SENT This_DT0 program_NN1 expands_VVZ the_AT0 supply_NN1 of_PRF affordable_AJ0 housing_NN1 with_PRP supportive_AJ0 services_NN2 for_PRP the_AT0 elderly_AJ0 through_PRP Capital_NN1 Advance_NN1 funding_NN1 and_CJC Project_NN1 Rental_NN1 Assistance_NN1 Contracts_NN2 ._SENT The_AT0 Congregate_VVB Housing_NN1 Services_NN2 Program_NN1 (_PUL CHSP_NP0 )_PUR subsidizes_VVZ the_AT0 cost_NN1 of_PRF supportive_AJ0 services_NN2 that_CJT are_VBB provided_VVN on-site_AJ0 and_CJC in_PRP participants_NN2 '_POS homes_NN2 ,_PUN which_DTQ may_VM0 include_VVI ,_PUN but_CJC are_VBB not_XX0 limited_AJ0 to_TO0 ,_PUN congregate_VVB meals_NN2 ,_PUN housekeeping_NN1 ,_PUN personal_AJ0 assistance_NN1 ,_PUN transportation_NN1 ,_PUN and_CJC case_NN1 management_NN1 ._SENT The_AT0 Department_NN1 's_POS FY22_AJ0 Budget_NN1 request_NN1 proposes_VVZ funding_NN1 to_TO0 continue_VVI to_TO0 offer_VVI grants_NN2 through_PRP the_AT0 Service_NN1 Coordinator_NN1 Program_NN1 and_CJC the_AT0 Congregate_VVB Housing_NN1 Services_NN2 Program_VVB to_TO0 support_VVI independent_AJ0 living_NN1 and_CJC guard_NN1 against_PRP premature_AJ0 transitions_NN2 to_PRP nursing_AJ0 home_NN1 care_NN1 at_PRP properties_NN2 that_CJT do_VDB not_XX0 have_VHI a_AT0 current_AJ0 service_NN1 coordinator_NN1 grant_NN1 or_CJC funds_NN2 allocated_VVN in_PRP their_DPS operating_NN1 budgets_NN2 for_PRP this_DT0 purpose_NN1 ._SENT 
Housing_NN1 for_PRP Persons_NN2 with_PRP Disabilities_NN2 (_PUL Section_NN1 811_CRD )_PUR 
HUD_NP0 's_POS FY22_AJ0 Budget_NN1 request_NN1 proposes_VVZ funding_NN1 for_PRP Section_NN1 811_CRD to_TO0 continue_VVI to_TO0 provide_VVI project-based_AJ0 rental_NN1 assistance_NN1 to_PRP very_AV0 low-_AJ0 and_CJC extremely_AV0 low-income_AJ0 persons_NN2 with_PRP disabilities_NN2 ._SENT The_AT0 program_NN1 covers_VVZ the_AT0 difference_NN1 between_PRP HUD-approved_AJ0 operating_NN1 costs_NN2 of_PRF the_AT0 project_NN1 and_CJC the_AT0 tenants_NN2 '_POS contributions_NN2 toward_PRP rent_NN1 ,_PUN as_CJS well_AV0 as_CJS direct_AJ0 Capital_NN1 Advance_NN1 funding_NN1 for_PRP construction_NN1 ._SENT Smart_AJ0 investments_NN2 in_PRP Section_NN1 811_CRD supportive_AJ0 housing_NN1 align_VVB with_PRP ,_PUN and_CJC complement_NN1 ,_PUN state_NN1 efforts_NN2 to_TO0 provide_VVI home_NN1 and_CJC community-based_AJ0 services_NN2 for_PRP persons_NN2 with_PRP disabilities_NN2 in_PRP independent_AJ0 housing_NN1 settings_NN2 ,_PUN minimizing_VVG the_AT0 need_NN1 to_TO0 institutionalize_VVI this_DT0 vulnerable_AJ0 population_NN1 ._SENT The_AT0 program_NN1 supports_VVZ access_NN1 to_PRP community-based_AJ0 support_NN1 and_CJC services_NN2 ,_PUN such_DT0 as_PRP case_NN1 management_NN1 ,_PUN housekeeping_NN1 ,_PUN and_CJC daily_AJ0 living_AJ0 assistance_NN1 to_TO0 successfully_AV0 live_VVI independently_AV0 in_PRP the_AT0 community_NN1 ._SENT 
Homeless_AJ0 Assistance_NN1 Grants_NN2 
HUD_NP0 's_POS Homeless_AJ0 Assistance_NN1 Grants_NN2 (_PUL HAG_NP0 )_PUR provide_VVB housing_NN1 and_CJC services_NN2 for_PRP vulnerable_AJ0 individuals_NN2 and_CJC families_NN2 who_PNQ are_VBB homeless_AJ0 or_CJC at-risk_AJ0 of_PRF homelessness_NN1 ._SENT The_AT0 Department_NN1 's_POS proposed_AJ0 FY22_AJ0 Budget_NN1 request_NN1 include_VVB Emergency_NN1 Solutions_NN2 Grants_NN2 (_PUL ESG_NP0 )_PUR ,_PUN which_DTQ supports_VVZ over_PRP 350_CRD ,_PUN 000_CRD persons_NN2 in_PRP emergency_NN1 shelter_NN1 each_DT0 year_NN1 ,_PUN and_CJC meet_VVB the_AT0 need_NN1 for_PRP the_AT0 Continuum_NN1 of_PRF Care_NN1 (_PUL CoC_NP0 )_PUR Program_NN1 ,_PUN which_DTQ will_VM0 allow_VVI HUD_NP0 to_TO0 continue_VVI to_TO0 serve_VVI over_PRP 750_CRD ,_PUN 000_CRD people_NN0 experiencing_VVG homelessness_NN1 each_DT0 year_NN1 ._SENT Most_DT0 resources_NN2 will_VM0 be_VBI made_VVN available_AJ0 through_PRP the_AT0 annual_AJ0 CoC_NN1 competition_NN1 targeted_VVN to_PRP the_AT0 following_AJ0 activities_NN2 :_PUN 
•_PUN Providing_VVG resources_NN2 for_PRP CoC-funded_AJ0 projects_NN2 to_PRP partner_NN1 with_PRP other_AJ0 programs_NN2 that_CJT provide_VVB housing_NN1 or_CJC healthcare_NN1 assistance_NN1 ,_PUN including_PRP the_AT0 HCV_NP0 program_NN1 ,_PUN local_AJ0 rental_NN1 assistance_NN1 programs_NN2 ,_PUN and_CJC Community_NN1 Health_NN1 Centers_NN2 ;_PUN 
•_PUN Expanding_AJ0 coordinated_AJ0 entry_NN1 systems_NN2 to_TO0 ensure_VVI that_CJT more_DT0 resources_NN2 ,_PUN including_PRP mainstream_AJ0 housing_NN1 and_CJC health_NN1 care_NN1 services_NN2 and_CJC services_NN2 for_PRP families_NN2 and_CJC individuals_NN2 can_VM0 be_VBI facilitated_VVN through_PRP coordinated_AJ0 entry_NN1 systems_NN2 ;_PUN 
•_PUN Expanding_AJ0 outreach_NN1 assistance_NN1 to_TO0 ensure_VVI that_CJT people_NN0 experiencing_VVG unsheltered_AJ0 homelessness_NN1 can_VM0 access_VVI resources_NN2 ;_PUN 
•_PUN Expanding_AJ0 HMIS_NN1 to_TO0 support_VVI additional_AJ0 data_NN0 collection_NN1 and_CJC support_NN1 ,_PUN particularly_AV0 for_PRP mainstream_AJ0 housing_NN1 and_CJC services_NN2 resources_NN2 ;_PUN 
•_PUN Providing_VVG additional_AJ0 funds_NN2 for_PRP projects_NN2 providing_VVG rapid_AJ0 re-housing_NN1 and_CJC other_AJ0 assistance_NN1 for_PRP people_NN0 fleeing_VVG domestic_AJ0 violence_NN1 ;_PUN and_CJC 
•_PUN Providing_VVG funds_NN2 for_PRP additional_AJ0 Youth_NN1 Homelessness_NN1 Demonstration_NN1 Program_NN1 (_PUL YHDP_NP0 )_PUR projects_NN2 through_PRP a_AT0 separate_AJ0 competition_NN1 ,_PUN including_PRP technical_AJ0 assistance_NN1 to_TO0 improve_VVI system_NN1 responses_NN2 to_PRP youth_NN1 homelessness_NN1 ._SENT 
Public_AJ0 Housing_NN1 Fund_NN1 
Public_AJ0 Housing_NN1 grants_NN2 are_VBB the_AT0 only_AV0 dedicated_AJ0 Federal_AJ0 resource_NN1 available_AJ0 to_PRP PHAs_NN2 to_TO0 operate_VVI and_CJC maintain_VVI the_AT0 Nation_NN1 's_POS public_AJ0 housing_NN1 stock_NN1 ._SENT The_AT0 FY22_AJ0 Budget_NN1 request_NN1 proposes_VVZ to_TO0 cover_VVI the_AT0 day-to-day_AJ0 operational_AJ0 expenses_NN2 as_CJS well_AV0 as_CJS capital_NN1 costs_NN2 associated_VVN with_PRP public_AJ0 housing_NN1 ._SENT The_AT0 Public_AJ0 Housing_NN1 Fund_NN1 will_VM0 provide_VVI payments_NN2 to_PRP nearly_AV0 3_CRD ,_PUN 000_CRD PHAs_NN2 for_PRP the_AT0 operation_NN1 ,_PUN management_NN1 ,_PUN maintenance_NN1 ,_PUN and_CJC capital_NN1 needs_NN2 of_PRF publicly_AV0 owned_VVN affordable_AJ0 rental_NN1 housing_NN1 throughout_PRP the_AT0 United_NP0 States_NP0 and_CJC its_DPS territories_NN2 ._SENT The_AT0 Public_AJ0 Housing_NN1 Fund_NN1 is_VBZ to_TO0 be_VBI allocated_VVN as_PRP grants_NN2 to_TO0 support_VVI operations_NN2 such_DT0 as_PRP :_PUN 
•_PUN Grants_NN2 awarded_VVN for_PRP Operations_NN2 
•_PUN Grants_NN2 awarded_VVN for_PRP Capital_NN1 Needs_NN2 
•_PUN Public_AJ0 Housing_NN1 Grants_VVZ for_PRP Housing_NN1 Health_NN1 Hazards_NN2 
•_PUN Public_AJ0 Housing_NN1 Grants_NN2 for_PRP Lead-Based_AJ0 Paint_NN1 Hazards_NN2 
•_PUN Public_AJ0 Housing_NN1 Grants_NN2 for_PRP Emergencies_NN2 and_CJC Natural_AJ0 Disasters_NN2 
•_PUN Public_AJ0 Housing_NN1 Grants_VVZ for_PRP Safety_NN1 and_CJC Security_NN1 Needs_NN2 
•_PUN Prevention_NN1 ,_PUN Recovery_NN1 and_CJC Transformation_NN1 of_PRF High_AJ0 Risk_NN1 PHAs_NN2 
•_PUN Public_AJ0 Housing_NN1 Operating_NN1 Shortfall_NN1 Funding_NN1 
•_PUN Financial_AJ0 and_CJC Physical_AJ0 Assessment_NN1 
•_PUN Public_AJ0 Housing_NN1 Energy_NN1 and_CJC Water_NN1 Conservation_NN1 
•_PUN Climate_NN1 Resilience_NN1 and_CJC Energy_NN1 Efficiency_NN1 
KEY_AJ0 PERFORMANCE_NN1 INDICATORS_NN2 
To_TO0 help_VVI achieve_VVI this_DT0 priority_NN1 ,_PUN HUD_NP0 has_VHZ established_VVN the_AT0 following_AJ0 performance_NN1 indicators_NN2 :_PUN 
Number_NN1 of_PRF families_NN2 served_VVN through_PRP HUD_NP0 rental_NN1 assistance_NN1 
This_DT0 measure_NN1 will_VM0 track_VVI the_AT0 number_NN1 of_PRF rental_NN1 units_NN2 occupied_VVN by_PRP HUD-assisted_AJ0 households_NN2 ._SENT 
Length_NN1 of_PRF homelessness_NN1 
This_DT0 measure_NN1 will_VM0 track_VVI the_AT0 national_AJ0 average_AJ0 length_NN1 of_PRF homelessness_NN1 in_PRP CoCs_NP0 ._SENT 
Number_NN1 of_PRF people_NN0 experiencing_VVG homelessness_NN1 
This_DT0 measure_NN1 will_VM0 annually_AV0 track_VVI the_AT0 number_NN1 of_PRF people_NN0 experiencing_VVG homelessness_NN1 in_PRP the_AT0 Point-in-_AJ0 Time_NN1 (_PUL PIT_NP0 )_PUR count_NN1 ,_PUN a_AT0 count_NN1 taken_VVN on_PRP a_AT0 single_AJ0 night_NN1 in_PRP January_NP0 each_DT0 year_NN1 ._SENT 
CAP_NN1 GOALS_NN2 ,_PUN STRATEGIC_AJ0 GOALS_NN2 ,_PUN STRATEGIC_AJ0 OBJECTIVES_NN2 ,_PUN AND_CJC AGENCY_NN1 PRIORITY_NN1 GOALS_NN2 
HUD_NP0 is_VBZ currently_AV0 in_PRP the_AT0 process_NN1 of_PRF developing_VVG new_AJ0 strategic_AJ0 goals_NN2 ,_PUN strategic_AJ0 objectives_NN2 ,_PUN and_CJC Agency_NN1 Priority_NN1 Goals_NN2 (_PUL APGs_NN2 )_PUR to_TO0 align_VVI with_PRP the_AT0 strategic_AJ0 priorities_NN2 highlighted_VVN in_PRP the_AT0 FY22_AJ0 Budget_NN1 ._SENT Alignment_NN1 to_PRP Cross-Agency_AJ0 Priority_NN1 Goals_NN2 will_VM0 be_VBI defined_VVN once_CJS the_AT0 President_NN1 's_POS Management_NN1 Agenda_NN1 is_VBZ published_VVN ._SENT 
EVIDENCE_NN1 
HUD_NP0 's_POS Office_NN1 of_PRF Policy_NN1 Development_NN1 and_CJC Research_NN1 (_PUL PD_NP0 &_NP0 R_NP0 )_PUR has_VHZ produced_VVN an_AT0 extensive_AJ0 body_NN1 of_PRF evidence_NN1 on_PRP the_AT0 scope_NN1 of_PRF housing_NN1 needs_NN2 among_PRP renters_NN2 nationally_AV0 ,_PUN how_AVQ HUD_NN1 programs_NN2 meet_VVB those_DT0 needs_NN2 ,_PUN and_CJC how_AVQ those_DT0 programs_NN2 could_VM0 be_VBI enhanced_VVN to_TO0 meet_VVI these_DT0 needs_NN2 in_PRP the_AT0 future_NN1 ._SENT PD_NP0 &_NP0 R_NP0 supplements_VVZ its_DPS surveys_NN2 of_PRF national_AJ0 and_CJC regional_AJ0 market_NN1 activity_NN1 with_PRP biennial_NN1 reports_NN2 to_PRP Congress_NN1 about_PRP households_NN2 with_PRP "_PUQ worst-case_AJ0 housing_NN1 needs_NN2 ._SENT "_PUQ Renter_NN1 households_NN2 with_PRP very_AV0 low_AJ0 incomes_NN2 who_PNQ do_VDB not_XX0 receive_VVI government_NN1 housing_NN1 assistance_NN1 and_CJC who_PNQ pay_VVB more_AV0 than_CJS one-half_CRD of_PRF their_DPS income_NN1 for_PRP rent_NN1 ,_PUN live_VVB in_PRP severely_AV0 inadequate_AJ0 conditions_NN2 ,_PUN or_CJC both_AV0 ,_PUN have_VHB worst_AV0 case_NN1 needs_VVZ for_PRP adequate_AJ0 ,_PUN affordable_AJ0 rental_NN1 housing_NN1 ._SENT Worst-case_AJ0 housing_NN1 needs_NN2 affect_VVB 7.7_CRD million_CRD very_AV0 low-income_AJ0 renter_NN1 households_NN2 ,_PUN with_PRP a_AT0 shrinking_AJ0 proportion_NN1 of_PRF affordable_AJ0 and_CJC available_AJ0 units_NN2 relative_AJ0 to_TO0 need_VVI ._SENT 
Following_VVG the_AT0 completion_NN1 of_PRF preliminary_AJ0 reports_NN2 ,_PUN PD_NP0 &_NP0 R_NP0 produced_VVD follow-up_AJ0 outcomes_NN2 analyses_NN2 for_PRP two_CRD landmark_NN1 studies_NN2 intended_VVN to_TO0 shed_VVI light_NN1 on_PRP improvements_NN2 to_PRP HUD_NP0 's_POS core_NN1 programs_NN2 :_PUN the_AT0 Rent_NN1 Reform_NN1 Demonstration_NN1 and_CJC the_AT0 Rental_NN1 Assistance_NN1 Demonstration_NN1 ._SENT The_AT0 Rent_NN1 Reform_NN1 Demonstration_NN1 was_VBD designed_VVN to_TO0 test_VVI an_AT0 alternative_NN1 to_PRP the_AT0 current_AJ0 HUD-assisted_AJ0 rent_NN1 structure_NN1 to_TO0 assess_VVI its_DPS effect_NN1 on_PRP the_AT0 employment_NN1 ,_PUN earnings_NN2 ,_PUN and_CJC hardship_NN1 of_PRF the_AT0 residents_NN2 that_CJT rely_VVB on_PRP housing_NN1 vouchers_NN2 ._SENT The_AT0 results_NN2 indicate_VVB that_CJT ,_PUN when_CJS the_AT0 findings_NN2 for_PRP all_DT0 four_CRD study_NN1 PHAs_NN2 are_VBB combined_VVN ,_PUN the_AT0 new_AJ0 policy_NN1 generated_VVD a_AT0 small_AJ0 statistically_AV0 significant_AJ0 increase_NN1 in_PRP heads_NN2 of_PRF household_NN1 's_POS quarterly_AJ0 employment_NN1 rate_NN1 ._SENT The_AT0 story_NN1 ,_PUN however_AV0 ,_PUN varied_VVN substantially_AV0 across_PRP locations_NN2 as_CJS there_EX0 were_VBD some_DT0 positive_AJ0 effects_NN2 on_PRP earnings_NN2 in_PRP one_CRD site_NN1 ,_PUN on_PRP earnings_NN2 and_CJC employment_NN1 in_PRP another_DT0 ,_PUN but_CJC not_XX0 in_PRP the_AT0 other_AJ0 two_CRD sites_NN2 ._SENT The_AT0 Rental_NN1 Assistance_NN1 Demonstration_NN1 (_PUL RAD_NP0 )_PUR provides_VVZ PHAs_NN2 with_PRP new_AJ0 options_NN2 for_PRP preserving_VVG Public_AJ0 Housing_NN1 units_NN2 through_PRP conversion_NN1 to_PRP the_AT0 more_AV0 financially_AV0 sustainable_AJ0 project-based_AJ0 Section_NN1 8_CRD assisted_AJ0 housing_NN1 platform_NN1 ._SENT PD_NP0 &_NP0 R_NP0 's_POS evaluation_NN1 shows_VVZ that_CJT as_CJS of_PRF October_NP0 2018_CRD over_PRP 100_CRD ,_PUN 000_CRD units_NN2 of_PRF public_AJ0 housing_NN1 were_VBD converted_VVN to_PRP the_AT0 Section_NN1 8_CRD platform_NN1 under_PRP RAD_NN1 and_CJC over_PRP $_NN0 12.6_CRD billion_CRD was_VBD raised_VVN ,_PUN with_PRP significant_AJ0 leverage_NN1 ,_PUN from_PRP numerous_AJ0 sources_NN2 to_TO0 improve_VVI the_AT0 physical_AJ0 and_CJC financial_AJ0 condition_NN1 of_PRF properties_NN2 ._SENT The_AT0 study_NN1 confirmed_VVD that_CJT the_AT0 physical_AJ0 and_CJC financial_AJ0 condition_NN1 of_PRF converted_AJ0 properties_NN2 improved_VVN ,_PUN and_CJC a_AT0 majority_NN1 of_PRF tenants_NN2 reported_VVD that_CJT the_AT0 physical_AJ0 condition_NN1 of_PRF their_DPS units_NN2 and_CJC developments_NN2 was_VBD better_AJC after_PRP conversion_NN1 ._SENT More_AV0 than_CJS 80_CRD percent_NN0 of_PRF interviewed_VVN tenants_NN2 expressed_VVD satisfaction_NN1 with_PRP their_DPS units_NN2 and_CJC developments_NN2 post-conversion_AJ0 ._SENT 
HUD_NP0 's_POS research_NN1 helps_VVZ form_NN1 the_AT0 backbone_NN1 of_PRF evidence_NN1 supporting_VVG efforts_NN2 to_TO0 prevent_VVI and_CJC end_VVI homelessness_NN1 among_PRP several_DT0 key_AJ0 populations_NN2 ._SENT PD_NP0 &_NP0 R_NP0 's_POS landmark_NN1 Family_NN1 Options_NN2 study_NN1 found_VVD that_CJT families_NN2 who_PNQ received_VVD priority_NN1 access_NN1 to_PRP deep_AJ0 housing_NN1 subsidies_NN2 experienced_VVD major_AJ0 decreases_NN2 in_PRP returns_NN2 to_PRP homelessness_NN1 and_CJC increases_VVZ in_PRP family_NN1 well-being_NN1 relative_AJ0 to_PRP those_DT0 offered_AJ0 usual_AJ0 care_NN1 in_PRP shelters_NN2 ,_PUN and_CJC documented_AJ0 major_AJ0 cost_NN1 savings_NN2 of_PRF rapid_AJ0 rehousing_NN1 and_CJC permanent_AJ0 housing_NN1 relative_AJ0 to_PRP shelter_NN1 and_CJC transitional_AJ0 options_NN2 on_PRP a_AT0 per-month_AJ0 basis_NN1 ._SENT HUD_NP0 draws_VVZ on_PRP the_AT0 considerable_AJ0 research_NN1 literature_NN1 regarding_PRP Permanent_AJ0 Supportive_AJ0 Housing_NN1 (_PUL PSH_NP0 )_PUR and_CJC the_AT0 Housing_NN1 First_ORD program_NN1 model_NN1 when_CJS implementing_VVG programs_NN2 for_PRP chronically_AV0 homeless_AJ0 individuals_NN2 ._SENT Randomized_AJ0 controlled_AJ0 trials_NN2 evaluating_VVG PSH_AJ0 programs_NN2 using_VVG a_AT0 Housing_NN1 First_ORD approach_NN1 show_VVB that_CJT it_PNP improves_VVZ housing_NN1 stability_NN1 ,_PUN physical_AJ0 and_CJC mental_AJ0 health_NN1 ,_PUN and_CJC a_AT0 variety-of-quality_NN1 of_PRF life_NN1 measures_NN2 while_CJS also_AV0 yielding_VVG cost_NN1 savings_NN2 through_PRP reduced_AJ0 need_NN1 for_PRP emergency_NN1 health_NN1 services_NN2 ._SENT 
In_PRP partnership_NN1 with_PRP the_AT0 Assistant_AJ0 Secretary_NN1 for_PRP Planning_NN1 and_CJC Evaluation_NN1 at_PRP the_AT0 U.S._NP0 Department_NN1 of_PRF Health_NN1 and_CJC Human_AJ0 Services_NN2 (_PUL HHS_NP0 )_PUR ,_PUN HUD_NP0 recently_AV0 completed_VVD a_AT0 research_NN1 effort_NN1 exploring_VVG the_AT0 rise_NN1 in_PRP unsheltered_AJ0 homelessness_NN1 encampments_NN2 in_PRP many_DT0 major_AJ0 cities_NN2 and_CJC the_AT0 costs_NN2 of_PRF the_AT0 interventions_NN2 being_VBG deployed_VVN ._SENT The_AT0 final_AJ0 report_NN1 on_PRP the_AT0 costs_NN2 of_PRF encampment_NN1 responses_NN2 in_PRP four_CRD major_AJ0 cities_NN2 ,_PUN published_VVN in_PRP early_AJ0 2021_CRD ,_PUN provides_VVZ a_AT0 useful_AJ0 template_NN1 for_PRP local_AJ0 governments_NN2 to_TO0 assess_VVI their_DPS own_DT0 interventions_NN2 ._SENT The_AT0 Understanding_AJ0 Rapid_AJ0 Re-Housing_NN1 (_PUL RRH_NP0 )_PUR study_NN1 ,_PUN published_VVN in_PRP early_AJ0 2020_CRD ,_PUN provides_VVZ the_AT0 first_ORD comprehensive_AJ0 documentation_NN1 of_PRF RRH_NP0 participant_NN1 experiences_NN2 and_CJC program_NN1 practices_NN2 in_PRP different_AJ0 types_NN2 of_PRF communities_NN2 ._SENT Other_AJ0 recent_AJ0 projects_NN2 such_DT0 as_PRP the_AT0 Youth_NN1 Homelessness_NN1 Demonstration_NN1 are_VBB designed_VVN to_TO0 build_VVI on_PRP available_AJ0 research_NN1 to_TO0 understand_VVI how_AVQ program_NN1 models_NN2 can_VM0 meet_VVI the_AT0 needs_NN2 of_PRF key_AJ0 target_NN1 populations_NN2 ,_PUN and_CJC how_AVQ they_PNP have_VHB evolved_VVN from_PRP demonstration_NN1 projects_NN2 to_PRP components_NN2 of_PRF the_AT0 HUD_NP0 homeless_AJ0 assistance_NN1 system_NN1 nationally_AV0 ._SENT 
