# Supplementary material for: Unraveling image construction by modality: Corpus-based diachronic insights into the reports to the Party Congress of China
Source: PLoS One. 2025 Mar 5;20(3):e0316017. doi: 10.1371/journal.pone.0316017 (PMC11882057; doi:10.1371/journal.pone.0316017)
Supplement: S1 File — (ZIP) [file pone.0316017.s001.zip › S1_Fig.zip/Corpus/Annotations/The CRG Annotations/H17AA_POS.txt]

1_CRD How_AVQ to_TO0 Obtain_VVB Coverage_NN1 Under_PRP the_AT0 2021_CRD MSGP_NN1 
To_TO0 be_VBI covered_VVN under_PRP this_DT0 permit_NN1 ,_PUN you_PNP must_VM0 meet_VVI all_DT0 of_PRF the_AT0 eligibility_NN1 conditions_NN2 and_CJC follow_VVB the_AT0 requirements_NN2 for_PRP obtaining_VVG permit_NN1 coverage_NN1 in_PRP Part_NN1 1._CRD 
1.1_CRD Eligibility_NN1 Conditions_NN2 
1.1.1_CRD Location_NN1 of_PRF Your_DPS Facility_NN1 ._SENT Your_DPS facility_NN1 must_VM0 be_VBI located_VVN in_PRP an_AT0 area_NN1 where_AVQ EPA_NP0 is_VBZ the_AT0 permitting_VVG authority_NN1 and_CJC where_CJS coverage_NN1 under_PRP this_DT0 permit_NN1 is_VBZ available_AJ0 (_PUL see_VVB Appendix_NN1 C_ZZ0 )_PUR ;_PUN 1_CRD 
1.1.2_CRD Your_DPS Discharges_NN2 Are_VBB Associated_VVN with_PRP Industrial_AJ0 Activity_NN1 ._SENT Your_DPS facility_NN1 must_VM0 have_VHI an_AT0 authorized_AJ0 stormwater_NN1 discharge_NN1 or_CJC an_AT0 authorized_AJ0 non-stormwater_AJ0 discharge_NN1 per_PRP Part_NN1 1.2_CRD associated_VVN with_PRP industrial_AJ0 activity_NN1 from_PRP your_DPS "_PUQ primary_AJ0 industrial_AJ0 activity_NN1 "_PUQ (_PUL as_CJS defined_VVN in_PRP Appendix_NN1 A_ZZ0 and_CJC as_AV0 listed_VVN in_PRP Appendix_NN1 D_ZZ0 )_PUR ,_PUN or_CJC you_PNP have_VHB been_VBN notified_VVN by_PRP EPA_NP0 that_CJT you_PNP are_VBB eligible_AJ0 for_PRP coverage_NN1 under_PRP Sector_NN1 AD_AV0 ._SENT 
1.1.3_CRD Limitations_NN2 on_PRP Coverage_NN1 ._SENT Discharges_NN2 from_PRP your_DPS facility_NN1 are_VBB not_XX0 :_PUN 
replaced-ip_NN1 Discharges_NN2 mixed_VVN with_PRP non-stormwater_AJ0 discharges_NN2 ._SENT Discharges_NN2 mixed_VVN with_PRP non-_AJ0 stormwater_NN1 discharges_NN2 other_AJ0 than_CJS those_DT0 mixed_VVN with_PRP authorized_AJ0 non-stormwater_AJ0 discharges_NN2 listed_VVN in_PRP Part_NN1 1.2.2_CRD ,_PUN and_CJC /_PUN or_CJC those_DT0 mixed_VVN with_PRP a_AT0 discharge_NN1 authorized_VVN by_PRP a_AT0 different_AJ0 NPDES_NP0 permit_NN1 and_CJC /_PUN or_CJC a_AT0 discharge_NN1 that_CJT does_VDZ not_XX0 require_VVI NPDES_NP0 authorization_NN1 ._SENT 
replaced-ip_NN1 Stormwater_NN1 discharges_NN2 associated_VVN with_PRP construction_NN1 activity_NN1 ._SENT Stormwater_AJC discharges_NN2 associated_VVN with_PRP construction_NN1 activity_NN1 disturbing_VVG one_CRD acre_NN1 or_CJC more_AV0 ,_PUN or_CJC that_DT0 are_VBB part_NN1 of_PRF a_AT0 larger_AJC common_AJ0 plan_NN1 of_PRF development_NN1 or_CJC sale_NN1 if_CJS the_AT0 larger_AJC common_AJ0 plan_NN1 will_VM0 ultimately_AV0 disturb_VVI one_CRD acre_NN1 or_CJC more_AV0 ,_PUN unless_CJS in_PRP conjunction_NN1 with_PRP mining_NN1 activities_NN2 or_CJC certain_AJ0 oil_NN1 and_CJC gas_NN1 extraction_NN1 activities_NN2 as_CJS specified_VVN in_PRP Sectors_NN2 G_ZZ0 ,_PUN H_ZZ0 ,_PUN I_PNP ,_PUN and_CJC J_ZZ0 of_PRF this_DT0 permit_NN1 ._SENT 
replaced-ip_NN1 Discharges_NN2 already_AV0 covered_VVN by_PRP another_DT0 NPDES_NN2 permit_VVB ._SENT Unless_CJS you_PNP have_VHB received_VVN written_AJ0 notification_NN1 from_PRP EPA_NP0 specifically_AV0 allowing_VVG these_DT0 discharges_NN2 to_TO0 be_VBI covered_VVN under_PRP this_DT0 permit_NN1 ,_PUN you_PNP are_VBB not_XX0 eligible_AJ0 for_PRP coverage_NN1 under_PRP this_DT0 permit_NN1 for_PRP any_DT0 of_PRF the_AT0 following_AJ0 :_PUN 
a_AT0 ._SENT Stormwater_AJC discharges_NN2 associated_VVN with_PRP industrial_AJ0 activity_NN1 that_CJT are_VBB currently_AV0 covered_VVN under_PRP an_AT0 individual_AJ0 NPDES_NP0 permit_NN1 or_CJC an_AT0 alternative_AJ0 NPDES_NP0 general_AJ0 permit_NN1 ;_PUN 
b_ZZ0 ._SENT Stormwater_AJC discharges_NN2 covered_VVN within_PRP five_CRD years_NN2 prior_AJ0 to_PRP the_AT0 effective_AJ0 date_NN1 of_PRF this_DT0 permit_NN1 by_PRP an_AT0 individual_AJ0 NPDES_NP0 permit_NN1 or_CJC alternative_AJ0 NPDES_NP0 general_AJ0 permit_NN1 where_AVQ that_DT0 permit_NN1 established_VVD site-specific_AJ0 numeric_AJ0 water_NN1 quality-based_AJ0 effluent_NN1 limitations_NN2 developed_VVN for_PRP the_AT0 industrial_AJ0 stormwater_NN1 component_NN1 of_PRF the_AT0 discharge_NN1 ;_PUN or_CJC 
c_ZZ0 ._SENT Discharges_NN2 from_PRP facilities_NN2 where_AVQ any_DT0 NPDES_NP0 permit_NN1 has_VHZ been_VBN or_CJC is_VBZ in_PRP the_AT0 process_NN1 of_PRF being_VBG denied_VVN ,_PUN terminated_VVN ,_PUN or_CJC revoked_VVN by_PRP EPA_NP0 (_PUL this_DT0 does_VDZ not_XX0 apply_VVI to_PRP the_AT0 routine_NN1 expiration_NN1 and_CJC reissuance_NN1 of_PRF NPDES_NP0 permits_VVZ every_AT0 five_CRD years_NN2 )_PUR ._SENT 
replaced-ip_NN1 Stormwater_NN1 Discharges_VVZ Subject_NN1 to_PRP Effluent_NN1 Limitations_NN2 Guidelines_NN2 ._SENT Stormwater_AJC discharges_NN2 subject_AJ0 to_PRP stormwater_AJC effluent_NN1 limitation_NN1 guidelines_NN2 under_PRP 40_CRD CFR_NP0 ,_PUN Subchapter_NN1 N_ZZ0 ,_PUN other_AJ0 than_CJS those_DT0 listed_VVN in_PRP Table_NN1 1-1_CRD of_PRF this_DT0 permit_NN1 ._SENT 
1.1.4_CRD Eligibility_NN1 Related_AJ0 to_PRP Endangered_AJ0 Species_NN0 Act_NN1 (_PUL ESA_NP0 )_PUR Listed_AJ0 Species_NN0 and_CJC Critical_AJ0 Habitat_NN1 Protection_NN1 ._SENT You_PNP are_VBB able_AJ0 to_TO0 demonstrate_VVI that_CJT your_DPS stormwater_AJC discharges_NN2 ,_PUN authorized_AJ0 non-stormwater_AJ0 discharges_NN2 ,_PUN and_CJC stormwater_AJC discharge-related_AJ0 activities_NN2 are_VBB not_XX0 likely_AJ0 to_TO0 adversely_AV0 affect_VVI any_DT0 species_NN0 that_CJT are_VBB federally_AV0 listed_VVN as_CJS endangered_AJ0 or_CJC threatened_AJ0 (_PUL "_PUQ ESA-listed_AJ0 "_PUQ )_PUR and_CJC are_VBB not_XX0 likely_AJ0 to_TO0 adversely_AV0 affect_VVI habitat_NN1 that_DT0 is_VBZ designated_VVN as_CJS "_PUQ critical_AJ0 habitat_NN1 "_PUQ under_PRP the_AT0 Endangered_AJ0 Species_NN0 Act_NN1 (_PUL ESA_NP0 )_PUR ,_PUN or_CJC said_VVD discharges_NN2 and_CJC activities_NN2 were_VBD the_AT0 subject_NN1 of_PRF an_AT0 ESA_NP0 Section_NN1 7_CRD consultation_NN1 or_CJC an_AT0 ESA_NP0 Section_NN1 10_CRD permit_NN1 ._SENT You_PNP must_VM0 follow_VVI the_AT0 procedures_NN2 outlined_VVN in_PRP the_AT0 Endangered_AJ0 Species_NN0 Protection_NN1 section_NN1 of_PRF the_AT0 NOI_NP0 in_PRP EPA_NP0 's_POS NPDES_NP0 eReporting_NN1 Tool_NN1 (_PUL NeT-MSGP_NP0 )_PUR and_CJC meet_VVB one_PNI of_PRF the_AT0 criteria_NN2 listed_VVN in_PRP Appendix_NN1 E_ZZ0 ._SENT You_PNP must_VM0 comply_VVI with_PRP any_DT0 measures_NN2 that_CJT formed_VVD the_AT0 basis_NN1 of_PRF your_DPS criteria_NN2 eligibility_NN1 determination_NN1 to_TO0 be_VBI in_PRP compliance_NN1 with_PRP the_AT0 MSGP_NN1 ._SENT These_DT0 measures_NN2 become_VVB permit_NN1 requirements_NN2 per_PRP Part_NN1 2.3_CRD ._SENT Documentation_NN1 of_PRF these_DT0 measures_NN2 must_VM0 be_VBI kept_VVN as_PRP part_NN1 of_PRF your_DPS Stormwater_AJC Pollution_NN1 Prevention_NN1 Plan_NN1 (_PUL SWPPP_NP0 )_PUR (_PUL see_VVB Part_NN1 replaced-ip_NN1 )_PUR ._SENT 
1.1.5_CRD Eligibility_NN1 related_VVN to_PRP National_AJ0 Historic_AJ0 Preservation_NN1 Act_NN1 (_PUL NHPA_NP0 )_PUR -Protected_AJ0 Properties_NN2 ._SENT You_PNP must_VM0 follow_VVI the_AT0 procedures_NN2 outlined_VVN in_PRP the_AT0 Historic_AJ0 Properties_NN2 section_NN1 of_PRF the_AT0 NOI_NN1 in_PRP NeT-_AJ0 MSGP_NN1 to_TO0 demonstrate_VVI that_CJT your_DPS stormwater_AJC discharges_NN2 ,_PUN authorized_AJ0 non-stormwater_AJ0 discharges_NN2 ,_PUN and_CJC stormwater_AJC discharge-related_AJ0 activities_NN2 meet_VVB one_CRD of_PRF the_AT0 eligibility_NN1 criteria_NN2 in_PRP Appendix_NN1 F_ZZ0 ._SENT 
1.1.6_CRD Eligibility_NN1 for_PRP "_PUQ New_AJ0 Dischargers_NN2 "_PUQ and_CJC "_PUQ New_AJ0 Sources_NN2 "_PUQ (_PUL as_CJS defined_VVN in_PRP Appendix_NN1 A_ZZ0 )_PUR 2_CRD ONLY_AV0 ._SENT 
replaced-ip_NN1 Eligibility_NN1 for_PRP "_PUQ New_AJ0 Dischargers_NN2 "_PUQ and_CJC "_PUQ New_AJ0 Sources_NN2 "_PUQ Based_VVN on_PRP Water_NN1 Quality_NN1 Standards_NN2 ._SENT 
Your_DPS stormwater_AJC discharge_NN1 must_VM0 be_VBI controlled_VVN as_CJS necessary_AJ0 such_DT0 that_CJT the_AT0 receiving_AJ0 water_NN1 of_PRF the_AT0 United_NP0 States_NP0 will_VM0 meet_VVI applicable_AJ0 water_NN1 quality_NN1 standards_NN2 ._SENT You_PNP are_VBB ineligible_AJ0 for_PRP coverage_NN1 under_PRP this_DT0 permit_NN1 if_CJS EPA_NP0 determines_VVZ prior_AJ0 to_PRP your_DPS authorization_NN1 to_TO0 discharge_VVI that_CJT your_DPS stormwater_AJC discharges_NN2 will_VM0 not_XX0 be_VBI controlled_VVN as_CJS necessary_AJ0 such_DT0 that_CJT the_AT0 receiving_AJ0 water_NN1 of_PRF the_AT0 United_NP0 States_NP0 will_VM0 not_XX0 meet_VVI an_AT0 applicablewater_AJ0 quality_NN1 standard_NN1 ._SENT In_PRP such_DT0 case_NN1 ,_PUN EPA_NP0 may_VM0 notify_VVI you_PNP that_CJT an_AT0 individual_AJ0 permit_NN1 application_NN1 is_VBZ necessary_AJ0 per_PRP Part_NN1 1.3.8_CRD ,_PUN or_CJC ,_PUN alternatively_AV0 ,_PUN EPA_NP0 may_VM0 authorize_VVI your_DPS coverage_NN1 under_PRP this_DT0 permit_NN1 after_CJS you_PNP implement_VVB additional_AJ0 control_NN1 measures_NN2 so_AV0 that_CJT your_DPS stormwater_AJC discharges_NN2 will_VM0 be_VBI controlled_VVN as_CJS necessary_AJ0 such_DT0 that_CJT the_AT0 receiving_AJ0 water_NN1 of_PRF the_AT0 United_NP0 States_NP0 will_VM0 meet_VVI applicable_AJ0 water_NN1 quality_NN1 standards_NN2 ._SENT 
replaced-ip_NN1 Eligibility_NN1 for_PRP "_PUQ New_AJ0 Dischargers_NN2 "_PUQ and_CJC "_PUQ New_AJ0 Sources_NN2 "_PUQ for_PRP Water-Quality_AJ0 Impaired_AJ0 Waters_NN2 ._SENT 
If_CJS you_PNP discharge_VVB to_PRP an_AT0 "_PUQ impaired_AJ0 water_NN1 "_PUQ (_PUL as_CJS defined_VVN in_PRP Appendix_NN1 A_ZZ0 )_PUR ,_PUN you_PNP must_VM0 do_VDI one_PNI of_PRF the_AT0 following_AJ0 :_PUN 
a_AT0 ._SENT Prevent_VVB all_DT0 exposure_NN1 to_PRP stormwater_NN1 of_PRF the_AT0 pollutant_NN1 (_PUL s_ZZ0 )_PUR for_PRP which_DTQ the_AT0 waterbody_NN1 is_VBZ impaired_VVN ,_PUN and_CJC retain_VVB documentation_NN1 of_PRF procedures_NN2 taken_VVN to_TO0 prevent_VVI exposure_NN1 onsite_NN1 with_PRP your_DPS SWPPP_NN1 ;_PUN 
b_ZZ0 ._SENT When_CJS submitting_VVG your_DPS NOI_NN1 in_PRP NeT-MSGP_NP0 ,_PUN provide_VVB the_AT0 technical_AJ0 information_NN1 or_CJC other_AJ0 documentation_NN1 to_TO0 support_VVI your_DPS claim_NN1 that_CJT the_AT0 pollutant_NN1 (_PUL s_ZZ0 )_PUR for_PRP which_DTQ the_AT0 waterbody_NN1 is_VBZ impaired_VVN is_VBZ not_XX0 present_AJ0 at_PRP your_DPS facility_NN1 ,_PUN and_CJC retain_VVB such_DT0 documentation_NN1 with_PRP your_DPS SWPPP_NN1 ;_PUN or_CJC 
c_ZZ0 ._SENT When_CJS submitting_VVG your_DPS NOI_NN1 in_PRP NeT-MSGP_NP0 ,_PUN provide_VVB either_AV0 data_NN0 or_CJC other_AJ0 technical_AJ0 documentation_NN1 ,_PUN to_TO0 support_VVI a_AT0 conclusion_NN1 that_CJT the_AT0 stormwater_AJC discharge_NN1 will_VM0 be_VBI controlled_VVN as_CJS necessary_AJ0 such_DT0 that_CJT the_AT0 receiving_AJ0 water_NN1 of_PRF the_AT0 United_NP0 States_NP0 will_VM0 meet_VVI applicable_AJ0 water_NN1 quality_NN1 standards_NN2 and_CJC retain_VVB such_DT0 information_NN1 with_PRP your_DPS SWPPP_NN1 ._SENT The_AT0 information_NN1 you_PNP submit_VVB must_VM0 demonstrate_VVI :_PUN 
i_CRD ._SENT For_PRP discharges_NN2 to_PRP waters_NN2 without_PRP an_AT0 EPA-approved_AJ0 or_CJC established_AJ0 total_AJ0 maximum_AJ0 daily_AJ0 load_NN1 (_PUL TMDL_NP0 )_PUR ,_PUN that_CJT the_AT0 discharge_NN1 of_PRF the_AT0 pollutant_NN1 for_PRP which_DTQ the_AT0 water_NN1 is_VBZ impaired_VVN will_VM0 be_VBI controlled_VVN as_CJS necessary_AJ0 such_DT0 that_CJT the_AT0 receiving_AJ0 water_NN1 of_PRF the_AT0 United_NP0 States_NP0 will_VM0 meet_VVI applicable_AJ0 water_NN1 quality_NN1 standards_NN2 at_PRP the_AT0 point_NN1 of_PRF discharge_NN1 to_PRP the_AT0 waterbody_NN1 ;_PUN or_CJC 
ii_CRD ._SENT For_PRP discharges_NN2 to_PRP waters_NN2 with_PRP an_AT0 applicable_AJ0 EPA-approved_AJ0 or_CJC established_AJ0 TMDL_NN1 ,_PUN that_CJT there_EX0 are_VBB ,_PUN in_PRP accordance_NN1 with_PRP 40_CRD CFR_NP0 122.4_CRD (_PUL i_CRD )_PUR ,_PUN sufficient_AJ0 remaining_AJ0 wasteload_NN1 allocations_NN2 in_PRP the_AT0 TMDL_NN1 to_TO0 allow_VVI your_DPS discharge_NN1 and_CJC that_DT0 existing_AJ0 dischargers_NN2 to_PRP the_AT0 waterbody_NN1 are_VBB subject_AJ0 to_PRP compliance_NN1 schedules_NN2 designed_VVN to_TO0 bring_VVI the_AT0 waterbody_NN1 into_PRP attainment_NN1 with_PRP water_NN1 quality_NN1 standards_NN2 (_PUL e.g._AV0 ,_PUN a_AT0 reserve_AJ0 allocation_NN1 for_PRP future_AJ0 growth_NN1 )_PUR ._SENT 
replaced-ip_NN1 Eligibility_NN1 for_PRP "_PUQ New_AJ0 Dischargers_NN2 "_PUQ and_CJC "_PUQ New_AJ0 Sources_NN2 "_PUQ for_PRP Waters_NP0 with_PRP High_AJ0 Water_NN1 Quality_NN1 (_PUL Tier_NN1 2_CRD ,_PUN 2.5_CRD ,_PUN and_CJC 3_CRD )_PUR ._SENT 
a_AT0 ._SENT For_PRP new_AJ0 dischargers_NN2 and_CJC new_AJ0 sources_NN2 to_PRP Tier_NN1 2_CRD or_CJC Tier_NN1 2.5_CRD waters_NN2 ,_PUN your_DPS discharge_NN1 must_VM0 not_XX0 lower_VVI the_AT0 water_NN1 quality_NN1 of_PRF the_AT0 applicable_AJ0 water_NN1 ._SENT See_VVB a_AT0 list_NN1 of_PRF Tier_NN1 2_CRD and_CJC Tier_NN1 2.5_CRD waters_NN2 in_PRP Appendix_NN1 L_ZZ0 ._SENT 
b_ZZ0 ._SENT For_PRP new_AJ0 dischargers_NN2 and_CJC new_AJ0 sources_NN2 to_PRP waters_NN2 designed_VVN by_PRP a_AT0 state_NN1 or_CJC tribe_NN1 as_PRP Tier_NN1 3_CRD waters3_NN0 (_PUL i.e._AV0 ,_PUN outstanding_AJ0 national_AJ0 resource_NN1 waters_NN2 )_PUR for_PRP antidegradation_NN1 purposes_NN2 under_PRP 40_CRD CFR_NP0 131.12_CRD (_PUL a_AT0 )_PUR (_PUL 3_CRD )_PUR ,_PUN you_PNP are_VBB not_XX0 eligible_AJ0 under_PRP this_DT0 permit_NN1 and_CJC you_PNP must_VM0 apply_VVI for_PRP an_AT0 individual_AJ0 permit_NN1 ._SENT See_VVB a_AT0 list_NN1 of_PRF Tier_NN1 3_CRD waters_NN2 in_PRP Appendix_NN1 L_ZZ0 ._SENT 
1.1.7_CRD Eligibility_NN1 for_PRP Discharges_NN2 to_PRP a_AT0 Federal_AJ0 Comprehensive_AJ0 Environmental_AJ0 Response_NN1 ,_PUN Compensation_NN1 ,_PUN and_CJC Liability_NN1 Act_NN1 (_PUL CERCLA_NP0 )_PUR Site_NN1 ._SENT If_CJS you_PNP discharge_VVB to_PRP a_AT0 federal_AJ0 CERCLA_NN1 Site_NN1 listed_VVN in_PRP Appendix_NN1 P_ZZ0 ,_PUN you_PNP must_VM0 notify_VVI the_AT0 EPA_NP0 Region_NN1 10_CRD Office_NN1 when_CJS submitting_VVG your_DPS NOI_NN2 ,_PUN and_CJC the_AT0 EPA_NP0 Region_NN1 10_CRD Office_NN1 must_VM0 determine_VVI that_CJT you_PNP are_VBB eligible_AJ0 for_PRP permit_NN1 coverage_NN1 ._SENT In_PRP determining_VVG eligibility_NN1 for_PRP coverage_NN1 under_PRP this_DT0 Part_NN1 ,_PUN the_AT0 EPA_NP0 Region_NN1 10_CRD Office_NN1 may_VM0 evaluate_VVI whether_CJS you_PNP are_VBB implementing_VVG or_CJC plan_NN1 to_TO0 implement_VVI adequate_AJ0 controls_NN2 and_CJC /_PUN or_CJC procedures_NN2 to_TO0 ensure_VVI that_CJT your_DPS discharge_NN1 will_VM0 not_XX0 lead_VVI to_PRP recontamination_NN1 of_PRF aquatic_AJ0 media_NN0 at_PRP the_AT0 CERCLA_NN1 Site_NN1 (_PUL i.e._AV0 ,_PUN your_DPS stormwater_AJC discharge_NN1 will_VM0 be_VBI controlled_VVN as_CJS necessary_AJ0 such_DT0 that_CJT the_AT0 receiving_AJ0 water_NN1 of_PRF the_AT0 United_NP0 States_NP0 will_VM0 meet_VVI an_AT0 applicable_AJ0 water_NN1 quality_NN1 standard_NN1 )_PUR ._SENT If_CJS it_PNP is_VBZ determined_VVN that_CJT your_DPS facility_NN1 discharges_NN2 to_PRP a_AT0 CERCLA_NN1 Site_NN1 listed_VVN in_PRP Appendix_NN1 P_ZZ0 after_CJS you_PNP have_VHB obtained_VVN coverage_NN1 under_PRP this_DT0 permit_NN1 ,_PUN you_PNP must_VM0 contact_VVI the_AT0 EPA_NP0 Region_NN1 10_CRD Office_NN1 and_CJC ensure_VVB that_CJT you_PNP either_AV0 have_VHB implemented_VVN or_CJC will_VM0 implement_VVI adequate_AJ0 controls_NN2 and_CJC /_PUN or_CJC procedures_NN2 to_TO0 ensure_VVI that_CJT your_DPS discharges_NN2 will_VM0 not_XX0 lead_VVI to_PRP recontamination_NN1 of_PRF aquatic_AJ0 media_NN0 at_PRP the_AT0 CERCLA_NN1 Site_NN1 such_DT0 that_CJT your_DPS stormwater_AJC discharge_NN1 will_VM0 be_VBI controlled_VVN as_CJS necessary_AJ0 such_DT0 that_CJT the_AT0 receiving_AJ0 water_NN1 of_PRF the_AT0 United_NP0 States_NP0 will_VM0 meet_VVI an_AT0 applicable_AJ0 water_NN1 quality_NN1 standard_NN1 ._SENT 
For_PRP the_AT0 purposes_NN2 of_PRF this_DT0 permit_NN1 ,_PUN a_AT0 facility_NN1 discharges_VVZ to_PRP a_AT0 federal_AJ0 CERCLA_NN1 Site_NN1 if_CJS the_AT0 discharge_NN1 flows_VVZ directly_AV0 into_PRP the_AT0 site_NN1 through_PRP its_DPS own_DT0 conveyance_NN1 ,_PUN or_CJC through_PRP a_AT0 conveyance_NN1 owned_VVN by_PRP others_NN2 ,_PUN such_DT0 as_PRP a_AT0 municipal_AJ0 separate_AJ0 storm_NN1 sewer_NN1 system_NN1 (_PUL MS4_CRD )_PUR ._SENT 
1.2_CRD Types_NN2 of_PRF Discharges_NN2 Authorized_AJ0 Under_PRP the_AT0 MSGP4_NN1 
1.2.1_CRD Authorized_AJ0 Stormwater_NN1 Discharges_NN2 ._SENT If_CJS you_PNP meet_VVB all_DT0 the_AT0 eligibility_NN1 criteria_NN2 in_PRP Part_NN1 1.1_CRD ,_PUN then_AV0 the_AT0 following_AJ0 discharges_NN2 from_PRP your_DPS facility_NN1 are_VBB authorized_VVN under_PRP this_DT0 permit_NN1 :_PUN 
replaced-ip_NN1 Stormwater_NN1 discharges_NN2 associated_VVN with_PRP industrial_AJ0 activity_NN1 for_PRP any_DT0 "_PUQ primary_AJ0 industrial_AJ0 activities_NN2 "_PUQ and_CJC "_PUQ co-located_AJ0 industrial_AJ0 activities_NN2 "_PUQ (_PUL as_CJS defined_VVN in_PRP Appendix_NN1 A_ZZ0 )_PUR except_CJS for_PRP any_DT0 stormwater_AJC discharges_NN2 prohibited_VVN in_PRP Part_NN1 8_CRD ;_PUN 
replaced-ip_NN1 Discharges_NN2 EPA_NP0 has_VHZ designated_VVN as_PRP needing_VVG a_AT0 stormwater_AJC permit_NN1 as_CJS provided_VVN in_PRP Sector_NN1 AD_AV0 ;_PUN 
replaced-ip_NN1 Discharges_NN2 that_CJT are_VBB not_XX0 otherwise_AV0 required_VVN to_TO0 obtain_VVI NPDES_NP0 permit_NN1 authorizationbut_NN1 are_VBB mixed_VVN with_PRP discharges_NN2 that_CJT are_VBB authorized_VVN under_PRP this_DT0 permit_NN1 ;_PUN and_CJC 
replaced-ip_NN1 Stormwater_NN1 discharges_NN2 from_PRP facilities_NN2 subject_AJ0 to_PRP any_DT0 of_PRF the_AT0 national_AJ0 stormwater-specific_AJ0 effluent_NN1 limitations_NN2 guidelines_NN2 listed_VVN in_PRP Table_NN1 1-1_CRD ._SENT 
1.2.2_CRD Authorized_AJ0 Non-Stormwater_AJ0 Discharges_NN2 ._SENT Below_AV0 is_VBZ the_AT0 list_NN1 of_PRF non-stormwater_AJ0 discharges_NN2 authorized_VVN under_PRP this_DT0 permit_NN1 ._SENT Unless_CJS specifically_AV0 listed_VVN in_PRP this_DT0 Part_NN1 ,_PUN this_DT0 permit_NN1 does_VDZ not_XX0 authorize_VVI any_DT0 other_AJ0 non-stormwater_AJ0 discharges_NN2 requiring_VVG NPDES_NP0 permit_NN1 coverage_NN1 and_CJC you_PNP must_VM0 either_AV0 eliminate_VVI those_DT0 discharges_NN2 or_CJC they_PNP must_VM0 be_VBI covered_VVN under_PRP another_DT0 NPDES_NN2 permit_VVB ;_PUN this_DT0 includes_VVZ the_AT0 sector-specific_AJ0 non-stormwater_AJ0 discharges_NN2 that_CJT are_VBB listed_VVN in_PRP Part_NN1 8_CRD as_CJS prohibited_VVN (_PUL a_AT0 non-exclusive_AJ0 list_NN1 is_VBZ provided_VVN only_AV0 to_TO0 raise_VVI awareness_NN1 of_PRF contaminants_NN2 or_CJC sources_NN2 of_PRF contaminants_NN2 generally_AV0 characteristic_AJ0 of_PRF certain_AJ0 sectors_NN2 )_PUR ._SENT 
replaced-ip_AJ0 Authorized_AJ0 Non-Stormwater_AJ0 Discharges_NN2 for_PRP All_DT0 Sectors_NN2 ._SENT The_AT0 following_AJ0 are_VBB the_AT0 only_AV0 non-_AJ0 stormwater_NN1 discharges_NN2 authorized_VVN under_PRP this_DT0 permit_NN1 for_PRP all_DT0 sectors_NN2 provided_VVD that_CJT all_DT0 discharges_NN2 comply_VVB with_PRP the_AT0 effluent_NN1 limits_NN2 set_VVN forth_AV0 in_PRP Parts_NN2 2_CRD and_CJC 8._CRD 
a_AT0 ._SENT Discharges_NN2 from_PRP emergency_NN1 /_PUN unplanned_AJ0 fire-fighting_AJ0 activities_NN2 ;_PUN 
b_ZZ0 ._SENT Fire_NN1 hydrant_NN1 flushings_NN2 ;_PUN 
c_ZZ0 ._SENT Potable_AJ0 water_NN1 ,_PUN including_PRP uncontaminated_AJ0 water_NN1 line_NN1 flushings_NN2 ;_PUN 
d_ZZ0 ._SENT Uncontaminated_AJ0 condensate_NN1 from_PRP air_NN1 conditioners_NN2 ,_PUN coolers_NN2 /_PUN chillers_NN2 ,_PUN and_CJC other_AJ0 compressors_NN2 and_CJC from_PRP the_AT0 outside_AJ0 storage_NN1 of_PRF refrigerated_AJ0 gases_NN2 orliquids_NN2 ;_PUN 
e_ZZ0 ._SENT Irrigation_NN1 /_PUN landscape_NN1 drainage_NN1 ,_PUN provided_CJS all_DT0 pesticides_NN2 ,_PUN herbicides_NN2 ,_PUN and_CJC fertilizers_NN2 have_VHB been_VBN applied_VVN in_PRP accordance_NN1 with_PRP the_AT0 approved_AJ0 labeling_NN1 ;_PUN 
f_ZZ0 ._SENT Pavement_NN1 wash_NN1 waters_NN2 ,_PUN provided_CJS that_DT0 detergents_NN2 or_CJC hazardous_AJ0 cleaning_NN1 products_NN2 are_VBB not_XX0 used_VVN (_PUL e.g._AV0 ,_PUN bleach_NN1 ,_PUN hydrofluoric_AJ0 acid_NN1 ,_PUN muriatic_AJ0 acid_NN1 ,_PUN sodium_NN1 hydroxide_NN1 ,_PUN nonylphenols_NN2 )_PUR ,_PUN and_CJC the_AT0 wash_NN1 waters_NN2 do_VDB not_XX0 come_VVI into_PRP contact_NN1 with_PRP oil_NN1 and_CJC grease_NN1 deposits_NN2 ,_PUN sources_NN2 of_PRF pollutants_NN2 associated_VVN with_PRP industrial_AJ0 activities_NN2 (_PUL see_VVB Part_NN1 6.2.3_CRD )_PUR ,_PUN or_CJC any_DT0 other_AJ0 toxic_AJ0 or_CJC hazardous_AJ0 materials_NN2 ,_PUN unless_CJS residues_NN2 are_VBB first_ORD cleaned_VVN up_AVP using_VVG dry_AJ0 clean-up_NN1 methods_NN2 (_PUL e.g._AV0 ,_PUN applying_VVG absorbent_AJ0 materials_NN2 and_CJC sweeping_VVG ,_PUN using_VVG hydrophobic_AJ0 mops_NN2 /_PUN rags_NN2 )_PUR and_CJC you_PNP have_VHB implemented_VVN appropriate_AJ0 control_NN1 measures_NN2 to_TO0 minimize_VVI discharges_NN2 of_PRF mobilized_AJ0 solids_NN2 and_CJC other_AJ0 pollutants_NN2 (_PUL e.g._AV0 ,_PUN filtration_NN1 ,_PUN detention_NN1 ,_PUN settlement_NN1 )_PUR ;_PUN 
g_ZZ0 ._SENT External_AJ0 building_NN1 /_PUN structure_NN1 washdown_NN1 /_PUN power_NN1 wash_NN1 water_NN1 that_CJT does_VDZ notuse_AJ0 detergents_NN2 or_CJC hazardous_AJ0 cleaning_NN1 products_NN2 (_PUL e.g._AV0 ,_PUN those_DT0 containing_VVG bleach_NN1 ,_PUN hydrofluoric_AJ0 acid_NN1 ,_PUN muriatic_AJ0 acid_NN1 ,_PUN sodium_NN1 hydroxide_NN1 ,_PUN nonylphenols_NN2 )_PUR and_CJC you_PNP have_VHB implemented_VVN appropriate_AJ0 control_NN1 measures_NN2 to_TO0 minimize_VVI discharges_NN2 of_PRF mobilized_AJ0 solids_NN2 and_CJC other_AJ0 pollutants_NN2 (_PUL e.g._AV0 ,_PUN filtration_NN1 ,_PUN detention_NN1 ,_PUN settlement_NN1 )_PUR ;_PUN 
h_ZZ0 ._SENT Uncontaminated_AJ0 ground_NN1 water_NN1 or_CJC spring_NN1 water_NN1 ;_PUN 
i_CRD ._SENT Foundation_NN1 or_CJC footing_NN1 drains_NN2 where_AVQ flows_NN2 are_VBB not_XX0 contaminated_VVN with_PRP process_NN1 materials_NN2 ;_PUN 
j_ZZ0 ._SENT Incidental_AJ0 windblown_AJ0 mist_NN1 from_PRP cooling_AJ0 towers_NN2 that_CJT collects_VVZ on_PRP rooftops_NN2 or_CJC adjacent_AJ0 portions_NN2 of_PRF your_DPS facility_NN1 ,_PUN but_CJC not_XX0 intentional_AJ0 discharges_NN2 from_PRP the_AT0 cooling_AJ0 tower_NN1 (_PUL e.g._AV0 ,_PUN "_PUQ piped_VVD "_PUQ cooling_AJ0 tower_NN1 blowdown_NN1 ;_PUN drains_NN2 )_PUR ;_PUN and_CJC 
k_ZZ0 ._SENT Any_DT0 authorized_AJ0 non-stormwater_AJ0 discharge_NN1 listed_VVN above_AV0 in_PRP this_DT0 Part_NN1 1.2.2_CRD or_CJC any_DT0 stormwater_AJC discharge_NN1 listed_VVN in_PRP Part_NN1 1.2.1_CRD mixed_VVN with_PRP a_AT0 discharge_NN1 authorized_VVN by_PRP a_AT0 different_AJ0 NPDES_NP0 permit_NN1 and_CJC /_PUN or_CJC a_AT0 discharge_NN1 that_CJT does_VDZ not_XX0 require_VVI NPDES_NP0 permit_VVI authorization_NN1 ._SENT 
replaced-ip_AJ0 Additional_AJ0 Authorized_AJ0 Non-Stormwater_AJ0 Discharge_NN1 for_PRP Sector_NN1 A_ZZ0 Facilities_NN2 ._SENT Discharges_NN2 from_PRP the_AT0 spray_NN1 down_AVP of_PRF lumber_NN1 and_CJC wood_NN1 product_NN1 storage_NN1 yards_NN2 where_AVQ no_AT0 chemical_AJ0 additives_NN2 are_VBB used_VVN in_PRP the_AT0 spray-down_AJ0 waters_NN2 and_CJC no_AT0 chemicals_NN2 are_VBB applied_VVN to_PRP the_AT0 wood_NN1 during_PRP storage_NN1 ,_PUN provided_CJS the_AT0 non-stormwater_AJ0 component_NN1 of_PRF the_AT0 discharge_NN1 is_VBZ in_PRP compliance_NN1 with_PRP the_AT0 non-numeric_AJ0 effluent_NN1 limits_VVZ requirements_NN2 in_PRP Part_NN1 2.1.2_CRD ._SENT 
replaced-ip_AJ0 Additional_AJ0 Authorized_AJ0 Non-Stormwater_AJ0 Discharges_NN2 for_PRP Earth-Disturbing_AJ0 Activities_NN2 Conducted_VVN Prior_AJ0 to_PRP Active_AJ0 Mining_NN1 Activities_NN2 for_PRP Sectors_NN2 G_ZZ0 ,_PUN H_ZZ0 and_CJC J_ZZ0 Facilities_NN2 ._SENT 
