# Supplementary material for: Unraveling image construction by modality: Corpus-based diachronic insights into the reports to the Party Congress of China
Source: PLoS One. 2025 Mar 5;20(3):e0316017. doi: 10.1371/journal.pone.0316017 (PMC11882057; doi:10.1371/journal.pone.0316017)
Supplement: S1 File — (ZIP) [file pone.0316017.s001.zip › S1_Fig.zip/Corpus/Annotations/The CRG Annotations/H19AA_POS.txt]

Introduction_NN1 
On_PRP March_NP0 11_CRD ,_PUN 2020_CRD ,_PUN the_AT0 World_NN1 Health_NN1 Organization_NN1 declared_VVD the_AT0 Coronavirus_NP0 Disease_NN1 2019_CRD (_PUL COVID-19_CRD )_PUR a_AT0 pandemic_AJ0 ._SENT Following_VVG this_DT0 declaration_NN1 ,_PUN federal_AJ0 agencies_NN2 issued_VVD health_NN1 ,_PUN safety_NN1 ,_PUN and_CJC travel_VVB guidelines_NN2 for_PRP employers_NN2 to_TO0 use_VVI in_PRP developing_AJ0 plans_NN2 to_TO0 help_VVI identify_VVI risk_NN1 levels_NN2 in_PRP workplace_NN1 settings_NN2 and_CJC to_TO0 determine_VVI appropriate_AJ0 control_NN1 measures_NN2 ._SENT 
Federal_AJ0 Guidance_NN1 
On_PRP April_NP0 16_CRD ,_PUN 2020_CRD ,_PUN the_AT0 White_AJ0 House_NN1 in_PRP conjunction_NN1 with_PRP the_AT0 Centers_NN2 for_PRP Disease_NN1 Control_NN1 and_CJC Prevention_NN1 (_PUL CDC_NP0 )_PUR issued_VVD the_AT0 Opening_NN1 Up_PRP America_NP0 Again_AV0 guidelines_NN2 ._SENT It_PNP outlined_VVD a_AT0 three-phased_AJ0 ,_PUN data-driven_AJ0 approach_NN1 to_TO0 help_VVI federal_AJ0 ,_PUN state_NN1 ,_PUN and_CJC local_AJ0 officials_NN2 reopen_VVB their_DPS economies_NN2 and_CJC get_VVB people_NN0 back_AVP to_TO0 work_VVI safely_AV0 ._SENT 
Federal_AJ0 agencies_NN2 were_VBD required_VVN to_TO0 develop_VVI and_CJC implement_VVI agency-specific_AJ0 policies_NN2 and_CJC procedures_NN2 in_PRP accordance_NN1 with_PRP federal_AJ0 regulations_NN2 and_CJC industry_NN1 best_AJS practices_NN2 regarding_PRP :_PUN 
•_PUN social_AJ0 distancing_NN1 and_CJC personal_AJ0 protective_AJ0 equipment_NN1 (_PUL PPE_NP0 )_PUR ;_PUN •_PUN temperature_NN1 checks_NN2 ;_PUN 
•_PUN testing_NN1 ,_PUN isolation_NN1 ,_PUN and_CJC contact_VVB tracing_VVG ;_PUN 
•_PUN sanitation_NN1 ;_PUN 
•_PUN use_NN1 and_CJC disinfection_NN1 of_PRF common_AJ0 and_CJC high-traffic_AJ0 areas_NN2 ;_PUN and_CJC 
•_PUN business_NN1 travel_NN1 ._SENT 
On_PRP May_NP0 26_CRD ,_PUN 2020_CRD ,_PUN in_PRP support_NN1 of_PRF Opening_VVG Up_AVP America_NP0 Again_AV0 ,_PUN the_AT0 CDC_NP0 provided_VVD guidelines_NN2 for_PRP federal_AJ0 agencies_NN2 to_TO0 safely_AV0 return_VVI their_DPS employees_NN2 to_PRP the_AT0 workplace_NN1 ._SENT The_AT0 CDC_NP0 guide_NN1 explained_VVD a_AT0 three-phased_AJ0 re-entry_NN1 strategy_NN1 based_VVN on_PRP analysis_NN1 of_PRF community_NN1 infection_NN1 rate_NN1 trends_NN2 and_CJC healthcare_NN1 system_NN1 capacities_NN2 ._SENT Table_NN1 1_CRD shows_VVZ the_AT0 CDC_NP0 gating_NN1 criteria_NN2 ,_PUN which_DTQ describes_VVZ six_CRD conditions_NN2 and_CJC thresholds_NN2 to_TO0 be_VBI considered_VVN as_PRP federal_AJ0 agencies_NN2 progress_NN1 toward_PRP reoccupying_AJ0 workplaces_NN2 ._SENT 
Federal_AJ0 guidance_NN1 recommends_VVZ agencies_NN2 to_TO0 develop_VVI policies_NN2 and_CJC procedures_NN2 for_PRP employees_NN2 to_TO0 report_VVI when_CJS they_PNP are_VBB sick_AJ0 or_CJC experiencing_VVG symptoms_NN2 of_PRF COVID-19_NN1 and_CJC actively_AV0 encourage_VVB sick_AJ0 employees_NN2 to_TO0 stay_VVI home_AV0 ._SENT In_PRP addition_NN1 ,_PUN federal_AJ0 guidance_NN1 recommended_VVN employers_NN2 implement_VVI a_AT0 contact_NN1 tracing_VVG process_NN1 so_AV0 appropriate_AJ0 restrictions_NN2 could_VM0 be_VBI implemented_VVN ._SENT 
COVID-19_CRD Agency-wide_AJ0 Pandemic_AJ0 Reconstitution_NN1 Plan_NN1 Issued_VVN May_NP0 2020_CRD 
In_PRP response_NN1 to_PRP the_AT0 COVID-19_AJ0 pandemic_AJ0 ,_PUN the_AT0 former_DT0 SBA_NP0 Administrator_NN1 established_VVD a_AT0 command_NN1 center_NN1 to_TO0 oversee_VVI all_DT0 COVID-19_AJ0 related_AJ0 efforts_NN2 ,_PUN including_PRP the_AT0 safe_AJ0 return_NN1 of_PRF the_AT0 workforce_NN1 to_PRP SBA_NP0 offices_NN2 ._SENT The_AT0 command_NN1 center_NN1 consisted_VVD of_PRF three_CRD teams_NN2 that_CJT drafted_VVD and_CJC finalized_VVD the_AT0 SBA_NP0 COVID-19_AJ0 Agency-Wide_AJ0 Pandemic_AJ0 Reconstitution_NN1 Plan_NN1 ._SENT On_PRP May_NP0 15_CRD ,_PUN 2020_CRD ,_PUN the_AT0 then_AJ0 Administrator_NN1 approved_VVN and_CJC distributed_VVN the_AT0 plan_NN1 ._SENT The_AT0 purpose_NN1 of_PRF the_AT0 plan_NN1 was_VBD to_TO0 provide_VVI SBA_NN1 leaders_NN2 with_PRP guidance_NN1 to_TO0 safely_AV0 return_VVI SBA_NN1 employees_NN2 to_PRP their_DPS workplaces_NN2 ._SENT SBA_NP0 has_VHZ over_AV0 177_CRD offices_NN2 located_VVN throughout_PRP the_AT0 50_CRD states_NN2 ,_PUN District_NN1 of_PRF Columbia_NP0 ,_PUN and_CJC 5_CRD territories_NN2 with_PRP workplace_NN1 occupancy_NN1 ranging_VVG from_PRP 1_CRD to_PRP 900._CRD The_AT0 reconstitution_NN1 plan_NN1 allowed_VVN SBA_NP0 management_NN1 the_AT0 flexibility_NN1 to_TO0 establish_VVI health_NN1 and_CJC safety_NN1 strategies_NN2 specific_AJ0 to_PRP each_DT0 SBA_NN1 office_NN1 ._SENT 
At_PRP a_AT0 minumu_NN1 ,_PUN the_AT0 plan_NN1 required_VVN SBA_NP0 managers_NN2 to_TO0 consider_VVI community_NN1 infection_NN1 trends_NN2 ,_PUN to_TO0 include_VVI state_NN1 and_CJC region_NN1 as_CJS described_VVN in_PRP the_AT0 CDC_NP0 gating_NN1 criteria_NN2 ,_PUN prior_AJ0 to_PRP advancing_VVG to_PRP the_AT0 next_ORD occupancy_NN1 phase_NN1 ._SENT 
•_PUN Phase_NN1 1_CRD –_PUN Maximum_NN1 of_PRF up_AVP to_PRP 25_CRD percent_NN0 staff_NN0 occupancy_NN1 
•_PUN Phase_NN1 2_CRD –_PUN Maximum_NN1 of_PRF up_AVP to_PRP 50_CRD percent_NN0 staff_NN0 occupancy_NN1 
•_PUN Phase_NN1 3_CRD –_PUN Maximum_NN1 of_PRF up_AVP to_PRP 75_CRD percent_NN0 staff_NN0 occupancy_NN1 
The_AT0 plan_NN1 also_AV0 required_VVN all_DT0 SBA_NN1 offices_NN2 to_TO0 be_VBI sanitized_VVN using_VVG commercial-grade_AJ0 disinfectant_NN1 on_PRP accessible_AJ0 surfaces_NN2 before_PRP the_AT0 start_NN1 of_PRF phase_NN1 1_CRD for_PRP staff_NN0 occupancy_NN1 ._SENT The_AT0 plan_NN1 further_AV0 required_VVN that_CJT following_AJ0 occupancy_NN1 ,_PUN the_AT0 building_NN1 's_POS common_AJ0 area_NN1 will_VM0 continue_VVI to_TO0 be_VBI regularly_AV0 cleaned_VVN in_PRP accordance_NN1 with_PRP General_AJ0 Services_NN2 Administration_NN1 's_POS guidelines_NN2 ._SENT 
The_AT0 SBA_NP0 reconstitution_NN1 plan_NN1 included_VVD workforce_NN1 health_NN1 and_CJC safety_NN1 protocols_NN2 necessary_AJ0 to_TO0 control_VVI the_AT0 spread_NN1 of_PRF COVID-19_NN1 ._SENT The_AT0 protocols_NN2 included_VVD social_AJ0 distancing_NN1 practices_NN2 ,_PUN personnel_NN2 security_NN1 to_TO0 protect_VVI employees_NN2 from_PRP verbal_AJ0 or_CJC physical_AJ0 threats_NN2 ,_PUN and_CJC health_NN1 screening_NN1 services_NN2 to_TO0 prevent_VVI staff_NN0 who_PNQ have_VHB COVID-19_AJ0 symptoms_NN2 from_PRP entering_VVG the_AT0 workplace_NN1 ._SENT 
The_AT0 plan_NN1 promoted_VVD the_AT0 maximization_NN1 of_PRF telework_NN1 and_CJC other_AJ0 workforce_NN1 flexibilities_NN2 as_CJS authorized_VVN by_PRP the_AT0 Office_NN1 of_PRF Personnel_NN2 Management_NN1 and_CJC Office_NN1 of_PRF Management_NN1 and_CJC Budget_NN1 (_PUL OMB_NP0 )_PUR guidelines_NN2 ._SENT In_PRP addition_NN1 ,_PUN the_AT0 plan_NN1 include_VVB Occupational_AJ0 Safety_NN1 and_CJC Health_NN1 Administration_NN1 (_PUL OSHA_NP0 )_PUR guidelines_NN2 on_PRP infection_NN1 controls_NN2 through_PRP the_AT0 enforcement_NN1 of_PRF social_AJ0 distancing_NN1 requirements_NN2 ._SENT 
SBA_NP0 provided_VVD virtual_AJ0 COVID-19_AJ0 training_NN1 designed_VVN to_TO0 educate_VVI ,_PUN inform_VVB ,_PUN and_CJC prepare_VVB its_DPS employees_NN2 and_CJC supervisors_NN2 on_PRP returning_VVG to_PRP the_AT0 workplace_NN1 ._SENT The_AT0 supervisor_NN1 training_NN1 included_VVD instructions_NN2 on_PRP handling_VVG COVID-19_AJ0 matters_NN2 during_PRP occupancy_NN1 phases_NN2 ._SENT 
Updated_AJ0 Federal_AJ0 Guidance_NN1 
On_PRP January_NP0 20_CRD ,_PUN 2021_CRD ,_PUN the_AT0 Administration_NN1 issued_VVD new_AJ0 federal_AJ0 guidance_NN1 requiring_VVG agencies_NN2 to_TO0 develop_VVI agency-tailored_AJ0 COVID-19_AJ0 workplace_NN1 safety_NN1 plans_NN2 ._SENT It_PNP also_AV0 asked_VVD agencies_NN2 to_TO0 designate_VVI their_DPS own_DT0 individual_AJ0 COVID-19_AJ0 coordination_NN1 teams_NN2 ._SENT The_AT0 new_AJ0 guidance_NN1 provided_VVN model_NN1 safety_NN1 principles_NN2 for_PRP federal_AJ0 agencies_NN2 to_TO0 follow_VVI ,_PUN including_PRP :_PUN 
•_PUN requiring_VVG mask_NN1 wearing_VVG and_CJC social_AJ0 distancing_NN1 in_PRP all_DT0 federal_AJ0 buildings_NN2 and_CJC land_NN1 ;_PUN 
•_PUN establishing_VVG testing_NN1 methodologies_NN2 and_CJC protocols_NN2 ;_PUN 
•_PUN investigating_VVG cases_NN2 and_CJC contact_NN1 tracing_NN1 ;_PUN and_CJC 
•_PUN accessing_VVG and_CJC acquiring_VVG sufficient_AJ0 equipment_NN1 ,_PUN including_PRP PPE_NP0 ._SENT 
To_TO0 protect_VVI the_AT0 safety_NN1 of_PRF the_AT0 federal_AJ0 workforce_NN1 and_CJC reduce_VVB community_NN1 spread_NN1 of_PRF COVID-19_NN1 ,_PUN the_AT0 updated_AJ0 guidance_NN1 mandated_VVN agencies_NN2 establish_VVI a_AT0 staffing_NN1 plan_NN1 and_CJC limit_NN1 occupancy_NN1 levels_NN2 at_PRP or_CJC below_PRP 25_CRD percent_NN0 of_PRF normal_AJ0 occupancy_NN1 standards_NN2 during_PRP periods_NN2 of_PRF high_AJ0 community_NN1 infection_NN1 transmission_NN1 ._SENT 
Updated_AJ0 COVID-19_AJ0 Workplace_NN1 Safety_NN1 Plan_NN1 Issued_VVN February_NP0 2021_CRD 
In_PRP response_NN1 to_PRP the_AT0 new_AJ0 federal_AJ0 guidance_NN1 ,_PUN agency_NN1 management_NN1 issued_VVD the_AT0 SBA_NP0 COVID-19_NN1 Workplace_NN1 Safety_NN1 Plan_NN1 in_PRP February_NP0 2021_CRD ,_PUN replacing_VVG the_AT0 COVID-19_AJ0 Reconstitution_NN1 Plan_NN1 established_VVN in_PRP May_NP0 2020._CRD The_AT0 new_AJ0 plan_NN1 outlined_VVD the_AT0 Agency_NN1 policies_NN2 and_CJC requirements_NN2 regarding_PRP COVID-19_AJ0 related_AJ0 matters_NN2 that_CJT may_VM0 affect_VVI the_AT0 health_NN1 and_CJC safety_NN1 and_CJC workplace_NN1 operations_NN2 ._SENT 
To_TO0 implement_VVI the_AT0 new_AJ0 plan_NN1 ,_PUN SBA_NP0 established_VVD the_AT0 COVID-19_AJ0 coordination_NN1 team_NN1 ._SENT The_AT0 coordination_NN1 team_NN1 consists_VVZ of_PRF several_DT0 agency_NN1 senior_AJ0 leaders_NN2 from_PRP SBA_NP0 Headquarters_NN0 and_CJC field_NN1 offices_NN2 ._SENT The_AT0 SBA_NP0 coordination_NN1 team_NN1 is_VBZ responsible_AJ0 for_PRP :_PUN 
•_PUN establishing_VVG ,_PUN implementing_VVG ,_PUN and_CJC monitoring_VVG compliance_NN1 with_PRP safety_NN1 protocols_NN2 ._SENT 
•_PUN updating_VVG the_AT0 current_AJ0 COVID-19_AJ0 workplace_NN1 safety_NN1 plan_NN1 as_CJS necessary_AJ0 in_PRP consultation_NN1 with_PRP the_AT0 Safer_AJC Federal_AJ0 Workforce_NN1 Task_NN1 Force_NN1 ,_PUN established_VVN to_TO0 provide_VVI ongoing_AJ0 guidance_NN1 to_PRP heads_NN2 of_PRF agencies_NN2 ._SENT 
•_PUN developing_AJ0 staffing_NN1 plans_VVZ that_CJT outlines_NN2 which_DTQ employee_NN1 will_VM0 work_VVI on-site_AJ0 full_AJ0 time_NN1 ,_PUN on-site_AJ0 occasionally_AV0 ,_PUN or_CJC fully_AV0 remote_AJ0 ._SENT 
•_PUN determining_VVG appropriate_AJ0 workplace_NN1 closures_NN2 for_PRP suspected_AJ0 or_CJC confirmed_AJ0 cases_NN2 of_PRF COVID-19_NN1 in_PRP the_AT0 workplace_NN1 ._SENT 
•_PUN collaborating_VVG and_CJC supporting_VVG local_AJ0 health_NN1 departments_NN2 '_POS contact_NN1 tracing_VVG programs_NN2 to_TO0 help_VVI identify_VVI ,_PUN track_NN1 ,_PUN and_CJC manage_VVB contacts_NN2 of_PRF COVID-19_AJ0 cases_NN2 ._SENT 
The_AT0 February_NP0 2021_CRD plan_NN1 identified_VVD specific_AJ0 roles_NN2 and_CJC responsibilities_NN2 for_PRP SBA_NN1 employees_NN2 and_CJC supervisors_NN2 ._SENT SBA_NN1 managers_NN2 are_VBB expected_VVN to_TO0 take_VVI proper_AJ0 precautions_NN2 to_TO0 maintain_VVI occupancy_NN1 levels_NN2 when_CJS community-level_AJ0 transmission_NN1 is_VBZ high_AJ0 ._SENT SBA_NP0 management_NN1 notified_VVD staff_NN0 that_DT0 noncompliance_NN1 with_PRP the_AT0 planned_AJ0 safety_NN1 protocols_NN2 may_VM0 result_VVI in_PRP disciplinary_AJ0 action_NN1 or_CJC penalties_NN2 ._SENT 
SBA_NP0 provided_VVD virtual_AJ0 training_NN1 on_PRP the_AT0 February_NP0 2021_CRD plan_NN1 ,_PUN which_DTQ included_VVD question_NN1 and_CJC answer_NN1 sessions_NN2 ._SENT Similar_AJ0 sessions_NN2 were_VBD done_VDN for_PRP the_AT0 May_NP0 2020_CRD plan_NN1 ._SENT 
Previous_AJ0 Work_NN1 
We_PNP have_VHB not_XX0 completed_VVN previous_AJ0 work_NN1 of_PRF the_AT0 evaluation_NN1 subject_NN1 matter_NN1 ._SENT 
Our_DPS objectives_NN2 were_VBD to_TO0 determine_VVI (_PUL 1_CRD )_PUR whether_CJS the_AT0 agency_NN1 established_VVD a_AT0 COVID-19_AJ0 reconstitution_NN1 plan_NN1 in_PRP accordance_NN1 with_PRP applicable_AJ0 federal_AJ0 guidance_NN1 and_CJC (_PUL 2_CRD )_PUR if_CJS the_AT0 agency_NN1 was_VBD adhering_VVG to_PRP that_DT0 plan_NN1 ._SENT 
SBA_NP0 's_POS COVID-19_AJ0 Reconstitution_NN1 Plan_NN1 Incorporated_AJ0 Federal_AJ0 Guidance_NN1 Allowing_VVG for_PRP the_AT0 Safe_AJ0 Return_NN1 of_PRF its_DPS Workforce_NN1 
SBA_NP0 incorporated_VVD federal_AJ0 guidance_NN1 in_PRP its_DPS May_NP0 2020_CRD COVID-19_AJ0 Reconstitution_NN1 Plan_NN1 ._SENT The_AT0 reconstitution_NN1 plan_NN1 identified_VVN roles_NN2 and_CJC responsibilities_NN2 for_PRP SBA_NN1 officials_NN2 and_CJC included_VVD the_AT0 following_AJ0 pandemic_AJ0 prevention_NN1 measures_NN2 :_PUN 
•_PUN expanding_VVG and_CJC maximizing_VVG telework_NN1 policy_NN1 ;_PUN 
•_PUN limiting_AJ0 workspace_NN1 in_PRP accordance_NN1 with_PRP occupancy_NN1 phases_NN2 ;_PUN 
•_PUN cleaning_NN1 and_CJC sanitizing_AJ0 facilities_NN2 ;_PUN 
•_PUN providing_VVG adequate_AJ0 personal_AJ0 protective_AJ0 equipment_NN1 ;_PUN 
•_PUN restricting_VVG common_AJ0 areas_NN2 ;_PUN 
•_PUN limiting_AJ0 non-essential_AJ0 business_NN1 travel_NN1 throughout_PRP all_DT0 occupancy_NN1 phases_NN2 ;_PUN 
•_PUN installing_VVG social_AJ0 distancing_NN1 markings_NN2 and_CJC signage_NN1 ;_PUN and_CJC •_PUN staffing_VVG health_NN1 screeners_NN2 at_PRP entrances_NN2 ._SENT 
Management_NN1 Actions_NN2 
As_CJS a_AT0 result_NN1 of_PRF incorporating_VVG the_AT0 federal_AJ0 guidance_NN1 ,_PUN SBA_NP0 appropriately_AV0 planned_VVN for_PRP the_AT0 safe_AJ0 and_CJC gradual_AJ0 return_NN1 of_PRF SBA_NN1 workers_NN2 to_PRP offices_NN2 ._SENT 
In_PRP response_NN1 to_PRP the_AT0 new_AJ0 federal_AJ0 guidance_NN1 ,_PUN the_AT0 agency_NN1 issued_VVD the_AT0 SBA_NP0 COVID-19_NN1 Workplace_NN1 Safety_NN1 Plan_NN1 in_PRP February_NP0 2021_CRD ,_PUN replacing_VVG the_AT0 COVID-19_AJ0 Reconstitution_NN1 Plan_NN1 of_PRF May_NP0 2020._CRD 
Consistent_AJ0 Application_NN1 of_PRF Occupancy_NN1 and_CJC Exposure_NN1 Tracking_NN1 Procedures_NN2 are_VBB Needed_VVN to_PRP Successfully_AV0 Implement_VVB SBA_NP0 's_POS Workforce_NN1 Health_NN1 and_CJC Safety_NN1 Safeguards_NN2 
While_CJS we_PNP recognize_VVB SBA_NP0 instituted_VVD its_DPS COVID-19_AJ0 Workplace_NN1 Safety_NN1 Plan_NN1 in_PRP February_NP0 2021_CRD ,_PUN our_DPS review_NN1 of_PRF the_AT0 May_NP0 2020_CRD COVID-19_AJ0 Agency-wide_AJ0 Pandemic_AJ0 Reconstitution_NN1 Plan_NN1 for_PRP occupancy_NN1 ,_PUN identified_VVD issues_NN2 that_CJT should_VM0 be_VBI addressed_VVN for_PRP successful_AJ0 implementation_NN1 of_PRF the_AT0 new_AJ0 plan_NN1 ._SENT SBA_NP0 did_VDD not_XX0 always_AV0 adhere_VVI to_PRP the_AT0 original_AJ0 occupancy_NN1 plan_NN1 and_CJC did_VDD not_XX0 consistently_AV0 implement_VVI COVID-19_AJ0 exposure_NN1 tracking_VVG procedures_NN2 to_TO0 provide_VVI for_PRP the_AT0 safe_AJ0 return_NN1 of_PRF its_DPS workforce_NN1 ._SENT For_PRP instance_NN1 ,_PUN SBA_NP0 decided_VVD to_TO0 return_VVI workers_NN2 to_PRP SBA_NP0 headquarters_NN0 and_CJC advance_NN1 through_PRP occupancy_NN1 phases_NN2 but_CJC did_VDD not_XX0 provide_VVI support_NN1 that_CJT showed_VVD all_DT0 the_AT0 CDC_NP0 gating_NN1 conditions_NN2 were_VBD met_VVN ._SENT SBA_NP0 did_VDD not_XX0 downgrade_VVI phases_NN2 during_PRP periods_NN2 of_PRF community_NN1 COVID-19_NN1 resurgence_NN1 or_CJC when_CJS a_AT0 case_NN1 was_VBD reported_VVN at_PRP headquarters_NN0 ._SENT SBA_NP0 leadership_NN1 was_VBD responsible_AJ0 for_PRP making_VVG decisions_NN2 regarding_PRP occupancy_NN1 phases_NN2 and_CJC did_VDD not_XX0 revert_VVI phases_NN2 consistently_AV0 with_PRP available_AJ0 data_NN0 points_NN2 ._SENT Consequently_AV0 ,_PUN SBA_NP0 employees_NN2 could_VM0 not_XX0 rely_VVI on_PRP the_AT0 designated_AJ0 phase_NN1 of_PRF operation_NN1 to_TO0 accurately_AV0 reflect_VVI the_AT0 current_AJ0 pandemic_AJ0 risk_NN1 environment_NN1 within_PRP headquarters_NN0 ._SENT 
SBA_NP0 could_VM0 improve_VVI its_DPS exposure_NN1 tracking_VVG procedures_NN2 based_VVN on_PRP the_AT0 19_CRD cases_NN2 of_PRF presumed_AJ0 ,_PUN exposed_AJ0 ,_PUN or_CJC confirmed_VVD COVID-19_CRD cases_NN2 we_PNP reviewed_VVD ._SENT Specifically_AV0 ,_PUN SBA_NP0 should_VM0 consistently_AV0 :_PUN 
•_PUN notify_VVB staff_NN0 of_PRF presumed_AJ0 or_CJC confirmed_AJ0 COVID-19_AJ0 cases_NN2 ,_PUN 
•_PUN contact_VVB potentially_AV0 exposed_AJ0 personnel_NN2 ,_PUN and_CJC 
•_PUN ensure_VVB employees_NN2 completed_VVN 14-day_AJ0 quarantine_NN1 periods_NN2 before_PRP returning_VVG to_PRP the_AT0 workplace_NN1 ._SENT 
To_TO0 successfully_AV0 implement_VVI adequate_AJ0 exposure_NN1 tracking_VVG procedures_NN2 moving_VVG forward_AV0 ,_PUN the_AT0 agency_NN1 should_VM0 ensure_VVI these_DT0 inconsistencies_NN2 are_VBB addressed_VVN to_TO0 mitigate_VVI the_AT0 risks_NN2 of_PRF spreading_VVG COVID-19_AJ0 infections_NN2 within_PRP its_DPS workforce_NN1 ._SENT 
The_AT0 February_NP0 2021_CRD SBA_NP0 COVID-19_CRD Workplace_NN1 Safety_NN1 Plan_NN1 set_NN1 expectations_NN2 for_PRP the_AT0 supervisors_NN2 to_TO0 implement_VVI a_AT0 range_NN1 of_PRF operational_AJ0 controls_NN2 that_CJT limit_VVB occupancy_NN1 at_PRP or_CJC below_PRP 25_CRD percent_NN0 of_PRF the_AT0 normal_AJ0 headcount_NN1 ._SENT The_AT0 plan_NN1 required_VVD the_AT0 agency_NN1 to_TO0 consider_VVI surrounding_AJ0 community_NN1 infection_NN1 rates_NN2 as_PRP a_AT0 condition_NN1 of_PRF occupancy_NN1 ,_PUN consistent_AJ0 with_PRP the_AT0 new_AJ0 federal_AJ0 guidelines_NN2 ._SENT In_PRP addition_NN1 ,_PUN the_AT0 plan_NN1 included_VVD exposure_NN1 tracking_VVG and_CJC reporting_VVG processes_NN2 that_CJT were_VBD similar_AJ0 to_PRP the_AT0 procedures_NN2 in_PRP the_AT0 May_NP0 2020_CRD reconstitution_NN1 plan_NN1 ._SENT The_AT0 February_NP0 2021_CRD plan_NN1 established_AJ0 supervisor_NN1 and_CJC employees_NN2 '_POS responsibilities_NN2 and_CJC required_AJ0 affected_AJ0 staff_NN0 to_TO0 quarantine_VVI for_PRP 14_CRD days_NN2 ._SENT If_CJS SBA_NP0 leadership_NN1 enforces_VVZ these_DT0 operational_AJ0 controls_NN2 ,_PUN the_AT0 agency_NN1 will_VM0 be_VBI able_AJ0 to_TO0 better_AV0 safeguard_VVI its_DPS employees_NN2 from_PRP contracting_VVG and_CJC spreading_VVG COVID-19_AJ0 ._SENT 
Occupancy_NN1 
The_AT0 May_NP0 2020_CRD plan_NN1 stated_VVD SBA_NN1 managers_NN2 would_VM0 make_VVI their_DPS decisions_NN2 to_TO0 advance_VVI through_PRP office_NN1 reoccupation_NN1 phases_NN2 based_VVN on_PRP local_AJ0 conditions_NN2 ._SENT The_AT0 plan_NN1 said_VVD each_DT0 office_NN1 location_NN1 would_VM0 be_VBI evaluated_VVN according_VVG to_PRP CDC_NP0 gating_NN1 criteria_NN2 and_CJC other_AJ0 factors_NN2 ,_PUN including_PRP access_NN1 to_PRP public_AJ0 transportation_NN1 and_CJC building_NN1 capacity_NN1 for_PRP safe_AJ0 social_AJ0 distancing_NN1 ._SENT To_TO0 assess_VVI the_AT0 CDC_NP0 gating_NN1 criteria_NN2 for_PRP its_DPS 177_CRD offices_NN2 ,_PUN SBA_NP0 relied_VVD on_PRP CDC-endorsed_AJ0 data_NN0 it_PNP received_VVD daily_AV0 from_PRP the_AT0 Department_NN1 of_PRF Health_NN1 and_CJC Human_AJ0 Services_NN2 ._SENT 
On_PRP June_NP0 29_CRD ,_PUN 2020_CRD ,_PUN SBA_NP0 advanced_VVD to_PRP phase_NN1 1_CRD ,_PUN allowing_VVG up_AVP to_PRP 25_CRD percent_NN0 of_PRF staff_NN0 to_TO0 occupy_VVI the_AT0 headquarters_NN0 building_NN1 ._SENT SBA_NP0 management_NN1 cited_VVD that_CJT Washington_NP0 Metropolitan_AJ0 Area_NN1 Transit_NN1 Authority_NN1 stations_NN2 were_VBD re-opened_VVN ,_PUN health_NN1 and_CJC safety_NN1 measures_NN2 were_VBD taken_VVN ,_PUN and_CJC employees_NN2 had_VHD access_NN1 to_PRP agency-provided_AJ0 PPE_NN1 ._SENT SBA_NP0 advanced_VVD to_PRP phase_NN1 2_CRD on_PRP September_NP0 14_CRD ,_PUN 2020_CRD ,_PUN allowing_VVG up_AVP to_PRP 50_CRD percent_NN0 of_PRF staff_NN0 to_TO0 occupy_VVI the_AT0 building_NN1 ._SENT SBA_NP0 officials_NN2 asserted_VVD that_CJT they_PNP justified_VVD the_AT0 phase_NN1 advancement_NN1 decision_NN1 by_PRP monitoring_VVG local_AJ0 conditions_NN2 ,_PUN specifically_AV0 having_VHG awareness_NN1 of_PRF downward_AJ0 infection_NN1 trends_NN2 ,_PUN healthcare_NN1 system_NN1 capacity_NN1 ,_PUN status_NN1 of_PRF public_AJ0 transportation_NN1 ,_PUN and_CJC status_NN1 of_PRF building_NN1 projects_NN2 to_TO0 improve_VVI staff_NN0 access_NN1 to_PRP the_AT0 facility_NN1 ._SENT However_AV0 ,_PUN they_PNP were_VBD unable_AJ0 to_TO0 demonstrate_VVI that_CJT proper_AJ0 CDC-recommended_AJ0 conditions_NN2 were_VBD met_VVN when_CJS deciding_VVG to_TO0 advance_VVI to_PRP phases_NN2 1_CRD and_CJC 2_CRD at_PRP SBA_NP0 headquarters_NN0 ._SENT 
The_AT0 May_NP0 2020_CRD plan_NN1 also_AV0 provided_VVN authority_NN1 to_PRP SBA_NP0 officials_NN2 to_TO0 revert_VVI phases_NN2 as_CJS necessary_AJ0 to_TO0 lessen_VVI the_AT0 health_NN1 and_CJC safety_NN1 risk_NN1 to_PRP employees_NN2 ._SENT The_AT0 plan_NN1 called_VVN for_PRP monitoring_VVG and_CJC assessing_VVG multiple_AJ0 factors_NN2 including_PRP local_AJ0 conditions_NN2 ._SENT The_AT0 plan_NN1 also_AV0 required_VVN that_CJT during_PRP any_DT0 phase_NN1 ,_PUN if_CJS there_EX0 is_VBZ a_AT0 development_NN1 of_PRF a_AT0 positive_AJ0 COVID-19_AJ0 case_NN1 ,_PUN the_AT0 office_NN1 should_VM0 revert_VVI phases_NN2 ._SENT However_AV0 ,_PUN despite_PRP detecting_VVG incidences_NN2 of_PRF positive_AJ0 COVID-19_AJ0 cases_NN2 at_PRP SBA_NP0 headquarters_NN0 ,_PUN the_AT0 agency_NN1 did_VDD not_XX0 revert_VVI from_PRP phase_NN1 1_CRD or_CJC phase_NN1 2._CRD Similarly_AV0 ,_PUN SBA_NP0 did_VDD not_XX0 revert_VVI from_PRP phase_NN1 2_CRD despite_PRP a_AT0 resurgence_NN1 of_PRF COVID-19_NN1 in_PRP the_AT0 local_AJ0 community_NN1 in_PRP November_NP0 and_CJC December_NP0 2020._CRD SBA_NP0 officials_NN2 did_VDD not_XX0 provide_VVI reasonable_AJ0 justification_NN1 or_CJC rationale_NN1 on_PRP that_DT0 decision_NN1 ,_PUN indicating_VVG that_CJT they_PNP made_VVD occupancy_NN1 decisions_NN2 based_VVN on_PRP multiple_AJ0 conditions_NN2 not_XX0 a_AT0 single_AJ0 data_NN0 point_NN1 like_PRP community_NN1 infection_NN1 spread_NN1 ._SENT 
The_AT0 February_NP0 2021_CRD plan_NN1 directs_VVZ agency_NN1 management_NN1 to_TO0 consider_VVI moving_VVG to_PRP the_AT0 next_ORD phase_NN1 only_AV0 when_CJS less_AV0 than_CJS 100_CRD new_AJ0 COVID-19_AJ0 confirmed_AJ0 infections_NN2 are_VBB reported_VVN for_PRP every_AT0 100_CRD ,_PUN 000_CRD people_NN0 in_PRP the_AT0 area_NN1 of_PRF an_AT0 SBA_NP0 office_NN1 ._SENT In_PRP the_AT0 event_NN1 of_PRF a_AT0 resurgence_NN1 ,_PUN agency_NN1 managers_NN2 should_VM0 consult_VVI with_PRP the_AT0 newly_AV0 created_VVN SBA_NP0 COVID-19_AJ0 coordination_NN1 team_NN1 ._SENT These_DT0 operational_AJ0 controls_NN2 ,_PUN if_CJS enforced_VVN ,_PUN should_VM0 help_VVI SBA_NP0 better_AV0 safeguard_VVI its_DPS employees_NN2 from_PRP contracting_VVG and_CJC spreading_VVG the_AT0 COVID-19_NN1 ._SENT 
COVID-19_AJ0 Exposure_NN1 Tracking_NN1 and_CJC Notifications_NN2 
The_AT0 May_NP0 2020_CRD plan_NN1 outlined_VVD supervisor_NN1 and_CJC employee_NN1 expectations_NN2 when_CJS faced_VVN with_PRP a_AT0 COVID-19_AJ0 case_NN1 ._SENT Employees_NN2 who_PNQ experience_VVB symptoms_NN2 ,_PUN are_VBB exposed_VVN ,_PUN or_CJC test_VVB positive_AJ0 for_PRP COVID-19_NN1 should_VM0 report_VVI it_PNP immediately_AV0 to_PRP their_DPS supervisor_NN1 ._SENT The_AT0 plan_NN1 required_VVD that_CJT the_AT0 supervisor_NN1 report_NN1 the_AT0 case_NN1 to_PRP the_AT0 command_NN1 center_NN1 ._SENT The_AT0 command_NN1 center_NN1 was_VBD required_VVN to_TO0 notify_VVI colleagues_NN2 who_PNQ may_VM0 have_VHI been_VBN exposed_VVN ._SENT 
