# Supplementary material for: Unraveling image construction by modality: Corpus-based diachronic insights into the reports to the Party Congress of China
Source: PLoS One. 2025 Mar 5;20(3):e0316017. doi: 10.1371/journal.pone.0316017 (PMC11882057; doi:10.1371/journal.pone.0316017)
Supplement: S1 File — (ZIP) [file pone.0316017.s001.zip › S1_Fig.zip/Corpus/Annotations/The CRG Annotations/H22AA_POS.txt]

AB_NN1 43_CRD ,_PUN Friedman_NP0 ._SENT Traffic_NN1 safety_NN1 ._SENT 
(_PUL 1_CRD )_PUR Existing_AJ0 law_NN1 establishes_VVZ various_AJ0 default_NN1 speed_NN1 limits_NN2 for_PRP vehicles_NN2 upon_PRP highways_NN2 ,_PUN as_CJS specified_VVN ._SENT Existing_AJ0 law_NN1 authorizes_VVZ state_NN1 and_CJC local_AJ0 authorities_NN2 to_TO0 adjust_VVI these_DT0 default_NN1 speed_NN1 limits_NN2 ,_PUN as_CJS specified_VVN ,_PUN based_VVN upon_PRP certain_AJ0 findings_NN2 determined_VVN by_PRP an_AT0 engineering_NN1 and_CJC traffic_NN1 survey_NN1 ._SENT Existing_AJ0 law_NN1 defines_VVZ an_AT0 engineering_NN1 and_CJC traffic_NN1 survey_NN1 and_CJC prescribes_VVZ specified_AJ0 factors_NN2 that_CJT must_VM0 be_VBI included_VVN in_PRP the_AT0 survey_NN1 ,_PUN including_PRP prevailing_AJ0 speeds_NN2 and_CJC road_NN1 conditions_NN2 ._SENT Existing_AJ0 law_NN1 authorizes_VVZ local_AJ0 authorities_NN2 to_TO0 consider_VVI additional_AJ0 factors_NN2 ,_PUN including_PRP pedestrian_NN1 and_CJC bicyclist_NN1 safety_NN1 ._SENT 
This_DT0 bill_NN1 would_VM0 authorize_VVI local_AJ0 authorities_NN2 to_TO0 consider_VVI the_AT0 safety_NN1 of_PRF vulnerable_AJ0 pedestrian_NN1 groups_NN2 ,_PUN as_CJS specified_AJ0 ._SENT 
(_PUL 2_CRD )_PUR Existing_AJ0 law_NN1 establishes_VVZ a_AT0 prima_NN1 facie_NN1 speed_NN1 limit_NN1 of_PRF 25_CRD miles_NN2 per_PRP hour_NN1 on_PRP any_DT0 highway_NN1 ,_PUN other_AJ0 than_CJS a_AT0 state_NN1 highway_NN1 ,_PUN located_VVN in_PRP any_DT0 business_NN1 or_CJC residence_NN1 district_NN1 ,_PUN as_CJS defined_VVN ._SENT Existing_AJ0 law_NN1 authorizes_VVZ a_AT0 local_AJ0 authority_NN1 to_TO0 change_VVI the_AT0 speed_NN1 limit_NN1 on_PRP any_DT0 such_DT0 highway_NN1 ,_PUN as_CJS prescribed_VVN ,_PUN including_PRP erecting_VVG signs_NN2 to_TO0 give_VVI notice_NN1 thereof_AV0 ._SENT 
This_DT0 bill_NN1 would_VM0 establish_VVI a_AT0 prima_NN1 facie_NN1 speed_NN1 limit_NN1 of_PRF 25_CRD miles_NN2 per_PRP hour_NN1 on_PRP state_NN1 highways_NN2 located_VVN in_PRP any_DT0 business_NN1 or_CJC residence_NN1 district_NN1 and_CJC would_VM0 authorize_VVI the_AT0 Department_NN1 of_PRF Transportation_NN1 (_PUL Caltrans_NP0 )_PUR to_TO0 change_VVI the_AT0 speed_NN1 limit_NN1 on_PRP any_DT0 such_DT0 highway_NN1 ,_PUN as_CJS prescribed_VVN ,_PUN including_PRP erecting_VVG signs_NN2 to_TO0 give_VVI notice_NN1 thereof_AV0 ._SENT 
(_PUL 3_CRD )_PUR Existing_AJ0 law_NN1 establishes_VVZ a_AT0 speed_NN1 limit_NN1 of_PRF 65_CRD miles_NN2 per_PRP hour_NN1 on_PRP state_NN1 highways_NN2 ,_PUN as_CJS specified_VVN ._SENT Existing_AJ0 law_NN1 authorizes_VVZ Caltrans_NN2 to_TO0 declare_VVI a_AT0 speed_NN1 limit_NN1 on_PRP any_DT0 such_DT0 highway_NN1 ,_PUN as_CJS prescribed_VVN ,_PUN of_PRF 60_CRD ,_PUN 55_CRD ,_PUN 50_CRD ,_PUN 45_CRD ,_PUN 40_CRD ,_PUN 35_CRD ,_PUN 30_CRD ,_PUN or_CJC 25_CRD miles_NN2 per_PRP hour_NN1 ,_PUN including_PRP erecting_VVG signs_NN2 to_TO0 give_VVI notice_NN1 thereof_AV0 ._SENT Existing_AJ0 law_NN1 also_AV0 authorizes_VVZ a_AT0 local_AJ0 authority_NN1 ,_PUN on_PRP a_AT0 section_NN1 of_PRF highway_NN1 ,_PUN other_AJ0 than_CJS a_AT0 state_NN1 highway_NN1 ,_PUN where_AVQ the_AT0 speed_NN1 limit_NN1 is_VBZ 65_CRD miles_NN2 per_PRP hour_NN1 to_TO0 declare_VVI a_AT0 lower_AJC speed_NN1 limit_NN1 ,_PUN as_CJS specified_AJ0 ._SENT 
This_DT0 bill_NN1 would_VM0 additionally_AV0 authorize_VVI Caltrans_NP0 and_CJC a_AT0 local_AJ0 authority_NN1 to_TO0 declare_VVI a_AT0 speed_NN1 limit_NN1 of_PRF 20_CRD or_CJC 15_CRD miles_NN2 per_PRP hour_NN1 ,_PUN as_CJS specified_VVN ,_PUN on_PRP these_DT0 highways_NN2 ._SENT 
(_PUL 4_CRD )_PUR Existing_AJ0 law_NN1 authorizes_VVZ a_AT0 local_AJ0 authority_NN1 ,_PUN without_PRP an_AT0 engineering_NN1 and_CJC traffic_NN1 survey_NN1 ,_PUN to_TO0 declare_VVI a_AT0 lowered_AJ0 speed_NN1 limit_NN1 on_PRP portions_NN2 of_PRF highway_NN1 ,_PUN as_CJS specified_VVN ,_PUN approaching_VVG a_AT0 school_NN1 building_NN1 or_CJC school_NN1 grounds_NN2 ._SENT Existing_AJ0 law_NN1 limits_VVZ this_DT0 authority_NN1 to_PRP sections_NN2 of_PRF highway_NN1 meeting_VVG specified_AJ0 requirements_NN2 relating_VVG to_PRP the_AT0 number_NN1 of_PRF lanes_NN2 and_CJC the_AT0 speed_NN1 limit_NN1 of_PRF the_AT0 highway_NN1 before_PRP the_AT0 school_NN1 zone_NN1 ._SENT 
This_DT0 bill_NN1 would_VM0 similarly_AV0 authorize_VVI a_AT0 lowered_AJ0 speed_NN1 limit_NN1 on_PRP a_AT0 section_NN1 of_PRF highway_NN1 contiguous_AJ0 to_PRP a_AT0 business_NN1 activity_NN1 district_NN1 ,_PUN as_CJS defined_VVN ,_PUN and_CJC would_VM0 require_VVI that_CJT certain_AJ0 violations_NN2 be_VBI subject_AJ0 to_PRP a_AT0 warning_NN1 citation_NN1 ,_PUN for_PRP the_AT0 first_ORD 30_CRD days_NN2 of_PRF implementation_NN1 ._SENT 
(_PUL 5_CRD )_PUR Existing_AJ0 law_NN1 requires_VVZ Caltrans_NP0 ,_PUN by_PRP regulation_NN1 ,_PUN to_TO0 provide_VVI for_PRP the_AT0 rounding_VVG up_AVP or_CJC down_AVP to_PRP the_AT0 nearest_AJS 5_CRD miles_NN2 per_PRP hour_NN1 increment_NN1 of_PRF the_AT0 85th_ORD percentile_NN1 speed_NN1 of_PRF free-flowing_AJ0 traffic_NN1 on_PRP a_AT0 portion_NN1 of_PRF highway_NN1 as_CJS determined_VVN by_PRP a_AT0 traffic_NN1 and_CJC engineering_NN1 survey_NN1 ._SENT Existing_AJ0 law_NN1 requires_VVZ the_AT0 Judicial_AJ0 Council_NN1 to_TO0 create_VVI and_CJC implement_VVI an_AT0 online_AJ0 tool_NN1 by_PRP June_NP0 30_CRD ,_PUN 2024_CRD ,_PUN for_PRP the_AT0 adjudication_NN1 of_PRF traffic_NN1 infractions_NN2 ,_PUN among_PRP other_AJ0 things_NN2 ._SENT 
This_DT0 bill_NN1 would_VM0 authorize_VVI a_AT0 local_AJ0 authority_NN1 to_TO0 further_AV0 reduce_VVI the_AT0 speed_NN1 limit_NN1 ,_PUN as_CJS specified_VVN ,_PUN and_CJC require_VVB that_CJT certain_AJ0 violations_NN2 be_VBI subject_AJ0 to_PRP a_AT0 warning_NN1 citation_NN1 ,_PUN for_PRP the_AT0 first_ORD 30_CRD days_NN2 of_PRF implementation_NN1 ._SENT The_AT0 bill_NN1 would_VM0 ,_PUN in_PRP some_DT0 circumstances_NN2 ,_PUN authorize_VVB the_AT0 reduction_NN1 of_PRF a_AT0 speed_NN1 limit_NN1 beginning_NN1 June_NP0 30_CRD ,_PUN 2024_CRD ,_PUN or_CJC when_CJS the_AT0 Judicial_AJ0 Council_NN1 has_VHZ developed_VVN an_AT0 online_AJ0 tool_NN1 for_PRP adjudicating_VVG traffic_NN1 infraction_NN1 violations_NN2 ,_PUN whichever_DTQ is_VBZ sooner_AV0 ._SENT The_AT0 bill_NN1 would_VM0 require_VVI Caltrans_NP0 to_TO0 accordingly_AV0 revise_VVI the_AT0 California_NP0 Manual_NN1 on_PRP Uniform_AJ0 Traffic_NN1 Control_NN1 Devices_NN2 ,_PUN as_CJS specified_AJ0 ._SENT 
(_PUL 6_CRD )_PUR Existing_AJ0 law_NN1 defines_VVZ a_AT0 speed_NN1 trap_NN1 and_CJC prohibits_VVZ evidence_NN1 of_PRF a_AT0 driver_NN1 's_POS speed_NN1 obtained_VVN through_PRP a_AT0 speed_NN1 trap_NN1 from_PRP being_VBG admissible_AJ0 in_PRP court_NN1 in_PRP any_DT0 prosecution_NN1 against_PRP a_AT0 driver_NN1 for_PRP a_AT0 speed-related_AJ0 offense_NN1 ._SENT Existing_AJ0 law_NN1 deems_VVZ a_AT0 road_NN1 where_AVQ the_AT0 speed_NN1 limit_NN1 is_VBZ not_XX0 justified_VVN by_PRP a_AT0 traffic_NN1 and_CJC engineering_NN1 survey_NN1 conducted_VVN within_PRP the_AT0 previous_AJ0 7_CRD years_NN2 to_TO0 be_VBI a_AT0 speed_NN1 trap_NN1 ,_PUN unless_CJS the_AT0 roadway_NN1 has_VHZ been_VBN evaluated_VVN by_PRP a_AT0 registered_AJ0 engineer_NN1 ,_PUN as_CJS specified_VVN ,_PUN in_PRP which_DTQ case_NN1 the_AT0 speed_NN1 limit_NN1 remains_VVZ enforceable_AJ0 for_PRP a_AT0 period_NN1 of_PRF 10_CRD years_NN2 ._SENT Existing_AJ0 law_NN1 exempts_VVZ a_AT0 school_NN1 zone_NN1 ,_PUN as_CJS defined_VVN ,_PUN from_PRP certain_AJ0 provisions_NN2 relating_VVG to_PRP defining_VVG a_AT0 speed_NN1 trap_NN1 ._SENT 
This_DT0 bill_NN1 would_VM0 extend_VVI the_AT0 period_NN1 that_CJT a_AT0 speed_NN1 limit_NN1 justified_VVN by_PRP a_AT0 traffic_NN1 and_CJC engineering_NN1 survey_NN1 conducted_VVN more_AV0 the_AT0 7_CRD years_NN2 ago_AV0 remains_VVZ valid_AJ0 ,_PUN for_PRP purposes_NN2 of_PRF speed_NN1 enforcement_NN1 ,_PUN if_CJS evaluated_VVN by_PRP a_AT0 registered_AJ0 engineer_NN1 ,_PUN as_CJS specified_VVN ,_PUN to_PRP 14_CRD years_NN2 ._SENT 
This_DT0 bill_NN1 would_VM0 also_AV0 exempt_VVI a_AT0 senior_AJ0 zone_NN1 and_CJC business_NN1 activity_NN1 district_NN1 ,_PUN as_CJS defined_VVN ,_PUN from_PRP those_DT0 provisions_NN2 ._SENT 
DIGEST_VVB KEY_AJ0 
Vote_NN1 :_PUN majority_NN1 Appropriation_NN1 :_PUN no_AT0 Fiscal_AJ0 Committee_NN1 :_PUN yes_ITJ Local_AJ0 Program_NN1 :_PUN no_ITJ 
THE_AT0 PEOPLE_NN0 OF_PRF THE_AT0 STATE_NN1 OF_PRF CALIFORNIA_NP0 DO_VDB ENACT_VVI AS_CJS FOLLOWS_VVZ :_PUN 
SECTION_NN1 1._CRD Section_NN1 627_CRD of_PRF the_AT0 Vehicle_NN1 Code_NN1 is_VBZ amended_VVN to_TO0 read_VVI :_PUN 
627._CRD (_PUL a_AT0 )_PUR "_PUQ Engineering_NN1 and_CJC traffic_NN1 survey_NN1 ,_PUN "_PUQ as_CJS used_VVN in_PRP this_DT0 code_NN1 ,_PUN means_VVZ a_AT0 survey_NN1 of_PRF highway_NN1 and_CJC traffic_NN1 conditions_NN2 in_PRP accordance_NN1 with_PRP methods_NN2 determined_VVN by_PRP the_AT0 Department_NN1 of_PRF Transportation_NN1 for_PRP use_NN1 by_PRP state_NN1 and_CJC local_AJ0 authorities_NN2 ._SENT 
(_PUL b_ZZ0 )_PUR An_AT0 engineering_NN1 and_CJC traffic_NN1 survey_NN1 shall_VM0 include_VVI ,_PUN among_PRP other_AJ0 requirements_NN2 deemed_VVN necessary_AJ0 by_PRP the_AT0 department_NN1 ,_PUN consideration_NN1 of_PRF all_DT0 of_PRF the_AT0 following_AJ0 :_PUN 
(_PUL 1_CRD )_PUR Prevailing_AJ0 speeds_NN2 as_CJS determined_VVN by_PRP traffic_NN1 engineering_NN1 measurements_NN2 ._SENT 
(_PUL 2_CRD )_PUR Accident_NN1 records_NN2 ._SENT 
(_PUL 3_CRD )_PUR Highway_NN1 ,_PUN traffic_NN1 ,_PUN and_CJC roadside_NN1 conditions_NN2 not_XX0 readily_AV0 apparent_AJ0 to_PRP the_AT0 driver_NN1 ._SENT 
(_PUL c_ZZ0 )_PUR When_CJS conducting_VVG an_AT0 engineering_NN1 and_CJC traffic_NN1 survey_NN1 ,_PUN local_AJ0 authorities_NN2 ,_PUN in_PRP addition_NN1 to_PRP the_AT0 factors_NN2 set_VVN forth_AV0 in_PRP paragraphs_NN2 (_PUL 1_CRD )_PUR to_PRP (_PUL 3_CRD )_PUR ,_PUN inclusive_AV0 ,_PUN of_PRF subdivision_NN1 (_PUL b_ZZ0 )_PUR may_VM0 consider_VVI all_DT0 of_PRF the_AT0 following_AJ0 :_PUN 
(_PUL 1_CRD )_PUR Residential_AJ0 density_NN1 ,_PUN if_CJS any_DT0 of_PRF the_AT0 following_AJ0 conditions_NN2 exist_VVB on_PRP the_AT0 particular_AJ0 portion_NN1 of_PRF highway_NN1 and_CJC the_AT0 property_NN1 contiguous_AJ0 thereto_AV0 ,_PUN other_AJ0 than_CJS a_AT0 business_NN1 district_NN1 :_PUN 
(_PUL A_ZZ0 )_PUR Upon_PRP one_CRD side_NN1 of_PRF the_AT0 highway_NN1 ,_PUN within_PRP a_AT0 distance_NN1 of_PRF a_AT0 quarter_NN1 of_PRF a_AT0 mile_NN1 ,_PUN the_AT0 contiguous_AJ0 property_NN1 fronting_VVG thereon_AV0 is_VBZ occupied_VVN by_PRP 13_CRD or_CJC more_DT0 separate_AJ0 dwelling_NN1 houses_NN2 or_CJC business_NN1 structures_NN2 ._SENT 
(_PUL B_ZZ0 )_PUR Upon_PRP both_DT0 sides_NN2 of_PRF the_AT0 highway_NN1 ,_PUN collectively_AV0 ,_PUN within_PRP a_AT0 distance_NN1 of_PRF a_AT0 quarter_NN1 of_PRF a_AT0 mile_NN1 ,_PUN the_AT0 contiguous_AJ0 property_NN1 fronting_VVG thereon_AV0 is_VBZ occupied_VVN by_PRP 16_CRD or_CJC more_DT0 separate_AJ0 dwelling_NN1 houses_NN2 or_CJC business_NN1 structures_NN2 ._SENT 
(_PUL C_ZZ0 )_PUR The_AT0 portion_NN1 of_PRF highway_NN1 is_VBZ longer_AJC than_CJS one-quarter_CRD of_PRF a_AT0 mile_NN1 but_CJC has_VHZ the_AT0 ratio_NN1 of_PRF separate_AJ0 dwelling_NN1 houses_NN2 or_CJC business_NN1 structures_NN2 to_PRP the_AT0 length_NN1 of_PRF the_AT0 highway_NN1 described_VVN in_PRP either_DT0 subparagraph_NN1 (_PUL A_ZZ0 )_PUR or_CJC (_PUL B_ZZ0 )_PUR ._SENT 
(_PUL 2_CRD )_PUR Safety_NN1 of_PRF bicyclists_NN2 and_CJC pedestrians_NN2 ,_PUN with_PRP increased_AJ0 consideration_NN1 for_PRP vulnerable_AJ0 pedestrian_NN1 groups_NN2 including_PRP children_NN2 ,_PUN seniors_NN2 ,_PUN persons_NN2 with_PRP disabilities_NN2 ,_PUN users_NN2 of_PRF personal_AJ0 assistive_AJ0 mobility_NN1 devices_NN2 ,_PUN and_CJC the_AT0 unhoused_AJ0 ._SENT 
SEC._NN1 2._CRD Section_NN1 21400_CRD of_PRF the_AT0 Vehicle_NN1 Code_NN1 is_VBZ amended_VVN to_TO0 read_VVI :_PUN 
21400._CRD (_PUL a_AT0 )_PUR The_AT0 Department_NN1 of_PRF Transportation_NN1 shall_VM0 ,_PUN after_PRP consultation_NN1 with_PRP local_AJ0 agencies_NN2 and_CJC public_AJ0 hearings_NN2 ,_PUN adopt_VVB rules_NN2 and_CJC regulations_NN2 prescribing_VVG uniform_AJ0 standards_NN2 and_CJC specifications_NN2 for_PRP all_DT0 official_AJ0 traffic_NN1 control_NN1 devices_NN2 placed_VVD pursuant_AJ0 to_PRP this_DT0 code_NN1 ,_PUN including_VVG ,_PUN but_CJC not_XX0 limited_VVN to_PRP ,_PUN stop_VVB signs_NN2 ,_PUN yield_VVB right-of-way_AJ0 signs_NN2 ,_PUN speed_NN1 restriction_NN1 signs_NN2 ,_PUN railroad_NN1 warning_NN1 approach_NN1 signs_NN2 ,_PUN street_NN1 name_NN1 signs_NN2 ,_PUN lines_NN2 and_CJC markings_NN2 on_PRP the_AT0 roadway_NN1 ,_PUN and_CJC stock_NN1 crossing_NN1 signs_NN2 placed_VVD pursuant_AJ0 to_PRP Section_NN1 21364._CRD 
(_PUL b_ZZ0 )_PUR The_AT0 Department_NN1 of_PRF Transportation_NN1 shall_VM0 ,_PUN after_PRP notice_NN1 and_CJC public_AJ0 hearing_NN1 ,_PUN determine_VVB and_CJC publicize_VVB the_AT0 specifications_NN2 for_PRP uniform_AJ0 types_NN2 of_PRF warning_NN1 signs_NN2 ,_PUN lights_NN2 ,_PUN and_CJC devices_NN2 to_TO0 be_VBI placed_VVN upon_PRP a_AT0 highway_NN1 by_PRP a_AT0 person_NN1 engaged_VVN in_PRP performing_VVG work_NN1 that_CJT interferes_VVZ with_PRP or_CJC endangers_VVZ the_AT0 safe_AJ0 movement_NN1 of_PRF traffic_NN1 upon_PRP that_DT0 highway_NN1 ._SENT 
(_PUL c_ZZ0 )_PUR Only_AV0 those_DT0 signs_NN2 ,_PUN lights_NN2 ,_PUN and_CJC devices_NN2 as_CJS are_VBB provided_VVN for_PRP in_PRP this_DT0 section_NN1 shall_VM0 be_VBI placed_VVN upon_PRP a_AT0 highway_NN1 to_TO0 warn_VVI traffic_NN1 of_PRF work_NN1 that_CJT is_VBZ being_VBG performed_VVN on_PRP the_AT0 highway_NN1 ._SENT 
(_PUL d_ZZ0 )_PUR Control_NN1 devices_NN2 or_CJC markings_NN2 installed_VVN upon_PRP traffic_NN1 barriers_NN2 on_PRP or_CJC after_PRP January_NP0 1_CRD ,_PUN 1984_CRD ,_PUN shall_VM0 conform_VVI to_PRP the_AT0 uniform_AJ0 standards_NN2 and_CJC specifications_NN2 required_VVN by_PRP this_DT0 section_NN1 ._SENT 
SEC._NN1 3._CRD Section_NN1 22352_CRD of_PRF the_AT0 Vehicle_NN1 Code_NN1 is_VBZ amended_VVN to_TO0 read_VVI :_PUN 
22352._CRD The_AT0 prima_NN1 facie_NN1 limits_NN2 are_VBB as_CJS follows_VVZ and_CJC shall_VM0 be_VBI applicable_AJ0 unless_CJS changed_VVN as_CJS authorized_VVN in_PRP this_DT0 code_NN1 and_CJC ,_PUN if_CJS so_AV0 changed_VVN ,_PUN only_AV0 when_CJS signs_NN2 have_VHB been_VBN erected_VVN giving_VVG notice_NN1 thereof_AV0 :_PUN 
(_PUL a_AT0 )_PUR Fifteen_CRD miles_NN2 per_PRP hour_NN1 :_PUN 
(_PUL 1_CRD )_PUR When_CJS traversing_VVG a_AT0 railway_NN1 grade_NN1 crossing_NN1 ,_PUN if_CJS during_PRP the_AT0 last_ORD 100_CRD feet_NN2 of_PRF the_AT0 approach_NN1 to_PRP the_AT0 crossing_NN1 the_AT0 driver_NN1 does_VDZ not_XX0 have_VHI a_AT0 clear_AJ0 and_CJC unobstructed_AJ0 view_NN1 of_PRF the_AT0 crossing_NN1 and_CJC of_PRF any_DT0 traffic_NN1 on_PRP the_AT0 railway_NN1 for_PRP a_AT0 distance_NN1 of_PRF 400_CRD feet_NN2 in_PRP both_DT0 directions_NN2 along_PRP the_AT0 railway_NN1 ._SENT This_DT0 subdivision_NN1 does_VDZ not_XX0 apply_VVI in_PRP the_AT0 case_NN1 of_PRF any_DT0 railway_NN1 grade_NN1 crossing_VVG where_AVQ a_AT0 human_AJ0 flagperson_NN1 is_VBZ on_PRP duty_NN1 or_CJC a_AT0 clearly_AV0 visible_AJ0 electrical_AJ0 or_CJC mechanical_AJ0 railway_NN1 crossing_NN1 signal_NN1 device_NN1 is_VBZ installed_VVN but_CJC does_VDZ not_XX0 then_AV0 indicate_VVI the_AT0 immediate_AJ0 approach_NN1 of_PRF a_AT0 railway_NN1 train_NN1 or_CJC car_NN1 ._SENT 
(_PUL 2_CRD )_PUR When_CJS traversing_VVG any_DT0 intersection_NN1 of_PRF highways_NN2 if_CJS during_PRP the_AT0 last_ORD 100_CRD feet_NN2 of_PRF the_AT0 driver_NN1 's_POS approach_NN1 to_PRP the_AT0 intersection_NN1 the_AT0 driver_NN1 does_VDZ not_XX0 have_VHI a_AT0 clear_AJ0 and_CJC unobstructed_AJ0 view_NN1 of_PRF the_AT0 intersection_NN1 and_CJC of_PRF any_DT0 traffic_NN1 upon_PRP all_DT0 of_PRF the_AT0 highways_NN2 entering_VVG the_AT0 intersection_NN1 for_PRP a_AT0 distance_NN1 of_PRF 100_CRD feet_NN2 along_PRP all_DT0 those_DT0 highways_NN2 ,_PUN except_CJS at_PRP an_AT0 intersection_NN1 protected_VVN by_PRP stop_NN1 signs_NN2 or_CJC yield_VVB right-of-way_AJ0 signs_NN2 or_CJC controlled_VVN by_PRP official_AJ0 traffic_NN1 control_NN1 signals_NN2 ._SENT 
(_PUL 3_CRD )_PUR On_PRP any_DT0 alley_NN1 ._SENT 
(_PUL b_ZZ0 )_PUR Twenty-five_CRD miles_NN2 per_PRP hour_NN1 :_PUN 
(_PUL 1_CRD )_PUR On_PRP any_DT0 highway_NN1 ,_PUN in_PRP any_DT0 business_NN1 or_CJC residence_NN1 district_NN1 unless_CJS a_AT0 different_AJ0 speed_NN1 is_VBZ determined_VVN by_PRP local_AJ0 authority_NN1 or_CJC the_AT0 Department_NN1 of_PRF Transportation_NN1 under_PRP procedures_NN2 set_VVN forth_AV0 in_PRP this_DT0 code_NN1 ._SENT 
(_PUL 2_CRD )_PUR When_CJS approaching_VVG or_CJC passing_VVG a_AT0 school_NN1 building_NN1 or_CJC the_AT0 grounds_NN2 thereof_AV0 ,_PUN contiguous_AJ0 to_PRP a_AT0 highway_NN1 and_CJC posted_VVN with_PRP a_AT0 standard_AJ0 "_PUQ SCHOOL_NN1 "_PUQ warning_NN1 sign_NN1 ,_PUN while_CJS children_NN2 are_VBB going_VVG to_PRP or_CJC leaving_VVG the_AT0 school_NN1 either_AV0 during_PRP school_NN1 hours_NN2 or_CJC during_PRP the_AT0 noon_NN1 recess_NN1 period_NN1 ._SENT The_AT0 prima_NN1 facie_NN1 limit_NN1 shall_VM0 also_AV0 apply_VVI when_CJS approaching_VVG or_CJC passing_VVG any_DT0 school_NN1 grounds_NN2 which_DTQ are_VBB not_XX0 separated_VVN from_PRP the_AT0 highway_NN1 by_PRP a_AT0 fence_NN1 ,_PUN gate_NN1 ,_PUN or_CJC other_AJ0 physical_AJ0 barrier_NN1 while_CJS the_AT0 grounds_NN2 are_VBB in_PRP use_NN1 by_PRP children_NN2 and_CJC the_AT0 highway_NN1 is_VBZ posted_VVN with_PRP a_AT0 standard_AJ0 "_PUQ SCHOOL_NN1 "_PUQ warning_NN1 sign_NN1 ._SENT For_PRP purposes_NN2 of_PRF this_DT0 subparagraph_NN1 ,_PUN standard_AJ0 "_PUQ SCHOOL_NN1 "_PUQ warning_NN1 signs_NN2 may_VM0 be_VBI placed_VVN at_PRP any_DT0 distance_NN1 up_AVP to_PRP 500_CRD feet_NN2 away_AV0 from_PRP school_NN1 grounds_NN2 ._SENT 
(_PUL 3_CRD )_PUR When_CJS passing_VVG a_AT0 senior_AJ0 center_NN1 or_CJC other_AJ0 facility_NN1 primarily_AV0 used_VVN by_PRP senior_AJ0 citizens_NN2 ,_PUN contiguous_AJ0 to_PRP a_AT0 street_NN1 other_AJ0 than_CJS a_AT0 state_NN1 highway_NN1 and_CJC posted_VVN with_PRP a_AT0 standard_AJ0 "_PUQ SENIOR_AJ0 "_PUQ warning_NN1 sign_NN1 ._SENT A_AT0 local_AJ0 authority_NN1 may_VM0 erect_VVI a_AT0 sign_NN1 pursuant_AJ0 to_PRP this_DT0 paragraph_NN1 when_CJS the_AT0 local_AJ0 agency_NN1 makes_VVZ a_AT0 determination_NN1 that_CJT the_AT0 proposed_AJ0 signing_NN1 should_VM0 be_VBI implemented_VVN ._SENT A_AT0 local_AJ0 authority_NN1 may_VM0 request_VVI grant_NN1 funding_NN1 from_PRP the_AT0 Active_AJ0 Transportation_NN1 Program_NN1 pursuant_AJ0 to_PRP Chapter_NN1 8_CRD (_PUL commencing_VVG with_PRP Section_NN1 2380_CRD )_PUR of_PRF Division_NN1 3_CRD of_PRF the_AT0 Streets_NN2 and_CJC Highways_NN2 Code_NN1 ,_PUN or_CJC any_DT0 other_AJ0 grant_NN1 funding_NN1 available_AJ0 to_PRP it_PNP ,_PUN and_CJC use_VVB that_CJT grant_NN1 funding_NN1 to_TO0 pay_VVI for_PRP the_AT0 erection_NN1 of_PRF those_DT0 signs_NN2 ,_PUN or_CJC may_VM0 utilize_VVI any_DT0 other_AJ0 funds_NN2 available_AJ0 to_PRP it_PNP to_TO0 pay_VVI for_PRP the_AT0 erection_NN1 of_PRF those_DT0 signs_NN2 ,_PUN including_VVG ,_PUN but_CJC not_XX0 limited_VVN to_PRP ,_PUN donations_NN2 from_PRP private_AJ0 sources_NN2 ._SENT 
SEC._NN1 4._CRD Section_NN1 22354_CRD of_PRF the_AT0 Vehicle_NN1 Code_NN1 is_VBZ amended_VVN to_TO0 read_VVI :_PUN 
22354._CRD (_PUL a_AT0 )_PUR Whenever_AVQ the_AT0 Department_NN1 of_PRF Transportation_NN1 determines_VVZ upon_PRP the_AT0 basis_NN1 of_PRF an_AT0 engineering_NN1 and_CJC traffic_NN1 survey_NN1 that_CJT the_AT0 limit_NN1 of_PRF 65_CRD miles_NN2 per_PRP hour_NN1 is_VBZ more_AV0 than_CJS is_VBZ reasonable_AJ0 or_CJC safe_AJ0 upon_PRP any_DT0 portion_NN1 of_PRF a_AT0 state_NN1 highway_NN1 where_AVQ the_AT0 limit_NN1 of_PRF 65_CRD miles_NN2 is_VBZ applicable_AJ0 ,_PUN the_AT0 department_NN1 may_VM0 determine_VVI and_CJC declare_VVI a_AT0 prima_NN1 facie_NN1 speed_NN1 limit_NN1 of_PRF 60_CRD ,_PUN 55_CRD ,_PUN 50_CRD ,_PUN 45_CRD ,_PUN 40_CRD ,_PUN 35_CRD ,_PUN 30_CRD ,_PUN 25_CRD ,_PUN 20_CRD ,_PUN or_CJC 15_CRD miles_NN2 per_PRP hour_NN1 ,_PUN whichever_DTQ is_VBZ found_VVN most_AV0 appropriate_AJ0 to_TO0 facilitate_VVI the_AT0 orderly_AJ0 movement_NN1 of_PRF traffic_NN1 and_CJC is_VBZ reasonable_AJ0 and_CJC safe_AJ0 ,_PUN which_DTQ declared_VVD prima_NN1 facie_NN1 speed_NN1 limit_NN1 shall_VM0 be_VBI effective_AJ0 when_CJS appropriate_AJ0 signs_NN2 giving_VVG notice_NN1 thereof_AV0 are_VBB erected_VVN upon_PRP the_AT0 highway_NN1 ._SENT 
(_PUL b_ZZ0 )_PUR This_DT0 section_NN1 shall_VM0 become_VVI operative_AJ0 on_PRP the_AT0 date_NN1 specified_VVN in_PRP subdivision_NN1 (_PUL c_ZZ0 )_PUR of_PRF Section_NN1 22366._CRD 
SEC._NN1 5._CRD Section_NN1 22358_CRD of_PRF the_AT0 Vehicle_NN1 Code_NN1 is_VBZ amended_VVN to_TO0 read_VVI :_PUN 
22358._CRD (_PUL a_AT0 )_PUR Whenever_AVQ a_AT0 local_AJ0 authority_NN1 determines_VVZ upon_PRP the_AT0 basis_NN1 of_PRF an_AT0 engineering_NN1 and_CJC traffic_NN1 survey_NN1 that_CJT the_AT0 limit_NN1 of_PRF 65_CRD miles_NN2 per_PRP hour_NN1 is_VBZ more_AV0 than_CJS is_VBZ reasonable_AJ0 or_CJC safe_AJ0 upon_PRP any_DT0 portion_NN1 of_PRF any_DT0 street_NN1 other_AJ0 than_CJS a_AT0 state_NN1 highway_NN1 where_AVQ the_AT0 limit_NN1 of_PRF 65_CRD miles_NN2 per_PRP hour_NN1 is_VBZ applicable_AJ0 ,_PUN the_AT0 local_AJ0 authority_NN1 may_VM0 by_PRP ordinance_NN1 determine_VVB and_CJC declare_VVB a_AT0 prima_NN1 facie_NN1 speed_NN1 limit_NN1 of_PRF 60_CRD ,_PUN 55_CRD ,_PUN 50_CRD ,_PUN 45_CRD ,_PUN 40_CRD ,_PUN 35_CRD ,_PUN 30_CRD ,_PUN 25_CRD ,_PUN 20_CRD ,_PUN or_CJC 15_CRD miles_NN2 per_PRP hour_NN1 ,_PUN whichever_DTQ is_VBZ found_VVN most_AV0 appropriate_AJ0 to_TO0 facilitate_VVI the_AT0 orderly_AJ0 movement_NN1 of_PRF traffic_NN1 and_CJC is_VBZ reasonable_AJ0 and_CJC safe_AJ0 ,_PUN which_DTQ declared_VVD prima_NN1 facie_NN1 limit_NN1 shall_VM0 be_VBI effective_AJ0 when_CJS appropriate_AJ0 signs_NN2 giving_VVG notice_NN1 thereof_AV0 are_VBB erected_VVN upon_PRP the_AT0 street_NN1 ._SENT 
(_PUL b_ZZ0 )_PUR This_DT0 section_NN1 shall_VM0 become_VVI operative_AJ0 on_PRP the_AT0 date_NN1 specified_VVN in_PRP subdivision_NN1 (_PUL c_ZZ0 )_PUR of_PRF Section_NN1 22366._CRD 
