# Supplementary material for: Unraveling image construction by modality: Corpus-based diachronic insights into the reports to the Party Congress of China
Source: PLoS One. 2025 Mar 5;20(3):e0316017. doi: 10.1371/journal.pone.0316017 (PMC11882057; doi:10.1371/journal.pone.0316017)
Supplement: S1 File — (ZIP) [file pone.0316017.s001.zip › S1_Fig.zip/Corpus/Annotations/The CRG Annotations/H24AA_POS.txt]

LINKAGE_NN1 TO_PRP THE_AT0 GOVERNOR_NN1 'S_POS PRIORITIES_NN2 
The_AT0 Executive_AJ0 Office_NN1 of_PRF the_AT0 Governor_NN1 's_POS goals_NN2 ,_PUN objectives_NN2 ,_PUN and_CJC performance_NN1 measures_NN2 are_VBB all_AV0 associated_VVN with_PRP the_AT0 DeSantis_NN1 administration_NN1 priorities_NN2 as_CJS listed_VVN below_AV0 :_PUN 
1._CRD Restore_VVB and_CJC Protect_VVB Florida_NP0 's_POS Environment_NN1 
•_PUN Secure_VVB $_NN0 2.5_CRD billion_CRD over_PRP 4_CRD years_NN2 to_TO0 improve_VVI water_NN1 quality_NN1 ,_PUN quantity_NN1 ,_PUN and_CJC supply_NN1 ._SENT 
•_PUN Prioritize_VVB Everglades_NP0 '_POS restoration_NN1 ,_PUN and_CJC the_AT0 completion_NN1 of_PRF critical_AJ0 Everglades_NP0 '_POS restoration_NN1 
projects_NN2 ._SENT 
•_PUN Prevent_VVB fracking_AJ0 and_CJC off‐shore_AJ0 drilling_NN1 to_TO0 protect_VVI Florida_NP0 's_POS environment_NN1 ._SENT 
2._CRD Improve_VVB Florida_NP0 's_POS Education_NN1 System_NN1 
•_PUN Increase_VVB access_NN1 to_PRP and_CJC expand_VVB options_NN2 for_PRP quality_NN1 educational_AJ0 choices_NN2 for_PRP Florida_NP0 's_POS families_NN2 ._SENT 
•_PUN Revamp_VVB Florida_NP0 's_POS curriculum_NN1 to_TO0 lead_VVI the_AT0 nation_NN1 and_CJC expand_VVB civics_NN2 and_CJC computer_NN1 education_NN1 ._SENT 
•_PUN Maintain_VVB the_AT0 Florida_NP0 higher_AJC education_NN1 system_NN1 's_POS status_NN1 as_PRP number_NN1 one_CRD in_PRP the_AT0 nation_NN1 while_CJS still_AV0 
making_VVG necessary_AJ0 adjustments_NN2 to_TO0 improve_VVI it_PNP ._SENT 
•_PUN Provide_VVB quality_NN1 career_NN1 and_CJC technical_AJ0 education_NN1 options_NN2 for_PRP Florida_NP0 's_POS students_NN2 and_CJC workforce_NN1 ._SENT 
3._CRD Economic_AJ0 Development_NN1 and_CJC Job_NN1 Creation_NN1 
•_PUN Focus_NN1 on_PRP diversifying_VVG Florida_NP0 's_POS job_NN1 market_NN1 ,_PUN including_PRP a_AT0 focus_NN1 on_PRP an_AT0 expansion_NN1 of_PRF manufacturing_NN1 and_CJC the_AT0 financial_AJ0 services_NN2 and_CJC technology_NN1 sectors_NN2 ._SENT 
•_PUN Maintain_VVB Florida_NP0 's_POS status_NN1 as_PRP a_AT0 low‐tax_NN1 state_NN1 and_CJC continue_VVB to_TO0 find_VVI opportunities_NN2 to_TO0 reduce_VVI taxes_NN2 and_CJC fees_NN2 ._SENT 
•_PUN Reduce_VVB existing_AJ0 regulations_NN2 ,_PUN and_CJC stop_VVB any_DT0 new_AJ0 regulations_NN2 that_CJT do_VDB not_XX0 serve_VVI the_AT0 public_AJ0 health_NN1 ,_PUN safety_NN1 and_CJC welfare_NN1 ._SENT 
•_PUN Prioritize_VVB infrastructure_NN1 development_NN1 to_PRP meaningful_AJ0 projects_NN2 that_CJT provide_VVB regional_AJ0 and_CJC statewide_AJ0 impact_NN1 ,_PUN especially_AV0 focused_VVN on_PRP safety_NN1 and_CJC improved_AJ0 mobility_NN1 ._SENT 
4._CRD Health_NN1 Care_NN1 
•_PUN Focus_NN1 resources_NN2 on_PRP continuing_VVG to_TO0 combat_VVI the_AT0 opioid_AJ0 crisis_NN1 and_CJC substance_NN1 abuse_NN1 in_PRP general_AJ0 ,_PUN and_CJC addressing_VVG mental_AJ0 health_NN1 ._SENT 
•_PUN Promote_VVB innovation_NN1 in_PRP healthcare_NN1 that_CJT reduces_VVZ the_AT0 cost_NN1 of_PRF medical_AJ0 procedures_NN2 and_CJC services_NN2 and_CJC increases_NN2 access_VVB to_TO0 care_VVI for_PRP Floridians_NN2 ._SENT 
•_PUN Reduce_VVB the_AT0 cost_NN1 of_PRF prescription_NN1 drugs_NN2 through_PRP state_NN1 and_CJC federal_AJ0 reform_NN1 ._SENT 
5._CRD Public_AJ0 Safety_NN1 
•_PUN Continue_VVB to_TO0 uphold_VVI immigration_NN1 law_NN1 to_TO0 protect_VVI our_DPS borders_NN2 and_CJC communities_NN2 ._SENT 
•_PUN Support_VVB local_AJ0 and_CJC state_NN1 law_NN1 enforcement_NN1 's_POS ability_NN1 to_TO0 investigate_VVI and_CJC prevent_VVI criminal_AJ0 activity_NN1 ._SENT 
•_PUN Develop_VVB and_CJC implement_VVB comprehensive_AJ0 threat_NN1 assessment_NN1 strategies_NN2 to_TO0 identify_VVI and_CJC prevent_VVI 
threats_NN2 to_PRP the_AT0 public_NN1 ._SENT 
•_PUN Continue_VVB efforts_NN2 to_TO0 enhance_VVI safety_NN1 in_PRP our_DPS schools_NN2 ._SENT 
6._CRD Public_AJ0 Integrity_NN1 
•_PUN Protect_VVB taxpayer_NN1 resources_NN2 by_PRP ensuring_VVG the_AT0 faithful_AJ0 expenditure_NN1 of_PRF public_AJ0 funds_NN2 ._SENT 
•_PUN Promote_VVB greater_AJC transparency_NN1 at_PRP all_DT0 levels_NN2 of_PRF government_NN1 ._SENT 
•_PUN Hold_VVB public_AJ0 officials_NN2 and_CJC government_NN1 employees_NN2 accountable_AJ0 for_PRP failure_NN1 to_TO0 serve_VVI the_AT0 public_AJ0 interest_NN1 at_PRP all_DT0 times_NN2 ._SENT 
The_AT0 following_AJ0 outlines_NN2 the_AT0 Executive_AJ0 Office_NN1 of_PRF the_AT0 Governor_NN1 's_POS goal_NN1 (_PUL s_ZZ0 )_PUR and_CJC the_AT0 associated_AJ0 priorities_NN2 :_PUN 
EXECUTIVE_AJ0 OFFICE_NN1 
GOAL_NN1 :_PUN To_TO0 improve_VVI the_AT0 health_NN1 ,_PUN safety_NN1 ,_PUN welfare_NN1 ,_PUN and_CJC education_NN1 of_PRF Florida_NP0 's_POS citizens_NN2 
PRIORITIES_NN2 :_PUN 
1._CRD Restore_VVB and_CJC Protect_VVB Florida_NP0 's_POS Environment_NN1 
•_PUN Secure_VVB $_NN0 2.5_CRD billion_CRD over_PRP 4_CRD years_NN2 to_TO0 improve_VVI water_NN1 quality_NN1 ,_PUN quantity_NN1 ,_PUN and_CJC supply_NN1 ._SENT 
•_PUN Prioritize_VVB Everglades_NP0 '_POS restoration_NN1 ,_PUN and_CJC the_AT0 completion_NN1 of_PRF critical_AJ0 Everglades_NP0 '_POS restoration_NN1 projects_NN2 ._SENT 
•_PUN Prevent_VVB fracking_AJ0 and_CJC off‐shore_AJ0 drilling_NN1 to_TO0 protect_VVI Florida_NP0 's_POS environment_NN1 ._SENT 
2._CRD Improve_VVB Florida_NP0 's_POS Education_NN1 System_NN1 
•_PUN Increase_VVB access_NN1 to_PRP and_CJC expand_VVB options_NN2 for_PRP quality_NN1 educational_AJ0 choices_NN2 for_PRP Florida_NP0 's_POS families_NN2 ._SENT 
•_PUN Revamp_VVB Florida_NP0 's_POS curriculum_NN1 to_TO0 lead_VVI the_AT0 nation_NN1 and_CJC expand_VVB civics_NN2 and_CJC computer_NN1 education_NN1 ._SENT 
•_PUN Maintain_VVB the_AT0 Florida_NP0 higher_AJC education_NN1 system_NN1 's_POS status_NN1 as_PRP number_NN1 one_CRD in_PRP the_AT0 nation_NN1 while_CJS still_AV0 making_VVG necessary_AJ0 adjustments_NN2 to_TO0 improve_VVI it_PNP ._SENT 
•_PUN Provide_VVB quality_NN1 career_NN1 and_CJC technical_AJ0 education_NN1 options_NN2 for_PRP Florida_NP0 's_POS students_NN2 and_CJC workforce_NN1 ._SENT 
3._CRD Economic_AJ0 Development_NN1 and_CJC Job_NN1 Creation_NN1 
•_PUN Focus_NN1 on_PRP diversifying_VVG Florida_NP0 's_POS job_NN1 market_NN1 ,_PUN including_PRP a_AT0 focus_NN1 on_PRP an_AT0 expansion_NN1 of_PRF manufacturing_NN1 and_CJC the_AT0 financial_AJ0 services_NN2 and_CJC technology_NN1 sectors_NN2 ._SENT 
•_PUN Maintain_VVB Florida_NP0 's_POS status_NN1 as_PRP a_AT0 low‐tax_NN1 state_NN1 and_CJC continue_VVB to_TO0 find_VVI opportunities_NN2 to_TO0 reduce_VVI taxes_NN2 and_CJC fees_NN2 ._SENT 
•_PUN Reduce_VVB existing_AJ0 regulations_NN2 ,_PUN and_CJC stop_VVB any_DT0 new_AJ0 regulations_NN2 that_CJT do_VDB not_XX0 serve_VVI the_AT0 public_AJ0 health_NN1 ,_PUN safety_NN1 and_CJC welfare_NN1 ._SENT 
•_PUN Prioritize_VVB infrastructure_NN1 development_NN1 to_PRP meaningful_AJ0 projects_NN2 that_CJT provide_VVB regional_AJ0 and_CJC statewide_AJ0 impact_NN1 ,_PUN especially_AV0 focused_VVN on_PRP safety_NN1 and_CJC improved_AJ0 mobility_NN1 ._SENT 
4._CRD Health_NN1 Care_NN1 
•_PUN Focus_NN1 resources_NN2 on_PRP continuing_VVG to_TO0 combat_VVI the_AT0 opioid_AJ0 crisis_NN1 and_CJC substance_NN1 abuse_NN1 in_PRP general_AJ0 ,_PUN and_CJC addressing_VVG mental_AJ0 health_NN1 ._SENT 
•_PUN Promote_VVB innovation_NN1 in_PRP healthcare_NN1 that_CJT reduces_VVZ the_AT0 cost_NN1 of_PRF medical_AJ0 procedures_NN2 and_CJC services_NN2 and_CJC increases_NN2 access_VVB to_TO0 care_VVI for_PRP Floridians_NN2 ._SENT 
•_PUN Reduce_VVB the_AT0 cost_NN1 of_PRF prescription_NN1 drugs_NN2 through_PRP state_NN1 and_CJC federal_AJ0 reform_NN1 ._SENT 
5._CRD Public_AJ0 Safety_NN1 
•_PUN Continue_VVB to_TO0 uphold_VVI immigration_NN1 law_NN1 to_TO0 protect_VVI our_DPS borders_NN2 and_CJC communities_NN2 ._SENT 
•_PUN Support_VVB local_AJ0 and_CJC state_NN1 law_NN1 enforcement_NN1 's_POS ability_NN1 to_TO0 investigate_VVI and_CJC prevent_VVI criminal_AJ0 activity_NN1 ._SENT 
•_PUN Develop_VVB and_CJC implement_VVB comprehensive_AJ0 threat_NN1 assessment_NN1 strategies_NN2 to_TO0 identify_VVI and_CJC prevent_VVI threats_NN2 to_PRP the_AT0 public_NN1 ._SENT 
•_PUN Continue_VVB efforts_NN2 to_TO0 enhance_VVI safety_NN1 in_PRP our_DPS schools_NN2 ._SENT 
6._CRD Public_AJ0 Integrity_NN1 
•_PUN Protect_VVB taxpayer_NN1 resources_NN2 by_PRP ensuring_VVG the_AT0 faithful_AJ0 expenditure_NN1 of_PRF public_AJ0 funds_NN2 ._SENT 
•_PUN Promote_VVB greater_AJC transparency_NN1 at_PRP all_DT0 levels_NN2 of_PRF government_NN1 ._SENT 
•_PUN Hold_VVB public_AJ0 officials_NN2 and_CJC government_NN1 employees_NN2 accountable_AJ0 for_PRP failure_NN1 to_TO0 serve_VVI the_AT0 public_AJ0 interest_NN1 at_PRP all_DT0 times_NN2 ._SENT 
Executive_AJ0 Office_NN1 of_PRF the_AT0 Governor_NN1 Long‐Range_NN1 Program_NN1 Plan_NN1 
Fiscal_AJ0 Years_NN2 2022‐2023_CRD through_PRP 2026‐2027_CRD Trends_NN2 and_CJC Conditions_NN2 Statements_NN2 
The_AT0 Governor_NN1 is_VBZ the_AT0 state_NN1 's_POS chief_AJ0 elected_AJ0 official_NN1 ._SENT His_DPS duties_NN2 and_CJC responsibilities_NN2 are_VBB enumerated_VVN in_PRP the_AT0 Florida_NP0 Constitution_NN1 and_CJC in_PRP the_AT0 Florida_NP0 Statutes_NN2 ._SENT Supreme_AJ0 executive_NN1 power_NN1 is_VBZ invested_VVN in_PRP the_AT0 Governor_NN1 ,_PUN as_CJS are_VBB the_AT0 duties_NN2 of_PRF commander‐in‐chief_NN1 of_PRF all_DT0 military_AJ0 forces_NN2 of_PRF the_AT0 state_NN1 not_XX0 active_AJ0 in_PRP the_AT0 service_NN1 of_PRF the_AT0 United_NP0 States_NP0 ._SENT The_AT0 Governor_NN1 is_VBZ also_AV0 the_AT0 chief_AJ0 administrative_AJ0 officer_NN1 responsible_AJ0 for_PRP the_AT0 planning_NN1 and_CJC budgeting_NN1 for_PRP the_AT0 state_NN1 ._SENT The_AT0 Executive_AJ0 Office_NN1 of_PRF the_AT0 Governor_NN1 assists_VVZ the_AT0 Governor_NN1 in_PRP fulfilling_VVG his_DPS constitutional_AJ0 and_CJC statutory_AJ0 duties_NN2 and_CJC responsibilities_NN2 through_PRP planning_NN1 ,_PUN policy_NN1 development_NN1 ,_PUN and_CJC budgeting_NN1 ;_PUN directing_VVG and_CJC overseeing_VVG state_NN1 agencies_NN2 ;_PUN facilitating_VVG citizen_NN1 involvement_NN1 in_PRP government_NN1 ;_PUN and_CJC communicating_VVG with_PRP citizens_NN2 at_PRP all_DT0 levels_NN2 ._SENT 
Governor_NN1 Ron_NP0 DeSantis_NP0 was_VBD sworn_VVN into_PRP office_NN1 in_PRP January_NP0 of_PRF 2019_CRD and_CJC from_PRP his_DPS first_ORD day_NN1 in_PRP Tallahassee_NP0 he_PNP has_VHZ worked_VVN to_TO0 lead_VVI our_DPS state_NN1 and_CJC has_VHZ been_VBN dedicated_VVN to_PRP keeping_VVG Florida_NP0 free_AJ0 ._SENT Governor_NP0 DeSantis_NP0 has_VHZ ensured_VVN that_CJT all_DT0 Floridians_NN2 have_VHB the_AT0 right_NN1 to_TO0 work_VVI ,_PUN the_AT0 right_NN1 to_TO0 operate_VVI their_DPS business_NN1 ,_PUN the_AT0 right_NN1 to_TO0 go_VVI to_PRP school_NN1 ,_PUN and_CJC the_AT0 right_NN1 to_TO0 live_VVI their_DPS lives_NN2 without_PRP onerous_AJ0 restrictions_NN2 imposed_VVN from_PRP any_DT0 level_NN1 of_PRF government_NN1 in_PRP the_AT0 name_NN1 of_PRF public_AJ0 health_NN1 ._SENT Not_XX0 only_AV0 did_VDD Governor_NP0 DeSantis_NP0 make_VVB sure_AJ0 that_CJT Florida_NP0 provided_VVD every_AT0 student_NN1 with_PRP the_AT0 opportunity_NN1 for_PRP in‐_NP0 person_NN1 education_NN1 this_DT0 past_AJ0 school_NN1 year_NN1 ,_PUN but_CJC he_PNP also_AV0 further_AV0 expanded_AJ0 school_NN1 choice_NN1 ,_PUN promoted_VVD options_NN2 for_PRP non‐college‐track_AJ0 careers_NN2 ,_PUN and_CJC provided_CJS Florida_NP0 's_POS teachers_NN2 with_PRP $_NN0 1_CRD ,_PUN 000.00_CRD bonuses_NN2 to_TO0 thank_VVI them_PNP for_PRP stepping_VVG up_AVP to_PRP the_AT0 plate_NN1 to_TO0 be_VBI in_PRP the_AT0 classroom_NN1 for_PRP their_DPS students_NN2 ._SENT Governor_NP0 DeSantis_NP0 also_AV0 stood_VVD by_PRP law_NN1 enforcement_NN1 ,_PUN protecting_VVG them_PNP and_CJC all_DT0 Floridians_NN2 by_PRP signing_NN1 HB1_CRD ,_PUN the_AT0 state_NN1 's_POS Anti‐Riot_NN1 Act_NN1 ,_PUN and_CJC giving_VVG $_NN0 1_CRD ,_PUN 000.00_CRD bonuses_NN2 to_PRP all_DT0 sworn_AJ0 law_NN1 enforcement_NN1 officers_NN2 and_CJC first_ORD responders_NN2 because_CJS these_DT0 heroes_NN2 could_VM0 n't_XX0 respond_VVI to_PRP emergencies_NN2 from_PRP home_NN1 ._SENT Governor_NP0 DeSantis_NP0 also_AV0 forged_VVD ahead_AV0 with_PRP investments_NN2 to_TO0 promote_VVI Florida_NP0 's_POS environmental_AJ0 resiliency_NN1 ,_PUN including_PRP record_NN1 funding_NN1 for_PRP the_AT0 restoration_NN1 of_PRF the_AT0 Everglades_NN2 and_CJC accelerated_AJ0 reimbursement_NN1 of_PRF hurricane_NN1 recovery_NN1 expenditures_NN2 ._SENT 
Governor_NN1 DeSantis_NN1 follows_VVZ the_AT0 science_NN1 and_CJC has_VHZ used_VVN facts_NN2 and_CJC data_NN0 —_PUN along_AVP with_PRP a_AT0 deep_AJ0 and_CJC abiding_AJ0 respect_NN1 for_PRP and_CJC dedication_NN1 to_PRP the_AT0 American_AJ0 traditions_NN2 of_PRF limited_AJ0 government_NN1 ,_PUN individual_AJ0 liberty_NN1 ,_PUN and_CJC personal_AJ0 responsibility_NN1 —_PUN as_CJS the_AT0 basis_NN1 upon_PRP which_DTQ to_TO0 govern_VVI during_PRP COVID‐19_NN1 ._SENT From_PRP setting_VVG up_AVP testing_NN1 sites_NN2 and_CJC keeping_VVG COVID‐positive_AJ0 residents_NN2 out_AVP of_PRF nursing_NN1 homes_NN2 to_PRP putting_VVG Seniors_NN2 First_ORD for_PRP vaccines_NN2 ,_PUN rapidly_AV0 expanding_AJ0 vaccine_NN1 access_NN1 through_PRP retail_AJ0 pharmacies_NN2 ,_PUN and_CJC making_VVG monoclonal_AJ0 antibody_NN1 treatments_NN2 readily_AV0 available_AJ0 ,_PUN Governor_NP0 DeSantis_NP0 has_VHZ protected_VVN the_AT0 vulnerable_AJ0 and_CJC provided_VVD all_DT0 Floridians_NN2 with_PRP the_AT0 tools_NN2 to_TO0 protect_VVI themselves_PNX while_CJS respecting_VVG the_AT0 privacy_NN1 of_PRF all_DT0 Floridians_NN2 '_POS health_NN1 information_NN1 and_CJC defending_VVG their_DPS freedom_NN1 to_TO0 choose_VVI how_AVQ best_AV0 to_TO0 maintain_VVI their_DPS health_NN1 and_CJC wellness_NN1 ._SENT 
In_PRP Florida_NP0 the_AT0 economy_NN1 is_VBZ thriving_AJ0 ,_PUN the_AT0 population_NN1 is_VBZ growing_AJ0 ,_PUN the_AT0 children_NN2 are_VBB learning_VVG ,_PUN the_AT0 environment_NN1 is_VBZ rejuvenating_AJ0 ,_PUN and_CJC under_PRP Governor_NP0 DeSantis_NP0 '_POS leadership_NN1 the_AT0 Sunshine_NN1 State_NN1 will_VM0 remain_VVI an_AT0 oasis_NN1 of_PRF freedom_NN1 for_PRP all_DT0 who_PNQ call_VVB Florida_NP0 home_AV0 ._SENT 
Please_AV0 see_VVB the_AT0 following_AJ0 statement_NN1 from_PRP Governor_NP0 Ron_NP0 DeSantis_NP0 :_PUN 
"_PUQ Last_ORD year_NN1 was_VBD a_AT0 time_NN1 of_PRF great_AJ0 uncertainty_NN1 ._SENT There_EX0 were_VBD dire_AJ0 predictions_NN2 about_PRP budgetary_AJ0 shortfalls_NN2 which_DTQ led_VVD me_PNP to_TO0 veto_VVI more_AV0 than_CJS $_NN0 1_CRD billion_CRD from_PRP the_AT0 2020‐2021_CRD state_NN1 budget_NN1 ._SENT Despite_PRP this_DT0 fiscal_AJ0 revision_NN1 following_VVG a_AT0 successful_AJ0 legislative_AJ0 session_NN1 ,_PUN I_PNP made_VVD sure_AJ0 to_TO0 maintain_VVI critical_AJ0 funding_NN1 for_PRP key_AJ0 policy_NN1 areas_NN2 to_TO0 continue_VVI to_TO0 deliver_VVI on_PRP my_DPS promises_NN2 to_PRP Floridians_NN2 and_CJC the_AT0 priorities_NN2 I_PNP set_VVD for_PRP our_DPS state_NN1 government_NN1 ._SENT Over_PRP the_AT0 past_AJ0 year_NN1 ,_PUN Florida_NP0 's_POS economy_NN1 has_VHZ been_VBN thriving_AJ0 as_PRP a_AT0 result_NN1 of_PRF my_DPS liberty‐minded_AJ0 approach_NN1 to_PRP governing_VVG and_CJC our_DPS revenue_NN1 projections_NN2 have_VHB been_VBN revised_VVN ever_AV0 upward_AJ0 ._SENT This_DT0 has_VHZ allowed_VVN me_PNP and_CJC my_DPS administration_NN1 to_TO0 redouble_VVI our_DPS efforts_NN2 to_TO0 deliver_VVI on_PRP our_DPS promises_NN2 to_PRP the_AT0 people_NN0 of_PRF Florida_NP0 ._SENT 
Education_NN1 
"_PUQ Teachers_NN2 play_VVB a_AT0 profound_AJ0 role_NN1 in_PRP setting_VVG their_DPS students_NN2 up_AVP for_PRP success_NN1 in_PRP the_AT0 classroom_NN1 and_CJC beyond_AV0 ._SENT What_DTQ we_PNP saw_VVD in_PRP the_AT0 spring_NN1 of_PRF 2020_CRD ,_PUN though_AV0 ,_PUN is_VBZ the_AT0 importance_NN1 of_PRF being_VBG physically_AV0 in_PRP the_AT0 classroom_NN1 for_PRP students_NN2 to_TO0 thrive_VVI academically_AV0 and_CJC socially_AV0 ._SENT I_PNP vowed_VVD to_TO0 make_VVI 2020_CRD The_AT0 Year_NN1 of_PRF the_AT0 Teacher_NN1 in_PRP Florida_NP0 and_CJC our_DPS teachers_NN2 lived_VVD up_AVP to_PRP the_AT0 designation_NN1 when_CJS they_PNP returned_VVD to_PRP their_DPS classrooms_NN2 at_PRP the_AT0 beginning_NN1 of_PRF this_DT0 past_AJ0 school_NN1 year_NN1 while_CJS other_AJ0 teachers_NN2 around_PRP the_AT0 country_NN1 were_VBD forced_VVN to_TO0 teach_VVI remotely_AV0 ._SENT My_DPS administration_NN1 ,_PUN with_PRP the_AT0 support_NN1 of_PRF the_AT0 Florida_NP0 Legislature_NN1 ,_PUN has_VHZ invested_VVN $_NN0 550_CRD million_CRD to_TO0 increase_VVI teacher_NN1 salaries_NN2 throughout_PRP the_AT0 state_NN1 ,_PUN bringing_VVG Florida_NP0 's_POS teachers_NN2 '_POS starting_NN1 salaries_NN2 from_PRP among_PRP the_AT0 lowest_AJS in_PRP the_AT0 nation_NN1 to_PRP among_PRP the_AT0 highest_AJS ._SENT And_CJC to_TO0 thank_VVI our_DPS educators_NN2 for_PRP being_VBG there_AV0 in_PRP person_NN1 for_PRP our_DPS children_NN2 ,_PUN I_PNP provided_VVD $_NN0 1_CRD ,_PUN 000.00_CRD bonuses_NN2 to_PRP all_DT0 of_PRF them_PNP ._SENT 
"_PUQ Educational_AJ0 opportunities_NN2 must_VM0 be_VBI expanded_VVN for_PRP all_DT0 of_PRF Florida_NP0 's_POS students_NN2 regardless_AV0 of_PRF their_DPS background_NN1 ,_PUN their_DPS ZIP_NN1 code_NN1 ,_PUN or_CJC their_DPS parents_NN2 '_POS income_NN1 level_NN1 ._SENT By_PRP expanding_VVG the_AT0 Family_NN1 Empowerment_NN1 Scholarship_NN1 and_CJC the_AT0 Florida_NP0 Tax_NN1 Credit_NN1 Scholarship_NN1 and_CJC ensuring_VVG that_CJT school_NN1 choice_NN1 is_VBZ an_AT0 option_NN1 without_PRP first_ORD having_VHG to_TO0 send_VVI a_AT0 child_NN1 to_PRP public_AJ0 school_NN1 ,_PUN we_PNP are_VBB increasing_VVG the_AT0 rights_NN2 of_PRF parents_NN2 to_TO0 determine_VVI their_DPS children_NN2 's_POS educational_AJ0 pathway_NN1 ._SENT I_PNP have_VHB also_AV0 protected_VVN women_NN2 's_POS sports_NN2 and_CJC defended_VVD the_AT0 rights_NN2 of_PRF parents_NN2 to_TO0 decide_VVI the_AT0 academic_AJ0 and_CJC medical_AJ0 upbringing_NN1 of_PRF their_DPS children_NN2 ._SENT In_PRP Florida_NP0 ,_PUN we_PNP are_VBB defending_VVG parents_NN2 '_POS freedom_NN1 to_TO0 choose_VVI whether_CJS or_CJC not_XX0 to_TO0 mask_VVI their_DPS children_NN2 at_PRP school_NN1 ._SENT 
"_PUQ My_DPS administration_NN1 has_VHZ also_AV0 continued_VVN to_PRP further_AV0 the_AT0 success_NN1 of_PRF Florida_NP0 's_POS world‐renowned_AJ0 higher_AJC education_NN1 system_NN1 by_PRP investing_VVG in_PRP the_AT0 Florida_NP0 College_NN1 System_NN1 and_CJC State_NN1 University_NN1 System_NN1 and_CJC funding_NN1 Florida_NP0 's_POS Historically_AV0 Black_AJ0 Colleges_NN2 and_CJC Universities_NN2 ._SENT I_PNP have_VHB also_AV0 stood_VVN up_AVP for_PRP freedom_NN1 of_PRF speech_NN1 and_CJC academic_AJ0 debate_NN1 on_PRP campus_NN1 by_PRP signing_VVG HB_NP0 233_CRD in_PRP June_NP0 ._SENT 
Environment_NN1 
"_PUQ I_PNP have_VHB continued_VVN to_TO0 invest_VVI in_PRP maintaining_VVG the_AT0 beauty_NN1 and_CJC resiliency_NN1 of_PRF Florida_NP0 's_POS environment_NN1 ,_PUN securing_VVG more_AV0 than_CJS $_NN0 2.1_CRD billion_CRD since_PRP 2019_CRD for_PRP Everglades_NP0 restoration_NN1 and_CJC the_AT0 protection_NN1 of_PRF the_AT0 state_NN1 's_POS water_NN1 resources_NN2 ._SENT 
"_PUQ Florida_NP0 's_POS Wildlife_NN1 Corridor_NN1 has_VHZ also_AV0 been_VBN secured_VVN ,_PUN providing_VVG our_DPS state_NN1 's_POS wildlife_NN1 with_PRP an_AT0 unbroken_AJ0 stretch_NN1 of_PRF undeveloped_AJ0 land_NN1 on_PRP which_DTQ they_PNP can_VM0 roam_VVI freely_AV0 ,_PUN allowing_VVG the_AT0 incredible_AJ0 range_NN1 of_PRF plants_NN2 and_CJC animals_NN2 native_AJ0 to_PRP the_AT0 state_NN1 to_TO0 maintain_VVI genetic_AJ0 diversity_NN1 and_CJC flourish_VVB unmolested_AJ0 by_PRP human_AJ0 activity_NN1 ._SENT 
"_PUQ I_PNP have_VHB also_AV0 met_VVN regularly_AV0 with_PRP experts_NN2 on_PRP algal_AJ0 blooms_NN2 who_PNQ continue_VVB to_TO0 work_VVI to_TO0 lessen_VVI the_AT0 impacts_NN2 of_PRF these_DT0 phenomena_NN2 that_CJT occur_VVB in_PRP Lake_NP0 Okeechobee_NP0 ,_PUN in_PRP our_DPS estuaries_NN2 ,_PUN and_CJC in_PRP our_DPS bays_NN2 ._SENT The_AT0 funding_NN1 that_CJT the_AT0 Legislature_NN1 and_CJC I_PNP have_VHB provided_VVN to_TO0 respond_VVI to_PRP algal_AJ0 blooms_NN2 now_AV0 allows_VVZ responses_NN2 to_PRP these_DT0 situations_NN2 to_TO0 occur_VVI with_PRP full_AJ0 effect_NN1 without_PRP the_AT0 need_NN1 for_PRP states_NN2 of_PRF emergency_NN1 to_TO0 be_VBI declared_VVN ._SENT 
Health_NN1 and_CJC Human_AJ0 Services_NN2 
"_PUQ When_CJS the_AT0 COVID_AJ0 vaccines_NN2 arrived_VVD late_AJ0 last_ORD year_NN1 ,_PUN I_PNP put_VVD Seniors_NN2 First_ORD and_CJC made_VVD sure_AJ0 that_CJT those_DT0 most_AV0 vulnerable_AJ0 to_PRP novel_AJ0 coronaviruses_NN2 were_VBD able_AJ0 to_TO0 receive_VVI protection_NN1 ._SENT I_PNP then_AV0 expanded_VVD access_NN1 to_PRP the_AT0 entire_AJ0 eligible_AJ0 population_NN1 by_PRP utilizing_VVG the_AT0 retail_AJ0 footprint_NN1 of_PRF our_DPS pharmacies_NN2 ,_PUN an_AT0 approach_NN1 which_DTQ has_VHZ led_VVN Florida_NP0 to_TO0 have_VHI the_AT0 highest_AJS vaccination_NN1 rate_NN1 in_PRP the_AT0 southeast_NN1 ._SENT I_PNP also_AV0 led_VVD the_AT0 way_NN1 in_PRP increasing_AJ0 access_NN1 to_PRP monoclonal_AJ0 antibody_NN1 treatments_NN2 ,_PUN employing_VVG a_AT0 dual‐pronged_AJ0 ,_PUN data‐driven_AJ0 approach_NN1 of_PRF vaccines_NN2 and_CJC therapeutics_NN1 to_TO0 keep_VVI Floridians_NN2 out_AVP of_PRF the_AT0 hospital_NN1 and_CJC save_VVB lives_NN2 ._SENT 
"_PUQ My_DPS administration_NN1 has_VHZ also_AV0 worked_VVN to_TO0 bring_VVI down_AVP the_AT0 cost_NN1 of_PRF prescription_NN1 drugs_NN2 by_PRP doing_VDG our_DPS part_NN1 on_PRP the_AT0 state_NN1 level_NN1 to_TO0 provide_VVI for_PRP the_AT0 importation_NN1 of_PRF medicines_NN2 from_PRP Canada_NP0 ._SENT We_PNP now_AV0 have_VHB a_AT0 warehouse_NN1 ready_AJ0 to_TO0 accept_VVI inventory_NN1 as_CJS soon_AV0 as_CJS the_AT0 federal_AJ0 government_NN1 gives_VVZ the_AT0 go_NN1 ahead_AV0 ._SENT 
"_PUQ I_PNP ,_PUN along_AVP with_PRP Florida_NP0 's_POS First_ORD Lady_NN1 ,_PUN have_VHB also_AV0 been_VBN focused_VVN on_PRP mental_AJ0 health_NN1 initiatives_NN2 and_CJC supporting_VVG vulnerable_AJ0 populations_NN2 ,_PUN securing_VVG $_NN0 158.4_CRD million_CRD for_PRP the_AT0 State_NN1 Opioid_AJ0 Response_NN1 Grant_NP0 ,_PUN $_NN0 3_CRD million_CRD to_TO0 allow_VVI 211_CRD call_NN1 centers_NN2 to_TO0 expand_VVI coordination_NN1 initiatives_NN2 for_PRP mental_AJ0 health_NN1 services_NN2 ,_PUN and_CJC investing_VVG in_PRP programs_NN2 administered_VVN by_PRP the_AT0 Department_NN1 of_PRF Children_NN2 and_CJC Families_NN2 while_CJS increasing_AJ0 monitoring_NN1 of_PRF those_DT0 programs_NN2 '_POS performance_NN1 to_TO0 ensure_VVI accountability_NN1 for_PRP the_AT0 effective_AJ0 delivery_NN1 of_PRF services_NN2 ._SENT 
Transportation_NN1 and_CJC Economic_AJ0 Development_NN1 
"_PUQ The_AT0 Florida_NP0 Department_NN1 of_PRF Transportation_NN1 continued_VVD to_TO0 take_VVI advantage_NN1 of_PRF reduced_AJ0 levels_NN2 of_PRF traffic_NN1 in_PRP 2020_CRD to_PRP fast‐track_AJ0 key_AJ0 construction_NN1 projects_NN2 ._SENT We_PNP accelerated_VVD $_NN0 2.1_CRD billion_CRD in_PRP critical_AJ0 infrastructure_NN1 projects_NN2 ,_PUN moving_VVG them_PNP ahead_AV0 by_PRP a_AT0 combined_AJ0 650_CRD calendar_NN1 days_NN2 ._SENT As_CJS our_DPS economy_NN1 has_VHZ rebounded_VVN ,_PUN the_AT0 benefits_NN2 of_PRF this_DT0 period_NN1 of_PRF rapid_AJ0 infrastructure_NN1 improvement_NN1 can_VM0 now_AV0 be_VBI taken_VVN advantage_NN1 of_PRF to_PRP further_AV0 spur_NN1 economic_AJ0 growth_NN1 ._SENT 
