# Supplementary material for: Unraveling image construction by modality: Corpus-based diachronic insights into the reports to the Party Congress of China
Source: PLoS One. 2025 Mar 5;20(3):e0316017. doi: 10.1371/journal.pone.0316017 (PMC11882057; doi:10.1371/journal.pone.0316017)
Supplement: S1 File — (ZIP) [file pone.0316017.s001.zip › S1_Fig.zip/Corpus/Annotations/The RNCs Annotations/16.EN_2002.txt]

Build_VVB a_AT0 Well-off_AJ0 Society_NN1 in_PRP an_AT0 All-Round_AJ0 Way_NN1 
and_CJC Create_VVB a_AT0 New_AJ0 Situation_NN1 in_PRP Building_NN1 
Socialism_NN1 with_PRP Chinese_AJ0 Characteristics_NN2 Full_AJ0 text_NN1 
of_PRF Jiang_NP0 Zemin_NP0 's_POS Report_NN1 at_PRP 16th_ORD Party_NN1 
Congress_NN1 on_PRP Nov_NP0 8_CRD ,_PUN 2002_CRD Comrades_NN2 ,_PUN Now_AV0 
I_PNP would_VM0 like_VVI to_TO0 make_VVI a_AT0 report_NN1 to_PRP the_AT0 
congress_NN1 on_PRP behalf_PRP of_PRP the_AT0 Fifteenth_ORD Central_AJ0 
Committee_NN1 of_PRF the_AT0 Communist_AJ0 Party_NN1 of_PRF China_NP0 (_PUL 
CPC_NP0 )_PUR ._PUN 
The_AT0 Sixteenth_ORD National_AJ0 Congress_NN1 of_PRF the_AT0 CPC_NP0 is_VBZ 
the_AT0 first_ORD of_PRF its_DPS kind_NN1 held_VVN by_PRP our_DPS Party_NN1 
in_PRP the_AT0 new_AJ0 century.It_NN0 is_VBZ a_AT0 very_AV0 important_AJ0 
congress_NN1 convened_VVN by_PRP our_DPS Party_NN1 in_PRP the_AT0 new_AJ0 
situation_NN1 in_PRP which_DTQ we_PNP have_VHB begun_VVN to_TO0 take_VVI 
the_AT0 third_ORD step_NN1 of_PRF the_AT0 strategic_AJ0 plan_NN1 for_PRP 
socialist_AJ0 modernization_NN1 ._PUN 
The_AT0 theme_NN1 of_PRF the_AT0 congress_NN1 is_VBZ to_TO0 hold_VVI high_AV0 
the_AT0 great_AJ0 banner_NN1 of_PRF Deng_NP0 Xiaoping_NP0 Theory_NN1 ,_PUN 
fully_AV0 act_VVB on_PRP the_AT0 important_AJ0 thought_NN1 of_PRF Three_CRD 
Represents_VVZ ,_PUN carry_VVB forward_AV0 our_DPS cause_NN1 into_PRP the_AT0 
future_NN1 ,_PUN keep_VVB pace_NN1 with_PRP the_AT0 times_NN2 ,_PUN build_VVB 
a_AT0 well-off_AJ0 society_NN1 in_PRP an_AT0 all-round_AJ0 way_NN1 ,_PUN 
speed_VVB up_AVP socialist_AJ0 modernization_NN1 and_CJC work_VVB hard_AV0 
to_TO0 create_VVI a_AT0 new_AJ0 situation_NN1 in_PRP building_NN1 
socialism_NN1 with_PRP Chinese_AJ0 characteristics_NN2 ._PUN 
As_CJS human_AJ0 society_NN1 entered_VVD the_AT0 21st_ORD century_NN1 ,_PUN 
we_PNP started_VVD a_AT0 new_AJ0 phase_NN1 of_PRF development_NN1 for_PRP 
building_VVG a_AT0 well-off_AJ0 society_NN1 in_PRP an_AT0 all-round_AJ0 
way_NN1 and_CJC speeding_VVG up_AVP socialist_AJ0 modernization_NN1 ._PUN 
The_AT0 international_AJ0 situation_NN1 is_VBZ undergoing_VVG profound_AJ0 
changes_NN2 ._PUN 
The_AT0 trends_NN2 toward_PRP world_NN1 multipolarization_NN1 and_CJC 
economic_AJ0 globalization_NN1 are_VBB developing_VVG amidst_PRP twists_NN2 
and_CJC turns.Science_NN0 and_CJC technology_NN1 are_VBB advancing_AJ0 
rapidly.Competition_NN0 in_PRP overall_AJ0 national_AJ0 strength_NN1 is_VBZ 
becoming_VVG increasingly_AV0 fierce_AJ0 ._PUN 
Given_VVN this_DT0 pressing_AJ0 situation_NN1 ,_PUN we_PNP must_VM0 move_VVI 
forward_AV0 ,_PUN or_CJC we_PNP will_VM0 fall_VVI behind_AV0 ._PUN 
Our_DPS Party_NN1 must_VM0 stand_VVI firm_NN1 in_PRP the_AT0 forefront_NN1 
of_PRF the_AT0 times_NN2 and_CJC unite_VVB with_PRP and_CJC lead_VVB the_AT0 
Chinese_AJ0 people_NN0 of_PRF all_DT0 ethnic_AJ0 groups_NN2 in_PRP 
accomplishing_VVG the_AT0 three_CRD major_AJ0 historical_AJ0 tasks_NN2 :_PUN 
to_TO0 propel_VVI the_AT0 modernization_NN1 drive_NN1 ,_PUN to_TO0 achieve_VVI 
national_AJ0 reunification_NN1 and_CJC to_TO0 safeguard_VVI world_NN1 
peace_NN1 and_CJC promote_VVI common_AJ0 development_NN1 ,_PUN and_CJC in_PRP 
bringing_VVG about_AVP the_AT0 great_AJ0 rejuvenation_NN1 of_PRF the_AT0 
Chinese_AJ0 nation_NN1 on_PRP its_DPS road_NN1 to_PRP socialism_NN1 with_PRP 
Chinese_AJ0 characteristics_NN2 ._PUN 
This_DT0 is_VBZ a_AT0 grand_AJ0 mission_NN1 history_NN1 and_CJC the_AT0 
era_NN1 have_VHB entrusted_VVN to_PRP our_DPS Party_NN1 ._PUN 
I._NP0 Work_NN1 of_PRF the_AT0 Past_AJ0 Five_CRD Years_NN2 and_CJC Basic_AJ0 
Experience_NN1 of_PRF 13_CRD Years_NN2 The_AT0 five_CRD years_NN2 since_CJS 
the_AT0 Fifteenth_ORD National_AJ0 Congress_NN1 of_PRF the_AT0 CPC_NP0 
have_VHB been_VBN a_AT0 period_NN1 in_PRP which_DTQ we_PNP have_VHB held_VVN 
high_AV0 the_AT0 great_AJ0 banner_NN1 of_PRF Deng_NP0 Xiaoping_NP0 Theory_NN1 
and_CJC kept_VVD blazing_VVG new_AJ0 trails_NN2 in_PRP a_AT0 pioneering_AJ0 
spirit_NN1 ,_PUN and_CJC a_AT0 period_NN1 in_PRP which_DTQ we_PNP have_VHB 
continued_VVN to_TO0 forge_VVI ahead_AV0 triumphantly_AV0 on_PRP the_AT0 
road_NN1 to_PRP socialism_NN1 with_PRP Chinese_AJ0 characteristics_NN2 in_PRP 
spite_PRP of_PRP difficulties_NN2 and_CJC risks_NN2 ._PUN 
At_PRP the_AT0 Fifteenth_ORD National_AJ0 Congress_NN1 ,_PUN Deng_NP0 
Xiaoping_NP0 Theory_NN1 was_VBD established_VVN as_PRP the_AT0 Party_NN1 
's_POS guiding_AJ0 ideology_NN1 ,_PUN the_AT0 Party_NN1 's_POS basic_AJ0 
program_NN1 for_PRP the_AT0 primary_AJ0 stage_NN1 of_PRF socialism_NN1 was_VBD 
put_VVN forward_AV0 ,_PUN and_CJC the_AT0 objectives_NN2 and_CJC tasks_NN2 
for_PRP China_NP0 's_POS cross-century_AJ0 development_NN1 were_VBD 
specified_VVN ._PUN 
Acting_VVG in_PRP the_AT0 spirit_NN1 of_PRF the_AT0 congress_NN1 ,_PUN the_AT0 
Central_AJ0 Committee_NN1 held_VVD seven_CRD plenary_AJ0 sessions_NN2 at_PRP 
which_DTQ it_PNP made_VVD decisions_NN2 and_CJC plans_NN2 on_PRP such_DT0 
major_AJ0 issues_NN2 as_CJS agriculture_NN1 and_CJC rural_AJ0 work_NN1 ,_PUN 
the_AT0 reform_NN1 and_CJC development_NN1 of_PRF state-owned_AJ0 
enterprises_NN2 ,_PUN the_AT0 formulation_NN1 of_PRF the_AT0 Tenth_ORD 
Five-Year_AJ0 Plan_NN1 (_PUL 2001-2005_CRD )_PUR and_CJC the_AT0 
improvement_NN1 of_PRF the_AT0 Party_NN1 's_POS work_NN1 style_NN1 ._PUN 
Over_PRP the_AT0 past_AJ0 five_CRD years_NN2 ,_PUN we_PNP have_VHB 
traversed_VVN an_AT0 extraordinary_AJ0 course_NN1 and_CJC scored_VVN 
tremendous_AJ0 achievements_NN2 in_PRP reform_NN1 ,_PUN development_NN1 
and_CJC stability_NN1 ,_PUN domestic_AJ0 and_CJC foreign_AJ0 affairs_NN2 
and_CJC national_AJ0 defense_NN1 and_CJC in_PRP running_VVG the_AT0 Party_NN1 
,_PUN state_NN1 and_CJC army_NN1 ._PUN 
The_AT0 national_AJ0 economy_NN1 has_VHZ maintained_VVN a_AT0 sustained_AJ0 
,_PUN rapid_AJ0 and_CJC sound_NN1 development_NN1 ._PUN 
By_PRP pursuing_VVG the_AT0 principle_NN1 of_PRF stimulating_AJ0 domestic_AJ0 
demand_NN1 and_CJC adopting_VVG the_AT0 proactive_AJ0 fiscal_AJ0 policy_NN1 
and_CJC the_AT0 sound_NN1 monetary_AJ0 policy_NN1 in_PRP good_AJ0 time_NN1 
,_PUN we_PNP overcame_VVD the_AT0 adverse_AJ0 effects_NN2 the_AT0 Asian_AJ0 
financial_AJ0 crisis_NN1 and_CJC world_NN1 economic_AJ0 fluctuations_NN2 
had_VHD on_PRP China_NP0 ,_PUN and_CJC maintained_VVD a_AT0 relatively_AV0 
rapid_AJ0 economic_AJ0 growth_NN1 ._PUN 
The_AT0 strategic_AJ0 adjustment_NN1 of_PRF the_AT0 economic_AJ0 structure_NN1 
has_VHZ been_VBN crowned_VVN with_PRP success.The_NN0 position_NN1 of_PRF 
agriculture_NN1 as_PRP the_AT0 foundation_NN1 of_PRF the_AT0 economy_NN1 
has_VHZ been_VBN strengthened.Traditional_NN0 industries_NN2 have_VHB been_VBN 
upgraded.High_NN0 and_CJC new_AJ0 technology_NN1 industries_NN2 and_CJC 
modern_AJ0 services_NN2 have_VHB gained_VVN speed_NN1 ._PUN 
A_AT0 large_AJ0 number_NN1 of_PRF infrastructure_NN1 projects_NN2 in_PRP 
such_DT0 areas_NN2 as_CJS water_NN1 conservancy_NN1 ,_PUN transportation_NN1 
,_PUN telecommunications_NN2 ,_PUN energy_NN1 and_CJC environmental_AJ0 
protection_NN1 have_VHB been_VBN completed_VVN ._PUN 
Significant_AJ0 headway_NN1 has_VHZ been_VBN made_VVN in_PRP the_AT0 
large-scale_AJ0 development_NN1 of_PRF China_NP0 's_POS western_AJ0 region_NN1 
._PUN 
Economic_AJ0 returns_NN2 have_VHB further_AJC improved.National_NN0 
revenue_NN1 has_VHZ kept_VVN growing_AJ0 ._PUN 
The_AT0 Ninth_ORD Five-Year_AJ0 Plan_NN1 (_PUL 1996-2000_CRD )_PUR was_VBD 
fulfilled_VVN and_CJC the_AT0 Tenth_ORD Five-Year_AJ0 Plan_NN1 has_VHZ 
seen_VVN a_AT0 good_AJ0 start_NN1 ._PUN 
Reform_NN1 and_CJC opening_VVG up_AVP have_VHB yielded_VVN substantial_AJ0 
results_NN2 ._PUN 
The_AT0 socialist_AJ0 market_NN1 economy_NN1 has_VHZ taken_VVN shape_NN1 
initially_AV0 ._PUN 
The_AT0 public_AJ0 sector_NN1 of_PRF the_AT0 economy_NN1 has_VHZ expanded_VVN 
and_CJC steady_AJ0 progress_NN1 has_VHZ been_VBN made_VVN in_PRP the_AT0 
reform_NN1 of_PRF state-owned_AJ0 enterprises_NN2 ._PUN 
Self-employed_AJ0 or_CJC private_AJ0 enterprises_NN2 and_CJC other_AJ0 
non-public_AJ0 sectors_NN2 of_PRF the_AT0 economy_NN1 have_VHB developed_VVN 
fairly_AV0 fast_AV0 ._PUN 
The_AT0 work_NN1 of_PRF building_VVG up_AVP the_AT0 market_NN1 system_NN1 
has_VHZ been_VBN in_AV0 full_AV0 swing.The_NN0 macro-control_NN1 system_NN1 
has_VHZ improved_VVN constantly.The_NN0 pace_NN1 of_PRF change_NN1 in_PRP 
government_NN1 functions_NN2 has_VHZ been_VBN quickened_VVN ._PUN 
Reform_NN1 in_PRP finance_NN1 ,_PUN taxation_NN1 ,_PUN banking_NN1 ,_PUN 
distribution_NN1 ,_PUN housing_VVG ,_PUN government_NN1 institutions_NN2 
and_CJC other_AJ0 areas_NN2 has_VHZ continued_VVN to_TO0 deepen_VVI ._PUN 
The_AT0 open_AJ0 economy_NN1 has_VHZ developed_VVN swiftly.Trade_NN0 in_PRP 
commodities_NN2 and_CJC services_NN2 and_CJC capital_NN1 flow_NN1 have_VHB 
grown_VVN markedly_AV0 ._PUN 
China_NP0 's_POS foreign_AJ0 exchange_NN1 reserves_NN2 have_VHB risen_VVN 
considerably_AV0 ._PUN 
With_PRP its_DPS accession_NN1 to_PRP the_AT0 World_NN1 Trade_NN1 
Organization_NN1 (_PUL WTO_NP0 )_PUR ,_PUN China_NP0 has_VHZ entered_VVN a_AT0 
new_AJ0 stage_NN1 in_PRP its_DPS opening_NN1 up_AVP ._PUN 
Notable_AJ0 progress_NN1 has_VHZ been_VBN registered_VVN in_PRP improving_VVG 
socialist_AJ0 democracy_NN1 and_CJC spiritual_AJ0 civilization_NN1 ._PUN 
Continued_AJ0 efforts_NN2 have_VHB been_VBN made_VVN to_TO0 improve_VVI 
democracy_NN1 and_CJC the_AT0 legal_AJ0 system.New_NN0 steps_NN2 have_VHB 
been_VBN taken_VVN in_PRP political_AJ0 restructuring_NN1 ._PUN 
The_AT0 patriotic_AJ0 united_AJ0 front_NN1 has_VHZ grown_VVN 
stronger.Further_NN0 progress_NN1 has_VHZ been_VBN made_VVN in_PRP the_AT0 
work_NN1 relating_VVG to_PRP ethnic_AJ0 ,_PUN religious_AJ0 and_CJC 
overseas_AJ0 Chinese_AJ0 affairs_NN2 ._PUN 
Fresh_AJ0 progress_NN1 has_VHZ been_VBN made_VVN in_PRP keeping_VVG public_AJ0 
order_NN1 through_PRP comprehensive_AJ0 measures_NN2 ._PUN 
Science_NN1 ,_PUN technology_NN1 ,_PUN education_NN1 ,_PUN culture_NN1 ,_PUN 
health_NN1 ,_PUN sports_NN2 ,_PUN family_NN1 planning_NN1 and_CJC other_AJ0 
undertakings_NN2 have_VHB moved_VVN ahead_AV0 ._PUN 
The_AT0 media_NN0 and_CJC publicity_NN1 work_NN1 as_PRP well_PRP as_PRP 
ideological_AJ0 and_CJC moral_AJ0 education_NN1 have_VHB kept_VVN 
improving.The_NN0 people_NN0 's_POS cultural_AJ0 life_NN1 has_VHZ become_VVN 
increasingly_AV0 rich_AJ0 and_CJC colorful_AJ0 ._PUN 
New_AJ0 strides_NN2 have_VHB been_VBN taken_VVN in_PRP strengthening_VVG 
national_AJ0 defense_NN1 and_CJC army_NN1 building_NN1 ._PUN 
Efforts_NN2 have_VHB been_VBN redoubled_VVN to_TO0 make_VVI the_AT0 People_NN0 
's_POS Liberation_NN1 Army_NN1 more_AV0 revolutionary_AJ0 ,_PUN modernized_VVD 
and_CJC regularized.Our_NN0 national_AJ0 defense_NN1 capabilities_NN2 and_CJC 
the_AT0 army_NN1 's_POS defense_NN1 and_CJC combat_VVB effectiveness_NN1 
have_VHB further_AV0 improved_VVN ._PUN 
The_AT0 army_NN1 ,_PUN the_AT0 armed_AJ0 police_NN2 and_CJC the_AT0 
militia_NN0 have_VHB played_VVN an_AT0 important_AJ0 role_NN1 in_PRP 
defending_VVG and_CJC building_VVG up_AVP our_DPS motherland_NN1 ._PUN 
On_PRP the_AT0 whole_NN1 ,_PUN the_AT0 people_NN0 have_VHB reached_VVN a_AT0 
well-off_AJ0 standard_NN1 of_PRF living_NN1 ._PUN 
The_AT0 income_NN1 of_PRF urban_AJ0 and_CJC rural_AJ0 residents_NN2 has_VHZ 
gone_VVN up_AVP steadily_AV0 ._PUN 
The_AT0 urban_AJ0 and_CJC rural_AJ0 markets_NN2 have_VHB been_VBN brisk_AJ0 
,_PUN and_CJC there_EX0 has_VHZ been_VBN an_AT0 ample_AJ0 supply_NN1 of_PRF 
goods.The_NN0 quality_NN1 of_PRF life_NN1 of_PRF the_AT0 residents_NN2 has_VHZ 
been_VBN on_PRP the_AT0 rise_NN1 ,_PUN with_PRP considerable_AJ0 
improvement_NN1 in_PRP food_NN1 ,_PUN clothing_NN1 ,_PUN housing_VVG ,_PUN 
transport_NN1 and_CJC daily_AJ0 necessities_NN2 ._PUN 
There_EX0 has_VHZ been_VBN marked_VVN progress_NN1 in_PRP building_VVG the_AT0 
social_AJ0 security_NN1 system_NN1 ._PUN 
The_AT0 seven-year_AJ0 program_NN1 to_TO0 help_VVI 80_CRD million_CRD 
people_NN0 out_PRP of_PRP poverty_NN1 has_VHZ been_VBN in_PRP the_AT0 main_AJ0 
fulfilled_AJ0 ._PUN 
Fresh_AJ0 progress_NN1 has_VHZ been_VBN made_VVN in_PRP the_AT0 great_AJ0 
cause_NN1 of_PRF national_AJ0 reunification_NN1 ._PUN 
The_AT0 Chinese_AJ0 Government_NN1 has_VHZ resumed_VVN the_AT0 exercise_NN1 
of_PRF sovereignty_NN1 over_PRP Macao_NP0 ._PUN 
The_AT0 principle_NN1 of_PRF "_PUQ one_CRD country_NN1 ,_PUN two_CRD 
systems_NN2 "_PUQ has_VHZ been_VBN implemented_VVN and_CJC the_AT0 basic_AJ0 
laws_NN2 of_PRF Hong_NP0 Kong_NP0 and_CJC Macao_NP0 special_AJ0 
administrative_AJ0 regions_NN2 have_VHB been_VBN carried_VVN out_AVP to_PRP 
the_AT0 letter.Hong_NN0 Kong_NP0 and_CJC Macao_NP0 enjoy_VVB social_AJ0 
and_CJC economic_AJ0 stability_NN1 ._PUN 
Personnel_NN2 ,_PUN economic_AJ0 and_CJC cultural_AJ0 exchanges_NN2 across_PRP 
the_AT0 Taiwan_NP0 Straits_NN2 have_VHB kept_VVN increasing_AJ0 ._PUN 
The_AT0 fight_NN1 against_PRP "_PUQ Taiwan_NP0 independence_NN1 "_PUQ and_CJC 
other_AJ0 attempts_NN2 to_TO0 split_VVI the_AT0 country_NN1 has_VHZ been_VBN 
going_VVG on_AVP in_PRP depth_NN1 ._PUN 
New_AJ0 prospects_NN2 have_VHB been_VBN opened_VVN up_AVP in_PRP our_DPS 
external_AJ0 work_NN1 ._PUN 
In_PRP light_PRP of_PRP the_AT0 developments_NN2 and_CJC changes_NN2 in_PRP 
the_AT0 international_AJ0 situation_NN1 ,_PUN we_PNP have_VHB adhered_VVN 
to_PRP the_AT0 correct_AJ0 foreign_AJ0 policy_NN1 and_CJC related_VVD 
principles.We_NN0 have_VHB carried_VVN out_AVP both_AV0 bilateral_AJ0 and_CJC 
multilateral_AJ0 diplomatic_AJ0 activities_NN2 extensively_AV0 and_CJC 
taken_VVN an_AT0 active_AJ0 part_NN1 in_PRP international_AJ0 exchanges_NN2 
and_CJC cooperation.China_NN0 's_POS international_AJ0 standing_NN1 has_VHZ 
risen_VVN still_AV0 further_AV0 ._PUN 
Party_NN1 building_NN1 has_VHZ been_VBN strengthened_VVN in_PRP an_AT0 
all-round_AJ0 way_NN1 ._PUN 
All_DT0 the_AT0 Party_NN1 members_NN2 have_VHB steadily_AV0 intensified_VVN 
their_DPS study_NN1 of_PRF Deng_NP0 Xiaoping_NP0 Theory_NN1 ._PUN 
We_PNP have_VHB put_VVN forward_AV0 and_CJC expounded_VVD the_AT0 
important_AJ0 thought_NN1 of_PRF Three_CRD Represents_VVZ ._PUN 
Good_AJ0 results_NN2 have_VHB been_VBN produced_VVN in_PRP the_AT0 
intensive_AJ0 education_NN1 in_PRP the_AT0 need_NN1 to_TO0 stress_VVI 
study_NN1 ,_PUN political_AJ0 awareness_NN1 and_CJC integrity_NN1 and_CJC 
in_PRP the_AT0 study_NN1 of_PRF the_AT0 "_PUQ Three_CRD Represents_VVZ "_PUQ 
._PUN 
An_AT0 all-out_AJ0 endeavor_NN1 has_VHZ been_VBN made_VVN to_TO0 build_VVI 
up_AVP the_AT0 Party_NN1 ideologically_AV0 ,_PUN organizationally_AV0 and_CJC 
in_PRP work_NN1 style.Our_NN0 ideological_AJ0 and_CJC political_AJ0 work_NN1 
has_VHZ been_VBN strengthened_VVN ._PUN 
New_AJ0 steps_NN2 have_VHB been_VBN taken_VVN in_PRP the_AT0 reform_NN1 of_PRF 
the_AT0 personnel_NN2 system_NN1 ._PUN 
The_AT0 endeavor_NN1 to_TO0 build_VVI a_AT0 clean_AJ0 and_CJC honest_AJ0 
government_NN1 and_CJC combat_VVB corruption_NN1 has_VHZ been_VBN going_VVG 
on_AVP in_PRP depth_NN1 and_CJC yielding_AJ0 fresh_AJ0 notable_AJ0 results_NN2 
._PUN 
Facts_NN2 prove_VVB that_CJT the_AT0 major_AJ0 policy_NN1 decisions_NN2 
taken_VVN by_PRP the_AT0 Central_AJ0 Committee_NN1 at_PRP and_CJC since_CJS 
the_AT0 Fifteenth_ORD National_AJ0 Congress_NN1 are_VBB correct_AJ0 and_CJC 
accord_VVB with_PRP the_AT0 fundamental_AJ0 interests_NN2 of_PRF the_AT0 
overwhelming_AJ0 majority_NN1 of_PRF the_AT0 people_NN0 ._PUN 
Our_DPS achievements_NN2 are_VBB the_AT0 outcome_NN1 of_PRF the_AT0 united_AJ0 
endeavor_NN1 of_PRF the_AT0 whole_AJ0 Party_NN1 and_CJC the_AT0 people_NN0 
of_PRF all_DT0 ethnic_AJ0 groups_NN2 of_PRF the_AT0 country.They_NN0 
provide_VVB a_AT0 more_AV0 solid_AJ0 foundation_NN1 for_PRP the_AT0 future_AJ0 
development_NN1 of_PRF the_AT0 cause_NN1 of_PRF the_AT0 Party_NN1 and_CJC 
state_NN1 ._PUN 
We_PNP must_VM0 be_VBI clearly_AV0 aware_AJ0 that_CJT there_EX0 are_VBB 
still_AV0 quite_AV0 a_AT0 few_DT0 difficulties_NN2 and_CJC problems_NN2 in_PRP 
our_DPS work_NN1 ._PUN 
The_AT0 income_NN1 of_PRF farmers_NN2 and_CJC some_DT0 urban_AJ0 residents_NN2 
has_VHZ increased_VVN only_AV0 slowly.The_NN0 number_NN1 of_PRF the_AT0 
unemployed_AJ0 has_VHZ gone_VVN up.Some_NN0 people_NN0 are_VBB still_AV0 
badly_AV0 off.Things_NN0 have_VHB yet_AV0 to_TO0 be_VBI straightened_VVN 
out_AVP in_PRP the_AT0 matter_NN1 of_PRF income_NN1 distribution.The_NN0 
order_NN1 of_PRF the_AT0 market_NN1 economy_NN1 has_VHZ to_TO0 be_VBI 
further_AV0 rectified_VVN and_CJC standardized.Public_NN0 order_NN1 is_VBZ 
poor_AJ0 in_PRP some_DT0 places.Formalism_NN0 ,_PUN the_AT0 bureaucratic_AJ0 
style_NN1 of_PRF work_NN1 ,_PUN falsification_NN1 ,_PUN extravagance_NN1 
and_CJC waste_NN1 are_VBB still_AV0 serious_AJ0 problems_NN2 among_PRP 
some_DT0 leading_AJ0 cadres_NN2 in_PRP our_DPS Party_NN1 ,_PUN and_CJC 
corruption_NN1 is_VBZ still_AV0 conspicuous_AJ0 in_PRP some_DT0 places.The_NN0 
Party_NN1 's_POS way_NN1 of_PRF leadership_NN1 and_CJC governance_NN1 does_VDZ 
not_XX0 yet_AV0 entirely_AV0 meet_VVB the_AT0 requirements_NN2 of_PRF the_AT0 
new_AJ0 situation_NN1 and_CJC new_AJ0 tasks.Some_NN0 Party_NN1 
organizations_NN2 are_VBB feeble_AJ0 and_CJC lax_AJ0 ._PUN 
We_PNP must_VM0 pay_VVI close_AJ0 attention_NN1 to_PRP these_DT0 problems_NN2 
and_CJC continue_VVB to_TO0 take_VVI effective_AJ0 measures_NN2 to_TO0 
solve_VVI them_PNP ._PUN 
Our_DPS achievements_NN2 over_PRP the_AT0 past_AJ0 five_CRD years_NN2 have_VHB 
been_VBN scored_VVN through_PRP reform_NN1 and_CJC opening_VVG up_AVP ,_PUN 
especially_AV0 through_PRP our_DPS practice_NN1 since_CJS the_AT0 Fourth_ORD 
Plenary_AJ0 Session_NN1 of_PRF the_AT0 Thirteenth_ORD Central_AJ0 
Committee_NN1 in_PRP 1989_CRD ._PUN 
These_DT0 13_CRD years_NN2 have_VHB witnessed_VVN a_AT0 highly_AV0 
volatile_AJ0 international_AJ0 situation_NN1 and_CJC a_AT0 magnificent_AJ0 
upsurge_NN1 of_PRF China_NP0 's_POS reform_NN1 ,_PUN opening_VVG up_AVP 
and_CJC modernization_NN1 ._PUN 
From_PRP the_AT0 late_AJ0 1980s_CRD to_PRP the_AT0 early_AJ0 1990s_CRD ,_PUN 
there_EX0 occurred_VVD serious_AJ0 political_AJ0 disturbances_NN2 in_PRP 
China_NP0 ,_PUN drastic_AJ0 changes_NN2 in_PRP Eastern_AJ0 Europe_NP0 and_CJC 
the_AT0 disintegration_NN1 of_PRF the_AT0 Soviet_AJ0 Union.Socialism_NP0 
in_PRP the_AT0 world_NN1 suffered_VVD serious_AJ0 setbacks.China_NN0 was_VBD 
faced_VVN with_PRP unprecedented_AJ0 difficulties_NN2 and_CJC pressure_NN1 
in_PRP its_DPS efforts_NN2 to_TO0 develop_VVI the_AT0 socialist_AJ0 cause_NN1 
._PUN 
At_PRP this_DT0 crucial_AJ0 historical_AJ0 juncture_NN1 bearing_VVG on_PRP 
the_AT0 destiny_NN1 of_PRF the_AT0 Party_NN1 and_CJC state_NN1 ,_PUN the_AT0 
Party_NN1 Central_AJ0 Committee_NN1 relied_VVD firmly_AV0 on_PRP all_DT0 
the_AT0 comrades_NN2 in_PRP the_AT0 Party_NN1 and_CJC the_AT0 Chinese_AJ0 
people_NN0 of_PRF all_DT0 ethnic_AJ0 groups_NN2 and_CJC unswervingly_AV0 
adhered_VVN to_PRP the_AT0 line_NN1 prevailing_AJ0 since_CJS the_AT0 Third_ORD 
Plenary_AJ0 Session_NN1 of_PRF the_AT0 Eleventh_ORD Central_AJ0 Committee_NN1 
,_PUN and_CJC thus_AV0 successfully_AV0 brought_VVD the_AT0 overall_AJ0 
situation_NN1 of_PRF reform_NN1 and_CJC development_NN1 under_PRP control_NN1 
and_CJC safeguarded_VVD the_AT0 great_AJ0 cause_NN1 of_PRF socialism_NN1 
with_PRP Chinese_AJ0 characteristics_NN2 ._PUN 
After_CJS Comrade_NP0 Deng_NP0 Xiaoping_NP0 made_VVD remarks_NN2 on_PRP 
his_DPS tour_NN1 of_PRF the_AT0 South_NN1 ,_PUN the_AT0 Fourteenth_ORD 
National_AJ0 Congress_NN1 decided_VVD to_TO0 establish_VVI a_AT0 socialist_AJ0 
market_NN1 economy_NN1 as_PRP the_AT0 goal_NN1 of_PRF reform_NN1 ,_PUN 
thus_AV0 ushering_VVG in_PRP a_AT0 new_AJ0 stage_NN1 for_PRP reform_NN1 ,_PUN 
opening_VVG up_AVP and_CJC the_AT0 modernization_NN1 drive_NN1 ._PUN 
To_TO0 develop_VVI a_AT0 market_NN1 economy_NN1 under_PRP socialism_NN1 is_VBZ 
a_AT0 great_AJ0 pioneering_AJ0 undertaking_NN1 never_AV0 tried_VVD before_AV0 
in_PRP history.It_NN0 is_VBZ a_AT0 historic_AJ0 contribution_NN1 of_PRF 
the_AT0 Chinese_AJ0 Communists_NN2 to_PRP the_AT0 development_NN1 of_PRF 
Marxism.It_NP0 has_VHZ given_VVN expression_NN1 to_PRP our_DPS Party_NN1 
's_POS tremendous_AJ0 courage_NN1 to_TO0 persist_VVI in_PRP making_VVG 
theoretical_AJ0 innovation_NN1 and_CJC keeping_VVG pace_NN1 with_PRP the_AT0 
times_NN2 ._PUN 
The_AT0 shift_NN1 from_PRP the_AT0 planned_AJ0 economy_NN1 to_PRP the_AT0 
socialist_AJ0 market_NN1 economy_NN1 represented_VVD a_AT0 new_AJ0 
historic_AJ0 breakthrough_NN1 in_PRP reform_NN1 and_CJC opening_VVG up_AVP 
and_CJC brought_VVD about_AVP entirely_AV0 new_AJ0 prospects_NN2 for_PRP 
China_NP0 's_POS economic_AJ0 ,_PUN political_AJ0 and_CJC cultural_AJ0 
progress_NN1 ._PUN 
After_CJS the_AT0 demise_NN1 of_PRF Comrade_NP0 Deng_NP0 Xiaoping_NP0 ,_PUN 
we_PNP held_VVD high_AV0 the_AT0 great_AJ0 banner_NN1 of_PRF Deng_NP0 
Xiaoping_NP0 Theory_NN1 and_CJC made_VVD pioneering_AJ0 efforts_NN2 to_TO0 
advance_VVI the_AT0 cause_NN1 of_PRF socialism_NN1 with_PRP Chinese_AJ0 
characteristics_NN2 into_PRP the_AT0 21st_ORD century_NN1 in_PRP an_AT0 
all-round_AJ0 way_NN1 ._PUN 
Over_PRP the_AT0 past_AJ0 13_CRD years_NN2 ,_PUN with_PRP clearly_AV0 
defined_VVN objectives_NN2 ,_PUN we_PNP worked_VVD with_PRP one_CRD heart_NN1 
and_CJC one_CRD mind_NN1 and_CJC scored_VVD historic_AJ0 achievements_NN2 
._PUN 
In_PRP 2001_CRD ,_PUN China_NP0 's_POS GDP_NN1 reached_VVD 9.5933_CRD 
trillion_CRD yuan_NN0 ,_PUN almost_AV0 tripling_VVG that_DT0 of_PRF 1989_CRD 
,_PUN representing_VVG an_AT0 average_AJ0 annual_AJ0 increase_NN1 of_PRF 
9.3_CRD percent.China_NN0 came_VVD up_AV0 to_AV0 the_AT0 sixth_ORD place_NN1 
in_PRP the_AT0 world_NN1 in_PRP terms_PRP of_PRP economic_AJ0 aggregate_NN1 
._PUN 
On_PRP the_AT0 whole_NN1 ,_PUN the_AT0 people_NN0 made_VVD a_AT0 historic_AJ0 
leap_NN1 from_PRP having_VHG only_AV0 adequate_AJ0 food_NN1 and_CJC 
clothing_NN1 to_PRP leading_VVG a_AT0 well-off_AJ0 life_NN1 ._PUN 
As_CJS is_VBZ universally_AV0 recognized_VVN ,_PUN the_AT0 13_CRD years_NN2 
have_VHB been_VBN a_AT0 period_NN1 in_PRP which_DTQ China_NP0 's_POS 
overall_AJ0 national_AJ0 strength_NN1 has_VHZ risen_VVN by_PRP a_AT0 big_AJ0 
margin_NN1 ,_PUN the_AT0 people_NN0 have_VHB received_VVN more_AV0 
tangible_AJ0 benefits_NN2 than_CJS ever_AV0 before_AV0 ,_PUN and_CJC China_NP0 
has_VHZ enjoyed_VVN long-term_AJ0 social_AJ0 stability_NN1 and_CJC 
solidarity_NN1 and_CJC had_VHD a_AT0 good_AJ0 government_NN1 and_CJC a_AT0 
united_AJ0 people.China_NN0 's_POS influence_NN1 in_PRP the_AT0 world_NN1 
has_VHZ grown_VVN notably_AV0 ,_PUN and_CJC the_AT0 cohesion_NN1 of_PRF 
the_AT0 nation_NN1 has_VHZ increased_VVN remarkably_AV0 ._PUN 
The_AT0 hard_AJ0 work_NN1 of_PRF our_DPS Party_NN1 and_CJC people_NN0 and_CJC 
their_DPS great_AJ0 achievements_NN2 have_VHB attracted_VVN worldwide_AJ0 
attention_NN1 and_CJC will_VM0 surely_AV0 go_VVI down_AVP as_PRP a_AT0 
glorious_AJ0 page_NN1 in_PRP the_AT0 annals_NN2 of_PRF the_AT0 great_AJ0 
rejuvenation_NN1 of_PRF the_AT0 Chinese_AJ0 nation_NN1 ._PUN 
A_AT0 review_NN1 of_PRF these_DT0 13_CRD years_NN2 shows_VVZ that_CJT we_PNP 
have_VHB traversed_VVN a_AT0 tortuous_AJ0 course_NN1 and_CJC that_CJT our_DPS 
achievements_NN2 are_VBB hard_AV0 won_VVN ._PUN 
We_PNP have_VHB responded_VVN confidently_AV0 to_PRP a_AT0 series_NN0 of_PRF 
unexpected_AJ0 international_AJ0 events_NN2 bearing_VVG on_PRP China_NP0 
's_POS sovereignty_NN1 and_CJC security.We_NN0 have_VHB surmounted_VVN 
difficulties_NN2 and_CJC risks_NN2 arising_VVG from_PRP the_AT0 political_AJ0 
and_CJC economic_AJ0 spheres_NN2 and_CJC from_PRP nature.We_NN0 have_VHB 
gone_VVN through_PRP one_CRD trial_NN1 after_PRP another_DT0 and_CJC 
removed_VVD all_DT0 kinds_NN2 of_PRF obstacles_NN2 ,_PUN thus_AV0 ensuring_VVG 
that_CJT our_DPS reform_NN1 ,_PUN opening_VVG up_AVP and_CJC modernization_NN1 
drive_NN1 have_VHB been_VBN forging_VVG ahead_AV0 in_PRP the_AT0 correct_AJ0 
direction_NN1 like_PRP a_AT0 ship_NN1 braving_VVG surging_AJ0 waves_NN2 ._PUN 
We_PNP have_VHB attained_VVN these_DT0 successes_NN2 by_PRP relying_VVG on_PRP 
the_AT0 correct_AJ0 guidance_NN1 of_PRF the_AT0 Party_NN1 's_POS basic_AJ0 
theory_NN1 ,_PUN line_NN1 and_CJC program_NN1 ,_PUN on_PRP the_AT0 high_AJ0 
degree_NN1 of_PRF unity_NN1 and_CJC solidarity_NN1 of_PRF the_AT0 Party_NN1 
and_CJC on_PRP the_AT0 tenacious_AJ0 work_NN1 of_PRF the_AT0 whole_AJ0 
Party_NN1 and_CJC the_AT0 people_NN0 of_PRF all_DT0 ethnic_AJ0 groups_NN2 
around_PRP the_AT0 country_NN1 ._PUN 
Here_AV0 ,_PUN on_PRP behalf_PRP of_PRP the_AT0 CPC_NP0 Central_AJ0 
Committee_NN1 ,_PUN I_PNP wish_VVB to_TO0 express_VVI our_DPS heartfelt_AJ0 
thanks_NN2 to_PRP the_AT0 people_NN0 of_PRF all_DT0 our_DPS ethnic_AJ0 
groups_NN2 ,_PUN the_AT0 democratic_AJ0 parties_NN2 ,_PUN people_NN0 's_POS 
organizations_NN2 and_CJC patriots_NN2 from_PRP all_DT0 walks_NN2 of_PRF 
life_NN1 ,_PUN to_PRP our_DPS compatriots_NN2 in_PRP the_AT0 Hong_NP0 Kong_NP0 
Special_AJ0 Administrative_AJ0 Region_NN1 ,_PUN the_AT0 Macao_NP0 Special_AJ0 
Administrative_AJ0 Region_NN1 and_CJC Taiwan_NP0 as_PRP well_PRP as_PRP 
overseas_AJ0 Chinese_AJ0 ,_PUN and_CJC to_PRP our_DPS foreign_AJ0 friends_NN2 
who_PNQ care_VVB about_PRP and_CJC support_VVB China_NP0 's_POS 
modernization_NN1 drive_NN1 !_PUN 
The_AT0 practice_NN1 of_PRF the_AT0 13_CRD years_NN2 has_VHZ helped_VVN us_PNP 
acquire_VVI a_AT0 deeper_AJC understanding_NN1 of_PRF what_DTQ socialism_NN1 
is_VBZ ,_PUN how_AVQ to_TO0 build_VVI it_PNP ,_PUN and_CJC what_DTQ kind_NN1 
of_PRF Party_NN1 to_TO0 build_VVI and_CJC how_AVQ to_TO0 build_VVI it_PNP 
,_PUN and_CJC we_PNP have_VHB gained_VVN most_DT0 valuable_AJ0 experience_NN1 
in_PRP this_DT0 regard_NN1 ._PUN 
1_CRD ._PUN 
Uphold_VVB Deng_NP0 Xiaoping_NP0 Theory_NN1 as_CJS our_DPS guide_NN1 and_CJC 
constantly_AV0 bring_VVB forth_AV0 theoretical_AJ0 innovation_NN1 ._PUN 
Deng_NP0 Xiaoping_NP0 Theory_NN1 is_VBZ our_DPS banner_NN1 ,_PUN and_CJC 
the_AT0 Party_NN1 's_POS basic_AJ0 line_NN1 and_CJC program_NN1 are_VBB 
the_AT0 fundamental_AJ0 guidelines_NN2 for_PRP every_AT0 field_NN1 of_PRF 
our_DPS work_NN1 ._PUN 
Whatever_DTQ difficulties_NN2 and_CJC risks_NN2 we_PNP may_VM0 come_VVI up_AVP 
against_PRP ,_PUN we_PNP must_VM0 unswervingly_AV0 abide_VVI by_PRP the_AT0 
Party_NN1 's_POS basic_AJ0 theory_NN1 ,_PUN line_NN1 and_CJC program_NN1 ._PUN 
We_PNP should_VM0 persist_VVI in_PRP arming_VVG the_AT0 entire_AJ0 Party_NN1 
membership_NN1 with_PRP Marxism-Leninism_NP0 ,_PUN Mao_NP0 Zedong_NP0 
Thought_VVD and_CJC Deng_NP0 Xiaoping_NP0 Theory_NN1 and_CJC using_VVG 
them_PNP to_TO0 educate_VVI our_DPS people.We_NN0 should_VM0 continue_VVI 
to_TO0 emancipate_VVI our_DPS minds_NN2 ,_PUN seek_VVB truth_NN1 from_PRP 
facts_NN2 ,_PUN keep_VVB pace_NN1 with_PRP the_AT0 times_NN2 and_CJC make_VVB 
innovations_NN2 in_PRP a_AT0 pioneering_AJ0 spirit.We_NN0 should_VM0 
respect_VVI the_AT0 creativity_NN1 of_PRF the_AT0 general_AJ0 public_NN1 
and_CJC test_NN1 and_CJC develop_VVB the_AT0 Party_NN1 's_POS theory_NN1 ,_PUN 
line_NN1 ,_PUN principles_NN2 and_CJC policies_NN2 in_PRP practice_NN1 ._PUN 
2_CRD ._PUN 
Keep_VVB economic_AJ0 development_NN1 as_PRP the_AT0 central_AJ0 task_NN1 
and_CJC solve_VVB problems_NN2 cropping_VVG up_AVP on_PRP our_DPS way_NN1 
forward_AV0 through_PRP development_NN1 ._PUN 
Development_NN1 is_VBZ the_AT0 fundamental_AJ0 principle_NN1 ._PUN 
We_PNP must_VM0 seize_VVI all_DT0 opportunities_NN2 to_TO0 accelerate_VVI 
development_NN1 ._PUN 
Development_NN1 calls_VVZ for_PRP new_AJ0 ideas_NN2 ._PUN 
We_PNP should_VM0 stick_VVI to_PRP the_AT0 principle_NN1 of_PRF expanding_VVG 
domestic_AJ0 demand_NN1 and_CJC implement_VVB the_AT0 strategy_NN1 of_PRF 
national_AJ0 rejuvenation_NN1 through_PRP science_NN1 and_CJC education_NN1 
and_CJC that_DT0 of_PRF sustainable_AJ0 development.While_NN0 seeking_VVG 
speed_NN1 ,_PUN we_PNP should_VM0 pay_VVI attention_NN1 to_PRP structure_NN1 
,_PUN quality_NN1 and_CJC efficiency_NN1 ,_PUN and_CJC while_CJS 
propelling_VVG economic_AJ0 development_NN1 ,_PUN we_PNP should_VM0 take_VVI 
into_PRP consideration_NN1 population_NN1 ,_PUN resources_NN2 and_CJC the_AT0 
environment_NN1 ._PUN 
On_PRP the_AT0 basis_NN1 of_PRF economic_AJ0 growth_NN1 ,_PUN we_PNP need_VVB 
to_TO0 promote_VVI all-round_AV0 social_AJ0 progress_NN1 ,_PUN constantly_AV0 
better_AJC people_NN0 's_POS lives_NN2 and_CJC ensure_VVB that_CJT all_DT0 
the_AT0 people_NN0 share_VVB the_AT0 fruits_NN2 of_PRF development_NN1 ._PUN 
3_CRD ._PUN 
Persevere_VVB in_PRP reform_NN1 and_CJC opening_VVG up_AVP and_CJC keep_VVB 
improving_VVG the_AT0 socialist_AJ0 market_NN1 economy_NN1 ._PUN 
Reform_NN1 and_CJC opening_VVG up_AVP are_VBB ways_NN2 to_TO0 make_VVI 
China_NP0 powerful_AJ0 ._PUN 
We_PNP must_VM0 press_VVI ahead_AV0 with_PRP the_AT0 reform_NN1 in_PRP all_DT0 
areas_NN2 resolutely_AV0 ._PUN 
The_AT0 reform_NN1 must_VM0 be_VBI promoted_VVN realistically_AV0 ,_PUN 
comprehensively_AV0 and_CJC progressively_AV0 with_PRP breakthroughs_NN2 
made_VVN in_PRP key_AJ0 areas_NN2 and_CJC emphasis_NN1 placed_VVN on_PRP 
institutional_AJ0 improvement_NN1 and_CJC innovation_NN1 ._PUN 
We_PNP should_VM0 follow_VVI the_AT0 orientation_NN1 of_PRF reform_NN1 
toward_PRP the_AT0 socialist_AJ0 market_NN1 economy_NN1 and_CJC make_VVB 
sure_AJ0 that_CJT the_AT0 market_NN1 forces_NN2 play_VVB an_AT0 essential_AJ0 
role_NN1 in_PRP the_AT0 allocation_NN1 of_PRF resources_NN2 under_PRP the_AT0 
state_NN1 's_POS macroeconomic_AJ0 control_NN1 ._PUN 
By_PRP both_DT0 "_PUQ bringing_VVG in_AVP "_PUQ and_CJC "_PUQ going_VVG 
out_AVP "_PUQ ,_PUN we_PNP should_VM0 actively_AV0 participate_VVI in_PRP 
international_AJ0 economic_AJ0 and_CJC technological_AJ0 cooperation_NN1 
and_CJC competition_NN1 and_CJC open_VVB wider_AJC to_PRP the_AT0 outside_AJ0 
world_NN1 ._PUN 
4_CRD ._PUN 
Adhere_VVB to_PRP the_AT0 Four_CRD Cardinal_NN1 Principles_NN2 (_PUL *Note_UNC 
1_CRD )_PUR and_CJC develop_VVB socialist_AJ0 democracy_NN1 ._PUN 
The_AT0 Four_CRD Cardinal_NN1 Principles_NN2 are_VBB the_AT0 very_AJ0 
foundation_NN1 on_PRP which_DTQ we_PNP build_VVB our_DPS country_NN1 ._PUN 
We_PNP must_VM0 uphold_VVI leadership_NN1 by_PRP the_AT0 CPC_NP0 and_CJC 
consolidate_VVI and_CJC improve_VVI the_AT0 state_NN1 system-a_NN1 people_NN0 
's_POS democratic_AJ0 dictatorship_NN1 and_CJC the_AT0 system_NN1 of_PRF 
political_AJ0 power_NN1 -_PUN the_AT0 people_NN0 's_POS congresses.We_NN0 
should_VM0 uphold_VVI and_CJC improve_VVI the_AT0 system_NN1 of_PRF 
multiparty_AJ0 cooperation_NN1 and_CJC political_AJ0 consultation_NN1 led_VVN 
by_PRP the_AT0 Communist_AJ0 Party_NN1 and_CJC the_AT0 system_NN1 of_PRF 
regional_AJ0 ethnic_AJ0 autonomy_NN1 ._PUN 
We_PNP should_VM0 promote_VVI political_AJ0 restructuring_NN1 ,_PUN 
develop_VVB democracy_NN1 ,_PUN improve_VVB the_AT0 legal_AJ0 system_NN1 ,_PUN 
rule_VVB the_AT0 country_NN1 by_PRP law_NN1 ,_PUN build_VVB a_AT0 
socialist_AJ0 state_NN1 under_PRP the_AT0 rule_NN1 of_PRF law_NN1 and_CJC 
ensure_VVB that_CJT the_AT0 people_NN0 exercise_VVB their_DPS rights_NN2 
as_PRP the_AT0 masters_NN2 of_PRF the_AT0 country_NN1 ._PUN 
5_CRD ._PUN 
Attach_VVB equal_AJ0 importance_NN1 to_PRP both_DT0 material_NN1 and_CJC 
spiritual_AJ0 civilization_NN1 and_CJC run_VVB the_AT0 country_NN1 by_PRP 
combining_VVG the_AT0 rule_NN1 of_PRF law_NN1 with_PRP the_AT0 rule_NN1 of_PRF 
virtue_NN1 ._PUN 
Socialist_AJ0 spiritual_AJ0 civilization_NN1 is_VBZ an_AT0 important_AJ0 
attribute_NN1 of_PRF socialism_NN1 with_PRP Chinese_AJ0 characteristics_NN2 
._PUN 
Basing_VVG ourselves_PNX on_PRP China_NP0 's_POS realities_NN2 ,_PUN we_PNP 
must_VM0 carry_VVI forward_AV0 the_AT0 fine_AJ0 tradition_NN1 of_PRF our_DPS 
national_AJ0 culture_NN1 and_CJC absorb_VVB the_AT0 achievements_NN2 of_PRF 
foreign_AJ0 cultures_NN2 in_PRP building_VVG socialist_AJ0 spiritual_AJ0 
civilization.We_NN0 should_VM0 unceasingly_AV0 upgrade_VVI the_AT0 
ideological_AJ0 and_CJC ethical_AJ0 standards_NN2 as_PRP well_PRP as_PRP 
the_AT0 scientific_AJ0 and_CJC cultural_AJ0 qualities_NN2 of_PRF the_AT0 
entire_AJ0 people_NN0 so_AV0 as_AV0 to_TO0 provide_VVI a_AT0 strong_AJ0 
motivation_NN1 and_CJC intellectual_AJ0 support_NN1 for_PRP the_AT0 
modernization_NN1 drive_NN1 ._PUN 
6_CRD ._PUN 
Ensure_VVB stability_NN1 as_PRP a_AT0 principle_NN1 of_PRF overriding_AJ0 
importance_NN1 and_CJC balance_NN1 reform_NN1 ,_PUN development_NN1 and_CJC 
stability_NN1 ._PUN 
Stability_NN1 is_VBZ a_AT0 prerequisite_NN1 for_PRP reform_NN1 and_CJC 
development_NN1 ._PUN 
We_PNP should_VM0 take_VVI into_PRP full_AJ0 consideration_NN1 the_AT0 
momentum_NN1 of_PRF reform_NN1 ,_PUN the_AT0 speed_NN1 of_PRF development_NN1 
and_CJC the_AT0 sustainability_NN1 of_PRF the_AT0 general_AJ0 
public.Continued_NN0 improvement_NN1 of_PRF people_NN0 's_POS lives_NN2 
must_VM0 be_VBI regarded_VVN as_PRP an_AT0 important_AJ0 link_NN1 in_PRP 
balancing_VVG reform_NN1 ,_PUN development_NN1 and_CJC stability.We_NN0 
should_VM0 press_VVI ahead_AV0 with_PRP reform_NN1 and_CJC development_NN1 
amidst_PRP social_AJ0 stability_NN1 and_CJC promote_VVB social_AJ0 
stability_NN1 through_PRP reform_NN1 and_CJC development_NN1 ._PUN 
7_CRD ._PUN 
Persevere_VVB in_PRP the_AT0 Party_NN1 's_POS absolute_AJ0 leadership_NN1 
over_PRP the_AT0 army_NN1 and_CJC take_VVB the_AT0 road_NN1 of_PRF fewer_DT0 
but_CJC better_AJC troops_NN2 with_PRP Chinese_AJ0 characteristics_NN2 ._PUN 
The_AT0 people_NN0 's_POS army_NN1 is_VBZ a_AT0 staunch_AJ0 pillar_NN1 of_PRF 
the_AT0 people_NN0 's_POS democratic_AJ0 dictatorship_NN1 ._PUN 
It_PNP should_VM0 meet_VVI the_AT0 general_AJ0 requirements_NN2 of_PRF 
being_VBG qualified_VVN politically_AV0 and_CJC competent_AJ0 militarily_AV0 
and_CJC having_VHG a_AT0 fine_AJ0 style_NN1 of_PRF work_NN1 ,_PUN strict_AJ0 
discipline_NN1 and_CJC adequate_AJ0 logistic_AJ0 support_NN1 ,_PUN with_PRP 
a_PRP view_PRP to_PRP enabling_VVG itself_PNX to_TO0 win_VVI battles_NN2 
and_CJC never_AV0 degenerate_AJ0 ,_PUN paying_VVG attention_NN1 to_PRP 
strengthening_VVG itself_PNX through_PRP science_NN1 and_CJC technology_NN1 
and_CJC building_NN1 itself_PNX into_PRP a_AT0 more_AV0 revolutionary_AJ0 
,_PUN modernized_VVD and_CJC regularized_VVD army.We_NN0 must_VM0 ensure_VVI 
that_CJT the_AT0 army_NN1 is_VBZ forever_AV0 loyal_AJ0 to_PRP the_AT0 
Party_NN1 ,_PUN socialism_NN1 ,_PUN the_AT0 motherland_NN1 and_CJC the_AT0 
people_NN0 ._PUN 
8_CRD ._PUN 
Continue_VVB to_TO0 unite_VVI with_PRP all_DT0 forces_NN2 that_CJT can_VM0 
be_VBI united_VVN with_PRP and_CJC increase_VVB the_AT0 cohesion_NN1 of_PRF 
the_AT0 Chinese_AJ0 nation_NN1 ._PUN 
We_PNP should_VM0 hold_VVI high_AV0 the_AT0 banners_NN2 of_PRF patriotism_NN1 
and_CJC socialism_NN1 ,_PUN strengthen_VVB the_AT0 great_AJ0 solidarity_NN1 
of_PRF the_AT0 people_NN0 of_PRF all_DT0 ethnic_AJ0 groups_NN2 ,_PUN and_CJC 
consolidate_VVB and_CJC develop_VVB the_AT0 broadest_AJS possible_AJ0 
patriotic_AJ0 united_AJ0 front_NN1 ._PUN 
We_PNP need_VVB to_TO0 strengthen_VVI our_DPS solidarity_NN1 with_PRP the_AT0 
democratic_AJ0 parties_NN2 and_CJC personages_NN2 without_PRP party_NN1 
affiliation.We_NN0 should_VM0 handle_VVI well_AV0 the_AT0 work_NN1 
relating_VVG to_PRP ethnic_AJ0 minorities_NN2 ,_PUN religions_NN2 and_CJC 
overseas_AJ0 Chinese.We_NP0 should_VM0 adhere_VVI to_PRP the_AT0 principle_NN1 
of_PRF "_PUQ one_CRD country_NN1 ,_PUN two_CRD systems_NN2 "_PUQ and_CJC 
bring_VVB into_PRP full_AJ0 play_NN1 every_AT0 positive_AJ0 factor_NN1 in_PRP 
a_AT0 common_AJ0 endeavor_NN1 to_TO0 accomplish_VVI the_AT0 grand_AJ0 
cause_NN1 of_PRF national_AJ0 reunification_NN1 and_CJC the_AT0 great_AJ0 
rejuvenation_NN1 of_PRF the_AT0 Chinese_AJ0 nation_NN1 ._PUN 
9_CRD ._PUN 
Pursue_VVB the_AT0 independent_AJ0 foreign_AJ0 policy_NN1 of_PRF peace_NN1 
,_PUN safeguard_VVB world_NN1 peace_NN1 and_CJC promote_VVB common_AJ0 
development_NN1 ._PUN 
We_PNP will_VM0 ,_PUN as_CJS always_AV0 ,_PUN attach_VVB paramount_AJ0 
importance_NN1 to_PRP our_DPS state_NN1 sovereignty_NN1 and_CJC security_NN1 
._PUN 
We_PNP will_VM0 develop_VVI friendly_AJ0 relations_NN2 and_CJC cooperation_NN1 
with_PRP all_DT0 other_AJ0 countries_NN2 on_PRP the_AT0 basis_NN1 of_PRF 
the_AT0 Five_CRD Principles_NN2 of_PRF Peaceful_AJ0 Coexistence.We_NP0 
will_VM0 oppose_VVI hegemonism_NN1 and_CJC power_NN1 politics_NN1 and_CJC 
promote_VVI the_AT0 establishment_NN1 of_PRF a_AT0 fair_AJ0 and_CJC 
rational_AJ0 new_AJ0 international_AJ0 political_AJ0 and_CJC economic_AJ0 
order_NN1 ._PUN 
In_PRP handling_VVG international_AJ0 affairs_NN2 ,_PUN we_PNP should_VM0 
observe_VVI and_CJC cope_VVI with_PRP the_AT0 situation_NN1 cool-headedly_AV0 
,_PUN adhere_VVB to_PRP the_AT0 principle_NN1 of_PRF mutual_AJ0 respect_NN1 
and_CJC seek_VVB common_AJ0 ground_NN1 while_CJS shelving_VVG 
differences.We_NN0 need_VVB to_TO0 respect_VVI the_AT0 diversity_NN1 of_PRF 
the_AT0 world_NN1 ,_PUN promote_VVB democracy_NN1 in_PRP international_AJ0 
relations_NN2 and_CJC strive_VVB for_PRP a_AT0 peaceful_AJ0 international_AJ0 
environment_NN1 and_CJC a_AT0 good_AJ0 climate_NN1 in_PRP areas_NN2 around_PRP 
China_NP0 ._PUN 
10_CRD ._PUN 
Strengthen_VVB and_CJC improve_VVB the_AT0 Party_NN1 's_POS leadership_NN1 
and_CJC propel_VVB the_AT0 new_AJ0 great_AJ0 project_NN1 of_PRF Party_NN1 
building_NN1 ._PUN 
To_TO0 run_VVI the_AT0 state_NN1 well_AV0 ,_PUN we_PNP must_VM0 run_VVI 
the_AT0 Party_NN1 well_AV0 first.To_NN0 do_VDB this_DT0 ,_PUN we_PNP must_VM0 
be_VBI strict_AJ0 with_PRP the_AT0 Party_NN1 members_NN2 ._PUN 
We_PNP must_VM0 maintain_VVI the_AT0 Party_NN1 's_POS nature_NN1 and_CJC 
purposes_NN2 ,_PUN strengthen_VVB and_CJC improve_VVB Party_NN1 building_NN1 
in_PRP the_AT0 spirit_NN1 of_PRF reform_NN1 ,_PUN enhance_VVB the_AT0 
Party_NN1 's_POS art_NN1 of_PRF leadership_NN1 and_CJC governance_NN1 ,_PUN 
increase_VVB its_DPS capability_NN1 of_PRF fighting_VVG corruption_NN1 and_CJC 
guarding_VVG against_PRP degeneration_NN1 and_CJC risks_NN2 and_CJC make_VVB 
unremitting_AJ0 efforts_NN2 to_TO0 combat_VVI corruption.The_NN0 Party_NN1 
must_VM0 keep_VVI its_DPS flesh-and-blood_AJ0 ties_NN2 with_PRP the_AT0 
people_NN0 as_PRP well_PRP as_PRP its_DPS progressiveness_NN1 ,_PUN purity_NN1 
,_PUN solidarity_NN1 and_CJC unity_NN1 ._PUN 
The_AT0 above-mentioned_AJ0 ten_CRD principles_NN2 constitute_VVB the_AT0 
basic_AJ0 experience_NN1 the_AT0 Party_NN1 must_VM0 follow_VVI as_CJS it_PNP 
leads_VVZ the_AT0 people_NN0 in_PRP building_NN1 socialism_NN1 with_PRP 
Chinese_AJ0 characteristics_NN2 ._PUN 
This_DT0 experience_NN1 and_CJC the_AT0 historical_AJ0 experience_NN1 
gained_VVN by_PRP the_AT0 Party_NN1 since_CJS its_DPS founding_NN1 can_VM0 
be_VBI summarized_VVN as_CJS follows_VVZ :_PUN Our_DPS Party_NN1 must_VM0 
always_AV0 represent_VVI the_AT0 development_NN1 trend_NN1 of_PRF China_NP0 
's_POS advanced_AJ0 productive_AJ0 forces_NN2 ,_PUN the_AT0 orientation_NN1 
of_PRF China_NP0 's_POS advanced_AJ0 culture_NN1 and_CJC the_AT0 
fundamental_AJ0 interests_NN2 of_PRF the_AT0 overwhelming_AJ0 majority_NN1 
of_PRF the_AT0 Chinese_AJ0 people_NN0 ._PUN 
They_PNP are_VBB the_AT0 inexorable_AJ0 requirements_NN2 for_PRP 
maintaining_VVG and_CJC developing_AJ0 socialism_NN1 and_CJC the_AT0 
logical_AJ0 conclusion_NN1 our_DPS Party_NN1 has_VHZ reached_VVN through_PRP 
hard_AJ0 exploration_NN1 and_CJC great_AJ0 practice_NN1 ._PUN 
II_CRD ._PUN 
Implement_VVB the_AT0 Important_AJ0 Thought_NN1 of_PRF Three_CRD 
Represents_VVZ in_PRP an_AT0 All-Round_AJ0 Way_NN1 To_TO0 open_VVI up_AVP 
new_AJ0 prospects_NN2 for_PRP the_AT0 cause_NN1 of_PRF socialism_NN1 with_PRP 
Chinese_AJ0 characteristics_NN2 ,_PUN we_PNP must_VM0 hold_VVI high_AV0 
the_AT0 great_AJ0 banner_NN1 of_PRF Deng_NP0 Xiaoping_NP0 Theory_NN1 and_CJC 
implement_VVB the_AT0 important_AJ0 thought_NN1 of_PRF Three_CRD 
Represents_VVZ ._PUN 
As_PRP a_AT0 continuation_NN1 and_CJC development_NN1 of_PRF 
Marxism-Leninism_NP0 ,_PUN Mao_NP0 Zedong_NP0 Thought_VVD and_CJC Deng_NP0 
Xiaoping_NP0 Theory_NN1 ,_PUN this_DT0 important_AJ0 thought_NN1 reflects_VVZ 
new_AJ0 requirements_NN2 for_PRP the_AT0 work_NN1 of_PRF the_AT0 Party_NN1 
and_CJC state_VVB arising_VVG from_PRP the_AT0 changes_NN2 in_PRP China_NP0 
and_CJC other_AJ0 parts_NN2 of_PRF the_AT0 world_NN1 today.It_NN0 is_VBZ a_AT0 
powerful_AJ0 theoretical_AJ0 weapon_NN1 for_PRP strengthening_VVG and_CJC 
improving_AJ0 Party_NN1 building_NN1 and_CJC promoting_VVG 
self-improvement_AJ0 and_CJC development_NN1 of_PRF socialism_NN1 in_PRP 
China.It_NP0 is_VBZ the_AT0 crystallization_NN1 of_PRF the_AT0 Party_NN1 
's_POS collective_AJ0 wisdom_NN1 and_CJC a_AT0 guiding_AJ0 ideology_NN1 
the_AT0 Party_NN1 must_VM0 follow_VVI for_PRP a_AT0 long_AJ0 time_NN1 to_TO0 
come_VVI ._PUN 
Persistent_AJ0 implementation_NN1 of_PRF the_AT0 "_PUQ Three_CRD 
Represents_VVZ "_PUQ is_VBZ the_AT0 foundation_NN1 for_PRP building_VVG 
our_DPS Party_NN1 ,_PUN the_AT0 cornerstone_NN1 for_PRP its_DPS governance_NN1 
and_CJC the_AT0 source_NN1 of_PRF its_DPS strength_NN1 ._PUN 
The_AT0 important_AJ0 thought_NN1 of_PRF Three_CRD Represents_VVZ has_VHZ 
been_VBN put_VVN forward_AV0 on_PRP the_AT0 basis_NN1 of_PRF a_AT0 
scientific_AJ0 judgment_NN1 of_PRF the_AT0 Party_NN1 's_POS historical_AJ0 
position_NN1 ._PUN 
Having_VHG gone_VVN through_PRP the_AT0 revolution_NN1 ,_PUN 
reconstruction_NN1 and_CJC reform_NN1 ,_PUN our_DPS Party_NN1 has_VHZ 
evolved_VVN from_PRP a_AT0 party_NN1 that_CJT led_VVD the_AT0 people_NN0 
in_PRP fighting_VVG for_PRP state_NN1 power_NN1 to_PRP a_AT0 party_NN1 
that_CJT has_VHZ led_VVN the_AT0 people_NN0 in_PRP exercising_VVG the_AT0 
power_NN1 and_CJC has_VHZ long_AV0 remained_VVN in_PRP power.It_NN0 has_VHZ 
developed_VVN from_PRP a_AT0 party_NN1 that_CJT led_VVD national_AJ0 
reconstruction_NN1 under_PRP external_AJ0 blockade_NN1 and_CJC a_AT0 
planned_AJ0 economy_NN1 to_PRP a_AT0 party_NN1 that_CJT is_VBZ leading_VVG 
national_AJ0 development_NN1 while_CJS the_AT0 country_NN1 is_VBZ opening_VVG 
to_PRP the_AT0 outside_AJ0 world_NN1 and_CJC developing_VVG a_AT0 
socialist_AJ0 market_NN1 economy_NN1 ._PUN 
Keeping_VVG in_PRP mind_NN1 the_AT0 past_NN1 ,_PUN present_AJ0 and_CJC 
future_NN1 of_PRF China_NP0 and_CJC other_AJ0 parts_NN2 of_PRF the_AT0 
world_NN1 ,_PUN we_PNP must_VM0 accurately_AV0 comprehend_VVI the_AT0 
characteristics_NN2 of_PRF the_AT0 times_NN2 and_CJC the_AT0 Party_NN1 's_POS 
tasks_NN2 ,_PUN scientifically_AV0 formulate_VVB and_CJC correctly_AV0 
implement_VVB the_AT0 Party_NN1 's_POS line_NN1 ,_PUN principles_NN2 and_CJC 
policies_NN2 ,_PUN and_CJC study_NN1 and_CJC settle_VVB questions_NN2 
concerning_PRP the_AT0 promotion_NN1 of_PRF China_NP0 's_POS social_AJ0 
progress_NN1 and_CJC the_AT0 improvement_NN1 of_PRF Party_NN1 building.We_NN0 
should_VM0 neither_AV0 approach_VVI questions_NN2 out_PRP of_PRP their_DPS 
historical_AJ0 context_NN1 nor_CJC lose_VVB our_DPS bearings_NN2 ,_PUN and_CJC 
we_PNP should_VM0 neither_AV0 fall_VVI behind_PRP the_AT0 times_NN2 nor_CJC 
skip_VVB the_AT0 stages_NN2 ,_PUN so_AV0 as_AV0 to_TO0 ensure_VVI that_CJT 
our_DPS cause_NN1 will_VM0 advance_VVI from_PRP victory_NN1 to_PRP victory_NN1 
._PUN 
The_AT0 implementation_NN1 of_PRF the_AT0 important_AJ0 thought_NN1 of_PRF 
Three_CRD Represents_VVZ is_VBZ ,_PUN in_PRP essence_NN1 ,_PUN to_TO0 keep_VVI 
pace_NN1 with_PRP the_AT0 times_NN2 ,_PUN maintain_VVB the_AT0 Party_NN1 
's_POS progressiveness_NN1 and_CJC exercise_VVB the_AT0 state_NN1 power_NN1 
in_PRP the_AT0 interest_NN1 of_PRF the_AT0 people_NN0 ._PUN 
All_DT0 Party_NN1 members_NN2 must_VM0 be_VBI keenly_AV0 aware_AJ0 of_PRF 
this_DT0 basic_AJ0 requirement_NN1 and_CJC become_VVB more_AV0 conscious_AJ0 
and_CJC determined_VVN in_PRP implementing_VVG this_DT0 important_AJ0 
thought_NN1 ._PUN 
1_CRD ._PUN 
To_TO0 carry_VVI out_AVP the_AT0 important_AJ0 thought_NN1 of_PRF Three_CRD 
Represents_VVZ ,_PUN the_AT0 whole_AJ0 Party_NN1 must_VM0 maintain_VVI the_AT0 
spirit_NN1 of_PRF keeping_VVG pace_NN1 with_PRP the_AT0 times_NN2 and_CJC 
blaze_VVB new_AJ0 trails_NN2 for_PRP the_AT0 development_NN1 of_PRF the_AT0 
Marxist_AJ0 theory_NN1 ._PUN 
Upholding_VVG the_AT0 Party_NN1 's_POS ideological_AJ0 line_NN1 ,_PUN 
emancipating_VVG the_AT0 mind_NN1 ,_PUN seeking_VVG truth_NN1 from_PRP 
facts_NN2 and_CJC keeping_VVG pace_NN1 with_PRP the_AT0 times_NN2 are_VBB 
decisive_AJ0 factors_NN2 for_PRP our_DPS Party_NN1 to_TO0 retain_VVI its_DPS 
progressiveness_NN1 and_CJC enhance_VVI its_DPS creativity_NN1 ._PUN 
Keeping_VVG pace_NN1 with_PRP the_AT0 times_NN2 means_VVZ that_CJT all_DT0 
the_AT0 theory_NN1 and_CJC work_NN1 of_PRF the_AT0 Party_NN1 must_VM0 
conform_VVI to_PRP the_AT0 times_NN2 ,_PUN follow_VVB the_AT0 law_NN1 of_PRF 
development_NN1 and_CJC display_VVB great_AJ0 creativity_NN1 ._PUN 
Whether_CJS we_PNP can_VM0 persist_VVI in_PRP doing_VDG this_DT0 bears_VVZ 
on_PRP the_AT0 future_NN1 and_CJC destiny_NN1 of_PRF the_AT0 Party_NN1 and_CJC 
state_NN1 ._PUN 
Innovation_NN1 sustains_VVZ the_AT0 progress_NN1 of_PRF a_AT0 nation.It_NN0 
is_VBZ an_AT0 inexhaustible_AJ0 motive_NN1 force_NN1 for_PRP the_AT0 
prosperity_NN1 of_PRF a_AT0 country_NN1 and_CJC the_AT0 source_NN1 of_PRF 
the_AT0 eternal_AJ0 vitality_NN1 of_PRF a_AT0 political_AJ0 party_NN1 ._PUN 
The_AT0 world_NN1 is_VBZ changing_VVG ,_PUN China_NP0 's_POS reform_NN1 ,_PUN 
opening_VVG up_AVP and_CJC modernization_NN1 drive_NN1 are_VBB advancing_AJ0 
and_CJC our_DPS people_NN0 's_POS great_AJ0 practice_NN1 is_VBZ 
progressing.All_NN0 this_DT0 urgently_AV0 requires_VVZ our_DPS Party_NN1 
to_TO0 sum_VVI up_AVP new_AJ0 experience_NN1 from_PRP practice_NN1 ,_PUN 
draw_VVB on_PRP the_AT0 achievements_NN2 of_PRF modern_AJ0 human_AJ0 
civilization_NN1 ,_PUN broaden_VVB its_DPS fields_NN2 of_PRF vision_NN1 in_PRP 
theory_NN1 and_CJC come_VVB up_AVP with_PRP new_AJ0 theses_NN2 with_PRP 
the_AT0 courage_NN1 of_PRF the_AT0 theory_NN1 of_PRF Marxism_NN1 ._PUN 
Only_AV0 thus_AV0 can_VVB our_DPS Party_NN1 's_POS ideology_NN1 and_CJC 
theory_NN1 guide_VVB the_AT0 whole_AJ0 Party_NN1 and_CJC the_AT0 entire_AJ0 
people_NN0 forward_AV0 and_CJC inspire_VVB them_PNP to_TO0 push_VVI ahead_AV0 
the_AT0 cause_NN1 of_PRF building_NN1 socialism_NN1 with_PRP Chinese_AJ0 
characteristics_NN2 ._PUN 
Theoretical_AJ0 innovation_NN1 based_VVN on_PRP practice_NN1 precedes_VVZ 
social_AJ0 development_NN1 and_CJC changes_NN2 ._PUN 
Bringing_VVG forth_AV0 new_AJ0 ideas_NN2 in_PRP institutions_NN2 ,_PUN 
science_NN1 and_CJC technology_NN1 ,_PUN culture_NN1 and_CJC other_AJ0 
fields_NN2 through_PRP theoretical_AJ0 innovation_NN1 ,_PUN exploring_VVG 
the_AT0 way_NN1 forward_AV0 in_PRP practice_NN1 ,_PUN never_AV0 becoming_VVG 
conceited_AJ0 and_CJC never_AV0 slackening_VVG our_DPS effort_NN1 -_PUN 
these_DT0 are_VBB the_AT0 ways_NN2 of_PRF running_VVG the_AT0 Party_NN1 
and_CJC state_NN1 ,_PUN which_DTQ we_PNP should_VM0 follow_VVI for_PRP a_AT0 
long_AJ0 time_NN1 to_TO0 come_VVI ._PUN 
Innovation_NN1 requires_VVZ emancipating_VVG our_DPS minds_NN2 ,_PUN 
seeking_VVG truth_NN1 from_PRP facts_NN2 and_CJC keeping_VVG pace_NN1 with_PRP 
the_AT0 times_NN2 ._PUN 
There_EX0 is_VBZ no_AT0 limit_NN1 to_PRP practice_NN1 nor_CJC to_PRP 
innovation_NN1 ._PUN 
We_PNP will_VM0 surpass_VVI our_DPS predecessors_NN2 ,_PUN and_CJC future_AJ0 
generations_NN2 will_VM0 certainly_AV0 surpass_VVI us_PNP ._PUN 
This_DT0 is_VBZ an_AT0 inexorable_AJ0 law_NN1 governing_VVG social_AJ0 
advancement_NN1 ._PUN 
We_PNP must_VM0 adapt_VVI ourselves_PNX to_PRP the_AT0 progress_NN1 of_PRF 
practice_NN1 and_CJC test_VVB all_DT0 things_NN2 in_PRP practice.We_NN0 
must_VM0 conscientiously_AV0 free_VVI our_DPS minds_NN2 from_PRP the_AT0 
shackles_NN2 of_PRF the_AT0 outdated_AJ0 notions_NN2 ,_PUN practices_NN2 
and_CJC systems_NN2 ,_PUN from_PRP the_AT0 erroneous_AJ0 and_CJC dogmatic_AJ0 
interpretations_NN2 of_PRF Marxism_NN1 and_CJC from_PRP the_AT0 fetters_NN2 
of_PRF subjectivism_NN1 and_CJC metaphysics_NN2 ._PUN 
While_CJS upholding_VVG the_AT0 basic_AJ0 tenets_NN2 of_PRF Marxism_NN1 ,_PUN 
we_PNP must_VM0 add_VVI new_AJ0 chapters_NN2 of_PRF theory_NN1 to_PRP 
it.While_NN0 carrying_VVG forward_AV0 the_AT0 revolutionary_AJ0 tradition_NN1 
,_PUN we_PNP must_VM0 acquire_VVI new_AJ0 experience_NN1 ._PUN 
We_PNP should_VM0 be_VBI good_AJ0 at_PRP seeking_VVG unity_NN1 in_PRP 
thinking_VVG through_AVP the_AT0 emancipation_NN1 of_PRF our_DPS minds_NN2 
and_CJC guiding_AJ0 our_DPS new_AJ0 practice_NN1 with_PRP the_AT0 
developing_AJ0 Marxism_NN1 ._PUN 
2_CRD ._PUN 
To_TO0 carry_VVI out_AVP the_AT0 important_AJ0 thought_NN1 of_PRF Three_CRD 
Represents_VVZ ,_PUN it_PNP is_VBZ essential_AJ0 for_PRP the_AT0 Party_NN1 
to_TO0 give_VVI top_AJ0 priority_NN1 to_PRP development_NN1 in_PRP 
governing_VVG and_CJC rejuvenating_VVG the_AT0 country_NN1 and_CJC open_VVB 
up_AVP new_AJ0 prospects_NN2 for_PRP the_AT0 modernization_NN1 drive_NN1 ._PUN 
A_AT0 Marxist_AJ0 ruling_AJ0 party_NN1 must_VM0 attach_VVI great_AJ0 
importance_NN1 to_PRP the_AT0 liberation_NN1 and_CJC development_NN1 of_PRF 
the_AT0 productive_AJ0 forces_NN2 ._PUN 
Without_PRP development_NN1 ,_PUN it_PNP would_VM0 be_VBI impossible_AJ0 
to_TO0 maintain_VVI the_AT0 progressiveness_NN1 of_PRF the_AT0 Party_NN1 ,_PUN 
give_VVB play_NN1 to_PRP the_AT0 superiority_NN1 of_PRF the_AT0 socialist_AJ0 
system_NN1 and_CJC make_VVB the_AT0 people_NN0 rich_AJ0 and_CJC the_AT0 
country_NN1 strong_AJ0 ._PUN 
The_AT0 progressiveness_NN1 of_PRF the_AT0 Party_NN1 is_VBZ concrete_AJ0 
and_CJC historical_AJ0 ,_PUN and_CJC it_PNP must_VM0 be_VBI judged_VVN by_PRP 
whether_CJS the_AT0 Party_NN1 promotes_VVZ the_AT0 development_NN1 of_PRF 
the_AT0 advanced_AJ0 productive_AJ0 forces_NN2 and_CJC culture_NN1 in_PRP 
present-day_AJ0 China_NP0 and_CJC works_VVZ to_TO0 safeguard_VVI and_CJC 
realize_VVI the_AT0 fundamental_AJ0 interests_NN2 of_PRF the_AT0 
overwhelming_AJ0 majority_NN1 of_PRF the_AT0 people.In_NN0 the_AT0 final_AJ0 
analysis_NN1 ,_PUN it_PNP must_VM0 be_VBI judged_VVN by_PRP the_AT0 Party_NN1 
's_POS role_NN1 in_PRP propelling_VVG history_NN1 forward_AV0 ._PUN 
In_PRP China_NP0 ,_PUN a_AT0 large_AJ0 developing_AJ0 country_NN1 with_PRP 
a_AT0 backward_AJ0 economy_NN1 and_CJC culture_NN1 ,_PUN where_CJS our_DPS 
Party_NN1 is_VBZ leading_VVG the_AT0 people_NN0 in_PRP the_AT0 
modernization_NN1 drive_NN1 ,_PUN a_AT0 good_AJ0 solution_NN1 to_PRP the_AT0 
problem_NN1 of_PRF development_NN1 has_VHZ a_AT0 direct_AJ0 bearing_NN1 on_PRP 
the_AT0 trend_NN1 of_PRF popular_AJ0 sentiment_NN1 and_CJC the_AT0 success_NN1 
of_PRF our_DPS cause_NN1 ._PUN 
Shouldering_VVG the_AT0 historical_AJ0 responsibility_NN1 to_TO0 propel_VVI 
the_AT0 Chinese_AJ0 society_NN1 ,_PUN the_AT0 Party_NN1 must_VM0 always_AV0 
keep_VVI a_AT0 firm_AJ0 grip_NN1 on_PRP development_NN1 --_NN1 the_AT0 top_AJ0 
priority_NN1 for_PRP its_DPS governance_NN1 and_CJC rejuvenation_NN1 of_PRF 
the_AT0 country.It_NN0 must_VM0 maintain_VVI its_DPS progressiveness_NN1 
and_CJC give_VVI play_NN1 to_PRP the_AT0 superiority_NN1 of_PRF the_AT0 
socialist_AJ0 system_NN1 by_PRP developing_VVG the_AT0 advanced_AJ0 
productive_AJ0 forces_NN2 and_CJC culture_NN1 and_CJC realizing_VVG the_AT0 
fundamental_AJ0 interests_NN2 of_PRF the_AT0 overwhelming_AJ0 majority_NN1 
of_PRF the_AT0 people_NN0 ,_PUN speeding_VVG up_AVP all-round_AV0 social_AJ0 
progress_NN1 and_CJC promoting_VVG the_AT0 all-round_AJ0 development_NN1 
of_PRF people_NN0 ._PUN 
So_AV0 long_AV0 as_CJS the_AT0 Party_NN1 firmly_AV0 grasps_VVZ this_DT0 
point_NN1 ,_PUN it_PNP will_VM0 have_VHI thoroughly_AV0 understood_VVN the_AT0 
aspirations_NN2 of_PRF the_AT0 people_NN0 and_CJC the_AT0 essence_NN1 of_PRF 
the_AT0 socialist_AJ0 modernization_NN1 drive_NN1 ,_PUN and_CJC thus_AV0 
it_PNP will_VM0 be_VBI able_AJ0 to_TO0 keep_VVI implementing_VVG the_AT0 
important_AJ0 thought_NN1 of_PRF Three_CRD Represents_VVZ and_CJC 
consolidating_VVG its_DPS position_NN1 as_PRP the_AT0 ruling_AJ0 party_NN1 
and_CJC meet_VVB the_AT0 requirement_NN1 of_PRF making_VVG the_AT0 country_NN1 
strong_AJ0 and_CJC the_AT0 people_NN0 rich_AJ0 ._PUN 
Development_NN1 requires_VVZ that_CJT we_PNP always_AV0 concentrate_VVB on_PRP 
economic_AJ0 growth_NN1 ,_PUN base_VVB ourselves_PNX on_PRP China_NP0 's_POS 
realities_NN2 ,_PUN conform_VVB to_PRP the_AT0 trend_NN1 of_PRF the_AT0 
times_NN2 and_CJC continue_VVB to_TO0 explore_VVI new_AJ0 ways_NN2 to_TO0 
promote_VVI the_AT0 progress_NN1 of_PRF the_AT0 advanced_AJ0 productive_AJ0 
forces_NN2 and_CJC culture_NN1 ._PUN 
Development_NN1 requires_VVZ that_CJT we_PNP uphold_VVB and_CJC deepen_VVB 
the_AT0 reform_NN1 ._PUN 
It_PNP requires_VVZ that_CJT we_PNP do_VDB away_AV0 with_PRP all_DT0 
notions_NN2 which_DTQ hinder_VVB development_NN1 ,_PUN change_VVB all_DT0 
practices_NN2 and_CJC regulations_NN2 which_DTQ impede_VVB it_PNP and_CJC 
get_VVB rid_VVN of_PRF all_DT0 the_AT0 drawbacks_NN2 of_PRF the_AT0 
systems_NN2 which_DTQ adversely_AV0 affect_VVB it_PNP ._PUN 
Development_NN1 requires_VVZ that_CJT we_PNP trust_VVB and_CJC rely_VVB on_PRP 
the_AT0 people_NN0 who_PNQ are_VBB the_AT0 motive_NN1 force_NN1 for_PRP 
pushing_VVG forward_AV0 the_AT0 advance_NN1 of_PRF history_NN1 ._PUN 
We_PNP will_VM0 pool_NN1 the_AT0 wisdom_NN1 and_CJC strength_NN1 of_PRF 
the_AT0 people_NN0 of_PRF the_AT0 whole_AJ0 country_NN1 and_CJC 
concentrate_VVB on_PRP construction_NN1 and_CJC development_NN1 ._PUN 
3_CRD ._PUN 
To_TO0 carry_VVI out_AVP the_AT0 important_AJ0 thought_NN1 of_PRF Three_CRD 
Represents_VVZ ,_PUN it_PNP is_VBZ essential_AJ0 to_TO0 bring_VVI all_DT0 
positive_AJ0 factors_NN2 into_PRP full_AJ0 play_NN1 and_CJC bring_VVB new_AJ0 
forces_NN2 to_PRP the_AT0 great_AJ0 cause_NN1 of_PRF rejuvenating_VVG the_AT0 
Chinese_AJ0 nation_NN1 ._PUN 
The_AT0 interests_NN2 of_PRF the_AT0 overwhelming_AJ0 majority_NN1 of_PRF 
the_AT0 people_NN0 and_CJC the_AT0 initiative_NN1 and_CJC creativity_NN1 
of_PRF the_AT0 whole_AJ0 society_NN1 and_CJC the_AT0 entire_AJ0 nation_NN1 
are_VBB always_AV0 the_AT0 most_AV0 decisive_AJ0 factors_NN2 for_PRP 
advancing_VVG the_AT0 cause_NN1 of_PRF the_AT0 Party_NN1 and_CJC state_NN1 
._PUN 
In_PRP the_AT0 process_NN1 of_PRF profound_AJ0 social_AJ0 changes_NN2 in_PRP 
our_DPS country_NN1 and_CJC the_AT0 rapid_AJ0 development_NN1 of_PRF the_AT0 
cause_NN1 of_PRF the_AT0 Party_NN1 and_CJC state_NN1 ,_PUN it_PNP is_VBZ 
vitally_AV0 important_AJ0 to_TO0 properly_AV0 balance_VVI the_AT0 
interests_NN2 of_PRF all_DT0 quarters_NN2 and_CJC fully_AV0 mobilize_VVB 
and_CJC rally_VVB all_DT0 positive_AJ0 factors_NN2 ._PUN 
With_PRP the_AT0 deepening_AJ0 of_PRF reform_NN1 and_CJC opening_VVG up_AVP 
and_CJC economic_AJ0 and_CJC cultural_AJ0 development_NN1 ,_PUN the_AT0 
working_AJ0 class_NN1 in_PRP China_NP0 has_VHZ expanded_VVN steadily_AV0 
and_CJC its_DPS quality_NN1 improved_VVD ._PUN 
The_AT0 working_AJ0 class_NN1 ,_PUN with_PRP the_AT0 intellectuals_NN2 as_PRP 
part_NN1 of_PRF it_PNP ,_PUN and_CJC the_AT0 farmers_NN2 are_VBB always_AV0 
the_AT0 basic_AJ0 forces_NN2 for_PRP promoting_VVG the_AT0 development_NN1 
of_PRF the_AT0 advanced_AJ0 productive_AJ0 forces_NN2 and_CJC all-round_AV0 
social_AJ0 progress_NN1 in_PRP our_DPS country_NN1 ._PUN 
Emerging_VVG in_PRP the_AT0 process_NN1 of_PRF social_AJ0 changes_NN2 ,_PUN 
entrepreneurs_NN2 and_CJC technical_AJ0 personnel_NN2 employed_VVN by_PRP 
non-public_AJ0 scientific_AJ0 and_CJC technological_AJ0 enterprises_NN2 ,_PUN 
managerial_AJ0 and_CJC technical_AJ0 staff_NN0 employed_VVN by_PRP 
overseas-funded_AJ0 enterprises_NN2 ,_PUN the_AT0 self-employed_AJ0 ,_PUN 
private_AJ0 entrepreneurs_NN2 ,_PUN employees_NN2 in_PRP intermediaries_NN2 
,_PUN free-lance_AJ0 professionals_NN2 and_CJC members_NN2 of_PRF other_AJ0 
social_AJ0 strata_NN2 are_VBB all_DT0 builders_NN2 of_PRF socialism_NN1 
with_PRP Chinese_AJ0 characteristics_NN2 ._PUN 
We_PNP should_VM0 unite_VVI with_PRP the_AT0 people_NN0 of_PRF all_DT0 
social_AJ0 strata_NN2 who_PNQ help_VVB to_TO0 make_VVI the_AT0 motherland_NN1 
prosperous_AJ0 and_CJC strong_AJ0 ,_PUN encouraging_VVG their_DPS 
pioneering_AJ0 spirit_NN1 ,_PUN protecting_VVG their_DPS legitimate_AJ0 
rights_NN2 and_CJC interests_NN2 and_CJC commending_VVG the_AT0 
outstanding_AJ0 ones_NN2 in_PRP an_AT0 effort_NN1 to_TO0 create_VVI a_AT0 
situation_NN1 in_PRP which_DTQ all_DT0 people_NN0 are_VBB well_AV0 
positioned_VVN ,_PUN do_VDB their_DPS best_AJS and_CJC live_VVB in_PRP 
harmony_NN1 ._PUN 
We_PNP must_VM0 respect_VVI work_NN1 ,_PUN knowledge_NN1 ,_PUN competent_AJ0 
people_NN0 and_CJC creation.This_NN0 should_VM0 be_VBI an_AT0 important_AJ0 
policy_NN1 of_PRF the_AT0 Party_NN1 and_CJC state_VVB to_TO0 be_VBI 
conscientiously_AV0 implemented_VVN in_PRP society_NN1 at_AV0 large_AV0 ._PUN 
We_PNP need_VVB to_TO0 respect_VVI and_CJC protect_VVI all_DT0 work_VVB 
that_DT0 is_VBZ good_AJ0 for_PRP the_AT0 people_NN0 and_CJC society_NN1 ._PUN 
All_DT0 work_VVB that_CJT contributes_VVZ to_PRP the_AT0 socialist_AJ0 
modernization_NN1 drive_NN1 in_PRP China_NP0 ,_PUN physical_AJ0 or_CJC 
mental_AJ0 and_CJC simple_AJ0 or_CJC complicated_AJ0 ,_PUN is_VBZ glorious_AJ0 
and_CJC should_VM0 be_VBI acknowledged_VVN and_CJC respected_VVN ._PUN 
All_DT0 investors_NN2 at_PRP home_NN1 or_CJC from_PRP overseas_AV0 should_VM0 
be_VBI encouraged_VVN to_TO0 carry_VVI out_AVP business_NN1 activities_NN2 
in_PRP China_NP0 's_POS development_NN1 ._PUN 
All_DT0 legitimate_AJ0 income_NN1 ,_PUN from_PRP work_NN1 or_CJC not_XX0 ,_PUN 
should_VM0 be_VBI protected_VVN ._PUN 
It_PNP is_VBZ improper_AJ0 to_TO0 judge_VVI whether_CJS people_NN0 are_VBB 
politically_AV0 progressive_AJ0 or_CJC backward_AV0 simply_AV0 by_PRP 
whether_CJS they_PNP own_VVB property_NN1 or_CJC how_AVQ much_DT0 property_NN1 
they_PNP own.But_NN0 rather_AV0 ,_PUN we_PNP should_VM0 judge_VVI them_PNP 
mainly_AV0 by_PRP their_DPS political_AJ0 awareness_NN1 ,_PUN state_NN1 of_PRF 
mind_NN1 and_CJC performance_NN1 ,_PUN by_PRP how_AVQ they_PNP have_VHB 
acquired_VVN and_CJC used_VVN their_DPS property_NN1 ,_PUN and_CJC by_PRP 
how_AVQ they_PNP have_VHB contributed_VVN to_PRP the_AT0 cause_NN1 of_PRF 
building_NN1 socialism_NN1 with_PRP Chinese_AJ0 characteristics_NN2 
through_PRP their_DPS work_NN1 ._PUN 
It_PNP is_VBZ necessary_AJ0 to_TO0 foster_VVI notions_NN2 and_CJC form_VVI 
a_AT0 business_NN1 mechanism_NN1 inconformity_NN1 with_PRP the_AT0 basic_AJ0 
economic_AJ0 system_NN1 in_PRP the_AT0 primary_AJ0 stage_NN1 of_PRF 
socialism_NN1 and_CJC create_VVB a_AT0 social_AJ0 environment_NN1 in_PRP 
which_DTQ people_NN0 are_VBB encouraged_VVN to_TO0 achieve_VVI something_PNI 
and_CJC helped_VVN to_TO0 make_VVI a_AT0 success_NN1 of_PRF their_DPS 
career_NN1 ,_PUN so_AV0 as_AV0 to_TO0 unleash_VVI all_DT0 the_AT0 vitality_NN1 
contained_VVN in_PRP work_NN1 ,_PUN knowledge_NN1 ,_PUN technology_NN1 ,_PUN 
management_NN1 and_CJC capital_NN1 and_CJC give_VVB full_AJ0 play_NN1 to_PRP 
all_DT0 sources_NN2 of_PRF social_AJ0 wealth_NN1 for_PRP the_AT0 benefit_NN1 
of_PRF the_AT0 people_NN0 ._PUN 
In_PRP building_NN1 socialism_NN1 with_PRP Chinese_AJ0 characteristics_NN2 
,_PUN the_AT0 fundamental_AJ0 interests_NN2 of_PRF the_AT0 people_NN0 of_PRF 
the_AT0 whole_AJ0 country_NN1 are_VBB identical_AJ0 ,_PUN on_PRP the_AT0 
basis_NN1 of_PRF which_DTQ concrete_AJ0 interest_NN1 relations_NN2 and_CJC 
internal_AJ0 contradictions_NN2 can_VM0 be_VBI adjusted_VVN ._PUN 
In_PRP the_AT0 formulation_NN1 and_CJC implementation_NN1 of_PRF the_AT0 
Party_NN1 's_POS principles_NN2 and_CJC policies_NN2 ,_PUN a_AT0 basic_AJ0 
point_NN1 of_PRF departure_NN1 is_VBZ that_CJT we_PNP should_VM0 represent_VVI 
the_AT0 fundamental_AJ0 interests_NN2 of_PRF the_AT0 overwhelming_AJ0 
majority_NN1 of_PRF the_AT0 people_NN0 ,_PUN and_CJC correctly_AV0 reflect_VVB 
and_CJC take_VVB into_PRP account_NN1 the_AT0 interests_NN2 of_PRF 
different_AJ0 groups_NN2 of_PRF people_NN0 ,_PUN enabling_VVG the_AT0 
whole_AJ0 people_NN0 to_TO0 advance_VVI steadily_AV0 toward_PRP the_AT0 
goal_NN1 of_PRF common_AJ0 prosperity_NN1 ._PUN 
We_PNP should_VM0 protect_VVI the_AT0 vitality_NN1 for_PRP further_AJC 
growth_NN1 of_PRF the_AT0 developed_AJ0 regions_NN2 ,_PUN strong_AJ0 
industries_NN2 and_CJC people_NN0 who_PNQ have_VHB become_VVN rich_AJ0 
first_ORD through_PRP hard_AJ0 work_NN1 and_CJC lawful_AJ0 business_NN1 
operations_NN2 and_CJC encouraging_VVG them_PNP to_TO0 create_VVI social_AJ0 
wealth.More_NN0 importantly_AV0 ,_PUN we_PNP must_VM0 pay_VVI great_AJ0 
attention_NN1 to_PRP less_AV0 developed_AJ0 areas_NN2 and_CJC the_AT0 
industries_NN2 and_CJC people_NN0 in_PRP straitened_AJ0 circumstances_NN2 
and_CJC show_VVB concern_NN1 for_PRP them.In_NN0 particular_AJ0 ,_PUN we_PNP 
must_VM0 see_VVI to_PRP it_PNP that_CJT the_AT0 people_NN0 in_PRP 
financial_AJ0 difficulties_NN2 have_VHB subsistence_NN1 allowances_NN2 ,_PUN 
and_CJC we_PNP must_VM0 take_VVI effective_AJ0 measures_NN2 to_TO0 help_VVI 
them_PNP find_VVI jobs_NN2 and_CJC improve_VVB their_DPS living_AJ0 
conditions_NN2 so_CJS that_CJS they_PNP will_VM0 truly_AV0 feel_VVI the_AT0 
warmth_NN1 of_PRF our_DPS socialist_AJ0 society_NN1 ._PUN 
4_CRD ._PUN 
To_TO0 carry_VVI out_AVP the_AT0 important_AJ0 thought_NN1 of_PRF Three_CRD 
Represents_VVZ ,_PUN it_PNP is_VBZ essential_AJ0 to_TO0 push_VVI forward_AJ0 
Party_NN1 building_NN1 in_PRP a_AT0 spirit_NN1 of_PRF reform_NN1 and_CJC 
instill_VVB new_AJ0 vitality_NN1 in_PRP the_AT0 Party_NN1 ._PUN 
Attaching_VVG vital_AJ0 importance_NN1 to_PRP and_CJC strengthening_VVG 
Party_NN1 building_NN1 is_VBZ a_AT0 magic_AJ0 weapon_NN1 with_PRP which_DTQ 
our_DPS Party_NN1 has_VHZ grown_VVN from_PRP a_AT0 small_AJ0 and_CJC weak_AJ0 
force_NN1 to_PRP a_AT0 large_AJ0 and_CJC strong_AJ0 one_PNI ,_PUN risen_VVN 
in_PRP spite_PRP of_PRP setbacks_NN2 and_CJC matured_VVD gradually_AV0 in_PRP 
surmounting_VVG difficulties_NN2 ._PUN 
As_PRP the_AT0 historical_AJ0 experience_NN1 of_PRF the_AT0 Party_NN1 over_PRP 
the_AT0 past_AJ0 80_CRD years_NN2 and_CJC more_DT0 shows_NN2 ,_PUN the_AT0 
most_AV0 important_AJ0 point_NN1 is_VBZ that_CJT we_PNP must_VM0 build_VVI 
up_AVP the_AT0 Party_NN1 according_PRP to_PRP its_DPS political_AJ0 line_NN1 
,_PUN central_AJ0 task_NN1 and_CJC general_AJ0 goal_NN1 for_PRP building_VVG 
it_PNP with_PRP a_PRP view_PRP to_PRP enhancing_VVG its_DPS creativity_NN1 
,_PUN cohesion_NN1 and_CJC fighting_VVG capacity_NN1 ._PUN 
Persisting_VVG in_PRP self-examination_NN1 in_PRP compliance_NN1 with_PRP 
the_AT0 requirements_NN2 of_PRF the_AT0 times_NN2 and_CJC pursuing_VVG 
self-improvement_NN1 in_PRP a_AT0 spirit_NN1 of_PRF reform_NN1 are_VBB the_AT0 
fundamental_AJ0 guarantee_NN1 that_CJT our_DPS Party_NN1 will_VM0 always_AV0 
remain_VVI a_AT0 Marxist_AJ0 party_NN1 ,_PUN will_VM0 never_AV0 be_VBI 
divorced_VVN from_PRP the_AT0 people_NN0 and_CJC will_VM0 be_VBI full_AJ0 
of_PRF vitality_NN1 ._PUN 
We_PNP must_VM0 be_VBI good_AJ0 at_PRP both_DT0 reviewing_VVG our_DPS 
useful_AJ0 experience_NN1 and_CJC learning_VVG lessons_NN2 from_PRP our_DPS 
mistakes.We_NN0 must_VM0 be_VBI good_AJ0 at_PRP both_DT0 leading_VVG the_AT0 
people_NN0 ahead_AV0 by_PRP putting_VVG forward_AV0 and_CJC implementing_VVG 
the_AT0 correct_AJ0 theory_NN1 and_CJC line_NN1 and_CJC acquiring_VVG the_AT0 
motivation_NN1 for_PRP progress_NN1 from_PRP the_AT0 people_NN0 's_POS 
creations_NN2 in_PRP practice_NN1 and_CJC their_DPS desire_NN1 for_PRP 
development.We_NN0 must_VM0 be_VBI good_AJ0 at_PRP both_AV0 understanding_VVG 
and_CJC changing_VVG the_AT0 objective_AJ0 world_NN1 and_CJC organizing_VVG 
and_CJC guiding_AJ0 cadres_NN2 and_CJC other_AJ0 Party_NN1 members_NN2 to_TO0 
strengthen_VVI their_DPS efforts_NN2 to_TO0 change_VVI their_DPS 
subjective_AJ0 world_NN1 in_PRP practice_NN1 ._PUN 
Bearing_VVG these_DT0 requirements_NN2 in_PRP mind_NN1 ,_PUN we_PNP must_VM0 
integrate_VVI adherence_NN1 to_PRP the_AT0 basic_AJ0 tenets_NN2 of_PRF 
Marxism_NN1 with_PRP efforts_NN2 for_PRP theoretical_AJ0 innovation_NN1 ,_PUN 
maintenance_NN1 of_PRF the_AT0 fine_AJ0 tradition_NN1 of_PRF the_AT0 Party_NN1 
with_PRP promotion_NN1 of_PRF the_AT0 spirit_NN1 of_PRF the_AT0 times_NN2 
,_PUN and_CJC consolidation_NN1 of_PRF the_AT0 Party_NN1 's_POS class_NN1 
base_NN1 with_PRP expansion_NN1 of_PRF its_DPS mass_AJ0 base_NN1 so_CJS 
that_CJS the_AT0 Party_NN1 serves_VVZ as_PRP a_AT0 strong_AJ0 core_NN1 of_PRF 
leadership_NN1 that_CJT is_VBZ consolidated_VVN ideologically_AV0 ,_PUN 
politically_AV0 and_CJC organizationally_AV0 and_CJC always_AV0 stands_VVZ 
in_PRP the_AT0 forefront_NN1 of_PRF the_AT0 times_NN2 leading_VVG the_AT0 
people_NN0 forward_AV0 in_PRP solidarity_NN1 ._PUN 
All_DT0 in_PRP all_DT0 ,_PUN the_AT0 important_AJ0 thought_NN1 of_PRF 
Three_CRD Represents_VVZ is_VBZ always_AV0 in_PRP a_AT0 process_NN1 of_PRF 
development_NN1 and_CJC progress_NN1 ._PUN 
The_AT0 whole_AJ0 Party_NN1 must_VM0 continue_VVI to_TO0 emancipate_VVI 
the_AT0 mind_NN1 ,_PUN come_VVB up_AVP with_PRP new_AJ0 ideas_NN2 in_PRP 
respect_PRP of_PRP theory_NN1 and_CJC create_VVB something_PNI new_AJ0 in_PRP 
practice.It_NN0 must_VM0 carry_VVI out_AVP the_AT0 important_AJ0 thought_NN1 
of_PRF Three_CRD Represents_VVZ in_PRP all_DT0 endeavors_NN2 of_PRF the_AT0 
socialist_AJ0 modernization_NN1 drive_NN1 and_CJC in_PRP all_DT0 aspects_NN2 
of_PRF Party_NN1 building_NN1 so_CJS that_CJS it_PNP always_AV0 advances_VVZ 
with_PRP the_AT0 times_NN2 and_CJC shares_NN2 weal_NN1 and_CJC woe_NN1 
with_PRP the_AT0 people_NN0 ._PUN 
III_CRD ._PUN 
Objectives_NN2 of_PRF Building_VVG a_AT0 Well-off_AJ0 Society_NN1 in_PRP 
an_AT0 All-Round_AJ0 Way_NN1 Thanks_NN2 to_PRP the_AT0 joint_AJ0 efforts_NN2 
of_PRF the_AT0 whole_AJ0 Party_NN1 and_CJC the_AT0 people_NN0 of_PRF all_DT0 
ethnic_AJ0 groups_NN2 ,_PUN we_PNP have_VHB attained_VVN the_AT0 
objectives_NN2 of_PRF the_AT0 first_ORD two_CRD steps_NN2 of_PRF the_AT0 
three-step_AJ0 strategy_NN1 for_PRP China_NP0 's_POS modernization_NN1 
drive_NN1 ,_PUN and_CJC by_AV0 and_AV0 large_AV0 ,_PUN the_AT0 people_NN0 
have_VHB become_VVN well-off_AJ0 ._PUN 
This_DT0 is_VBZ a_AT0 great_AJ0 victory_NN1 for_PRP the_AT0 socialist_AJ0 
system_NN1 and_CJC a_AT0 new_AJ0 milestone_NN1 in_PRP the_AT0 history_NN1 
of_PRF the_AT0 development_NN1 of_PRF the_AT0 Chinese_AJ0 nation_NN1 ._PUN 
We_PNP must_VM0 be_VBI aware_AJ0 that_CJT China_NP0 is_VBZ in_PRP the_AT0 
primary_AJ0 stage_NN1 of_PRF socialism_NN1 and_CJC will_VM0 remain_VVI so_AV0 
for_PRP a_AT0 long_AJ0 time_NN1 to_PRP come.The_NN0 well-off_AJ0 life_NN1 
we_PNP are_VBB leading_VVG is_VBZ still_AV0 at_PRP a_AT0 low_AJ0 level_NN1 
;_PUN it_PNP is_VBZ not_XX0 all-inclusive_AJ0 and_CJC is_VBZ very_AV0 
uneven.The_NN0 principal_AJ0 contradiction_NN1 in_PRP our_DPS society_NN1 
is_VBZ still_AV0 one_CRD between_PRP the_AT0 ever-growing_AJ0 material_NN1 
and_CJC cultural_AJ0 needs_NN2 of_PRF the_AT0 people_NN0 and_CJC the_AT0 
backwardness_NN1 of_PRF social_AJ0 production_NN1 ._PUN 
Our_DPS productive_AJ0 forces_NN2 ,_PUN science_NN1 ,_PUN technology_NN1 
and_CJC education_NN1 are_VBB still_AV0 relatively_AV0 backward_AV0 ,_PUN 
so_CJS there_EX0 is_VBZ still_AV0 a_AT0 long_AJ0 way_NN1 to_TO0 go_VVI 
before_CJS we_PNP achieve_VVB industrialization_NN1 and_CJC 
modernization.The_NN0 dual_AJ0 structure_NN1 in_PRP urban_AJ0 and_CJC 
rural_AJ0 economy_NN1 has_VHZ not_XX0 yet_AV0 been_VBN changed_VVN ,_PUN 
the_AT0 gap_NN1 between_PRP regions_NN2 is_VBZ still_AV0 widening_AJ0 and_CJC 
there_EX0 are_VBB still_AV0 quite_AV0 a_AT0 large_AJ0 number_NN1 of_PRF 
impoverished_AJ0 people.China_NN0 's_POS population_NN1 continues_VVZ to_TO0 
grow_VVI ,_PUN the_AT0 proportion_NN1 of_PRF the_AT0 aged_AJ0 is_VBZ 
getting_VVG larger_AJC ,_PUN and_CJC the_AT0 pressure_NN1 on_PRP 
employment_NN1 and_CJC social_AJ0 security_NN1 is_VBZ mounting.The_NN0 
contradiction_NN1 between_PRP the_AT0 ecological_AJ0 environment_NN1 and_CJC 
natural_AJ0 resources_NN2 on_PRP the_AT0 one_CRD hand_NN1 and_CJC economic_AJ0 
and_CJC social_AJ0 development_NN1 on_PRP the_AT0 other_NN1 is_VBZ 
becoming_VVG increasingly_AV0 conspicuous.We_NN0 still_AV0 feel_VVB 
pressure_NN1 from_PRP developed_AJ0 countries_NN2 as_CJS they_PNP have_VHB 
the_AT0 upper_AJ0 hand_NN1 in_PRP such_DT0 fields_NN2 as_CJS the_AT0 
economy_NN1 ,_PUN science_NN1 and_CJC technology.The_NN0 economic_AJ0 
structure_NN1 and_CJC managerial_AJ0 systems_NN2 in_PRP other_AJ0 fields_NN2 
remain_VVB to_TO0 be_VBI perfected.There_NN0 are_VBB still_AV0 some_DT0 
problems_NN2 we_PNP can_VM0 not_XX0 afford_VVI to_TO0 overlook_VVI in_PRP 
improving_AJ0 democracy_NN1 and_CJC the_AT0 legal_AJ0 system_NN1 as_PRP 
well_PRP as_PRP the_AT0 ideological_AJ0 and_CJC ethical_AJ0 standards_NN2 
._PUN 
We_PNP need_VVB to_TO0 work_VVI hard_AV0 over_PRP a_AT0 long_AJ0 period_NN1 
of_PRF time_NN1 to_TO0 consolidate_VVI and_CJC uplift_NN1 our_DPS current_AJ0 
well-off_AJ0 standard_NN1 of_PRF living_NN1 ._PUN 
An_AT0 overview_NN1 of_PRF the_AT0 situation_NN1 shows_VVZ that_CJT for_PRP 
our_DPS country_NN1 ,_PUN the_AT0 first_ORD two_CRD decades_NN2 of_PRF the_AT0 
21st_ORD century_NN1 are_VBB a_AT0 period_NN1 of_PRF important_AJ0 
strategic_AJ0 opportunities_NN2 ,_PUN which_DTQ we_PNP must_VM0 seize_VVI 
tightly_AV0 and_CJC which_DTQ offers_VVZ bright_AJ0 prospects_NN2 ._PUN 
In_PRP accordance_PRP with_PRP the_AT0 development_NN1 objectives_NN2 up_AV0 
to_AV0 2010_CRD ,_PUN the_AT0 centenary_NN1 of_PRF the_AT0 Party_NN1 and_CJC 
that_DT0 of_PRF New_AJ0 China_NP0 ,_PUN as_CJS proposed_VVN at_PRP the_AT0 
Fifteenth_ORD National_AJ0 Congress_NN1 ,_PUN we_PNP need_VVB to_TO0 
concentrate_VVI on_PRP building_VVG a_AT0 well-off_AJ0 society_NN1 of_PRF 
a_AT0 higher_AJC standard_NN1 in_PRP an_AT0 all-round_AJ0 way_NN1 to_PRP 
the_AT0 benefit_NN1 of_PRF well_AV0 over_PRP one_CRD billion_CRD people_NN0 
in_PRP this_DT0 period.We_NN0 will_VM0 further_AV0 develop_VVI the_AT0 
economy_NN1 ,_PUN improve_VVB democracy_NN1 ,_PUN advance_VVB science_NN1 
and_CJC education_NN1 ,_PUN enrich_VVB culture_NN1 ,_PUN foster_VVB social_AJ0 
harmony_NN1 and_CJC upgrade_VVB the_AT0 texture_NN1 of_PRF life_NN1 for_PRP 
the_AT0 people_NN0 ._PUN 
The_AT0 two_CRD decades_NN2 of_PRF development_NN1 will_VM0 serve_VVI as_PRP 
an_AT0 inevitable_AJ0 connecting_AJ0 link_NN1 for_PRP attainting_VVG the_AT0 
third-step_AJ0 strategic_AJ0 objectives_NN2 for_PRP our_DPS modernization_NN1 
drive_NN1 as_PRP well_PRP as_PRP a_AT0 key_AJ0 stage_NN1 for_PRP improving_VVG 
the_AT0 socialist_AJ0 market_NN1 economy_NN1 and_CJC opening_VVG wider_AJC 
to_PRP the_AT0 outside_AJ0 world_NN1 ._PUN 
Building_NN1 on_PRP what_DTQ is_VBZ achieved_VVN at_PRP this_DT0 stage_NN1 
and_CJC continuing_VVG to_TO0 work_VVI for_PRP several_DT0 more_DT0 
decades_NN2 ,_PUN we_PNP will_VM0 have_VHI in_PRP the_AT0 main_NN1 
accomplished_VVD the_AT0 modernization_NN1 program_NN1 and_CJC turned_VVD 
China_NP0 into_PRP a_AT0 strong_AJ0 ,_PUN prosperous_AJ0 ,_PUN democratic_AJ0 
and_CJC culturally_AV0 advanced_AJ0 socialist_AJ0 country_NN1 by_PRP the_AT0 
middle_NN1 of_PRF this_DT0 century_NN1 ._PUN 
The_AT0 objectives_NN2 of_PRF building_VVG a_AT0 well-off_AJ0 society_NN1 
in_PRP an_AT0 all-round_AJ0 way_NN1 are_VBB as_CJS follows_VVZ :_PUN --_NN1 
On_PRP the_AT0 basis_NN1 of_PRF optimized_AJ0 structure_NN1 and_CJC better_AV0 
economic_AJ0 returns_NN2 ,_PUN efforts_NN2 will_VM0 be_VBI made_VVN to_TO0 
quadruple_VVI the_AT0 GDP_NN1 of_PRF the_AT0 year_NN1 2000_CRD by_PRP 2020_CRD 
,_PUN and_CJC China_NP0 's_POS overall_AJ0 national_AJ0 strength_NN1 and_CJC 
international_AJ0 competitiveness_NN1 will_VM0 increase_VVI markedly_AV0 ._PUN 
We_PNP will_VM0 in_PRP the_AT0 main_AJ0 achieve_VVB industrialization_NN1 
and_CJC establish_VVB a_AT0 full-fledged_AJ0 socialist_AJ0 market_NN1 
economy_NN1 and_CJC a_AT0 more_AV0 open_AJ0 and_CJC viable_AJ0 economic_AJ0 
system_NN1 ._PUN 
The_AT0 proportion_NN1 of_PRF urban_AJ0 population_NN1 will_VM0 go_VVI up_AVP 
considerably_AV0 and_CJC the_AT0 trend_NN1 of_PRF widening_AJ0 differences_NN2 
between_PRP industry_NN1 and_CJC agriculture_NN1 ,_PUN between_PRP urban_AJ0 
and_CJC rural_AJ0 areas_NN2 and_CJC between_PRP regions_NN2 will_VM0 be_VBI 
reversed_VVN step_NN1 by_PRP step_NN1 ._PUN 
We_PNP will_VM0 have_VHI a_AT0 fairly_AV0 sound_VVB social_AJ0 security_NN1 
system.There_NN0 will_VM0 be_VBI a_AT0 higher_AJC rate_NN1 of_PRF 
employment.People_NN0 will_VM0 have_VHI more_DT0 family_NN1 property_NN1 
and_CJC lead_VVB a_AT0 more_AV0 prosperous_AJ0 life_NN1 ._PUN 
--_AJ0 Socialist_AJ0 democracy_NN1 and_CJC the_AT0 legal_AJ0 system_NN1 
will_VM0 be_VBI further_AJC improved.The_NN0 basic_AJ0 principle_NN1 of_PRF 
ruling_NN1 the_AT0 country_NN1 by_PRP law_NN1 will_VM0 be_VBI implemented_VVN 
completely.The_NN0 political_AJ0 ,_PUN economic_AJ0 and_CJC cultural_AJ0 
rights_NN2 and_CJC interests_NN2 of_PRF the_AT0 people_NN0 will_VM0 be_VBI 
respected_VVN and_CJC guaranteed_VVN in_PRP real_AJ0 earnest_AJ0 ._PUN 
Democracy_NN1 at_PRP the_AT0 grassroots_NN2 level_NN1 will_VM0 be_VBI 
better_AJC practiced.People_NN0 will_VM0 enjoy_VVI a_AT0 sound_AJ0 public_AJ0 
order_NN1 and_CJC live_AJ0 and_CJC work_VVB in_PRP peace_NN1 and_CJC 
contentment._NN0 --_NN1 The_AT0 ideological_AJ0 and_CJC ethical_AJ0 
standards_NN2 ,_PUN the_AT0 scientific_AJ0 and_CJC cultural_AJ0 qualities_NN2 
,_PUN and_CJC the_AT0 health_NN1 of_PRF the_AT0 whole_AJ0 people_NN0 will_VM0 
be_VBI enhanced_VVN notably.A_NN0 sound_NN1 modern_AJ0 national_AJ0 
educational_AJ0 system_NN1 ,_PUN scientific_AJ0 ,_PUN technological_AJ0 
and_CJC cultural_AJ0 innovation_NN1 systems_NN2 as_PRP well_PRP as_PRP 
nationwide_AJ0 fitness_NN1 and_CJC medical_AJ0 and_CJC health_NN1 systems_NN2 
will_VM0 take_VVI shape_NN1 ._PUN 
People_NN0 will_VM0 have_VHI access_NN1 to_PRP better_AJC education.We_NN0 
will_VM0 make_VVI senior_AJ0 secondary_AJ0 education_NN1 basically_AV0 
universal_AJ0 in_PRP the_AT0 country_NN1 and_CJC eliminate_VVB illiteracy_NN1 
._PUN 
A_AT0 learning_NN1 society_NN1 in_PRP which_DTQ all_DT0 the_AT0 people_NN0 
will_VM0 learn_VVI or_CJC even_AV0 pursue_VVI life-long_AJ0 education_NN1 
will_VM0 emerge_VVI to_TO0 boost_VVI their_DPS all-round_AJ0 development_NN1 
._PUN 
--_NN1 The_AT0 capability_NN1 of_PRF sustainable_AJ0 development_NN1 will_VM0 
be_VBI steadily_AV0 enhanced.The_NN0 ecological_AJ0 environment_NN1 will_VM0 
be_VBI improved.The_NN0 efficiency_NN1 of_PRF using_VVG resources_NN2 will_VM0 
be_VBI increased_VVN significantly.We_NN0 will_VM0 enhance_VVI harmony_NN1 
between_PRP man_NN1 and_CJC nature_NN1 to_TO0 push_VVI the_AT0 whole_AJ0 
society_NN1 onto_PRP a_AT0 path_NN1 to_PRP civilized_AJ0 development_NN1 
featuring_VVG the_AT0 growth_NN1 of_PRF production_NN1 ,_PUN an_AT0 
affluent_AJ0 life_NN1 and_CJC a_AT0 sound_NN1 ecosystem_NN1 ._PUN 
The_AT0 objectives_NN2 set_VVN at_PRP this_DT0 congress_NN1 for_PRP 
building_VVG a_AT0 well-off_AJ0 society_NN1 in_PRP an_AT0 all-round_AJ0 
way_NN1 are_VBB objectives_NN2 of_PRF comprehensive_AJ0 economic_AJ0 ,_PUN 
political_AJ0 and_CJC cultural_AJ0 development_NN1 of_PRF socialism_NN1 
with_PRP Chinese_AJ0 characteristics_NN2 ,_PUN objectives_NN2 well_AV0 
geared_VVN to_PRP the_AT0 efforts_NN2 to_TO0 speed_VVI up_AVP 
modernization.They_NN0 tally_NN1 with_PRP the_AT0 national_AJ0 conditions_NN2 
,_PUN the_AT0 realities_NN2 of_PRF the_AT0 modernization_NN1 drive_NN1 and_CJC 
the_AT0 people_NN0 's_POS aspirations.They_NN0 are_VBB of_PRF great_AJ0 
significance_NN1 ._PUN 
In_AV0 order_AV0 to_TO0 attain_VVI the_AT0 Party_NN1 's_POS objectives_NN2 
for_PRP the_AT0 new_AJ0 stage_NN1 in_PRP the_AT0 new_AJ0 century_NN1 ,_PUN 
it_PNP is_VBZ imperative_AJ0 to_TO0 come_VVI up_AVP with_PRP new_AJ0 ideas_NN2 
for_PRP development_NN1 ,_PUN make_VVB new_AJ0 breakthroughs_NN2 in_PRP 
reform_NN1 ,_PUN break_VVB new_AJ0 ground_NN1 in_PRP opening_VVG up_AVP 
and_CJC take_VVB new_AJ0 moves_NN2 in_PRP all_DT0 fields_NN2 of_PRF 
endeavor_NN1 ._PUN 
All_DT0 localities_NN2 and_CJC departments_NN2 must_VM0 proceed_VVI from_PRP 
their_DPS actual_AJ0 conditions_NN2 and_CJC take_VVI effective_AJ0 
measures_NN2 to_TO0 attain_VVI the_AT0 objectives_NN2 ._PUN 
Places_NN2 where_AVQ conditions_NN2 permit_VVB may_VM0 develop_VVI faster_AV0 
and_CJC take_VVI the_AT0 lead_NN1 in_PRP accomplishing_VVG modernization_NN1 
by_AV0 and_AV0 large_AV0 on_PRP the_AT0 basis_NN1 of_PRF building_VVG a_AT0 
well-off_AJ0 society_NN1 in_PRP an_AT0 all-round_AJ0 way_NN1 ._PUN 
We_PNP are_VBB sure_AJ0 that_CJT after_PRP attaining_VVG the_AT0 
objectives_NN2 of_PRF building_VVG a_AT0 well-off_AJ0 society_NN1 in_PRP 
an_AT0 all-round_AJ0 way_NN1 ,_PUN our_DPS motherland_NN1 will_VM0 become_VVI 
stronger_AJC and_CJC more_AV0 prosperous_AJ0 ,_PUN the_AT0 people_NN0 will_VM0 
live_VVI a_AT0 better_AJC and_CJC happier_AJC life_NN1 ,_PUN and_CJC 
socialism_NN1 with_PRP Chinese_AJ0 characteristics_NN2 will_VM0 further_AV0 
demonstrate_VVI its_DPS great_AJ0 superiority_NN1 ._PUN 
IV_CRD ._PUN 
Economic_AJ0 Development_NN1 and_CJC Restructuring_VVG In_PRP building_VVG 
a_AT0 well-off_AJ0 society_NN1 in_PRP an_AT0 all-round_AJ0 way_NN1 ,_PUN 
it_PNP is_VBZ of_PRF vital_AJ0 importance_NN1 to_TO0 take_VVI economic_AJ0 
development_NN1 as_PRP the_AT0 central_AJ0 task_NN1 and_CJC keep_VVB 
releasing_VVG and_CJC developing_VVG the_AT0 productive_AJ0 forces_NN2 ._PUN 
In_PRP light_PRP of_PRP the_AT0 new_AJ0 trends_NN2 in_PRP the_AT0 economy_NN1 
,_PUN science_NN1 and_CJC technology_NN1 of_PRF the_AT0 world_NN1 and_CJC 
the_AT0 requirements_NN2 of_PRF our_DPS national_AJ0 economic_AJ0 
development_NN1 in_PRP the_AT0 new_AJ0 period_NN1 ,_PUN we_PNP should_VM0 
undertake_VVI the_AT0 following_AJ0 main_AJ0 tasks_NN2 for_PRP economic_AJ0 
development_NN1 and_CJC reform_NN1 in_PRP the_AT0 first_ORD two_CRD 
decades_NN2 of_PRF this_DT0 century_NN1 :_PUN to_TO0 improve_VVI the_AT0 
socialist_AJ0 market_NN1 economy_NN1 ,_PUN promote_VVB strategic_AJ0 
adjustment_NN1 of_PRF the_AT0 economic_AJ0 structure_NN1 ,_PUN basically_AV0 
accomplish_VVB industrialization_NN1 ,_PUN energetically_AV0 apply_VVB IT_NN1 
,_PUN accelerate_VVB modernization_NN1 ,_PUN maintain_VVB a_AT0 sustained_AJ0 
,_PUN rapid_AJ0 and_CJC sound_NN1 development_NN1 of_PRF the_AT0 national_AJ0 
economy_NN1 and_CJC steadily_AV0 uplift_NN1 the_AT0 people_NN0 's_POS 
living_NN1 standards_NN2 ._PUN 
In_PRP the_AT0 first_ORD decade_NN1 ,_PUN we_PNP will_VM0 accomplish_VVI 
all_DT0 the_AT0 objectives_NN2 set_VVN in_PRP the_AT0 Tenth_ORD Five-Year_AJ0 
Plan_NN1 and_CJC for_PRP the_AT0 years_NN2 up_AV0 to_AV0 2010_CRD so_AV0 
as_AV0 to_TO0 bring_VVI the_AT0 economic_AJ0 aggregate_NN1 ,_PUN overall_AV0 
national_AJ0 strength_NN1 and_CJC the_AT0 people_NN0 's_POS living_NN1 
standards_NN2 up_PRP to_PRP a_AT0 much_AV0 higher_AJC level_NN1 and_CJC 
lay_VVD a_AT0 solid_AJ0 foundation_NN1 for_PRP even_AV0 greater_AJC 
development_NN1 in_PRP the_AT0 second_ORD decade_NN1 ._PUN 
1_CRD ._PUN 
Take_VVB a_AT0 new_AJ0 road_NN1 to_PRP industrialization_NN1 and_CJC 
implement_VVB the_AT0 strategy_NN1 of_PRF rejuvenating_VVG the_AT0 country_NN1 
through_PRP science_NN1 and_CJC education_NN1 and_CJC that_DT0 of_PRF 
sustainable_AJ0 development_NN1 ._PUN 
It_PNP remains_VVZ an_AT0 arduous_AJ0 historical_AJ0 task_NN1 in_PRP the_AT0 
process_NN1 of_PRF our_DPS modernization_NN1 drive_NN1 to_TO0 accomplish_VVI 
industrialization_NN1 ._PUN 
IT_NN1 application_NN1 is_VBZ a_AT0 logical_AJ0 choice_NN1 if_CJS 
industrialization_NN1 and_CJC modernization_NN1 of_PRF our_DPS country_NN1 
are_VBB to_TO0 be_VBI accelerated_VVN ._PUN 
It_PNP is_VBZ ,_PUN therefore_AV0 ,_PUN necessary_AJ0 to_TO0 persist_VVI 
in_PRP using_VVG IT_NN1 to_TO0 propel_VVI industrialization_NN1 ,_PUN 
which_DTQ will_VM0 ,_PUN in_PRP turn_NN1 ,_PUN stimulate_VVB IT_NN1 
application_NN1 ,_PUN blazing_VVG a_AT0 new_AJ0 trail_NN1 to_PRP 
industrialization_NN1 featuring_VVG high_AJ0 scientific_AJ0 and_CJC 
technological_AJ0 content_NN1 ,_PUN good_AJ0 economic_AJ0 returns_NN2 ,_PUN 
low_AJ0 resources_NN2 consumption_NN1 ,_PUN little_AV0 environmental_AJ0 
pollution_NN1 and_CJC a_AT0 full_AJ0 display_NN1 of_PRF advantages_NN2 in_PRP 
human_AJ0 resources_NN2 ._PUN 
We_PNP must_VM0 press_VVI ahead_AV0 to_TO0 optimize_VVI and_CJC upgrade_VVI 
the_AT0 industrial_AJ0 structure_NN1 so_AV0 as_AV0 to_TO0 bring_VVI about_AVP 
an_AT0 industrial_AJ0 pattern_NN1 with_PRP high_AJ0 and_CJC new_AJ0 
technology_NN1 industries_NN2 as_PRP the_AT0 leader_NN1 ,_PUN basic_AJ0 
and_CJC manufacturing_NN1 industries_NN2 as_PRP the_AT0 kingpin_NN1 and_CJC 
the_AT0 service_NN1 industry_NN1 developing_VVG in_PRP all_DT0 areas_NN2 ._PUN 
We_PNP must_VM0 give_VVI priority_NN1 to_PRP the_AT0 development_NN1 of_PRF 
the_AT0 information_NN1 industry_NN1 and_CJC apply_VVB IT_NN1 in_PRP all_DT0 
areas_NN2 of_PRF economic_AJ0 and_CJC social_AJ0 development_NN1 ._PUN 
We_PNP must_VM0 develop_VVI high_AJ0 and_CJC new_AJ0 technology_NN1 
industries_NN2 to_TO0 provide_VVI breakthroughs_NN2 in_PRP stimulating_AJ0 
economic_AJ0 growth_NN1 ._PUN 
It_PNP is_VBZ necessary_AJ0 to_TO0 transform_VVI traditional_AJ0 
industries_NN2 with_PRP high_AJ0 and_CJC new_AJ0 technology_NN1 and_CJC 
advanced_AJ0 adaptive_AJ0 technology_NN1 and_CJC invigorate_VVB the_AT0 
equipment_NN1 manufacturing_NN1 industry_NN1 ._PUN 
We_PNP should_VM0 continue_VVI to_TO0 strengthen_VVI infrastructure_NN1 ._PUN 
We_PNP should_VM0 accelerate_VVI the_AT0 development_NN1 of_PRF the_AT0 
modern_AJ0 service_NN1 sector_NN1 and_CJC raise_VVB the_AT0 proportion_NN1 
of_PRF the_AT0 tertiary_AJ0 industry_NN1 in_PRP the_AT0 national_AJ0 
economy_NN1 ._PUN 
We_PNP must_VM0 correctly_AV0 handle_VVI the_AT0 relationships_NN2 of_PRF 
development_NN1 between_PRP the_AT0 high_AJ0 and_CJC new_AJ0 technology_NN1 
industries_NN2 and_CJC traditional_AJ0 industries_NN2 ,_PUN between_PRP 
capital-and-technology-intensive_UNC industries_NN2 and_CJC 
labor-intensive_AJ0 industries_NN2 and_CJC between_PRP virtual_AJ0 economy_NN1 
and_CJC real_AJ0 economy_NN1 ._PUN 
In_PRP taking_VVG a_AT0 new_AJ0 road_NN1 to_PRP industrialization_NN1 ,_PUN 
we_PNP must_VM0 give_VVI play_NN1 to_PRP the_AT0 important_AJ0 role_NN1 of_PRF 
science_NN1 and_CJC technology_NN1 as_PRP the_AT0 primary_AJ0 productive_AJ0 
force_NN1 and_CJC pay_VVB close_AJ0 attention_NN1 to_PRP improving_VVG the_AT0 
quality_NN1 and_CJC efficiency_NN1 of_PRF economic_AJ0 growth_NN1 by_PRP 
relying_VVG on_PRP scientific_AJ0 and_CJC technological_AJ0 progress_NN1 
and_CJC raising_VVG the_AT0 qualities_NN2 of_PRF labor_NN1 force_NN1 ._PUN 
We_PNP must_VM0 strengthen_VVI basic_AJ0 research_NN1 and_CJC research_NN1 
in_PRP high_AJ0 technology_NN1 ,_PUN promote_VVB key_AJ0 technological_AJ0 
innovation_NN1 and_CJC systems_NN2 integration_NN1 so_CJS that_CJS 
technology_NN1 will_VM0 develop_VVI by_PRP leaps_NN2 and_CJC bounds_NN2 ._PUN 
We_PNP must_VM0 encourage_VVI scientific_AJ0 and_CJC technological_AJ0 
innovation_NN1 and_CJC acquire_VVI key_AJ0 technology_NN1 and_CJC 
independent_AJ0 intellectual_AJ0 property_NN1 rights_NN2 in_PRP key_AJ0 
areas_NN2 and_CJC a_AT0 number_NN1 of_PRF domains_NN2 in_PRP frontier_NN1 
science_NN1 and_CJC technology_NN1 ._PUN 
We_PNP must_VM0 deepen_VVI the_AT0 reform_NN1 of_PRF the_AT0 
administration_NN1 systems_NN2 of_PRF science_NN1 ,_PUN technology_NN1 and_CJC 
education_NN1 ,_PUN strengthen_VVB the_AT0 integration_NN1 of_PRF science_NN1 
,_PUN technology_NN1 and_CJC education_NN1 with_PRP the_AT0 economy_NN1 ,_PUN 
improve_VVB the_AT0 service_NN1 system_NN1 for_PRP the_AT0 development_NN1 
of_PRF science_NN1 and_CJC technology_NN1 and_CJC quicken_VVB the_AT0 pace_NN1 
of_PRF translating_VVG research_NN1 achievements_NN2 into_PRP practical_AJ0 
productive_AJ0 forces_NN2 ._PUN 
We_PNP must_VM0 press_VVI ahead_AV0 with_PRP the_AT0 building_NN1 of_PRF a_AT0 
national_AJ0 innovation_NN1 system_NN1 ._PUN 
We_PNP must_VM0 give_VVI play_NN1 to_PRP the_AT0 role_NN1 of_PRF venture_NN1 
capital_NN1 and_CJC develop_VVB a_AT0 mechanism_NN1 of_PRF capital_NN1 
operation_NN1 and_CJC human_AJ0 capital_NN1 pooling_VVG for_PRP promoting_VVG 
scientific_AJ0 and_CJC technological_AJ0 innovation_NN1 and_CJC start-ups_NN2 
._PUN 
We_PNP must_VM0 improve_VVI the_AT0 system_NN1 of_PRF intellectual_AJ0 
property_NN1 rights_NN2 protection_NN1 ._PUN 
We_PNP must_VM0 give_VVI top_AJ0 priority_NN1 to_PRP sustainable_AJ0 
development_NN1 ,_PUN adhere_VVB to_PRP the_AT0 basic_AJ0 state_NN1 
policies_NN2 of_PRF family_NN1 planning_NN1 and_CJC environmental_AJ0 and_CJC 
resources_NN2 protection_NN1 ,_PUN keep_VVB the_AT0 birthrate_AJ0 low_AJ0 
and_CJC rationally_AV0 develop_VVB and_CJC economically_AV0 utilize_VVB 
all_DT0 kinds_NN2 of_PRF natural_AJ0 resources_NN2 ._PUN 
We_PNP must_VM0 lose_VVI no_AT0 time_NN1 in_PRP solving_VVG the_AT0 
problem_NN1 of_PRF water_NN1 shortages_NN2 in_PRP some_DT0 areas_NN2 and_CJC 
build_VVB the_AT0 south-to-north_NN1 water_NN1 diversion_NN1 project_NN1 ._PUN 
We_PNP should_VM0 promote_VVI marine_AJ0 development_NN1 and_CJC do_VDB 
well_AV0 in_PRP the_AT0 comprehensive_AJ0 improvement_NN1 of_PRF land_NN1 
and_CJC resources_NN2 ._PUN 
It_PNP is_VBZ necessary_AJ0 to_TO0 help_VVI the_AT0 whole_AJ0 nation_NN1 
see_VVB the_AT0 importance_NN1 of_PRF environmental_AJ0 protection_NN1 and_CJC 
do_VDB a_AT0 good_AJ0 job_NN1 of_PRF ecological_AJ0 conservation_NN1 and_CJC 
improvement_NN1 ._PUN 
2_CRD ._PUN 
Make_VVB the_AT0 rural_AJ0 economy_NN1 flourish_NN1 and_CJC speed_VVB up_AVP 
urbanization_NN1 ._PUN 
A_AT0 major_AJ0 task_NN1 for_PRP building_VVG a_AT0 well-off_AJ0 society_NN1 
in_PRP an_AT0 all-round_AJ0 way_NN1 is_VBZ to_TO0 make_VVI overall_AV0 
planning_VVG for_PRP urban_AJ0 and_CJC rural_AJ0 economic_AJ0 and_CJC 
social_AJ0 development_NN1 ,_PUN build_VVB modern_AJ0 agriculture_NN1 ,_PUN 
develop_VVB the_AT0 rural_AJ0 economy_NN1 and_CJC increase_VVB the_AT0 
income_NN1 of_PRF farmers_NN2 ._PUN 
We_PNP must_VM0 strengthen_VVI the_AT0 position_NN1 of_PRF agriculture_NN1 
as_PRP the_AT0 foundation_NN1 of_PRF the_AT0 economy_NN1 ,_PUN carry_VVB 
on_AVP the_AT0 restructuring_NN1 of_PRF agriculture_NN1 and_CJC the_AT0 
rural_AJ0 economy_NN1 ,_PUN protect_VVB and_CJC raise_VVB the_AT0 
comprehensive_AJ0 grain_NN1 production_NN1 capacity_NN1 ,_PUN improve_VVB 
the_AT0 system_NN1 for_PRP ensuring_VVG the_AT0 quality_NN1 of_PRF farm_NN1 
produce_VVB and_CJC enhance_VVB the_AT0 competitiveness_NN1 of_PRF 
agriculture_NN1 in_PRP the_AT0 market_NN1 ._PUN 
We_PNP must_VM0 push_VVI forward_AV0 the_AT0 industrialized_AJ0 operation_NN1 
of_PRF agriculture_NN1 ,_PUN better_AV0 organize_VVI farmers_NN2 in_PRP 
their_DPS access_NN1 to_PRP the_AT0 market_NN1 and_CJC improve_VVB the_AT0 
overall_AJ0 efficiency_NN1 of_PRF agriculture_NN1 ._PUN 
We_PNP must_VM0 develop_VVI farm_NN1 produce_VVB processing_VVG industry_NN1 
to_TO0 boost_VVI the_AT0 county_NN1 economy_NN1 ._PUN 
We_PNP must_VM0 open_VVI up_AVP more_DT0 rural_AJ0 markets_NN2 and_CJC 
enliven_VVI the_AT0 distribution_NN1 of_PRF farm_NN1 produce_VVB by_PRP 
improving_VVG its_DPS market_NN1 system_NN1 ._PUN 
It_PNP is_VBZ an_AT0 inevitable_AJ0 trend_NN1 of_PRF industrialization_NN1 
and_CJC modernization_NN1 for_PRP surplus_AJ0 rural_AJ0 labor_NN1 to_TO0 
move_VVI to_PRP non-agricultural_AJ0 industries_NN2 and_CJC to_PRP cities_NN2 
and_CJC towns_NN2 ._PUN 
It_PNP is_VBZ essential_AJ0 to_TO0 raise_VVI the_AT0 level_NN1 of_PRF 
urbanization_NN1 gradually_AV0 and_CJC persist_VVB in_PRP the_AT0 
coordinated_AJ0 development_NN1 of_PRF large_AJ0 ,_PUN medium_NN1 and_CJC 
small_AJ0 cities_NN2 and_CJC small_AJ0 towns_NN2 along_PRP the_AT0 path_NN1 
to_PRP urbanization_NN1 with_PRP Chinese_AJ0 characteristics_NN2 ._PUN 
We_PNP should_VM0 develop_VVI small_AJ0 towns_NN2 on_PRP the_AT0 basis_NN1 
of_PRF existing_AJ0 county_NN1 seats_NN2 and_CJC of_PRF organic_AJ0 towns_NN2 
where_AVQ conditions_NN2 permit_VVB ,_PUN make_VVB scientific_AJ0 planning_NN1 
and_CJC a_AT0 rational_AJ0 layout_NN1 ,_PUN integrating_VVG their_DPS 
development_NN1 with_PRP the_AT0 expansion_NN1 of_PRF township_NN1 and_CJC 
village_NN1 enterprises_NN2 and_CJC the_AT0 rural_AJ0 service_NN1 sector_NN1 
._PUN 
All_DT0 the_AT0 institutional_AJ0 and_CJC policy_NN1 barriers_NN2 to_PRP 
urbanization_NN1 must_VM0 be_VBI removed_VVN and_CJC the_AT0 rational_AJ0 
and_CJC orderly_AJ0 flow_NN1 of_PRF rural_AJ0 labor_NN1 guided_VVD ._PUN 
We_PNP must_VM0 adhere_VVI to_PRP the_AT0 basic_AJ0 rural_AJ0 policies_NN2 
of_PRF the_AT0 Party_NN1 and_CJC keep_VVB stabilizing_VVG and_CJC 
improving_VVG the_AT0 two-tier_AJ0 management_NN1 system_NN1 that_CJT 
integrates_VVZ unified_VVN with_PRP separate_AJ0 management_NN1 on_PRP the_AT0 
basis_NN1 of_PRF household_NN1 contract_NN1 management_NN1 ._PUN 
Wherever_AVQ conditions_NN2 permit_VVB ,_PUN the_AT0 transfer_NN1 of_PRF 
the_AT0 contractual_AJ0 right_NN1 of_PRF land_NN1 can_VM0 be_VBI carried_VVN 
out_AVP according_VVG to_PRP law_NN1 and_CJC on_PRP a_AT0 voluntary_AJ0 
and_CJC compensatory_AJ0 basis_NN1 so_AV0 as_AV0 to_TO0 develop_VVI scale_NN1 
operation_NN1 step_NN1 by_PRP step_NN1 ._PUN 
We_PNP must_VM0 respect_VVI farmer_NN1 households_NN2 as_CJS market_NN1 
players_NN2 and_CJC encourage_VVB innovation_NN1 in_PRP the_AT0 rural_AJ0 
management_NN1 system_NN1 ._PUN 
We_PNP must_VM0 enhance_VVI the_AT0 economic_AJ0 strength_NN1 of_PRF the_AT0 
collectives_NN2 ._PUN 
We_PNP should_VM0 establish_VVI and_CJC improve_VVI a_AT0 commercialized_AJ0 
rural_AJ0 service_NN1 system_NN1 ._PUN 
We_PNP must_VM0 invest_VVI more_AV0 in_PRP agriculture_NN1 ,_PUN give_VVB 
it_PNP more_AV0 support_VVB and_CJC accelerate_VVB the_AT0 progress_NN1 of_PRF 
agricultural_AJ0 science_NN1 and_CJC technology_NN1 and_CJC the_AT0 
building_NN1 of_PRF rural_AJ0 infrastructure_NN1 ._PUN 
We_PNP should_VM0 improve_VVI financial_AJ0 services_NN2 in_PRP rural_AJ0 
areas_NN2 ._PUN 
We_PNP must_VM0 continue_VVI with_PRP the_AT0 reform_NN1 in_PRP tax_NN1 
and_CJC fee_NN1 in_PRP rural_AJ0 areas_NN2 to_TO0 lighten_VVI the_AT0 
burdens_NN2 of_PRF farmers_NN2 and_CJC protect_VVI their_DPS interests_NN2 
._PUN 
3_CRD ._PUN 
Advance_VVB the_AT0 development_NN1 of_PRF the_AT0 western_AJ0 region_NN1 
and_CJC bring_VVB about_AVP a_AT0 coordinated_AJ0 development_NN1 of_PRF 
regional_AJ0 economies_NN2 ._PUN 
The_AT0 implementation_NN1 of_PRF the_AT0 strategy_NN1 for_PRP the_AT0 
development_NN1 of_PRF the_AT0 western_AJ0 region_NN1 bears_NN2 on_PRP the_AT0 
overall_AJ0 situation_NN1 of_PRF national_AJ0 development_NN1 ,_PUN the_AT0 
ethnic_AJ0 unity_NN1 and_CJC the_AT0 stability_NN1 in_PRP border_NN1 areas_NN2 
._PUN 
To_TO0 lay_VVI a_AT0 solid_AJ0 foundation_NN1 and_CJC go_VVI ahead_AV0 in_PRP 
a_AT0 down-to-earth_AJ0 manner_NN1 ,_PUN we_PNP must_VM0 give_VVI priority_NN1 
to_PRP infrastructure_NN1 and_CJC ecological_AJ0 environment_NN1 
improvement_NN1 and_CJC strive_VVB for_PRP breakthroughs_NN2 in_PRP a_AT0 
decade_NN1 ._PUN 
We_PNP must_VM0 develop_VVI industries_NN2 with_PRP local_AJ0 advantages_NN2 
and_CJC propel_VVI the_AT0 development_NN1 of_PRF key_AJ0 areas_NN2 ._PUN 
We_PNP should_VM0 develop_VVI science_NN1 ,_PUN technology_NN1 and_CJC 
education_NN1 and_CJC train_NN1 and_CJC make_VVB the_AT0 best_AJS use_NN1 
of_PRF all_DT0 human_AJ0 resources_NN2 ._PUN 
The_AT0 state_NN1 should_VM0 provide_VVI the_AT0 western_AJ0 region_NN1 
with_PRP greater_AJC support_NN1 in_PRP such_DT0 areas_NN2 as_CJS 
investment_NN1 projects_NN2 ,_PUN tax_NN1 policies_NN2 and_CJC transfer_NN1 
payments_NN2 ,_PUN gradually_AV0 build_VVB up_AVP long-term_AJ0 and_CJC 
stable_AJ0 sources_NN2 of_PRF funds_NN2 for_PRP its_DPS development_NN1 ,_PUN 
improve_VVB the_AT0 investment_NN1 environment_NN1 ,_PUN and_CJC guide_VVB 
foreign_AJ0 investment_NN1 and_CJC domestic_AJ0 capital_NN1 toward_PRP 
that_DT0 region_NN1 ._PUN 
People_NN0 there_EX0 should_VM0 further_AV0 emancipate_VVI their_DPS minds_NN2 
,_PUN enhance_VVB their_DPS self-development_NN1 capabilities_NN2 and_CJC 
explore_VVB a_AT0 new_AJ0 path_NN1 to_PRP accelerated_AJ0 development_NN1 
in_PRP reform_NN1 and_CJC opening_VVG up_AVP ._PUN 
The_AT0 central_AJ0 region_NN1 should_VM0 redouble_VVI its_DPS efforts_NN2 
toward_PRP structural_AJ0 adjustment_NN1 ,_PUN giving_VVG impetus_NN1 to_PRP 
industrialized_AJ0 operation_NN1 of_PRF agriculture_NN1 ,_PUN transforming_VVG 
traditional_AJ0 industries_NN2 ,_PUN cultivating_VVG new_AJ0 economic_AJ0 
growth_NN1 points_NN2 and_CJC speeding_VVG up_AVP industrialization_NN1 
and_CJC urbanization_NN1 ._PUN 
The_AT0 eastern_AJ0 region_NN1 should_VM0 quicken_VVI the_AT0 pace_NN1 of_PRF 
upgrading_VVG its_DPS industrial_AJ0 structure_NN1 ,_PUN develop_VVB 
modern_AJ0 agriculture_NN1 ,_PUN high_AJ0 and_CJC new_AJ0 technology_NN1 
industries_NN2 and_CJC high_AJ0 value-added_AJ0 processing_NN1 and_CJC 
manufacturing_NN1 industries_NN2 and_CJC further_AV0 develop_VVB the_AT0 
outward-looking_AJ0 economy_NN1 ._PUN 
We_PNP should_VM0 encourage_VVI the_AT0 special_AJ0 economic_AJ0 zones_NN2 
and_CJC the_AT0 Pudong_NN1 New_AJ0 Area_NN1 in_PRP Shanghai_NP0 to_TO0 
spearhead_VVI ,_PUN among_PRP other_AJ0 things_NN2 ,_PUN institutional_AJ0 
innovation_NN1 and_CJC greater_AJC openness_NN1 ._PUN 
We_PNP should_VM0 support_VVI the_AT0 northeastern_AJ0 region_NN1 and_CJC 
other_AJ0 old_AJ0 industrial_AJ0 bases_NN2 in_PRP accelerating_VVG their_DPS 
adjustments_NN2 and_CJC transformation_NN1 and_CJC support_VVB cities_NN2 
and_CJC areas_NN2 mainly_AV0 engaged_VVN in_PRP natural_AJ0 resources_NN2 
exploitation_NN1 in_PRP their_DPS efforts_NN2 to_TO0 develop_VVI 
alternative_AJ0 industries.We_NN0 should_VM0 support_VVI the_AT0 old_AJ0 
revolutionary_AJ0 base_NN1 areas_NN2 and_CJC areas_NN2 inhabited_VVN by_PRP 
ethnic_AJ0 minorities_NN2 in_PRP expediting_VVG their_DPS development.The_NN0 
state_NN1 should_VM0 give_VVI more_DT0 support_NN1 to_PRP main_AJ0 grain_NN1 
producing_VVG areas_NN2 ._PUN 
The_AT0 eastern_AJ0 ,_PUN central_AJ0 and_CJC western_AJ0 regions_NN2 
should_VM0 strengthen_VVI economic_AJ0 exchanges_NN2 and_CJC cooperation_NN1 
to_TO0 complement_VVI one_PNX another_PNX and_CJC secure_AJ0 common_AJ0 
development_NN1 so_AV0 as_AV0 to_TO0 form_VVI a_AT0 number_NN1 of_PRF 
distinctive_AJ0 economic_AJ0 zones_NN2 and_CJC belts_NN2 ._PUN 
4_CRD ._PUN 
Stick_VVB to_PRP and_CJC improve_VVB the_AT0 basic_AJ0 economic_AJ0 system_NN1 
and_CJC deepen_VVB the_AT0 reform_NN1 of_PRF the_AT0 state_NN1 property_NN1 
management_NN1 system_NN1 ._PUN 
In_PRP line_PRP with_PRP the_AT0 requirements_NN2 of_PRF releasing_VVG and_CJC 
developing_VVG the_AT0 productive_AJ0 forces_NN2 ,_PUN we_PNP must_VM0 
uphold_VVI and_CJC improve_VVI the_AT0 basic_AJ0 economic_AJ0 system_NN1 ,_PUN 
with_PRP public_AJ0 ownership_NN1 playing_VVG a_AT0 dominant_AJ0 role_NN1 
and_CJC diverse_AJ0 forms_NN2 of_PRF ownership_NN1 developing_AJ0 side_NN1 
by_PRP side_NN1 ._PUN 
First_ORD ,_PUN it_PNP is_VBZ necessary_AJ0 to_TO0 consolidate_VVI and_CJC 
develop_VVI unswervingly_AV0 the_AT0 public_AJ0 sector_NN1 of_PRF the_AT0 
economy_NN1 ._PUN 
Expansion_NN1 of_PRF the_AT0 state_NN1 sector_NN1 and_CJC its_DPS control_NN1 
of_PRF the_AT0 lifeline_NN1 of_PRF the_AT0 national_AJ0 economy_NN1 is_VBZ 
of_PRF crucial_AJ0 importance_NN1 in_PRP displaying_VVG the_AT0 
superiority_NN1 of_PRF the_AT0 socialist_AJ0 system_NN1 and_CJC 
reinforcing_VVG the_AT0 economic_AJ0 strength_NN1 ,_PUN national_AJ0 
defense_NN1 capabilities_NN2 and_CJC national_AJ0 cohesion_NN1 ._PUN 
As_PRP an_AT0 important_AJ0 component_NN1 of_PRF the_AT0 public_AJ0 sector_NN1 
,_PUN the_AT0 collective_AJ0 sector_NN1 of_PRF the_AT0 economy_NN1 plays_VVZ 
a_AT0 significant_AJ0 role_NN1 in_PRP achieving_VVG common_AJ0 prosperity_NN1 
._PUN 
Secondly_AV0 ,_PUN it_PNP is_VBZ necessary_AJ0 to_TO0 encourage_VVI ,_PUN 
support_NN1 and_CJC guide_VVI the_AT0 development_NN1 of_PRF the_AT0 
non-public_AJ0 sectors_NN2 of_PRF the_AT0 economy_NN1 ._PUN 
The_AT0 non-public_AJ0 sector_NN1 of_PRF self-employed_AJ0 ,_PUN private_AJ0 
and_CJC other_AJ0 forms_NN2 of_PRF ownership_NN1 is_VBZ an_AT0 important_AJ0 
component_NN1 part_NN1 of_PRF the_AT0 socialist_AJ0 market_NN1 
economy.They_NN0 play_VVB an_AT0 important_AJ0 role_NN1 in_PRP mobilizing_VVG 
the_AT0 initiative_NN1 of_PRF all_DT0 quarters_NN2 of_PRF the_AT0 society_NN1 
to_TO0 quicken_VVI the_AT0 development_NN1 of_PRF the_AT0 productive_AJ0 
forces_NN2 ._PUN 
Thirdly_AV0 ,_PUN we_PNP must_VM0 stimulate_VVI the_AT0 development_NN1 of_PRF 
the_AT0 non-public_AJ0 sectors_NN2 while_CJS keeping_VVG the_AT0 public_AJ0 
sector_NN1 as_PRP the_AT0 dominant_AJ0 player_NN1 ,_PUN incorporating_VVG 
both_AV0 into_PRP the_AT0 process_NN1 of_PRF the_AT0 socialist_AJ0 
modernization_NN1 drive_NN1 instead_PRP of_PRP setting_VVG them_PNP 
against_PRP each_PNX other_PNX ._PUN 
All_DT0 sectors_NN2 of_PRF the_AT0 economy_NN1 can_VM0 very_AV0 well_AV0 
display_VVI their_DPS respective_AJ0 advantages_NN2 in_PRP market_NN1 
competition_NN1 and_CJC stimulate_VVB one_PNX another_PNX for_PRP common_AJ0 
development_NN1 ._PUN 
Continuing_VVG to_TO0 adjust_VVI the_AT0 layout_NN1 and_CJC structure_NN1 
of_PRF the_AT0 state_NN1 sector_NN1 and_CJC reform_VVB the_AT0 state_NN1 
property_NN1 management_NN1 system_NN1 is_VBZ a_AT0 major_AJ0 task_NN1 for_PRP 
deepening_VVG economic_AJ0 restructuring_NN1 ._PUN 
We_PNP should_VM0 give_VVI full_AJ0 play_NN1 to_PRP the_AT0 initiative_NN1 
of_PRF both_DT0 the_AT0 central_AJ0 and_CJC local_AJ0 authorities_NN2 on_PRP 
the_AT0 precondition_NN1 of_PRF upholding_VVG state_NN1 ownership_NN1 ._PUN 
The_AT0 state_NN1 should_VM0 make_VVI laws_NN2 and_CJC regulations_NN2 and_CJC 
establish_VVI a_AT0 state_NN1 property_NN1 management_NN1 system_NN1 under_PRP 
which_DTQ the_AT0 Central_AJ0 Government_NN1 and_CJC local_AJ0 governments_NN2 
perform_VVB the_AT0 responsibilities_NN2 of_PRF investor_NN1 on_PRP behalf_PRP 
of_PRP the_AT0 state_NN1 respectively_AV0 ,_PUN enjoying_VVG owner_NN1 's_POS 
equity_NN1 ,_PUN combining_VVG rights_NN2 with_PRP obligations_NN2 and_CJC 
duties_NN2 and_CJC administering_VVG assets_NN2 ,_PUN personnel_NN2 and_CJC 
other_AJ0 affairs_NN2 ._PUN 
The_AT0 Central_AJ0 Government_NN1 should_VM0 represent_VVI the_AT0 state_NN1 
in_PRP performing_VVG the_AT0 functions_NN2 as_CJS investor_NN1 in_PRP 
large_AJ0 state-owned_AJ0 enterprises_NN2 ,_PUN infrastructure_NN1 and_CJC 
important_AJ0 natural_AJ0 resources_NN2 that_CJT have_VHB a_AT0 vital_AJ0 
bearing_NN1 on_PRP the_AT0 lifeline_NN1 of_PRF the_AT0 national_AJ0 
economy_NN1 and_CJC state_NN1 security_NN1 while_CJS local_AJ0 governments_NN2 
should_VM0 represent_VVI the_AT0 state_NN1 in_PRP performing_VVG the_AT0 
functions_NN2 as_CJS investors_NN2 with_PRP regard_PRP to_PRP other_AJ0 
state_NN1 property_NN1 ._PUN 
The_AT0 Central_AJ0 Government_NN1 and_CJC the_AT0 provincial_AJ0 and_CJC 
municipal_AJ0 (_PUL prefectural_NN1 )_PUR governments_NN2 should_VM0 set_VVI 
up_AVP state_NN1 property_NN1 management_NN1 organizations_NN2 ._PUN 
We_PNP should_VM0 continue_VVI to_TO0 explore_VVI systems_NN2 and_CJC 
modes_NN2 for_PRP managing_AJ0 state_NN1 property_NN1 effectively_AV0 ._PUN 
Governments_NN2 at_PRP all_DT0 levels_NN2 must_VM0 strictly_AV0 abide_VVI 
by_PRP the_AT0 laws_NN2 and_CJC regulations_NN2 concerning_PRP the_AT0 
management_NN1 of_PRF state_NN1 property_NN1 ,_PUN persisting_VVG in_PRP 
the_AT0 separation_NN1 of_PRF government_NN1 functions_NN2 from_PRP 
enterprise_NN1 management_NN1 and_CJC separation_NN1 of_PRF ownership_NN1 
from_PRP management_NN1 so_CJS that_CJS enterprises_NN2 can_VM0 operate_VVI 
independently_AV0 ,_PUN assume_VVB sole_AJ0 responsibility_NN1 for_PRP 
their_DPS profits_NN2 or_CJC losses_NN2 and_CJC preserve_VVB and_CJC 
increase_VVB the_AT0 value_NN1 of_PRF state_NN1 property_NN1 ._PUN 
State-owned_AJ0 enterprises_NN2 are_VBB the_AT0 pillar_NN1 of_PRF the_AT0 
national_AJ0 economy_NN1 ._PUN 
We_PNP should_VM0 deepen_VVI the_AT0 reform_NN1 of_PRF state-owned_AJ0 
enterprises_NN2 and_CJC further_AV0 explore_VVB diversified_AJ0 forms_NN2 
for_PRP effectively_AV0 realizing_VVG public_AJ0 ownership_NN1 ,_PUN 
especially_AV0 state_VVB ownership.We_NN0 should_VM0 promote_VVI 
institutional_AJ0 ,_PUN technological_AJ0 and_CJC managerial_AJ0 
innovations_NN2 in_PRP enterprises_NN2 ._PUN 
Except_PRP for_PRP a_AT0 tiny_AJ0 number_NN1 of_PRF enterprises_NN2 that_CJT 
must_VM0 be_VBI funded_VVN solely_AV0 by_PRP the_AT0 state_NN1 ,_PUN all_DT0 
the_AT0 others_NN2 should_VM0 introduce_VVI the_AT0 joint-stock_AJ0 system_NN1 
to_TO0 develop_VVI a_AT0 mixed_AJ0 sector_NN1 of_PRF the_AT0 economy_NN1 ._PUN 
Sources_NN2 of_PRF investment_NN1 must_VM0 be_VBI diversified.The_NN0 
controlling_AJ0 shares_NN2 in_PRP lifeline_NN1 enterprises_NN2 must_VM0 be_VBI 
held_VVN by_PRP the_AT0 state_NN1 ._PUN 
Large_AJ0 and_CJC medium_AJ0 state-owned_AJ0 enterprises_NN2 must_VM0 
continue_VVI their_DPS reform_NN1 to_TO0 convert_VVI themselves_PNX into_PRP 
standard_AJ0 companies_NN2 in_PRP compliance_NN1 with_PRP the_AT0 
requirements_NN2 of_PRF the_AT0 modern_AJ0 enterprise_NN1 system_NN1 and_CJC 
improve_VVB their_DPS corporate_AJ0 governance_NN1 ._PUN 
Monopoly_NN1 industries_NN2 should_VM0 carry_VVI out_AVP reforms_NN2 to_TO0 
introduce_VVI competition_NN1 mechanisms_NN2 ._PUN 
We_PNP should_VM0 form_VVI large_AJ0 internationally_AV0 competitive_AJ0 
companies_NN2 and_CJC enterprise_NN1 groups_NN2 through_PRP market_NN1 
forces_NN2 and_CJC policy_NN1 guidance_NN1 ._PUN 
We_PNP should_VM0 give_VVI a_AT0 freer_AJC rein_NN1 to_PRP small_AJ0 and_CJC 
medium_AJ0 state-owned_AJ0 enterprises_NN2 to_TO0 invigorate_VVI 
themselves_PNX ._PUN 
We_PNP should_VM0 deepen_VVI the_AT0 reform_NN1 of_PRF collective_AJ0 
enterprises_NN2 and_CJC give_VVB more_DT0 support_NN1 and_CJC help_VVB to_PRP 
the_AT0 growth_NN1 of_PRF the_AT0 various_AJ0 forms_NN2 of_PRF the_AT0 
collective_AJ0 sector_NN1 of_PRF the_AT0 economy_NN1 ._PUN 
We_PNP must_VM0 give_VVI full_AJ0 scope_NN1 to_PRP the_AT0 important_AJ0 
role_NN1 of_PRF the_AT0 non-public_AJ0 sector_NN1 of_PRF self-employed_AJ0 
,_PUN private_AJ0 and_CJC other_AJ0 forms_NN2 of_PRF ownership_NN1 of_PRF 
the_AT0 economy_NN1 in_PRP stimulating_AJ0 economic_AJ0 growth_NN1 ,_PUN 
creating_VVG more_DT0 jobs_NN2 and_CJC activating_VVG the_AT0 market_NN1 ._PUN 
We_PNP should_VM0 expand_VVI the_AT0 areas_NN2 for_PRP the_AT0 market_NN1 
access_NN1 of_PRF domestic_AJ0 nongovernmental_AJ0 capital_NN1 and_CJC 
adopt_VVB measures_NN2 with_PRP regard_PRP to_PRP investment_NN1 ,_PUN 
financing_VVG ,_PUN taxation_NN1 ,_PUN land_NN1 use_NN1 ,_PUN foreign_AJ0 
trade_NN1 and_CJC other_AJ0 aspects_NN2 to_TO0 carry_VVI out_AVP fair_AJ0 
competition_NN1 ._PUN 
We_PNP should_VM0 strengthen_VVI the_AT0 supervision_NN1 and_CJC 
administration_NN1 of_PRF the_AT0 non-public_AJ0 sectors_NN2 according_PRP 
to_PRP law_NN1 to_TO0 promote_VVI their_DPS sound_NN1 development_NN1 ._PUN 
We_PNP should_VM0 improve_VVI the_AT0 legal_AJ0 system_NN1 for_PRP 
protecting_VVG private_AJ0 property_NN1 ._PUN 
5_CRD ._PUN 
Improve_VVB the_AT0 modern_AJ0 market_NN1 system_NN1 and_CJC tighten_VVB 
and_CJC improve_VVB macroeconomic_AJ0 control_NN1 ._PUN 
We_PNP should_VM0 give_VVI a_AT0 fuller_AJC play_NN1 to_PRP the_AT0 basic_AJ0 
role_NN1 of_PRF the_AT0 market_NN1 in_PRP the_AT0 allocation_NN1 of_PRF 
resources_NN2 and_CJC build_VVB up_AVP a_AT0 unified_AJ0 ,_PUN open_VVB ,_PUN 
competitive_AJ0 and_CJC orderly_AJ0 modern_AJ0 market_NN1 system_NN1 ._PUN 
We_PNP should_VM0 go_VVI ahead_AV0 with_PRP reform_NN1 ,_PUN opening_VVG 
up_AVP ,_PUN stability_NN1 and_CJC development_NN1 of_PRF the_AT0 capital_NN1 
market_NN1 ._PUN 
We_PNP should_VM0 develop_VVI markets_NN2 for_PRP property_NN1 rights_NN2 
,_PUN land_NN1 ,_PUN labor_NN1 and_CJC technology_NN1 and_CJC create_VVB 
an_AT0 environment_NN1 for_PRP the_AT0 equal_AJ0 use_NN1 of_PRF production_NN1 
factors_NN2 by_PRP market_NN1 players_NN2 ._PUN 
We_PNP must_VM0 deepen_VVI the_AT0 reform_NN1 of_PRF the_AT0 distribution_NN1 
system_NN1 and_CJC introduce_VVB modern_AJ0 ways_NN2 of_PRF distribution_NN1 
._PUN 
We_PNP must_VM0 rectify_VVI and_CJC standardize_VVI the_AT0 order_NN1 of_PRF 
the_AT0 market_NN1 economy_NN1 and_CJC establish_VVB a_AT0 social_AJ0 
credit_NN1 system_NN1 compatible_AJ0 with_PRP a_AT0 modern_AJ0 market_NN1 
economy_NN1 ._PUN 
We_PNP must_VM0 get_VVI rid_VVN of_PRF trade_NN1 monopolies_NN2 and_CJC 
regional_AJ0 blockades_NN2 to_TO0 allow_VVI free_AJ0 movement_NN1 of_PRF 
goods_NN2 and_CJC production_NN1 factors_NN2 on_PRP markets_NN2 around_PRP 
the_AT0 country_NN1 ._PUN 
We_PNP must_VM0 improve_VVI the_AT0 government_NN1 functions_NN2 of_PRF 
economic_AJ0 regulation_NN1 ,_PUN market_VVB supervision_NN1 ,_PUN social_AJ0 
administration_NN1 and_CJC public_AJ0 services_NN2 ,_PUN and_CJC reduce_VVB 
and_CJC standardize_VVB administrative_AJ0 procedures_NN2 for_PRP 
examination_NN1 and_CJC approval_NN1 ._PUN 
We_PNP must_VM0 stimulate_VVI economic_AJ0 growth_NN1 ,_PUN create_VVB 
more_DT0 jobs_NN2 ,_PUN stabilize_VVB prices_NN2 and_CJC maintain_VVB 
balance_NN1 of_PRF international_AJ0 payments_NN2 as_PRP the_AT0 main_AJ0 
macroeconomic_AJ0 control_NN1 objectives_NN2 ._PUN 
Stimulating_AJ0 domestic_AJ0 demand_NN1 is_VBZ an_AT0 essential_AJ0 and_CJC 
long-standing_AJ0 factor_NN1 underlying_VVG China_NP0 's_POS economic_AJ0 
growth_NN1 ._PUN 
We_PNP must_VM0 stick_VVI to_PRP the_AT0 policy_NN1 of_PRF stimulating_AJ0 
domestic_AJ0 demand_NN1 and_CJC implement_VVB corresponding_AJ0 
macroeconomic_AJ0 policies_NN2 in_PRP light_PRP of_PRP actual_AJ0 needs_NN2 
._PUN 
We_PNP must_VM0 adjust_VVI the_AT0 relationship_NN1 between_PRP investment_NN1 
and_CJC consumption_NN1 to_TO0 raise_VVI the_AT0 proportion_NN1 of_PRF 
consumption_NN1 in_PRP GDP_NN1 gradually_AV0 ._PUN 
We_PNP should_VM0 improve_VVI the_AT0 macroeconomic_AJ0 control_NN1 system_NN1 
featuring_VVG the_AT0 coordination_NN1 of_PRF state_NN1 planning_NN1 and_CJC 
fiscal_AJ0 and_CJC monetary_AJ0 policies_NN2 to_TO0 give_VVI play_NN1 to_PRP 
economic_AJ0 leverage_NN1 ._PUN 
We_PNP should_VM0 deepen_VVI the_AT0 reform_NN1 of_PRF the_AT0 fiscal_AJ0 
,_PUN taxation_NN1 ,_PUN banking_NN1 ,_PUN investment_NN1 and_CJC 
financing_VVG systems_NN2 ._PUN 
We_PNP should_VM0 improve_VVI the_AT0 budgetary_AJ0 decision-making_NN1 
and_CJC management_NN1 system_NN1 ,_PUN step_VVB up_AVP the_AT0 
supervision_NN1 of_PRF revenue_NN1 and_CJC expenditures_NN2 and_CJC 
intensify_VVB tax_NN1 administration_NN1 ._PUN 
We_PNP should_VM0 carry_VVI out_AVP the_AT0 reform_NN1 steadily_AV0 to_TO0 
deregulate_VVI interest_NN1 rates_NN2 to_TO0 leave_VVI them_PNP to_TO0 
market_VVI forces_NN2 ,_PUN optimize_VVB the_AT0 allocation_NN1 of_PRF 
financial_AJ0 resources_NN2 ,_PUN strengthen_VVB regulation_NN1 and_CJC 
prevent_VVB and_CJC defuse_VVB financial_AJ0 risks_NN2 so_AV0 as_AV0 to_TO0 
provide_VVI better_AJC banking_NN1 services_NN2 for_PRP economic_AJ0 and_CJC 
social_AJ0 development_NN1 ._PUN 
6_CRD ._PUN 
Deepen_VVB the_AT0 reform_NN1 of_PRF the_AT0 income_NN1 distribution_NN1 
system_NN1 and_CJC improve_VVB the_AT0 social_AJ0 security_NN1 system_NN1 
._PUN 
Rationalizing_VVG the_AT0 relations_NN2 of_PRF income_NN1 distribution_NN1 
bears_NN2 on_PRP the_AT0 immediate_AJ0 interests_NN2 of_PRF the_AT0 
general_AJ0 public_NN1 and_CJC the_AT0 display_NN1 of_PRF their_DPS 
initiative_NN1 ._PUN 
We_PNP should_VM0 adjust_VVI and_CJC standardize_VVI the_AT0 relations_NN2 
of_PRF distribution_NN1 among_PRP the_AT0 state_NN1 ,_PUN enterprises_NN2 
and_CJC individuals_NN2 ._PUN 
We_PNP should_VM0 establish_VVI the_AT0 principle_NN1 that_CJT labor_NN1 ,_PUN 
capital_NN1 ,_PUN technology_NN1 ,_PUN managerial_AJ0 expertise_NN1 and_CJC 
other_AJ0 production_NN1 factors_NN2 participate_VVB in_PRP the_AT0 
distribution_NN1 of_PRF income_NN1 in_PRP accordance_PRP with_PRP their_DPS 
respective_AJ0 contributions_NN2 ,_PUN thereby_AV0 improving_VVG the_AT0 
system_NN1 under_PRP which_DTQ distribution_NN1 according_PRP to_PRP work_NN1 
is_VBZ dominant_AJ0 and_CJC a_AT0 variety_NN1 of_PRF modes_NN2 of_PRF 
distribution_NN1 coexist_VVB ._PUN 
We_PNP should_VM0 give_VVI priority_NN1 to_PRP efficiency_NN1 with_PRP due_AJ0 
consideration_NN1 to_PRP fairness_NN1 ,_PUN earnestly_AV0 implementing_VVG 
the_AT0 distribution_NN1 policy_NN1 while_CJS advocating_VVG the_AT0 
spirit_NN1 of_PRF devotion_NN1 and_CJC guarding_VVG against_PRP an_AT0 
excessive_AJ0 disparity_NN1 in_PRP income_NN1 while_CJS opposing_AJ0 
equalitarianism_NN1 ._PUN 
In_PRP primary_AJ0 distribution_NN1 ,_PUN we_PNP should_VM0 pay_VVI more_DT0 
attention_NN1 to_PRP efficiency_NN1 ,_PUN bringing_VVG the_AT0 market_NN1 
forces_NN2 into_PRP play_NN1 and_CJC encouraging_AJ0 part_NN1 of_PRF the_AT0 
people_NN0 to_TO0 become_VVI rich_AJ0 first_ORD through_PRP honest_AJ0 
labor_NN1 and_CJC lawful_AJ0 operations_NN2 ._PUN 
In_PRP redistribution_NN1 ,_PUN we_PNP should_VM0 pay_VVI more_DT0 
attention_NN1 to_PRP fairness_NN1 and_CJC strengthen_VVI the_AT0 function_NN1 
of_PRF the_AT0 government_NN1 in_PRP regulating_VVG income_NN1 
distribution_NN1 to_PRP narrow_AJ0 the_AT0 gap_NN1 if_CJS it_PNP is_VBZ 
too_AV0 wide_AJ0 ._PUN 
We_PNP should_VM0 standardize_VVI the_AT0 order_NN1 of_PRF income_NN1 
distribution_NN1 ,_PUN properly_AV0 regulate_VVB the_AT0 excessively_AV0 
high_AJ0 income_NN1 of_PRF some_DT0 monopoly_NN1 industries_NN2 and_CJC 
outlaw_VVB illegal_AJ0 gains_NN2 ._PUN 
Bearing_VVG in_PRP mind_NN1 the_AT0 objective_NN1 of_PRF common_AJ0 
prosperity_NN1 ,_PUN we_PNP should_VM0 try_VVI to_TO0 raise_VVI the_AT0 
proportion_NN1 of_PRF the_AT0 middle-income_AJ0 group_NN1 and_CJC increase_VVB 
the_AT0 income_NN1 of_PRF the_AT0 low-income_AJ0 group_NN1 ._PUN 
Establishing_VVG and_CJC improving_VVG a_AT0 social_AJ0 security_NN1 
system_NN1 compatible_AJ0 with_PRP the_AT0 level_NN1 of_PRF economic_AJ0 
development_NN1 constitutes_VVZ an_AT0 important_AJ0 guarantee_NN1 for_PRP 
social_AJ0 stability_NN1 and_CJC long-term_AJ0 peace_NN1 and_CJC order_NN1 
in_PRP the_AT0 country_NN1 ._PUN 
We_PNP should_VM0 stick_VVI to_PRP and_CJC improve_VVI the_AT0 basic_AJ0 
old-age_AJ0 pension_NN1 and_CJC medical_AJ0 insurance_NN1 systems_NN2 for_PRP 
urban_AJ0 workers_NN2 ,_PUN combining_VVG socially_AV0 pooled_VVN funds_NN2 
with_PRP personal_AJ0 contributions_NN2 ._PUN 
We_PNP should_VM0 improve_VVI the_AT0 systems_NN2 of_PRF unemployment_NN1 
insurance_NN1 and_CJC subsistence_NN1 allowances_NN2 for_PRP urban_AJ0 
residents_NN2 ._PUN 
We_PNP should_VM0 try_VVI various_AJ0 channels_NN2 to_TO0 raise_VVI and_CJC 
accumulate_VVI social_AJ0 security_NN1 funds_NN2 ._PUN 
Reasonable_AJ0 standards_NN2 for_PRP social_AJ0 security_NN1 benefits_NN2 
should_VM0 be_VBI set_VVN in_PRP light_PRP of_PRP local_AJ0 conditions_NN2 
._PUN 
We_PNP should_VM0 develop_VVI social_AJ0 relief_NN1 and_CJC welfare_NN1 
programs_NN2 in_PRP urban_AJ0 and_CJC rural_AJ0 areas_NN2 ._PUN 
Wherever_AVQ conditions_NN2 permit_VVB ,_PUN we_PNP should_VM0 try_VVI to_TO0 
establish_VVI systems_NN2 of_PRF old-age_AJ0 pensions_NN2 ,_PUN medical_AJ0 
insurance_NN1 and_CJC subsistence_NN1 allowances_NN2 in_PRP rural_AJ0 
areas_NN2 ._PUN 
7_CRD ._PUN 
Do_VDB a_AT0 better_AJC job_NN1 in_PRP opening_VVG up_AVP by_PRP "_PUQ 
bringing_VVG in_AVP "_PUQ and_CJC "_PUQ going_VVG out_AVP "_PUQ ._PUN 
In_PRP response_PRP to_PRP the_AT0 new_AJ0 situation_NN1 of_PRF economic_AJ0 
globalization_NN1 and_CJC China_NP0 's_POS entry_NN1 into_PRP the_AT0 WTO_NN1 
,_PUN we_PNP should_VM0 take_VVI part_NN1 in_PRP international_AJ0 
economic_AJ0 and_CJC technological_AJ0 cooperation_NN1 and_CJC competition_NN1 
on_PRP a_AT0 broader_AJC scale_NN1 ,_PUN in_PRP more_DT0 spheres_NN2 and_CJC 
on_PRP a_AT0 higher_AJC level_NN1 ,_PUN make_VVB the_AT0 best_AJS use_NN1 
of_PRF both_DT0 international_AJ0 and_CJC domestic_AJ0 markets_NN2 ,_PUN 
optimize_VVB the_AT0 allocation_NN1 of_PRF resources_NN2 ,_PUN expand_VVB 
the_AT0 space_NN1 for_PRP development_NN1 and_CJC accelerate_VVB reform_NN1 
and_CJC development_NN1 by_PRP opening_VVG up_AVP ._PUN 
We_PNP should_VM0 expand_VVI trade_NN1 in_PRP goods_NN2 and_CJC services_NN2 
._PUN 
We_PNP should_VM0 implement_VVI the_AT0 strategy_NN1 of_PRF market_NN1 
diversification_NN1 ,_PUN bring_VVB into_PRP play_NN1 our_DPS comparative_AJ0 
advantages_NN2 ,_PUN consolidate_VVB our_DPS existing_AJ0 markets_NN2 and_CJC 
open_AJ0 new_AJ0 ones_NN2 in_PRP an_AT0 effort_NN1 to_TO0 increase_VVI 
exports_NN2 ._PUN 
We_PNP should_VM0 sharpen_VVI the_AT0 competitive_AJ0 edge_NN1 of_PRF our_DPS 
goods_NN2 and_CJC services_NN2 for_PRP export_NN1 by_PRP ensuring_VVG good_AJ0 
quality_NN1 ._PUN 
We_PNP should_VM0 optimize_VVI our_DPS import_NN1 mix_NN1 and_CJC focus_VVI 
on_PRP bringing_VVG in_PRP advanced_AJ0 technology_NN1 and_CJC key_AJ0 
equipment_NN1 ._PUN 
We_PNP should_VM0 deepen_VVI the_AT0 reform_NN1 of_PRF the_AT0 system_NN1 
of_PRF trade_NN1 and_CJC economic_AJ0 relations_NN2 with_PRP other_AJ0 
countries_NN2 ,_PUN encouraging_VVG more_DT0 enterprises_NN2 to_TO0 engage_VVI 
in_PRP foreign_AJ0 trade_NN1 and_CJC improving_AJ0 relevant_AJ0 taxation_NN1 
systems_NN2 and_CJC the_AT0 trade_NN1 financing_NN1 mechanism_NN1 ._PUN 
We_PNP should_VM0 attract_VVI more_AV0 foreign_AJ0 direct_AJ0 investment_NN1 
and_CJC use_VVI it_PNP more_AV0 effectively_AV0 ._PUN 
We_PNP will_VM0 open_VVI the_AT0 service_NN1 sector_NN1 to_PRP the_AT0 
outside_AJ0 world_NN1 step_NN1 by_PRP step_NN1 ._PUN 
We_PNP will_VM0 utilize_VVI medium-_AJ0 and_CJC long-term_AJ0 foreign_AJ0 
investment_NN1 in_PRP many_DT0 ways_NN2 ,_PUN combining_VVG it_PNP with_PRP 
the_AT0 domestic_AJ0 economic_AJ0 restructuring_NN1 and_CJC the_AT0 
reorganization_NN1 and_CJC transformation_NN1 of_PRF state-owned_AJ0 
enterprises_NN2 and_CJC encouraging_AJ0 multinational_AJ0 corporations_NN2 
to_TO0 invest_VVI in_PRP agriculture_NN1 and_CJC manufacturing_NN1 and_CJC 
high_AJ0 and_CJC new_AJ0 technology_NN1 industries_NN2 ._PUN 
We_PNP should_VM0 try_VVI to_TO0 bring_VVI in_AVP from_PRP overseas_AJ0 
large_AJ0 numbers_NN2 of_PRF professionals_NN2 and_CJC other_AJ0 
intellectual_AJ0 resources_NN2 in_PRP various_AJ0 areas_NN2 ._PUN 
We_PNP should_VM0 improve_VVI the_AT0 environment_NN1 for_PRP investment_NN1 
,_PUN grant_VVB national_AJ0 treatment_NN1 to_PRP foreign_AJ0 investors_NN2 
and_CJC make_VVB relevant_AJ0 policies_NN2 and_CJC regulations_NN2 more_AV0 
transparent_AJ0 ._PUN 
Implementation_NN1 of_PRF the_AT0 strategy_NN1 of_PRF "_PUQ going_VVG out_AVP 
"_PUQ is_VBZ an_AT0 important_AJ0 measure_NN1 taken_VVN in_PRP the_AT0 new_AJ0 
stage_NN1 of_PRF opening_VVG up_AVP ._PUN 
We_PNP should_VM0 encourage_VVI and_CJC help_VVI relatively_AV0 
competitive_AJ0 enterprises_NN2 with_PRP various_AJ0 forms_NN2 of_PRF 
ownership_NN1 to_TO0 invest_VVI abroad_AV0 in_AV0 order_AV0 to_TO0 
increase_VVI export_NN1 of_PRF goods_NN2 and_CJC labor_NN1 services_NN2 
and_CJC bring_VVB about_AVP a_AT0 number_NN1 of_PRF strong_AJ0 
multinational_AJ0 enterprises_NN2 and_CJC brand_NN1 names_NN2 ._PUN 
We_PNP should_VM0 take_VVI an_AT0 active_AJ0 part_NN1 in_PRP regional_AJ0 
economic_AJ0 exchanges_NN2 and_CJC cooperation_NN1 ._PUN 
In_PRP opening_VVG wider_AJC to_PRP the_AT0 outside_AJ0 world_NN1 ,_PUN we_PNP 
must_VM0 pay_VVI great_AJ0 attention_NN1 to_PRP safeguarding_VVG our_DPS 
national_AJ0 economic_AJ0 security_NN1 ._PUN 
8_CRD ._PUN 
Do_VDB everything_PNI possible_AJ0 to_TO0 create_VVI more_DT0 jobs_NN2 and_CJC 
improve_VVI the_AT0 people_NN0 's_POS lives_NN2 ._PUN 
Employment_NN1 has_VHZ a_AT0 vital_AJ0 bearing_NN1 on_PRP the_AT0 people_NN0 
's_POS livelihood_NN1 ._PUN 
The_AT0 task_NN1 of_PRF increasing_AJ0 employment_NN1 is_VBZ arduous_AJ0 
now_AV0 and_CJC will_VM0 remain_VVI so_AV0 for_PRP a_AT0 long_AJ0 time_NN1 
to_TO0 come_VVI ._PUN 
It_PNP is_VBZ a_AT0 long-term_AJ0 strategy_NN1 and_CJC policy_NN1 of_PRF 
the_AT0 state_NN1 to_TO0 expand_VVI employment_NN1 ._PUN 
Party_NN1 committees_NN2 and_CJC governments_NN2 at_PRP all_DT0 levels_NN2 
must_VM0 take_VVI it_PNP as_CJS their_DPS major_AJ0 obligation_NN1 to_TO0 
improve_VVI the_AT0 business_NN1 environment_NN1 and_CJC create_VVI more_DT0 
jobs_NN2 ._PUN 
We_PNP should_VM0 open_VVI up_AVP more_DT0 avenues_NN2 for_PRP employment_NN1 
and_CJC develop_VVB labor-intensive_AJ0 industries_NN2 ._PUN 
We_PNP should_VM0 give_VVI policy_NN1 support_NN1 to_PRP enterprises_NN2 
that_CJT increase_VVB jobs_NN2 or_CJC reemploy_NN1 laid-off_AJ0 workers_NN2 
._PUN 
We_PNP should_VM0 help_VVI the_AT0 general_AJ0 public_NN1 to_TO0 change_VVI 
their_DPS mentality_NN1 about_PRP employment_NN1 ,_PUN introduce_VVB 
flexible_AJ0 and_CJC diverse_AJ0 forms_NN2 of_PRF employment_NN1 and_CJC 
encourage_VVB people_NN0 to_TO0 find_VVI jobs_NN2 on_PRP their_DPS own_DT0 
or_CJC become_VVB self-employed_AJ0 ._PUN 
We_PNP should_VM0 improve_VVI the_AT0 system_NN1 of_PRF pre-job_AJ0 
training_NN1 and_CJC employment_NN1 services_NN2 and_CJC raise_VVB workers_NN2 
'_POS skills_NN2 for_PRP new_AJ0 jobs_NN2 ._PUN 
We_PNP should_VM0 strengthen_VVI employment_NN1 management_NN1 in_PRP 
accordance_PRP with_PRP law_NN1 ,_PUN safeguard_VVB the_AT0 legitimate_AJ0 
rights_NN2 and_CJC interests_NN2 of_PRF workers_NN2 ,_PUN pay_VVB great_AJ0 
attention_NN1 to_PRP safety_NN1 at_PRP work_NN1 and_CJC protect_VVB the_AT0 
safety_NN1 of_PRF state_NN1 property_NN1 and_CJC people_NN0 's_POS life_NN1 
._PUN 
The_AT0 fundamental_AJ0 goal_NN1 of_PRF economic_AJ0 development_NN1 is_VBZ 
to_PRP uplift_NN1 the_AT0 living_NN1 standards_NN2 and_CJC quality_NN1 of_PRF 
life_NN1 of_PRF the_AT0 people_NN0 ._PUN 
As_PRP the_AT0 economy_NN1 develops_VVZ ,_PUN we_PNP should_VM0 increase_VVI 
the_AT0 income_NN1 of_PRF urban_AJ0 and_CJC rural_AJ0 residents_NN2 ,_PUN 
expand_VVB the_AT0 scope_NN1 of_PRF their_DPS consumption_NN1 and_CJC 
optimize_VVB the_AT0 consumption_NN1 structure_NN1 so_AV0 as_AV0 to_TO0 
meet_VVI the_AT0 people_NN0 's_POS multifarious_AJ0 material_NN1 and_CJC 
cultural_AJ0 needs_NN2 ._PUN 
Further_AJC efforts_NN2 should_VM0 be_VBI made_VVN to_TO0 develop_VVI 
public_AJ0 service_NN1 facilities_NN2 ,_PUN better_AJC people_NN0 's_POS 
living_AJ0 environment_NN1 and_CJC expand_VVB community_NN1 services_NN2 
in_AV0 order_AV0 to_TO0 make_VVI life_NN1 easier_AV0 for_PRP the_AT0 
people_NN0 ._PUN 
We_PNP should_VM0 establish_VVI a_AT0 medical_AJ0 service_NN1 and_CJC 
health_NN1 care_NN1 system_NN1 that_CJT meets_VVZ the_AT0 requirements_NN2 
of_PRF the_AT0 new_AJ0 situation_NN1 ._PUN 
We_PNP should_VM0 improve_VVI medical_AJ0 and_CJC health_NN1 conditions_NN2 
in_PRP rural_AJ0 areas_NN2 and_CJC the_AT0 medical_AJ0 and_CJC health_NN1 
care_NN1 for_PRP urban_AJ0 and_CJC rural_AJ0 residents_NN2 ._PUN 
We_PNP should_VM0 build_VVI up_AVP various_AJ0 programs_NN2 to_TO0 help_VVI 
the_AT0 handicapped_AJ0 ._PUN 
We_PNP should_VM0 intensify_VVI our_DPS efforts_NN2 to_TO0 fight_VVI 
poverty_NN1 through_PRP development_NN1 ,_PUN build_VVB on_PRP the_AT0 
achievements_NN2 we_PNP have_VHB scored_VVN in_PRP this_DT0 regard_NN1 ,_PUN 
strive_VVB to_TO0 accomplish_VVI the_AT0 task_NN1 of_PRF providing_VVG 
adequate_AJ0 food_NN1 and_CJC clothing_NN1 for_PRP the_AT0 impoverished_AJ0 
rural_AJ0 population_NN1 and_CJC gradually_AV0 enable_VVB them_PNP to_TO0 
lead_VVI a_AT0 well-off_AJ0 life_NN1 ._PUN 
Accomplishing_VVG the_AT0 tasks_NN2 set_VVB for_PRP economic_AJ0 
development_NN1 and_CJC restructuring_NN1 is_VBZ of_PRF decisive_AJ0 
significance_NN1 to_PRP accelerating_VVG our_DPS socialist_AJ0 
modernization_NN1 ._PUN 
So_AV0 long_AV0 as_CJS the_AT0 whole_AJ0 Party_NN1 and_CJC the_AT0 people_NN0 
of_PRF all_DT0 ethnic_AJ0 groups_NN2 work_VVB hard_AV0 with_PRP one_CRD 
heart_NN1 and_CJC one_CRD mind_NN1 ,_PUN we_PNP will_VM0 definitely_AV0 
establish_VVI a_AT0 mature_AJ0 socialist_AJ0 market_NN1 economy_NN1 and_CJC 
maintain_VVB a_AT0 sustained_AJ0 ,_PUN rapid_AJ0 and_CJC sound_NN1 
development_NN1 of_PRF the_AT0 national_AJ0 economy_NN1 at_PRP the_AT0 new_AJ0 
stage_NN1 in_PRP the_AT0 new_AJ0 century_NN1 ._PUN 
V._PRP Political_AJ0 Development_NN1 and_CJC Restructuring_VVG Developing_AJ0 
socialist_AJ0 democracy_NN1 and_CJC establishing_VVG a_AT0 socialist_AJ0 
political_AJ0 civilization_NN1 are_VBB an_AT0 important_AJ0 goal_NN1 for_PRP 
building_VVG a_AT0 well-off_AJ0 society_NN1 in_PRP an_AT0 all-round_AJ0 
way_NN1 ._PUN 
Adhering_VVG to_PRP the_AT0 Four_CRD Cardinal_NN1 Principles_NN2 ,_PUN we_PNP 
must_VM0 go_VVI on_AVP steadily_AV0 and_CJC surely_AV0 with_PRP political_AJ0 
restructuring_NN1 ,_PUN extend_VVB socialist_AJ0 democracy_NN1 and_CJC 
improve_VVB the_AT0 socialist_AJ0 legal_AJ0 system_NN1 in_AV0 order_AV0 to_TO0 
build_VVI a_AT0 socialist_AJ0 country_NN1 under_PRP the_AT0 rule_NN1 of_PRF 
law_NN1 and_CJC consolidate_VVB and_CJC develop_VVB the_AT0 political_AJ0 
situation_NN1 characterized_VVN by_PRP democracy_NN1 ,_PUN solidarity_NN1 
,_PUN liveliness_NN1 ,_PUN stability_NN1 and_CJC harmony_NN1 ._PUN 
Our_DPS Party_NN1 has_VHZ always_AV0 deemed_VVN it_PNP its_DPS duty_NN1 to_TO0 
realize_VVI and_CJC develop_VVI people_NN0 's_POS democracy_NN1 ._PUN 
Since_CJS the_AT0 beginning_NN1 of_PRF reform_NN1 and_CJC opening_VVG up_AVP 
,_PUN we_PNP have_VHB pressed_VVN on_AVP with_PRP political_AJ0 
restructuring_NN1 and_CJC improved_AJ0 socialist_AJ0 democracy_NN1 ._PUN 
The_AT0 key_NN1 to_PRP developing_VVG socialist_AJ0 democracy_NN1 is_VBZ 
to_TO0 combine_VVI the_AT0 need_NN1 to_TO0 uphold_VVI the_AT0 Party_NN1 's_POS 
leadership_NN1 and_CJC to_TO0 ensure_VVI that_CJT the_AT0 people_NN0 are_VBB 
the_AT0 masters_NN2 of_PRF the_AT0 country_NN1 with_PRP the_AT0 need_NN1 
to_TO0 rule_VVI the_AT0 country_NN1 by_PRP law_NN1 ._PUN 
Leadership_NN1 by_PRP the_AT0 Party_NN1 is_VBZ the_AT0 fundamental_AJ0 
guarantee_NN1 that_CJT the_AT0 people_NN0 are_VBB the_AT0 masters_NN2 of_PRF 
the_AT0 country_NN1 and_CJC that_CJT the_AT0 country_NN1 is_VBZ ruled_VVN 
by_PRP law.The_NN0 people_NN0 being_VBG the_AT0 masters_NN2 of_PRF the_AT0 
country_NN1 constitutes_VVZ the_AT0 essential_AJ0 requirement_NN1 of_PRF 
socialist_AJ0 democracy.Ruling_NN0 the_AT0 country_NN1 by_PRP law_NN1 is_VBZ 
the_AT0 basic_AJ0 principle_NN1 the_AT0 Party_NN1 pursues_VVZ while_CJS it_PNP 
leads_VVZ the_AT0 people_NN0 in_PRP running_VVG the_AT0 country_NN1 ._PUN 
The_AT0 CPC_NP0 is_VBZ the_AT0 core_NN1 of_PRF leadership_NN1 for_PRP the_AT0 
cause_NN1 of_PRF socialism_NN1 with_PRP Chinese_AJ0 characteristics_NN2 ._PUN 
Governance_NN1 by_PRP the_AT0 Communist_AJ0 Party_NN1 means_VVZ that_CJT 
it_PNP leads_VVZ and_CJC supports_VVZ the_AT0 people_NN0 in_PRP acting_VVG 
as_PRP the_AT0 masters_NN2 of_PRF the_AT0 country_NN1 and_CJC mobilizes_VVZ 
and_CJC organizes_VVZ them_PNP on_PRP a_AT0 most_AV0 extensive_AJ0 scale_NN1 
to_TO0 manage_VVI state_NN1 and_CJC social_AJ0 affairs_NN2 and_CJC 
economic_AJ0 and_CJC cultural_AJ0 undertakings_NN2 according_PRP to_PRP 
law_NN1 ,_PUN safeguarding_VVG and_CJC realizing_VVG their_DPS fundamental_AJ0 
interests_NN2 ._PUN 
The_AT0 Constitution_NN1 and_CJC other_AJ0 laws_NN2 embody_VVB the_AT0 
unity_NN1 of_PRF the_AT0 Party_NN1 's_POS views_NN2 and_CJC the_AT0 people_NN0 
's_POS will_NN1 ._PUN 
All_DT0 organizations_NN2 and_CJC individuals_NN2 must_VM0 act_VVI in_PRP 
strict_AJ0 accordance_NN1 with_PRP the_AT0 law_NN1 ,_PUN and_CJC none_PNI 
of_PRF them_PNP are_VBB allowed_VVN to_TO0 have_VHI the_AT0 privilege_NN1 
to_TO0 overstep_VVI the_AT0 Constitution_NN1 and_CJC other_AJ0 laws_NN2 ._PUN 
Political_AJ0 restructuring_NN1 is_VBZ the_AT0 self-improvement_NN1 and_CJC 
development_NN1 of_PRF the_AT0 socialist_AJ0 political_AJ0 system_NN1 ._PUN 
It_PNP must_VM0 help_VVI enhance_VVI the_AT0 vitality_NN1 of_PRF the_AT0 
Party_NN1 and_CJC state_NN1 ,_PUN demonstrate_VVB the_AT0 features_NN2 and_CJC 
advantages_NN2 of_PRF the_AT0 socialist_AJ0 system_NN1 ,_PUN give_VVB full_AJ0 
scope_NN1 to_PRP the_AT0 initiative_NN1 and_CJC creativity_NN1 of_PRF the_AT0 
people_NN0 ,_PUN safeguard_VVB national_AJ0 unity_NN1 ,_PUN ethnic_AJ0 
solidarity_NN1 and_CJC social_AJ0 stability_NN1 and_CJC promote_VVB 
economic_AJ0 development_NN1 and_CJC social_AJ0 progress_NN1 ._PUN 
We_PNP must_VM0 always_AV0 proceed_VVI from_PRP our_DPS national_AJ0 
conditions_NN2 ,_PUN review_VVB our_DPS experience_NN1 gained_VVN in_PRP 
practice_NN1 and_CJC at_PRP the_AT0 same_DT0 time_NN1 learn_VVB from_PRP 
the_AT0 achievements_NN2 of_PRF political_AJ0 civilization_NN1 of_PRF 
mankind.We_NN0 should_VM0 never_AV0 copy_VVI any_DT0 models_NN2 of_PRF the_AT0 
political_AJ0 system_NN1 of_PRF the_AT0 West_NN1 ._PUN 
We_PNP must_VM0 concentrate_VVI on_PRP institutional_AJ0 improvement_NN1 
and_CJC ensure_VVI that_CJT socialist_AJ0 democracy_NN1 is_VBZ 
institutionalized_VVN and_CJC standardized_AJ0 and_CJC has_VHZ its_DPS 
procedures_NN2 ._PUN 
1_CRD ._PUN 
Uphold_VVB and_CJC improve_VVB the_AT0 systems_NN2 of_PRF socialist_AJ0 
democracy_NN1 ._PUN 
It_PNP is_VBZ essential_AJ0 to_TO0 improve_VVI the_AT0 systems_NN2 of_PRF 
democracy_NN1 ,_PUN develop_VVB diverse_AJ0 forms_NN2 of_PRF democracy_NN1 
,_PUN expand_VVB citizens_NN2 '_POS participation_NN1 in_PRP political_AJ0 
affairs_NN2 in_PRP an_AT0 orderly_AJ0 way_NN1 ,_PUN and_CJC ensure_VVB 
that_CJT the_AT0 people_NN0 go_VVB in_AVP for_PRP democratic_AJ0 elections_NN2 
and_CJC decision-making_NN1 ,_PUN exercise_VVB democratic_AJ0 management_NN1 
and_CJC supervision_NN1 according_PRP to_PRP law_NN1 and_CJC enjoy_VVB 
extensive_AJ0 rights_NN2 and_CJC freedoms_NN2 ,_PUN and_CJC that_DT0 human_AJ0 
rights_NN2 are_VBB respected_VVN and_CJC guaranteed_VVN ._PUN 
We_PNP should_VM0 uphold_VVI and_CJC improve_VVI the_AT0 system_NN1 of_PRF 
people_NN0 's_POS congresses_NN2 and_CJC ensure_VVB that_CJT the_AT0 
congresses_NN2 and_CJC their_DPS standing_NN1 committees_NN2 exercise_VVB 
their_DPS functions_NN2 according_PRP to_PRP law_NN1 and_CJC that_CJT 
their_DPS legislation_NN1 and_CJC policy_NN1 decisions_NN2 better_AV0 
embody_VVI the_AT0 people_NN0 's_POS will_NN1 ._PUN 
We_PNP should_VM0 optimize_VVI the_AT0 composition_NN1 of_PRF the_AT0 
standing_NN1 committees_NN2 ._PUN 
We_PNP should_VM0 uphold_VVI and_CJC improve_VVI the_AT0 system_NN1 of_PRF 
multiparty_AJ0 cooperation_NN1 and_CJC political_AJ0 consultation_NN1 
under_PRP the_AT0 leadership_NN1 of_PRF the_AT0 Communist_AJ0 Party_NN1 ._PUN 
We_PNP should_VM0 uphold_VVI the_AT0 principle_NN1 of_PRF "_PUQ long-term_AJ0 
coexistence_NN1 ,_PUN mutual_AJ0 supervision_NN1 ,_PUN treating_VVG each_PNX 
other_PNX with_PRP all_DT0 sincerity_NN1 and_CJC sharing_VVG weal_NN1 and_CJC 
woe_NN1 "_PUQ ,_PUN step_VVB up_AVP our_DPS cooperation_NN1 with_PRP the_AT0 
democratic_AJ0 parties_NN2 and_CJC better_AV0 display_VVI the_AT0 features_NN2 
and_CJC advantages_NN2 of_PRF the_AT0 Chinese_AJ0 socialist_AJ0 system_NN1 
of_PRF political_AJ0 parties_NN2 ._PUN 
We_PNP will_VM0 ensure_VVI that_CJT the_AT0 Chinese_AJ0 People_NN0 's_POS 
Political_AJ0 Consultative_AJ0 Conference_NN1 (_PUL CPPCC_NP0 )_PUR plays_VVZ 
its_DPS role_NN1 in_PRP political_AJ0 consultation_NN1 ,_PUN democratic_AJ0 
supervision_NN1 and_CJC participation_NN1 in_PRP and_CJC deliberation_NN1 
of_PRF state_NN1 affairs_NN2 ._PUN 
We_PNP will_VM0 consolidate_VVI and_CJC develop_VVI the_AT0 broadest_AJS 
possible_AJ0 patriotic_AJ0 united_AJ0 front_NN1 ._PUN 
We_PNP will_VM0 fully_AV0 implement_VVI the_AT0 Party_NN1 's_POS policy_NN1 
toward_PRP ethnic_AJ0 minorities_NN2 ,_PUN uphold_VVB and_CJC improve_VVB 
the_AT0 system_NN1 of_PRF regional_AJ0 ethnic_AJ0 autonomy_NN1 ,_PUN 
consolidate_VVB and_CJC enhance_VVB socialist_AJ0 ethnic_AJ0 relations_NN2 
of_PRF equality_NN1 ,_PUN solidarity_NN1 and_CJC mutual_AJ0 assistance_NN1 
and_CJC promote_VVB common_AJ0 prosperity_NN1 and_CJC progress_NN1 for_PRP 
all_DT0 our_DPS ethnic_AJ0 groups_NN2 ._PUN 
We_PNP will_VM0 implement_VVI the_AT0 Party_NN1 's_POS policy_NN1 toward_PRP 
the_AT0 freedom_NN1 of_PRF religious_AJ0 belief_NN1 ,_PUN handle_VVB 
religious_AJ0 affairs_NN2 according_PRP to_PRP law_NN1 ,_PUN encourage_VVB 
the_AT0 adaptability_NN1 of_PRF religions_NN2 to_PRP the_AT0 socialist_AJ0 
society_NN1 and_CJC uphold_VVB the_AT0 principle_NN1 of_PRF 
self-administration_NN1 and_CJC running_VVG religious_AJ0 affairs_NN2 
independently_AV0 ._PUN 
We_PNP will_VM0 conscientiously_AV0 carry_VVI out_AVP the_AT0 Party_NN1 's_POS 
policy_NN1 toward_PRP overseas_AJ0 Chinese_AJ0 affairs_NN2 ._PUN 
Extending_VVG democracy_NN1 at_PRP the_AT0 grassroots_NN2 level_NN1 is_VBZ 
the_AT0 groundwork_NN1 for_PRP developing_VVG socialist_AJ0 democracy_NN1 
._PUN 
We_PNP will_VM0 improve_VVI grassroots_NN2 self-governing_AJ0 
organizations_NN2 ,_PUN their_DPS democratic_AJ0 management_NN1 system_NN1 
and_CJC the_AT0 system_NN1 of_PRF keeping_VVG the_AT0 public_NN1 informed_VVN 
of_PRF matters_NN2 being_VBG handled_VVN ,_PUN and_CJC ensure_VVB that_CJT 
the_AT0 people_NN0 directly_AV0 exercise_VVB their_DPS democratic_AJ0 
rights_NN2 according_PRP to_PRP law_NN1 ,_PUN manage_VVB grassroots_NN2 
public_AJ0 affairs_NN2 and_CJC programs_NN2 for_PRP public_AJ0 good_AJ0 
and_CJC exercise_VVB democratic_AJ0 supervision_NN1 over_PRP the_AT0 
cadres_NN2 ._PUN 
We_PNP will_VM0 improve_VVI self-governance_NN1 among_PRP villagers_NN2 
and_CJC foster_VVI a_AT0 mechanism_NN1 of_PRF their_DPS self-governance_AJ0 
full_AJ0 of_PRF vitality_NN1 under_PRP the_AT0 leadership_NN1 of_PRF 
village_NN1 Party_NN1 organizations_NN2 ._PUN 
We_PNP will_VM0 improve_VVI self-governance_NN1 among_PRP urban_AJ0 
residents_NN2 and_CJC build_VVI new-type_AJ0 and_CJC well-managed_AJ0 
communities_NN2 featuring_VVG civility_NN1 and_CJC harmony_NN1 ._PUN 
We_PNP will_VM0 uphold_VVI and_CJC improve_VVI the_AT0 system_NN1 of_PRF 
workers_NN2 '_POS conferences_NN2 and_CJC other_AJ0 democratic_AJ0 
management_NN1 systems_NN2 in_PRP enterprises_NN2 and_CJC institutions_NN2 
and_CJC protect_VVB the_AT0 legitimate_AJ0 rights_NN2 and_CJC interests_NN2 
of_PRF workers_NN2 ._PUN 
2_CRD ._PUN 
Improve_VVB the_AT0 socialist_AJ0 legal_AJ0 system_NN1 ._PUN 
We_PNP must_VM0 see_VVI to_PRP it_PNP that_CJT there_EX0 are_VBB laws_NN2 
to_TO0 go_VVI by_AVP ,_PUN the_AT0 laws_NN2 are_VBB observed_VVN and_CJC 
strictly_AV0 enforced_VVN ,_PUN and_CJC law-breakers_NN2 are_VBB 
prosecuted_VVN ._PUN 
To_TO0 adapt_VVI to_PRP the_AT0 new_AJ0 situation_NN1 characterized_VVN by_PRP 
the_AT0 development_NN1 of_PRF a_AT0 socialist_AJ0 market_NN1 economy_NN1 
,_PUN all-round_AV0 social_AJ0 progress_NN1 and_CJC China_NP0 's_POS 
accession_NN1 to_PRP the_AT0 WTO_NN1 ,_PUN we_PNP will_VM0 strengthen_VVI 
legislation_NN1 and_CJC improve_VVI its_DPS quality_NN1 and_CJC will_VM0 
have_VHI formulated_VVN a_AT0 socialist_AJ0 system_NN1 of_PRF laws_NN2 
with_PRP Chinese_AJ0 characteristics_NN2 by_PRP the_AT0 year_NN1 2010_CRD 
._PUN 
We_PNP must_VM0 see_VVI to_PRP it_PNP that_CJT all_DT0 people_NN0 are_VBB 
equal_AJ0 before_PRP the_AT0 law_NN1 ._PUN 
We_PNP should_VM0 tighten_VVI supervision_NN1 over_PRP law_NN1 enforcement_NN1 
,_PUN promote_VVB the_AT0 exercise_NN1 of_PRF administrative_AJ0 functions_NN2 
according_PRP to_PRP law_NN1 ,_PUN safeguard_VVB judicial_AJ0 justice_NN1 
and_CJC raise_VVB the_AT0 level_NN1 of_PRF law_NN1 enforcement_NN1 so_CJS 
that_CJS laws_NN2 are_VBB strictly_AV0 implemented_VVN ._PUN 
We_PNP must_VM0 safeguard_VVI the_AT0 uniformity_NN1 and_CJC sanctity_NN1 
of_PRF the_AT0 legal_AJ0 system_NN1 and_CJC prevent_VVB or_CJC overcome_VVB 
local_AJ0 and_CJC departmental_AJ0 protectionism_NN1 ._PUN 
We_PNP will_VM0 extend_VVI and_CJC standardize_VVI legal_AJ0 services_NN2 
and_CJC provide_VVI effective_AJ0 legal_AJ0 aid_NN1 ._PUN 
We_PNP should_VM0 give_VVI more_DT0 publicity_NN1 to_PRP the_AT0 legal_AJ0 
system_NN1 so_CJS that_CJS the_AT0 people_NN0 are_VBB better_AV0 educated_VVN 
in_PRP law.In_NN0 particular_AJ0 ,_PUN we_PNP will_VM0 enhance_VVI the_AT0 
public_AJ0 servants_NN2 '_POS awareness_NN1 of_PRF law_NN1 and_CJC their_DPS 
ability_NN1 to_TO0 perform_VVI their_DPS official_AJ0 duties_NN2 according_PRP 
to_PRP law_NN1 ._PUN 
Party_NN1 members_NN2 and_CJC cadres_NN2 ,_PUN especially_AV0 leading_AJ0 
cadres_NN2 ,_PUN should_VM0 play_VVI an_AT0 exemplary_AJ0 role_NN1 in_PRP 
abiding_VVG by_PRP the_AT0 Constitution_NN1 and_CJC other_AJ0 laws_NN2 ._PUN 
3_CRD ._PUN 
Reform_NN1 and_CJC improve_VVB the_AT0 Party_NN1 's_POS style_NN1 of_PRF 
leadership_NN1 and_CJC governance_NN1 ._PUN 
This_DT0 is_VBZ a_AT0 matter_NN1 of_PRF overall_AJ0 significance_NN1 to_PRP 
improving_VVG socialist_AJ0 democracy_NN1 ._PUN 
Leadership_NN1 by_PRP the_AT0 Party_NN1 mainly_AV0 refers_VVZ to_PRP its_DPS 
political_AJ0 ,_PUN ideological_AJ0 and_CJC organizational_AJ0 
leadership.The_NN0 Party_NN1 exercises_VVZ leadership_NN1 over_PRP the_AT0 
state_NN1 and_CJC society_NN1 by_PRP formulating_VVG major_AJ0 principles_NN2 
and_CJC policies_NN2 ,_PUN making_VVG suggestions_NN2 on_PRP legislation_NN1 
,_PUN recommending_VVG cadres_NN2 for_PRP important_AJ0 positions_NN2 ,_PUN 
conducting_VVG ideological_AJ0 publicity_NN1 ,_PUN giving_VVG play_NN1 to_PRP 
the_AT0 role_NN1 of_PRF Party_NN1 organizations_NN2 and_CJC members_NN2 
and_CJC persisting_VVG in_PRP exercising_VVG state_NN1 power_NN1 according_PRP 
to_PRP law_NN1 ._PUN 
Party_NN1 committees_NN2 ,_PUN playing_VVG the_AT0 role_NN1 as_PRP the_AT0 
core_NN1 of_PRF leadership_NN1 among_PRP all_DT0 other_AJ0 organizations_NN2 
at_PRP corresponding_AJ0 levels_NN2 ,_PUN should_VM0 concentrate_VVI on_PRP 
handling_VVG important_AJ0 matters_NN2 and_CJC support_VVI those_DT0 
organizations_NN2 in_PRP assuming_VVG their_DPS responsibilities_NN2 
independently_AV0 and_CJC making_VVG concerted_AJ0 efforts_NN2 in_PRP 
their_DPS work_NN1 ._PUN 
We_PNP will_VM0 further_AV0 reform_VVI and_CJC improve_VVI the_AT0 Party_NN1 
's_VBZ working_VVG organs_NN2 and_CJC mechanisms_NN2 ._PUN 
Acting_VVG on_PRP the_AT0 principle_NN1 that_CJT the_AT0 Party_NN1 
commands_VVZ the_AT0 overall_AJ0 situation_NN1 and_CJC coordinates_NN2 the_AT0 
efforts_NN2 of_PRF all_DT0 quarters_NN2 ,_PUN we_PNP will_VM0 standardize_VVI 
relations_NN2 between_PRP Party_NN1 committees_NN2 on_PRP the_AT0 one_CRD 
hand_NN1 and_CJC people_NN0 's_POS congresses_NN2 ,_PUN governments_NN2 ,_PUN 
CPPCC_NP0 committees_NN2 and_CJC mass_AJ0 organizations_NN2 on_PRP the_AT0 
other.We_NN0 will_VM0 support_VVI people_NN0 's_POS congresses_NN2 in_PRP 
performing_VVG their_DPS functions_NN2 as_CJS organs_NN2 of_PRF state_NN1 
power_NN1 according_PRP to_PRP law_NN1 ,_PUN in_PRP ensuring_VVG that_CJT 
the_AT0 Party_NN1 's_POS views_NN2 become_VVB the_AT0 will_NN1 of_PRF the_AT0 
state_NN1 and_CJC that_CJT candidates_NN2 recommended_VVN by_PRP Party_NN1 
organizations_NN2 become_VVB leading_AJ0 cadres_NN2 of_PRF the_AT0 organs_NN2 
of_PRF state_NN1 power_NN1 through_PRP legal_AJ0 procedures_NN2 ,_PUN and_CJC 
in_PRP exercising_VVG supervision_NN1 over_AV0 them.We_NN0 will_VM0 
support_VVI the_AT0 government_NN1 in_PRP fulfilling_VVG its_DPS legal_AJ0 
functions_NN2 and_CJC performing_VVG its_DPS official_AJ0 duties_NN2 
according_PRP to_PRP law.We_NN0 will_VM0 support_VVI CPPCC_NP0 committees_NN2 
in_PRP performing_VVG their_DPS functions_NN2 by_PRP centering_VVG on_PRP 
the_AT0 two_CRD major_AJ0 subjects_NN2 of_PRF unity_NN1 and_CJC democracy_NN1 
._PUN 
We_PNP will_VM0 strengthen_VVI the_AT0 Party_NN1 's_POS leadership_NN1 
over_PRP trade_NN1 unions_NN2 ,_PUN the_AT0 Communist_AJ0 Youth_NN1 League_NN1 
organizations_NN2 ,_PUN women_NN2 's_POS federations_NN2 and_CJC other_AJ0 
mass_AJ0 organizations_NN2 and_CJC support_VVB them_PNP in_PRP working_VVG 
according_PRP to_PRP law_NN1 and_CJC their_DPS own_DT0 constitutions_NN2 
and_CJC acting_VVG as_PRP a_AT0 bridge_NN1 between_PRP the_AT0 Party_NN1 
and_CJC the_AT0 people_NN0 ._PUN 
4_CRD ._PUN 
Reform_NN1 and_CJC improve_VVB the_AT0 decision-making_AJ0 mechanism_NN1 ._PUN 
Correct_AJ0 decision-making_NN1 is_VBZ an_AT0 important_AJ0 prerequisite_NN1 
for_PRP success_NN1 in_PRP all_DT0 work_VVB ._PUN 
We_PNP will_VM0 improve_VVI the_AT0 decision-making_AJ0 mechanism_NN1 by_PRP 
which_DTQ decision-makers_NN2 will_VM0 go_VVI deep_AV0 among_PRP the_AT0 
people_NN0 and_CJC get_VVI to_TO0 know_VVI how_AVQ they_PNP are_VBB faring_VVG 
,_PUN reflect_VVB their_DPS will_NN1 ,_PUN pool_NN1 their_DPS wisdom_NN1 
and_CJC value_NN1 their_DPS resources_NN2 ,_PUN putting_VVG 
decision-making_NN1 on_PRP a_AT0 more_AV0 scientific_AJ0 and_CJC 
democratic_AJ0 basis_NN1 ._PUN 
Decision-making_AJ0 organs_NN2 at_PRP all_DT0 levels_NN2 should_VM0 
improve_VVI the_AT0 rules_NN2 and_CJC procedures_NN2 for_PRP taking_VVG 
major_AJ0 policy_NN1 decisions_NN2 ,_PUN establish_VVB a_AT0 system_NN1 of_PRF 
reporting_VVG social_AJ0 conditions_NN2 and_CJC public_NN1 opinion_NN1 ,_PUN 
a_AT0 system_NN1 of_PRF keeping_VVG the_AT0 public_NN1 informed_VVN and_CJC 
a_AT0 system_NN1 of_PRF public_AJ0 hearings_NN2 on_PRP major_AJ0 issues_NN2 
closely_AV0 related_VVN to_PRP the_AT0 interests_NN2 of_PRF the_AT0 people_NN0 
,_PUN perfect_VVB the_AT0 expert_NN1 consulting_NN1 system_NN1 and_CJC 
implement_VVB a_AT0 verification_NN1 system_NN1 and_CJC a_AT0 
responsibility_NN1 system_NN1 in_PRP making_VVG policy_NN1 decisions_NN2 
with_PRP a_PRP view_PRP to_PRP preventing_VVG arbitrary_AJ0 
decision-making_NN1 ._PUN 
5_CRD ._PUN 
Deepen_VVB administrative_AJ0 restructuring_NN1 ._PUN 
We_PNP should_VM0 further_AV0 change_VVI the_AT0 functions_NN2 of_PRF the_AT0 
government_NN1 ,_PUN improve_VVB the_AT0 methods_NN2 of_PRF management_NN1 
,_PUN introduce_VVB e-government_NN1 ,_PUN uplift_NN1 administrative_AJ0 
efficiency_NN1 and_CJC reduce_VVB costs_NN2 so_AV0 as_AV0 to_TO0 form_VVI 
an_AT0 administrative_AJ0 system_NN1 featuring_VVG standardized_AJ0 
behaviors_NN2 ,_PUN coordinated_AJ0 operation_NN1 ,_PUN fairness_NN1 and_CJC 
transparency_NN1 ,_PUN honesty_NN1 and_CJC high_AJ0 efficiency_NN1 ._PUN 
We_PNP should_VM0 standardize_VVI the_AT0 functions_NN2 and_CJC powers_NN2 
of_PRF the_AT0 Central_AJ0 Government_NN1 and_CJC local_AJ0 authorities_NN2 
according_PRP to_PRP law_NN1 and_CJC properly_AV0 handle_VVB relations_NN2 
between_PRP the_AT0 departments_NN2 directly_AV0 under_PRP the_AT0 Central_AJ0 
Government_NN1 and_CJC the_AT0 local_AJ0 governments_NN2 ._PUN 
Following_VVG the_AT0 principle_NN1 of_PRF simplification_NN1 ,_PUN 
uniformity_NN1 and_CJC efficiency_NN1 and_CJC meeting_VVG the_AT0 
requirements_NN2 of_PRF coordination_NN1 in_PRP decision-making_NN1 ,_PUN 
execution_NN1 and_CJC supervision_NN1 ,_PUN we_PNP will_VM0 continue_VVI 
to_TO0 promote_VVI the_AT0 restructuring_NN1 of_PRF government_NN1 
departments_NN2 ,_PUN standardize_VVB their_DPS functions_NN2 in_PRP a_AT0 
scientific_AJ0 manner_NN1 ,_PUN rationalize_VVB their_DPS set-ups_NN2 ,_PUN 
and_CJC optimize_VVB their_DPS composition_NN1 in_AV0 order_AV0 to_TO0 
delimit_VVI the_AT0 structures_NN2 and_CJC sizes_NN2 statutorily_AV0 and_CJC 
solve_VVB the_AT0 problems_NN2 of_PRF too_AV0 many_DT0 levels_NN2 ,_PUN 
overlapping_VVG functions_NN2 ,_PUN overstaffing_NN1 ,_PUN divorce_VVB 
between_PRP powers_NN2 and_CJC responsibilities_NN2 and_CJC duplicate_AJ0 
law_NN1 enforcement_NN1 ._PUN 
We_PNP will_VM0 reform_VVI the_AT0 management_NN1 system_NN1 of_PRF 
institutions_NN2 in_PRP accordance_PRP with_PRP the_AT0 principle_NN1 of_PRF 
separating_VVG the_AT0 functions_NN2 of_PRF government_NN1 from_PRP those_DT0 
of_PRF institutions_NN2 ._PUN 
6_CRD ._PUN 
Promote_VVB the_AT0 reform_NN1 of_PRF the_AT0 judicial_AJ0 system_NN1 ._PUN 
A_AT0 socialist_AJ0 judicial_AJ0 system_NN1 must_VM0 guarantee_VVI 
fairness_NN1 and_CJC justice_NN1 in_PRP the_AT0 whole_AJ0 society_NN1 ._PUN 
In_PRP accordance_PRP with_PRP the_AT0 requirements_NN2 of_PRF judicial_AJ0 
justice_NN1 and_CJC strict_AJ0 law_NN1 enforcement_NN1 ,_PUN we_PNP should_VM0 
improve_VVI the_AT0 setups_NN2 of_PRF judicial_AJ0 organs_NN2 ,_PUN the_AT0 
delimitation_NN1 of_PRF their_DPS functions_NN2 and_CJC powers_NN2 and_CJC 
their_DPS management_NN1 systems_NN2 so_AV0 as_AV0 to_TO0 form_VVI a_AT0 
sound_AJ0 judicial_AJ0 system_NN1 featuring_VVG clearly_AV0 specified_VVN 
powers_NN2 and_CJC responsibilities_NN2 ,_PUN mutual_AJ0 coordination_NN1 
and_CJC restraint_NN1 and_CJC highly_AV0 efficient_AJ0 operation_NN1 ._PUN 
We_PNP should_VM0 institutionally_AV0 ensure_VVI that_CJT the_AT0 judicial_AJ0 
and_CJC procuratorial_AJ0 organs_NN2 are_VBB in_PRP a_AT0 position_NN1 to_TO0 
exercise_VVI adjudicative_AJ0 and_CJC procuratorial_AJ0 powers_NN2 
independently_AV0 and_CJC impartially_AV0 according_PRP to_PRP law_NN1 ._PUN 
We_PNP should_VM0 improve_VVI judicial_AJ0 proceedings_NN2 and_CJC protect_VVI 
the_AT0 legitimate_AJ0 rights_NN2 and_CJC interests_NN2 of_PRF citizens_NN2 
and_CJC legal_AJ0 persons_NN2 ._PUN 
We_PNP should_VM0 solve_VVI the_AT0 problem_NN1 of_PRF difficult_AJ0 
enforcement_NN1 of_PRF judgments_NN2 ._PUN 
We_PNP should_VM0 reform_VVI the_AT0 working_AJ0 mechanisms_NN2 of_PRF 
judicial_AJ0 organs_NN2 and_CJC the_AT0 management_NN1 system_NN1 of_PRF 
their_DPS human_NN1 ,_PUN financial_AJ0 and_CJC material_NN1 resources_NN2 
and_CJC gradually_AV0 separate_VVB their_DPS judicial_AJ0 adjudication_NN1 
and_CJC procuratorial_AJ0 work_NN1 from_PRP their_DPS administrative_AJ0 
affairs_NN2 ._PUN 
We_PNP will_VM0 tighten_VVI supervision_NN1 over_PRP the_AT0 judicial_AJ0 
work_NN1 and_CJC punish_VVB corruption_NN1 in_PRP this_DT0 field_NN1 ._PUN 
We_PNP will_VM0 build_VVI up_AVP a_AT0 contingent_NN1 of_PRF judicial_AJ0 
personnel_NN2 who_PNQ are_VBB politically_AV0 steadfast_AJ0 and_CJC 
professionally_AV0 competent_AJ0 ,_PUN have_VHB a_AT0 fine_AJ0 style_NN1 
of_PRF work_NN1 and_CJC enforce_VVB laws_NN2 impartially._NN0 7_CRD ._PUN 
Deepen_VVB the_AT0 reform_NN1 of_PRF the_AT0 cadre_NN1 and_CJC personnel_NN2 
system_NN1 ._PUN 
Efforts_NN2 should_VM0 be_VBI made_VVN to_TO0 form_VVI a_AT0 vigorous_AJ0 
personnel_NN2 mechanism_NN1 under_PRP which_DTQ we_PNP can_VM0 gather_VVI 
large_AJ0 numbers_NN2 of_PRF talented_AJ0 people_NN0 ,_PUN put_VVB them_PNP 
to_PRP the_AT0 best_AJS use_NN1 and_CJC get_VVB them_PNP prepared_VVN for_PRP 
both_AV0 promotion_NN1 and_CJC demotion_NN1 ,_PUN calling_VVG them_PNP to_PRP 
the_AT0 service_NN1 of_PRF the_AT0 Party_NN1 and_CJC state_NN1 ._PUN 
In_PRP reforming_VVG and_CJC perfecting_VVG the_AT0 cadre_NN1 and_CJC 
personnel_NN2 system_NN1 and_CJC improving_VVG the_AT0 system_NN1 of_PRF 
public_AJ0 servants_NN2 ,_PUN we_PNP should_VM0 focus_VVI on_PRP 
establishing_VVG a_AT0 sound_NN1 mechanism_NN1 of_PRF selection_NN1 ,_PUN 
appointment_NN1 ,_PUN management_NN1 and_CJC supervision_NN1 ,_PUN with_PRP 
a_PRP view_PRP to_PRP making_VVG it_PNP scientific_AJ0 ,_PUN democratic_AJ0 
and_CJC institutionalized_VVD ._PUN 
In_PRP the_AT0 matter_NN1 of_PRF cadre_NN1 selection_NN1 and_CJC 
appointment_NN1 ,_PUN Party_NN1 members_NN2 and_CJC ordinary_AJ0 people_NN0 
should_VM0 have_VHI more_DT0 right_NN1 to_TO0 know_VVI ,_PUN to_TO0 
participate_VVI ,_PUN to_TO0 choose_VVI and_CJC to_TO0 supervise_VVI ._PUN 
With_PRP regard_PRP to_PRP leading_AJ0 cadres_NN2 of_PRF the_AT0 Party_NN1 
and_CJC government_NN1 ,_PUN it_PNP is_VBZ necessary_AJ0 to_TO0 implement_VVI 
the_AT0 system_NN1 of_PRF fixed_AJ0 tenures_NN2 ,_PUN the_AT0 system_NN1 
of_PRF resignation_NN1 and_CJC the_AT0 system_NN1 of_PRF accountability_NN1 
for_PRP neglect_NN1 of_PRF supervisory_AJ0 duty_NN1 or_CJC the_AT0 use_NN1 
of_PRF the_AT0 wrong_AJ0 person_NN1 ._PUN 
It_PNP is_VBZ necessary_AJ0 to_TO0 improve_VVI the_AT0 system_NN1 of_PRF 
giving_VVG cadres_NN2 both_AV0 positions_NN2 and_CJC ranks_NN2 and_CJC 
establish_VVB an_AT0 incentive_NN1 and_CJC guarantee_VVB mechanism_NN1 for_PRP 
them_PNP ._PUN 
We_PNP should_VM0 explore_VVI and_CJC improve_VVI the_AT0 system_NN1 of_PRF 
classified_AJ0 management_NN1 of_PRF cadres_NN2 and_CJC personnel_NN2 in_PRP 
Party_NN1 and_CJC government_NN1 organs_NN2 ,_PUN institutions_NN2 and_CJC 
enterprises_NN2 ._PUN 
We_PNP should_VM0 reform_VVI and_CJC improve_VVI the_AT0 system_NN1 of_PRF 
dual_AJ0 control_NN1 over_PRP cadres_NN2 ._PUN 
We_PNP should_VM0 break_VVI with_PRP the_AT0 notions_NN2 and_CJC practices_NN2 
of_PRF overstressing_VVG seniority_NN1 in_PRP the_AT0 matter_NN1 of_PRF 
selection_NN1 and_CJC appointment_NN1 ,_PUN encourage_VVB the_AT0 rational_AJ0 
flow_NN1 of_PRF trained_AJ0 people_NN0 and_CJC create_VVB a_AT0 sound_NN1 
environment_NN1 which_DTQ makes_VVZ it_PNP possible_AJ0 for_PRP 
outstanding_AJ0 people_NN0 to_TO0 come_VVI to_PRP the_AT0 fore_NN1 in_PRP 
all_DT0 fields_NN2 ._PUN 
8_CRD ._PUN 
Tighten_VVB the_AT0 restraint_NN1 on_PRP and_CJC supervision_NN1 over_PRP 
the_AT0 use_NN1 of_PRF power_NN1 ._PUN 
We_PNP should_VM0 establish_VVI a_AT0 mechanism_NN1 for_PRP the_AT0 
exercise_NN1 of_PRF power_NN1 featuring_VVG reasonable_AJ0 structure_NN1 ,_PUN 
scientific_AJ0 distribution_NN1 ,_PUN rigorous_AJ0 procedures_NN2 and_CJC 
effective_AJ0 restraint_NN1 so_AV0 as_AV0 to_TO0 tighten_VVI supervision_NN1 
over_PRP power_NN1 in_PRP terms_PRP of_PRP decision-making_NN1 ,_PUN 
execution_NN1 and_CJC other_AJ0 links_NN2 and_CJC ensure_VVB that_CJT the_AT0 
power_NN1 entrusted_VVN to_PRP us_PNP by_PRP the_AT0 people_NN0 is_VBZ 
truly_AV0 exercised_VVN for_PRP their_DPS benefits_NN2 ._PUN 
We_PNP should_VM0 focus_VVI on_PRP tightening_AJ0 supervision_NN1 over_PRP 
leading_AJ0 cadres_NN2 and_CJC especially_AV0 principal_AJ0 ones_NN2 ,_PUN 
stepping_VVG up_AVP supervision_NN1 over_PRP the_AT0 management_NN1 and_CJC 
use_NN1 of_PRF human_NN1 ,_PUN financial_AJ0 and_CJC material_NN1 
resources_NN2 ._PUN 
We_PNP should_VM0 tighten_VVI internal_AJ0 supervision_NN1 of_PRF leading_AJ0 
groups_NN2 and_CJC improve_VVB the_AT0 procedures_NN2 for_PRP deciding_VVG 
on_PRP important_AJ0 matters_NN2 and_CJC the_AT0 appointment_NN1 or_CJC 
dismissal_NN1 of_PRF cadres_NN2 in_PRP important_AJ0 positions_NN2 ._PUN 
We_PNP should_VM0 reform_VVI and_CJC improve_VVI the_AT0 system_NN1 of_PRF 
Party_NN1 discipline_NN1 inspection_NN1 and_CJC introduce_VVB and_CJC 
improve_VVB the_AT0 system_NN1 of_PRF inspection_NN1 tours_NN2 ._PUN 
We_PNP should_VM0 give_VVI play_NN1 to_PRP the_AT0 role_NN1 of_PRF 
judicial_AJ0 ,_PUN administrative_AJ0 supervision_NN1 and_CJC auditing_VVG 
organs_NN2 and_CJC other_AJ0 functional_AJ0 departments_NN2 ._PUN 
We_PNP should_VM0 implement_VVI the_AT0 system_NN1 under_PRP which_DTQ 
leading_AJ0 cadres_NN2 report_VVB in_PRP various_AJ0 ways_NN2 on_PRP their_DPS 
work_NN1 and_CJC their_DPS efforts_NN2 to_TO0 perform_VVI their_DPS duties_NN2 
honestly_AV0 ,_PUN and_CJC improve_VVI the_AT0 systems_NN2 of_PRF 
reporting_VVG on_PRP important_AJ0 matters_NN2 ,_PUN of_PRF making_VVG 
inquiries_NN2 and_CJC of_PRF democratic_AJ0 appraisal_NN1 ._PUN 
We_PNP should_VM0 conscientiously_AV0 implement_VVI the_AT0 system_NN1 of_PRF 
making_VVG government_NN1 affairs_NN2 known_VVN to_PRP the_AT0 public_NN1 
._PUN 
We_PNP should_VM0 tighten_VVI organizational_AJ0 and_CJC democratic_AJ0 
supervision_NN1 and_CJC give_VVI play_NN1 to_PRP the_AT0 supervisory_AJ0 
function_NN1 of_PRF the_AT0 media_NN0 ._PUN 
9_CRD ._PUN 
Maintain_VVB social_AJ0 stability_NN1 ._PUN 
To_TO0 accomplish_VVI the_AT0 heavy_AJ0 tasks_NN2 of_PRF reform_NN1 and_CJC 
development_NN1 ,_PUN we_PNP must_VM0 have_VHI a_AT0 harmonious_AJ0 and_CJC 
stable_AJ0 social_AJ0 climate_NN1 for_PRP a_AT0 long_AJ0 time_NN1 to_TO0 
come_VVI ._PUN 
Party_NN1 committees_NN2 and_CJC governments_NN2 at_PRP all_DT0 levels_NN2 
should_VM0 enthusiastically_AV0 help_VVI the_AT0 people_NN0 solve_VVB 
practical_AJ0 problems_NN2 they_PNP may_VM0 confront_VVI in_PRP their_DPS 
work_NN1 and_CJC life_NN1 ._PUN 
They_PNP must_VM0 carry_VVI out_AVP in-depth_AJ0 investigations_NN2 and_CJC 
study_NN1 ,_PUN strengthen_VVB ideological_AJ0 and_CJC political_AJ0 work_NN1 
in_PRP light_PRP of_PRP different_AJ0 cases_NN2 ,_PUN and_CJC employ_VVB 
economic_AJ0 ,_PUN administrative_AJ0 and_CJC legal_AJ0 means_NN0 to_TO0 
handle_VVI the_AT0 contradictions_NN2 among_PRP the_AT0 people_NN0 
properly_AV0 ,_PUN those_DT0 involving_VVG their_DPS immediate_AJ0 
interests_NN2 in_AV0 particular_AV0 ,_PUN so_AV0 as_AV0 to_TO0 maintain_VVI 
stability_NN1 and_CJC unity_NN1 ._PUN 
It_PNP is_VBZ essential_AJ0 to_TO0 improve_VVI procuratorial_AJ0 ,_PUN 
judicial_AJ0 and_CJC public_AJ0 security_NN1 work_NN1 ,_PUN cracking_VVG 
down_AVP on_PRP criminal_AJ0 activities_NN2 according_PRP to_PRP law_NN1 ,_PUN 
guarding_VVG against_PRP and_CJC punishing_AJ0 crimes_NN2 committed_VVN by_PRP 
evil_AJ0 cult_NN1 gangs_NN2 and_CJC eliminating_VVG social_AJ0 evils_NN2 
so_AV0 as_AV0 to_TO0 ensure_VVI the_AT0 safety_NN1 of_PRF the_AT0 lives_NN2 
and_CJC property_NN1 of_PRF the_AT0 people_NN0 ._PUN 
We_PNP must_VM0 combine_VVI punishment_NN1 and_CJC prevention_NN1 ,_PUN 
with_PRP emphasis_NN1 on_PRP the_AT0 latter_DT0 ,_PUN take_VVB 
comprehensive_AJ0 measures_NN2 to_TO0 maintain_VVI law_NN1 and_CJC order_NN1 
and_CJC improve_VVI social_AJ0 management_NN1 so_AV0 as_AV0 to_TO0 keep_VVI 
public_AJ0 order_NN1 ._PUN 
We_PNP must_VM0 strengthen_VVI state_NN1 security_NN1 ,_PUN keeping_VVG 
vigilance_NN1 against_PRP infiltrative_AJ0 ,_PUN subversive_AJ0 and_CJC 
separatist_AJ0 activities_NN2 by_PRP hostile_AJ0 forces_NN2 at_PRP home_NN1 
and_CJC abroad_AV0 ._PUN 
Socialist_AJ0 democracy_NN1 enjoys_VVZ strong_AJ0 vitality_NN1 and_CJC 
superiority_NN1 ._PUN 
The_AT0 CPC_NP0 and_CJC the_AT0 Chinese_AJ0 people_NN0 have_VHB full_AJ0 
confidence_NN1 in_PRP the_AT0 road_NN1 to_PRP political_AJ0 development_NN1 
they_PNP have_VHB chosen_VVN and_CJC will_VM0 press_VVI ahead_AV0 with_PRP 
political_AJ0 development_NN1 under_PRP socialism_NN1 with_PRP Chinese_AJ0 
characteristics_NN2 ._PUN 
VI_CRD ._PUN 
Cultural_AJ0 Development_NN1 and_CJC Restructuring_VVG To_TO0 build_VVI a_AT0 
well-off_AJ0 society_NN1 in_PRP an_AT0 all-round_AJ0 way_NN1 calls_VVZ for_PRP 
major_AJ0 efforts_NN2 to_TO0 develop_VVI socialist_AJ0 culture_NN1 and_CJC 
spiritual_AJ0 civilization_NN1 ._PUN 
In_PRP the_AT0 present-day_AJ0 world_NN1 ,_PUN culture_NN1 is_VBZ 
interactive_AJ0 with_PRP economic_AJ0 and_CJC political_AJ0 activities_NN2 
,_PUN and_CJC its_DPS status_NN1 and_CJC functions_NN2 are_VBB becoming_VVG 
more_AV0 and_CJC more_AV0 outstanding_AJ0 in_PRP the_AT0 competition_NN1 
in_PRP overall_AJ0 national_AJ0 strength_NN1 ._PUN 
The_AT0 power_NN1 of_PRF culture_NN1 is_VBZ deeply_AV0 rooted_VVN in_PRP 
the_AT0 vitality_NN1 ,_PUN creativity_NN1 and_CJC cohesion_NN1 of_PRF a_AT0 
nation_NN1 ._PUN 
All_DT0 Party_NN1 members_NN2 must_VM0 fully_AV0 understand_VVI the_AT0 
strategic_AJ0 significance_NN1 of_PRF cultural_AJ0 development_NN1 and_CJC 
make_VVB socialist_AJ0 culture_NN1 develop_VVB and_CJC flourish_NN1 ._PUN 
1_CRD ._PUN 
Keep_VVB the_AT0 orientation_NN1 of_PRF advanced_AJ0 culture_NN1 firmly_AV0 
in_PRP hand_NN1 ._PUN 
In_PRP contemporary_AJ0 China_NP0 ,_PUN to_TO0 develop_VVI advanced_AJ0 
culture_NN1 means_VVZ to_TO0 develop_VVI national_AJ0 ,_PUN scientific_AJ0 
and_CJC popular_AJ0 socialist_AJ0 culture_NN1 geared_VVN to_PRP the_AT0 
needs_NN2 of_PRF modernization_NN1 ,_PUN of_PRF the_AT0 world_NN1 and_CJC 
of_PRF the_AT0 future_NN1 so_AV0 as_AV0 to_TO0 enrich_VVI people_NN0 's_POS 
mental_AJ0 world_NN1 and_CJC reinforce_VVI their_DPS mental_AJ0 strength_NN1 
._PUN 
We_PNP must_VM0 uphold_VVI Marxism-Leninism_NP0 ,_PUN Mao_NP0 Zedong_NP0 
Thought_VVD and_CJC Deng_NP0 Xiaoping_NP0 Theory_NN1 as_CJS our_DPS 
guidelines_NN2 in_PRP the_AT0 realm_NN1 of_PRF ideology_NN1 and_CJC have_VHB 
the_AT0 important_AJ0 thought_NN1 of_PRF Three_CRD Represents_VVZ in_PRP 
command_NN1 of_PRF the_AT0 development_NN1 of_PRF socialist_AJ0 culture_NN1 
._PUN 
We_PNP must_VM0 keep_VVI to_PRP the_AT0 orientation_NN1 of_PRF serving_VVG 
the_AT0 people_NN0 and_CJC socialism_NN1 and_CJC the_AT0 principle_NN1 of_PRF 
letting_VVG a_AT0 hundred_CRD flowers_NN2 blossom_NN1 and_CJC a_AT0 
hundred_CRD schools_NN2 of_PRF thought_NN1 contend_VVB and_CJC highlight_VVB 
the_AT0 themes_NN2 of_PRF the_AT0 times_NN2 while_CJS encouraging_AJ0 
diversity_NN1 ._PUN 
We_PNP should_VM0 continue_VVI to_PRP arm_NN1 people_NN0 with_PRP 
scientific_AJ0 theory_NN1 ,_PUN provide_VVB them_PNP with_PRP correct_AJ0 
media_NN0 guidance_NN1 ,_PUN imbue_VVB them_PNP with_PRP lofty_AJ0 ideals_NN2 
,_PUN and_CJC inspire_VVB them_PNP with_PRP excellent_AJ0 works_NN0 of_PRF 
literature_NN1 and_CJC art_NN1 ._PUN 
We_PNP must_VM0 exert_VVI ourselves_PNX to_TO0 develop_VVI advanced_AJ0 
culture_NN1 and_CJC support_VVI healthy_AJ0 and_CJC useful_AJ0 culture_NN1 
,_PUN changing_VVG what_DTQ is_VBZ backward_AV0 and_CJC resisting_VVG what_DTQ 
is_VBZ decadent_AJ0 ._PUN 
Literary_AJ0 and_CJC art_NN1 workers_NN2 should_VM0 go_VVI deep_AV0 among_PRP 
the_AT0 masses_NN2 and_CJC into_PRP the_AT0 thick_AJ0 of_PRF life_NN1 so_AV0 
as_AV0 to_TO0 contribute_VVI to_PRP the_AT0 people_NN0 more_DT0 works_NN0 
worthy_AJ0 of_PRF the_AT0 times_NN2 ._PUN 
The_AT0 press_NN1 ,_PUN publishing_VVG ,_PUN radio_NN1 ,_PUN film_NN1 and_CJC 
television_NN1 must_VM0 give_VVI correct_AJ0 guidance_NN1 to_PRP the_AT0 
public_NN1 ,_PUN and_CJC Internet_NP0 web_NN1 sites_NN2 should_VM0 serve_VVI 
as_AV0 important_AJ0 fronts_NN2 for_PRP spreading_VVG advanced_AJ0 culture_NN1 
._PUN 
Basing_VVG ourselves_PNX on_PRP the_AT0 practice_NN1 of_PRF reform_NN1 ,_PUN 
opening_VVG up_AVP and_CJC modernization_NN1 and_CJC keeping_VVG abreast_AJ0 
of_PRF the_AT0 latest_AJS developments_NN2 in_PRP world_NN1 culture_NN1 ,_PUN 
we_PNP must_VM0 carry_VVI forward_AV0 the_AT0 fine_AJ0 tradition_NN1 of_PRF 
our_DPS national_AJ0 culture_NN1 ,_PUN draw_VVB on_PRP the_AT0 strong_AJ0 
points_NN2 of_PRF other_AJ0 nations_NN2 and_CJC make_VVB innovations_NN2 
in_PRP content_NN1 and_CJC form_NN1 so_AV0 as_AV0 to_TO0 enhance_VVI the_AT0 
attraction_NN1 and_CJC appeal_NN1 of_PRF socialist_AJ0 culture_NN1 with_PRP 
Chinese_AJ0 characteristics_NN2 ._PUN 
2_CRD ._PUN 
Continue_VVB to_TO0 carry_VVI forward_AV0 and_CJC cultivate_VVI the_AT0 
national_AJ0 spirit_NN1 ._PUN 
National_AJ0 spirit_NN1 is_VBZ the_AT0 moral_AJ0 kingpin_NN1 on_PRP which_DTQ 
a_AT0 nation_NN1 relies_VVZ for_PRP survival_NN1 and_CJC development_NN1 ._PUN 
Without_PRP an_AT0 inspiring_AJ0 spirit_NN1 and_CJC lofty_AJ0 character_NN1 
,_PUN it_PNP is_VBZ impossible_AJ0 for_PRP a_AT0 nation_NN1 to_TO0 stand_VVI 
proudly_AV0 in_PRP the_AT0 family_NN1 of_PRF nations_NN2 ._PUN 
For_PRP more_DT0 than_CJS 5,000_CRD years_NN2 ,_PUN the_AT0 Chinese_AJ0 
nation_NN1 has_VHZ evolved_VVN a_AT0 great_AJ0 national_AJ0 spirit_NN1 
centering_VVG on_PRP patriotism_NN1 and_CJC featuring_VVG unity_NN1 and_CJC 
solidarity_NN1 ,_PUN love_NN1 of_PRF peace_NN1 ,_PUN industry_NN1 ,_PUN 
courage_NN1 and_CJC ceaseless_AJ0 self-improvement_NN1 ._PUN 
This_DT0 national_AJ0 spirit_NN1 has_VHZ been_VBN enriched_VVN in_PRP 
light_PRP of_PRP the_AT0 requirements_NN2 of_PRF the_AT0 times_NN2 and_CJC 
social_AJ0 development_NN1 by_PRP the_AT0 people_NN0 under_PRP the_AT0 
leadership_NN1 of_PRF our_DPS Party_NN1 over_AVP along_PRP period_NN1 of_PRF 
practice_NN1 ._PUN 
Confronted_VVN with_PRP interaction_NN1 of_PRF different_AJ0 thoughts_NN2 
and_CJC cultures_NN2 in_PRP the_AT0 world_NN1 ,_PUN we_PNP must_VM0 take_VVI 
it_PNP as_PRP a_AT0 crucial_AJ0 task_NN1 in_PRP our_DPS cultural_AJ0 
development_NN1 to_TO0 carry_VVI forward_AV0 and_CJC cultivate_VVI the_AT0 
national_AJ0 spirit_NN1 and_CJC incorporate_VVB it_PNP into_PRP our_DPS 
national_AJ0 education_NN1 and_CJC the_AT0 entire_AJ0 process_NN1 of_PRF 
building_VVG spiritual_AJ0 civilization_NN1 so_CJS that_CJS the_AT0 entire_AJ0 
people_NN0 are_VBB always_AV0 filled_VVN with_PRP an_AT0 enterprising_AJ0 
spirit_NN1 ._PUN 
3_CRD ._PUN 
Promote_VVB ideological_AJ0 and_CJC ethical_AJ0 progress_NN1 ._PUN 
Ruling_NN1 the_AT0 country_NN1 by_PRP law_NN1 and_CJC ruling_NN1 the_AT0 
country_NN1 by_PRP virtue_NN1 complement_VVB each_PNX other_PNX ._PUN 
It_PNP is_VBZ necessary_AJ0 to_TO0 establish_VVI a_AT0 socialist_AJ0 
ideological_AJ0 and_CJC ethical_AJ0 system_NN1 compatible_AJ0 with_PRP the_AT0 
socialist_AJ0 market_NN1 economy_NN1 and_CJC the_AT0 socialist_AJ0 legal_AJ0 
standard_NN1 and_CJC consistent_AJ0 with_PRP the_AT0 traditional_AJ0 
virtues_NN2 of_PRF the_AT0 Chinese_AJ0 nation_NN1 ._PUN 
We_PNP must_VM0 carry_VVI out_AVP intensive_AJ0 publicity_NN1 and_CJC 
education_NN1 in_PRP the_AT0 Party_NN1 's_POS basic_AJ0 theory_NN1 ,_PUN 
line_NN1 and_CJC program_NN1 and_CJC in_PRP the_AT0 important_AJ0 thought_NN1 
of_PRF Three_CRD Represents_VVZ ,_PUN and_CJC guide_VVB people_NN0 in_PRP 
fostering_VVG a_AT0 common_AJ0 ideal_AJ0 for_PRP socialism_NN1 with_PRP 
Chinese_AJ0 characteristics_NN2 ,_PUN correct_AJ0 world_NN1 outlook_NN1 ,_PUN 
views_NN2 on_PRP life_NN1 and_CJC values_NN2 ._PUN 
We_PNP must_VM0 carry_VVI out_AVP the_AT0 Program_NN1 for_PRP Improving_VVG 
Civic_AJ0 Morality_NN1 ,_PUN promote_VVB patriotism_NN1 and_CJC ,_PUN with_PRP 
serving_VVG the_AT0 people_NN0 at_PRP the_AT0 core_NN1 ,_PUN collectivism_NN1 
as_PRP the_AT0 principle_NN1 and_CJC honesty_NN1 as_PRP a_AT0 priority_NN1 
,_PUN intensify_VVB education_NN1 in_PRP social_AJ0 and_CJC professional_AJ0 
ethics_NN0 and_CJC family_NN1 virtues_NN2 and_CJC especially_AV0 intensify_VVB 
the_AT0 ideological_AJ0 and_CJC ethical_AJ0 improvement_NN1 among_PRP 
youth_NN1 so_AV0 as_AV0 to_TO0 guide_VVI people_NN0 in_PRP their_DPS 
pursuit_NN1 of_PRF higher_AJC ideological_AJ0 and_CJC ethical_AJ0 
standards_NN2 on_PRP the_AT0 basis_NN1 of_PRF observing_VVG the_AT0 basic_AJ0 
code_NN1 of_PRF conduct_NN1 ._PUN 
We_PNP must_VM0 strengthen_VVI and_CJC improve_VVI ideological_AJ0 and_CJC 
political_AJ0 work_NN1 and_CJC encourage_VVI popular_AJ0 participation_NN1 
in_PRP building_VVG spiritual_AJ0 civilization_NN1 ._PUN 
4_CRD ._PUN 
Develop_VVB education_NN1 and_CJC science_NN1 ._PUN 
Education_NN1 is_VBZ the_AT0 foundation_NN1 for_PRP scientific_AJ0 and_CJC 
technological_AJ0 advancement_NN1 and_CJC personnel_NN2 training.Playing_NN0 
a_AT0 vanguard_NN1 role_NN1 and_CJC having_VHG an_AT0 overall_NN1 bearing_VVG 
on_PRP the_AT0 modernization_NN1 drive_NN1 ,_PUN education_NN1 must_VM0 be_VBI 
placed_VVN on_PRP our_DPS development_NN1 agenda_NN1 as_PRP a_AT0 
strategic_AJ0 priority_NN1 ._PUN 
We_PNP must_VM0 carry_VVI out_AVP the_AT0 Party_NN1 's_POS education_NN1 
policy_NN1 that_CJT education_NN1 should_VM0 serve_VVI socialist_AJ0 
modernization_NN1 and_CJC the_AT0 people_NN0 and_CJC integrate_VVB itself_PNX 
with_PRP productive_AJ0 labor_NN1 and_CJC social_AJ0 practice_NN1 so_AV0 
as_AV0 to_TO0 train_VVI socialist_AJ0 builders_NN2 and_CJC successors_NN2 
featuring_VVG an_AT0 all-round_AJ0 development_NN1 in_PRP morality_NN1 ,_PUN 
intelligence_NN1 ,_PUN physique_NN1 and_CJC art_NN1 ._PUN 
We_PNP should_VM0 encourage_VVI innovation_NN1 in_PRP education_NN1 ,_PUN 
deepen_VVB its_DPS reform_NN1 ,_PUN optimize_VVB its_DPS structure_NN1 ,_PUN 
allocate_VVB its_DPS resources_NN2 rationally_AV0 ,_PUN raise_VVB its_DPS 
quality_NN1 and_CJC management_NN1 levels_NN2 and_CJC promote_VVB 
quality-oriented_AJ0 education_NN1 to_TO0 cultivate_VVI hundreds_CRD of_PRF 
millions_CRD of_PRF high-quality_AJ0 workers_NN2 ,_PUN tens_CRD of_PRF 
millions_CRD of_PRF specialized_AJ0 personnel_NN2 and_CJC a_AT0 great_AJ0 
number_NN1 of_PRF top-notch_AJ0 innovative_AJ0 personnel_NN2 ._PUN 
We_PNP should_VM0 build_VVI up_AVP the_AT0 ranks_NN2 of_PRF teachers_NN2 
and_CJC raise_VVB their_DPS professional_AJ0 ethics_NN0 and_CJC competence_NN1 
._PUN 
We_PNP should_VM0 continue_VVI to_TO0 make_VVI nine-year_AJ0 compulsory_AJ0 
education_NN1 universal_AJ0 across_PRP the_AT0 country_NN1 ,_PUN intensify_VVB 
vocational_AJ0 education_NN1 and_CJC training_NN1 ,_PUN develop_VVB 
continued_AJ0 education_NN1 and_CJC set_VVD up_AVP a_AT0 system_NN1 of_PRF 
life-long_AJ0 education_NN1 ._PUN 
We_PNP should_VM0 increase_VVI input_NN1 in_PRP education_NN1 ,_PUN give_VVB 
more_DT0 support_NN1 to_PRP rural_AJ0 education_NN1 ,_PUN and_CJC 
encourage_VVB nongovernmental_AJ0 sectors_NN2 to_TO0 run_VVI schools_NN2 ._PUN 
We_PNP should_VM0 improve_VVI the_AT0 state_NN1 policy_NN1 and_CJC system_NN1 
for_PRP aiding_VVG students_NN2 in_PRP straitened_AJ0 circumstances_NN2 ._PUN 
We_PNP should_VM0 formulate_VVI a_AT0 long-term_AJ0 program_NN1 for_PRP 
scientific_AJ0 and_CJC technological_AJ0 development_NN1 ._PUN 
We_PNP should_VM0 step_VVI up_AVP the_AT0 development_NN1 of_PRF 
infrastructure_NN1 for_PRP research_NN1 ._PUN 
We_PNP should_VM0 disseminate_VVI science_NN1 and_CJC promote_VVI the_AT0 
scientific_AJ0 spirit_NN1 ._PUN 
We_PNP must_VM0 lay_VVI equal_AJ0 stress_NN1 on_PRP social_AJ0 sciences_NN2 
and_CJC natural_AJ0 sciences_NN2 and_CJC give_VVB full_AJ0 play_NN1 to_PRP 
the_AT0 important_AJ0 role_NN1 of_PRF philosophy_NN1 and_CJC other_AJ0 
social_AJ0 sciences_NN2 in_PRP economic_AJ0 and_CJC social_AJ0 development_NN1 
._PUN 
It_PNP is_VBZ essential_AJ0 to_TO0 create_VVI an_AT0 atmosphere_NN1 in_PRP 
society_NN1 at_AV0 large_AV0 favorable_AJ0 for_PRP respecting_VVG and_CJC 
promoting_VVG science_NN1 ,_PUN encouraging_AJ0 innovation_NN1 and_CJC 
opposing_AJ0 superstition_NN1 and_CJC pseudo-science._AJ0 5_CRD ._PUN 
Develop_VVB cultural_AJ0 undertakings_NN2 and_CJC industry_NN1 ._PUN 
In_PRP developing_VVG cultural_AJ0 undertakings_NN2 and_CJC industry_NN1 ,_PUN 
it_PNP is_VBZ imperative_AJ0 to_TO0 meet_VVI the_AT0 requirements_NN2 of_PRF 
developing_AJ0 advanced_AJ0 culture_NN1 and_CJC always_AV0 place_VVB 
social_AJ0 effects_NN2 in_PRP the_AT0 first_ORD place_NN1 ._PUN 
The_AT0 state_NN1 supports_NN2 and_CJC protects_VVZ public_AJ0 cultural_AJ0 
undertakings_NN2 and_CJC encourages_VVZ them_PNP to_TO0 enhance_VVI their_DPS 
vigor_NN1 for_PRP self-development_NN1 ._PUN 
We_PNP must_VM0 continue_VVI to_TO0 improve_VVI the_AT0 policies_NN2 and_CJC 
measures_NN2 for_PRP the_AT0 development_NN1 of_PRF public_AJ0 cultural_AJ0 
undertakings.We_NN0 must_VM0 give_VVI our_DPS support_NN1 to_PRP the_AT0 
major_AJ0 news_NN1 media_NN0 and_CJC research_NN1 institutions_NN2 of_PRF 
social_AJ0 sciences_NN2 of_PRF the_AT0 Party_NN1 and_CJC state_NN1 ,_PUN 
to_PRP the_AT0 major_AJ0 cultural_AJ0 projects_NN2 and_CJC art_NN1 schools_NN2 
and_CJC troupes_NN2 that_CJT are_VBB up_PRP to_PRP national_AJ0 standards_NN2 
and_CJC embody_VVB national_AJ0 characteristics_NN2 ,_PUN to_PRP the_AT0 
protection_NN1 of_PRF major_AJ0 cultural_AJ0 heritage_NN1 and_CJC 
outstanding_AJ0 folk_NN0 arts_NN2 ,_PUN and_CJC to_PRP the_AT0 cultural_AJ0 
development_NN1 in_PRP the_AT0 old_AJ0 revolutionary_AJ0 base_NN1 areas_NN2 
,_PUN areas_NN2 inhabited_VVN by_PRP ethnic_AJ0 minorities_NN2 ,_PUN 
remote_AJ0 areas_NN2 ,_PUN impoverished_AJ0 areas_NN2 and_CJC the_AT0 
central_AJ0 and_CJC western_AJ0 regions_NN2 of_PRF the_AT0 country_NN1 ._PUN 
We_PNP should_VM0 strengthen_VVI cultural_AJ0 infrastructure_NN1 and_CJC 
boost_VVI various_AJ0 types_NN2 of_PRF popular_AJ0 culture_NN1 ._PUN 
We_PNP should_VM0 promote_VVI the_AT0 reform_NN1 and_CJC development_NN1 
of_PRF health_NN1 and_CJC sports_NN2 undertakings_NN2 and_CJC carry_VVB on_AVP 
the_AT0 nationwide_AJ0 fitness_NN1 campaign_NN1 to_TO0 improve_VVI the_AT0 
physique_NN1 of_PRF the_AT0 entire_AJ0 people_NN0 ._PUN 
We_PNP should_VM0 make_VVI the_AT0 2008_CRD Olympics_NN2 a_AT0 success_NN1 
._PUN 
Developing_VVG the_AT0 cultural_AJ0 industry_NN1 is_VBZ an_AT0 important_AJ0 
avenue_NN1 to_PRP enriching_VVG socialist_AJ0 culture_NN1 in_PRP the_AT0 
market_NN1 economy_NN1 and_CJC to_PRP meeting_VVG the_AT0 spiritual_AJ0 
and_CJC cultural_AJ0 needs_NN2 of_PRF the_AT0 people_NN0 ._PUN 
It_PNP is_VBZ essential_AJ0 to_TO0 improve_VVI policies_NN2 toward_PRP the_AT0 
cultural_AJ0 industry_NN1 ,_PUN support_VVB its_DPS development_NN1 and_CJC 
enhance_VVB its_DPS overall_AJ0 strength_NN1 and_CJC competitiveness_NN1 ._PUN 
6_CRD ._PUN 
Continue_VVB to_TO0 deepen_VVI cultural_AJ0 restructuring_NN1 ._PUN 
It_PNP is_VBZ necessary_AJ0 to_TO0 push_VVI forward_AV0 cultural_AJ0 
restructuring_NN1 in_PRP light_PRP of_PRP the_AT0 characteristics_NN2 of_PRF 
the_AT0 development_NN1 of_PRF socialist_AJ0 spiritual_AJ0 civilization_NN1 
and_CJC laws_NN2 governing_VVG it_PNP and_CJC in_PRP response_PRP to_PRP 
the_AT0 needs_NN2 of_PRF the_AT0 growing_AJ0 socialist_AJ0 market_NN1 
economy_NN1 ._PUN 
We_PNP must_VM0 lose_VVI no_AT0 time_NN1 in_PRP working_VVG out_AVP 
overall_AV0 planning_VVG for_PRP cultural_AJ0 restructuring_NN1 ._PUN 
We_PNP must_VM0 integrate_VVI the_AT0 deepening_AJ0 of_PRF reform_NN1 with_PRP 
structural_AJ0 adjustment_NN1 and_CJC promotion_NN1 of_PRF development_NN1 
and_CJC straighten_VVB out_AVP the_AT0 relationship_NN1 between_PRP the_AT0 
government_NN1 and_CJC cultural_AJ0 enterprises_NN2 and_CJC 
institutions.We_NN0 must_VM0 build_VVI up_AVP a_AT0 legal_AJ0 system_NN1 
concerning_PRP culture_NN1 and_CJC intensify_VVB macro-control.We_NN0 
should_VM0 deepen_VVI the_AT0 internal_AJ0 reform_NN1 of_PRF cultural_AJ0 
enterprises_NN2 and_CJC institutions_NN2 and_CJC gradually_AV0 establish_VVB 
a_AT0 management_NN1 system_NN1 and_CJC operational_AJ0 mechanism_NN1 
favorable_AJ0 to_PRP arousing_VVG the_AT0 initiative_NN1 of_PRF cultural_AJ0 
workers_NN2 ,_PUN encouraging_AJ0 innovation_NN1 and_CJC bringing_VVG 
forth_AV0 more_AV0 top-notch_AJ0 works_NN0 and_CJC more_AV0 outstanding_AJ0 
personnel_NN2 ._PUN 
In_PRP compliance_NN1 with_PRP the_AT0 principle_NN1 of_PRF both_DT0 
enriching_AJ0 culture_NN1 and_CJC intensifying_VVG management_NN1 ,_PUN we_PNP 
should_VM0 improve_VVI the_AT0 system_NN1 of_PRF markets_NN2 for_PRP 
cultural_AJ0 products_NN2 and_CJC their_DPS management_NN1 mechanism_NN1 
to_TO0 create_VVI a_AT0 social_AJ0 climate_NN1 favorable_AJ0 for_PRP a_AT0 
flourishing_AJ0 socialist_AJ0 culture_NN1 ._PUN 
The_AT0 Chinese_AJ0 civilization_NN1 ,_PUN extensive_AJ0 and_CJC profound_AJ0 
,_PUN and_CJC with_PRP a_AT0 long_AJ0 history_NN1 behind_PRP it_PNP ,_PUN 
has_VHZ contributed_VVN tremendously_AV0 to_PRP the_AT0 progress_NN1 of_PRF 
human_AJ0 civilization_NN1 ._PUN 
We_PNP will_VM0 surely_AV0 have_VHI a_AT0 new_AJ0 upsurge_NN1 in_PRP 
building_VVG socialist_AJ0 culture_NN1 and_CJC create_VVB an_AT0 even_AV0 
more_AV0 splendid_AJ0 advanced_AJ0 culture_NN1 in_PRP the_AT0 great_AJ0 
struggle_NN1 of_PRF the_AT0 Chinese_AJ0 people_NN0 in_PRP the_AT0 
contemporary_AJ0 era_NN1 ._PUN 
VII_CRD ._PUN 
National_AJ0 Defense_NN1 and_CJC Army_NN1 Building_NN1 Strengthening_VVG 
our_DPS national_AJ0 defense_NN1 is_VBZ a_AT0 strategic_AJ0 task_NN1 in_PRP 
our_DPS modernization_NN1 drive_NN1 and_CJC an_AT0 important_AJ0 guarantee_NN1 
for_PRP safeguarding_VVG our_DPS national_AJ0 security_NN1 and_CJC unity_NN1 
and_CJC building_VVG a_AT0 well-off_AJ0 society_NN1 in_PRP an_AT0 
all-round_AJ0 way_NN1 ._PUN 
We_PNP must_VM0 uphold_VVI the_AT0 principle_NN1 of_PRF coordinated_AJ0 
development_NN1 of_PRF national_AJ0 defense_NN1 and_CJC the_AT0 economy_NN1 
and_CJC push_VVB forward_AV0 the_AT0 modernization_NN1 of_PRF national_AJ0 
defense_NN1 and_CJC the_AT0 army_NN1 on_PRP the_AT0 basis_NN1 of_PRF 
economic_AJ0 growth_NN1 ._PUN 
The_AT0 army_NN1 must_VM0 take_VVI Mao_NP0 Zedong_NP0 's_POS military_AJ0 
thinking_NN1 and_CJC Deng_NP0 Xiaoping_NP0 's_POS thinking_NN1 on_PRP army_NN1 
building_NN1 in_PRP the_AT0 new_AJ0 period_NN1 as_PRP the_AT0 guide_NN1 to_PRP 
action_NN1 and_CJC fully_AV0 implement_VVB the_AT0 important_AJ0 thought_NN1 
of_PRF Three_CRD Represents.It_NP0 must_VM0 persist_VVI in_PRP taking_VVG 
the_AT0 road_NN1 of_PRF fewer_DT0 but_CJC better_AJC troops_NN2 with_PRP 
Chinese_AJ0 characteristics_NN2 and_CJC become_VVB more_AV0 revolutionary_AJ0 
,_PUN modernized_VVD and_CJC regularized_VVD in_PRP compliance_NN1 with_PRP 
the_AT0 general_AJ0 requirements_NN2 of_PRF being_VBG qualified_VVN 
politically_AV0 and_CJC competent_AJ0 militarily_AV0 and_CJC having_VHG a_AT0 
fine_AJ0 style_NN1 of_PRF work_NN1 ,_PUN strict_AJ0 discipline_NN1 and_CJC 
adequate_AJ0 logistic_AJ0 support_NN1 and_CJC in_PRP close_AJ0 connection_NN1 
with_PRP the_AT0 two_CRD historic_AJ0 objectives_NN2 of_PRF being_VBG 
capable_AJ0 of_PRF winning_VVG battles_NN2 and_CJC never_AV0 degenerating_VVG 
._PUN 
The_AT0 army_NN1 should_VM0 give_VVI first_ORD priority_NN1 to_PRP 
ideological_AJ0 and_CJC political_AJ0 development_NN1 in_PRP all_DT0 its_DPS 
endeavors_NN2 and_CJC retain_VVB the_AT0 nature_NN1 ,_PUN quality_NN1 and_CJC 
style_NN1 of_PRF work_NN1 worthy_NN1 of_PRF a_AT0 people_NN0 's_POS army_NN1 
._PUN 
The_AT0 Party_NN1 's_POS absolute_AJ0 leadership_NN1 over_PRP the_AT0 army_NN1 
is_VBZ the_AT0 eternal_AJ0 soul_NN1 of_PRF the_AT0 army.There_NN0 must_VM0 
be_VBI no_AT0 wavering_NN1 in_PRP upholding_VVG the_AT0 fundamental_AJ0 
principle_NN1 and_CJC system_NN1 that_CJT the_AT0 Party_NN1 leads_VVZ the_AT0 
people_NN0 's_POS army_NN1 ._PUN 
The_AT0 army_NN1 must_VM0 implement_VVI the_AT0 military_AJ0 strategic_AJ0 
principle_NN1 of_PRF active_AJ0 defense_NN1 and_CJC raise_VVB its_DPS 
defense_NN1 capabilities_NN2 and_CJC combat_VVB effectiveness_NN1 under_PRP 
high-tech_AJ0 conditions_NN2 ._PUN 
In_PRP response_PRP to_PRP the_AT0 trend_NN1 of_PRF military_AJ0 changes_NN2 
in_PRP the_AT0 world_NN1 ,_PUN it_PNP must_VM0 carry_VVI out_AVP the_AT0 
strategy_NN1 of_PRF building_VVG a_AT0 strong_AJ0 army_NN1 through_PRP 
science_NN1 and_CJC technology_NN1 and_CJC improve_VVB its_DPS qualities_NN2 
._PUN 
It_PNP should_VM0 attach_VVI strategic_AJ0 importance_NN1 to_PRP education_NN1 
and_CJC training_NN1 ,_PUN carry_VVB on_AVP intensive_AJ0 science-_NN1 and_CJC 
technology-related_AJ0 military_AJ0 training_NN1 and_CJC strengthen_VVB 
the_AT0 building_NN1 of_PRF military_AJ0 academies_NN2 and_CJC schools_NN2 
so_AV0 as_AV0 to_TO0 bring_VVI up_AVP a_AT0 large_AJ0 number_NN1 of_PRF 
high-quality_AJ0 military_AJ0 personnel_NN2 of_PRF a_AT0 new_AJ0 type_NN1 
._PUN 
It_PNP is_VBZ necessary_AJ0 to_TO0 innovate_VVI and_CJC develop_VVI 
military_AJ0 theories_NN2 ._PUN 
Efforts_NN2 should_VM0 be_VBI made_VVN to_TO0 accomplish_VVI the_AT0 
historical_AJ0 tasks_NN2 of_PRF mechanization_NN1 and_CJC IT_NN1 
application_NN1 ,_PUN thereby_AV0 bringing_VVG about_AVP leapfrog_NN1 
development_NN1 in_PRP the_AT0 modernization_NN1 of_PRF our_DPS army_NN1 ._PUN 
It_PNP is_VBZ necessary_AJ0 to_TO0 explore_VVI the_AT0 characteristics_NN2 
and_CJC laws_NN2 for_PRP running_VVG the_AT0 army_NN1 under_PRP the_AT0 
new_AJ0 historical_AJ0 conditions_NN2 and_CJC press_VVB ahead_AV0 with_PRP 
reforms_NN2 in_PRP the_AT0 building_NN1 of_PRF national_AJ0 defense_NN1 
and_CJC the_AT0 army_NN1 ._PUN 
The_AT0 formation_NN1 and_CJC structure_NN1 of_PRF the_AT0 army_NN1 must_VM0 
be_VBI optimized_VVN and_CJC the_AT0 related_AJ0 policies_NN2 and_CJC 
systems_NN2 should_VM0 be_VBI adjusted_VVN and_CJC improved_VVN ._PUN 
The_AT0 army_NN1 must_VM0 be_VBI strict_AJ0 with_PRP itself_PNX and_CJC 
improve_VVB the_AT0 system_NN1 of_PRF military_AJ0 rules_NN2 and_CJC 
regulations_NN2 so_AV0 as_AV0 to_TO0 raise_VVI the_AT0 level_NN1 of_PRF 
handling_VVG its_DPS affairs_NN2 according_PRP to_PRP law_NN1 ._PUN 
It_PNP is_VBZ essential_AJ0 to_TO0 persist_VVI in_PRP building_VVG the_AT0 
army_NN1 through_PRP diligence_NN1 and_CJC thrift_NN1 and_CJC establishing_VVG 
and_CJC improving_VVG an_AT0 integrated_AJ0 logistic_AJ0 support_NN1 
system_NN1 for_PRP the_AT0 three_CRD armed_AJ0 services_NN2 ,_PUN for_PRP 
both_AV0 military_AJ0 and_CJC civilian_AJ0 purposes_NN2 and_CJC for_PRP 
both_AV0 peacetime_NN1 and_CJC wartime_NN1 ._PUN 
It_PNP is_VBZ necessary_AJ0 to_TO0 deepen_VVI the_AT0 restructuring_NN1 of_PRF 
defense-related_AJ0 science_NN1 ,_PUN technology_NN1 and_CJC industry_NN1 
,_PUN combine_VVB military_AJ0 efforts_NN2 with_PRP civilian_AJ0 support_NN1 
,_PUN establish_VVB and_CJC improve_VVB the_AT0 mechanism_NN1 of_PRF 
competition_NN1 ,_PUN appraisal_NN1 ,_PUN supervision_NN1 and_CJC 
incentives_NN2 and_CJC enhance_VVB the_AT0 capabilities_NN2 of_PRF 
independent_AJ0 innovation_NN1 so_AV0 as_AV0 to_TO0 speed_VVI up_AVP the_AT0 
development_NN1 of_PRF defense-related_AJ0 science_NN1 and_CJC technology_NN1 
as_PRP well_PRP as_PRP arms_NN2 and_CJC equipment_NN1 ._PUN 
It_PNP is_VBZ necessary_AJ0 to_TO0 improve_VVI the_AT0 mobilization_NN1 
system_NN1 for_PRP national_AJ0 defense_NN1 ,_PUN strengthen_VVB the_AT0 
militia_NN0 and_CJC reserves_NN2 and_CJC develop_VVB strategies_NN2 and_CJC 
tactics_NN2 of_PRF the_AT0 people_NN0 's_POS war_NN1 under_PRP high-tech_AJ0 
conditions_NN2 ._PUN 
The_AT0 armed_AJ0 police_NN2 should_VM0 strive_VVI for_PRP all-round_AJ0 
improvement_NN1 and_CJC be_VBI loyal_AJ0 guards_NN2 of_PRF the_AT0 Party_NN1 
and_CJC the_AT0 people_NN0 forever_AV0 ._PUN 
Party_NN1 organizations_NN2 and_CJC governments_NN2 at_PRP all_DT0 levels_NN2 
and_CJC the_AT0 people_NN0 should_VM0 be_VBI concerned_AJ0 with_PRP and_CJC 
support_VVB the_AT0 building_NN1 of_PRF national_AJ0 defense_NN1 and_CJC 
the_AT0 army_NN1 ._PUN 
The_AT0 army_NN1 should_VM0 support_VVI and_CJC take_VVI an_AT0 active_AJ0 
part_NN1 in_PRP national_AJ0 construction_NN1 ._PUN 
We_PNP should_VM0 strengthen_VVI education_NN1 in_PRP national_AJ0 defense_NN1 
to_TO0 enhance_VVI the_AT0 entire_AJ0 people_NN0 's_POS awareness_NN1 of_PRF 
its_DPS importance_NN1 ._PUN 
The_AT0 government_NN1 and_CJC the_AT0 people_NN0 should_VM0 support_VVI 
the_AT0 army_NN1 and_CJC give_VVI preferential_AJ0 treatment_NN1 to_PRP 
the_AT0 families_NN2 of_PRF servicemen_NN2 and_CJC martyrs_NN2 ,_PUN and_CJC 
the_AT0 army_NN1 should_VM0 support_VVI the_AT0 government_NN1 and_CJC 
cherish_VVI the_AT0 people_NN0 so_AV0 as_AV0 to_TO0 consolidate_VVI the_AT0 
solidarity_NN1 between_PRP the_AT0 army_NN1 and_CJC the_AT0 government_NN1 
and_CJC between_PRP the_AT0 army_NN1 and_CJC the_AT0 people_NN0 ._PUN 
VIII_CRD ._PUN 
"_PUQ One_CRD Country_NN1 ,_PUN Two_CRD Systems_NN2 "_PUQ and_CJC Complete_AJ0 
National_AJ0 Reunification_NN1 To_TO0 achieve_VVI complete_AJ0 
reunification_NN1 of_PRF the_AT0 motherland_NN1 is_VBZ a_AT0 common_AJ0 
aspiration_NN1 of_PRF all_DT0 sons_NN2 and_CJC daughters_NN2 of_PRF the_AT0 
Chinese_AJ0 nation_NN1 both_AV0 at_PRP home_NN1 and_CJC abroad_AV0 ._PUN 
We_PNP have_VHB successfully_AV0 resolved_VVN the_AT0 questions_NN2 of_PRF 
Hong_NP0 Kong_NP0 and_CJC Macao_NP0 and_CJC are_VBB striving_VVG for_PRP 
an_AT0 early_AJ0 settlement_NN1 of_PRF the_AT0 question_NN1 of_PRF Taiwan_NP0 
and_CJC for_PRP the_AT0 accomplishment_NN1 of_PRF the_AT0 great_AJ0 cause_NN1 
of_PRF national_AJ0 reunification_NN1 ._PUN 
The_AT0 return_NN1 of_PRF Hong_NP0 Kong_NP0 and_CJC Macao_NP0 to_PRP the_AT0 
motherland_NN1 has_VHZ enriched_VVN the_AT0 concept_NN1 of_PRF "_PUQ one_CRD 
country_NN1 ,_PUN two_CRD systems_NN2 "_PUQ in_PRP both_AV0 theory_NN1 and_CJC 
practice_NN1 ._PUN 
Facts_NN2 prove_VVB that_CJT "_PUQ one_CRD country_NN1 ,_PUN two_CRD 
systems_NN2 "_PUQ is_VBZ a_AT0 correct_AJ0 policy_NN1 and_CJC has_VHZ 
strong_AJ0 vitality_NN1 ._PUN 
We_PNP will_VM0 resolutely_AV0 implement_VVI this_DT0 policy_NN1 and_CJC 
act_VVI in_PRP strict_AJ0 accordance_NN1 with_PRP the_AT0 basic_AJ0 laws_NN2 
of_PRF Hong_NP0 Kong_NP0 and_CJC Macao_NP0 special_AJ0 administrative_AJ0 
regions.We_NN0 will_VM0 render_VVI full_AJ0 support_NN1 to_PRP the_AT0 
chief_AJ0 executives_NN2 and_CJC governments_NN2 of_PRF the_AT0 two_CRD 
regions_NN2 in_PRP their_DPS work_NN1 and_CJC unite_VVB with_PRP people_NN0 
from_PRP all_DT0 walks_NN2 of_PRF life_NN1 there_AV0 in_PRP a_AT0 joint_AJ0 
effort_NN1 to_TO0 maintain_VVI and_CJC promote_VVI the_AT0 prosperity_NN1 
,_PUN stability_NN1 and_CJC development_NN1 of_PRF Hong_NP0 Kong_NP0 and_CJC 
Macao_NP0 ._PUN 
We_PNP will_VM0 adhere_VVI to_PRP the_AT0 basic_AJ0 principles_NN2 of_PRF 
"_PUQ peaceful_AJ0 reunification_NN1 "_PUQ and_CJC "_PUQ one_CRD country_NN1 
,_PUN two_CRD systems_NN2 "_PUQ and_CJC the_AT0 eight-point_AJ0 proposal_NN1 
on_PRP developing_AJ0 cross-straits_NN2 relations_NN2 and_CJC advancing_VVG 
the_AT0 process_NN1 of_PRF peaceful_AJ0 national_AJ0 reunification_NN1 at_PRP 
the_AT0 present_AJ0 stage.We_NN0 will_VM0 work_VVI with_PRP our_DPS 
compatriots_NN2 in_PRP Taiwan_NP0 to_TO0 step_VVI up_AVP personnel_NN2 
exchanges_NN2 and_CJC promote_VVI economic_AJ0 ,_PUN cultural_AJ0 and_CJC 
other_AJ0 interflows_NN2 between_PRP the_AT0 two_CRD sides_NN2 and_CJC 
firmly_AV0 oppose_VVB the_AT0 Taiwan_NP0 separatist_AJ0 forces_NN2 ._PUN 
The_AT0 basic_AJ0 configuration_NN1 and_CJC development_NN1 trend_NN1 of_PRF 
the_AT0 cross-straits_NN2 relations_NN2 remain_VVB unchanged_AJ0 ._PUN 
The_AT0 desire_NN1 of_PRF our_DPS Taiwan_NP0 compatriots_NN2 for_PRP peace_NN1 
,_PUN stability_NN1 and_CJC development_NN1 is_VBZ growing_VVG stronger_AJC 
day_NN1 by_PRP day_NN1 ._PUN 
The_AT0 splitting_NN1 activities_NN2 by_PRP the_AT0 Taiwan_NP0 separatist_AJ0 
forces_NN2 are_VBB unpopular_AJ0 ._PUN 
Adherence_NN1 to_PRP the_AT0 one-China_AJ0 principle_NN1 is_VBZ the_AT0 
basis_NN1 for_PRP the_AT0 development_NN1 of_PRF cross-straits_NN2 
relations_NN2 and_CJC the_AT0 realization_NN1 of_PRF peaceful_AJ0 
reunification_NN1 ._PUN 
There_EX0 is_VBZ but_CJC one_CRD China_NN1 in_PRP the_AT0 world_NN1 ,_PUN 
and_CJC both_DT0 the_AT0 mainland_NN1 and_CJC Taiwan_NP0 belong_VVB to_PRP 
one_CRD China.China_NP0 's_POS sovereignty_NN1 and_CJC territorial_AJ0 
integrity_NN1 brook_VVB no_AT0 division_NN1 ._PUN 
We_PNP firmly_AV0 oppose_VVB all_DT0 words_NN2 and_CJC deeds_NN2 aimed_VVN 
at_PRP creating_VVG "_PUQ Taiwan_NP0 independence_NN1 "_PUQ ,_PUN "_PUQ 
two_CRD Chinas_NP0 "_PUQ or_CJC "_PUQ one_CRD China_NP0 ,_PUN one_CRD 
Taiwan_NP0 "_PUQ ._PUN 
The_AT0 future_NN1 of_PRF Taiwan_NP0 lies_VVZ in_PRP the_AT0 reunification_NN1 
of_PRF the_AT0 motherland_NN1 ._PUN 
To_TO0 conduct_VVI dialogue_NN1 and_CJC hold_VVI negotiations_NN2 on_PRP 
peaceful_AJ0 reunification_NN1 has_VHZ been_VBN our_DPS consistent_AJ0 
position_NN1 ._PUN 
Here_AV0 we_PNP repeat_VVB our_DPS appeal_NN1 :_PUN On_PRP the_AT0 basis_NN1 
of_PRF the_AT0 one-China_AJ0 principle_NN1 ,_PUN let_VVB us_PNP shelve_VVI 
for_PRP now_AV0 certain_AJ0 political_AJ0 disputes_NN2 and_CJC resume_VVB 
the_AT0 cross-straits_NN2 dialogue_NN1 and_CJC negotiations_NN2 as_AV0 
soon_AV0 as_CJS possible_AJ0 ._PUN 
On_PRP the_AT0 premise_NN1 of_PRF the_AT0 one-China_AJ0 principle_NN1 ,_PUN 
all_DT0 issues_NN2 can_VM0 be_VBI discussed.We_NN0 may_VM0 discuss_VVI how_AVQ 
to_TO0 end_VVI the_AT0 cross-straits_NN2 hostility_NN1 formally.We_NN0 may_VM0 
also_AV0 discuss_VVI the_AT0 international_AJ0 space_NN1 in_PRP which_DTQ 
the_AT0 Taiwan_NP0 region_NN1 may_VM0 conduct_VVI economic_AJ0 ,_PUN 
cultural_AJ0 and_CJC social_AJ0 activities_NN2 compatible_AJ0 with_PRP its_DPS 
status_NN1 ,_PUN or_CJC discuss_VVB the_AT0 political_AJ0 status_NN1 of_PRF 
the_AT0 Taiwan_NP0 authorities_NN2 or_CJC other_AJ0 issues_NN2 ._PUN 
We_PNP are_VBB willing_AJ0 to_TO0 exchange_VVI views_NN2 with_PRP all_DT0 
political_AJ0 parties_NN2 and_CJC personages_NN2 of_PRF all_DT0 circles_NN2 
in_PRP Taiwan_NP0 on_PRP the_AT0 development_NN1 of_PRF cross-straits_NN2 
relations_NN2 and_CJC the_AT0 promotion_NN1 of_PRF peaceful_AJ0 
reunification_NN1 ._PUN 
We_PNP place_VVB our_DPS hopes_NN2 on_PRP the_AT0 people_NN0 in_PRP Taiwan_NP0 
for_PRP the_AT0 settlement_NN1 of_PRF the_AT0 Taiwan_NP0 question_NN1 and_CJC 
the_AT0 realization_NN1 of_PRF the_AT0 complete_AJ0 reunification_NN1 of_PRF 
China_NP0 ._PUN 
Our_DPS compatriots_NN2 in_PRP Taiwan_NP0 have_VHB a_AT0 glorious_AJ0 
patriotic_AJ0 tradition_NN1 and_CJC are_VBB an_AT0 important_AJ0 force_NN1 
in_PRP developing_AJ0 cross-straits_NN2 relations_NN2 ._PUN 
We_PNP fully_AV0 respect_VVB their_DPS life_NN1 style_NN1 and_CJC their_DPS 
wish_NN1 to_TO0 be_VBI the_AT0 masters_NN2 of_PRF our_DPS country_NN1 ._PUN 
The_AT0 two_CRD sides_NN2 should_VM0 expand_VVI mutual_AJ0 contacts_NN2 
and_CJC exchanges_NN2 and_CJC work_VVI together_AV0 to_TO0 carry_VVI 
forward_AV0 the_AT0 fine_AJ0 tradition_NN1 of_PRF the_AT0 Chinese_AJ0 
culture_NN1 ._PUN 
As_PRP the_AT0 direct_AJ0 links_NN2 of_PRF mail_NN1 ,_PUN air_NN1 and_CJC 
shipping_VVG services_NN2 ,_PUN and_CJC trade_NN1 across_PRP the_AT0 
Taiwan_NP0 Straits_NN2 serve_VVB the_AT0 common_AJ0 interests_NN2 of_PRF 
the_AT0 compatriots_NN2 on_PRP both_DT0 sides_NN2 ,_PUN there_EX0 is_VBZ 
every_AT0 reason_NN1 to_TO0 take_VVI practical_AJ0 and_CJC positive_AJ0 
steps_NN2 to_TO0 promote_VVI such_DT0 direct_AJ0 links_NN2 and_CJC open_VVI 
up_AVP new_AJ0 prospects_NN2 for_PRP cross-straits_NN2 economic_AJ0 
cooperation_NN1 ._PUN 
One_CRD country_NN1 ,_PUN two_CRD systems_NN2 is_VBZ the_AT0 best_AJS way_NN1 
for_PRP the_AT0 reunification_NN1 between_PRP the_AT0 two_CRD sides_NN2 ._PUN 
After_CJS its_DPS reunification_NN1 with_PRP the_AT0 mainland_NN1 ,_PUN 
Taiwan_NP0 may_VM0 keep_VVI its_DPS existing_AJ0 social_AJ0 system_NN1 
unchanged_AJ0 and_CJC enjoy_VVB a_AT0 high_AJ0 degree_NN1 of_PRF autonomy_NN1 
._PUN 
Our_DPS Taiwan_NP0 compatriots_NN2 may_VM0 keep_VVI their_DPS way_NN1 of_PRF 
life_NN1 unchanged_AJ0 ,_PUN and_CJC their_DPS vital_AJ0 interests_NN2 
will_VM0 be_VBI fully_AV0 guaranteed.They_NN0 will_VM0 enjoy_VVI a_AT0 
lasting_AJ0 peace_NN1 ._PUN 
Taiwan_NP0 may_VM0 then_AV0 truly_AV0 rely_VVI on_PRP the_AT0 mainland_NN1 
as_CJS its_DPS hinterland_NN1 for_PRP economic_AJ0 growth_NN1 and_CJC thus_AV0 
get_VVB broad_AJ0 space_NN1 for_PRP development_NN1 ._PUN 
Our_DPS Taiwan_NP0 compatriots_NN2 may_VM0 join_VVI the_AT0 people_NN0 on_PRP 
the_AT0 mainland_NN1 in_PRP exercising_VVG the_AT0 right_NN1 to_TO0 
administer_VVI the_AT0 country_NN1 and_CJC sharing_VVG the_AT0 dignity_NN1 
and_CJC honor_NN1 of_PRF the_AT0 great_AJ0 motherland_NN1 in_PRP the_AT0 
international_AJ0 community_NN1 ._PUN 
The_AT0 23_CRD million_CRD Taiwan_NP0 compatriots_NN2 are_VBB our_DPS 
brothers_NN2 and_CJC sisters_NN2 of_PRF the_AT0 same_DT0 blood.No_NN0 one_PNI 
is_VBZ more_AV0 eager_AJ0 than_CJS we_PNP are_VBB to_TO0 resolve_VVI the_AT0 
Taiwan_NP0 question_NN1 through_PRP peaceful_AJ0 means_NN0 ._PUN 
We_PNP will_VM0 continue_VVI to_TO0 implement_VVI the_AT0 basic_AJ0 
principles_NN2 of_PRF "_PUQ peaceful_AJ0 reunification_NN1 "_PUQ and_CJC "_PUQ 
one_CRD country_NN1 ,_PUN two_CRD systems_NN2 "_PUQ and_CJC act_VVB on_PRP 
the_AT0 eight-point_AJ0 proposal.We_NN0 will_VM0 work_VVI in_PRP utmost_AJ0 
sincerity_NN1 and_CJC do_VDB all_AV0 we_PNP can_VVB to_TO0 strive_VVI for_PRP 
a_AT0 peaceful_AJ0 reunification_NN1 ._PUN 
Our_DPS position_NN1 of_PRF never_AV0 undertaking_VVG to_TO0 renounce_VVI 
the_AT0 use_NN1 of_PRF force_NN1 is_VBZ not_XX0 directed_VVN at_PRP our_DPS 
Taiwan_NP0 compatriots.It_NN0 is_VBZ aimed_VVN at_PRP the_AT0 foreign_AJ0 
forces_NN2 '_POS attempts_NN2 to_TO0 interfere_VVI in_PRP China_NP0 's_POS 
reunification_NN1 and_CJC the_AT0 Taiwan_NP0 separatist_AJ0 forces_NN2 '_POS 
schemes_NN2 for_PRP "_PUQ Taiwan_NP0 independence_NN1 "_PUQ ._PUN 
To_TO0 safeguard_VVI national_AJ0 unity_NN1 bears_NN2 on_PRP the_AT0 
fundamental_AJ0 interests_NN2 of_PRF the_AT0 Chinese_AJ0 nation.We_NN0 
Chinese_AJ0 people_NN0 will_VM0 safeguard_VVI our_DPS state_NN1 
sovereignty_NN1 and_CJC territorial_AJ0 integrity_NN1 with_PRP firm_AJ0 
resolve.We_NN0 will_VM0 never_AV0 allow_VVI anyone_PNI to_TO0 separate_VVI 
Taiwan_NP0 from_PRP China_NP0 in_PRP any_DT0 way_NN1 ._PUN 
China_NP0 will_VM0 be_VBI reunified_VVN ,_PUN and_CJC the_AT0 Chinese_AJ0 
nation_NN1 will_VM0 be_VBI rejuvenated.The_NN0 Taiwan_NP0 question_NN1 
must_VM0 not_XX0 be_VBI allowed_VVN to_TO0 drag_VVI on_AVP indefinitely_AV0 
._PUN 
We_PNP are_VBB convinced_AJ0 that_CJT with_PRP the_AT0 concerted_AJ0 
efforts_NN2 of_PRF all_DT0 sons_NN2 and_CJC daughters_NN2 of_PRF the_AT0 
Chinese_AJ0 nation_NN1 ,_PUN the_AT0 complete_AJ0 reunification_NN1 of_PRF 
the_AT0 motherland_NN1 will_VM0 be_VBI achieved_VVN at_PRP an_AT0 early_AJ0 
date_NN1 ._PUN 
IX_CRD ._PUN 
The_AT0 International_AJ0 Situation_NN1 and_CJC Our_DPS External_AJ0 Work_NN1 
Peace_NN1 and_CJC development_NN1 remain_VVB the_AT0 themes_NN2 of_PRF our_DPS 
era_NN1 ._PUN 
To_TO0 preserve_VVI peace_NN1 and_CJC promote_VVI development_NN1 bears_NN2 
on_PRP the_AT0 well-being_NN1 of_PRF all_DT0 nations_NN2 and_CJC 
represents_VVZ the_AT0 common_AJ0 aspirations_NN2 of_PRF all_AV0 
peoples.It_NN0 is_VBZ an_AT0 irresistible_AJ0 trend_NN1 of_PRF history_NN1 
._PUN 
The_AT0 growing_AJ0 trends_NN2 toward_PRP world_NN1 multipolarization_NN1 
and_CJC economic_AJ0 globalization_NN1 have_VHB brought_VVN with_PRP them_PNP 
opportunities_NN2 and_CJC favorable_AJ0 conditions_NN2 for_PRP world_NN1 
peace_NN1 and_CJC development_NN1 ._PUN 
A_AT0 new_AJ0 world_NN1 war_NN1 is_VBZ unlikely_AJ0 in_PRP the_AT0 
foreseeable_AJ0 future_NN1 ._PUN 
It_PNP is_VBZ realistic_AJ0 to_TO0 bring_VVI about_AVP a_AT0 fairly_AV0 
long_AJ0 period_NN1 of_PRF peace_NN1 in_PRP the_AT0 world_NN1 and_CJC a_AT0 
favorable_AJ0 climate_NN1 in_PRP areas_NN2 around_PRP China_NP0 ._PUN 
However_AV0 ,_PUN the_AT0 old_AJ0 international_AJ0 political_AJ0 and_CJC 
economic_AJ0 order_NN1 ,_PUN which_DTQ is_VBZ unfair_AJ0 and_CJC 
irrational_AJ0 ,_PUN has_VHZ yet_AV0 to_TO0 be_VBI changed_VVN 
fundamentally_AV0 ._PUN 
Uncertainties_NN2 affecting_VVG peace_NN1 and_CJC development_NN1 are_VBB 
on_PRP the_AT0 rise_NN1 ._PUN 
The_AT0 elements_NN2 of_PRF traditional_AJ0 and_CJC non-traditional_AJ0 
threats_NN2 to_PRP security_NN1 are_VBB intertwined_VVN ,_PUN and_CJC the_AT0 
scourge_NN1 of_PRF terrorism_NN1 is_VBZ more_AV0 acutely_AV0 felt_VVN ._PUN 
Hegemonism_NN1 and_CJC power_NN1 politics_NN1 have_VHB new_AJ0 
manifestations_NN2 ._PUN 
Local_AJ0 conflicts_NN2 triggered_VVD by_PRP ethnic_AJ0 or_CJC religious_AJ0 
contradictions_NN2 and_CJC border_NN1 or_CJC territorial_AJ0 disputes_NN2 
have_VHB cropped_VVN up_AVP from_AV0 time_AV0 to_AV0 time_AV0 ._PUN 
The_AT0 North-South_NN1 gap_NN1 is_VBZ widening_VVG ._PUN 
The_AT0 world_NN1 is_VBZ far_AV0 from_PRP being_VBG tranquil_AJ0 and_CJC 
mankind_NN1 is_VBZ faced_VVN with_PRP many_DT0 grave_AJ0 challenges_NN2 ._PUN 
No_AVQ matter_AVQ how_AVQ the_AT0 international_AJ0 situation_NN1 changes_NN2 
,_PUN we_PNP will_VM0 ,_PUN as_CJS always_AV0 ,_PUN pursue_VVB the_AT0 
independent_AJ0 foreign_AJ0 policy_NN1 of_PRF peace_NN1 ._PUN 
The_AT0 purpose_NN1 of_PRF China_NP0 's_POS foreign_AJ0 policy_NN1 is_VBZ 
to_TO0 maintain_VVI world_NN1 peace_NN1 and_CJC promote_VVI common_AJ0 
development_NN1 ._PUN 
We_PNP are_VBB ready_AJ0 to_TO0 work_VVI with_PRP all_DT0 nations_NN2 to_TO0 
advance_VVI the_AT0 lofty_AJ0 cause_NN1 of_PRF world_NN1 peace_NN1 and_CJC 
development_NN1 ._PUN 
We_PNP stand_VVB for_PRP going_VVG along_PRP with_PRP the_AT0 historical_AJ0 
tide_NN1 and_CJC safeguarding_VVG the_AT0 common_AJ0 interests_NN2 of_PRF 
mankind_NN1 ._PUN 
We_PNP are_VBB ready_AJ0 to_TO0 work_VVI with_PRP the_AT0 international_AJ0 
community_NN1 to_TO0 boost_VVI world_NN1 multipolarization_NN1 ,_PUN 
promote_VVB a_AT0 harmonious_AJ0 coexistence_NN1 of_PRF diverse_AJ0 forces_NN2 
and_CJC maintain_VVB stability_NN1 in_PRP the_AT0 international_AJ0 
community.We_NN0 will_VM0 promote_VVI the_AT0 development_NN1 of_PRF 
economic_AJ0 globalization_NN1 in_PRP a_AT0 direction_NN1 conducive_AJ0 to_PRP 
common_AJ0 prosperity_NN1 ,_PUN draw_VVB on_PRP its_DPS advantages_NN2 and_CJC 
avoid_VVB its_DPS disadvantages_NN2 so_CJS that_CJS all_DT0 countries_NN2 
,_PUN particularly_AV0 developing_AJ0 countries_NN2 ,_PUN can_VM0 benefit_VVI 
from_PRP the_AT0 process_NN1 ._PUN 
We_PNP stand_VVB for_PRP establishing_VVG a_AT0 new_AJ0 international_AJ0 
political_AJ0 and_CJC economic_AJ0 order_NN1 that_CJT is_VBZ fair_AJ0 and_CJC 
rational_AJ0 ._PUN 
Politically_AV0 all_DT0 countries_NN2 should_VM0 respect_VVI and_CJC 
consult_VVI one_PNX another_PNX and_CJC should_VM0 not_XX0 seek_VVI to_TO0 
impose_VVI their_DPS will_NN1 on_PRP others.Economically_NN0 they_PNP 
should_VM0 complement_VVI one_PNX another_PNX and_CJC pursue_VVB common_AJ0 
development_NN1 and_CJC should_VM0 not_XX0 create_VVI a_AT0 polarization_NN1 
of_PRF wealth.Culturally_NN0 they_PNP should_VM0 learn_VVI from_PRP one_PNX 
another_PNX and_CJC work_VVB for_PRP common_AJ0 prosperity_NN1 and_CJC 
should_VM0 not_XX0 exclude_VVI cultures_NN2 of_PRF other_AJ0 nations.In_NN0 
the_AT0 area_NN1 of_PRF security_NN1 ,_PUN countries_NN2 should_VM0 trust_VVI 
one_PNX another_PNX and_CJC work_VVB together_AV0 to_TO0 maintain_VVI 
security_NN1 ,_PUN foster_VVB a_AT0 new_AJ0 security_NN1 concept_NN1 
featuring_VVG mutual_AJ0 trust_NN1 ,_PUN mutual_AJ0 benefit_NN1 ,_PUN 
equality_NN1 and_CJC coordination_NN1 ,_PUN and_CJC settle_VVB their_DPS 
disputes_NN2 through_PRP dialogue_NN1 and_CJC cooperation_NN1 and_CJC 
should_VM0 not_XX0 resort_NN1 to_PRP the_AT0 use_NN1 or_CJC threat_NN1 of_PRF 
force_NN1 ._PUN 
We_PNP oppose_VVB all_DT0 forms_NN2 of_PRF hegemonism_NN1 and_CJC power_NN1 
politics_NN1 ._PUN 
China_NP0 will_VM0 never_AV0 seek_VVI hegemony_NN1 and_CJC never_AV0 go_VVI 
in_AVP for_PRP expansion_NN1 ._PUN 
We_PNP stand_VVB for_PRP maintaining_VVG the_AT0 diversity_NN1 of_PRF the_AT0 
world_NN1 and_CJC are_VBB in_PRP favor_PRP of_PRP promoting_VVG democracy_NN1 
in_PRP international_AJ0 relations_NN2 and_CJC diversifying_VVG 
development_NN1 models_NN2 ._PUN 
Ours_PNP is_VBZ a_AT0 colorful_AJ0 world_NN1 ._PUN 
Countries_NN2 having_VHG different_AJ0 civilizations_NN2 and_CJC social_AJ0 
systems_NN2 and_CJC taking_VVG different_AJ0 roads_NN2 to_PRP development_NN1 
should_VM0 respect_VVI one_PNX another_PNX and_CJC draw_VVB upon_PRP one_PNX 
another_PNX 's_POS strong_AJ0 points_NN2 through_PRP competition_NN1 and_CJC 
comparison_NN1 and_CJC should_VM0 develop_VVI side_NN1 by_PRP side_NN1 by_PRP 
seeking_VVG common_AJ0 ground_NN1 while_CJS shelving_VVG differences_NN2 ._PUN 
The_AT0 affairs_NN2 of_PRF each_DT0 country_NN1 should_VM0 be_VBI left_VVN 
to_PRP the_AT0 people_NN0 of_PRF that_DT0 country_NN1 to_PRP decide.World_NN0 
affairs_NN2 should_VM0 be_VBI determined_VVN by_PRP all_DT0 countries_NN2 
concerned_AJ0 through_PRP consultations_NN2 on_PRP the_AT0 basis_NN1 of_PRF 
equality_NN1 ._PUN 
We_PNP stand_VVB for_PRP fighting_VVG against_PRP terrorism_NN1 of_PRF all_DT0 
forms_NN2 ._PUN 
It_PNP is_VBZ imperative_AJ0 to_TO0 strengthen_VVI international_AJ0 
cooperation_NN1 in_PRP this_DT0 regard_NN1 ,_PUN address_VVB both_AV0 the_AT0 
symptoms_NN2 and_CJC root_NN1 causes_NN2 of_PRF terrorism_NN1 ,_PUN 
prevent_VVB and_CJC combat_VVB terrorist_AJ0 activities_NN2 and_CJC work_VVB 
hard_AV0 to_TO0 eliminate_VVI terrorism_NN1 at_PRP root_NN1 ._PUN 
We_PNP will_VM0 continue_VVI to_TO0 improve_VVI and_CJC develop_VVI 
relations_NN2 with_PRP the_AT0 developed_AJ0 countries.Proceeding_NN0 from_PRP 
the_AT0 fundamental_AJ0 interests_NN2 of_PRF the_AT0 people_NN0 of_PRF all_DT0 
countries_NN2 concerned_AJ0 ,_PUN we_PNP will_VM0 broaden_VVI the_AT0 
converging_AJ0 points_NN2 of_PRF common_AJ0 interests_NN2 and_CJC properly_AV0 
settle_VVB differences_NN2 on_PRP the_AT0 basis_NN1 of_PRF the_AT0 Five_CRD 
Principles_NN2 of_PRF Peaceful_AJ0 Coexistence_NN1 ,_PUN notwithstanding_PRP 
the_AT0 differences_NN2 in_PRP social_AJ0 system_NN1 and_CJC ideology_NN1 
._PUN 
We_PNP will_VM0 continue_VVI to_TO0 cement_VVI our_DPS friendly_AJ0 ties_NN2 
with_PRP our_DPS neighbors_NN2 and_CJC persist_VVB in_PRP building_VVG a_AT0 
good-neighborly_AJ0 relationship_NN1 and_CJC partnership_NN1 with_PRP 
them.We_NN0 will_VM0 step_VVI up_AVP regional_AJ0 cooperation_NN1 and_CJC 
bring_VVI our_DPS exchanges_NN2 and_CJC cooperation_NN1 with_PRP our_DPS 
surrounding_AJ0 countries_NN2 to_PRP a_AT0 new_AJ0 height_NN1 ._PUN 
We_PNP will_VM0 continue_VVI to_TO0 enhance_VVI our_DPS solidarity_NN1 and_CJC 
cooperation_NN1 with_PRP other_AJ0 third_ORD world_NN1 countries_NN2 ,_PUN 
increase_VVB mutual_AJ0 understanding_NN1 and_CJC trust_NN1 and_CJC 
strengthen_VVB mutual_AJ0 help_NN1 and_CJC support.We_NN0 will_VM0 enlarge_VVI 
areas_NN2 of_PRF cooperation_NN1 and_CJC make_VVI it_PNP more_AV0 fruitful_AJ0 
._PUN 
We_PNP will_VM0 continue_VVI to_TO0 take_VVI an_AT0 active_AJ0 part_NN1 in_PRP 
multilateral_AJ0 diplomatic_AJ0 activities_NN2 and_CJC play_VVB our_DPS 
role_NN1 in_PRP the_AT0 United_AJ0 Nations_NN2 and_CJC other_AJ0 
international_AJ0 or_CJC regional_AJ0 organizations.We_NN0 will_VM0 
support_VVI other_AJ0 developing_AJ0 countries_NN2 in_PRP their_DPS 
efforts_NN2 to_TO0 safeguard_VVI their_DPS legitimate_AJ0 rights_NN2 and_CJC 
interests_NN2 ._PUN 
We_PNP will_VM0 continue_VVI to_TO0 develop_VVI exchanges_NN2 and_CJC 
cooperation_NN1 with_PRP political_AJ0 parties_NN2 and_CJC organizations_NN2 
of_PRF all_DT0 countries_NN2 and_CJC regions_NN2 on_PRP the_AT0 principles_NN2 
of_PRF independence_NN1 ,_PUN complete_AJ0 equality_NN1 ,_PUN mutual_AJ0 
respect_NN1 and_CJC noninterference_NN1 in_PRP each_PNX other_PNX 's_POS 
internal_AJ0 affairs_NN2 ._PUN 
We_PNP will_VM0 continue_VVI to_TO0 carry_VVI out_AVP extensive_AJ0 
people-to-people_AJ0 diplomacy_NN1 ,_PUN expand_VVB cultural_AJ0 exchanges_NN2 
with_PRP the_AT0 outside_AJ0 world_NN1 ,_PUN enhance_VVB the_AT0 
friendship_NN1 between_PRP peoples_NN2 and_CJC propel_VVB the_AT0 
development_NN1 of_PRF state-to-state_AJ0 relations_NN2 ._PUN 
The_AT0 world_NN1 is_VBZ marching_VVG toward_PRP brightness_NN1 and_CJC 
progress_NN1 ._PUN 
The_AT0 road_NN1 is_VBZ tortuous_AJ0 ,_PUN but_CJC the_AT0 future_NN1 is_VBZ 
bright_AJ0 ._PUN 
The_AT0 forces_NN2 for_PRP peace_NN1 ,_PUN justice_NN1 and_CJC progress_NN1 
are_VBB invincible_AJ0 after_PRP all_DT0 ._PUN 
X._NP0 Strengthen_VVB and_CJC Improve_VVB Party_NN1 Building_NN1 In_PRP a_AT0 
large_AJ0 multi-ethnic_AJ0 developing_AJ0 country_NN1 like_PRP ours_PNP ,_PUN 
we_PNP must_VM0 spare_VVI no_AT0 efforts_NN2 to_TO0 strengthen_VVI and_CJC 
improve_VVI the_AT0 Party_NN1 's_POS leadership_NN1 and_CJC fully_AV0 
advance_VVB the_AT0 great_AJ0 new_AJ0 undertaking_NN1 of_PRF Party_NN1 
building_NN1 if_CJS we_PNP are_VBB to_TO0 rally_VVI the_AT0 entire_AJ0 
people_NN0 to_TO0 work_VVI heart_NN1 and_CJC soul_NN1 in_PRP building_VVG 
a_AT0 well-off_AJ0 society_NN1 in_PRP an_AT0 all-round_AJ0 way_NN1 and_CJC 
speed_VVB up_AVP the_AT0 socialist_AJ0 modernization_NN1 drive_NN1 ._PUN 
To_TO0 strengthen_VVI and_CJC improve_VVI Party_NN1 building_NN1 ,_PUN we_PNP 
must_VM0 hold_VVI high_AV0 the_AT0 great_AJ0 banner_NN1 of_PRF Deng_NP0 
Xiaoping_NP0 Theory_NN1 ,_PUN implement_VVB the_AT0 important_AJ0 thought_NN1 
of_PRF Three_CRD Represents_VVZ in_PRP a_AT0 comprehensive_AJ0 way_NN1 and_CJC 
ensure_VVB that_CJT the_AT0 Party_NN1 's_POS line_NN1 ,_PUN principles_NN2 
and_CJC policies_NN2 fully_AV0 reflect_VVB the_AT0 fundamental_AJ0 
interests_NN2 of_PRF the_AT0 people_NN0 and_CJC the_AT0 requirements_NN2 
of_PRF development_NN1 of_PRF our_DPS times.We_NN0 must_VM0 adhere_VVI to_PRP 
the_AT0 principle_NN1 that_CJT the_AT0 Party_NN1 exercises_VVZ 
self-discipline_AJ0 and_CJC is_VBZ strict_AJ0 with_PRP its_DPS members_NN2 
,_PUN and_CJC further_AV0 address_VVB the_AT0 two_CRD major_AJ0 historical_AJ0 
subjects_NN2 of_PRF how_AVQ to_TO0 enhance_VVI the_AT0 Party_NN1 's_POS 
art_NN1 of_PRF leadership_NN1 and_CJC governance_NN1 and_CJC how_AVQ to_TO0 
raise_VVI the_AT0 Party_NN1 's_POS capacity_NN1 to_TO0 resist_VVI 
corruption_NN1 ,_PUN prevent_VVB degeneration_NN1 and_CJC withstand_VVI 
risks.We_NN0 must_VM0 acquire_VVI an_AT0 accurate_AJ0 understanding_NN1 of_PRF 
social_AJ0 progress_NN1 in_PRP contemporary_AJ0 China_NP0 ,_PUN and_CJC 
reform_NN1 and_CJC improve_VVB the_AT0 Party_NN1 's_POS way_NN1 of_PRF 
leadership_NN1 and_CJC governance_NN1 and_CJC its_DPS leadership_NN1 and_CJC 
working_VVG systems_NN2 so_CJS that_CJS the_AT0 Party_NN1 will_VM0 be_VBI 
full_AJ0 of_PRF vigor_NN1 and_CJC vitality_NN1 in_PRP its_DPS work.We_NN0 
must_VM0 proceed_VVI with_PRP Party_NN1 building_NN1 ideologically_AV0 ,_PUN 
organizationally_AV0 and_CJC in_PRP work_NN1 style_NN1 in_PRP parallel_NN1 
with_PRP institutional_AJ0 improvement_NN1 ,_PUN not_XX0 only_AV0 ensuring_VVG 
a_AT0 good_AJ0 performance_NN1 of_PRF our_DPS day-to-day_AJ0 work_NN1 ,_PUN 
but_CJC also_AV0 tackling_VVG prominent_AJ0 issues_NN2 in_PRP good_AJ0 
time_NN1 ._PUN 
Unyielding_AJ0 efforts_NN2 will_VM0 be_VBI made_VVN to_TO0 ensure_VVI that_CJT 
our_DPS Party_NN1 is_VBZ forever_AV0 the_AT0 vanguard_NN1 both_AV0 of_PRF 
the_AT0 Chinese_AJ0 working_AJ0 class_NN1 and_CJC of_PRF the_AT0 Chinese_AJ0 
people_NN0 and_CJC the_AT0 Chinese_AJ0 nation_NN1 as_PRP well_PRP as_PRP 
the_AT0 core_NN1 of_PRF leadership_NN1 in_PRP building_NN1 socialism_NN1 
with_PRP Chinese_AJ0 characteristics_NN2 and_CJC that_CJT it_PNP always_AV0 
represents_VVZ the_AT0 development_NN1 trend_NN1 of_PRF China_NP0 's_POS 
advanced_AJ0 productive_AJ0 forces_NN2 ,_PUN the_AT0 orientation_NN1 of_PRF 
China_NP0 's_POS advanced_AJ0 culture_NN1 and_CJC the_AT0 fundamental_AJ0 
interests_NN2 of_PRF the_AT0 overwhelming_AJ0 majority_NN1 of_PRF the_AT0 
Chinese_AJ0 people_NN0 ._PUN 
1_CRD ._PUN 
Study_NN1 and_CJC implement_VVB the_AT0 important_AJ0 thought_NN1 of_PRF 
Three_CRD Represents_VVZ intensively_AV0 and_CJC raise_VVB all_DT0 Party_NN1 
members_NN2 '_POS level_NN1 of_PRF the_AT0 Marxist_AJ0 theory_NN1 ._PUN 
The_AT0 rise_NN1 in_PRP the_AT0 Party_NN1 's_POS ideological_AJ0 and_CJC 
theoretical_AJ0 level_NN1 is_VBZ an_AT0 ideological_AJ0 guarantee_NN1 for_PRP 
continued_AJ0 progress_NN1 of_PRF the_AT0 cause_NN1 of_PRF our_DPS Party_NN1 
and_CJC state_NN1 ._PUN 
We_PNP must_VM0 highlight_VVI the_AT0 Party_NN1 's_POS ideological_AJ0 and_CJC 
theoretical_AJ0 building_NN1 ._PUN 
We_PNP must_VM0 continue_VVI to_PRP arm_NN1 all_DT0 Party_NN1 members_NN2 
with_PRP Marxism-Leninism_NP0 ,_PUN Mao_NP0 Zedong_NP0 Thought_VVD and_CJC 
Deng_NP0 Xiaoping_NP0 Theory_NN1 and_CJC usher_VVB in_PRP a_AT0 new_AJ0 
upsurge_NN1 in_PRP the_AT0 study_NN1 and_CJC implementation_NN1 of_PRF the_AT0 
important_AJ0 thought_NN1 of_PRF Three_CRD Represents_VVZ ._PUN 
Party_NN1 members_NN2 and_CJC cadres_NN2 ,_PUN particularly_AV0 senior_AJ0 
and_CJC middle-rank_NN1 cadres_NN2 ,_PUN should_VM0 take_VVI the_AT0 lead_NN1 
in_PRP studying_VVG and_CJC acting_VVG on_PRP the_AT0 important_AJ0 
thought_NN1 of_PRF Three_CRD Represents.They_NP0 should_VM0 play_VVI an_AT0 
exemplary_AJ0 role_NN1 in_PRP studying_VVG diligently_AV0 ,_PUN using_VVG 
their_DPS brains_NN2 ,_PUN emancipating_VVG their_DPS minds_NN2 ,_PUN 
keeping_VVG pace_NN1 with_PRP the_AT0 times_NN2 and_CJC boldly_AV0 
engaging_VVG in_PRP practice_NN1 and_CJC innovation_NN1 ._PUN 
We_PNP will_VM0 carry_VVI out_AVP an_AT0 intensive_AJ0 education_NN1 among_PRP 
all_DT0 Party_NN1 members_NN2 in_PRP the_AT0 history_NN1 of_PRF 
development_NN1 of_PRF Marxism_NN1 and_CJC promote_VVB the_AT0 
truth-seeking_NN1 and_CJC pioneering_VVG spirit.We_NN0 will_VM0 deepen_VVI 
our_DPS understanding_NN1 of_PRF the_AT0 laws_NN2 on_PRP governance_NN1 by_PRP 
the_AT0 Communist_AJ0 Party_NN1 ,_PUN on_PRP building_NN1 socialism_NN1 
and_CJC on_PRP development_NN1 of_PRF human_AJ0 society_NN1 and_CJC 
constantly_AV0 enrich_VVB and_CJC develop_VVB Marxism_NN1 ._PUN 
2_CRD ._PUN 
Build_VVB up_AVP the_AT0 Party_NN1 's_POS governing_AJ0 capacity_NN1 and_CJC 
improve_VVB its_DPS art_NN1 of_PRF leadership_NN1 and_CJC governance_NN1 ._PUN 
Faced_VVN with_PRP profound_AJ0 changes_NN2 in_PRP the_AT0 conditions_NN2 
of_PRF governance_NN1 and_CJC social_AJ0 environment_NN1 ,_PUN Party_NN1 
committees_NN2 and_CJC leading_AJ0 cadres_NN2 at_PRP all_DT0 levels_NN2 
must_VM0 ,_PUN in_PRP response_PRP to_PRP the_AT0 requirements_NN2 of_PRF 
the_AT0 new_AJ0 situation_NN1 and_CJC new_AJ0 tasks_NN2 ,_PUN acquire_VVB 
new_AJ0 knowledge_NN1 ,_PUN accumulate_VVB new_AJ0 experience_NN1 and_CJC 
develop_VVB new_AJ0 abilities_NN2 in_PRP practice_NN1 ,_PUN thus_AV0 
living_VVG up_PRP to_PRP the_AT0 mission_NN1 assigned_VVN to_PRP them_PNP 
and_CJC the_AT0 full_AJ0 trust_NN1 placed_VVN on_PRP them_PNP ._PUN 
They_PNP must_VM0 view_VVI the_AT0 world_NN1 with_PRP broad_AJ0 vision_NN1 
,_PUN acquire_VVB a_AT0 correct_AJ0 understanding_NN1 of_PRF the_AT0 
requirements_NN2 of_PRF the_AT0 times_NN2 and_CJC be_VBI good_AJ0 at_PRP 
thinking_VVG on_PRP a_AT0 theoretical_AJ0 plane_NN1 and_CJC in_PRP a_AT0 
strategic_AJ0 perspective_NN1 so_AV0 as_AV0 to_TO0 improve_VVI their_DPS 
ability_NN1 of_PRF sizing_VVG up_AVP the_AT0 situation_NN1 in_PRP a_AT0 
scientific_AJ0 way.They_NN0 must_VM0 act_VVI in_PRP compliance_NN1 with_PRP 
objective_AJ0 and_CJC scientific_AJ0 laws_NN2 ,_PUN address_VVB promptly_AV0 
the_AT0 new_AJ0 situation_NN1 and_CJC problems_NN2 in_PRP reform_NN1 and_CJC 
development_NN1 ,_PUN know_VVB how_AVQ to_TO0 seize_VVI opportunities_NN2 
to_TO0 accelerate_VVI development_NN1 and_CJC enhance_VVI their_DPS 
abilities_NN2 of_PRF keeping_VVG the_AT0 market_NN1 economy_NN1 well_AV0 
in_PRP hand.They_NN0 must_VM0 correctly_AV0 understand_VVI and_CJC handle_VVI 
various_AJ0 social_AJ0 contradictions_NN2 ,_PUN know_VVI how_AVQ to_TO0 
balance_VVI the_AT0 relations_NN2 among_PRP different_AJ0 interests_NN2 ,_PUN 
overcome_VVB difficulties_NN2 and_CJC go_VVB on_AVP improving_VVG their_DPS 
ability_NN1 of_PRF coping_VVG with_PRP complicated_AJ0 situations.They_NN0 
must_VM0 enhance_VVI their_DPS awareness_NN1 of_PRF law_NN1 and_CJC know_VVI 
how_AVQ to_TO0 integrate_VVI the_AT0 adherence_NN1 to_PRP Party_NN1 
leadership_NN1 and_CJC the_AT0 people_NN0 being_VBG the_AT0 masters_NN2 of_PRF 
the_AT0 country_NN1 with_PRP ruling_NN1 the_AT0 country_NN1 by_PRP law_NN1 
and_CJC improve_VVB their_DPS abilities_NN2 of_PRF exercising_VVG state_NN1 
power_NN1 according_PRP to_PRP law.They_NN0 must_VM0 base_VVI themselves_PNX 
on_PRP the_AT0 overall_AJ0 interests_NN2 of_PRF the_AT0 work_NN1 of_PRF 
the_AT0 entire_AJ0 Party_NN1 and_CJC the_AT0 whole_AJ0 country_NN1 ,_PUN 
firmly_AV0 implement_VVB the_AT0 Party_NN1 's_POS line_NN1 ,_PUN 
principles_NN2 and_CJC policies_NN2 ,_PUN work_VVB creatively_AV0 in_PRP 
light_PRP of_PRP realities_NN2 and_CJC keep_VVB enhancing_VVG their_DPS 
ability_NN1 of_PRF commanding_VVG the_AT0 whole_AJ0 situation_NN1 ._PUN 
3_CRD ._PUN 
Adhere_VVB to_PRP and_CJC improve_VVB democratic_AJ0 centralism_NN1 and_CJC 
enhance_VVB the_AT0 Party_NN1 's_POS vitality_NN1 ,_PUN solidarity_NN1 and_CJC 
unity_NN1 ._PUN 
Democratic_AJ0 centralism_NN1 is_VBZ a_AT0 system_NN1 that_CJT integrates_VVZ 
centralism_NN1 on_PRP the_AT0 basis_NN1 of_PRF democracy_NN1 with_PRP 
democracy_NN1 under_PRP centralized_AJ0 guidance_NN1 ._PUN 
Inner-Party_AJ0 democracy_NN1 is_VBZ the_AT0 life_NN1 of_PRF the_AT0 Party_NN1 
and_CJC plays_VVZ an_AT0 important_AJ0 exemplary_AJ0 and_CJC leading_AJ0 
role_NN1 in_PRP people_NN0 's_POS democracy_NN1 ._PUN 
We_PNP should_VM0 establish_VVI and_CJC improve_VVI an_AT0 inner-Party_AJ0 
democratic_AJ0 system_NN1 that_CJT fully_AV0 reflects_VVZ the_AT0 will_NN1 
of_PRF Party_NN1 members_NN2 and_CJC organizations_NN2 ,_PUN starting_VVG 
with_PRP the_AT0 reform_NN1 of_PRF the_AT0 relevant_AJ0 systems_NN2 and_CJC 
mechanisms_NN2 on_PRP the_AT0 basis_NN1 of_PRF guaranteeing_VVG the_AT0 
democratic_AJ0 rights_NN2 of_PRF Party_NN1 members_NN2 and_CJC giving_VVG 
priority_NN1 to_PRP improving_VVG the_AT0 systems_NN2 of_PRF Party_NN1 
congresses_NN2 and_CJC of_PRF Party_NN1 committees_NN2 ._PUN 
The_AT0 system_NN1 of_PRF Party_NN1 congresses_NN2 with_PRP regular_AJ0 
annual_AJ0 conferences_NN2 should_VM0 be_VBI tried_VVN out_AVP in_PRP more_DT0 
cities_NN2 and_CJC counties_NN2 ._PUN 
We_PNP should_VM0 explore_VVI ways_NN2 to_TO0 give_VVI play_NN1 to_PRP the_AT0 
role_NN1 of_PRF delegates_NN2 when_AVQ Party_NN1 congresses_NN2 are_VBB 
not_XX0 in_PRP session_NN1 ._PUN 
In_PRP accordance_PRP with_PRP the_AT0 principle_NN1 of_PRF collective_AJ0 
leadership_NN1 ,_PUN democratic_AJ0 centralism_NN1 ,_PUN individual_AJ0 
consultations_NN2 and_CJC decision_NN1 by_PRP meetings_NN2 ,_PUN we_PNP 
should_VM0 improve_VVI the_AT0 rules_NN2 of_PRF procedure_NN1 and_CJC 
decision-making_AJ0 mechanism_NN1 within_PRP Party_NN1 committees_NN2 in_AV0 
order_AV0 to_TO0 give_VVI fuller_AJC play_NN1 to_PRP the_AT0 role_NN1 of_PRF 
plenary_AJ0 sessions_NN2 of_PRF Party_NN1 committees_NN2 ._PUN 
We_PNP need_VVB to_TO0 reform_VVI and_CJC improve_VVI the_AT0 inner-Party_AJ0 
electoral_AJ0 system_NN1 ._PUN 
We_PNP should_VM0 establish_VVI and_CJC improve_VVI inner-Party_AJ0 
information_NN1 sharing_VVG and_CJC reporting_VVG systems_NN2 and_CJC the_AT0 
system_NN1 of_PRF soliciting_VVG opinions_NN2 concerning_PRP major_AJ0 
policy_NN1 decisions_NN2 ._PUN 
The_AT0 centralization_NN1 and_CJC unity_NN1 of_PRF the_AT0 Party_NN1 and_CJC 
state_NN1 are_VBB where_CJS the_AT0 fundamental_AJ0 interests_NN2 of_PRF 
the_AT0 people_NN0 of_PRF all_DT0 ethnic_AJ0 groups_NN2 lie_VVB ._PUN 
The_AT0 whole_AJ0 Party_NN1 and_CJC the_AT0 entire_AJ0 nation_NN1 must_VM0 
maintain_VVI a_AT0 high_AJ0 degree_NN1 of_PRF unity_NN1 with_PRP regard_PRP 
to_PRP the_AT0 guiding_AJ0 ideology_NN1 ,_PUN line_NN1 ,_PUN principles_NN2 
and_CJC policies_NN2 and_CJC major_AJ0 questions_NN2 of_PRF principle_NN1 
._PUN 
All_DT0 Party_NN1 members_NN2 must_VM0 consciously_AV0 abide_VVI by_PRP 
the_AT0 principle_NN1 that_CJT individual_AJ0 Party_NN1 members_NN2 are_VBB 
subordinate_AJ0 to_PRP the_AT0 organization_NN1 ,_PUN that_CJT the_AT0 
minority_NN1 is_VBZ subordinate_AJ0 to_PRP the_AT0 majority_NN1 ,_PUN that_DT0 
lower_AJC Party_NN1 organizations_NN2 are_VBB subordinate_AJ0 to_PRP the_AT0 
higher_AJC ones_NN2 and_CJC that_CJT all_DT0 the_AT0 constituent_NN1 
organizations_NN2 and_CJC members_NN2 of_PRF the_AT0 Party_NN1 are_VBB 
subordinate_AJ0 to_PRP its_DPS National_AJ0 Congress_NN1 and_CJC Central_AJ0 
Committee.They_NP0 must_VM0 safeguard_VVI the_AT0 authority_NN1 of_PRF the_AT0 
Central_AJ0 Committee_NN1 and_CJC ensure_VVB that_CJT its_DPS decisions_NN2 
are_VBB carried_VVN out_AVP without_PRP fail_NN1 ._PUN 
Party_NN1 organizations_NN2 at_PRP all_DT0 levels_NN2 and_CJC all_DT0 
Party_NN1 members_NN2 ,_PUN leading_VVG cadres_NN2 in_AV0 particular_AV0 ,_PUN 
must_VM0 strictly_AV0 abide_VVI by_PRP Party_NN1 discipline.Under_NN0 no_AT0 
circumstances_NN2 should_VM0 they_PNP be_VBI allowed_VVN to_TO0 go_VVI 
their_DPS own_DT0 ways_NN2 in_PRP disregard_NN1 of_PRF orders_NN2 and_CJC 
prohibitions_NN2 ._PUN 
4_CRD ._PUN 
Build_VVB a_AT0 contingent_NN1 of_PRF high-caliber_AJ0 leading_AJ0 cadres_NN2 
and_CJC form_VVB an_AT0 energetic_AJ0 and_CJC promising_AJ0 leadership_NN1 
._PUN 
It_PNP is_VBZ a_AT0 matter_NN1 of_PRF vital_AJ0 importance_NN1 for_PRP 
maintaining_VVG prolonged_AJ0 stability_NN1 of_PRF the_AT0 Party_NN1 and_CJC 
state_VVB to_TO0 build_VVI a_AT0 contingent_NN1 of_PRF high-caliber_AJ0 
leading_AJ0 cadres_NN2 capable_AJ0 of_PRF assuming_VVG heavy_AJ0 
responsibilities_NN2 and_CJC withstanding_VVG the_AT0 test_NN1 of_PRF 
trials_NN2 and_CJC tribulations_NN2 ,_PUN and_CJC especially_AV0 to_TO0 
train_VVI a_AT0 large_AJ0 number_NN1 of_PRF outstanding_AJ0 leading_AJ0 
cadres_NN2 for_PRP the_AT0 mission_NN1 of_PRF running_VVG the_AT0 Party_NN1 
,_PUN state_NN1 and_CJC army_NN1 in_PRP accordance_PRP with_PRP the_AT0 
principle_NN1 of_PRF bringing_VVG up_AVP more_DT0 revolutionary_AJ0 ,_PUN 
younger_AJC ,_PUN better_AV0 educated_VVN and_CJC more_AV0 professionally_AV0 
competent_AJ0 cadres_NN2 ._PUN 
We_PNP should_VM0 conscientiously_AV0 implement_VVI the_AT0 regulations_NN2 
on_PRP the_AT0 selection_NN1 and_CJC appointment_NN1 of_PRF leading_AJ0 
cadres_NN2 and_CJC make_VVB a_AT0 point_NN1 of_PRF testing_NN1 and_CJC 
identifying_VVG cadres_NN2 in_PRP the_AT0 practice_NN1 of_PRF reform_NN1 
and_CJC development_NN1 so_AV0 as_AV0 to_TO0 promote_VVI to_PRP leading_AJ0 
positions_NN2 in_PRP good_AJ0 time_NN1 those_DT0 who_PNQ are_VBB 
accredited_VVN with_PRP ability_NN1 ,_PUN integrity_NN1 and_CJC 
outstanding_AJ0 performance_NN1 and_CJC enjoy_VVB popular_AJ0 support_NN1 
._PUN 
We_PNP should_VM0 make_VVI greater_AJC efforts_NN2 to_TO0 train_VVI and_CJC 
select_AJ0 outstanding_AJ0 young_AJ0 cadres_NN2 ,_PUN helping_VVG them_PNP 
cultivate_VVI their_DPS Party_NN1 spirit_NN1 ,_PUN pursue_VVB theoretical_AJ0 
study_NN1 and_CJC gain_VVB practical_AJ0 experience_NN1 so_CJS that_CJS 
they_PNP will_VM0 improve_VVI in_PRP all_DT0 respects_NN2 ._PUN 
We_PNP should_VM0 do_VDI a_AT0 better_AJC job_NN1 of_PRF training_NN1 and_CJC 
selecting_VVG women_NN2 cadres_NN2 ,_PUN cadres_NN2 from_PRP among_PRP 
ethnic_AJ0 minorities_NN2 and_CJC non-Party_AJ0 cadres_NN2 ._PUN 
We_PNP should_VM0 continue_VVI to_TO0 do_VDI well_AV0 the_AT0 work_NN1 
related_VVN to_PRP retired_AJ0 cadres_NN2 ._PUN 
We_PNP should_VM0 turn_VVI the_AT0 leading_AJ0 bodies_NN2 of_PRF the_AT0 
Party_NN1 at_PRP all_DT0 levels_NN2 into_PRP staunch_AJ0 collectives_NN2 
that_CJT firmly_AV0 implement_VVB the_AT0 important_AJ0 thought_NN1 of_PRF 
Three_CRD Represents_VVZ mainly_AV0 by_PRP improving_VVG their_DPS 
qualities_NN2 ,_PUN optimizing_VVG their_DPS composition_NN1 ,_PUN 
refining_VVG their_DPS work_NN1 style_NN1 and_CJC enhancing_VVG solidarity_NN1 
._PUN 
We_PNP should_VM0 train_VVI more_DT0 and_CJC more_DT0 successors_NN2 to_PRP 
the_AT0 cause_NN1 of_PRF socialism_NN1 with_PRP Chinese_AJ0 
characteristics_NN2 so_CJS that_CJS the_AT0 cause_NN1 of_PRF the_AT0 Party_NN1 
and_CJC people_NN0 will_VM0 be_VBI carried_VVN forward_AV0 ._PUN 
5_CRD ._PUN 
Build_VVB the_AT0 Party_NN1 well_AV0 at_PRP the_AT0 primary_AJ0 level_NN1 
,_PUN reinforce_VVB its_DPS class_NN1 foundation_NN1 and_CJC expand_VVB 
its_DPS mass_AJ0 base_NN1 ._PUN 
The_AT0 primary_AJ0 organizations_NN2 of_PRF the_AT0 Party_NN1 constitute_VVB 
its_DPS foundation_NN1 for_PRP doing_VDG all_DT0 its_DPS work_NN1 and_CJC 
building_VVG up_AVP its_DPS combat_NN1 effectiveness.They_NN0 should_VM0 
organize_VVI ,_PUN motivate_VVB and_CJC practice_NN1 the_AT0 
implementation_NN1 of_PRF the_AT0 important_AJ0 thought_NN1 of_PRF Three_CRD 
Represents_VVZ ._PUN 
We_PNP should_VM0 ,_PUN by_PRP focusing_VVG on_PRP the_AT0 central_AJ0 
task_NN1 and_CJC serving_VVG the_AT0 overall_AJ0 interests_NN2 ,_PUN 
broaden_VVB the_AT0 fields_NN2 of_PRF our_DPS endeavor_NN1 ,_PUN intensify_VVB 
our_DPS functions_NN2 and_CJC expand_VVB the_AT0 coverage_NN1 of_PRF the_AT0 
Party_NN1 's_POS work_NN1 so_AV0 as_AV0 to_TO0 increase_VVI the_AT0 
rallying_NN1 power_NN1 and_CJC combat_VVI effectiveness_NN1 of_PRF primary_AJ0 
organizations_NN2 ._PUN 
We_PNP should_VM0 strengthen_VVI the_AT0 building_NN1 of_PRF village-level_AJ0 
supporting_AJ0 organizations_NN2 which_DTQ rally_VVB around_AVP village_NN1 
Party_NN1 organizations_NN2 ,_PUN and_CJC explore_VVB effective_AJ0 ways_NN2 
that_CJT will_VM0 enable_VVI cadres_NN2 to_TO0 receive_VVI education_NN1 
regularly_AV0 and_CJC farmers_NN2 to_TO0 get_VVI long-term_AJ0 tangible_AJ0 
benefits_NN2 ._PUN 
In_AV0 order_AV0 that_CJT state-owned_AJ0 and_CJC collective_AJ0 
enterprises_NN2 operate_VVB well_AV0 ,_PUN we_PNP must_VM0 persistently_AV0 
rely_VVI on_PRP the_AT0 working_AJ0 class_NN1 wholeheartedly_AV0 ,_PUN and_CJC 
Party_NN1 organizations_NN2 in_PRP those_DT0 enterprises_NN2 should_VM0 
take_VVI an_AT0 active_AJ0 part_NN1 in_PRP the_AT0 decision-making_NN1 on_PRP 
major_AJ0 issues_NN2 and_CJC give_VVB full_AJ0 play_NN1 to_PRP their_DPS 
role_NN1 as_PRP the_AT0 political_AJ0 core_NN1 ._PUN 
We_PNP should_VM0 strengthen_VVI Party_NN1 building_NN1 in_PRP enterprises_NN2 
of_PRF the_AT0 non-public_AJ0 sectors.Party_NN0 organizations_NN2 in_PRP 
enterprises_NN2 must_VM0 carry_VVI out_AVP the_AT0 Party_NN1 's_POS 
principles_NN2 and_CJC policies_NN2 ,_PUN and_CJC provide_VVB guidance_NN1 
to_PRP and_CJC supervise_VVB the_AT0 enterprises_NN2 in_PRP observing_VVG 
the_AT0 laws_NN2 and_CJC regulations_NN2 of_PRF the_AT0 state.They_NN0 
should_VM0 exercise_VVI leadership_NN1 over_PRP trade_NN1 unions_NN2 ,_PUN 
the_AT0 Communist_AJ0 Youth_NN1 League_NN1 and_CJC other_AJ0 mass_AJ0 
organizations_NN2 ,_PUN rally_VVB the_AT0 workers_NN2 around_PRP them_PNP 
,_PUN safeguard_VVB the_AT0 legitimate_AJ0 rights_NN2 and_CJC interests_NN2 
of_PRF all_DT0 quarters_NN2 and_CJC stimulate_VVB the_AT0 healthy_AJ0 
development_NN1 of_PRF the_AT0 enterprises_NN2 ._PUN 
We_PNP should_VM0 attach_VVI great_AJ0 importance_NN1 to_PRP Party_NN1 
building_NN1 in_PRP communities_NN2 ,_PUN striving_VVG to_TO0 bring_VVI 
about_AVP a_AT0 new_AJ0 pattern_NN1 in_PRP Party_NN1 building_NN1 in_PRP 
urban_AJ0 communities_NN2 ,_PUN with_PRP the_AT0 focus_NN1 on_PRP serving_VVG 
the_AT0 people_NN0 ._PUN 
We_PNP should_VM0 intensify_VVI our_DPS efforts_NN2 to_TO0 establish_VVI 
Party_NN1 organizations_NN2 in_PRP mass_AJ0 organizations_NN2 and_CJC 
intermediaries_NN2 ._PUN 
We_PNP should_VM0 fully_AV0 carry_VVI out_AVP Party_NN1 building_NN1 in_PRP 
Party_NN1 and_CJC government_NN1 organs_NN2 as_PRP well_PRP as_PRP schools_NN2 
,_PUN research_NN1 institutions_NN2 ,_PUN cultural_AJ0 groups_NN2 and_CJC 
other_AJ0 institutions_NN2 ._PUN 
Party_NN1 members_NN2 must_VM0 play_VVI their_DPS vanguard_NN1 and_CJC 
exemplary_AJ0 role_NN1 ,_PUN foster_VVB the_AT0 lofty_AJ0 ideal_NN1 of_PRF 
communism_NN1 ,_PUN fortify_VVB their_DPS conviction_NN1 in_PRP socialism_NN1 
with_PRP Chinese_AJ0 characteristics_NN2 and_CJC work_VVB hard_AV0 to_TO0 
realize_VVI the_AT0 Party_NN1 's_POS basic_AJ0 program_NN1 for_PRP the_AT0 
current_AJ0 stage_NN1 ._PUN 
We_PNP need_VVB to_TO0 carry_VVI out_AVP Party-wide_AJ0 education_NN1 to_TO0 
maintain_VVI the_AT0 progressiveness_NN1 of_PRF Party_NN1 members_NN2 
mainly_AV0 by_PRP putting_VVG the_AT0 important_AJ0 thought_NN1 of_PRF 
Three_CRD Represents_VVZ into_PRP practice_NN1 ._PUN 
We_PNP should_VM0 recruit_VVI Party_NN1 members_NN2 mainly_AV0 from_PRP 
among_PRP workers_NN2 ,_PUN farmers_NN2 ,_PUN intellectuals_NN2 ,_PUN 
servicemen_NN2 and_CJC cadres_NN2 ,_PUN thus_AV0 expanding_VVG the_AT0 
basic_AJ0 components_NN2 and_CJC backbone_NN1 of_PRF the_AT0 Party_NN1 ._PUN 
We_PNP should_VM0 make_VVI a_AT0 point_NN1 of_PRF recruiting_VVG Party_NN1 
members_NN2 from_PRP among_PRP those_DT0 in_PRP the_AT0 forefront_NN1 of_PRF 
work_NN1 and_CJC production_NN1 and_CJC from_PRP among_PRP the_AT0 
prominent_AJ0 intellectuals_NN2 and_CJC young_AJ0 people_NN0 ._PUN 
We_PNP should_VM0 admit_VVI into_PRP the_AT0 Party_NN1 advanced_AJ0 
elements_NN2 of_PRF other_AJ0 social_AJ0 strata_NN2 who_PNQ accept_VVB the_AT0 
Party_NN1 's_POS program_NN1 and_CJC Constitution_NN1 ,_PUN work_VVB for_PRP 
the_AT0 realization_NN1 of_PRF the_AT0 Party_NN1 's_POS line_NN1 and_CJC 
program_NN1 consciously_AV0 and_CJC meet_VVB the_AT0 qualifications_NN2 of_PRF 
Party_NN1 membership_NN1 following_VVG a_AT0 long_AJ0 period_NN1 of_PRF 
test_NN1 ,_PUN in_AV0 order_AV0 to_TO0 increase_VVI the_AT0 influence_NN1 
and_CJC rallying_VVG force_NN1 of_PRF the_AT0 Party_NN1 in_PRP society_NN1 
at_AV0 large_AV0 ._PUN 
We_PNP must_VM0 ,_PUN in_PRP light_PRP of_PRP the_AT0 new_AJ0 situation_NN1 
,_PUN seek_VVB new_AJ0 mechanisms_NN2 and_CJC methods_NN2 for_PRP the_AT0 
management_NN1 of_PRF Party_NN1 membership_NN1 ._PUN 
6_CRD ._PUN 
Strengthen_VVB and_CJC improve_VVB the_AT0 Party_NN1 's_POS style_NN1 of_PRF 
work_NN1 and_CJC intensify_VVB the_AT0 struggle_NN1 against_PRP corruption_NN1 
._PUN 
The_AT0 key_NN1 to_PRP improving_VVG the_AT0 Party_NN1 's_POS style_NN1 of_PRF 
work_NN1 lies_VVZ in_PRP keeping_VVG the_AT0 flesh-and-blood_AJ0 ties_NN2 
between_PRP the_AT0 Party_NN1 and_CJC the_AT0 people_NN0 ._PUN 
The_AT0 biggest_AJS political_AJ0 advantage_NN1 of_PRF our_DPS Party_NN1 
lies_VVZ in_PRP its_DPS close_AJ0 ties_NN2 with_PRP the_AT0 masses_NN2 
while_CJS the_AT0 biggest_AJS potential_AJ0 danger_NN1 for_PRP it_PNP as_PRP 
a_AT0 ruling_AJ0 party_NN1 comes_VVZ from_PRP its_DPS divorce_NN1 from_PRP 
them_PNP ._PUN 
We_PNP must_VM0 at_PRP all_DT0 times_NN2 and_CJC under_PRP all_DT0 
circumstances_NN2 adhere_VVB to_PRP the_AT0 Party_NN1 's_POS mass_AJ0 line_NN1 
,_PUN and_CJC to_PRP the_AT0 purpose_NN1 of_PRF serving_VVG the_AT0 people_NN0 
heart_NN1 and_CJC soul_NN1 and_CJC regard_VVB the_AT0 people_NN0 's_POS 
interests_NN2 as_PRP the_AT0 starting_NN1 point_NN1 and_CJC goal_NN1 of_PRF 
all_DT0 our_DPS work_NN1 ._PUN 
We_PNP must_VM0 carry_VVI forward_AV0 the_AT0 fine_AJ0 tradition_NN1 and_CJC 
style_NN1 of_PRF our_DPS Party_NN1 ,_PUN bearing_VVG in_PRP mind_NN1 the_AT0 
fundamental_AJ0 principle_NN1 that_CJT the_AT0 Party_NN1 is_VBZ built_VVN 
for_PRP the_AT0 public_NN1 and_CJC that_CJT it_PNP exercises_VVZ state_NN1 
power_NN1 for_PRP the_AT0 people.We_NN0 must_VM0 make_VVI effective_AJ0 
efforts_NN2 to_TO0 resolve_VVI the_AT0 outstanding_AJ0 issues_NN2 in_PRP 
respect_PRP of_PRP the_AT0 way_NN1 of_PRF thinking_NN1 ,_PUN study_NN1 and_CJC 
work_NN1 of_PRF our_DPS Party_NN1 ,_PUN its_DPS style_NN1 of_PRF 
leadership_NN1 and_CJC its_DPS cadres_NN2 '_POS way_NN1 of_PRF life_NN1 
and_CJC especially_AV0 to_TO0 prevent_VVI and_CJC overcome_VVI formalism_NN1 
and_CJC bureaucracy_NN1 by_PRP acting_VVG on_PRP the_AT0 principle_NN1 of_PRF 
the_AT0 "_PUQ eight_CRD do_VDB 's_POS "_PUQ and_CJC "_PUQ eight_CRD don'ts_NN2 
"_PUQ (_PUL *Note_UNC 2_CRD )_PUR put_VVB forward_AV0 by_PRP the_AT0 Party_NN1 
Central_AJ0 Committee_NN1 ,_PUN by_PRP resorting_VVG to_PRP both_DT0 
educational_AJ0 and_CJC institutional_AJ0 means_NN0 and_CJC by_PRP 
correctly_AV0 conducting_VVG criticism_NN1 and_CJC self-criticism_NN1 ._PUN 
Closely_AV0 following_VVG the_AT0 new_AJ0 changes_NN2 in_PRP social_AJ0 
activities_NN2 and_CJC carefully_AV0 studying_VVG the_AT0 new_AJ0 features_NN2 
of_PRF our_DPS mass_AJ0 work_NN1 ,_PUN we_PNP must_VM0 strengthen_VVI and_CJC 
improve_VVI such_DT0 work_NN1 throughout_PRP the_AT0 process_NN1 of_PRF 
building_VVG the_AT0 Party_NN1 and_CJC political_AJ0 power_NN1 ._PUN 
All_DT0 Party_NN1 members_NN2 ,_PUN primarily_AV0 leading_AJ0 cadres_NN2 
at_PRP all_DT0 levels_NN2 ,_PUN must_VM0 do_VDI mass_AJ0 work_NN1 well_AV0 
in_PRP light_PRP of_PRP the_AT0 new_AJ0 situation_NN1 and_CJC ,_PUN by_PRP 
persuading_VVG ,_PUN setting_VVG examples_NN2 and_CJC providing_VVG 
services_NN2 ,_PUN unite_VVB and_CJC lead_VVB the_AT0 masses_NN2 in_PRP 
making_VVG progress_NN1 ._PUN 
To_TO0 combat_VVI and_CJC prevent_VVI corruption_NN1 resolutely_AV0 is_VBZ 
a_AT0 major_AJ0 political_AJ0 task_NN1 of_PRF the_AT0 whole_AJ0 Party_NN1 
._PUN 
If_CJS we_PNP do_VDB not_XX0 crack_VVI down_AVP on_PRP corruption_NN1 ,_PUN 
the_AT0 flesh-and-blood_AJ0 ties_NN2 between_PRP the_AT0 Party_NN1 and_CJC 
the_AT0 people_NN0 will_VM0 suffer_VVI a_AT0 lot_NN1 and_CJC the_AT0 Party_NN1 
will_VM0 be_VBI in_PRP danger_NN1 of_PRF losing_VVG its_DPS ruling_AJ0 
position_NN1 ,_PUN or_CJC possibly_AV0 heading_VVG for_PRP 
self-destruction_AJ0 ._PUN 
Against_PRP the_AT0 background_NN1 of_PRF its_DPS long-term_AJ0 governance_NN1 
and_CJC China_NP0 's_VBZ opening_VVG up_AVP and_CJC development_NN1 of_PRF 
the_AT0 socialist_AJ0 market_NN1 economy_NN1 ,_PUN the_AT0 Party_NN1 must_VM0 
be_VBI on_PRP full_AJ0 alert_NN1 against_PRP corrosion_NN1 by_PRP all_DT0 
decadent_AJ0 ideas_NN2 and_CJC maintain_VVB the_AT0 purity_NN1 of_PRF its_DPS 
membership_NN1 ._PUN 
Party_NN1 committees_NN2 at_PRP all_DT0 levels_NN2 must_VM0 fully_AV0 
recognize_VVI the_AT0 urgency_NN1 as_PRP well_PRP as_PRP the_AT0 
protracted_AJ0 nature_NN1 of_PRF the_AT0 fight_NN1 against_PRP 
corruption.They_NN0 should_VM0 enhance_VVI confidence_NN1 ,_PUN do_VDB a_AT0 
solid_AJ0 job_NN1 ,_PUN take_VVB a_AT0 clear-cut_AJ0 stand_NN1 and_CJC 
never_AV0 waver_VVB in_PRP carrying_VVG on_AVP the_AT0 fight_NN1 in_PRP 
depth_NN1 ._PUN 
We_PNP should_VM0 work_VVI still_AV0 harder_AJC to_TO0 make_VVI sure_AJ0 
that_CJT our_DPS leading_AJ0 cadres_NN2 are_VBB clean_AJ0 ,_PUN honest_AJ0 
and_CJC self-disciplined_NN1 ,_PUN and_CJC see_VVB to_PRP it_PNP that_DT0 
major_AJ0 corruption_NN1 cases_NN2 are_VBB investigated_VVN and_CJC dealt_VVN 
with.Malpractices_NN0 in_PRP departments_NN2 and_CJC trades_NN2 and_CJC 
services_NN2 must_VM0 be_VBI corrected_VVN ._PUN 
We_PNP must_VM0 adhere_VVI to_PRP the_AT0 principle_NN1 of_PRF addressing_VVG 
both_AV0 symptoms_NN2 and_CJC root_NN1 causes_NN2 of_PRF corruption_NN1 
and_CJC taking_VVG comprehensive_AJ0 measures_NN2 to_TO0 rectify_VVI both_AV0 
while_CJS devoting_VVG greater_AJC efforts_NN2 gradually_AV0 to_PRP 
tackling_VVG the_AT0 latter_DT0 ._PUN 
We_PNP must_VM0 strengthen_VVI education_NN1 ,_PUN develop_VVB democracy_NN1 
,_PUN improve_VVB the_AT0 legal_AJ0 system_NN1 ,_PUN tighten_VVB 
supervision_NN1 ,_PUN make_VVB institutional_AJ0 innovation_NN1 and_CJC 
incorporate_VVB counter-corruption_NN1 in_PRP all_DT0 our_DPS major_AJ0 
policy_NN1 measures_NN2 so_AV0 as_AV0 to_TO0 prevent_VVI and_CJC tackle_VVI 
corruption_NN1 at_PRP its_DPS source_NN1 ._PUN 
We_PNP must_VM0 uphold_VVI and_CJC improve_VVI the_AT0 leadership_NN1 
system_NN1 and_CJC working_VVG mechanism_NN1 against_PRP corruption_NN1 
and_CJC earnestly_AV0 implement_VVB the_AT0 responsibility_NN1 system_NN1 
for_PRP improving_VVG the_AT0 Party_NN1 's_POS work_NN1 style_NN1 and_CJC 
building_VVG clean_AJ0 government_NN1 ,_PUN in_PRP a_AT0 concerted_AJ0 
effort_NN1 to_TO0 prevent_VVI and_CJC punish_VVI corruption_NN1 ._PUN 
Leading_AJ0 cadres_NN2 ,_PUN particularly_AV0 senior_AJ0 ones_NN2 ,_PUN 
should_VM0 play_VVI an_AT0 exemplary_AJ0 role_NN1 in_PRP exercising_VVG 
the_AT0 power_NN1 in_PRP their_DPS hands_NN2 correctly.They_NN0 must_VM0 
always_AV0 be_VBI honest_AJ0 and_CJC upright_AJ0 and_CJC take_VVB the_AT0 
initiative_NN1 to_TO0 crack_VVI down_AVP on_PRP all_DT0 forms_NN2 of_PRF 
corruption_NN1 ._PUN 
All_DT0 corruptionists_NN2 must_VM0 be_VBI thoroughly_AV0 investigated_VVN 
and_CJC punished_VVN without_PRP leniency_NN1 ._PUN 
So_AV0 long_AV0 as_CJS all_DT0 Party_NN1 comrades_NN2 always_AV0 maintain_VVB 
the_AT0 vigor_NN1 and_CJC vitality_NN1 ,_PUN dashing_AJ0 spirit_NN1 and_CJC 
integrity_NN1 as_CJS Communists_NN2 and_CJC have_VHB the_AT0 people_NN0 at_PRP 
heart_NN1 ,_PUN the_AT0 foundation_NN1 of_PRF our_DPS Party_NN1 's_POS 
governance_NN1 will_VM0 remain_VVI rock_NN1 solid_NN1 ._PUN 
Comrades_NN2 ,_PUN To_TO0 build_VVI a_AT0 well-off_AJ0 society_NN1 in_PRP 
an_AT0 all-round_AJ0 way_NN1 and_CJC create_VVB a_AT0 new_AJ0 situation_NN1 
in_PRP building_NN1 socialism_NN1 with_PRP Chinese_AJ0 characteristics_NN2 
,_PUN it_PNP is_VBZ essential_AJ0 ,_PUN under_PRP the_AT0 firm_AJ0 
leadership_NN1 of_PRF the_AT0 CPC_NP0 ,_PUN to_TO0 develop_VVI a_AT0 
socialist_AJ0 market_NN1 economy_NN1 ,_PUN socialist_AJ0 democracy_NN1 and_CJC 
an_AT0 advanced_AJ0 socialist_AJ0 culture_NN1 ,_PUN keep_VVB the_AT0 
coordinated_AJ0 development_NN1 of_PRF the_AT0 socialist_AJ0 material_NN1 
,_PUN political_AJ0 and_CJC spiritual_AJ0 civilizations_NN2 ,_PUN and_CJC 
bring_VVB about_AVP the_AT0 great_AJ0 rejuvenation_NN1 of_PRF the_AT0 
Chinese_AJ0 nation_NN1 ._PUN 
The_AT0 CPC_NP0 is_VBZ deeply_AV0 rooted_VVN in_PRP the_AT0 Chinese_AJ0 
nation_NN1 ._PUN 
Since_CJS the_AT0 very_AJ0 day_NN1 of_PRF its_DPS founding_NN1 ,_PUN it_PNP 
has_VHZ been_VBN the_AT0 vanguard_NN1 of_PRF the_AT0 Chinese_AJ0 working_AJ0 
class_NN1 and_CJC also_AV0 of_PRF the_AT0 Chinese_AJ0 people_NN0 and_CJC 
the_AT0 Chinese_AJ0 nation_NN1 ,_PUN shouldering_VVG the_AT0 grand_AJ0 
mission_NN1 of_PRF realizing_VVG the_AT0 great_AJ0 rejuvenation_NN1 of_PRF 
the_AT0 Chinese_AJ0 nation_NN1 ._PUN 
During_PRP the_AT0 new-democratic_AJ0 revolution_NN1 ,_PUN our_DPS Party_NN1 
united_VVN and_CJC led_VVN the_AT0 Chinese_AJ0 people_NN0 of_PRF all_DT0 
ethnic_AJ0 groups_NN2 in_PRP fulfilling_VVG the_AT0 historic_AJ0 task_NN1 
of_PRF winning_VVG national_AJ0 independence_NN1 and_CJC people_NN0 's_POS 
liberation_NN1 ,_PUN thus_AV0 laying_VVG the_AT0 groundwork_NN1 for_PRP 
our_DPS great_AJ0 national_AJ0 rejuvenation_NN1 ._PUN 
After_CJS the_AT0 founding_NN1 of_PRF New_AJ0 China_NP0 ,_PUN our_DPS 
Party_NN1 creatively_AV0 completed_VVD the_AT0 transition_NN1 from_PRP New_AJ0 
Democracy_NN1 to_PRP socialism_NN1 ,_PUN the_AT0 greatest_AJS and_CJC most_AV0 
profound_AJ0 social_AJ0 transformation_NN1 ever_AV0 in_PRP China_NP0 's_POS 
history_NN1 ,_PUN and_CJC embarked_VVD on_PRP a_AT0 socialist_AJ0 road_NN1 
and_CJC the_AT0 historical_AJ0 journey_NN1 to_PRP the_AT0 great_AJ0 
rejuvenation_NN1 of_PRF the_AT0 Chinese_AJ0 nation_NN1 ._PUN 
Since_CJS the_AT0 Third_ORD Plenary_AJ0 Session_NN1 of_PRF its_DPS 
Eleventh_ORD Central_AJ0 Committee_NN1 ,_PUN our_DPS Party_NN1 has_VHZ 
found_VVN the_AT0 correct_AJ0 road_NN1 to_PRP socialism_NN1 with_PRP 
Chinese_AJ0 characteristics_NN2 ,_PUN injecting_VVG new_AJ0 and_CJC 
greater_AJC vitality_NN1 into_PRP our_DPS drive_NN1 for_PRP national_AJ0 
rejuvenation_NN1 ._PUN 
Splendid_AJ0 prospects_NN2 present_VVB themselves_PNX before_PRP the_AT0 
great_AJ0 cause_NN1 of_PRF rejuvenation_NN1 of_PRF the_AT0 Chinese_AJ0 
nation_NN1 ._PUN 
To_TO0 build_VVI a_AT0 well-off_AJ0 society_NN1 in_PRP an_AT0 all-round_AJ0 
way_NN1 ,_PUN step_VVB up_AVP the_AT0 socialist_AJ0 modernization_NN1 
drive_NN1 and_CJC make_VVB socialist_AJ0 China_NN1 a_AT0 stronger_AJC and_CJC 
more_AV0 prosperous_AJ0 country_NN1 ,_PUN thus_AV0 contributing_VVG still_AV0 
more_AV0 to_PRP the_AT0 cause_NN1 of_PRF human_AJ0 progress_NN1 -_PUN this_DT0 
is_VBZ a_AT0 historical_AJ0 mission_NN1 our_DPS Party_NN1 must_VM0 take_VVI 
on_AVP with_PRP courage_NN1 ._PUN 
The_AT0 fulfillment_NN1 of_PRF this_DT0 mission_NN1 inevitably_AV0 depends_VVZ 
on_PRP the_AT0 solidarity_NN1 of_PRF the_AT0 Party_NN1 and_CJC that_DT0 of_PRF 
the_AT0 Chinese_AJ0 people_NN0 of_PRF all_DT0 ethnic_AJ0 groups_NN2 ._PUN 
Solidarity_NN1 means_VVZ strength_NN1 ;_PUN solidarity_NN1 means_VVZ 
victory_NN1 ._PUN 
After_PRP going_VVG through_PRP all_DT0 the_AT0 hardships_NN2 and_CJC 
setbacks_NN2 ,_PUN our_DPS Party_NN1 and_CJC people_NN0 have_VHB gained_VVN 
rich_AJ0 experience_NN1 and_CJC become_VVB increasingly_AV0 mature_VVB ._PUN 
In_PRP the_AT0 face_NN1 of_PRF a_AT0 world_NN1 that_CJT is_VBZ far_AV0 
from_PRP being_VBG tranquil_AJ0 and_CJC the_AT0 formidable_AJ0 tasks_NN2 
before_PRP us_PNP ,_PUN all_DT0 Party_NN1 members_NN2 must_VM0 be_VBI 
mindful_AJ0 of_PRF the_AT0 potential_AJ0 danger_NN1 and_CJC stay_VVB 
prepared_VVN against_PRP adversities_NN2 in_PRP times_NN2 of_PRF peace.We_NN0 
must_VM0 be_VBI keenly_AV0 aware_AJ0 of_PRF the_AT0 rigorous_AJ0 
challenges_NN2 brought_VVN about_AVP by_PRP the_AT0 ever-sharpening_AJ0 
international_AJ0 competition_NN1 as_PRP well_PRP as_PRP risks_NN2 and_CJC 
difficulties_NN2 that_CJT may_VM0 arise_VVI on_PRP our_DPS road_NN1 
ahead.We_NN0 must_VM0 bear_VVI in_PRP mind_NN1 the_AT0 overall_AJ0 
interests_NN2 of_PRF our_DPS Party_NN1 all_DT0 the_AT0 more_AV0 deeply_AV0 
,_PUN cherish_VVB the_AT0 solidarity_NN1 all_DT0 the_AT0 more_AV0 dearly_AV0 
and_CJC safeguard_VVB stability_NN1 all_DT0 the_AT0 more_AV0 firmly_AV0 ._PUN 
All_DT0 Party_NN1 comrades_NN2 and_CJC the_AT0 people_NN0 of_PRF all_DT0 
ethnic_AJ0 groups_NN2 of_PRF the_AT0 country_NN1 ,_PUN let_VVB us_PNP 
rally_VVI closely_AV0 around_PRP the_AT0 Party_NN1 Central_AJ0 Committee_NN1 
and_CJC work_VVB with_PRP one_CRD heart_NN1 and_CJC one_CRD mind_NN1 in_PRP 
a_AT0 joint_AJ0 and_CJC unyielding_AJ0 effort_NN1 to_TO0 advance_VVI the_AT0 
cause_NN1 of_PRF building_NN1 socialism_NN1 with_PRP Chinese_AJ0 
characteristics_NN2 and_CJC create_VVB a_AT0 happier_AJC life_NN1 and_CJC 
a_AT0 better_AJC future_NN1 for_PRP us_PNP all_DT0 !_PUN 
