# Supplementary material for: Unraveling image construction by modality: Corpus-based diachronic insights into the reports to the Party Congress of China
Source: PLoS One. 2025 Mar 5;20(3):e0316017. doi: 10.1371/journal.pone.0316017 (PMC11882057; doi:10.1371/journal.pone.0316017)
Supplement: S1 File — (ZIP) [file pone.0316017.s001.zip › S1_Fig.zip/Corpus/Annotations/The RNCs Annotations/17.EN_2007.txt]

Hu_NP0 Jintao_NP0 's_POS report_NN1 at_PRP 17th_ORD Party_NN1 Congress_NN1 
Hold_NN1 High_AV0 the_AT0 Great_AJ0 Banner_NN1 of_PRF Socialism_NN1 with_PRP 
Chinese_AJ0 Characteristics_NN2 and_CJC Strive_VVB for_PRP New_AJ0 
Victories_NN2 in_PRP Building_VVG a_AT0 Moderately_AV0 Prosperous_AJ0 
Society_NN1 in_PRP all_DT0 Respects_NN2 Report_NN1 to_PRP the_AT0 
Seventeenth_ORD National_AJ0 Congress_NN1 of_PRF the_AT0 Communist_AJ0 
Party_NN1 of_PRF China_NP0 on_PRP Oct._NP0 15_CRD ,_PUN 2007_CRD Hu_NP0 
Jintao_NP0 Now_AV0 I_PNP would_VM0 like_VVI to_TO0 make_VVI a_AT0 report_NN1 
to_PRP the_AT0 Seventeenth_ORD National_AJ0 Congress_NN1 of_PRF the_AT0 
Communist_AJ0 Party_NN1 of_PRF China_NP0 (_PUL CPC_NP0 )_PUR on_PRP behalf_PRP 
of_PRP the_AT0 Sixteenth_ORD Central_AJ0 Committee_NN1 ._PUN 
The_AT0 Seventeenth_ORD Congress_NN1 is_VBZ one_CRD of_PRF vital_AJ0 
importance_NN1 being_VBG held_VVN at_PRP a_AT0 crucial_AJ0 stage_NN1 of_PRF 
China_NP0 's_POS reform_NN1 and_CJC development_NN1 ._PUN 
The_AT0 theme_NN1 of_PRF the_AT0 congress_NN1 is_VBZ to_TO0 hold_VVI high_AV0 
the_AT0 great_AJ0 banner_NN1 of_PRF socialism_NN1 with_PRP Chinese_AJ0 
characteristics_NN2 ,_PUN follow_VVB the_AT0 guidance_NN1 of_PRF Deng_NP0 
Xiaoping_NP0 Theory_NN1 and_CJC the_AT0 important_AJ0 thought_NN1 of_PRF 
Three_CRD Represents_VVZ ,_PUN thoroughly_AV0 apply_VVB the_AT0 Scientific_AJ0 
Outlook_NN1 on_PRP Development_NN1 ,_PUN continue_VVB to_TO0 emancipate_VVI 
the_AT0 mind_NN1 ,_PUN persist_VVB in_PRP reform_NN1 and_CJC opening_VVG 
up_AVP ,_PUN pursue_VVB development_NN1 in_PRP a_AT0 scientific_AJ0 way_NN1 
,_PUN promote_VVB social_AJ0 harmony_NN1 ,_PUN and_CJC strive_VVB for_PRP 
new_AJ0 victories_NN2 in_PRP building_VVG a_AT0 moderately_AV0 prosperous_AJ0 
society_NN1 in_PRP all_DT0 respects_NN2 ._PUN 
The_AT0 great_AJ0 banner_NN1 of_PRF socialism_NN1 with_PRP Chinese_AJ0 
characteristics_NN2 is_VBZ the_AT0 banner_NN1 guiding_AJ0 development_NN1 
and_CJC progress_NN1 in_PRP contemporary_AJ0 China_NP0 and_CJC rallying_VVG 
the_AT0 whole_AJ0 Party_NN1 and_CJC the_AT0 people_NN0 of_PRF all_DT0 
ethnic_AJ0 groups_NN2 in_PRP the_AT0 country_NN1 in_PRP our_DPS common_AJ0 
endeavor_NN1 ._PUN 
Emancipating_VVG the_AT0 mind_NN1 is_VBZ a_AT0 magic_AJ0 instrument_NN1 
for_PRP developing_AJ0 socialism_NN1 with_PRP Chinese_AJ0 characteristics_NN2 
,_PUN reform_NN1 and_CJC opening_VVG up_AVP provide_VVB a_AT0 strong_AJ0 
driving_AJ0 force_NN1 for_PRP developing_VVG it_PNP ,_PUN and_CJC 
scientific_AJ0 development_NN1 and_CJC social_AJ0 harmony_NN1 are_VBB 
basic_AJ0 requirements_NN2 for_PRP developing_VVG it.Building_NN0 a_AT0 
moderately_AV0 prosperous_AJ0 society_NN1 in_PRP all_DT0 respects_NN2 is_VBZ 
a_AT0 goal_NN1 for_PRP the_AT0 Party_NN1 and_CJC the_AT0 state_NN1 to_TO0 
reach_VVI by_PRP 2020_CRD ,_PUN and_CJC represents_VVZ the_AT0 fundamental_AJ0 
interests_NN2 of_PRF the_AT0 people_NN0 of_PRF all_DT0 ethnic_AJ0 groups_NN2 
._PUN 
The_AT0 world_NN1 today_AV0 is_VBZ undergoing_VVG extensive_AJ0 and_CJC 
profound_AJ0 changes_NN2 ,_PUN and_CJC contemporary_AJ0 China_NN1 is_VBZ 
going_VVG through_PRP a_AT0 wide-ranging_AJ0 and_CJC deep-going_AJ0 
transformation_NN1 ._PUN 
This_DT0 brings_VVZ us_PNP unprecedented_AJ0 opportunities_NN2 as_PRP well_PRP 
as_PRP unprecedented_AJ0 challenges_NN2 ,_PUN with_PRP the_AT0 former_DT0 
outweighing_VVG the_AT0 latter_DT0 ._PUN 
The_AT0 whole_AJ0 Party_NN1 must_VM0 unswervingly_AV0 hold_VVI high_AV0 
the_AT0 great_AJ0 banner_NN1 of_PRF socialism_NN1 with_PRP Chinese_AJ0 
characteristics_NN2 and_CJC lead_VVB the_AT0 people_NN0 in_PRP starting_VVG 
from_PRP this_DT0 new_AJ0 historical_AJ0 point_NN1 ,_PUN grasping_VVG and_CJC 
making_VVG the_AT0 most_DT0 of_PRF the_AT0 important_AJ0 period_NN1 of_PRF 
strategic_AJ0 opportunities_NN2 ,_PUN staying_VVG realistic_AJ0 and_CJC 
pragmatic_AJ0 ,_PUN forging_VVG ahead_AV0 with_PRP determination_NN1 ,_PUN 
continuing_VVG to_TO0 build_VVI a_AT0 moderately_AV0 prosperous_AJ0 
society_NN1 in_PRP all_DT0 respects_NN2 and_CJC accelerate_VVB socialist_AJ0 
modernization_NN1 ,_PUN and_CJC accomplishing_VVG the_AT0 lofty_AJ0 
mission_NN1 bestowed_VVN by_PRP the_AT0 times_NN2 ._PUN 
I._NP0 The_AT0 Work_NN1 of_PRF the_AT0 Past_AJ0 Five_CRD Years_NN2 The_AT0 
five_CRD years_NN2 since_CJS the_AT0 Sixteenth_ORD Congress_NN1 was_VBD an_AT0 
extraordinary_AJ0 period_NN1 ._PUN 
In_AV0 order_AV0 to_TO0 accomplish_VVI the_AT0 arduous_AJ0 tasks_NN2 of_PRF 
reform_NN1 and_CJC development_NN1 in_PRP a_AT0 complicated_AJ0 and_CJC 
volatile_AJ0 international_AJ0 situation_NN1 ,_PUN the_AT0 Party_NN1 led_VVD 
the_AT0 people_NN0 of_PRF all_DT0 ethnic_AJ0 groups_NN2 in_PRP holding_VVG 
high_AV0 the_AT0 great_AJ0 banner_NN1 of_PRF Deng_NP0 Xiaoping_NP0 Theory_NN1 
and_CJC the_AT0 important_AJ0 thought_NN1 of_PRF Three_CRD Represents_VVZ 
,_PUN overcoming_VVG difficulties_NN2 and_CJC risks_NN2 ,_PUN creating_VVG 
a_AT0 new_AJ0 situation_NN1 in_PRP the_AT0 cause_NN1 of_PRF socialism_NN1 
with_PRP Chinese_AJ0 characteristics_NN2 and_CJC attaining_VVG a_AT0 new_AJ0 
realm_NN1 in_PRP adapting_VVG Marxism_NN1 to_PRP conditions_NN2 in_PRP 
China_NP0 ._PUN 
At_PRP its_DPS Sixteenth_ORD Congress_NN1 the_AT0 Party_NN1 established_VVD 
the_AT0 important_AJ0 thought_NN1 of_PRF Three_CRD Represents_VVZ as_CJS 
its_DPS guide_NN1 and_CJC made_VVD the_AT0 strategic_AJ0 decision_NN1 to_TO0 
build_VVI a_AT0 moderately_AV0 prosperous_AJ0 society_NN1 in_PRP all_DT0 
respects_NN2 ._PUN 
In_AV0 order_AV0 to_TO0 implement_VVI the_AT0 guiding_AJ0 principles_NN2 
of_PRF the_AT0 congress_NN1 ,_PUN the_AT0 Central_AJ0 Committee_NN1 
convened_VVD seven_CRD plenary_AJ0 sessions_NN2 ,_PUN at_PRP which_DTQ it_PNP 
made_VVD decisions_NN2 on_PRP and_CJC arrangements_NN2 for_PRP major_AJ0 
issues_NN2 of_PRF overall_AJ0 significance_NN1 such_PRP as_PRP deepening_VVG 
institutional_AJ0 restructuring_NN1 ,_PUN improving_VVG the_AT0 socialist_AJ0 
market_NN1 economy_NN1 ,_PUN strengthening_VVG the_AT0 governance_NN1 
capability_NN1 of_PRF the_AT0 Party_NN1 ,_PUN drawing_VVG up_AVP the_AT0 
Eleventh_ORD Five-Year_AJ0 Plan_NN1 (_PUL 2006-10_CRD )_PUR ,_PUN and_CJC 
building_VVG a_AT0 harmonious_AJ0 socialist_AJ0 society_NN1 ;_PUN and_CJC 
it_PNP formulated_VVD and_CJC applied_VVD the_AT0 Scientific_AJ0 Outlook_NN1 
on_PRP Development_NN1 and_CJC other_AJ0 major_AJ0 strategic_AJ0 
thoughts.All_NN0 this_DT0 helped_VVD the_AT0 Party_NN1 and_CJC the_AT0 
state_NN1 score_VVB great_AJ0 new_AJ0 achievements_NN2 ._PUN 
Economic_AJ0 strength_NN1 increased_VVD substantially_AV0 ._PUN 
The_AT0 economy_NN1 sustained_VVD steady_AJ0 and_CJC rapid_AJ0 growth.The_NN0 
GDP_NN1 expanded_VVN by_PRP an_AT0 annual_AJ0 average_NN1 of_PRF over_AV0 
10%_NN0 ._PUN 
Economic_AJ0 performance_NN1 improved_VVD significantly_AV0 ,_PUN national_AJ0 
revenue_NN1 rose_VVD markedly_AV0 year_NN1 by_PRP year_NN1 ,_PUN and_CJC 
prices_NN2 were_VBD basically_AV0 stable_AJ0 ._PUN 
Efforts_NN2 to_TO0 build_VVI a_AT0 new_AJ0 socialist_AJ0 countryside_NN1 
yielded_VVD solid_AJ0 results_NN2 ,_PUN and_CJC development_NN1 among_PRP 
regions_NN2 became_VVD more_AV0 balanced_VVN ._PUN 
The_AT0 endeavor_NN1 to_TO0 make_VVI China_NP0 an_AT0 innovative_AJ0 
nation_NN1 registered_VVD good_AJ0 progress_NN1 ,_PUN with_PRP 
considerable_AJ0 improvement_NN1 in_PRP the_AT0 country_NN1 's_POS 
capacity_NN1 for_PRP independent_AJ0 innovation_NN1 ._PUN 
Notable_AJ0 achievements_NN2 were_VBD scored_VVN in_PRP the_AT0 
construction_NN1 of_PRF infrastructure_NN1 including_PRP energy_NN1 ,_PUN 
transport_NN1 and_CJC telecommunications_NN2 facilities_NN2 and_CJC other_AJ0 
key_AJ0 projects_NN2 ._PUN 
Manned_AJ0 spaceflights_NN2 were_VBD successfully_AV0 conducted_VVN ._PUN 
Fresh_AJ0 progress_NN1 was_VBD registered_VVN in_PRP energy_NN1 ,_PUN 
resources_NN2 ,_PUN ecological_AJ0 and_CJC environmental_AJ0 conservation_NN1 
._PUN 
The_AT0 Tenth_ORD Five-Year_AJ0 Plan_NN1 (_PUL 2001-05_CRD )_PUR was_VBD 
fulfilled_VVN successfully_AV0 and_CJC implementation_NN1 of_PRF the_AT0 
eleventh_ORD is_VBZ in_PRP smooth_AJ0 progress_NN1 ._PUN 
Major_AJ0 breakthroughs_NN2 were_VBD made_VVN in_PRP reform_NN1 and_CJC 
opening_VVG up_AVP ._PUN 
Comprehensive_AJ0 reforms_NN2 in_PRP rural_AJ0 areas_NN2 gradually_AV0 
deepened_VVN ;_PUN agricultural_AJ0 tax_NN1 ,_PUN livestock_NN0 tax_NN1 
and_CJC taxes_NN2 on_PRP special_AJ0 agricultural_AJ0 products_NN2 were_VBD 
rescinded_VVN throughout_PRP the_AT0 country_NN1 ;_PUN and_CJC policies_NN2 
were_VBD constantly_AV0 strengthened_VVN to_TO0 support_VVI and_CJC 
benefit_VVI agriculture_NN1 ,_PUN rural_AJ0 areas_NN2 and_CJC farmers_NN2 
._PUN 
Significant_AJ0 headway_NN1 was_VBD made_VVN in_PRP reform_NN1 of_PRF the_AT0 
state_NN1 assets_NN2 management_NN1 system_NN1 ,_PUN state-owned_AJ0 
enterprises_NN2 ,_PUN banking_NN1 ,_PUN public_AJ0 finance_NN1 ,_PUN 
taxation_NN1 ,_PUN investment_NN1 ,_PUN pricing_VVG ,_PUN and_CJC the_AT0 
system_NN1 for_PRP managing_AJ0 science_NN1 and_CJC technology_NN1 ._PUN 
The_AT0 non-public_AJ0 sector_NN1 of_PRF the_AT0 economy_NN1 grew_VVD 
stronger_AJC ._PUN 
A_AT0 sound_NN1 market_NN1 system_NN1 was_VBD being_VBG put_VVN in_PRP 
place_NN1 ,_PUN macroeconomic_AJ0 regulation_NN1 continued_VVD to_TO0 
improve_VVI ,_PUN and_CJC transformation_NN1 of_PRF government_NN1 
functions_NN2 was_VBD accelerated_AJ0 ._PUN 
The_AT0 total_AJ0 volume_NN1 of_PRF imports_NN2 and_CJC exports_NN2 
increased_VVD sharply.Solid_NN0 steps_NN2 were_VBD taken_VVN in_PRP 
implementing_VVG the_AT0 "_PUQ go_VVB global_AJ0 "_PUQ strategy_NN1 ,_PUN 
and_CJC the_AT0 open_AJ0 economy_NN1 entered_VVD a_AT0 new_AJ0 stage_NN1 
of_PRF development_NN1 ._PUN 
Living_NN1 standards_NN2 improved_VVN significantly_AV0 ._PUN 
Both_AV0 urban_AJ0 and_CJC rural_AJ0 incomes_NN2 increased_VVD 
considerably_AV0 ,_PUN and_CJC most_DT0 families_NN2 had_VHD more_DT0 
property_NN1 than_CJS before_AV0 ._PUN 
The_AT0 system_NN1 of_PRF subsistence_NN1 allowances_NN2 for_PRP urban_AJ0 
and_CJC rural_AJ0 residents_NN2 was_VBD basically_AV0 in_PRP place_NN1 ,_PUN 
guaranteeing_VVG basic_AJ0 living_AJ0 conditions_NN2 for_PRP the_AT0 poor_AJ0 
._PUN 
Residents_NN2 improved_VVD their_DPS consumption_NN1 patterns_NN2 ,_PUN 
had_VHD increasingly_AV0 better_AJC food_NN1 ,_PUN clothing_NN1 ,_PUN 
housing_VVG ,_PUN transport_NN1 and_CJC other_AJ0 daily_AJ0 necessities_NN2 
,_PUN and_CJC enjoyed_VVD markedly_AV0 improved_VVN public_AJ0 services_NN2 
._PUN 
Fresh_AJ0 progress_NN1 was_VBD registered_VVN in_PRP improving_AJ0 
democracy_NN1 and_CJC the_AT0 legal_AJ0 system_NN1 ._PUN 
Political_AJ0 restructuring_NN1 progressed_VVD steadily_AV0 ._PUN 
Constant_AJ0 improvement_NN1 was_VBD made_VVN in_PRP the_AT0 system_NN1 of_PRF 
people_NN0 's_POS congresses_NN2 ,_PUN the_AT0 system_NN1 of_PRF 
multiparty_AJ0 cooperation_NN1 and_CJC political_AJ0 consultation_NN1 
under_PRP the_AT0 leadership_NN1 of_PRF the_AT0 CPC_NP0 and_CJC the_AT0 
system_NN1 of_PRF regional_AJ0 ethnic_AJ0 autonomy.Primary-level_AJ0 
democracy_NN1 increased_VVD its_DPS vitality_NN1 ._PUN 
The_AT0 cause_NN1 of_PRF human_AJ0 rights_NN2 witnessed_VVD sound_AJ0 
development_NN1 ._PUN 
The_AT0 patriotic_AJ0 united_AJ0 front_NN1 grew_VVD stronger_AJC ._PUN 
A_AT0 socialist_AJ0 law_NN1 system_NN1 with_PRP Chinese_AJ0 
characteristics_NN2 was_VBD basically_AV0 in_PRP place.The_NN0 rule_NN1 of_PRF 
law_NN1 was_VBD effectively_AV0 implemented_VVN as_PRP a_AT0 fundamental_AJ0 
principle_NN1 ._PUN 
Reform_NN1 of_PRF the_AT0 government_NN1 administration_NN1 system_NN1 and_CJC 
the_AT0 judicial_AJ0 system_NN1 continued_VVD to_TO0 deepen_VVI ._PUN 
A_AT0 new_AJ0 situation_NN1 was_VBD created_VVN in_PRP cultural_AJ0 
development_NN1 ._PUN 
Efforts_NN2 to_TO0 establish_VVI the_AT0 system_NN1 of_PRF socialist_AJ0 
core_NN1 values_NN2 made_VVD steady_AJ0 headway_NN1 and_CJC marked_AJ0 
achievements_NN2 were_VBD scored_VVN in_PRP the_AT0 Project_NN1 to_PRP 
Study_NN1 and_CJC Develop_VVB Marxist_AJ0 Theory_NN1 ._PUN 
Extensive_AJ0 efforts_NN2 were_VBD made_VVN to_TO0 raise_VVI ideological_AJ0 
and_CJC ethical_AJ0 standards_NN2 and_CJC the_AT0 whole_NN1 of_PRF society_NN1 
became_VVD more_AV0 culturally_AV0 advanced_VVN ._PUN 
Cultural_AJ0 restructuring_NN1 made_VVD important_AJ0 progress_NN1 ,_PUN 
cultural_AJ0 programs_NN2 and_CJC the_AT0 cultural_AJ0 industry_NN1 
developed_VVD rapidly_AV0 ,_PUN and_CJC the_AT0 people_NN0 enjoyed_VVD a_AT0 
richer_AJC cultural_AJ0 life_NN1 ._PUN 
Fresh_AJ0 progress_NN1 was_VBD made_VVN in_PRP public_AJ0 fitness_NN1 
programs_NN2 and_CJC competitive_AJ0 sports_NN2 ._PUN 
Social_AJ0 development_NN1 proceeded_VVD in_PRP an_AT0 all-round_AJ0 way_NN1 
._PUN 
Education_NN1 of_PRF various_AJ0 kinds_NN2 and_CJC at_PRP different_AJ0 
levels_NN2 developed_VVD rapidly.Free_NN0 compulsory_AJ0 education_NN1 was_VBD 
made_VVN available_AJ0 in_PRP all_DT0 rural_AJ0 areas_NN2 ._PUN 
More_DT0 job_NN1 opportunities_NN2 were_VBD created_VVN ._PUN 
The_AT0 social_AJ0 security_NN1 system_NN1 was_VBD strengthened_VVN ._PUN 
The_AT0 battle_NN1 against_PRP SARS_NP0 came_VVD to_PRP a_AT0 great_AJ0 
victory.The_NN0 public_AJ0 health_NN1 system_NN1 and_CJC basic_AJ0 medical_AJ0 
care_NN1 constantly_AV0 improved_VVN ,_PUN contributing_VVG to_PRP better_AJC 
health_NN1 of_PRF the_AT0 people_NN0 ._PUN 
Social_AJ0 management_NN1 improved_AJ0 step_NN1 by_PRP step.Social_NN0 
stability_NN1 was_VBD ensured_VVN and_CJC the_AT0 people_NN0 lived_VVD and_CJC 
worked_VVN in_PRP peace_NN1 and_CJC contentment_NN1 ._PUN 
Historic_AJ0 achievements_NN2 were_VBD scored_VVN in_PRP the_AT0 
development_NN1 of_PRF national_AJ0 defense_NN1 and_CJC the_AT0 armed_AJ0 
forces_NN2 ._PUN 
The_AT0 revolution_NN1 in_PRP military_AJ0 affairs_NN2 with_PRP Chinese_AJ0 
characteristics_NN2 was_VBD accelerated.The_NN0 armed_AJ0 forces_NN2 were_VBD 
reduced_VVN by_PRP 200,000_CRD troops.Efforts_NN0 were_VBD intensified_VVN 
in_PRP all_DT0 respects_NN2 to_TO0 make_VVI the_AT0 armed_AJ0 forces_NN2 
more_AV0 revolutionary_AJ0 ,_PUN modernized_VVD and_CJC standardized_VVD ,_PUN 
which_DTQ notably_AV0 increased_VVD their_DPS capacity_NN1 to_TO0 
accomplish_VVI their_DPS historical_AJ0 missions_NN2 at_PRP this_DT0 new_AJ0 
stage_NN1 in_PRP the_AT0 new_AJ0 century_NN1 ._PUN 
Work_NN1 related_VVN to_PRP Hong_NP0 Kong_NP0 ,_PUN Macao_NP0 and_CJC 
Taiwan_NP0 affairs_NN2 was_VBD intensified_VVN ._PUN 
Hong_NP0 Kong_NP0 and_CJC Macao_NP0 maintained_VVD their_DPS prosperity_NN1 
and_CJC stability_NN1 and_CJC developed_VVD closer_AV0 economic_AJ0 
partnership_NN1 with_PRP the_AT0 mainland_NN1 ._PUN 
Political_AJ0 parties_NN2 on_PRP both_DT0 sides_NN2 of_PRF the_AT0 Taiwan_NP0 
Straits_NN2 started_VVD communication_NN1 ,_PUN and_CJC cross-Straits_NN2 
visits_NN2 as_PRP well_PRP as_PRP economic_AJ0 and_CJC cultural_AJ0 
exchanges_NN2 reached_VVD a_AT0 new_AJ0 high_AJ0 ._PUN 
The_AT0 Anti-Secession_NP0 Law_NN1 was_VBD enacted_VVN to_TO0 resolutely_AV0 
safeguard_VVI China_NP0 's_POS sovereignty_NN1 and_CJC territorial_AJ0 
integrity_NN1 ._PUN 
Major_AJ0 progress_NN1 was_VBD made_VVN in_PRP all-directional_AJ0 
diplomacy_NN1 ._PUN 
Pursuing_VVG an_AT0 independent_AJ0 foreign_AJ0 policy_NN1 of_PRF peace_NN1 
,_PUN China_NP0 energetically_AV0 carried_VVN out_AVP diplomatic_AJ0 
activities_NN2 ,_PUN enhanced_AJ0 exchanges_NN2 and_CJC cooperation_NN1 
with_PRP other_AJ0 countries_NN2 in_PRP various_AJ0 fields_NN2 and_CJC 
played_VVD a_AT0 major_AJ0 constructive_AJ0 role_NN1 in_PRP international_AJ0 
affairs.This_NN0 created_VVD a_AT0 favorable_AJ0 international_AJ0 
environment_NN1 for_PRP building_VVG a_AT0 moderately_AV0 prosperous_AJ0 
society_NN1 in_PRP all_DT0 respects_NN2 ._PUN 
The_AT0 great_AJ0 new_AJ0 undertaking_NN1 to_TO0 build_VVI the_AT0 Party_NN1 
made_VVD solid_AJ0 progress_NN1 ._PUN 
Endeavors_NN2 to_TO0 strengthen_VVI the_AT0 Party_NN1 's_POS governance_NN1 
capability_NN1 and_CJC vanguard_NN1 nature_NN1 were_VBD intensified_VVN ._PUN 
Efforts_NN2 to_TO0 make_VVI theoretical_AJ0 innovations_NN2 and_CJC arm_NN1 
Party_NN1 members_NN2 with_PRP the_AT0 achievements_NN2 proved_VVD 
successful_AJ0 ._PUN 
The_AT0 campaign_NN1 to_TO0 educate_VVI Party_NN1 members_NN2 to_TO0 
preserve_VVI their_DPS vanguard_NN1 nature_NN1 yielded_VVD substantial_AJ0 
results_NN2 ._PUN 
Intra-Party_AJ0 democracy_NN1 continued_VVD to_TO0 expand_VVI ._PUN 
Major_AJ0 headway_NN1 was_VBD made_VVN in_PRP strengthening_VVG the_AT0 
Party_NN1 's_POS leading_AJ0 bodies_NN2 and_CJC the_AT0 ranks_NN2 of_PRF 
its_DPS cadres_NN2 ,_PUN and_CJC especially_AV0 in_PRP educating_VVG and_CJC 
training_VVG cadres.Work_NN0 in_PRP relation_PRP to_PRP talented_AJ0 
personnel_NN2 was_VBD strengthened.Efforts_NN0 were_VBD stepped_VVN up_AVP 
to_TO0 reform_VVI the_AT0 cadre_NN1 and_CJC personnel_NN2 system_NN1 and_CJC 
make_VVB innovations_NN2 in_PRP the_AT0 organizational_AJ0 system_NN1 ._PUN 
Remarkable_AJ0 results_NN2 were_VBD achieved_VVN in_PRP improving_VVG the_AT0 
Party_NN1 's_POS style_NN1 of_PRF work_NN1 ,_PUN upholding_VVG integrity_NN1 
and_CJC combating_VVG corruption_NN1 ._PUN 
While_CJS recognizing_VVG our_DPS achievements_NN2 ,_PUN we_PNP must_VM0 
be_VBI well_AJ0 aware_AJ0 that_CJT they_PNP still_AV0 fall_VVB short_AJ0 
of_PRF the_AT0 expectations_NN2 of_PRF the_AT0 people_NN0 and_CJC that_CJT 
there_EX0 are_VBB still_AV0 quite_AV0 a_AT0 few_DT0 difficulties_NN2 and_CJC 
problems_NN2 on_PRP our_DPS way_NN1 forward.The_NN0 outstanding_AJ0 ones_NN2 
include_VVB the_AT0 following_AJ0 :_PUN Our_DPS economic_AJ0 growth_NN1 is_VBZ 
realized_VVN at_PRP an_AT0 excessively_AV0 high_AJ0 cost_NN1 of_PRF 
resources_NN2 and_CJC the_AT0 environment.There_NN0 remains_VVZ an_AT0 
imbalance_NN1 in_PRP development_NN1 between_PRP urban_AJ0 and_CJC rural_AJ0 
areas_NN2 ,_PUN among_PRP regions_NN2 ,_PUN and_CJC between_PRP the_AT0 
economy_NN1 and_CJC society.It_NN0 has_VHZ become_VVN more_AV0 difficult_AJ0 
to_TO0 bring_VVI about_AVP a_AT0 steady_AJ0 growth_NN1 of_PRF agriculture_NN1 
and_CJC continued_AJ0 increase_NN1 in_PRP farmers_NN2 '_POS incomes.There_NN0 
are_VBB still_AV0 many_DT0 problems_NN2 affecting_VVG people_NN0 's_POS 
immediate_AJ0 interests_NN2 in_PRP areas_NN2 such_PRP as_PRP employment_NN1 
,_PUN social_AJ0 security_NN1 ,_PUN income_NN1 distribution_NN1 ,_PUN 
education_NN1 ,_PUN public_AJ0 health_NN1 ,_PUN housing_VVG ,_PUN work_VVB 
safety_NN1 ,_PUN administration_NN1 of_PRF justice_NN1 and_CJC public_AJ0 
order_NN1 ;_PUN and_CJC some_DT0 low-income_AJ0 people_NN0 lead_VVB a_AT0 
rather_AV0 difficult_AJ0 life.More_NN0 efforts_NN2 are_VBB needed_VVN to_TO0 
promote_VVI ideological_AJ0 and_CJC ethical_AJ0 progress.The_NN0 
governance_NN1 capability_NN1 of_PRF the_AT0 Party_NN1 falls_VVZ somewhat_AV0 
short_AJ0 of_PRF the_AT0 need_NN1 to_TO0 deal_VVI with_PRP the_AT0 new_AJ0 
situation_NN1 and_CJC tasks.In-depth_AJ0 investigations_NN2 and_CJC 
studies_NN2 have_VHB yet_AV0 to_TO0 be_VBI conducted_VVN on_PRP some_DT0 
major_AJ0 practical_AJ0 issues_NN2 related_VVD to_TO0 reform_VVI ,_PUN 
development_NN1 and_CJC stability.Some_NN0 primary_AJ0 Party_NN1 
organizations_NN2 are_VBB weak_AJ0 and_CJC lax.A_NN0 small_AJ0 number_NN1 
of_PRF Party_NN1 cadres_NN2 are_VBB not_XX0 honest_AJ0 and_CJC upright_AV0 
,_PUN their_DPS formalism_NN1 and_CJC bureaucratism_NN1 are_VBB quite_AV0 
conspicuous_AJ0 ,_PUN and_CJC extravagance_NN1 ,_PUN waste_VVB ,_PUN 
corruption_NN1 and_CJC other_AJ0 undesirable_AJ0 behavior_NN1 are_VBB 
still_AV0 serious_AJ0 problems_NN2 with_PRP them_PNP ._PUN 
We_PNP must_VM0 pay_VVI close_AJ0 attention_NN1 to_PRP these_DT0 problems_NN2 
and_CJC continue_VVB our_DPS efforts_NN2 to_TO0 solve_VVI them_PNP ._PUN 
To_TO0 sum_VVI up_AVP ,_PUN the_AT0 past_AJ0 five_CRD years_NN2 was_VBD a_AT0 
period_NN1 in_PRP which_DTQ substantial_AJ0 progress_NN1 was_VBD made_VVN 
in_PRP reform_NN1 ,_PUN opening_VVG up_AVP and_CJC building_VVG a_AT0 
moderately_AV0 prosperous_AJ0 society_NN1 in_PRP all_AV0 respects.During_NN0 
this_DT0 period_NN1 ,_PUN China_NP0 's_POS overall_AJ0 strength_NN1 grew_VVD 
considerably_AV0 and_CJC the_AT0 people_NN0 enjoyed_VVD more_AV0 tangible_AJ0 
benefits.China_NN0 's_POS international_AJ0 standing_NN1 and_CJC influence_NN1 
rose_VVD notably.The_NN0 creativity_NN1 ,_PUN cohesion_NN1 and_CJC combat_VVB 
effectiveness_NN1 of_PRF the_AT0 Party_NN1 increased_VVD significantly_AV0 
,_PUN and_CJC the_AT0 whole_AJ0 Party_NN1 and_CJC the_AT0 people_NN0 of_PRF 
all_DT0 ethnic_AJ0 groups_NN2 became_VVD more_AV0 united_VVN ._PUN 
Facts_NN2 have_VHB proved_VVN that_CJT the_AT0 major_AJ0 policy_NN1 
decisions_NN2 made_VVN by_PRP the_AT0 Central_AJ0 Committee_NN1 at_PRP and_CJC 
since_CJS the_AT0 Sixteenth_ORD Congress_NN1 are_VBB perfectly_AV0 correct_AJ0 
._PUN 
Our_DPS achievements_NN2 over_PRP the_AT0 past_AJ0 five_CRD years_NN2 are_VBB 
attributed_VVN to_PRP the_AT0 concerted_AJ0 efforts_NN2 of_PRF the_AT0 
whole_AJ0 Party_NN1 and_CJC the_AT0 people_NN0 of_PRF all_DT0 ethnic_AJ0 
groups_NN2 ._PUN 
On_PRP behalf_PRP of_PRP the_AT0 Central_AJ0 Committee_NN1 ,_PUN I_PNP 
wish_VVB to_TO0 express_VVI our_DPS heartfelt_AJ0 thanks_NN2 to_PRP the_AT0 
people_NN0 of_PRF all_DT0 ethnic_AJ0 groups_NN2 ,_PUN the_AT0 democratic_AJ0 
parties_NN2 ,_PUN people_NN0 's_POS organizations_NN2 and_CJC patriots_NN2 
from_PRP all_DT0 walks_NN2 of_PRF life_NN1 ,_PUN to_PRP our_DPS 
compatriots_NN2 in_PRP the_AT0 special_AJ0 administrative_AJ0 regions_NN2 
of_PRF Hong_NP0 Kong_NP0 and_CJC Macao_NP0 and_CJC in_PRP Taiwan_NP0 as_PRP 
well_PRP as_PRP overseas_AJ0 Chinese_AJ0 nationals_NN2 ,_PUN and_CJC to_PRP 
our_DPS foreign_AJ0 friends_NN2 who_PNQ care_VVB about_PRP and_CJC support_VVB 
China_NP0 's_POS modernization_NN1 drive_NN1 !_PUN 
II_CRD ._PUN 
The_AT0 Great_AJ0 Historical_AJ0 Course_NN1 of_PRF Reform_NN1 and_CJC 
Opening_VVG Up_AVP We_PNP will_VM0 soon_AV0 be_VBI celebrating_VVG the_AT0 
30th_ORD anniversary_NN1 of_PRF the_AT0 start_NN1 of_PRF reform_NN1 and_CJC 
opening_VVG up_AVP ._PUN 
In_PRP 1978_CRD ,_PUN the_AT0 Party_NN1 held_VVD the_AT0 historic_AJ0 
Third_ORD Plenary_AJ0 Session_NN1 of_PRF the_AT0 Eleventh_ORD Central_AJ0 
Committee_NN1 ,_PUN which_DTQ ushered_VVD in_AVP the_AT0 new_AJ0 
historical_AJ0 period_NN1 of_PRF reform_NN1 and_CJC opening_VVG up_AVP ._PUN 
Since_PRP then_AV0 ,_PUN the_AT0 Chinese_AJ0 Communists_NN2 and_CJC the_AT0 
Chinese_AJ0 people_NN0 have_VHB ,_PUN in_PRP an_AT0 indomitable_AJ0 
enterprising_AJ0 spirit_NN1 and_CJC with_PRP their_DPS spectacular_AJ0 
practice_NN1 of_PRF innovation_NN1 ,_PUN composed_VVD a_AT0 new_AJ0 epic_NN1 
recounting_VVG the_AT0 Chinese_AJ0 nation_NN1 's_POS ceaseless_AJ0 efforts_NN2 
to_TO0 make_VVI progress_NN1 and_CJC become_VVI stronger_AJC ,_PUN and_CJC 
historic_AJ0 changes_NN2 have_VHB taken_VVN place_NN1 in_PRP the_AT0 
visages_NN2 of_PRF the_AT0 Chinese_AJ0 people_NN0 ,_PUN socialist_AJ0 
China_NP0 and_CJC the_AT0 CPC_NP0 ._PUN 
Reform_NN1 and_CJC opening_VVG up_AVP represent_VVB a_AT0 great_AJ0 new_AJ0 
revolution_NN1 carried_VVN on_AVP by_PRP the_AT0 people_NN0 under_PRP the_AT0 
Party_NN1 's_POS leadership_NN1 in_PRP a_AT0 new_AJ0 era_NN1 to_TO0 
release_VVI and_CJC develop_VVI the_AT0 productive_AJ0 forces_NN2 ,_PUN 
modernize_VVB the_AT0 country_NN1 ,_PUN bring_VVB prosperity_NN1 to_PRP 
the_AT0 Chinese_AJ0 people_NN0 and_CJC achieve_VVB the_AT0 great_AJ0 
rejuvenation_NN1 of_PRF the_AT0 Chinese_AJ0 nation_NN1 ;_PUN to_TO0 
promote_VVI the_AT0 self-improvement_NN1 and_CJC development_NN1 of_PRF 
China_NP0 's_POS socialist_AJ0 system_NN1 ,_PUN inject_VVB new_AJ0 
vitality_NN1 into_PRP socialism_NN1 ,_PUN and_CJC build_VVB and_CJC 
develop_VVB socialism_NN1 with_PRP Chinese_AJ0 characteristics_NN2 ;_PUN 
and_CJC to_TO0 improve_VVI the_AT0 building_NN1 of_PRF the_AT0 Party_NN1 
as_CJS it_PNP leads_VVZ contemporary_AJ0 China_NN1 in_PRP development_NN1 
and_CJC progress_NN1 ,_PUN preserve_VVB and_CJC enhance_VVB its_DPS 
vanguard_NN1 nature_NN1 ,_PUN and_CJC ensure_VVB that_CJT it_PNP is_VBZ 
always_AV0 in_PRP the_AT0 forefront_NN1 of_PRF the_AT0 times_NN2 ._PUN 
We_PNP must_VM0 never_AV0 forget_VVI that_CJT the_AT0 great_AJ0 cause_NN1 
of_PRF reform_NN1 and_CJC opening_VVG up_AVP was_VBD conducted_VVN on_PRP 
a_AT0 foundation_NN1 laid_VVN by_PRP the_AT0 Party_NN1 's_POS first_ORD 
generation_NN1 of_PRF central_AJ0 collective_AJ0 leadership_NN1 with_PRP 
Comrade_NP0 Mao_NP0 Zedong_NP0 at_PRP its_DPS core_NN1 ,_PUN which_DTQ 
founded_VVD Mao_NP0 Zedong_NP0 Thought_VVD ,_PUN led_VVD the_AT0 whole_AJ0 
Party_NN1 and_CJC the_AT0 people_NN0 of_PRF all_DT0 ethnic_AJ0 groups_NN2 
in_PRP establishing_VVG the_AT0 People_NN0 's_POS Republic_NN1 and_CJC 
scoring_VVG great_AJ0 achievements_NN2 in_PRP our_DPS socialist_AJ0 
revolution_NN1 and_CJC construction_NN1 ,_PUN and_CJC gained_VVD 
invaluable_AJ0 experience_NN1 in_PRP its_DPS painstaking_AJ0 exploration_NN1 
for_PRP laws_NN2 governing_VVG socialist_AJ0 construction_NN1 ._PUN 
The_AT0 victory_NN1 in_PRP the_AT0 new-democratic_AJ0 revolution_NN1 and_CJC 
the_AT0 establishment_NN1 of_PRF the_AT0 basic_AJ0 system_NN1 of_PRF 
socialism_NN1 provided_CJS the_AT0 fundamental_AJ0 political_AJ0 
prerequisite_NN1 and_CJC institutional_AJ0 basis_NN1 for_PRP every_AT0 
inch_NN1 of_PRF development_NN1 and_CJC progress_NN1 in_PRP contemporary_AJ0 
China_NN1 ._PUN 
We_PNP must_VM0 never_AV0 forget_VVI that_CJT the_AT0 great_AJ0 cause_NN1 
of_PRF reform_NN1 and_CJC opening_VVG up_AVP was_VBD initiated_VVN by_PRP 
the_AT0 Party_NN1 's_POS second_ORD generation_NN1 of_PRF central_AJ0 
collective_AJ0 leadership_NN1 with_PRP Comrade_NP0 Deng_NP0 Xiaoping_NP0 
at_PRP its_DPS core_NN1 leading_VVG the_AT0 whole_AJ0 Party_NN1 and_CJC 
the_AT0 people_NN0 of_PRF all_DT0 ethnic_AJ0 groups_NN2 in_PRP the_AT0 
endeavor_NN1 ._PUN 
In_PRP a_AT0 precarious_AJ0 situation_NN1 left_VVN by_PRP the_AT0 "_PUQ 
cultural_AJ0 revolution_NN1 "_PUQ (_PUL 1966-76_CRD )_PUR ,_PUN the_AT0 
second_ORD generation_NN1 of_PRF central_AJ0 collective_AJ0 leadership_NN1 
,_PUN persisting_VVG in_PRP emancipating_VVG the_AT0 mind_NN1 and_CJC 
seeking_VVG truth_NN1 from_PRP facts_NN2 and_CJC displaying_VVG immense_AJ0 
political_AJ0 and_CJC theoretical_AJ0 courage_NN1 ,_PUN made_VVD a_AT0 
scientific_AJ0 appraisal_NN1 of_PRF Comrade_NP0 Mao_NP0 Zedong_NP0 and_CJC 
Mao_NP0 Zedong_NP0 Thought_VVD ,_PUN thoroughly_AV0 repudiated_VVD the_AT0 
erroneous_AJ0 theory_NN1 and_CJC practice_NN1 of_PRF "_PUQ taking_VVG 
class_NN1 struggle_NN1 as_PRP the_AT0 key_AJ0 link_NN1 ,_PUN "_PUQ and_CJC 
made_VVD the_AT0 historic_AJ0 policy_NN1 decision_NN1 to_TO0 shift_VVI the_AT0 
focus_NN1 of_PRF the_AT0 work_NN1 of_PRF the_AT0 Party_NN1 and_CJC the_AT0 
state_NN1 onto_PRP economic_AJ0 development_NN1 and_CJC introduce_VVB 
reform_NN1 and_CJC opening_VVG up.It_NN0 established_VVD the_AT0 basic_AJ0 
line_NN1 for_PRP the_AT0 primary_AJ0 stage_NN1 of_PRF socialism_NN1 ,_PUN 
sounded_VVD the_AT0 clarion_NN1 call_NN1 of_PRF the_AT0 times_NN2 for_PRP 
taking_VVG our_DPS own_DT0 road_NN1 and_CJC building_NN1 socialism_NN1 
with_PRP Chinese_AJ0 characteristics_NN2 ,_PUN founded_VVD Deng_NP0 
Xiaoping_NP0 Theory_NN1 ,_PUN and_CJC led_VVD the_AT0 whole_AJ0 Party_NN1 
and_CJC the_AT0 people_NN0 of_PRF all_DT0 ethnic_AJ0 groups_NN2 in_PRP 
striding_VVG forward_AV0 on_PRP the_AT0 great_AJ0 journey_NN1 of_PRF 
reform_NN1 and_CJC opening_VVG up_AVP ._PUN 
We_PNP must_VM0 never_AV0 forget_VVI that_CJT the_AT0 great_AJ0 cause_NN1 
of_PRF reform_NN1 and_CJC opening_VVG up_AVP was_VBD carried_VVN on_AVP ,_PUN 
developed_VVN and_CJC successfully_AV0 carried_VVN into_PRP the_AT0 21st_ORD 
century_NN1 by_PRP the_AT0 Party_NN1 's_POS third_ORD generation_NN1 of_PRF 
central_AJ0 collective_AJ0 leadership_NN1 with_PRP Comrade_NP0 Jiang_NP0 
Zemin_NP0 at_PRP its_DPS core_NN1 leading_VVG the_AT0 whole_AJ0 Party_NN1 
and_CJC the_AT0 people_NN0 of_PRF all_DT0 ethnic_AJ0 groups_NN2 on_PRP 
this_DT0 mission_NN1 ._PUN 
From_PRP the_AT0 Fourth_ORD Plenary_AJ0 Session_NN1 of_PRF the_AT0 
Thirteenth_ORD Central_AJ0 Committee_NN1 through_PRP the_AT0 Sixteenth_ORD 
Congress_NN1 ,_PUN the_AT0 third_ORD generation_NN1 of_PRF central_AJ0 
collective_AJ0 leadership_NN1 ,_PUN which_DTQ took_VVD over_PRP the_AT0 
helm_NN1 at_PRP a_AT0 critical_AJ0 historical_AJ0 juncture_NN1 ,_PUN held_VVD 
high_AV0 the_AT0 great_AJ0 banner_NN1 of_PRF Deng_NP0 Xiaoping_NP0 Theory_NN1 
,_PUN pressed_VVD ahead_AV0 with_PRP reform_NN1 and_CJC opening_VVG up_AVP 
and_CJC kept_VVD up_AVP with_PRP the_AT0 times.Relying_NN0 on_PRP the_AT0 
Party_NN1 and_CJC the_AT0 people_NN0 ,_PUN it_PNP stood_VVD the_AT0 severe_AJ0 
tests_NN2 of_PRF political_AJ0 turbulences_NN2 and_CJC economic_AJ0 risks_NN2 
at_PRP home_NN1 and_CJC abroad_AV0 ,_PUN safeguarded_VVD socialism_NN1 
with_PRP Chinese_AJ0 characteristics_NN2 ,_PUN initiated_VVD the_AT0 new_AJ0 
,_PUN socialist_AJ0 market_NN1 economy_NN1 and_CJC ushered_VVD in_AVP a_AT0 
new_AJ0 phase_NN1 of_PRF all-round_AV0 opening_VVG up_AVP ;_PUN and_CJC it_PNP 
advanced_VVD the_AT0 great_AJ0 new_AJ0 undertaking_NN1 to_TO0 build_VVI 
the_AT0 Party_NN1 ,_PUN founded_VVD the_AT0 important_AJ0 thought_NN1 of_PRF 
Three_CRD Represents_VVZ ,_PUN and_CJC steered_VVD the_AT0 ship_NN1 of_PRF 
reform_NN1 and_CJC opening_VVG up_AVP forward_AV0 on_PRP the_AT0 right_AJ0 
course_NN1 ._PUN 
Since_CJS the_AT0 Sixteenth_ORD Congress_NN1 ,_PUN we_PNP have_VHB 
followed_VVN the_AT0 guidance_NN1 of_PRF Deng_NP0 Xiaoping_NP0 Theory_NN1 
and_CJC the_AT0 important_AJ0 thought_NN1 of_PRF Three_CRD Represents_VVZ 
,_PUN kept_VVD up_AVP with_PRP new_AJ0 developments_NN2 and_CJC changes_NN2 
in_PRP and_CJC outside_PRP China_NP0 ,_PUN grasped_VVD the_AT0 strategic_AJ0 
opportunities_NN2 in_PRP this_DT0 important_AJ0 period_NN1 ,_PUN promoted_VVN 
the_AT0 truth-seeking_NN1 ,_PUN pragmatic_AJ0 and_CJC pioneering_AJ0 
spirit_NN1 and_CJC persisted_VVD in_PRP innovation_NN1 in_PRP both_AV0 
theory_NN1 and_CJC practice.We_NN0 have_VHB worked_VVN hard_AV0 to_TO0 
promote_VVI scientific_AJ0 development_NN1 and_CJC social_AJ0 harmony_NN1 
,_PUN improved_VVD the_AT0 socialist_AJ0 market_NN1 economy_NN1 ,_PUN and_CJC 
resolutely_AV0 carried_VVN forward_AV0 the_AT0 great_AJ0 cause_NN1 of_PRF 
reform_NN1 and_CJC opening_VVG up_AVP in_PRP building_VVG a_AT0 moderately_AV0 
prosperous_AJ0 society_NN1 in_PRP all_DT0 respects_NN2 ._PUN 
Reform_NN1 and_CJC opening_VVG up_AVP constitute_VVB the_AT0 most_AV0 
salient_AJ0 feature_NN1 of_PRF the_AT0 new_AJ0 period_NN1 ._PUN 
From_PRP the_AT0 countryside_NN1 to_PRP the_AT0 cities_NN2 and_CJC from_PRP 
the_AT0 economic_AJ0 to_PRP other_AJ0 areas_NN2 ,_PUN the_AT0 process_NN1 
of_PRF sweeping_AJ0 reform_NN1 has_VHZ unfolded_VVN with_PRP irresistible_AJ0 
momentum.From_NN0 the_AT0 coastal_AJ0 areas_NN2 to_PRP areas_NN2 along_PRP 
the_AT0 Yangtze_NP0 River_NP0 and_CJC the_AT0 borders_NN2 ,_PUN and_CJC 
from_PRP the_AT0 eastern_AJ0 to_PRP the_AT0 central_AJ0 and_CJC western_AJ0 
regions_NN2 ,_PUN the_AT0 door_NN1 has_VHZ been_VBN resolutely_AV0 opened_VVN 
to_PRP the_AT0 outside_AJ0 world_NN1 ._PUN 
This_DT0 great_AJ0 undertaking_NN1 of_PRF reform_NN1 and_CJC opening_VVG 
up_AVP ,_PUN never_AV0 seen_VVN before_AV0 in_PRP history_NN1 ,_PUN has_VHZ 
greatly_AV0 stimulated_VVN the_AT0 enthusiasm_NN1 of_PRF hundreds_CRD of_PRF 
millions_CRD of_PRF Chinese_AJ0 people_NN0 and_CJC brought_VVD about_AVP 
China_NP0 's_POS historic_AJ0 transformation_NN1 from_PRP a_AT0 highly_AV0 
centralized_AJ0 planned_AJ0 economy_NN1 to_PRP a_AT0 robust_AJ0 socialist_AJ0 
market_NN1 economy_NN1 ,_PUN and_CJC from_PRP a_AT0 closed_AJ0 or_CJC 
semi-closed_AJ0 state_NN1 to_PRP all-round_AV0 opening_VVG up_AVP ._PUN 
Today_AV0 socialist_AJ0 China_NN1 is_VBZ standing_VVG rock-firm_NN1 in_PRP 
the_AT0 East_NN1 ,_PUN oriented_VVD toward_PRP modernization_NN1 ,_PUN the_AT0 
world_NN1 and_CJC the_AT0 future_NN1 ._PUN 
Rapid_AJ0 development_NN1 represents_VVZ the_AT0 most_AV0 remarkable_AJ0 
achievement_NN1 in_PRP the_AT0 new_AJ0 period_NN1 ._PUN 
The_AT0 Party_NN1 has_VHZ been_VBN implementing_VVG the_AT0 three-step_AJ0 
strategy_NN1 for_PRP modernization_NN1 ,_PUN leading_VVG the_AT0 people_NN0 
in_PRP working_VVG hard_AV0 to_TO0 promote_VVI China_NP0 's_POS sustained_AJ0 
rapid_AJ0 development_NN1 at_PRP a_AT0 rate_NN1 rarely_AV0 seen_VVN in_PRP 
the_AT0 world_NN1 ._PUN 
China_NP0 's_POS economy_NN1 ,_PUN once_AV0 on_PRP the_AT0 verge_NN1 of_PRF 
collapse_NN1 ,_PUN has_VHZ grown_VVN to_TO0 rank_VVI as_PRP the_AT0 fourth_ORD 
largest_AJS in_PRP the_AT0 world_NN1 ,_PUN and_CJC its_DPS import_NN1 and_CJC 
export_VVB volume_NN1 ,_PUN the_AT0 third_ORD biggest.The_NN0 Chinese_AJ0 
people_NN0 ,_PUN once_AV0 inadequately_AV0 fed_VVN and_CJC clad_VVN ,_PUN 
are_VBB leading_VVG a_AT0 fairly_AV0 comfortable_AJ0 life_NN1 on_PRP the_AT0 
whole.The_NN0 impoverished_AJ0 population_NN1 in_PRP rural_AJ0 areas_NN2 
has_VHZ dropped_VVN from_PRP more_DT0 than_CJS 250_CRD million_CRD to_PRP 
just_AV0 over_AV0 20_CRD million.The_NN0 country_NN1 's_POS achievements_NN2 
in_PRP political_AJ0 ,_PUN cultural_AJ0 and_CJC social_AJ0 development_NN1 
have_VHB captured_VVN world_NN1 attention_NN1 ._PUN 
China_NP0 's_POS development_NN1 has_VHZ not_XX0 only_AV0 enabled_VVN its_DPS 
people_NN0 to_TO0 move_VVI steadily_AV0 toward_PRP prosperity_NN1 and_CJC 
happiness_NN1 ,_PUN but_CJC also_AV0 contributed_VVN substantially_AV0 to_PRP 
the_AT0 growth_NN1 of_PRF the_AT0 world_NN1 economy_NN1 and_CJC the_AT0 
progress_NN1 of_PRF human_AJ0 civilization_NN1 ._PUN 
Keeping_VVG up_AVP with_PRP the_AT0 times_NN2 is_VBZ the_AT0 most_AV0 
prominent_AJ0 hallmark_NN1 of_PRF the_AT0 new_AJ0 period_NN1 ._PUN 
Adhering_VVG to_PRP the_AT0 Marxist_AJ0 ideological_AJ0 line_NN1 ,_PUN the_AT0 
Party_NN1 has_VHZ been_VBN constantly_AV0 seeking_VVG answers_NN2 to_PRP 
major_AJ0 theoretical_AJ0 and_CJC practical_AJ0 questions_NN2 such_PRP as_PRP 
what_DTQ socialism_NN1 is_VBZ and_CJC how_AVQ to_TO0 build_VVI it_PNP ,_PUN 
what_DTQ kind_NN1 of_PRF party_NN1 we_PNP must_VM0 build_VVI and_CJC how_AVQ 
to_TO0 build_VVI it_PNP ,_PUN and_CJC what_DTQ kind_NN1 of_PRF development_NN1 
China_NP0 should_VM0 achieve_VVI and_CJC how_AVQ to_TO0 achieve_VVI it.The_NN0 
Party_NN1 has_VHZ been_VBN constantly_AV0 adapting_VVG Marxism_NN1 to_PRP 
conditions_NN2 in_PRP China_NP0 ,_PUN and_CJC adhering_VVG to_PRP and_CJC 
enriching_VVG its_DPS own_DT0 basic_AJ0 theory_NN1 ,_PUN line_NN1 ,_PUN 
program_NN1 and_CJC experience_NN1 ._PUN 
Socialism_NN1 and_CJC Marxism_NN1 have_VHB shown_VVN great_AJ0 vitality_NN1 
on_PRP Chinese_AJ0 soil_NN1 ,_PUN brought_VVD more_DT0 benefits_NN2 to_PRP 
the_AT0 people_NN0 ,_PUN and_CJC enabled_VVD the_AT0 Chinese_AJ0 nation_NN1 
to_TO0 catch_VVI up_AVP with_PRP the_AT0 trend_NN1 of_PRF the_AT0 times_NN2 
in_PRP great_AJ0 strides_NN2 and_CJC see_VVB the_AT0 bright_AJ0 future_NN1 
of_PRF national_AJ0 rejuvenation_NN1 ._PUN 
Facts_NN2 have_VHB incontrovertibly_AV0 proved_VVN that_CJT the_AT0 
decision_NN1 to_TO0 begin_VVI reform_NN1 and_CJC opening_VVG up_AVP is_VBZ 
vital_AJ0 to_PRP the_AT0 destiny_NN1 of_PRF contemporary_AJ0 China_NP0 ,_PUN 
that_DT0 reform_NN1 and_CJC opening_VVG up_AVP are_VBB the_AT0 only_AJ0 
way_NN1 of_PRF developing_AJ0 socialism_NN1 with_PRP Chinese_AJ0 
characteristics_NN2 and_CJC rejuvenating_VVG the_AT0 Chinese_AJ0 nation_NN1 
,_PUN that_DT0 only_AJ0 socialism_NN1 can_VM0 save_VVI China_NP0 and_CJC 
that_DT0 only_AJ0 reform_NN1 and_CJC opening_VVG up_AVP can_VM0 develop_VVI 
China_NP0 ,_PUN socialism_NN1 and_CJC Marxism_NN1 ._PUN 
As_PRP a_AT0 great_AJ0 new_AJ0 revolution_NN1 ,_PUN reform_NN1 and_CJC 
opening_VVG up_AVP are_VBB not_XX0 to_TO0 be_VBI plain_AJ0 sailing_NN1 or_CJC 
be_VBI accomplished_VVN overnight_AV0 ._PUN 
Essentially_AV0 they_PNP accord_VVB with_PRP the_AT0 aspirations_NN2 of_PRF 
the_AT0 Party_NN1 membership_NN1 and_CJC the_AT0 people_NN0 and_CJC keep_VVB 
up_AVP with_PRP the_AT0 trend_NN1 of_PRF the_AT0 times.The_NN0 orientation_NN1 
and_CJC path_NN1 of_PRF reform_NN1 and_CJC opening_VVG up_AVP are_VBB 
entirely_AV0 correct_AJ0 ,_PUN and_CJC their_DPS merits_NN2 and_CJC 
achievements_NN2 can_VM0 never_AV0 be_VBI negated.To_NN0 stop_NN1 or_CJC 
reverse_AJ0 reform_NN1 and_CJC opening_VVG up_AVP would_VM0 only_AV0 lead_VVI 
to_PRP a_AT0 blind_AJ0 alley_NN1 ._PUN 
In_PRP the_AT0 historical_AJ0 course_NN1 of_PRF reform_NN1 and_CJC opening_VVG 
up_AVP ,_PUN the_AT0 Party_NN1 has_VHZ combined_VVN adhering_VVG to_PRP 
the_AT0 basic_AJ0 tenets_NN2 of_PRF Marxism_NN1 with_PRP adapting_VVG it_PNP 
to_PRP Chinese_AJ0 conditions_NN2 ,_PUN upholding_VVG the_AT0 Four_CRD 
Cardinal_NN1 Principles_NN2 with_PRP adhering_VVG to_PRP the_AT0 reform_NN1 
and_CJC opening_VVG up_AVP policy_NN1 ,_PUN respecting_PRP the_AT0 people_NN0 
's_POS pioneering_AJ0 initiative_NN1 with_PRP strengthening_VVG the_AT0 
Party_NN1 's_POS leadership_NN1 ,_PUN adhering_VVG to_PRP the_AT0 basic_AJ0 
system_NN1 of_PRF socialism_NN1 with_PRP developing_VVG the_AT0 market_NN1 
economy_NN1 ,_PUN effecting_VVG changes_NN2 in_PRP the_AT0 economic_AJ0 
base_NN1 with_PRP promoting_VVG reform_NN1 of_PRF the_AT0 superstructure_NN1 
,_PUN developing_VVG the_AT0 productive_AJ0 forces_NN2 with_PRP improving_VVG 
the_AT0 cultural_AJ0 and_CJC ethical_AJ0 quality_NN1 of_PRF the_AT0 whole_AJ0 
nation_NN1 ,_PUN raising_VVG efficiency_NN1 with_PRP promoting_VVG social_AJ0 
equity_NN1 ,_PUN pursuing_VVG independent_AJ0 development_NN1 with_PRP 
taking_VVG part_NN1 in_PRP economic_AJ0 globalization_NN1 ,_PUN promoting_VVG 
reform_NN1 and_CJC development_NN1 with_PRP maintaining_VVG social_AJ0 
stability_NN1 ,_PUN and_CJC advancing_VVG the_AT0 great_AJ0 cause_NN1 of_PRF 
socialism_NN1 with_PRP Chinese_AJ0 characteristics_NN2 with_PRP making_VVG 
progress_NN1 in_PRP the_AT0 great_AJ0 new_AJ0 undertaking_NN1 to_TO0 build_VVI 
the_AT0 Party.In_NP0 this_DT0 course_NN1 the_AT0 Party_NN1 has_VHZ gained_VVN 
invaluable_AJ0 experience_NN1 in_PRP eliminating_VVG poverty_NN1 ,_PUN 
accelerating_AJ0 modernization_NN1 ,_PUN and_CJC consolidating_AJ0 and_CJC 
developing_AJ0 socialism_NN1 in_PRP a_AT0 large_AJ0 developing_AJ0 country_NN1 
of_PRF over_PRP one_CRD billion_CRD people_NN0 ._PUN 
To_TO0 sum_VVI up_AVP ,_PUN the_AT0 fundamental_AJ0 reason_NN1 behind_PRP 
all_DT0 our_DPS achievements_NN2 and_CJC progress_NN1 since_CJS the_AT0 
reform_NN1 and_CJC opening_VVG up_AVP policy_NN1 was_VBD introduced_VVN is_VBZ 
that_CJT we_PNP have_VHB blazed_VVN a_AT0 path_NN1 of_PRF socialism_NN1 
with_PRP Chinese_AJ0 characteristics_NN2 and_CJC established_VVD a_AT0 
system_NN1 of_PRF theories_NN2 of_PRF socialism_NN1 with_PRP Chinese_AJ0 
characteristics_NN2 ._PUN 
Essentially_AV0 ,_PUN to_TO0 hold_VVI high_AV0 the_AT0 great_AJ0 banner_NN1 
of_PRF socialism_NN1 with_PRP Chinese_AJ0 characteristics_NN2 means_VVZ to_TO0 
keep_VVI to_PRP this_DT0 path_NN1 and_CJC uphold_VVI this_DT0 system_NN1 ._PUN 
Taking_VVG the_AT0 path_NN1 of_PRF socialism_NN1 with_PRP Chinese_AJ0 
characteristics_NN2 means_VVZ we_PNP will_VM0 ,_PUN under_PRP the_AT0 
leadership_NN1 of_PRF the_AT0 CPC_NP0 and_CJC in_PRP light_PRP of_PRP 
China_NP0 's_POS basic_AJ0 conditions_NN2 ,_PUN take_VVB economic_AJ0 
development_NN1 as_PRP the_AT0 central_AJ0 task_NN1 ,_PUN adhere_VVB to_PRP 
the_AT0 Four_CRD Cardinal_NN1 Principles_NN2 and_CJC persevere_VVB in_PRP 
reform_NN1 and_CJC opening_VVG up_AVP ,_PUN release_NN1 and_CJC develop_VVB 
the_AT0 productive_AJ0 forces_NN2 ,_PUN consolidate_VVB and_CJC improve_VVB 
the_AT0 socialist_AJ0 system_NN1 ,_PUN develop_VVB the_AT0 socialist_AJ0 
market_NN1 economy_NN1 ,_PUN socialist_AJ0 democracy_NN1 ,_PUN an_AT0 
advanced_AJ0 socialist_AJ0 culture_NN1 and_CJC a_AT0 harmonious_AJ0 
socialist_AJ0 society_NN1 ,_PUN and_CJC make_VVB China_NP0 a_AT0 
prosperous_AJ0 ,_PUN strong_AJ0 ,_PUN democratic_AJ0 ,_PUN culturally_AV0 
advanced_VVN and_CJC harmonious_AJ0 modern_AJ0 socialist_AJ0 country_NN1 ._PUN 
The_AT0 main_AJ0 reason_NN1 this_DT0 path_NN1 is_VBZ completely_AV0 
correct_AJ0 and_CJC can_VM0 lead_VVI China_NP0 to_PRP development_NN1 and_CJC 
progress_NN1 is_VBZ that_CJT we_PNP have_VHB adhered_VVN to_PRP the_AT0 
basic_AJ0 tenets_NN2 of_PRF scientific_AJ0 socialism_NN1 and_CJC in_PRP 
the_AT0 meantime_NN1 added_VVN to_PRP them_PNP distinct_AJ0 Chinese_AJ0 
characteristics_NN2 in_PRP light_PRP of_PRP China_NP0 's_POS conditions_NN2 
and_CJC the_AT0 features_NN2 of_PRF the_AT0 times_NN2 ._PUN 
In_PRP contemporary_AJ0 China_NP0 ,_PUN to_TO0 stay_VVI true_AJ0 to_PRP 
socialism_NN1 means_VVZ to_TO0 keep_VVI to_PRP the_AT0 path_NN1 of_PRF 
socialism_NN1 with_PRP Chinese_AJ0 characteristics_NN2 ._PUN 
Theories_NN2 of_PRF socialism_NN1 with_PRP Chinese_AJ0 characteristics_NN2 
constitute_VVB a_AT0 system_NN1 of_PRF scientific_AJ0 theories_NN2 
including_PRP Deng_NP0 Xiaoping_NP0 Theory_NN1 ,_PUN the_AT0 important_AJ0 
thought_NN1 of_PRF Three_CRD Represents_VVZ ,_PUN and_CJC the_AT0 
Scientific_AJ0 Outlook_NN1 on_PRP Development_NN1 and_CJC other_AJ0 major_AJ0 
strategic_AJ0 thoughts_NN2 ._PUN 
This_DT0 system_NN1 represents_VVZ the_AT0 Party_NN1 's_POS adherence_NN1 
to_PRP and_CJC development_NN1 of_PRF Marxism-Leninism_NP0 and_CJC Mao_NP0 
Zedong_NP0 Thought_VVD and_CJC embodies_VVZ the_AT0 wisdom_NN1 and_CJC 
hard_AJ0 work_NN1 of_PRF several_DT0 generations_NN2 of_PRF Chinese_AJ0 
Communists_NN2 leading_VVG the_AT0 people_NN0 in_PRP carrying_VVG out_AVP 
tireless_AJ0 explorations_NN2 and_CJC practices.It_NN0 is_VBZ the_AT0 
latest_AJS achievement_NN1 in_PRP adapting_VVG Marxism_NN1 to_PRP Chinese_AJ0 
conditions_NN2 ,_PUN the_AT0 Party_NN1 's_POS invaluable_AJ0 political_AJ0 
and_CJC intellectual_AJ0 asset_NN1 ,_PUN and_CJC the_AT0 common_AJ0 
ideological_AJ0 foundation_NN1 for_PRP the_AT0 concerted_AJ0 endeavor_NN1 
of_PRF the_AT0 people_NN0 of_PRF all_DT0 ethnic_AJ0 groups_NN2 ._PUN 
It_PNP is_VBZ an_AT0 open_AJ0 system_NN1 that_CJT keeps_VVZ developing_AJ0 
._PUN 
Practices_NN2 since_CJS the_AT0 publication_NN1 of_PRF the_AT0 Communist_AJ0 
Manifesto_NN1 nearly_AV0 160_CRD years_NN2 ago_AV0 have_VHB proved_VVN 
that_CJT only_AV0 when_CJS Marxism_NN1 is_VBZ integrated_VVN with_PRP the_AT0 
conditions_NN2 of_PRF a_AT0 specific_AJ0 country_NN1 ,_PUN advances_VVZ in_PRP 
step_NN1 with_PRP the_AT0 times_NN2 and_CJC is_VBZ tied_VVN to_PRP the_AT0 
destiny_NN1 of_PRF the_AT0 people_NN0 can_VM0 it_PNP demonstrate_VVI its_DPS 
strong_AJ0 vitality_NN1 ,_PUN creativity_NN1 and_CJC appeal_NN1 ._PUN 
In_PRP contemporary_AJ0 China_NP0 ,_PUN to_TO0 stay_VVI true_AJ0 to_PRP 
Marxism_NN1 means_VVZ to_TO0 adhere_VVI to_PRP the_AT0 system_NN1 of_PRF 
theories_NN2 of_PRF socialism_NN1 with_PRP Chinese_AJ0 characteristics_NN2 
._PUN 
There_EX0 is_VBZ no_AT0 end_NN1 to_PRP practice_NN1 or_CJC innovation_NN1 
._PUN 
All_DT0 Party_NN1 members_NN2 must_VM0 cherish_VVI the_AT0 path_NN1 of_PRF 
socialism_NN1 with_PRP Chinese_AJ0 characteristics_NN2 and_CJC the_AT0 
system_NN1 of_PRF theories_NN2 of_PRF socialism_NN1 with_PRP Chinese_AJ0 
characteristics_NN2 ,_PUN which_DTQ the_AT0 Party_NN1 explored_VVN and_CJC 
created_VVN after_PRP going_VVG through_PRP all_DT0 the_AT0 hardships_NN2 
,_PUN keep_VVB to_PRP the_AT0 path_NN1 and_CJC uphold_VVB the_AT0 system_NN1 
for_PRP a_AT0 long_AJ0 time_NN1 to_TO0 come_VVI and_CJC constantly_AV0 
develop_VVI them.We_NN0 must_VM0 continue_VVI to_TO0 emancipate_VVI our_DPS 
minds_NN2 ,_PUN seek_VVB truth_NN1 from_PRP facts_NN2 ,_PUN keep_VVB up_AVP 
with_PRP the_AT0 times_NN2 ,_PUN make_VVB bold_AJ0 changes_NN2 and_CJC 
innovations_NN2 ,_PUN stay_VVB away_PRP from_PRP rigidity_NN1 or_CJC 
stagnation_NN1 ,_PUN fear_VVB no_AT0 risks_NN2 ,_PUN never_AV0 be_VBI 
confused_VVN by_PRP any_DT0 interference_NN1 ,_PUN broaden_VVB our_DPS 
path_NN1 of_PRF socialism_NN1 with_PRP Chinese_AJ0 characteristics_NN2 ,_PUN 
and_CJC ensure_VVB that_CJT the_AT0 truth_NN1 of_PRF Marxism_NN1 of_PRF 
contemporary_AJ0 China_NP0 shines_VVZ even_AV0 more_AV0 brightly_AV0 ._PUN 
III_CRD ._PUN 
Thoroughly_AV0 Applying_VVG the_AT0 Scientific_AJ0 Outlook_NN1 on_PRP 
Development_NN1 To_TO0 continue_VVI to_TO0 build_VVI a_AT0 moderately_AV0 
prosperous_AJ0 society_NN1 in_PRP all_DT0 respects_NN2 and_CJC develop_VVB 
socialism_NN1 with_PRP Chinese_AJ0 characteristics_NN2 at_PRP the_AT0 new_AJ0 
stage_NN1 of_PRF development_NN1 ,_PUN we_PNP must_VM0 follow_VVI the_AT0 
guidance_NN1 of_PRF Deng_NP0 Xiaoping_NP0 Theory_NN1 and_CJC the_AT0 
important_AJ0 thought_NN1 of_PRF Three_CRD Represents_VVZ and_CJC 
thoroughly_AV0 apply_VVB the_AT0 Scientific_AJ0 Outlook_NN1 on_PRP 
Development_NN1 ._PUN 
The_AT0 Scientific_AJ0 Outlook_NN1 on_PRP Development_NN1 is_VBZ a_AT0 
continuation_NN1 and_CJC development_NN1 of_PRF the_AT0 important_AJ0 
thoughts_NN2 on_PRP development_NN1 advanced_VVN by_PRP the_AT0 previous_AJ0 
three_CRD generations_NN2 of_PRF central_AJ0 collective_AJ0 leadership_NN1 
of_PRF the_AT0 CPC_NP0 and_CJC a_AT0 concentrated_AJ0 expression_NN1 of_PRF 
the_AT0 Marxist_AJ0 world_NN1 outlook_NN1 and_CJC methodology_NN1 with_PRP 
regard_PRP to_PRP development.It_NN0 is_VBZ a_AT0 scientific_AJ0 theory_NN1 
that_CJT is_VBZ in_PRP the_AT0 same_DT0 line_NN1 as_CJS Marxism-Leninism_NP0 
,_PUN Mao_NP0 Zedong_NP0 Thought_VVD ,_PUN Deng_NP0 Xiaoping_NP0 Theory_NN1 
and_CJC the_AT0 important_AJ0 thought_NN1 of_PRF Three_CRD Represents_VVZ 
and_CJC keeps_VVZ up_AVP with_PRP the_AT0 times.It_NN0 is_VBZ an_AT0 
important_AJ0 guiding_AJ0 principle_NN1 for_PRP China_NP0 's_POS economic_AJ0 
and_CJC social_AJ0 development_NN1 and_CJC a_AT0 major_AJ0 strategic_AJ0 
thought_NN1 that_CJT we_PNP must_VM0 uphold_VVI and_CJC apply_VVI in_PRP 
developing_AJ0 socialism_NN1 with_PRP Chinese_AJ0 characteristics_NN2 ._PUN 
In_PRP light_PRP of_PRP the_AT0 basic_AJ0 reality_NN1 that_CJT China_NP0 
is_VBZ in_PRP the_AT0 primary_AJ0 stage_NN1 of_PRF socialism_NN1 ,_PUN the_AT0 
Scientific_AJ0 Outlook_NN1 on_PRP Development_NN1 has_VHZ been_VBN 
formulated_VVN to_TO0 meet_VVI new_AJ0 requirements_NN2 of_PRF development_NN1 
by_PRP analyzing_VVG China_NP0 's_POS own_DT0 practice_NN1 and_CJC drawing_VVG 
on_PRP the_AT0 experience_NN1 of_PRF other_AJ0 countries_NN2 in_PRP 
development_NN1 ._PUN 
At_PRP this_DT0 new_AJ0 stage_NN1 in_PRP the_AT0 new_AJ0 century_NN1 ,_PUN 
China_NP0 's_POS development_NN1 shows_VVZ a_AT0 series_NN0 of_PRF new_AJ0 
features_NN2 which_DTQ are_VBB mainly_AV0 as_CJS follows_VVZ :_PUN The_AT0 
economic_AJ0 strength_NN1 has_VHZ increased_VVN markedly_AV0 ,_PUN but_CJC 
the_AT0 overall_AJ0 productivity_NN1 remains_VVZ low_AJ0 ,_PUN the_AT0 
capacity_NN1 for_PRP independent_AJ0 innovation_NN1 is_VBZ weak_AJ0 ,_PUN 
and_CJC the_AT0 longstanding_AJ0 structural_AJ0 problems_NN2 and_CJC the_AT0 
extensive_AJ0 mode_NN1 of_PRF growth_NN1 are_VBB yet_AV0 to_TO0 be_VBI 
fundamentally_AV0 addressed.The_NN0 socialist_AJ0 market_NN1 economy_NN1 
is_VBZ basically_AV0 in_PRP place_NN1 ,_PUN but_CJC there_EX0 remain_VVB 
structural_AJ0 and_CJC institutional_AJ0 obstacles_NN2 slowing_VVG down_AVP 
development_NN1 ,_PUN and_CJC further_AJC reform_NN1 in_PRP difficult_AJ0 
areas_NN2 is_VBZ confronted_VVN with_PRP deep-seated_AJ0 problems.A_NN0 
relatively_AV0 comfortable_AJ0 standard_NN1 of_PRF living_NN1 has_VHZ been_VBN 
achieved_VVN for_PRP the_AT0 people_NN0 as_PRP a_AT0 whole_NN1 ,_PUN but_CJC 
the_AT0 trend_NN1 of_PRF a_AT0 growing_AJ0 gap_NN1 in_PRP income_NN1 
distribution_NN1 has_VHZ not_XX0 been_VBN thoroughly_AV0 reversed_VVN ,_PUN 
there_EX0 are_VBB still_AV0 a_AT0 considerable_AJ0 number_NN1 of_PRF 
impoverished_AJ0 and_CJC low-income_AJ0 people_NN0 in_PRP both_DT0 urban_AJ0 
and_CJC rural_AJ0 areas_NN2 ,_PUN and_CJC it_PNP has_VHZ become_VVN more_AV0 
difficult_AJ0 to_TO0 accommodate_VVI the_AT0 interests_NN2 of_PRF all_AV0 
sides.Efforts_NN0 to_TO0 balance_VVI development_NN1 have_VHB yielded_VVN 
remarkable_AJ0 results_NN2 ,_PUN but_CJC the_AT0 foundation_NN1 of_PRF 
agriculture_NN1 remains_VVZ weak_AJ0 ,_PUN the_AT0 rural_AJ0 areas_NN2 
still_AV0 lag_VVB behind_AV0 in_PRP development_NN1 ,_PUN and_CJC we_PNP 
face_VVB an_AT0 arduous_AJ0 task_NN1 to_PRP narrow_AJ0 the_AT0 urban-rural_AJ0 
and_CJC interregional_AJ0 gaps_NN2 in_PRP development_NN1 and_CJC promote_VVB 
balanced_AJ0 economic_AJ0 and_CJC social_AJ0 development.Socialist_NN0 
democracy_NN1 has_VHZ continued_VVN to_TO0 develop_VVI and_CJC we_PNP have_VHB 
made_VVN steady_AJ0 progress_NN1 in_PRP implementing_VVG the_AT0 rule_NN1 
of_PRF law_NN1 as_PRP a_AT0 fundamental_AJ0 principle_NN1 ,_PUN but_CJC 
efforts_NN2 to_TO0 improve_VVI democracy_NN1 and_CJC the_AT0 legal_AJ0 
system_NN1 fall_NN1 somewhat_AV0 short_AJ0 of_PRF the_AT0 need_NN1 to_TO0 
expand_VVI people_NN0 's_POS democracy_NN1 and_CJC promote_VVI economic_AJ0 
and_CJC social_AJ0 development_NN1 ,_PUN and_CJC political_AJ0 
restructuring_NN1 has_VHZ to_TO0 be_VBI deepened.Socialist_NN0 culture_NN1 
is_VBZ thriving_AJ0 as_CJS never_AV0 before_AV0 ,_PUN but_CJC the_AT0 
people_NN0 have_VHB growing_AJ0 cultural_AJ0 needs_NN2 and_CJC have_VHB 
become_VVN more_AV0 independent_AJ0 ,_PUN selective_AJ0 ,_PUN changeable_AJ0 
and_CJC diverse_AJ0 in_PRP thinking_VVG ,_PUN setting_VVG higher_AJC 
requirements_NN2 for_PRP the_AT0 development_NN1 of_PRF an_AT0 advanced_AJ0 
socialist_AJ0 culture.Our_NN0 society_NN1 has_VHZ become_VVN evidently_AV0 
more_AV0 dynamic_AJ0 ,_PUN but_CJC profound_AJ0 changes_NN2 have_VHB taken_VVN 
place_NN1 in_PRP the_AT0 structure_NN1 of_PRF society_NN1 ,_PUN in_PRP the_AT0 
way_NN1 society_NN1 is_VBZ organized_VVN and_CJC in_PRP the_AT0 pattern_NN1 
of_PRF social_AJ0 interests_NN2 ,_PUN and_CJC many_DT0 new_AJ0 issues_NN2 
have_VHB emerged_VVN in_PRP social_AJ0 development_NN1 and_CJC 
management.China_NN0 is_VBZ opening_VVG wider_AJC to_PRP the_AT0 outside_AJ0 
world_NN1 ,_PUN but_CJC international_AJ0 competition_NN1 is_VBZ becoming_VVG 
increasingly_AV0 acute_AJ0 ,_PUN pressure_NN1 in_PRP the_AT0 form_NN1 of_PRF 
the_AT0 economic_AJ0 and_CJC scientific_AJ0 dominance_NN1 of_PRF developed_AJ0 
countries_NN2 will_VM0 continue_VVI for_PRP a_AT0 long_AJ0 time_NN1 to_TO0 
come_VVI ,_PUN both_AV0 predictable_AJ0 and_CJC unpredictable_AJ0 risks_NN2 
are_VBB increasing_VVG ,_PUN and_CJC the_AT0 need_NN1 to_TO0 balance_VVI 
domestic_AJ0 development_NN1 and_CJC opening_VVG to_PRP the_AT0 outside_AJ0 
world_NN1 is_VBZ greater_AJC than_CJS ever_AV0 ._PUN 
All_DT0 this_DT0 shows_VVZ that_CJT through_PRP the_AT0 unremitting_AJ0 
efforts_NN2 we_PNP have_VHB made_VVN since_CJS the_AT0 founding_NN1 of_PRF 
the_AT0 People_NN0 's_POS Republic_NN1 in_PRP 1949_CRD ,_PUN particularly_AV0 
since_CJS the_AT0 introduction_NN1 of_PRF the_AT0 reform_NN1 and_CJC 
opening_VVG up_AVP policy_NN1 ,_PUN China_NP0 has_VHZ scored_VVN 
achievements_NN2 in_PRP development_NN1 that_CJT have_VHB captured_VVN 
world_NN1 attention_NN1 ,_PUN and_CJC experienced_AJ0 far-reaching_AJ0 
changes_NN2 in_PRP the_AT0 productive_AJ0 forces_NN2 and_CJC the_AT0 
relations_NN2 of_PRF production_NN1 ,_PUN as_AV0 well_AV0 as_CJS in_PRP 
the_AT0 economic_AJ0 base_NN1 and_CJC the_AT0 superstructure.However_NN0 ,_PUN 
the_AT0 basic_AJ0 reality_NN1 that_CJT China_NP0 is_VBZ still_AV0 in_PRP 
the_AT0 primary_AJ0 stage_NN1 of_PRF socialism_NN1 and_CJC will_VM0 remain_VVI 
so_AV0 for_PRP a_AT0 long_AJ0 time_NN1 to_TO0 come_VVI has_VHZ not_XX0 
changed_VVN ,_PUN nor_CJC has_VHZ Chinese_AJ0 society_NN1 's_POS principal_AJ0 
contradiction_NN1 -_PUN the_AT0 one_PNI between_PRP the_AT0 ever-growing_AJ0 
material_NN1 and_CJC cultural_AJ0 needs_NN2 of_PRF the_AT0 people_NN0 and_CJC 
the_AT0 low_AJ0 level_NN1 of_PRF social_AJ0 production_NN1 ._PUN 
The_AT0 current_AJ0 features_NN2 of_PRF development_NN1 in_PRP China_NP0 
are_VBB a_AT0 concrete_AJ0 manifestation_NN1 of_PRF that_DT0 basic_AJ0 
reality_NN1 at_PRP this_DT0 new_AJ0 stage_NN1 in_PRP the_AT0 new_AJ0 
century_NN1 ._PUN 
Stressing_VVG recognition_NN1 of_PRF the_AT0 basic_AJ0 reality_NN1 is_VBZ 
not_XX0 meant_VVN to_TO0 belittle_VVI ourselves_PNX ,_PUN wallow_VVB in_PRP 
backwardness_NN1 ,_PUN or_CJC encourage_VVB unrealistic_AJ0 pursuit_NN1 of_PRF 
quick_AJ0 results.Rather_NN0 ,_PUN such_DT0 recognition_NN1 will_VM0 serve_VVI 
as_CJS the_AT0 basis_NN1 of_PRF our_DPS endeavor_NN1 to_TO0 advance_VVI 
reform_NN1 and_CJC plan_VVI for_PRP development_NN1 ._PUN 
We_PNP must_VM0 always_AV0 remain_VVI sober-minded_NN1 ,_PUN base_VVB our_DPS 
efforts_NN2 on_PRP the_AT0 most_AV0 significant_AJ0 reality_NN1 that_CJT 
China_NP0 is_VBZ in_PRP the_AT0 primary_AJ0 stage_NN1 of_PRF socialism_NN1 
,_PUN scientifically_AV0 analyze_VVB the_AT0 new_AJ0 opportunities_NN2 and_CJC 
challenges_NN2 arising_VVG from_PRP China_NP0 's_POS full_AJ0 involvement_NN1 
in_PRP economic_AJ0 globalization_NN1 ,_PUN fully_AV0 understand_VVB the_AT0 
new_AJ0 situation_NN1 and_CJC tasks_NN2 in_PRP China_NP0 's_POS advance_NN1 
toward_PRP an_AT0 industrialized_AJ0 ,_PUN information-based_AJ0 ,_PUN 
urbanized_VVN ,_PUN market-oriented_AJ0 and_CJC internationalized_AJ0 
country_NN1 ,_PUN have_VHB a_AT0 good_AJ0 grasp_NN1 of_PRF the_AT0 new_AJ0 
issues_NN2 and_CJC problems_NN2 we_PNP face_VVB in_PRP development_NN1 ,_PUN 
follow_VVB more_AV0 conscientiously_AV0 the_AT0 path_NN1 of_PRF scientific_AJ0 
development_NN1 ,_PUN and_CJC strive_VVB to_TO0 open_VVI up_AVP a_AT0 
broader_AJC vista_NN1 for_PRP developing_AJ0 socialism_NN1 with_PRP 
Chinese_AJ0 characteristics_NN2 ._PUN 
The_AT0 Scientific_AJ0 Outlook_NN1 on_PRP Development_NN1 takes_VVZ 
development_NN1 as_CJS its_DPS essence_NN1 ,_PUN putting_VVG people_NN0 
first_ORD as_CJS its_DPS core_NN1 ,_PUN comprehensive_AJ0 ,_PUN balanced_AJ0 
and_CJC sustainable_AJ0 development_NN1 as_CJS its_DPS basic_AJ0 
requirement_NN1 ,_PUN and_CJC overall_AJ0 consideration_NN1 as_CJS its_DPS 
fundamental_AJ0 approach_NN1 ._PUN 
-_PUN We_PNP must_VM0 regard_VVI development_NN1 as_PRP the_AT0 top_AJ0 
priority_NN1 of_PRF the_AT0 Party_NN1 in_PRP governing_VVG and_CJC 
rejuvenating_VVG the_AT0 country_NN1 ._PUN 
Development_NN1 is_VBZ of_PRF decisive_AJ0 significance_NN1 for_PRP 
building_VVG a_AT0 moderately_AV0 prosperous_AJ0 society_NN1 in_PRP all_DT0 
respects_NN2 and_CJC speeding_VVG up_AVP socialist_AJ0 modernization_NN1 ._PUN 
We_PNP must_VM0 firmly_AV0 commit_VVI ourselves_PNX to_PRP the_AT0 central_AJ0 
task_NN1 of_PRF economic_AJ0 development_NN1 ,_PUN concentrate_VVB on_PRP 
construction_NN1 and_CJC development_NN1 ,_PUN and_CJC keep_VVB releasing_VVG 
and_CJC developing_VVG the_AT0 productive_AJ0 forces_NN2 ._PUN 
We_PNP must_VM0 better_AV0 implement_VVI the_AT0 strategy_NN1 of_PRF 
rejuvenating_VVG the_AT0 country_NN1 through_PRP science_NN1 and_CJC 
education_NN1 ,_PUN the_AT0 strategy_NN1 of_PRF strengthening_VVG the_AT0 
nation_NN1 with_PRP trained_AJ0 personnel_NN2 and_CJC the_AT0 strategy_NN1 
of_PRF sustainable_AJ0 development.We_NN0 must_VM0 grasp_VVI the_AT0 law_NN1 
of_PRF development_NN1 ,_PUN make_VVB innovations_NN2 in_PRP our_DPS 
thinking_NN1 ,_PUN transform_VVB the_AT0 mode_NN1 of_PRF development_NN1 ,_PUN 
crack_VVB hard_AJ0 issues_NN2 and_CJC raise_VVB quality_NN1 and_CJC 
efficiency_NN1 to_TO0 achieve_VVI sound_NN1 and_CJC rapid_AJ0 development_NN1 
,_PUN so_CJS that_CJS we_PNP can_VM0 lay_VVI a_AT0 solid_AJ0 foundation_NN1 
for_PRP developing_AJ0 socialism_NN1 with_PRP Chinese_AJ0 characteristics_NN2 
._PUN 
We_PNP must_VM0 strive_VVI for_PRP scientific_AJ0 development_NN1 by_PRP 
putting_VVG people_NN0 first_ORD and_CJC making_VVG it_PNP comprehensive_AJ0 
,_PUN balanced_AJ0 and_CJC sustainable_AJ0 ;_PUN we_PNP must_VM0 strive_VVI 
for_PRP harmonious_AJ0 development_NN1 by_PRP integrating_VVG all_DT0 
undertakings_NN2 and_CJC promoting_VVG unity_NN1 and_CJC amity_NN1 among_PRP 
all_DT0 members_NN2 of_PRF society_NN1 ;_PUN and_CJC we_PNP must_VM0 
strive_VVI for_PRP peaceful_AJ0 development_NN1 in_PRP the_AT0 course_NN1 
of_PRF which_DTQ China_NP0 develops_VVZ itself_PNX by_PRP safeguarding_VVG 
world_NN1 peace_NN1 and_CJC contributes_VVZ to_PRP world_NN1 peace_NN1 by_PRP 
developing_VVG itself_PNX ._PUN 
-_PUN We_PNP must_VM0 always_AV0 put_VVI people_NN0 first_ORD ._PUN 
Serving_VVG the_AT0 people_NN0 wholeheartedly_AV0 is_VBZ the_AT0 
fundamental_AJ0 purpose_NN1 of_PRF the_AT0 Party_NN1 ,_PUN and_CJC its_DPS 
every_AT0 endeavor_NN1 is_VBZ for_PRP the_AT0 well-being_NN1 of_PRF the_AT0 
people_NN0 ._PUN 
We_PNP must_VM0 always_AV0 make_VVI sure_AJ0 that_CJT the_AT0 aim_NN1 and_CJC 
outcome_NN1 of_PRF all_DT0 the_AT0 work_NN1 of_PRF the_AT0 Party_NN1 and_CJC 
the_AT0 state_NN1 is_VBZ to_TO0 realize_VVI ,_PUN safeguard_NN1 and_CJC 
expand_VVI the_AT0 fundamental_AJ0 interests_NN2 of_PRF the_AT0 
overwhelming_AJ0 majority_NN1 of_PRF the_AT0 people.We_NN0 must_VM0 
respect_VVI the_AT0 principal_AJ0 position_NN1 of_PRF the_AT0 people_NN0 
in_PRP the_AT0 country_NN1 's_POS political_AJ0 life_NN1 ,_PUN give_VVB 
play_NN1 to_PRP their_DPS creativity_NN1 ,_PUN protect_VVB their_DPS 
rights_NN2 and_CJC interests_NN2 ,_PUN take_VVB the_AT0 path_NN1 of_PRF 
prosperity_NN1 for_PRP all_DT0 and_CJC promote_VVB their_DPS all-round_AJ0 
development_NN1 ,_PUN to_TO0 ensure_VVI that_DT0 development_NN1 is_VBZ 
for_PRP the_AT0 people_NN0 ,_PUN by_PRP the_AT0 people_NN0 and_CJC with_PRP 
the_AT0 people_NN0 sharing_VVG in_PRP its_DPS fruits_NN2 ._PUN 
-_PUN We_PNP must_VM0 pursue_VVI comprehensive_AJ0 ,_PUN balanced_AJ0 and_CJC 
sustainable_AJ0 development_NN1 ._PUN 
In_PRP accordance_PRP with_PRP the_AT0 overall_AJ0 arrangements_NN2 for_PRP 
the_AT0 cause_NN1 of_PRF socialism_NN1 with_PRP Chinese_AJ0 
characteristics_NN2 ,_PUN we_PNP will_VM0 promote_VVI all-round_AV0 
economic_AJ0 ,_PUN political_AJ0 ,_PUN cultural_AJ0 and_CJC social_AJ0 
development_NN1 ,_PUN coordinate_VVB all_DT0 links_NN2 and_CJC aspects_NN2 
of_PRF our_DPS modernization_NN1 drive_NN1 ,_PUN and_CJC balance_VVB the_AT0 
relations_NN2 of_PRF production_NN1 with_PRP the_AT0 productive_AJ0 forces_NN2 
and_CJC the_AT0 superstructure_NN1 with_PRP the_AT0 economic_AJ0 base_NN1 
._PUN 
We_PNP must_VM0 adopt_VVI an_AT0 enlightened_AJ0 approach_NN1 to_PRP 
development_NN1 that_CJT results_NN2 in_PRP expanded_AJ0 production_NN1 ,_PUN 
a_AT0 better_AJC life_NN1 and_CJC sound_AJ0 ecological_AJ0 and_CJC 
environmental_AJ0 conditions_NN2 ,_PUN and_CJC build_VVB a_AT0 
resource-conserving_NN1 and_CJC environment-friendly_AJ0 society_NN1 that_CJT 
coordinates_NN2 growth_NN1 rate_NN1 with_PRP the_AT0 economic_AJ0 
structure_NN1 ,_PUN quality_NN1 and_CJC efficiency_NN1 ,_PUN and_CJC 
harmonizes_VVZ economic_AJ0 growth_NN1 with_PRP the_AT0 population_NN1 ,_PUN 
resources_NN2 and_CJC the_AT0 environment_NN1 ,_PUN so_CJS that_CJS our_DPS 
people_NN0 will_VM0 live_VVI and_CJC work_VVI under_PRP sound_AJ0 
ecological_AJ0 and_CJC environmental_AJ0 conditions_NN2 and_CJC our_DPS 
economy_NN1 and_CJC society_NN1 will_VM0 develop_VVI in_PRP a_AT0 
sustainable_AJ0 way_NN1 ._PUN 
-_PUN We_PNP must_VM0 persist_VVI in_PRP overall_AJ0 consideration_NN1 ._PUN 
We_PNP need_VVB to_TO0 correctly_AV0 understand_VVI and_CJC handle_VVI the_AT0 
major_AJ0 relationships_NN2 in_PRP the_AT0 cause_NN1 of_PRF socialism_NN1 
with_PRP Chinese_AJ0 characteristics_NN2 and_CJC balance_VVB urban_AJ0 and_CJC 
rural_AJ0 development_NN1 ,_PUN development_NN1 among_PRP regions_NN2 ,_PUN 
economic_AJ0 and_CJC social_AJ0 development_NN1 ,_PUN relations_NN2 
between_PRP man_NN1 and_CJC nature_NN1 ,_PUN and_CJC domestic_AJ0 
development_NN1 and_CJC opening_VVG to_PRP the_AT0 outside_AJ0 world.We_NN0 
must_VM0 take_VVI into_PRP overall_AJ0 consideration_NN1 the_AT0 
relationships_NN2 between_PRP the_AT0 central_AJ0 and_CJC local_AJ0 
authorities_NN2 ,_PUN between_PRP personal_AJ0 and_CJC collective_AJ0 
interests_NN2 ,_PUN between_PRP interests_NN2 of_PRF the_AT0 part_NN1 and_CJC 
those_DT0 of_PRF the_AT0 whole_NN1 ,_PUN and_CJC between_PRP immediate_AJ0 
and_CJC long-term_AJ0 interests_NN2 ,_PUN so_AV0 as_AV0 to_TO0 fully_AV0 
arouse_VVI the_AT0 initiative_NN1 of_PRF all_DT0 sides_NN2 ._PUN 
We_PNP must_VM0 take_VVI both_DT0 the_AT0 domestic_AJ0 and_CJC 
international_AJ0 situations_NN2 into_PRP consideration_NN1 ,_PUN develop_VVB 
a_AT0 global_AJ0 and_CJC strategic_AJ0 perspective_NN1 ,_PUN be_VBI good_AJ0 
at_PRP seizing_AJ0 opportunities_NN2 for_PRP development_NN1 and_CJC 
coping_VVG with_PRP risks_NN2 and_CJC challenges_NN2 in_PRP a_AT0 changing_AJ0 
world_NN1 ,_PUN and_CJC work_VVB for_PRP a_AT0 favorable_AJ0 international_AJ0 
environment_NN1 ._PUN 
While_CJS planning_VVG our_DPS work_NN1 from_PRP an_AT0 overall_AJ0 
perspective_NN1 ,_PUN we_PNP need_VVB to_TO0 work_VVI hard_AJ0 to_TO0 make_VVI 
breakthroughs_NN2 on_PRP the_AT0 key_AJ0 issues_NN2 that_CJT affect_VVB 
the_AT0 overall_AJ0 situation_NN1 and_CJC on_PRP the_AT0 major_AJ0 
problems_NN2 that_CJT affect_VVB public_AJ0 interests_NN2 ._PUN 
To_TO0 thoroughly_AV0 apply_VVI the_AT0 Scientific_AJ0 Outlook_NN1 on_PRP 
Development_NN1 ,_PUN we_PNP must_VM0 always_AV0 adhere_VVI to_PRP the_AT0 
Party_NN1 's_POS basic_AJ0 line_NN1 of_PRF taking_VVG economic_AJ0 
development_NN1 as_PRP the_AT0 central_AJ0 task_NN1 and_CJC upholding_VVG 
the_AT0 Four_CRD Cardinal_NN1 Principles_NN2 and_CJC the_AT0 reform_NN1 
and_CJC opening_VVG up_AVP policy_NN1 ,_PUN known_VVN as_PRP "_PUQ one_CRD 
central_AJ0 task_NN1 and_CJC two_CRD basic_AJ0 points_NN2 ._PUN "_PUQ 
As_PRP the_AT0 lifeblood_NN1 of_PRF the_AT0 Party_NN1 and_CJC the_AT0 
country_NN1 ,_PUN this_DT0 basic_AJ0 line_NN1 provides_VVZ the_AT0 
political_AJ0 guarantee_NN1 for_PRP scientific_AJ0 development_NN1 ._PUN 
Taking_VVG economic_AJ0 development_NN1 as_PRP the_AT0 central_AJ0 task_NN1 
is_VBZ vital_AJ0 to_PRP invigorating_AJ0 our_DPS nation_NN1 and_CJC is_VBZ 
the_AT0 fundamental_AJ0 requirement_NN1 for_PRP the_AT0 robust_AJ0 growth_NN1 
and_CJC lasting_AJ0 stability_NN1 of_PRF the_AT0 Party_NN1 and_CJC the_AT0 
nation.The_NN0 Four_CRD Cardinal_NN1 Principles_NN2 are_VBB the_AT0 very_AJ0 
foundation_NN1 for_PRP building_VVG our_DPS country_NN1 and_CJC the_AT0 
political_AJ0 cornerstone_NN1 for_PRP the_AT0 survival_NN1 and_CJC 
development_NN1 of_PRF the_AT0 Party_NN1 and_CJC the_AT0 nation.Reform_NN0 
and_CJC opening_VVG up_AVP are_VBB the_AT0 path_NN1 to_PRP a_AT0 stronger_AJC 
China_NN1 and_CJC the_AT0 source_NN1 of_PRF vitality_NN1 for_PRP the_AT0 
Party_NN1 and_CJC the_AT0 nation_NN1 in_PRP development_NN1 and_CJC 
progress_NN1 ._PUN 
We_PNP will_VM0 continue_VVI to_TO0 apply_VVI the_AT0 line_NN1 of_PRF "_PUQ 
one_CRD central_AJ0 task_NN1 and_CJC two_CRD basic_AJ0 points_NN2 "_PUQ in_PRP 
its_DPS entirety_NN1 in_PRP our_DPS great_AJ0 endeavor_NN1 to_TO0 develop_VVI 
socialism_NN1 with_PRP Chinese_AJ0 characteristics_NN2 ;_PUN we_PNP will_VM0 
never_AV0 deviate_VVI from_PRP this_DT0 line_NN1 ._PUN 
To_TO0 thoroughly_AV0 apply_VVI the_AT0 Scientific_AJ0 Outlook_NN1 on_PRP 
Development_NN1 ,_PUN we_PNP must_VM0 work_VVI energetically_AV0 to_TO0 
build_VVI a_AT0 harmonious_AJ0 socialist_AJ0 society_NN1 ._PUN 
Social_AJ0 harmony_NN1 is_VBZ an_AT0 essential_AJ0 attribute_NN1 of_PRF 
socialism_NN1 with_PRP Chinese_AJ0 characteristics_NN2 ._PUN 
Scientific_AJ0 development_NN1 and_CJC social_AJ0 harmony_NN1 are_VBB 
integral_AJ0 to_PRP each_PNX other_PNX and_CJC neither_DT0 is_VBZ possible_AJ0 
without_PRP the_AT0 other_AJ0 ._PUN 
Scientific_AJ0 development_NN1 and_CJC social_AJ0 harmony_NN1 are_VBB 
integral_AJ0 to_PRP each_PNX other_PNX and_CJC neither_DT0 is_VBZ possible_AJ0 
without_PRP the_AT0 other_AJ0 ._PUN 
Building_VVG a_AT0 harmonious_AJ0 socialist_AJ0 society_NN1 is_VBZ a_AT0 
historical_AJ0 mission_NN1 throughout_PRP the_AT0 cause_NN1 of_PRF 
socialism_NN1 with_PRP Chinese_AJ0 characteristics_NN2 ,_PUN as_PRP well_PRP 
as_PRP a_AT0 historical_AJ0 process_NN1 and_CJC the_AT0 social_AJ0 outcome_NN1 
of_PRF correctly_AV0 handling_VVG various_AJ0 social_AJ0 problems_NN2 on_PRP 
the_AT0 basis_NN1 of_PRF development_NN1 ._PUN 
It_PNP is_VBZ through_PRP development_NN1 that_CJT we_PNP will_VM0 
increase_VVI the_AT0 material_NN1 wealth_NN1 of_PRF society_NN1 and_CJC 
constantly_AV0 improve_VVB people_NN0 's_POS lives_NN2 ,_PUN and_CJC it_PNP 
is_VBZ again_AV0 through_PRP development_NN1 that_CJT we_PNP will_VM0 
guarantee_VVI social_AJ0 equity_NN1 and_CJC justice_NN1 and_CJC constantly_AV0 
promote_VVB social_AJ0 harmony_NN1 ._PUN 
To_TO0 realize_VVI social_AJ0 equity_NN1 and_CJC justice_NN1 is_VBZ the_AT0 
Chinese_AJ0 Communists_NN2 '_POS consistent_AJ0 position_NN1 and_CJC a_AT0 
major_AJ0 task_NN1 of_PRF developing_AJ0 socialism_NN1 with_PRP Chinese_AJ0 
characteristics_NN2 ._PUN 
In_PRP accordance_PRP with_PRP the_AT0 general_AJ0 requirements_NN2 for_PRP 
democracy_NN1 and_CJC the_AT0 rule_NN1 of_PRF law_NN1 ,_PUN equity_NN1 and_CJC 
justice_NN1 ,_PUN honesty_NN1 and_CJC fraternity_NN1 ,_PUN vigor_NN1 and_CJC 
vitality_NN1 ,_PUN stability_NN1 and_CJC order_NN1 ,_PUN and_CJC harmony_NN1 
between_PRP man_NN1 and_CJC nature_NN1 and_CJC the_AT0 principle_NN1 of_PRF 
all_DT0 the_AT0 people_NN0 building_NN1 and_CJC sharing_VVG a_AT0 
harmonious_AJ0 socialist_AJ0 society_NN1 ,_PUN we_PNP will_VM0 spare_VVI 
no_AT0 effort_NN1 to_TO0 solve_VVI the_AT0 most_AV0 specific_AJ0 problems_NN2 
of_PRF the_AT0 utmost_AJ0 and_CJC immediate_AJ0 concern_NN1 to_PRP the_AT0 
people_NN0 and_CJC strive_VVB to_TO0 create_VVI a_AT0 situation_NN1 in_PRP 
which_DTQ all_DT0 people_NN0 do_VDB their_DPS best_AJS ,_PUN find_VVB 
their_DPS proper_AJ0 places_NN2 in_PRP society_NN1 and_CJC live_VVB 
together_AV0 in_PRP harmony_NN1 ,_PUN so_AV0 as_AV0 to_TO0 provide_VVI a_AT0 
favorable_AJ0 social_AJ0 environment_NN1 for_PRP development_NN1 ._PUN 
To_TO0 thoroughly_AV0 apply_VVI the_AT0 Scientific_AJ0 Outlook_NN1 on_PRP 
Development_NN1 ,_PUN we_PNP must_VM0 continue_VVI to_TO0 deepen_VVI 
reform_NN1 and_CJC opening_VVG up_AVP ._PUN 
We_PNP need_VVB to_TO0 incorporate_VVI the_AT0 spirit_NN1 of_PRF reform_NN1 
and_CJC innovation_NN1 into_PRP all_DT0 links_NN2 of_PRF governance_NN1 ,_PUN 
unswervingly_AV0 adhere_VVB to_PRP the_AT0 orientation_NN1 of_PRF reform_NN1 
,_PUN and_CJC have_VHB more_AV0 scientific_AJ0 decision-making_NN1 and_CJC 
better_AV0 coordinated_AJ0 measures_NN2 for_PRP reform_NN1 ._PUN 
We_PNP will_VM0 improve_VVI the_AT0 socialist_AJ0 market_NN1 economy_NN1 ,_PUN 
promote_VVB institutional_AJ0 reform_NN1 and_CJC innovation_NN1 in_PRP 
various_AJ0 sectors_NN2 ,_PUN accelerate_VVB reform_NN1 in_PRP important_AJ0 
fields_NN2 and_CJC crucial_AJ0 links_NN2 ,_PUN improve_VVB opening_VVG up_AVP 
in_PRP all_DT0 respects_NN2 and_CJC make_VVB our_DPS systems_NN2 and_CJC 
mechanisms_NN2 full_AJ0 of_PRF vigor_NN1 ,_PUN highly_AV0 efficient_AJ0 ,_PUN 
more_AV0 open_AJ0 and_CJC conducive_AJ0 to_PRP scientific_AJ0 development_NN1 
,_PUN so_AV0 as_AV0 to_TO0 provide_VVI a_AT0 powerful_AJ0 driving_AJ0 
force_NN1 and_CJC an_AT0 institutional_AJ0 guarantee_NN1 for_PRP 
developing_AJ0 socialism_NN1 with_PRP Chinese_AJ0 characteristics_NN2 ._PUN 
We_PNP will_VM0 always_AV0 take_VVI improving_AJ0 people_NN0 's_POS lives_NN2 
as_PRP a_AT0 pivotal_AJ0 task_NN1 in_PRP balancing_VVG reform_NN1 ,_PUN 
development_NN1 and_CJC stability_NN1 and_CJC ensure_VVB that_CJT our_DPS 
reform_NN1 always_AV0 has_VHZ the_AT0 endorsement_NN1 and_CJC support_NN1 
of_PRF the_AT0 people_NN0 ._PUN 
To_TO0 thoroughly_AV0 apply_VVI the_AT0 Scientific_AJ0 Outlook_NN1 on_PRP 
Development_NN1 ,_PUN we_PNP must_VM0 strengthen_VVI our_DPS efforts_NN2 
to_TO0 build_VVI the_AT0 Party_NN1 in_PRP earnest_AJ0 ._PUN 
As_CJS is_VBZ required_VVN by_PRP the_AT0 Party_NN1 's_POS lofty_AJ0 
mission_NN1 of_PRF governing_AJ0 and_CJC rejuvenating_VVG the_AT0 nation_NN1 
,_PUN our_DPS efforts_NN2 to_TO0 improve_VVI the_AT0 Party_NN1 's_POS 
governance_NN1 capability_NN1 and_CJC maintain_VVB and_CJC develop_VVB its_DPS 
vanguard_NN1 nature_NN1 must_VM0 serve_VVI our_DPS task_NN1 of_PRF 
directing_VVG scientific_AJ0 development_NN1 ,_PUN promoting_VVG social_AJ0 
harmony_NN1 ,_PUN guiding_AJ0 development_NN1 and_CJC progress_NN1 in_PRP 
China_NP0 and_CJC better_AV0 representing_VVG and_CJC realizing_VVG the_AT0 
fundamental_AJ0 interests_NN2 of_PRF the_AT0 overwhelming_AJ0 majority_NN1 
of_PRF the_AT0 people.In_NN0 this_DT0 way_NN1 ,_PUN the_AT0 Party_NN1 's_POS 
work_NN1 and_CJC our_DPS efforts_NN2 to_TO0 build_VVI the_AT0 Party_NN1 
will_VM0 better_AV0 meet_VVI the_AT0 requirement_NN1 of_PRF the_AT0 
Scientific_AJ0 Outlook_NN1 on_PRP Development_NN1 and_CJC provide_VVB a_AT0 
reliable_AJ0 political_AJ0 and_CJC organizational_AJ0 guarantee_NN1 for_PRP 
scientific_AJ0 development_NN1 ._PUN 
All_DT0 Party_NN1 members_NN2 must_VM0 fully_AV0 understand_VVI the_AT0 
content_NN1 and_CJC grasp_VVI the_AT0 essence_NN1 of_PRF the_AT0 
Scientific_AJ0 Outlook_NN1 on_PRP Development_NN1 ,_PUN be_VBI more_AV0 
conscious_AJ0 and_CJC determined_VVN in_PRP applying_VVG it_PNP ,_PUN 
change_VVB notions_NN2 that_CJT are_VBB not_XX0 in_PRP line_PRP with_PRP 
it_PNP ,_PUN work_VVB hard_AV0 to_TO0 solve_VVI major_AJ0 problems_NN2 
that_CJT affect_VVB or_CJC constrain_VVB scientific_AJ0 development_NN1 ,_PUN 
direct_VVB the_AT0 whole_AJ0 society_NN1 's_POS enthusiasm_NN1 for_PRP 
development_NN1 to_PRP scientific_AJ0 development_NN1 ,_PUN and_CJC apply_VVB 
this_DT0 outlook_NN1 to_PRP every_AT0 aspect_NN1 of_PRF economic_AJ0 and_CJC 
social_AJ0 development_NN1 ._PUN 
IV_CRD ._PUN 
New_AJ0 Requirements_NN2 for_PRP Attaining_VVG the_AT0 Goal_NN1 of_PRF 
Building_VVG a_AT0 Moderately_AV0 Prosperous_AJ0 Society_NN1 in_PRP All_DT0 
Respects_NN2 We_PNP have_VHB made_VVN steady_AJ0 progress_NN1 toward_PRP 
the_AT0 goal_NN1 of_PRF building_VVG a_AT0 moderately_AV0 prosperous_AJ0 
society_NN1 in_PRP all_DT0 respects_NN2 set_VVN at_PRP the_AT0 Sixteenth_ORD 
Congress_NN1 ,_PUN and_CJC we_PNP will_VM0 continue_VVI to_TO0 work_VVI 
hard_AJ0 to_TO0 ensure_VVI its_DPS attainment_NN1 by_PRP 2020_CRD ._PUN 
In_PRP keeping_PRP with_PRP changes_NN2 in_PRP domestic_AJ0 and_CJC 
international_AJ0 situations_NN2 and_CJC in_PRP light_PRP of_PRP the_AT0 
expectations_NN2 of_PRF the_AT0 people_NN0 of_PRF all_DT0 ethnic_AJ0 
groups_NN2 for_PRP a_AT0 better_AJC life_NN1 ,_PUN we_PNP must_VM0 follow_VVI 
the_AT0 trend_NN1 and_CJC laws_NN2 of_PRF economic_AJ0 and_CJC social_AJ0 
development_NN1 ,_PUN uphold_VVB the_AT0 basic_AJ0 program_NN1 consisting_VVG 
of_PRF the_AT0 basic_AJ0 objectives_NN2 and_CJC policies_NN2 for_PRP 
economic_AJ0 ,_PUN political_AJ0 ,_PUN cultural_AJ0 and_CJC social_AJ0 
development_NN1 under_PRP socialism_NN1 with_PRP Chinese_AJ0 
characteristics_NN2 ,_PUN and_CJC set_VVB new_AJ0 and_CJC higher_AJC 
requirements_NN2 for_PRP China_NP0 's_POS development_NN1 on_PRP the_AT0 
basis_NN1 of_PRF the_AT0 goal_NN1 of_PRF building_VVG a_AT0 moderately_AV0 
prosperous_AJ0 society_NN1 in_PRP all_DT0 respects_NN2 set_VVN at_PRP the_AT0 
Sixteenth_ORD Congress_NN1 ._PUN 
-_PUN Promote_VVB balanced_AJ0 development_NN1 to_TO0 ensure_VVI sound_NN1 
and_CJC rapid_AJ0 economic_AJ0 growth_NN1 ._PUN 
The_AT0 development_NN1 pattern_NN1 will_VM0 be_VBI significantly_AV0 
transformed.We_NN0 will_VM0 quadruple_VVI the_AT0 per_AJ0 capita_AJ0 GDP_NN1 
of_PRF the_AT0 year_NN1 2000_CRD by_PRP 2020_CRD through_PRP optimizing_VVG 
the_AT0 economic_AJ0 structure_NN1 and_CJC improving_AJ0 economic_AJ0 
returns_NN2 while_CJS reducing_VVG consumption_NN1 of_PRF resources_NN2 
and_CJC protecting_VVG the_AT0 environment_NN1 ._PUN 
The_AT0 socialist_AJ0 market_NN1 economy_NN1 will_VM0 be_VBI improved_VVN 
._PUN 
We_PNP will_VM0 greatly_AV0 enhance_VVI our_DPS capacity_NN1 for_PRP 
independent_AJ0 innovation_NN1 ,_PUN enabling_VVG scientific_AJ0 and_CJC 
technological_AJ0 advancement_NN1 to_TO0 contribute_VVI much_DT0 more_DT0 
to_PRP economic_AJ0 growth_NN1 and_CJC making_VVG China_NP0 an_AT0 
innovative_AJ0 country_NN1 ._PUN 
The_AT0 ratio_NN1 of_PRF consumption_NN1 to_PRP GDP_NN1 will_VM0 increase_VVI 
steadily_AV0 ,_PUN and_CJC consumption_NN1 ,_PUN investment_NN1 and_CJC 
export_NN1 will_VM0 be_VBI coordinated_VVN to_TO0 boost_VVI economic_AJ0 
growth_NN1 ._PUN 
A_AT0 mechanism_NN1 for_PRP urban_AJ0 and_CJC rural_AJ0 areas_NN2 and_CJC 
for_PRP different_AJ0 regions_NN2 to_TO0 have_VHI balanced_VVN and_CJC 
interactive_AJ0 development_NN1 and_CJC a_AT0 layout_NN1 of_PRF 
development_NN1 priority_NN1 zones_NN2 will_VM0 be_VBI basically_AV0 in_PRP 
place_NN1 ._PUN 
Efforts_NN2 to_TO0 build_VVI a_AT0 new_AJ0 socialist_AJ0 countryside_NN1 
will_VM0 make_VVI significant_AJ0 headway_NN1 ._PUN 
The_AT0 proportion_NN1 of_PRF urban_AJ0 residents_NN2 will_VM0 notably_AV0 
increase_VVI ._PUN 
-_PUN Expand_VVB socialist_AJ0 democracy_NN1 and_CJC better_AV0 safeguard_VVI 
the_AT0 people_NN0 's_POS rights_NN2 and_CJC interests_NN2 as_PRP well_PRP 
as_PRP social_AJ0 equity_NN1 and_CJC justice_NN1 ._PUN 
Citizens_NN2 '_POS participation_NN1 in_PRP political_AJ0 affairs_NN2 will_VM0 
expand_VVI in_PRP an_AT0 orderly_AJ0 way_NN1 ._PUN 
The_AT0 rule_NN1 of_PRF law_NN1 will_VM0 be_VBI carried_VVN out_AVP more_AV0 
thoroughly_AV0 as_PRP a_AT0 fundamental_AJ0 principle_NN1 ,_PUN public_AJ0 
awareness_NN1 of_PRF law_NN1 will_VM0 be_VBI further_AV0 enhanced_VVN ,_PUN 
and_CJC fresh_AJ0 progress_NN1 will_VM0 be_VBI made_VVN in_PRP government_NN1 
administration_NN1 based_VVN on_PRP the_AT0 rule_NN1 of_PRF law_NN1 ._PUN 
Primary-level_AJ0 democracy_NN1 will_VM0 be_VBI improved_VVN ._PUN 
The_AT0 government_NN1 will_VM0 markedly_AV0 enhance_VVI its_DPS 
capability_NN1 of_PRF providing_VVG basic_AJ0 public_AJ0 services_NN2 ._PUN 
-_PUN Promote_VVB cultural_AJ0 development_NN1 and_CJC notably_AV0 enhance_VVB 
the_AT0 cultural_AJ0 and_CJC ethical_AJ0 quality_NN1 of_PRF the_AT0 whole_AJ0 
nation_NN1 ._PUN 
Socialist_AJ0 core_NN1 values_NN2 will_VM0 prevail_VVI among_PRP the_AT0 
people_NN0 ,_PUN and_CJC fine_AJ0 ideological_AJ0 and_CJC ethical_AJ0 
trends_NN2 will_VM0 be_VBI encouraged_VVN ._PUN 
A_AT0 basic_AJ0 system_NN1 of_PRF public_AJ0 cultural_AJ0 services_NN2 
will_VM0 cover_VVI the_AT0 whole_AJ0 society_NN1 ,_PUN the_AT0 cultural_AJ0 
industry_NN1 will_VM0 account_VVI for_PRP much_DT0 more_DT0 of_PRF the_AT0 
national_AJ0 economy_NN1 and_CJC become_VVB more_AV0 competitive_AJ0 
internationally_AV0 ,_PUN and_CJC a_AT0 more_AV0 abundant_AJ0 supply_NN1 
of_PRF cultural_AJ0 products_NN2 will_VM0 be_VBI available_AJ0 to_TO0 meet_VVI 
the_AT0 people_NN0 's_POS needs_NN2 ._PUN 
-_PUN Accelerate_VVB the_AT0 development_NN1 of_PRF social_AJ0 programs_NN2 
and_CJC improve_VVB every_AT0 aspect_NN1 of_PRF the_AT0 people_NN0 's_POS 
well-being_NN1 ._PUN 
The_AT0 modern_AJ0 system_NN1 of_PRF national_AJ0 education_NN1 will_VM0 
be_VBI further_AV0 improved_VVN ,_PUN a_AT0 basic_AJ0 system_NN1 for_PRP 
lifelong_AJ0 education_NN1 will_VM0 be_VBI in_PRP place_NN1 ,_PUN the_AT0 
educational_AJ0 attainment_NN1 of_PRF the_AT0 whole_AJ0 nation_NN1 will_VM0 
rise_VVI to_PRP a_AT0 much_AV0 higher_AJC level_NN1 ,_PUN and_CJC the_AT0 
training_NN1 of_PRF innovative_AJ0 personnel_NN2 will_VM0 be_VBI improved_VVN 
markedly_AV0 ._PUN 
Employment_NN1 will_VM0 be_VBI further_AV0 expanded_VVN ._PUN 
A_AT0 basic_AJ0 system_NN1 of_PRF social_AJ0 security_NN1 will_VM0 cover_VVI 
both_AV0 urban_AJ0 and_CJC rural_AJ0 residents_NN2 so_CJS that_CJS 
everyone_PNI is_VBZ assured_VVN of_PRF basic_AJ0 living_NN1 standards_NN2 
._PUN 
A_AT0 reasonable_AJ0 and_CJC orderly_AJ0 pattern_NN1 of_PRF income_NN1 
distribution_NN1 will_VM0 be_VBI basically_AV0 in_PRP place_NN1 ,_PUN with_PRP 
middle-income_AJ0 people_NN0 making_VVG up_AVP the_AT0 majority_NN1 and_CJC 
absolute_AJ0 poverty_NN1 basically_AV0 eliminated_VVN ._PUN 
Everyone_PNI will_VM0 have_VHI access_NN1 to_PRP basic_AJ0 medical_AJ0 and_CJC 
health_NN1 services_NN2 ._PUN 
The_AT0 system_NN1 of_PRF social_AJ0 management_NN1 will_VM0 be_VBI 
further_AV0 improved_VVN ._PUN 
-_PUN Promote_VVB a_AT0 conservation_AJ0 culture_NN1 by_PRP basically_AV0 
forming_VVG an_AT0 energy-_NN1 and_CJC resource-efficient_AJ0 and_CJC 
environment-friendly_AJ0 structure_NN1 of_PRF industries_NN2 ,_PUN pattern_NN1 
of_PRF growth_NN1 and_CJC mode_NN1 of_PRF consumption_NN1 ._PUN 
We_PNP will_VM0 have_VHI a_AT0 large-scale_AJ0 circular_AJ0 economy_NN1 
and_CJC considerably_AV0 increase_VVB the_AT0 proportion_NN1 of_PRF 
renewable_AJ0 energy_NN1 sources_NN2 in_PRP total_AJ0 energy_NN1 
consumption_NN1 ._PUN 
The_AT0 discharge_NN1 of_PRF major_AJ0 pollutants_NN2 will_VM0 be_VBI 
brought_VVN under_PRP effective_AJ0 control_NN1 and_CJC the_AT0 ecological_AJ0 
and_CJC environmental_AJ0 quality_NN1 will_VM0 improve_VVI notably_AV0 ._PUN 
Awareness_NN1 of_PRF conservation_NN1 will_VM0 be_VBI firmly_AV0 
established_VVN in_PRP the_AT0 whole_NN1 of_PRF society_NN1 ._PUN 
When_CJS the_AT0 goal_NN1 of_PRF building_VVG a_AT0 moderately_AV0 
prosperous_AJ0 society_NN1 in_PRP all_DT0 respects_NN2 is_VBZ attained_VVN 
by_PRP 2020_CRD ,_PUN China_NP0 ,_PUN a_AT0 large_AJ0 developing_AJ0 
socialist_AJ0 country_NN1 with_PRP an_AT0 ancient_AJ0 civilization_NN1 ,_PUN 
will_VM0 have_VHI basically_AV0 accomplished_AJ0 industrialization_NN1 ,_PUN 
with_PRP its_DPS overall_AJ0 strength_NN1 significantly_AV0 increased_VVN 
and_CJC its_DPS domestic_AJ0 market_NN1 ranking_NN1 as_CJS one_CRD of_PRF 
the_AT0 largest_AJS in_PRP the_AT0 world.It_NN0 will_VM0 be_VBI a_AT0 
country_NN1 whose_DTQ people_NN0 are_VBB better_AJC off_AVP and_CJC enjoy_VVB 
markedly_AV0 improved_AJ0 quality_NN1 of_PRF life_NN1 and_CJC a_AT0 good_AJ0 
environment.Its_NN0 citizens_NN2 will_VM0 have_VHI more_DT0 extensive_AJ0 
democratic_AJ0 rights_NN2 ,_PUN show_VVB higher_AJC ethical_AJ0 standards_NN2 
and_CJC look_VVB forward_AV0 to_PRP greater_AJC cultural_AJ0 
achievements.China_NN0 will_VM0 have_VHI better_AJC institutions_NN2 in_PRP 
all_DT0 areas_NN2 and_CJC Chinese_AJ0 society_NN1 will_VM0 have_VHI 
greater_AJC vitality_NN1 coupled_VVN with_PRP stability_NN1 and_CJC 
unity.The_NN0 country_NN1 will_VM0 be_VBI still_AV0 more_AV0 open_AJ0 and_CJC 
friendly_AJ0 to_PRP the_AT0 outside_AJ0 world_NN1 and_CJC make_VVB greater_AJC 
contributions_NN2 to_PRP human_AJ0 civilization_NN1 ._PUN 
The_AT0 following_AJ0 five_CRD years_NN2 will_VM0 be_VBI a_AT0 crucial_AJ0 
period_NN1 for_PRP building_VVG a_AT0 moderately_AV0 prosperous_AJ0 
society_NN1 in_PRP all_DT0 respects_NN2 ._PUN 
We_PNP must_VM0 enhance_VVI our_DPS confidence_NN1 and_CJC work_VVI hard_AV0 
to_TO0 lay_VVI a_AT0 more_AV0 solid_AJ0 foundation_NN1 for_PRP success_NN1 
in_PRP building_VVG a_AT0 moderately_AV0 prosperous_AJ0 society_NN1 of_PRF 
a_AT0 higher_AJC level_NN1 in_PRP all_DT0 respects_NN2 to_PRP the_AT0 
benefit_NN1 of_PRF over_PRP one_CRD billion_CRD people_NN0 ._PUN 
V._PRP Promoting_VVG Sound_NN1 and_CJC Rapid_AJ0 Development_NN1 of_PRF 
the_AT0 National_AJ0 Economy_NN1 To_TO0 attain_VVI the_AT0 objectives_NN2 
for_PRP economic_AJ0 development_NN1 ,_PUN it_PNP is_VBZ essential_AJ0 to_TO0 
significantly_AV0 accelerate_VVI the_AT0 transformation_NN1 of_PRF the_AT0 
development_NN1 pattern_NN1 and_CJC improve_VVB the_AT0 socialist_AJ0 
market_NN1 economy_NN1 ._PUN 
We_PNP need_VVB to_TO0 vigorously_AV0 push_VVI forward_AV0 strategic_AJ0 
economic_AJ0 restructuring_NN1 and_CJC make_VVB greater_AJC efforts_NN2 to_TO0 
improve_VVI China_NP0 's_POS capacity_NN1 for_PRP independent_AJ0 
innovation_NN1 as_PRP well_PRP as_PRP energy_NN1 and_CJC environmental_AJ0 
conservation_NN1 ,_PUN and_CJC to_TO0 enhance_VVI the_AT0 overall_AJ0 
quality_NN1 of_PRF the_AT0 economy_NN1 and_CJC its_DPS international_AJ0 
competitiveness_NN1 ._PUN 
We_PNP need_VVB to_TO0 deepen_VVI our_DPS understanding_NN1 of_PRF the_AT0 
laws_NN2 governing_VVG the_AT0 socialist_AJ0 market_NN1 economy_NN1 ,_PUN 
introduce_VVB institutions_NN2 to_TO0 give_VVI better_AJC play_NN1 to_PRP 
the_AT0 basic_AJ0 role_NN1 of_PRF market_NN1 forces_NN2 in_PRP allocating_VVG 
resources_NN2 ,_PUN and_CJC form_VVB a_AT0 system_NN1 of_PRF macroeconomic_AJ0 
regulation_NN1 conducive_AJ0 to_PRP scientific_AJ0 development_NN1 ._PUN 
1_CRD ._PUN 
Enhance_VVB China_NP0 's_POS capacity_NN1 for_PRP independent_AJ0 
innovation_NN1 and_CJC make_VVB China_NP0 an_AT0 innovative_AJ0 country_NN1 
._PUN 
This_DT0 is_VBZ the_AT0 core_NN1 of_PRF our_DPS national_AJ0 development_NN1 
strategy_NN1 and_CJC a_AT0 crucial_AJ0 link_NN1 in_PRP enhancing_VVG the_AT0 
overall_AJ0 national_AJ0 strength_NN1 ._PUN 
We_PNP need_VVB to_TO0 keep_VVI to_PRP the_AT0 path_NN1 of_PRF independent_AJ0 
innovation_NN1 with_PRP Chinese_AJ0 characteristics_NN2 and_CJC improve_VVB 
our_DPS capacity_NN1 for_PRP independent_AJ0 innovation_NN1 in_PRP all_DT0 
areas_NN2 of_PRF modernization_NN1 ._PUN 
We_PNP need_VVB to_TO0 conscientiously_AV0 implement_VVI the_AT0 Outline_NN1 
of_PRF the_AT0 National_AJ0 Program_NN1 for_PRP Long-_NN1 and_CJC 
Medium-Term_AJ0 Scientific_AJ0 and_CJC Technological_AJ0 Development_NN1 (_PUL 
2006-20_CRD )_PUR ,_PUN increase_VVB spending_VVG on_PRP independent_AJ0 
innovation_NN1 ,_PUN and_CJC make_VVB breakthroughs_NN2 in_PRP key_AJ0 
technologies_NN2 vital_AJ0 to_PRP our_DPS economic_AJ0 and_CJC social_AJ0 
development_NN1 ._PUN 
We_PNP will_VM0 speed_VVI up_AVP forming_VVG a_AT0 national_AJ0 innovation_NN1 
system_NN1 and_CJC support_VVB basic_AJ0 research_NN1 ,_PUN research_NN1 
in_PRP frontier_NN1 technology_NN1 and_CJC technological_AJ0 research_NN1 
for_PRP public_AJ0 welfare_NN1 ._PUN 
We_PNP will_VM0 step_VVI up_AVP our_DPS efforts_NN2 to_TO0 establish_VVI a_AT0 
market-oriented_AJ0 system_NN1 for_PRP technological_AJ0 innovation_NN1 ,_PUN 
in_PRP which_DTQ enterprises_NN2 play_VVB the_AT0 leading_AJ0 role_NN1 and_CJC 
which_DTQ combines_VVZ the_AT0 efforts_NN2 of_PRF enterprises_NN2 ,_PUN 
universities_NN2 and_CJC research_NN1 institutes_NN2 ,_PUN and_CJC guide_NN1 
and_CJC support_VVB the_AT0 concentration_NN1 of_PRF factors_NN2 of_PRF 
innovation_NN1 in_PRP enterprises_NN2 ,_PUN thereby_AV0 promoting_VVG the_AT0 
translation_NN1 of_PRF scientific_AJ0 and_CJC technological_AJ0 advances_NN2 
into_PRP practical_AJ0 productive_AJ0 forces_NN2 ._PUN 
We_PNP will_VM0 deepen_VVI reform_NN1 of_PRF the_AT0 system_NN1 for_PRP 
managing_AJ0 science_NN1 and_CJC technology_NN1 ,_PUN optimize_VVB the_AT0 
allocation_NN1 of_PRF relevant_AJ0 resources_NN2 ,_PUN and_CJC improve_VVB 
the_AT0 legal_AJ0 guarantee_NN1 ,_PUN policy_NN1 system_NN1 ,_PUN 
incentive_NN1 mechanism_NN1 and_CJC market_VVB conditions_NN2 to_TO0 
encourage_VVI technological_AJ0 innovation_NN1 and_CJC the_AT0 application_NN1 
of_PRF scientific_AJ0 and_CJC technological_AJ0 achievements_NN2 in_PRP 
production_NN1 ._PUN 
We_PNP will_VM0 implement_VVI the_AT0 strategy_NN1 for_PRP intellectual_AJ0 
property_NN1 rights_NN2 ._PUN 
We_PNP will_VM0 make_VVI the_AT0 best_AJS use_NN1 of_PRF international_AJ0 
resources_NN2 of_PRF science_NN1 and_CJC technology_NN1 ._PUN 
We_PNP will_VM0 continue_VVI to_TO0 create_VVI conditions_NN2 conducive_AJ0 
to_PRP innovation_NN1 ,_PUN work_VVB to_TO0 train_VVI world-class_AJ0 
scientists_NN2 and_CJC leaders_NN2 in_PRP scientific_AJ0 and_CJC 
technological_AJ0 research_NN1 ,_PUN attach_VVB great_AJ0 importance_NN1 
to_PRP training_VVG innovative_AJ0 personnel_NN2 in_PRP the_AT0 frontline_NN1 
of_PRF production_NN1 ,_PUN inspire_VVB the_AT0 creative_AJ0 wisdom_NN1 of_PRF 
the_AT0 whole_AJ0 society_NN1 and_CJC bring_VVB forth_AV0 large_AJ0 
numbers_NN2 of_PRF innovative_AJ0 personnel_NN2 in_PRP all_DT0 areas_NN2 ._PUN 
2_CRD ._PUN 
Accelerate_VVB transformation_NN1 of_PRF the_AT0 mode_NN1 of_PRF economic_AJ0 
development_NN1 and_CJC promote_VVB upgrading_NN1 of_PRF the_AT0 
industrial_AJ0 structure_NN1 ._PUN 
This_DT0 is_VBZ a_AT0 pressing_AJ0 strategic_AJ0 task_NN1 vital_AJ0 to_PRP 
the_AT0 national_AJ0 economy_NN1 as_PRP a_AT0 whole_NN1 ._PUN 
We_PNP must_VM0 keep_VVI to_PRP the_AT0 new_AJ0 path_NN1 of_PRF 
industrialization_NN1 with_PRP Chinese_AJ0 characteristics_NN2 ,_PUN 
pursue_VVB the_AT0 policy_NN1 of_PRF boosting_VVG domestic_AJ0 demand_NN1 
,_PUN particularly_AV0 consumer_NN1 demand_NN1 ,_PUN and_CJC propel_VVB 
three_CRD transitions_NN2 in_PRP the_AT0 mode_NN1 of_PRF economic_AJ0 
growth:the_UNC transition_NN1 from_PRP relying_VVG mainly_AV0 on_PRP 
investment_NN1 and_CJC export_VVB to_PRP relying_VVG on_PRP a_AT0 well_NN1 
coordinated_AJ0 combination_NN1 of_PRF consumption_NN1 ,_PUN investment_NN1 
and_CJC export_NN1 ,_PUN the_AT0 transition_NN1 from_PRP secondary_AJ0 
industry_NN1 serving_VVG as_PRP the_AT0 major_AJ0 driving_AJ0 force_NN1 to_PRP 
primary_NN1 ,_PUN secondary_AJ0 and_CJC tertiary_AJ0 industries_NN2 
jointly_AV0 driving_VVG economic_AJ0 growth_NN1 ,_PUN and_CJC the_AT0 
transition_NN1 from_PRP relying_VVG heavily_AV0 on_PRP increased_AJ0 
consumption_NN1 of_PRF material_NN1 resources_NN2 to_PRP relying_VVG 
mainly_AV0 on_PRP advances_NN2 in_PRP science_NN1 and_CJC technology_NN1 ,_PUN 
improvement_NN1 in_PRP the_AT0 quality_NN1 of_PRF the_AT0 workforce_NN1 
and_CJC innovation_NN1 in_PRP management_NN1 ._PUN 
We_PNP will_VM0 develop_VVI a_AT0 modern_AJ0 industrial_AJ0 system_NN1 ,_PUN 
integrate_VVB IT_NN1 application_NN1 with_PRP industrialization_NN1 ,_PUN 
push_VVB our_DPS large_AJ0 industries_NN2 to_TO0 grow_VVI stronger_AJC ,_PUN 
invigorate_VVB the_AT0 equipment_NN1 manufacturing_NN1 industry_NN1 ,_PUN 
and_CJC eliminate_VVB outdated_AJ0 production_NN1 capacities.We_NN0 will_VM0 
upgrade_VVI new-_AJ0 and_CJC high-technology_AJ0 industries_NN2 and_CJC 
develop_VVI information_NN1 ,_PUN biotechnology_NN1 ,_PUN new_AJ0 
materials_NN2 ,_PUN aerospace_NN1 ,_PUN marine_AJ0 and_CJC other_AJ0 
industries.We_NN0 will_VM0 develop_VVI the_AT0 modern_AJ0 service_NN1 
industry_NN1 and_CJC raise_VVI the_AT0 level_NN1 of_PRF the_AT0 service_NN1 
sector_NN1 and_CJC its_DPS share_NN1 in_PRP the_AT0 economy.We_NN0 will_VM0 
step_VVI up_AVP efforts_NN2 to_TO0 improve_VVI basic_AJ0 industries_NN2 
and_CJC infrastructure_NN1 and_CJC accelerate_VVI development_NN1 of_PRF a_AT0 
modern_AJ0 energy_NN1 industry_NN1 and_CJC a_AT0 comprehensive_AJ0 
transport_NN1 system_NN1 ._PUN 
We_PNP will_VM0 ensure_VVI the_AT0 quality_NN1 and_CJC safety_NN1 of_PRF 
products_NN2 ._PUN 
We_PNP will_VM0 encourage_VVI formation_NN1 of_PRF internationally_AV0 
competitive_AJ0 conglomerates_NN2 ._PUN 
3_CRD ._PUN 
Balance_VVB urban_AJ0 and_CJC rural_AJ0 development_NN1 and_CJC build_VVB 
a_AT0 new_AJ0 socialist_AJ0 countryside_NN1 ._PUN 
As_CJS resolution_NN1 of_PRF issues_NN2 concerning_PRP agriculture_NN1 ,_PUN 
rural_AJ0 areas_NN2 and_CJC farmers_NN2 has_VHZ an_AT0 overall_AJ0 impact_NN1 
on_PRP building_VVG a_AT0 moderately_AV0 prosperous_AJ0 society_NN1 in_PRP 
all_DT0 respects_NN2 ,_PUN we_PNP must_VM0 always_AV0 make_VVI it_PNP a_AT0 
top_AJ0 priority_NN1 in_PRP the_AT0 work_NN1 of_PRF the_AT0 whole_AJ0 
Party_NN1 ._PUN 
We_PNP will_VM0 strengthen_VVI the_AT0 position_NN1 of_PRF agriculture_NN1 
as_PRP the_AT0 foundation_NN1 of_PRF the_AT0 national_AJ0 economy_NN1 ,_PUN 
take_VVB a_AT0 path_NN1 of_PRF agricultural_AJ0 modernization_NN1 with_PRP 
Chinese_AJ0 characteristics_NN2 ,_PUN set_VVD up_AVP a_AT0 permanent_AJ0 
mechanism_NN1 of_PRF industry_NN1 promoting_VVG agriculture_NN1 and_CJC 
urban_AJ0 areas_NN2 helping_VVG rural_AJ0 areas_NN2 ,_PUN and_CJC form_VVB 
a_AT0 new_AJ0 pattern_NN1 that_CJT integrates_VVZ economic_AJ0 and_CJC 
social_AJ0 development_NN1 in_PRP urban_AJ0 and_CJC rural_AJ0 areas_NN2 ._PUN 
We_PNP will_VM0 continue_VVI to_TO0 take_VVI developing_AJ0 modern_AJ0 
agriculture_NN1 and_CJC invigorating_AJ0 the_AT0 rural_AJ0 economy_NN1 as_PRP 
a_AT0 primary_AJ0 task_NN1 ,_PUN strengthen_VVB infrastructure_NN1 in_PRP 
rural_AJ0 areas_NN2 ,_PUN and_CJC improve_VVB the_AT0 system_NN1 of_PRF 
rural_AJ0 markets_NN2 and_CJC that_DT0 of_PRF services_NN2 for_PRP 
agriculture_NN1 ._PUN 
We_PNP will_VM0 increase_VVI policy_NN1 measures_NN2 to_TO0 support_VVI 
and_CJC benefit_VVI agriculture_NN1 ,_PUN rural_AJ0 areas_NN2 and_CJC 
farmers_NN2 ,_PUN strictly_AV0 protect_VVB arable_AJ0 land_NN1 ,_PUN 
increase_VVB spending_VVG on_PRP agriculture_NN1 ,_PUN promote_VVB 
advances_NN2 in_PRP agriculture-related_AJ0 science_NN1 and_CJC technology_NN1 
,_PUN and_CJC improve_VVB overall_AV0 agricultural_AJ0 production_NN1 
capacity_NN1 to_TO0 ensure_VVI food_NN1 security_NN1 for_PRP the_AT0 
nation_NN1 ._PUN 
We_PNP will_VM0 intensify_VVI efforts_NN2 to_TO0 prevent_VVI and_CJC 
control_NN1 animal_NN1 and_CJC plant_NN1 epidemic_NN1 diseases_NN2 and_CJC 
improve_VVB the_AT0 quality_NN1 and_CJC safety_NN1 of_PRF agricultural_AJ0 
products_NN2 ._PUN 
To_TO0 increase_VVI farmers_NN2 '_POS income_NN1 ,_PUN we_PNP will_VM0 
develop_VVI rural_AJ0 enterprises_NN2 ,_PUN expand_VVB county_NN1 
economies_NN2 ,_PUN and_CJC transfer_VVB rural_AJ0 labor_NN1 out_PRP of_PRP 
farming_NN1 through_PRP various_AJ0 channels_NN2 ._PUN 
We_PNP will_VM0 enhance_VVI poverty_NN1 reduction_NN1 through_PRP 
development_NN1 ._PUN 
We_PNP will_VM0 deepen_VVI the_AT0 comprehensive_AJ0 rural_AJ0 reform_NN1 
,_PUN promote_VVB reform_NN1 and_CJC innovation_NN1 in_PRP the_AT0 rural_AJ0 
banking_NN1 system_NN1 ,_PUN and_CJC reform_VVB the_AT0 system_NN1 of_PRF 
collective_AJ0 forest_NN1 rights_NN2 ._PUN 
We_PNP will_VM0 uphold_VVI the_AT0 basic_AJ0 system_NN1 for_PRP rural_AJ0 
operations_NN2 ,_PUN stabilize_VVB and_CJC improve_VVB land_NN1 contract_NN1 
relations_NN2 ,_PUN improve_VVB the_AT0 market_NN1 for_PRP transferring_VVG 
land_NN1 contract_NN1 and_CJC management_NN1 rights_NN2 in_PRP accordance_PRP 
with_PRP the_AT0 law_NN1 and_CJC on_PRP a_AT0 voluntary_AJ0 and_CJC 
compensatory_AJ0 basis_NN1 ,_PUN and_CJC develop_VVB various_AJ0 forms_NN2 
of_PRF appropriate_AJ0 large-scale_AJ0 operations_NN2 where_AVQ conditions_NN2 
permit_VVB ._PUN 
We_PNP will_VM0 explore_VVI effective_AJ0 forms_NN2 of_PRF collective_AJ0 
economic_AJ0 operations_NN2 ,_PUN develop_VVB specialized_AJ0 farmers_NN2 
'_POS cooperatives_NN2 ,_PUN and_CJC support_VVB the_AT0 industrialized_AJ0 
operation_NN1 of_PRF agriculture_NN1 and_CJC the_AT0 development_NN1 of_PRF 
leading_AJ0 agribusinesses_NN2 ._PUN 
We_PNP will_VM0 train_VVI a_AT0 new_AJ0 type_NN1 of_PRF farmers_NN2 who_PNQ 
are_VBB educated_VVN and_CJC understand_VVB both_AV0 agricultural_AJ0 
techniques_NN2 and_CJC business_NN1 management_NN1 ,_PUN and_CJC encourage_VVB 
hundreds_CRD of_PRF millions_CRD of_PRF farmers_NN2 to_TO0 play_VVI the_AT0 
major_AJ0 role_NN1 in_PRP building_VVG a_AT0 new_AJ0 countryside_NN1 ._PUN 
4_CRD ._PUN 
Improve_VVB energy_NN1 ,_PUN resources_NN2 ,_PUN ecological_AJ0 and_CJC 
environmental_AJ0 conservation_NN1 and_CJC enhance_VVB China_NP0 's_POS 
capacity_NN1 for_PRP sustainable_AJ0 development_NN1 ._PUN 
Adhering_VVG to_PRP the_AT0 basic_AJ0 state_NN1 policy_NN1 of_PRF 
conserving_VVG resources_NN2 and_CJC the_AT0 environment_NN1 is_VBZ vital_AJ0 
to_PRP the_AT0 immediate_AJ0 interests_NN2 of_PRF the_AT0 people_NN0 and_CJC 
the_AT0 survival_NN1 and_CJC development_NN1 of_PRF the_AT0 Chinese_AJ0 
nation_NN1 ._PUN 
We_PNP must_VM0 give_VVI prominence_NN1 to_PRP building_VVG a_AT0 
resource-conserving_NN1 ,_PUN environment-friendly_AJ0 society_NN1 in_PRP 
our_DPS strategy_NN1 for_PRP industrialization_NN1 and_CJC modernization_NN1 
and_CJC get_VVB every_AT0 organization_NN1 and_CJC family_NN1 to_TO0 act_VVI 
accordingly_AV0 ._PUN 
We_PNP will_VM0 improve_VVI laws_NN2 and_CJC policies_NN2 to_TO0 promote_VVI 
energy_NN1 ,_PUN resources_NN2 ,_PUN ecological_AJ0 and_CJC environmental_AJ0 
conservation_NN1 ,_PUN and_CJC speed_VVB up_AVP the_AT0 formation_NN1 of_PRF 
systems_NN2 and_CJC mechanisms_NN2 for_PRP sustainable_AJ0 development_NN1 
._PUN 
We_PNP will_VM0 implement_VVI the_AT0 responsibility_NN1 system_NN1 for_PRP 
conserving_VVG energy_NN1 and_CJC reducing_VVG emissions_NN2 ._PUN 
We_PNP will_VM0 develop_VVI and_CJC extend_VVI advanced_AJ0 and_CJC 
appropriate_AJ0 technologies_NN2 for_PRP conserving_VVG ,_PUN substituting_VVG 
and_CJC recycling_VVG energy_NN1 and_CJC resources_NN2 and_CJC for_PRP 
controlling_VVG pollution_NN1 ,_PUN develop_VVB clean_AJ0 and_CJC 
renewable_AJ0 energy_NN1 sources_NN2 ,_PUN protect_VVB land_NN1 and_CJC 
water_NN1 resources_NN2 and_CJC set_VVD up_AVP a_AT0 scientific_AJ0 ,_PUN 
rational_AJ0 system_NN1 for_PRP using_VVG energy_NN1 and_CJC resources_NN2 
more_AV0 efficiently_AV0 ._PUN 
We_PNP will_VM0 develop_VVI environmental_AJ0 conservation_AJ0 industries_NN2 
._PUN 
We_PNP will_VM0 increase_VVI spending_VVG on_PRP energy_NN1 and_CJC 
environmental_AJ0 conservation_NN1 with_PRP the_AT0 focus_NN1 on_PRP 
intensifying_VVG prevention_NN1 and_CJC control_NN1 of_PRF water_NN1 ,_PUN 
air_NN1 and_CJC soil_NN1 pollution_NN1 and_CJC improving_VVG the_AT0 
living_AJ0 environment_NN1 for_PRP both_DT0 urban_AJ0 and_CJC rural_AJ0 
residents_NN2 ._PUN 
We_PNP will_VM0 improve_VVI water_NN1 conservancy_NN1 ,_PUN forestry_NN1 
and_CJC grasslands_NN2 ,_PUN intensify_VVB efforts_NN2 to_TO0 bring_VVI 
desertification_NN1 under_PRP control_NN1 and_CJC prevent_VVI the_AT0 
spread_NN1 of_PRF stony_AJ0 deserts_NN2 ,_PUN and_CJC promote_VVB 
restoration_NN1 of_PRF the_AT0 ecosystems_NN2 ._PUN 
We_PNP will_VM0 enhance_VVI our_DPS capacity_NN1 to_TO0 respond_VVI to_PRP 
climate_NN1 change_NN1 and_CJC make_VVI new_AJ0 contributions_NN2 to_PRP 
protecting_VVG the_AT0 global_AJ0 climate_NN1 ._PUN 
5_CRD ._PUN 
Promote_VVB balanced_AJ0 development_NN1 among_PRP regions_NN2 and_CJC 
improve_VVB the_AT0 pattern_NN1 of_PRF land_NN1 development_NN1 ._PUN 
To_PRP narrow_AJ0 the_AT0 gap_NN1 in_PRP development_NN1 among_PRP regions_NN2 
,_PUN we_PNP must_VM0 work_VVI to_TO0 ensure_VVI their_DPS equal_AJ0 
access_NN1 to_PRP basic_AJ0 public_AJ0 services_NN2 and_CJC guide_VVB a_AT0 
rational_AJ0 flow_NN1 of_PRF factors_NN2 of_PRF production_NN1 between_PRP 
regions_NN2 ._PUN 
Following_VVG the_AT0 general_AJ0 strategy_NN1 for_PRP regional_AJ0 
development_NN1 ,_PUN we_PNP will_VM0 continue_VVI to_TO0 carry_VVI out_AVP 
large-scale_AJ0 development_NN1 of_PRF the_AT0 western_AJ0 region_NN1 ,_PUN 
rejuvenate_VVB northeast_NN1 China_NP0 and_CJC other_AJ0 old_AJ0 
industrial_AJ0 bases_NN2 in_PRP an_AT0 all-round_AJ0 way_NN1 ,_PUN boost_VVB 
the_AT0 development_NN1 of_PRF the_AT0 central_AJ0 region_NN1 and_CJC 
support_VVB the_AT0 eastern_AJ0 region_NN1 in_PRP taking_VVG the_AT0 lead_NN1 
in_PRP development_NN1 ._PUN 
We_PNP will_VM0 strengthen_VVI land_NN1 planning_NN1 ,_PUN improve_VVB 
policies_NN2 for_PRP regional_AJ0 development_NN1 and_CJC adjust_VVB the_AT0 
geographical_AJ0 distribution_NN1 of_PRF economic_AJ0 operations_NN2 in_PRP 
accordance_PRP with_PRP the_AT0 requirement_NN1 to_TO0 form_VVI 
development_NN1 priority_NN1 zones_NN2 ._PUN 
In_PRP compliance_NN1 with_PRP the_AT0 laws_NN2 governing_VVG the_AT0 
market_NN1 economy_NN1 ,_PUN we_PNP will_VM0 work_VVI beyond_PRP 
administrative_AJ0 divisions_NN2 to_TO0 form_VVI a_AT0 number_NN1 of_PRF 
close-knit_AJ0 economic_AJ0 rims_NN2 and_CJC belts_NN2 that_CJT will_VM0 
provide_VVI a_AT0 strong_AJ0 impetus_NN1 to_PRP the_AT0 development_NN1 of_PRF 
other_AJ0 areas_NN2 ._PUN 
In_PRP locating_VVG major_AJ0 projects_NN2 ,_PUN we_PNP must_VM0 give_VVI 
full_AJ0 consideration_NN1 to_PRP supporting_AJ0 development_NN1 of_PRF 
the_AT0 central_AJ0 and_CJC western_AJ0 regions_NN2 and_CJC encourage_VVB 
the_AT0 eastern_AJ0 region_NN1 to_TO0 help_VVI them_PNP develop_VVI ._PUN 
We_PNP will_VM0 give_VVI more_DT0 support_NN1 to_PRP the_AT0 development_NN1 
of_PRF old_AJ0 revolutionary_AJ0 base_NN1 areas_NN2 ,_PUN ethnic_AJ0 
autonomous_AJ0 areas_NN2 ,_PUN border_NN1 areas_NN2 and_CJC 
poverty-stricken_AJ0 areas_NN2 ._PUN 
We_PNP will_VM0 help_VVI transform_VVI the_AT0 economies_NN2 of_PRF areas_NN2 
where_AVQ natural_AJ0 resources_NN2 are_VBB exhausted_VVN ._PUN 
We_PNP will_VM0 have_VHI the_AT0 special_AJ0 economic_AJ0 zones_NN2 ,_PUN 
the_AT0 Pudong_NN1 New_AJ0 Area_NN1 in_PRP Shanghai_NP0 and_CJC the_AT0 
Binhai_AJ0 New_AJ0 Area_NN1 in_PRP Tianjin_NP0 play_VVB a_AT0 major_AJ0 
role_NN1 in_PRP reform_NN1 ,_PUN opening_VVG up_AVP and_CJC independent_AJ0 
innovation_NN1 ._PUN 
Taking_VVG a_AT0 path_NN1 of_PRF urbanization_NN1 with_PRP Chinese_AJ0 
characteristics_NN2 ,_PUN we_PNP will_VM0 promote_VVI balanced_AJ0 
development_NN1 of_PRF large_AJ0 ,_PUN medium-sized_AJ0 and_CJC small_AJ0 
cities_NN2 and_CJC towns_NN2 on_PRP the_AT0 principle_NN1 of_PRF balancing_VVG 
urban_AJ0 and_CJC rural_AJ0 development_NN1 ,_PUN ensuring_VVG rational_AJ0 
distribution_NN1 ,_PUN saving_VVG land_NN1 ,_PUN providing_VVG a_AT0 full_AJ0 
range_NN1 of_PRF functions_NN2 and_CJC getting_VVG larger_AJC cities_NN2 
to_TO0 help_VVI smaller_AJC ones_NN2 ._PUN 
Focusing_VVG on_PRP increasing_VVG the_AT0 overall_AJ0 carrying_NN1 
capacity_NN1 of_PRF cities_NN2 ,_PUN we_PNP will_VM0 form_VVI city_NN1 
clusters_NN2 with_PRP mega_AJ0 cities_NN2 as_PRP the_AT0 core_NN1 so_CJS 
that_CJS they_PNP can_VM0 boost_VVI development_NN1 in_PRP other_AJ0 areas_NN2 
and_CJC become_VVI new_AJ0 poles_NN2 of_PRF economic_AJ0 growth_NN1 ._PUN 
6_CRD ._PUN 
Improve_VVB the_AT0 basic_AJ0 economic_AJ0 system_NN1 and_CJC the_AT0 
modern_AJ0 market_NN1 system_NN1 ._PUN 
We_PNP need_VVB to_TO0 uphold_VVI and_CJC improve_VVI the_AT0 basic_AJ0 
economic_AJ0 system_NN1 in_PRP which_DTQ public_AJ0 ownership_NN1 is_VBZ 
dominant_AJ0 and_CJC different_AJ0 economic_AJ0 sectors_NN2 develop_VVB 
side_NN1 by_PRP side_NN1 ,_PUN unwaveringly_AV0 consolidate_VVB and_CJC 
develop_VVB the_AT0 public_AJ0 sector_NN1 of_PRF the_AT0 economy_NN1 ,_PUN 
unswervingly_AV0 encourage_VVB ,_PUN support_NN1 and_CJC guide_VVB the_AT0 
development_NN1 of_PRF the_AT0 non-public_AJ0 sector_NN1 ,_PUN ensure_VVB 
equal_AJ0 protection_NN1 of_PRF property_NN1 rights_NN2 ,_PUN and_CJC 
create_VVB a_AT0 new_AJ0 situation_NN1 in_PRP which_DTQ all_DT0 economic_AJ0 
sectors_NN2 compete_VVB on_PRP an_AT0 equal_AJ0 footing_NN1 and_CJC 
reinforce_VVB each_PNX other_PNX ._PUN 
We_PNP will_VM0 deepen_VVI the_AT0 reform_NN1 to_TO0 introduce_VVI the_AT0 
corporate_AJ0 and_CJC shareholding_NN1 systems_NN2 in_PRP state-owned_AJ0 
enterprises_NN2 ,_PUN improve_VVB the_AT0 modern_AJ0 corporate_AJ0 
structure_NN1 and_CJC optimize_VVB the_AT0 distribution_NN1 and_CJC 
structure_NN1 of_PRF the_AT0 state_NN1 sector_NN1 of_PRF the_AT0 economy_NN1 
to_TO0 enhance_VVI its_DPS dynamism_NN1 ,_PUN dominance_NN1 and_CJC 
influence_NN1 ._PUN 
We_PNP will_VM0 deepen_VVI the_AT0 reform_NN1 of_PRF monopoly_NN1 
industries_NN2 by_PRP introducing_VVG competition_NN1 ,_PUN and_CJC 
strengthen_VVB government_NN1 regulation_NN1 and_CJC public_AJ0 oversight_NN1 
of_PRF them_PNP ._PUN 
We_PNP will_VM0 accelerate_VVI development_NN1 of_PRF a_AT0 budget_NN1 
system_NN1 for_PRP managing_AJ0 state_NN1 capital_NN1 and_CJC improve_VVB 
systems_NN2 and_CJC regulations_NN2 for_PRP managing_VVG all_DT0 types_NN2 
of_PRF state_NN1 assets_NN2 ._PUN 
We_PNP will_VM0 press_VVI ahead_AV0 with_PRP the_AT0 reform_NN1 of_PRF 
collectively-owned_AJ0 enterprises_NN2 and_CJC develop_VVB various_AJ0 
forms_NN2 of_PRF collective_NN1 and_CJC cooperative_AJ0 economic_AJ0 
operations_NN2 ._PUN 
We_PNP will_VM0 promote_VVI equitable_AJ0 market_NN1 access_NN1 ,_PUN 
improve_VVB the_AT0 financing_NN1 environment_NN1 and_CJC remove_VVB 
institutional_AJ0 barriers_NN2 in_AV0 order_AV0 to_TO0 promote_VVI 
development_NN1 of_PRF individually-owned_AJ0 businesses_NN2 and_CJC 
private_AJ0 companies_NN2 as_PRP well_PRP as_PRP small_AJ0 and_CJC 
medium-sized_AJ0 enterprises_NN2 ._PUN 
We_PNP will_VM0 develop_VVI the_AT0 economic_AJ0 sector_NN1 of_PRF mixed_AJ0 
ownership_NN1 based_VVN on_PRP the_AT0 modern_AJ0 system_NN1 of_PRF 
property_NN1 rights_NN2 ._PUN 
We_PNP will_VM0 accelerate_VVI the_AT0 formation_NN1 of_PRF a_AT0 modern_AJ0 
market_NN1 system_NN1 that_CJT is_VBZ unified_VVN and_CJC open_AJ0 and_CJC 
that_DT0 allows_VVZ orderly_AJ0 competition_NN1 ,_PUN develop_VVB markets_NN2 
for_PRP factors_NN2 of_PRF production_NN1 ,_PUN improve_VVB the_AT0 
pricing_NN1 mechanism_NN1 for_PRP factors_NN2 of_PRF production_NN1 and_CJC 
resources_NN2 to_TO0 reflect_VVI changes_NN2 in_PRP market_NN1 supply_NN1 
and_CJC demand_NN1 ,_PUN resource_VVB scarcities_NN2 and_CJC environmental_AJ0 
costs_NN2 ,_PUN regulate_VVB and_CJC develop_VVB industry_NN1 associations_NN2 
and_CJC market-based_AJ0 intermediaries_NN2 ,_PUN and_CJC improve_VVB the_AT0 
social_AJ0 credibility_NN1 system_NN1 ._PUN 
7_CRD ._PUN 
Deepen_VVB fiscal_AJ0 ,_PUN taxation_NN1 and_CJC financial_AJ0 
restructuring_NN1 and_CJC improve_VVB macroeconomic_AJ0 regulation_NN1 ._PUN 
We_PNP will_VM0 improve_VVI the_AT0 public_AJ0 finance_NN1 system_NN1 as_CJS 
we_PNP work_VVB to_TO0 ensure_VVI equal_AJ0 access_NN1 to_PRP basic_AJ0 
public_AJ0 services_NN2 and_CJC establish_VVB development_NN1 priority_NN1 
zones_NN2 ._PUN 
We_PNP need_VVB to_TO0 deepen_VVI reform_NN1 of_PRF the_AT0 budget_NN1 
system_NN1 ,_PUN tighten_VVB budgetary_AJ0 management_NN1 and_CJC 
oversight_NN1 ,_PUN improve_VVB the_AT0 system_NN1 whereby_AVQ both_DT0 
the_AT0 central_AJ0 and_CJC local_AJ0 governments_NN2 have_VHB financial_AJ0 
resources_NN2 proportionate_AJ0 to_PRP their_DPS duties_NN2 and_CJC 
responsibilities_NN2 ,_PUN accelerate_VVB the_AT0 establishment_NN1 of_PRF 
a_AT0 unified_AJ0 ,_PUN standardized_AJ0 and_CJC transparent_AJ0 system_NN1 
for_PRP transfer_NN1 payments_NN2 ,_PUN enlarge_VVB the_AT0 size_NN1 and_CJC 
proportion_NN1 of_PRF general_AJ0 transfer_NN1 payments_NN2 ,_PUN and_CJC 
increase_NN1 input_NN1 in_PRP public_AJ0 services_NN2 ._PUN 
We_PNP will_VM0 improve_VVI fiscal_AJ0 systems_NN2 at_PRP and_CJC below_PRP 
the_AT0 provincial_AJ0 level_NN1 to_TO0 enhance_VVI the_AT0 capacity_NN1 
of_PRF county_NN1 and_CJC township_NN1 governments_NN2 to_TO0 provide_VVI 
public_AJ0 services_NN2 ._PUN 
We_PNP will_VM0 adopt_VVI fiscal_AJ0 and_CJC taxation_NN1 systems_NN2 
conducive_AJ0 to_PRP scientific_AJ0 development_NN1 and_CJC set_VVD up_AVP 
sound_NN1 compensation_NN1 systems_NN2 for_PRP use_NN1 of_PRF resources_NN2 
and_CJC for_PRP damage_NN1 to_PRP the_AT0 ecological_AJ0 environment_NN1 ._PUN 
We_PNP will_VM0 proceed_VVI with_PRP financial_AJ0 reforms_NN2 to_TO0 
develop_VVI various_AJ0 types_NN2 of_PRF financial_AJ0 markets_NN2 and_CJC 
build_VVB a_AT0 modern_AJ0 financial_AJ0 system_NN1 that_CJT is_VBZ 
inclusive_AJ0 of_PRF different_AJ0 forms_NN2 of_PRF ownership_NN1 and_CJC 
different_AJ0 ways_NN2 of_PRF operation_NN1 and_CJC that_DT0 features_VVZ 
a_AT0 reasonable_AJ0 structure_NN1 ,_PUN complete_AJ0 functions_NN2 ,_PUN 
efficiency_NN1 and_CJC security_NN1 ._PUN 
We_PNP will_VM0 make_VVI our_DPS banking_NN1 ,_PUN securities_NN2 and_CJC 
insurance_NN1 industries_NN2 more_AV0 competitive_AJ0 ._PUN 
We_PNP will_VM0 improve_VVI the_AT0 structure_NN1 of_PRF the_AT0 capital_NN1 
market_NN1 and_CJC raise_VVB the_AT0 proportion_NN1 of_PRF direct_AJ0 
financing_NN1 through_PRP multiple_AJ0 channels_NN2 ._PUN 
We_PNP will_VM0 strengthen_VVI financial_AJ0 supervision_NN1 and_CJC 
control_NN1 ,_PUN and_CJC forestall_VVB and_CJC defuse_VVB financial_AJ0 
risks_NN2 ._PUN 
We_PNP will_VM0 improve_VVI the_AT0 RMB_NP0 exchange_NN1 rate_NN1 regime_NN1 
and_CJC gradually_AV0 make_VVB the_AT0 RMB_NP0 convertible_NN1 under_PRP 
capital_NN1 accounts_NN2 ._PUN 
We_PNP will_VM0 deepen_VVI reform_NN1 of_PRF the_AT0 investment_NN1 system_NN1 
and_CJC improve_VVB and_CJC strictly_AV0 enforce_VVB market_NN1 access_NN1 
rules_NN2 ._PUN 
We_PNP will_VM0 improve_VVI the_AT0 state_NN1 planning_NN1 system_NN1 ._PUN 
We_PNP will_VM0 give_VVI play_NN1 to_PRP the_AT0 guiding_AJ0 role_NN1 of_PRF 
national_AJ0 development_NN1 plans_NN2 ,_PUN programs_NN2 and_CJC 
industrial_AJ0 policies_NN2 in_PRP macroeconomic_AJ0 regulation_NN1 and_CJC 
combine_VVB the_AT0 use_NN1 of_PRF fiscal_AJ0 and_CJC monetary_AJ0 
policies_NN2 to_TO0 improve_VVI macroeconomic_AJ0 regulation_NN1 ._PUN 
8_CRD ._PUN 
Expand_VVB opening_VVG up_AVP in_PRP scope_NN1 and_CJC depth_NN1 and_CJC 
improve_VVB our_DPS open_AJ0 economy_NN1 ._PUN 
Adhering_VVG to_PRP the_AT0 basic_AJ0 state_NN1 policy_NN1 of_PRF opening_VVG 
up_AVP ,_PUN we_PNP will_VM0 better_AV0 integrate_VVI our_DPS "_PUQ bring_VVB 
in_AVP "_PUQ and_CJC "_PUQ go_VVB global_AJ0 "_PUQ strategies_NN2 ,_PUN 
expand_VVB the_AT0 areas_NN2 of_PRF opening_VVG up_AVP ,_PUN optimize_VVB 
its_DPS structure_NN1 ,_PUN raise_VVB its_DPS quality_NN1 ,_PUN and_CJC 
turn_VVB our_DPS open_AJ0 economy_NN1 into_PRP one_PNI in_PRP which_DTQ 
domestic_AJ0 development_NN1 and_CJC opening_VVG to_PRP the_AT0 outside_AJ0 
world_NN1 interact_VVB and_CJC Chinese_AJ0 businesses_NN2 and_CJC their_DPS 
foreign_AJ0 counterparts_NN2 engage_VVB in_PRP win-win_AJ0 cooperation_NN1 
,_PUN and_CJC one_PNI that_CJT features_VVZ security_NN1 and_CJC 
efficiency_NN1 ,_PUN in_AV0 order_AV0 to_TO0 gain_VVI new_AJ0 advantages_NN2 
for_PRP China_NP0 in_PRP international_AJ0 economic_AJ0 cooperation_NN1 
and_CJC competition_NN1 amid_PRP economic_AJ0 globalization_NN1 ._PUN 
We_PNP will_VM0 deepen_VVI the_AT0 opening_NN1 up_AVP of_PRF coastal_AJ0 
areas_NN2 ,_PUN accelerate_VVB that_DT0 of_PRF inland_AJ0 areas_NN2 and_CJC 
upgrade_VVB that_DT0 of_PRF border_NN1 areas_NN2 ,_PUN so_AV0 that_CJT 
opening_VVG up_AVP at_PRP home_NN1 and_CJC opening_VVG to_PRP the_AT0 
outside_AJ0 world_NN1 will_VM0 promote_VVI each_PNX other_PNX ._PUN 
We_PNP will_VM0 expedite_VVI transformation_NN1 of_PRF the_AT0 growth_NN1 
mode_NN1 of_PRF foreign_AJ0 trade_NN1 ,_PUN stress_NN1 quality_NN1 ,_PUN 
adjust_VVB the_AT0 mix_NN1 of_PRF imports_NN2 and_CJC exports_NN2 ,_PUN 
promote_VVB transformation_NN1 and_CJC upgrading_NN1 of_PRF processing_NN1 
trade_NN1 ,_PUN and_CJC energetically_AV0 develop_VVB service_NN1 trade_NN1 
._PUN 
We_PNP will_VM0 make_VVI innovations_NN2 in_PRP the_AT0 way_NN1 of_PRF 
using_VVG foreign_AJ0 capital_NN1 ,_PUN improve_VVB the_AT0 structure_NN1 
of_PRF foreign_AJ0 investment_NN1 utilized_VVD ,_PUN and_CJC let_VVB the_AT0 
use_NN1 of_PRF foreign_AJ0 capital_NN1 play_VVB a_AT0 positive_AJ0 role_NN1 
in_PRP facilitating_VVG independent_AJ0 innovation_NN1 ,_PUN industrial_AJ0 
upgrading_NN1 and_CJC balanced_AJ0 development_NN1 among_PRP regions_NN2 ._PUN 
We_PNP will_VM0 make_VVI innovations_NN2 in_PRP our_DPS way_NN1 of_PRF 
overseas_AJ0 investment_NN1 and_CJC cooperation_NN1 ,_PUN support_VVB 
domestic_AJ0 enterprises_NN2 in_PRP carrying_VVG out_AVP international_AJ0 
operations_NN2 of_PRF R_ZZ0 &D,; production_NN1 and_CJC marketing_NN1 ,_PUN 
and_CJC accelerate_VVB the_AT0 growth_NN1 of_PRF Chinese_AJ0 multinational_AJ0 
corporations_NN2 and_CJC Chinese_AJ0 brand_NN1 names_NN2 in_PRP the_AT0 
world_NN1 market_NN1 ._PUN 
We_PNP will_VM0 vigorously_AV0 carry_VVI out_AVP mutually_AV0 beneficial_AJ0 
international_AJ0 cooperation_NN1 in_PRP energy_NN1 and_CJC resources_NN2 
._PUN 
We_PNP will_VM0 implement_VVI a_AT0 strategy_NN1 of_PRF free_AJ0 trade_NN1 
zones_NN2 and_CJC expand_VVB bilateral_AJ0 and_CJC multilateral_AJ0 trade_NN1 
and_CJC economic_AJ0 cooperation_NN1 ._PUN 
We_PNP will_VM0 adopt_VVI comprehensive_AJ0 measures_NN2 to_TO0 maintain_VVI 
a_AT0 basic_AJ0 equilibrium_NN1 in_PRP the_AT0 balance_NN1 of_PRF payments_NN2 
._PUN 
We_PNP must_VM0 guard_VVI against_PRP international_AJ0 economic_AJ0 risks_NN2 
._PUN 
By_PRP ensuring_VVG sound_NN1 and_CJC rapid_AJ0 growth_NN1 of_PRF the_AT0 
economy_NN1 ,_PUN we_PNP will_VM0 further_AV0 enhance_VVI China_NP0 's_POS 
economic_AJ0 strength_NN1 ,_PUN and_CJC enable_VVB our_DPS socialist_AJ0 
market_NN1 economy_NN1 to_TO0 exhibit_VVI its_DPS great_AJ0 vitality_NN1 ._PUN 
VI_CRD ._PUN 
Unswervingly_AV0 Developing_VVG Socialist_AJ0 Democracy_NN1 People_NN0 's_POS 
democracy_NN1 is_VBZ the_AT0 lifeblood_NN1 of_PRF socialism_NN1 ._PUN 
The_AT0 Party_NN1 has_VHZ been_VBN consistently_AV0 pursuing_VVG the_AT0 
goal_NN1 of_PRF developing_AJ0 socialist_AJ0 democracy_NN1 ._PUN 
Since_CJS China_NP0 began_VVD its_DPS reform_NN1 and_CJC opening_VVG up_AVP 
,_PUN we_PNP have_VHB made_VVN vigorous_AJ0 yet_AV0 steady_AJ0 efforts_NN2 
to_TO0 promote_VVI political_AJ0 restructuring_NN1 ,_PUN and_CJC socialist_AJ0 
democracy_NN1 has_VHZ demonstrated_VVN greater_AJC vitality_NN1 in_PRP the_AT0 
country_NN1 ._PUN 
As_PRP an_AT0 important_AJ0 part_NN1 of_PRF the_AT0 overall_AJ0 reform_NN1 
,_PUN political_AJ0 restructuring_NN1 must_VM0 be_VBI constantly_AV0 
deepened_VVN along_PRP with_PRP economic_AJ0 and_CJC social_AJ0 
development_NN1 to_TO0 adapt_VVI to_PRP the_AT0 growing_AJ0 enthusiasm_NN1 
of_PRF the_AT0 people_NN0 for_PRP participation_NN1 in_PRP political_AJ0 
affairs_NN2 ._PUN 
We_PNP must_VM0 keep_VVI to_PRP the_AT0 path_NN1 of_PRF political_AJ0 
development_NN1 under_PRP socialism_NN1 with_PRP Chinese_AJ0 
characteristics_NN2 ,_PUN and_CJC integrate_VVB the_AT0 leadership_NN1 of_PRF 
the_AT0 Party_NN1 ,_PUN the_AT0 position_NN1 of_PRF the_AT0 people_NN0 as_CJS 
masters_NN2 of_PRF the_AT0 country_NN1 ,_PUN and_CJC the_AT0 rule_NN1 of_PRF 
law.We_NN0 must_VM0 uphold_VVI and_CJC improve_VVI the_AT0 system_NN1 of_PRF 
people_NN0 's_POS congresses_NN2 ,_PUN the_AT0 system_NN1 of_PRF 
multiparty_AJ0 cooperation_NN1 and_CJC political_AJ0 consultation_NN1 
under_PRP the_AT0 leadership_NN1 of_PRF the_AT0 CPC_NP0 ,_PUN the_AT0 
system_NN1 of_PRF regional_AJ0 ethnic_AJ0 autonomy_NN1 ,_PUN and_CJC the_AT0 
system_NN1 of_PRF self-governance_NN1 at_PRP the_AT0 primary_AJ0 level_NN1 
of_PRF society.All_NN0 this_DT0 will_VM0 promote_VVI continuous_AJ0 
self-improvement_NN1 and_CJC development_NN1 of_PRF the_AT0 socialist_AJ0 
political_AJ0 system_NN1 ._PUN 
In_PRP deepening_VVG political_AJ0 restructuring_NN1 ,_PUN we_PNP must_VM0 
keep_VVI to_PRP the_AT0 correct_AJ0 political_AJ0 orientation.On_NN0 the_AT0 
basis_NN1 of_PRF ensuring_VVG the_AT0 people_NN0 's_POS position_NN1 as_CJS 
masters_NN2 of_PRF the_AT0 country_NN1 ,_PUN we_PNP will_VM0 expand_VVI 
socialist_AJ0 democracy_NN1 ,_PUN build_VVB a_AT0 socialist_AJ0 country_NN1 
under_PRP the_AT0 rule_NN1 of_PRF law_NN1 and_CJC develop_VVB socialist_AJ0 
political_AJ0 civilization_NN1 to_TO0 enhance_VVI the_AT0 vitality_NN1 of_PRF 
the_AT0 Party_NN1 and_CJC the_AT0 state_NN1 and_CJC arouse_VVB the_AT0 
initiative_NN1 of_PRF the_AT0 people_NN0 ._PUN 
We_PNP must_VM0 uphold_VVI the_AT0 Party_NN1 's_POS role_NN1 as_PRP the_AT0 
core_NN1 of_PRF leadership_NN1 in_PRP directing_VVG the_AT0 overall_AJ0 
situation_NN1 and_CJC coordinating_VVG the_AT0 efforts_NN2 of_PRF all_DT0 
quarters_NN2 ,_PUN and_CJC improve_VVB its_DPS capacity_NN1 for_PRP 
scientific_AJ0 ,_PUN democratic_AJ0 and_CJC law-based_AJ0 governance_NN1 
to_TO0 ensure_VVI that_CJT the_AT0 Party_NN1 leads_VVZ the_AT0 people_NN0 
in_PRP effectively_AV0 governing_VVG the_AT0 country.We_NN0 must_VM0 
ensure_VVI that_CJT all_DT0 power_NN1 of_PRF the_AT0 state_NN1 belongs_VVZ 
to_PRP the_AT0 people_NN0 ,_PUN expand_VVB the_AT0 citizens_NN2 '_POS 
orderly_AJ0 participation_NN1 in_PRP political_AJ0 affairs_NN2 at_PRP each_DT0 
level_NN1 and_CJC in_PRP every_AT0 field_NN1 ,_PUN and_CJC mobilize_VVB 
and_CJC organize_VVB the_AT0 people_NN0 as_AV0 extensively_AV0 as_CJS 
possible_AJ0 to_TO0 manage_VVI state_NN1 and_CJC social_AJ0 affairs_NN2 as_PRP 
well_PRP as_PRP economic_AJ0 and_CJC cultural_AJ0 programs_NN2 in_PRP 
accordance_PRP with_PRP the_AT0 law.We_NN0 must_VM0 uphold_VVI the_AT0 
rule_NN1 of_PRF law_NN1 as_PRP a_AT0 fundamental_AJ0 principle_NN1 and_CJC 
adopt_VVB the_AT0 socialist_AJ0 concept_NN1 of_PRF law-based_AJ0 
governance_NN1 to_TO0 ensure_VVI that_CJT all_DT0 work_NN1 of_PRF the_AT0 
state_NN1 is_VBZ based_VVN on_PRP the_AT0 law_NN1 and_CJC that_CJT the_AT0 
legitimate_AJ0 rights_NN2 and_CJC interests_NN2 of_PRF citizens_NN2 are_VBB 
safeguarded.We_NN0 must_VM0 maintain_VVI the_AT0 features_NN2 and_CJC 
advantages_NN2 of_PRF the_AT0 socialist_AJ0 political_AJ0 system_NN1 and_CJC 
define_VVB institutions_NN2 ,_PUN standards_NN2 and_CJC procedures_NN2 for_PRP 
socialist_AJ0 democracy_NN1 to_TO0 provide_VVI political_AJ0 and_CJC legal_AJ0 
guarantees_NN2 of_PRF lasting_AJ0 stability_NN1 for_PRP the_AT0 Party_NN1 
and_CJC the_AT0 country_NN1 ._PUN 
1_CRD ._PUN 
Expand_VVB people_NN0 's_POS democracy_NN1 and_CJC ensure_VVB that_CJT 
they_PNP are_VBB masters_NN2 of_PRF the_AT0 country_NN1 ._PUN 
The_AT0 essence_NN1 and_CJC core_NN1 of_PRF socialist_AJ0 democracy_NN1 
are_VBB that_CJT the_AT0 people_NN0 are_VBB masters_NN2 of_PRF the_AT0 
country_NN1 ._PUN 
We_PNP need_VVB to_TO0 improve_VVI institutions_NN2 for_PRP democracy_NN1 
,_PUN diversify_VVB its_DPS forms_NN2 and_CJC expand_VVB its_DPS channels_NN2 
,_PUN and_CJC we_PNP need_VVB to_TO0 carry_VVI out_AVP democratic_AJ0 
election_NN1 ,_PUN decision-making_NN1 ,_PUN administration_NN1 and_CJC 
oversight_VVB in_PRP accordance_PRP with_PRP the_AT0 law_NN1 to_TO0 
guarantee_VVI the_AT0 people_NN0 's_POS rights_NN2 to_TO0 be_VBI informed_VVN 
,_PUN to_TO0 participate_VVI ,_PUN to_TO0 be_VBI heard_VVN ,_PUN and_CJC 
to_TO0 oversee_VVI ._PUN 
We_PNP must_VM0 support_VVI people_NN0 's_POS congresses_NN2 in_PRP 
performing_VVG their_DPS functions_NN2 pursuant_PRP to_PRP law_NN1 and_CJC 
effectively_AV0 turn_VVB the_AT0 Party_NN1 's_POS propositions_NN2 into_PRP 
the_AT0 will_NN1 of_PRF the_AT0 state_NN1 through_PRP legal_AJ0 
procedures.We_NN0 must_VM0 ensure_VVI that_CJT deputies_NN2 to_PRP people_NN0 
's_POS congresses_NN2 exercise_VVB their_DPS functions_NN2 and_CJC powers_NN2 
in_PRP accordance_PRP with_PRP the_AT0 law_NN1 and_CJC maintain_VVB close_AJ0 
ties_NN2 with_PRP the_AT0 general_AJ0 public.We_NN0 propose_VVB that_CJT 
both_DT0 urban_AJ0 and_CJC rural_AJ0 areas_NN2 gradually_AV0 adopt_VVB the_AT0 
same_DT0 ratio_NN1 of_PRF deputies_NN2 to_PRP the_AT0 represented_VVN 
population_NN1 in_PRP elections_NN2 of_PRF deputies_NN2 to_PRP people_NN0 
's_POS congresses.We_NN0 must_VM0 strengthen_VVI the_AT0 institutions_NN2 
of_PRF standing_VVG committees_NN2 of_PRF people_NN0 's_POS congresses_NN2 
and_CJC improve_VVB their_DPS membership_NN1 composition_NN1 in_PRP terms_PRP 
of_PRP intellectual_AJ0 background_NN1 and_CJC age_NN1 ._PUN 
We_PNP will_VM0 support_VVI the_AT0 Chinese_AJ0 People_NN0 's_POS 
Political_AJ0 Consultative_AJ0 Conference_NN1 (_PUL CPPCC_NP0 )_PUR in_PRP 
performing_VVG its_DPS functions_NN2 centered_VVD on_PRP the_AT0 two_CRD 
major_AJ0 themes_NN2 of_PRF unity_NN1 and_CJC democracy_NN1 and_CJC 
improve_VVB the_AT0 system_NN1 of_PRF political_AJ0 consultation_NN1 ,_PUN 
democratic_AJ0 oversight_NN1 ,_PUN and_CJC participation_NN1 in_PRP the_AT0 
deliberation_NN1 and_CJC administration_NN1 of_PRF state_NN1 affairs.We_NN0 
will_VM0 incorporate_VVI political_AJ0 consultation_NN1 in_PRP 
decision-making_AJ0 procedures_NN2 ,_PUN improve_VVB democratic_AJ0 
oversight_NN1 and_CJC ensure_VVB that_CJT the_AT0 CPPCC_NP0 participates_VVZ 
in_PRP the_AT0 deliberation_NN1 and_CJC administration_NN1 of_PRF state_NN1 
affairs_NN2 more_AV0 effectively.The_NN0 CPPCC_NP0 is_VBZ encouraged_VVN 
to_TO0 improve_VVI itself_PNX and_CJC play_VVI its_DPS important_AJ0 role_NN1 
in_PRP coordinating_VVG relations_NN2 ,_PUN pooling_VVG strengths_NN2 ,_PUN 
making_VVG proposals_NN2 and_CJC serving_VVG the_AT0 overall_AJ0 interests_NN2 
of_PRF the_AT0 country_NN1 ._PUN 
We_PNP must_VM0 ensure_VVI equality_NN1 among_PRP all_DT0 ethnic_AJ0 
groups_NN2 and_CJC guarantee_VVB the_AT0 right_NN1 of_PRF ethnic_AJ0 
autonomous_AJ0 areas_NN2 to_TO0 exercise_VVI autonomy_NN1 pursuant_PRP to_PRP 
law_NN1 ._PUN 
To_TO0 ensure_VVI scientific_AJ0 and_CJC democratic_AJ0 decision-making_NN1 
,_PUN we_PNP will_VM0 improve_VVI the_AT0 information_NN1 and_CJC 
intellectual_AJ0 support_NN1 for_PRP it_PNP ,_PUN increase_VVB its_DPS 
transparency_NN1 and_CJC expand_VVB public_AJ0 participation_NN1 in_PRP 
it.In_NN0 principle_NN1 ,_PUN public_AJ0 hearings_NN2 must_VM0 be_VBI held_VVN 
for_PRP the_AT0 formulation_NN1 of_PRF laws_NN2 ,_PUN regulations_NN2 and_CJC 
policies_NN2 that_CJT bear_VVB closely_AV0 on_PRP the_AT0 interests_NN2 of_PRF 
the_AT0 public_NN1 ._PUN 
We_PNP need_VVB to_TO0 step_VVI up_AVP education_NN1 about_PRP citizenship_NN1 
and_CJC establish_VVI socialist_AJ0 concepts_NN2 of_PRF democracy_NN1 ,_PUN 
the_AT0 rule_NN1 of_PRF law_NN1 ,_PUN freedom_NN1 ,_PUN equality_NN1 ,_PUN 
equity_NN1 and_CJC justice_NN1 ._PUN 
We_PNP support_VVB trade_NN1 unions_NN2 ,_PUN the_AT0 Communist_AJ0 Youth_NN1 
League_NN1 ,_PUN women_NN2 's_POS federations_NN2 and_CJC other_AJ0 people_NN0 
's_POS organizations_NN2 in_PRP functioning_VVG in_PRP accordance_PRP with_PRP 
the_AT0 law_NN1 and_CJC their_DPS respective_AJ0 charters_NN2 ,_PUN 
participating_VVG in_PRP social_AJ0 management_NN1 and_CJC public_AJ0 
services_NN2 and_CJC helping_NN1 protect_VVI the_AT0 people_NN0 's_POS 
legitimate_AJ0 rights_NN2 and_CJC interests_NN2 ._PUN 
2_CRD ._PUN 
Develop_VVB primary-level_AJ0 democracy_NN1 and_CJC ensure_VVB that_CJT 
the_AT0 people_NN0 enjoy_VVB democratic_AJ0 rights_NN2 in_PRP a_AT0 more_AV0 
extensive_AJ0 and_CJC practical_AJ0 way_NN1 ._PUN 
The_AT0 most_AV0 effective_AJ0 and_CJC extensive_AJ0 way_NN1 for_PRP the_AT0 
people_NN0 to_TO0 be_VBI masters_NN2 of_PRF the_AT0 country_NN1 is_VBZ 
that_CJT they_PNP directly_AV0 exercise_VVB their_DPS democratic_AJ0 
rights_NN2 in_PRP accordance_PRP with_PRP the_AT0 law_NN1 to_TO0 manage_VVI 
public_AJ0 affairs_NN2 and_CJC public_AJ0 service_NN1 programs_NN2 at_PRP 
the_AT0 primary_AJ0 level_NN1 ,_PUN practice_NN1 self-management_NN1 ,_PUN 
self-service_AJ0 ,_PUN self-education_AJ0 and_CJC self-oversight_NN1 ,_PUN 
and_CJC exercise_VVB democratic_AJ0 oversight_NN1 over_AV0 cadres.Such_NN0 
practices_NN2 must_VM0 be_VBI emphasized_VVN and_CJC promoted_VVN as_PRP 
the_AT0 groundwork_NN1 for_PRP developing_VVG socialist_AJ0 democracy_NN1 
._PUN 
We_PNP need_VVB to_TO0 improve_VVI the_AT0 dynamic_AJ0 mechanism_NN1 of_PRF 
people_NN0 's_POS self-governance_NN1 at_PRP the_AT0 primary_AJ0 level_NN1 
under_PRP the_AT0 leadership_NN1 of_PRF primary_AJ0 Party_NN1 
organizations_NN2 ,_PUN expand_VVB the_AT0 scope_NN1 of_PRF 
self-governance_NN1 ,_PUN and_CJC improve_VVB the_AT0 institution_NN1 for_PRP 
democratic_AJ0 management_NN1 ,_PUN with_PRP a_PRP view_PRP to_PRP turning_VVG 
urban_AJ0 and_CJC rural_AJ0 neighborhoods_NN2 into_PRP communities_NN2 of_PRF 
social_AJ0 life_NN1 that_CJT are_VBB well_AV0 managed_VVN ,_PUN supported_VVN 
by_PRP complete_AJ0 services_NN2 ,_PUN and_CJC filled_VVN with_PRP 
civility_NN1 and_CJC harmony_NN1 ._PUN 
We_PNP must_VM0 rely_VVI wholeheartedly_AV0 on_PRP the_AT0 working_AJ0 
class_NN1 ,_PUN improve_VVB the_AT0 democratic_AJ0 management_NN1 system_NN1 
in_PRP enterprises_NN2 and_CJC public_AJ0 institutions_NN2 with_PRP 
workers_NN2 '_POS conferences_NN2 as_CJS its_DPS basic_AJ0 form_NN1 and_CJC 
increase_NN1 transparency_NN1 in_PRP factory_NN1 affairs_NN2 to_TO0 
support_VVI workers_NN2 '_POS participation_NN1 in_PRP management_NN1 and_CJC 
to_TO0 safeguard_VVI their_DPS legitimate_AJ0 rights_NN2 and_CJC interests_NN2 
._PUN 
We_PNP need_VVB to_TO0 deepen_VVI institutional_AJ0 reforms_NN2 at_PRP the_AT0 
town_NN1 and_CJC township_NN1 level_NN1 to_TO0 strengthen_VVI government_NN1 
authorities_NN2 there_AV0 and_CJC improve_VVI the_AT0 systems_NN2 for_PRP 
transparency_NN1 in_PRP government_NN1 and_CJC village_NN1 affairs_NN2 to_TO0 
bring_VVI about_AVP effective_AJ0 connection_NN1 and_CJC beneficial_AJ0 
interaction_NN1 between_PRP government_NN1 administration_NN1 and_CJC 
primary-level_AJ0 self-governance_NN1 ._PUN 
We_PNP also_AV0 encourage_VVB social_AJ0 organizations_NN2 to_TO0 help_VVI 
expand_VVI the_AT0 participation_NN1 by_PRP the_AT0 public_NN1 and_CJC 
report_NN1 on_PRP their_DPS petitions_NN2 to_TO0 improve_VVI the_AT0 
self-governance_AJ0 capability_NN1 of_PRF society_NN1 ._PUN 
3_CRD ._PUN 
Comprehensively_AV0 implement_VVB the_AT0 rule_NN1 of_PRF law_NN1 as_PRP a_AT0 
fundamental_AJ0 principle_NN1 and_CJC speed_VVB up_AVP the_AT0 building_NN1 
of_PRF a_AT0 socialist_AJ0 country_NN1 under_PRP the_AT0 rule_NN1 of_PRF 
law_NN1 ._PUN 
The_AT0 rule_NN1 of_PRF law_NN1 constitutes_VVZ the_AT0 essential_AJ0 
requirement_NN1 of_PRF socialist_AJ0 democracy_NN1 ._PUN 
We_PNP must_VM0 persist_VVI in_PRP scientific_AJ0 and_CJC democratic_AJ0 
legislation_NN1 to_TO0 improve_VVI the_AT0 socialist_AJ0 law_NN1 system_NN1 
with_PRP Chinese_AJ0 characteristics_NN2 ._PUN 
We_PNP will_VM0 strengthen_VVI the_AT0 enforcement_NN1 of_PRF the_AT0 
Constitution_NN1 and_CJC laws_NN2 ,_PUN ensure_VVB that_CJT all_DT0 
citizens_NN2 are_VBB equal_AJ0 before_PRP the_AT0 law_NN1 ,_PUN and_CJC 
safeguard_VVB social_AJ0 equity_NN1 and_CJC justice_NN1 and_CJC the_AT0 
consistency_NN1 ,_PUN sanctity_NN1 and_CJC authority_NN1 of_PRF the_AT0 
socialist_AJ0 legal_AJ0 system_NN1 ._PUN 
We_PNP need_VVB to_TO0 carry_VVI out_AVP government_NN1 administration_NN1 
in_PRP accordance_PRP with_PRP the_AT0 law_NN1 ._PUN 
We_PNP need_VVB to_TO0 deepen_VVI the_AT0 reform_NN1 of_PRF the_AT0 
judiciary_NN1 system_NN1 ,_PUN optimize_VVB the_AT0 distribution_NN1 of_PRF 
judicial_AJ0 functions_NN2 and_CJC powers_NN2 ,_PUN standardize_VVB 
judicial_AJ0 practices_NN2 ,_PUN and_CJC build_VVB a_AT0 fair_AJ0 ,_PUN 
efficient_AJ0 and_CJC authoritative_AJ0 socialist_AJ0 judiciary_NN1 system_NN1 
to_TO0 ensure_VVI that_CJT courts_NN2 and_CJC procuratorates_NN2 exercise_VVB 
their_DPS respective_AJ0 powers_NN2 independently_AV0 and_CJC impartially_AV0 
in_PRP accordance_PRP with_PRP the_AT0 law_NN1 ._PUN 
We_PNP need_VVB to_TO0 improve_VVI the_AT0 overall_AJ0 quality_NN1 of_PRF 
judicial_AJ0 ,_PUN procuratorial_AJ0 and_CJC public_AJ0 security_NN1 
personnel_NN2 to_TO0 ensure_VVI that_DT0 law_NN1 enforcement_NN1 is_VBZ 
strict_AJ0 ,_PUN impartial_AJ0 and_CJC civilized_AJ0 ._PUN 
We_PNP need_VVB to_TO0 step_VVI up_AVP the_AT0 education_NN1 campaign_NN1 
to_TO0 increase_VVI public_AJ0 awareness_NN1 of_PRF law_NN1 ,_PUN and_CJC 
promote_VVB the_AT0 spirit_NN1 of_PRF the_AT0 rule_NN1 of_PRF law_NN1 ,_PUN 
creating_VVG a_AT0 social_AJ0 environment_NN1 in_PRP which_DTQ people_NN0 
study_NN1 ,_PUN abide_VVB by_AVP and_CJC apply_VVB laws_NN2 of_PRF their_DPS 
own_DT0 accord_NN1 ._PUN 
We_PNP must_VM0 respect_VVI and_CJC safeguard_VVI human_AJ0 rights_NN2 ,_PUN 
and_CJC ensure_VVI the_AT0 equal_AJ0 right_NN1 to_PRP participation_NN1 
and_CJC development_NN1 for_PRP all_DT0 members_NN2 of_PRF society_NN1 in_PRP 
accordance_PRP with_PRP the_AT0 law_NN1 ._PUN 
Party_NN1 organizations_NN2 at_PRP all_DT0 levels_NN2 and_CJC all_DT0 
Party_NN1 members_NN2 must_VM0 act_VVI under_PRP the_AT0 Constitution_NN1 
and_CJC laws_NN2 on_PRP their_DPS own_DT0 initiative_NN1 and_CJC take_VVB 
the_AT0 lead_NN1 in_PRP upholding_VVG the_AT0 authority_NN1 of_PRF the_AT0 
Constitution_NN1 and_CJC laws_NN2 ._PUN 
4_CRD ._PUN 
Expand_VVB the_AT0 patriotic_AJ0 united_AJ0 front_NN1 and_CJC unite_VVB 
with_PRP all_DT0 forces_NN2 that_CJT can_VM0 be_VBI united_VVN ._PUN 
Promoting_VVG harmony_NN1 in_PRP relations_NN2 between_PRP political_AJ0 
parties_NN2 ,_PUN between_PRP ethnic_AJ0 groups_NN2 ,_PUN between_PRP 
religions_NN2 ,_PUN between_PRP social_AJ0 strata_NN2 ,_PUN and_CJC 
between_PRP our_DPS compatriots_NN2 at_PRP home_NN1 and_CJC overseas_AV0 
plays_VVZ an_AT0 irreplaceable_AJ0 role_NN1 in_PRP enhancing_VVG unity_NN1 
and_CJC pooling_VVG strengths_NN2 ._PUN 
Acting_VVG on_PRP the_AT0 principle_NN1 of_PRF long-term_AJ0 coexistence_NN1 
,_PUN mutual_AJ0 oversight_NN1 ,_PUN sincerity_NN1 ,_PUN and_CJC sharing_NN1 
of_PRF both_DT0 good_AJ0 and_CJC bad_AJ0 times_NN2 ,_PUN we_PNP will_VM0 
strengthen_VVI our_DPS cooperation_NN1 with_PRP the_AT0 democratic_AJ0 
parties_NN2 ,_PUN support_VVB them_PNP and_CJC personages_NN2 without_PRP 
party_NN1 affiliation_NN1 in_PRP better_AV0 performing_VVG their_DPS 
functions_NN2 of_PRF participation_NN1 in_PRP the_AT0 deliberation_NN1 and_CJC 
administration_NN1 of_PRF state_NN1 affairs_NN2 and_CJC democratic_AJ0 
oversight_NN1 ,_PUN and_CJC select_AJ0 and_CJC recommend_VVB a_AT0 greater_AJC 
number_NN1 of_PRF outstanding_AJ0 non-CPC_AJ0 persons_NN2 for_PRP leading_AJ0 
positions_NN2 ._PUN 
Keeping_VVG in_PRP mind_NN1 the_AT0 objective_NN1 of_PRF all_DT0 ethnic_AJ0 
groups_NN2 working_VVG together_AV0 for_PRP common_AJ0 prosperity_NN1 and_CJC 
development_NN1 ,_PUN we_PNP must_VM0 guarantee_VVI the_AT0 legitimate_AJ0 
rights_NN2 and_CJC interests_NN2 of_PRF ethnic_AJ0 minorities_NN2 ,_PUN 
and_CJC strengthen_VVB and_CJC develop_VVB socialist_AJ0 ethnic_AJ0 
relations_NN2 based_VVN on_PRP equality_NN1 ,_PUN solidarity_NN1 ,_PUN 
mutual_AJ0 assistance_NN1 and_CJC harmony_NN1 ._PUN 
We_PNP will_VM0 fully_AV0 implement_VVI the_AT0 Party_NN1 's_POS basic_AJ0 
principle_NN1 for_PRP its_DPS work_NN1 related_VVN to_PRP religious_AJ0 
affairs_NN2 and_CJC bring_VVB into_PRP play_NN1 the_AT0 positive_AJ0 role_NN1 
of_PRF religious_AJ0 personages_NN2 and_CJC believers_NN2 in_PRP promoting_VVG 
economic_AJ0 and_CJC social_AJ0 development_NN1 ._PUN 
We_PNP encourage_VVB members_NN2 of_PRF emerging_VVG social_AJ0 strata_NN2 
to_TO0 take_VVI an_AT0 active_AJ0 part_NN1 in_PRP building_NN1 socialism_NN1 
with_PRP Chinese_AJ0 characteristics_NN2 ._PUN 
We_PNP will_VM0 conscientiously_AV0 follow_VVI the_AT0 Party_NN1 's_POS 
policy_NN1 on_PRP overseas_AJ0 Chinese_AJ0 affairs_NN2 and_CJC support_VVB 
overseas_AV0 Chinese_AJ0 nationals_NN2 ,_PUN returned_VVD overseas_AJ0 
Chinese_AJ0 and_CJC their_DPS relatives_NN2 in_PRP caring_VVG about_PRP 
and_CJC participating_VVG in_PRP the_AT0 modernization_NN1 drive_NN1 and_CJC 
the_AT0 great_AJ0 cause_NN1 of_PRF peaceful_AJ0 reunification_NN1 of_PRF 
the_AT0 motherland._NN0 5_CRD ._PUN 
Accelerate_VVB the_AT0 reform_NN1 of_PRF the_AT0 administrative_AJ0 system_NN1 
and_CJC build_VVB a_AT0 service-oriented_AJ0 government_NN1 ._PUN 
The_AT0 administrative_AJ0 reform_NN1 is_VBZ an_AT0 important_AJ0 part_NN1 
of_PRF the_AT0 efforts_NN2 to_TO0 deepen_VVI China_NP0 's_POS overall_AJ0 
reform_NN1 ._PUN 
We_PNP must_VM0 lose_VVI no_AT0 time_NN1 in_PRP working_VVG out_AVP a_AT0 
master_NN1 plan_NN1 for_PRP it_PNP ,_PUN with_PRP the_AT0 focus_NN1 on_PRP 
changing_AJ0 functions_NN2 ,_PUN straightening_VVG out_AVP relations_NN2 ,_PUN 
optimizing_VVG the_AT0 setup_NN1 and_CJC raising_VVG efficiency_NN1 ,_PUN 
and_CJC bring_VVB about_AVP a_AT0 system_NN1 which_DTQ matches_VVZ powers_NN2 
with_PRP responsibilities_NN2 ,_PUN divides_VVZ work_NN1 in_PRP a_AT0 
rational_AJ0 way_NN1 ,_PUN fosters_VVZ scientific_AJ0 decision-making_NN1 
,_PUN and_CJC ensures_VVZ smooth_AJ0 enforcement_NN1 and_CJC effective_AJ0 
oversight_NN1 ._PUN 
We_PNP need_VVB to_TO0 improve_VVI the_AT0 government_NN1 responsibility_NN1 
system_NN1 and_CJC the_AT0 public_AJ0 service_NN1 system_NN1 ,_PUN promote_VVB 
e-government_AJ0 and_CJC strengthen_VVB social_AJ0 management_NN1 and_CJC 
public_AJ0 services_NN2 ._PUN 
We_PNP will_VM0 accelerate_VVI the_AT0 separation_NN1 of_PRF the_AT0 
functions_NN2 of_PRF the_AT0 government_NN1 from_PRP those_DT0 of_PRF 
enterprises_NN2 ,_PUN state_VVB assets_NN2 management_NN1 authorities_NN2 
,_PUN public_AJ0 institutions_NN2 and_CJC market-based_AJ0 intermediaries_NN2 
,_PUN standardize_VVB administrative_AJ0 practices_NN2 ,_PUN strengthen_VVB 
administrative_AJ0 law-enforcement_AJ0 agencies_NN2 ,_PUN reduce_VVB the_AT0 
number_NN1 of_PRF matters_NN2 requiring_VVG administrative_AJ0 examination_NN1 
and_CJC approval_NN1 and_CJC standardize_VVB such_DT0 procedures_NN2 ,_PUN 
and_CJC reduce_VVB government_NN1 intervention_NN1 in_PRP microeconomic_AJ0 
operations_NN2 ._PUN 
We_PNP will_VM0 standardize_VVI the_AT0 relationship_NN1 between_PRP local_AJ0 
departments_NN2 directly_AV0 under_AV0 central_AJ0 government_NN1 organs_NN2 
and_CJC local_AJ0 governments_NN2 ._PUN 
We_PNP will_VM0 step_VVI up_AVP our_DPS efforts_NN2 to_TO0 streamline_VVI 
government_NN1 organs_NN2 ,_PUN explore_VVB ways_NN2 to_TO0 establish_VVI 
greater_AJC departments_NN2 with_PRP integrated_AJ0 functions_NN2 ,_PUN 
and_CJC improve_VVB the_AT0 mechanism_NN1 of_PRF coordination_NN1 and_CJC 
collaboration_NN1 between_PRP government_NN1 departments_NN2 ._PUN 
We_PNP will_VM0 downsize_VVI and_CJC standardize_VVI various_AJ0 organs_NN2 
for_PRP deliberation_NN1 and_CJC coordination_NN1 and_CJC their_DPS 
working_AJ0 offices_NN2 ,_PUN cut_VVB down_AVP levels_NN2 of_PRF 
administration_NN1 ,_PUN minimize_VVB its_DPS costs_NN2 ,_PUN and_CJC 
address_VVB the_AT0 problems_NN2 of_PRF overlapping_AJ0 organizations_NN2 
and_CJC functions_NN2 and_CJC conflicting_AJ0 policies_NN2 from_PRP 
different_AJ0 departments_NN2 ._PUN 
We_PNP will_VM0 give_VVI overall_AJ0 consideration_NN1 to_PRP the_AT0 
setup_NN1 of_PRF Party_NN1 committees_NN2 and_CJC governments_NN2 as_PRP 
well_PRP as_PRP that_DT0 of_PRF people_NN0 's_POS congresses_NN2 and_CJC 
CPPCC_NP0 committees_NN2 ,_PUN reduce_VVB the_AT0 number_NN1 of_PRF their_DPS 
leading_AJ0 positions_NN2 and_CJC strictly_AV0 control_VVB their_DPS 
staffing_NN1 ._PUN 
We_PNP will_VM0 step_VVI up_AVP the_AT0 restructuring_NN1 of_PRF different_AJ0 
categories_NN2 of_PRF public_AJ0 institutions_NN2 ._PUN 
6_CRD ._PUN 
Improve_VVB the_AT0 mechanism_NN1 of_PRF restraint_NN1 and_CJC oversight_NN1 
and_CJC ensure_VVB that_DT0 power_NN1 entrusted_VVN by_PRP the_AT0 people_NN0 
is_VBZ always_AV0 exercised_VVN in_PRP their_DPS interests_NN2 ._PUN 
Power_NN1 must_VM0 be_VBI exercised_VVN in_PRP the_AT0 sunshine_NN1 to_TO0 
ensure_VVI that_CJT it_PNP is_VBZ exercised_VVN correctly_AV0 ._PUN 
We_PNP must_VM0 have_VHI institutions_NN2 to_TO0 govern_VVI power_NN1 ,_PUN 
work_NN1 and_CJC personnel_NN2 ,_PUN and_CJC establish_VVB a_AT0 sound_NN1 
structure_NN1 of_PRF power_NN1 and_CJC a_AT0 mechanism_NN1 for_PRP its_DPS 
operation_NN1 in_PRP which_DTQ decision-making_NN1 ,_PUN enforcement_NN1 
and_CJC oversight_VVB powers_NN2 check_VVB each_PNX other_PNX and_CJC 
function_NN1 in_PRP coordination_NN1 ._PUN 
We_PNP will_VM0 improve_VVI organic_AJ0 laws_NN2 and_CJC rules_NN2 of_PRF 
procedure_NN1 to_TO0 ensure_VVI that_DT0 state_NN1 organs_NN2 exercise_VVB 
their_DPS powers_NN2 and_CJC perform_VVB their_DPS functions_NN2 and_CJC 
responsibilities_NN2 within_PRP their_DPS statutory_AJ0 jurisdiction_NN1 
and_CJC in_PRP accordance_PRP with_PRP legal_AJ0 procedures_NN2 ._PUN 
We_PNP will_VM0 improve_VVI the_AT0 open_AJ0 administrative_AJ0 system_NN1 
in_PRP various_AJ0 areas_NN2 and_CJC increase_NN1 transparency_NN1 in_PRP 
government_NN1 work_NN1 ,_PUN thus_AV0 enhancing_VVG the_AT0 people_NN0 's_POS 
trust_NN1 in_PRP the_AT0 government_NN1 ._PUN 
We_PNP will_VM0 focus_VVI on_PRP tightening_AJ0 oversight_NN1 over_PRP 
leading_AJ0 cadres_NN2 and_CJC especially_AV0 principal_AJ0 ones_NN2 ,_PUN 
over_PRP the_AT0 management_NN1 and_CJC use_NN1 of_PRF human_NN1 ,_PUN 
financial_AJ0 and_CJC material_NN1 resources_NN2 ,_PUN and_CJC over_PRP 
key_AJ0 positions.We_NN0 will_VM0 improve_VVI the_AT0 systems_NN2 of_PRF 
inquiries_NN2 ,_PUN accountability_NN1 ,_PUN economic_AJ0 responsibility_NN1 
auditing_NN1 ,_PUN resignation_NN1 and_CJC recall_VVB ._PUN 
We_PNP will_VM0 implement_VVI the_AT0 intra-Party_AJ0 oversight_NN1 
regulations_NN2 ,_PUN strengthen_VVB democratic_AJ0 oversight_NN1 and_CJC 
give_VVB scope_NN1 to_PRP the_AT0 oversight_NN1 role_NN1 of_PRF public_NN1 
opinion_NN1 ,_PUN pooling_VVG forces_NN2 of_PRF oversight_NN1 from_PRP all_DT0 
sides_NN2 to_TO0 make_VVI it_PNP more_AV0 effective_AJ0 ._PUN 
Democracy_NN1 will_VM0 keep_VVI developing_VVG along_PRP with_PRP the_AT0 
progress_NN1 of_PRF socialism_NN1 ._PUN 
In_PRP the_AT0 historical_AJ0 course_NN1 of_PRF developing_AJ0 socialism_NN1 
with_PRP Chinese_AJ0 characteristics_NN2 ,_PUN Chinese_AJ0 Communists_NN2 
and_CJC the_AT0 Chinese_AJ0 people_NN0 will_VM0 surely_AV0 advance_VVI 
socialist_AJ0 democracy_NN1 that_CJT is_VBZ full_AJ0 of_PRF vitality_NN1 ._PUN 
VII_CRD ._PUN 
Promoting_VVG Vigorous_AJ0 Development_NN1 and_CJC Prosperity_NN1 of_PRF 
Socialist_AJ0 Culture_NN1 In_PRP the_AT0 present_AJ0 era_NN1 ,_PUN culture_NN1 
has_VHZ become_VVN a_AT0 more_AV0 and_CJC more_AV0 important_AJ0 source_NN1 
of_PRF national_AJ0 cohesion_NN1 and_CJC creativity_NN1 and_CJC a_AT0 
factor_NN1 of_PRF growing_AJ0 significance_NN1 in_PRP the_AT0 competition_NN1 
in_PRP overall_AJ0 national_AJ0 strength_NN1 ,_PUN and_CJC the_AT0 Chinese_AJ0 
people_NN0 have_VHB an_AT0 increasingly_AV0 ardent_AJ0 desire_NN1 for_PRP 
a_AT0 richer_AJC cultural_AJ0 life_NN1 ._PUN 
We_PNP must_VM0 keep_VVI to_PRP the_AT0 orientation_NN1 of_PRF advanced_AJ0 
socialist_AJ0 culture_NN1 ,_PUN bring_VVB about_AVP a_AT0 new_AJ0 upsurge_NN1 
in_PRP socialist_AJ0 cultural_AJ0 development_NN1 ,_PUN stimulate_VVB the_AT0 
cultural_AJ0 creativity_NN1 of_PRF the_AT0 whole_AJ0 nation_NN1 ,_PUN and_CJC 
enhance_VVB culture_NN1 as_PRP part_NN1 of_PRF the_AT0 soft_AJ0 power_NN1 
of_PRF our_DPS country_NN1 to_PRP better_AJC guarantee_NN1 the_AT0 people_NN0 
's_POS basic_AJ0 cultural_AJ0 rights_NN2 and_CJC interests_NN2 ,_PUN 
enrich_VVB the_AT0 cultural_AJ0 life_NN1 in_PRP Chinese_AJ0 society_NN1 
and_CJC inspire_VVB the_AT0 enthusiasm_NN1 of_PRF the_AT0 people_NN0 for_PRP 
progress_NN1 ._PUN 
1_CRD ._PUN 
Build_VVB up_AVP the_AT0 system_NN1 of_PRF socialist_AJ0 core_NN1 values_NN2 
and_CJC make_VVB socialist_AJ0 ideology_NN1 more_AV0 attractive_AJ0 and_CJC 
cohesive_AJ0 ._PUN 
The_AT0 system_NN1 of_PRF socialist_AJ0 core_NN1 values_NN2 represents_VVZ 
the_AT0 essence_NN1 of_PRF socialist_AJ0 ideology_NN1 ._PUN 
We_PNP must_VM0 consolidate_VVI the_AT0 guiding_AJ0 position_NN1 of_PRF 
Marxism_NN1 ,_PUN persistently_AV0 arm_VVB the_AT0 whole_AJ0 Party_NN1 
with_PRP and_CJC educate_VVB the_AT0 people_NN0 in_PRP the_AT0 latest_AJS 
achievements_NN2 in_PRP adapting_VVG Marxism_NN1 to_PRP Chinese_AJ0 
conditions_NN2 ,_PUN rally_VVB the_AT0 people_NN0 with_PRP our_DPS common_AJ0 
ideal_NN1 of_PRF socialism_NN1 with_PRP Chinese_AJ0 characteristics_NN2 ,_PUN 
inspire_VVB the_AT0 people_NN0 with_PRP patriotism-centered_AJ0 national_AJ0 
spirit_NN1 and_CJC with_PRP the_AT0 spirit_NN1 of_PRF the_AT0 times_NN2 
centering_VVG on_PRP reform_NN1 and_CJC innovation_NN1 ,_PUN guide_VVB 
social_AJ0 ethos_NN1 with_PRP the_AT0 socialist_AJ0 maxims_NN2 of_PRF 
honor_NN1 and_CJC disgrace_NN1 ,_PUN and_CJC solidify_VVB the_AT0 common_AJ0 
ideological_AJ0 basis_NN1 of_PRF the_AT0 joint_AJ0 endeavor_NN1 of_PRF the_AT0 
whole_AJ0 Party_NN1 and_CJC the_AT0 people_NN0 of_PRF all_DT0 ethnic_AJ0 
groups_NN2 ._PUN 
We_PNP will_VM0 make_VVI every_AT0 effort_NN1 to_TO0 carry_VVI out_AVP 
theoretical_AJ0 innovation_NN1 and_CJC give_VVI Marxism_NN1 of_PRF 
contemporary_AJ0 China_NP0 distinct_AJ0 characters_NN2 of_PRF practice_NN1 
,_PUN of_PRF the_AT0 Chinese_AJ0 nation_NN1 and_CJC of_PRF the_AT0 times_NN2 
._PUN 
We_PNP will_VM0 publicize_VVI the_AT0 theories_NN2 of_PRF socialism_NN1 
with_PRP Chinese_AJ0 characteristics_NN2 ,_PUN and_CJC take_VVB Marxism_NN1 
of_PRF contemporary_AJ0 China_NN1 to_PRP the_AT0 general_AJ0 public_NN1 ._PUN 
We_PNP will_VM0 carry_VVI on_AVP the_AT0 Project_NN1 to_PRP Study_NN1 and_CJC 
Develop_VVB Marxist_AJ0 Theory_NN1 to_TO0 provide_VVI in-depth_AJ0 answers_NN2 
to_PRP major_AJ0 theoretical_AJ0 and_CJC practical_AJ0 questions_NN2 and_CJC 
to_TO0 bring_VVI up_AVP a_AT0 group_NN1 of_PRF Marxist_AJ0 theoreticians_NN2 
,_PUN especially_AV0 young_AJ0 and_CJC middle-aged_AJ0 ones_NN2 ._PUN 
We_PNP will_VM0 incorporate_VVI the_AT0 socialist_AJ0 core_NN1 values_NN2 
into_PRP all_DT0 stages_NN2 of_PRF national_AJ0 education_NN1 and_CJC the_AT0 
entire_AJ0 process_NN1 of_PRF cultural_AJ0 and_CJC ethical_AJ0 progress_NN1 
to_TO0 make_VVI them_PNP the_AT0 targets_NN2 pursued_VVN by_PRP the_AT0 
people_NN0 of_PRF their_DPS own_DT0 accord_NN1 ._PUN 
We_PNP will_VM0 explore_VVI effective_AJ0 ways_NN2 of_PRF letting_VVG the_AT0 
system_NN1 of_PRF socialist_AJ0 core_NN1 values_NN2 guide_VVB trends_NN2 
of_PRF thought_NN1 and_CJC take_VVB the_AT0 initiative_NN1 in_PRP 
ideological_AJ0 work_NN1 ,_PUN respecting_PRP divergence_NN1 and_CJC 
allowing_VVG diversity_NN1 while_CJS effectively_AV0 resisting_VVG the_AT0 
influence_NN1 of_PRF erroneous_AJ0 and_CJC decadent_AJ0 ideas_NN2 ._PUN 
We_PNP will_VM0 develop_VVI philosophy_NN1 and_CJC social_AJ0 sciences_NN2 
,_PUN promoting_VVG innovation_NN1 in_PRP academic_AJ0 disciplines_NN2 ,_PUN 
academic_AJ0 viewpoints_NN2 and_CJC research_VVB methods.We_NN0 encourage_VVB 
people_NN0 working_VVG in_PRP these_DT0 fields_NN2 to_TO0 serve_VVI as_PRP 
a_AT0 think_NN1 tank_NN1 for_PRP the_AT0 cause_NN1 of_PRF the_AT0 Party_NN1 
and_CJC the_AT0 people_NN0 ,_PUN and_CJC we_PNP will_VM0 introduce_VVI 
related_AJ0 outstanding_AJ0 achievements_NN2 and_CJC distinguished_AJ0 
scholars_NN2 to_PRP the_AT0 world_NN1 arena_NN1 ._PUN 
2_CRD ._PUN 
Foster_VVB a_AT0 culture_NN1 of_PRF harmony_NN1 and_CJC cultivate_VVB 
civilized_AJ0 practices_NN2 ._PUN 
A_AT0 culture_NN1 of_PRF harmony_NN1 provides_VVZ important_AJ0 
intellectual_AJ0 support_NN1 for_PRP the_AT0 unity_NN1 and_CJC progress_NN1 
of_PRF all_DT0 our_DPS people_NN0 ._PUN 
We_PNP must_VM0 step_VVI up_AVP the_AT0 development_NN1 of_PRF the_AT0 
press_NN1 ,_PUN publishing_VVG ,_PUN radio_NN1 ,_PUN film_NN1 ,_PUN 
television_NN1 ,_PUN literature_NN1 and_CJC art_NN1 ,_PUN give_VVB correct_AJ0 
guidance_NN1 to_PRP the_AT0 public_NN1 and_CJC foster_AJ0 healthy_AJ0 
social_AJ0 trends_NN2 ._PUN 
We_PNP must_VM0 balance_VVI cultural_AJ0 development_NN1 between_PRP urban_AJ0 
and_CJC rural_AJ0 areas_NN2 and_CJC among_PRP different_AJ0 regions_NN2 ,_PUN 
focusing_VVG on_PRP enriching_VVG the_AT0 cultural_AJ0 life_NN1 in_PRP 
rural_AJ0 and_CJC remote_AJ0 areas_NN2 and_CJC of_PRF rural_AJ0 migrant_NN1 
workers_NN2 in_PRP cities_NN2 ._PUN 
We_PNP will_VM0 strengthen_VVI efforts_NN2 to_TO0 develop_VVI and_CJC 
manage_VVI Internet_NN1 culture_NN1 and_CJC foster_VVB a_AT0 good_AJ0 
cyber_NN1 environment_NN1 ._PUN 
We_PNP will_VM0 promote_VVI patriotism_NN1 ,_PUN collectivism_NN1 and_CJC 
socialist_AJ0 ideology.With_NN0 the_AT0 emphasis_NN1 on_PRP enhancing_VVG 
people_NN0 's_POS awareness_NN1 of_PRF integrity_NN1 ,_PUN we_PNP will_VM0 
promote_VVI social_AJ0 ethics_NN0 ,_PUN professional_AJ0 codes_NN2 of_PRF 
conduct_NN1 ,_PUN family_NN1 virtues_NN2 and_CJC individual_AJ0 morality_NN1 
,_PUN let_VVB paragons_NN2 of_PRF virtue_NN1 serve_VVI as_CJS role_NN1 
models_NN2 for_PRP society_NN1 ,_PUN and_CJC guide_VVB people_NN0 in_PRP 
conscientiously_AV0 carrying_VVG out_AVP legal_AJ0 obligations_NN2 and_CJC 
social_AJ0 and_CJC family_NN1 responsibilities_NN2 ._PUN 
We_PNP will_VM0 strengthen_VVI and_CJC improve_VVI our_DPS ideological_AJ0 
and_CJC political_AJ0 work_NN1 ,_PUN paying_VVG attention_NN1 to_PRP 
compassionate_AJ0 care_NN1 and_CJC psychological_AJ0 counseling_NN1 and_CJC 
correctly_AV0 handling_VVG interpersonal_AJ0 relations_NN2 ._PUN 
We_PNP will_VM0 mobilize_VVI all_DT0 sectors_NN2 of_PRF society_NN1 in_PRP 
doing_VDG a_AT0 good_AJ0 job_NN1 of_PRF ideological_AJ0 and_CJC moral_AJ0 
education_NN1 among_PRP young_AJ0 people_NN0 and_CJC create_VVB a_AT0 
favorable_AJ0 environment_NN1 for_PRP their_DPS healthy_AJ0 development_NN1 
._PUN 
We_PNP will_VM0 carry_VVI out_AVP intensive_AJ0 activities_NN2 to_TO0 
promote_VVI cultural_AJ0 and_CJC ethical_AJ0 progress_NN1 among_PRP the_AT0 
public_NN1 ,_PUN improve_VVB the_AT0 system_NN1 of_PRF voluntary_AJ0 
public_AJ0 services_NN2 ,_PUN and_CJC encourage_VVB practices_NN2 such_PRP 
as_PRP upholding_VVG gender_NN1 equality_NN1 ,_PUN respecting_PRP the_AT0 
elderly_AJ0 ,_PUN caring_VVG for_PRP the_AT0 young_AJ0 ,_PUN showing_VVG 
concern_NN1 for_PRP and_CJC helping_VVG each_PNX other_PNX and_CJC coming_VVG 
to_PRP the_AT0 rescue_NN1 of_PRF others_NN2 even_AV0 at_PRP risk_NN1 to_PRP 
oneself_PNX ._PUN 
We_PNP will_VM0 promote_VVI the_AT0 scientific_AJ0 spirit_NN1 and_CJC 
spread_VVI scientific_AJ0 knowledge_NN1 ._PUN 
We_PNP will_VM0 launch_VVI extensive_AJ0 public_AJ0 fitness_NN1 programs_NN2 
and_CJC ensure_VVI the_AT0 success_NN1 of_PRF the_AT0 2008_CRD Olympic_AJ0 
Games_NN2 and_CJC the_AT0 Paralympics_NN1 in_PRP Beijing_NP0 and_CJC the_AT0 
2010_CRD World_NN1 Exposition_NN1 in_PRP Shanghai_NP0 ._PUN 
3_CRD ._PUN 
Promote_VVB Chinese_AJ0 culture_NN1 and_CJC build_VVB the_AT0 common_AJ0 
spiritual_AJ0 home_NN1 for_PRP the_AT0 Chinese_AJ0 nation_NN1 ._PUN 
Chinese_AJ0 culture_NN1 has_VHZ been_VBN an_AT0 unfailing_AJ0 driving_AJ0 
force_NN1 for_PRP the_AT0 Chinese_AJ0 nation_NN1 to_TO0 keep_VVI its_DPS 
unity_NN1 and_CJC make_VVI progress_NN1 from_PRP generation_NN1 to_PRP 
generation_NN1 ._PUN 
We_PNP must_VM0 have_VHI a_AT0 comprehensive_AJ0 understanding_NN1 of_PRF 
traditional_AJ0 Chinese_AJ0 culture_NN1 ,_PUN keep_VVB its_DPS essence_NN1 
and_CJC discard_VVB its_DPS dross_NN1 to_TO0 enable_VVI it_PNP to_TO0 fit_VVI 
in_AVP with_PRP present-day_AJ0 society_NN1 ,_PUN stay_VVB in_PRP harmony_NN1 
with_PRP modern_AJ0 civilization_NN1 ,_PUN keep_VVB its_DPS national_AJ0 
character_NN1 and_CJC reflect_VVB changes_NN2 of_PRF the_AT0 times_NN2 ._PUN 
We_PNP will_VM0 further_AV0 publicize_VVI the_AT0 fine_AJ0 traditions_NN2 
of_PRF Chinese_AJ0 culture_NN1 and_CJC use_VVB modern_AJ0 means_NN0 of_PRF 
science_NN1 and_CJC technology_NN1 to_TO0 exploit_VVI the_AT0 rich_AJ0 
resources_NN2 of_PRF our_DPS national_AJ0 culture_NN1 ._PUN 
We_PNP will_VM0 explore_VVI and_CJC better_AV0 protect_VVI the_AT0 
cultures_NN2 of_PRF all_DT0 ethnic_AJ0 groups_NN2 ,_PUN attach_VVB great_AJ0 
importance_NN1 to_PRP the_AT0 protection_NN1 of_PRF cultural_AJ0 relics_NN2 
and_CJC intangible_AJ0 cultural_AJ0 heritage_NN1 and_CJC do_VDB a_AT0 good_AJ0 
job_NN1 collating_VVG ancient_AJ0 books_NN2 and_CJC records_NN2 ._PUN 
We_PNP will_VM0 also_AV0 strengthen_VVI international_AJ0 cultural_AJ0 
exchanges_NN2 to_TO0 draw_VVI on_PRP the_AT0 fine_AJ0 achievements_NN2 of_PRF 
foreign_AJ0 cultures_NN2 and_CJC enhance_VVB the_AT0 influence_NN1 of_PRF 
Chinese_AJ0 culture_NN1 worldwide_AV0 ._PUN 
4_CRD ._PUN 
Stimulate_VVB cultural_AJ0 innovation_NN1 and_CJC enhance_VVB the_AT0 
vitality_NN1 of_PRF cultural_AJ0 development_NN1 ._PUN 
The_AT0 only_AJ0 way_NN1 to_TO0 invigorate_VVI culture_NN1 is_VBZ to_TO0 
promote_VVI innovation_NN1 in_PRP its_DPS content_NN1 and_CJC form_NN1 ,_PUN 
its_DPS structure_NN1 and_CJC mechanism_NN1 ,_PUN and_CJC its_DPS means_NN0 
of_PRF dissemination_NN1 from_PRP the_AT0 high_AJ0 starting_NN1 point_NN1 
of_PRF our_DPS times_NN2 and_CJC release_NN1 and_CJC develop_VVB its_DPS 
productive_AJ0 forces_NN2 ._PUN 
We_PNP must_VM0 keep_VVI to_PRP the_AT0 orientation_NN1 of_PRF serving_VVG 
the_AT0 people_NN0 and_CJC socialism_NN1 ,_PUN uphold_VVB the_AT0 
principle_NN1 of_PRF letting_VVG a_AT0 hundred_CRD flowers_NN2 blossom_NN1 
and_CJC a_AT0 hundred_CRD schools_NN2 of_PRF thought_NN1 contend_VVB ,_PUN 
and_CJC maintain_VVB close_AJ0 contact_NN1 with_PRP reality_NN1 ,_PUN life_NN1 
and_CJC the_AT0 public.We_NN0 must_VM0 always_AV0 give_VVI top_AJ0 
priority_NN1 to_PRP social_AJ0 benefits_NN2 and_CJC try_VVB to_TO0 ensure_VVI 
both_AV0 good_AJ0 economic_AJ0 returns_NN2 and_CJC social_AJ0 benefits_NN2 
._PUN 
We_PNP must_VM0 create_VVI more_AV0 excellent_AJ0 ,_PUN popular_AJ0 works_NN0 
that_CJT reflect_VVB the_AT0 people_NN0 's_POS principal_AJ0 position_NN1 
in_PRP the_AT0 country_NN1 and_CJC their_DPS real_AJ0 life_NN1 ._PUN 
We_PNP must_VM0 deepen_VVI cultural_AJ0 restructuring_NN1 and_CJC improve_VVI 
the_AT0 policies_NN2 for_PRP supporting_VVG nonprofit_AJ0 cultural_AJ0 
programs_NN2 ,_PUN developing_VVG the_AT0 cultural_AJ0 industry_NN1 and_CJC 
encouraging_AJ0 cultural_AJ0 innovation_NN1 ,_PUN so_AV0 as_AV0 to_TO0 
create_VVI favorable_AJ0 conditions_NN2 for_PRP producing_VVG fine_AJ0 
works_NN0 ,_PUN outstanding_AJ0 personnel_NN2 and_CJC good_AJ0 results_NN2 
._PUN 
We_PNP must_VM0 continue_VVI to_TO0 develop_VVI nonprofit_AJ0 cultural_AJ0 
programs_NN2 as_PRP the_AT0 main_AJ0 approach_NN1 to_PRP ensuring_VVG the_AT0 
basic_AJ0 cultural_AJ0 rights_NN2 and_CJC interests_NN2 of_PRF the_AT0 
people_NN0 ,_PUN increase_VVB spending_VVG on_PRP such_DT0 programs_NN2 ,_PUN 
and_CJC build_VVB more_AV0 cultural_AJ0 facilities_NN2 in_PRP urban_AJ0 
communities_NN2 and_CJC rural_AJ0 areas_NN2 ._PUN 
We_PNP must_VM0 vigorously_AV0 develop_VVI the_AT0 cultural_AJ0 industry_NN1 
,_PUN launch_VVB major_AJ0 projects_NN2 to_TO0 lead_VVI the_AT0 industry_NN1 
as_PRP a_AT0 whole_NN1 ,_PUN speed_VVB up_AVP development_NN1 of_PRF 
cultural_AJ0 industry_NN1 bases_NN2 and_CJC clusters_NN2 of_PRF cultural_AJ0 
industries_NN2 with_PRP regional_AJ0 features_NN2 ,_PUN nurture_VVB key_AJ0 
enterprises_NN2 and_CJC strategic_AJ0 investors_NN2 ,_PUN create_VVB a_AT0 
thriving_AJ0 cultural_AJ0 market_NN1 and_CJC enhance_VVB the_AT0 industry_NN1 
's_POS international_AJ0 competitiveness_NN1 ._PUN 
We_PNP will_VM0 use_VVI new_AJ0 and_CJC high_AJ0 technology_NN1 to_TO0 
create_VVI new_AJ0 ways_NN2 of_PRF producing_VVG cultural_AJ0 works_NN0 ,_PUN 
foster_VVB new_AJ0 forms_NN2 of_PRF operation_NN1 in_PRP the_AT0 cultural_AJ0 
industry_NN1 and_CJC accelerate_VVB the_AT0 establishment_NN1 of_PRF a_AT0 
dissemination_NN1 system_NN1 featuring_VVG fast_AJ0 communication_NN1 and_CJC 
wide_AJ0 coverage_NN1 ._PUN 
We_PNP will_VM0 establish_VVI a_AT0 national_AJ0 system_NN1 of_PRF honors_NN2 
for_PRP outstanding_AJ0 cultural_AJ0 workers_NN2 ._PUN 
The_AT0 great_AJ0 rejuvenation_NN1 of_PRF the_AT0 Chinese_AJ0 nation_NN1 
will_VM0 definitely_AV0 be_VBI accompanied_VVN by_PRP the_AT0 thriving_AJ0 
of_PRF Chinese_AJ0 culture_NN1 ._PUN 
We_PNP will_VM0 give_VVI full_AJ0 scope_NN1 to_PRP the_AT0 principal_AJ0 
position_NN1 of_PRF the_AT0 people_NN0 in_PRP cultural_AJ0 development_NN1 
,_PUN arouse_VVB the_AT0 enthusiasm_NN1 of_PRF cultural_AJ0 workers_NN2 ,_PUN 
promote_VVB vigorous_AJ0 development_NN1 and_CJC prosperity_NN1 of_PRF 
culture_NN1 more_AV0 conscientiously_AV0 and_CJC actively_AV0 ,_PUN and_CJC 
create_VVB cultural_AJ0 works_NN0 in_PRP the_AT0 great_AJ0 practice_NN1 of_PRF 
socialism_NN1 with_PRP Chinese_AJ0 characteristics_NN2 ,_PUN so_CJS that_CJS 
the_AT0 people_NN0 will_VM0 share_VVI in_PRP the_AT0 benefits_NN2 of_PRF 
cultural_AJ0 development_NN1 ._PUN 
VIII_CRD ._PUN 
Accelerating_AJ0 Social_AJ0 Development_NN1 with_PRP the_AT0 Focus_NN1 on_PRP 
Improving_AJ0 People_NN0 's_POS Livelihood_NN1 Social_AJ0 development_NN1 
is_VBZ closely_AV0 related_VVN to_PRP the_AT0 people_NN0 's_POS well-being_NN1 
._PUN 
More_DT0 importance_NN1 must_VM0 therefore_AV0 be_VBI attached_VVN to_PRP 
social_AJ0 development_NN1 on_PRP the_AT0 basis_NN1 of_PRF economic_AJ0 
growth_NN1 to_TO0 ensure_VVI and_CJC improve_VVI people_NN0 's_POS 
livelihood_NN1 ,_PUN carry_VVB out_AVP social_AJ0 restructuring_NN1 ,_PUN 
expand_VVB public_AJ0 services_NN2 ,_PUN improve_VVB social_AJ0 management_NN1 
and_CJC promote_VVB social_AJ0 equity_NN1 and_CJC justice.We_NN0 must_VM0 
do_VDI our_DPS best_AJS to_TO0 ensure_VVI that_CJT all_DT0 our_DPS people_NN0 
enjoy_VVB their_DPS rights_NN2 to_PRP education_NN1 ,_PUN employment_NN1 ,_PUN 
medical_AJ0 and_CJC old-age_AJ0 care_NN1 ,_PUN and_CJC housing_NN1 ,_PUN 
so_AV0 as_AV0 to_TO0 build_VVI a_AT0 harmonious_AJ0 society_NN1 ._PUN 
1_CRD ._PUN 
Give_VVB priority_NN1 to_PRP education_NN1 and_CJC turn_VVB China_NP0 into_PRP 
a_AT0 country_NN1 rich_AJ0 in_PRP human_AJ0 resources_NN2 ._PUN 
Education_NN1 is_VBZ the_AT0 cornerstone_NN1 of_PRF national_AJ0 
rejuvenation_NN1 ,_PUN and_CJC equal_AJ0 access_NN1 to_PRP education_NN1 
provides_VVZ an_AT0 important_AJ0 underpinning_VVG for_PRP social_AJ0 
equity_NN1 ._PUN 
We_PNP must_VM0 implement_VVI the_AT0 Party_NN1 's_POS educational_AJ0 
policy_NN1 to_PRP the_AT0 letter_NN1 ,_PUN focus_VVB on_PRP educating_VVG 
students_NN2 with_PRP top_AJ0 priority_NN1 given_VVN to_PRP cultivating_VVG 
their_DPS moral_AJ0 integrity_NN1 ,_PUN improve_VVB their_DPS overall_AJ0 
quality_NN1 ,_PUN modernize_VVB the_AT0 educational_AJ0 system_NN1 ,_PUN 
and_CJC train_VVB socialist_AJ0 builders_NN2 and_CJC successors_NN2 who_PNQ 
have_VHB all-round_AJ0 attainments_NN2 in_PRP moral_AJ0 ,_PUN intellectual_NN1 
,_PUN physical_AJ0 and_CJC aesthetic_AJ0 education.All_NN0 this_DT0 is_VBZ 
designed_VVN to_TO0 run_VVI education_NN1 to_PRP the_AT0 satisfaction_NN1 
of_PRF the_AT0 people_NN0 ._PUN 
We_PNP will_VM0 optimize_VVI the_AT0 educational_AJ0 structure_NN1 ,_PUN 
promote_VVB balanced_AJ0 development_NN1 of_PRF compulsory_AJ0 education_NN1 
,_PUN move_VVB faster_AV0 toward_PRP universal_AJ0 access_NN1 to_PRP 
senior_AJ0 secondary_AJ0 education_NN1 ,_PUN vigorously_AV0 develop_VVB 
vocational_AJ0 education_NN1 ,_PUN and_CJC improve_VVB the_AT0 quality_NN1 
of_PRF higher_AJC education_NN1 ._PUN 
We_PNP will_VM0 also_AV0 attach_VVI importance_NN1 to_PRP pre-school_AJ0 
education_NN1 and_CJC care_VVI about_PRP special_AJ0 education_NN1 ._PUN 
We_PNP will_VM0 update_VVI our_DPS views_NN2 on_PRP education_NN1 and_CJC 
deepen_VVI reform_NN1 in_PRP curricula_NN2 ,_PUN modes_NN2 of_PRF 
instruction_NN1 ,_PUN the_AT0 systems_NN2 of_PRF examination_NN1 and_CJC 
enrollment_NN1 ,_PUN and_CJC the_AT0 system_NN1 for_PRP evaluating_VVG 
educational_AJ0 quality.We_NN0 will_VM0 ease_VVI the_AT0 study_NN1 load_NN1 
of_PRF primary_NN1 and_CJC secondary_AJ0 school_NN1 students_NN2 and_CJC 
improve_VVB their_DPS overall_AJ0 quality_NN1 ._PUN 
We_PNP will_VM0 continue_VVI to_TO0 run_VVI education_NN1 on_PRP a_AT0 
nonprofit_AJ0 basis_NN1 ,_PUN increase_VVB government_NN1 spending_VVG on_PRP 
education_NN1 ,_PUN regulate_VVB the_AT0 collection_NN1 of_PRF 
education-related_AJ0 fees_NN2 ,_PUN support_VVB the_AT0 development_NN1 
of_PRF education_NN1 in_PRP poverty-stricken_AJ0 and_CJC ethnic_AJ0 
autonomous_AJ0 areas_NN2 ,_PUN improve_VVB the_AT0 system_NN1 of_PRF 
financial_AJ0 aid_NN1 to_PRP students_NN2 ,_PUN and_CJC ensure_VVB that_CJT 
children_NN2 from_PRP poor_AJ0 families_NN2 and_CJC of_PRF rural_AJ0 
migrant_NN1 workers_NN2 in_PRP cities_NN2 enjoy_VVB equal_AJ0 access_NN1 
to_PRP compulsory_AJ0 education_NN1 as_CJS other_AJ0 children_NN2 ._PUN 
We_PNP will_VM0 build_VVI up_AVP the_AT0 ranks_NN2 of_PRF teachers_NN2 ,_PUN 
with_PRP the_AT0 emphasis_NN1 on_PRP improving_VVG the_AT0 quality_NN1 of_PRF 
teachers_NN2 in_PRP rural_AJ0 areas_NN2 ._PUN 
We_PNP will_VM0 encourage_VVI and_CJC regulate_VVI educational_AJ0 
programs_NN2 run_VVN by_PRP nongovernmental_AJ0 sectors_NN2 ._PUN 
Distance_NN1 learning_NN1 and_CJC continuing_AJ0 education_NN1 will_VM0 be_VBI 
promoted_VVN to_TO0 make_VVI ours_PNP a_AT0 society_NN1 in_PRP which_DTQ 
every_AT0 citizen_NN1 is_VBZ committed_VVN to_PRP learning_NN1 and_CJC 
pursues_VVZ lifelong_AJ0 learning_NN1 ._PUN 
2_CRD ._PUN 
Implement_VVB a_AT0 development_NN1 strategy_NN1 that_CJT promotes_VVZ job_NN1 
creation_NN1 and_CJC encourage_VVB entrepreneurship_NN1 to_TO0 create_VVI 
more_DT0 employment_NN1 opportunities_NN2 ._PUN 
Employment_NN1 is_VBZ vital_AJ0 to_PRP people_NN0 's_POS livelihood_NN1 ._PUN 
We_PNP will_VM0 continue_VVI to_TO0 follow_VVI a_AT0 proactive_AJ0 
employment_NN1 policy_NN1 ,_PUN strengthen_VVB government_NN1 guidance_NN1 
,_PUN improve_VVB the_AT0 market_NN1 mechanism_NN1 for_PRP employment_NN1 
,_PUN create_VVB more_DT0 jobs_NN2 and_CJC improve_VVB the_AT0 employment_NN1 
structure_NN1 ._PUN 
We_PNP will_VM0 improve_VVI policies_NN2 to_TO0 encourage_VVI people_NN0 
to_TO0 start_VVI businesses_NN2 or_CJC find_VVB jobs_NN2 on_PRP their_DPS 
own_DT0 and_CJC promote_VVB a_AT0 healthy_AJ0 attitude_NN1 toward_PRP 
employment_NN1 so_CJS that_CJS more_DT0 people_NN0 in_PRP the_AT0 labor_NN1 
force_NN1 will_VM0 launch_VVI their_DPS own_DT0 businesses_NN2 ._PUN 
We_PNP will_VM0 improve_VVI vocational_AJ0 education_NN1 and_CJC training_NN1 
for_PRP the_AT0 labor_NN1 force_NN1 and_CJC intensify_VVB pre-employment_AJ0 
training_NN1 for_PRP surplus_AJ0 labor_NN1 transferred_VVN from_PRP rural_AJ0 
areas_NN2 ._PUN 
We_PNP will_VM0 establish_VVI a_AT0 unified_AJ0 ,_PUN standardized_AJ0 
labor_NN1 market_NN1 and_CJC a_AT0 mechanism_NN1 that_CJT ensures_VVZ 
equal_AJ0 employment_NN1 opportunities_NN2 for_PRP both_DT0 urban_AJ0 and_CJC 
rural_AJ0 residents_NN2 ._PUN 
We_PNP will_VM0 improve_VVI employment_NN1 assistance_NN1 to_PRP the_AT0 
needy_AJ0 and_CJC make_VVB it_PNP a_AT0 priority_NN1 to_TO0 help_VVI 
zero-employment_AJ0 families_NN2 to_TO0 have_VHI job_NN1 opportunities_NN2 
._PUN 
We_PNP will_VM0 do_VDI our_DPS best_AJS to_TO0 help_VVI college_NN1 
graduates_NN2 find_VVB jobs_NN2 ._PUN 
We_PNP will_VM0 regulate_VVI and_CJC coordinate_VVI labor_NN1 relations_NN2 
,_PUN improve_VVI and_CJC implement_VVI government_NN1 policies_NN2 
concerning_PRP rural_AJ0 migrant_NN1 workers_NN2 in_PRP cities_NN2 ,_PUN 
and_CJC protect_VVB the_AT0 rights_NN2 and_CJC interests_NN2 of_PRF every_AT0 
worker_NN1 in_PRP accordance_PRP with_PRP the_AT0 law_NN1 ._PUN 
3_CRD ._PUN 
Deepen_VVB reform_NN1 of_PRF the_AT0 income_NN1 distribution_NN1 system_NN1 
and_CJC increase_VVB the_AT0 income_NN1 of_PRF urban_AJ0 and_CJC rural_AJ0 
residents_NN2 ._PUN 
Equitable_AJ0 income_NN1 distribution_NN1 is_VBZ an_AT0 important_AJ0 
indication_NN1 of_PRF social_AJ0 equity_NN1 ._PUN 
We_PNP will_VM0 adhere_VVI to_PRP and_CJC improve_VVI the_AT0 system_NN1 
whereby_AVQ distribution_NN1 according_PRP to_PRP work_NN1 remains_VVZ the_AT0 
predominant_AJ0 mode_NN1 and_CJC coexists_VVZ with_PRP various_AJ0 other_AJ0 
modes.We_NN0 will_VM0 improve_VVI the_AT0 distribution_NN1 system_NN1 to_TO0 
allow_VVI factors_NN2 of_PRF production_NN1 such_PRP as_PRP labor_NN1 ,_PUN 
capital_NN1 ,_PUN technology_NN1 and_CJC managerial_AJ0 expertise_NN1 to_TO0 
have_VHI a_AT0 rightful_AJ0 share_NN1 according_PRP to_PRP their_DPS 
respective_AJ0 contribution.A_NN0 proper_AJ0 balance_NN1 will_VM0 be_VBI 
struck_VVN between_PRP efficiency_NN1 and_CJC equity_NN1 in_PRP both_DT0 
primary_AJ0 distribution_NN1 and_CJC redistribution_NN1 ,_PUN with_PRP 
particular_AJ0 emphasis_NN1 on_PRP equity_NN1 in_PRP redistribution_NN1 ._PUN 
We_PNP will_VM0 gradually_AV0 increase_VVI the_AT0 share_NN1 of_PRF 
personal_AJ0 income_NN1 in_PRP the_AT0 distribution_NN1 of_PRF national_AJ0 
income_NN1 ,_PUN and_CJC raise_VVB that_DT0 of_PRF work_NN1 remuneration_NN1 
in_PRP primary_AJ0 distribution_NN1 ._PUN 
Vigorous_AJ0 efforts_NN2 will_VM0 be_VBI made_VVN to_TO0 raise_VVI the_AT0 
income_NN1 of_PRF low-income_AJ0 groups_NN2 ,_PUN gradually_AV0 increase_VVB 
poverty-alleviation_AJ0 aid_NN1 and_CJC the_AT0 minimum_AJ0 wage_NN1 ,_PUN 
and_CJC set_VVD up_AVP a_AT0 mechanism_NN1 of_PRF regular_AJ0 pay_NN1 
increases_VVZ for_PRP enterprise_NN1 employees_NN2 and_CJC a_AT0 mechanism_NN1 
for_PRP guaranteeing_VVG payment_NN1 of_PRF their_DPS salaries_NN2 ._PUN 
Conditions_NN2 will_VM0 be_VBI created_VVN to_TO0 enable_VVI more_DT0 
citizens_NN2 to_TO0 have_VHI property_NN1 income_NN1 ._PUN 
We_PNP will_VM0 protect_VVI lawful_AJ0 incomes_NN2 ,_PUN regulate_VVB 
excessively_AV0 high_AJ0 incomes_NN2 and_CJC ban_VVB illegal_AJ0 gains_NN2 
._PUN 
We_PNP will_VM0 increase_VVI transfer_NN1 payments_NN2 ,_PUN intensify_VVB 
the_AT0 regulation_NN1 of_PRF incomes_NN2 through_PRP taxation_NN1 ,_PUN 
break_VVB business_NN1 monopolies_NN2 ,_PUN create_VVB equal_AJ0 
opportunities_NN2 ,_PUN and_CJC overhaul_VVB income_NN1 distribution_NN1 
practices_NN2 with_PRP a_PRP view_PRP to_PRP gradually_AV0 reversing_VVG 
the_AT0 growing_AJ0 income_NN1 disparity_NN1 ._PUN 
4_CRD ._PUN 
Accelerate_VVB the_AT0 establishment_NN1 of_PRF a_AT0 social_AJ0 security_NN1 
system_NN1 covering_VVG both_AV0 urban_AJ0 and_CJC rural_AJ0 residents_NN2 
and_CJC guarantee_VVB their_DPS basic_AJ0 living_AJ0 conditions_NN2 ._PUN 
Social_AJ0 security_NN1 is_VBZ an_AT0 important_AJ0 guarantee_NN1 of_PRF 
social_AJ0 stability_NN1 ._PUN 
We_PNP will_VM0 step_VVI up_AVP the_AT0 building_NN1 of_PRF a_AT0 sound_AJ0 
social_AJ0 security_NN1 system_NN1 that_CJT is_VBZ based_VVN on_PRP social_AJ0 
insurance_NN1 ,_PUN assistance_NN1 and_CJC welfare_NN1 ,_PUN with_PRP 
basic_AJ0 old-age_AJ0 pension_NN1 ,_PUN basic_AJ0 medical_AJ0 care_NN1 and_CJC 
subsistence_NN1 allowances_NN2 as_CJS its_DPS backbone_NN1 ,_PUN and_CJC 
supplemented_VVN by_PRP charity_NN1 and_CJC commercial_AJ0 insurance_NN1 ._PUN 
We_PNP will_VM0 promote_VVI reform_NN1 of_PRF basic_AJ0 old-age_AJ0 
insurance_NN1 systems_NN2 in_PRP enterprises_NN2 ,_PUN Party_NN1 and_CJC 
government_NN1 organs_NN2 and_CJC public_AJ0 institutions_NN2 and_CJC 
explore_VVB ways_NN2 to_TO0 set_VVI up_AVP an_AT0 old-age_AJ0 insurance_NN1 
system_NN1 in_PRP rural_AJ0 areas_NN2 ._PUN 
We_PNP will_VM0 promote_VVI the_AT0 development_NN1 of_PRF basic_AJ0 
medical_AJ0 insurance_NN1 systems_NN2 for_PRP urban_AJ0 workers_NN2 and_CJC 
residents_NN2 and_CJC a_AT0 new_AJ0 type_NN1 of_PRF cooperative_AJ0 
medical_AJ0 care_NN1 system_NN1 in_PRP rural_AJ0 areas_NN2 ._PUN 
We_PNP will_VM0 improve_VVI the_AT0 system_NN1 of_PRF subsistence_NN1 
allowances_NN2 for_PRP both_DT0 urban_AJ0 and_CJC rural_AJ0 residents_NN2 
and_CJC gradually_AV0 increase_VVB such_DT0 allowances_NN2 ._PUN 
We_PNP will_VM0 improve_VVI the_AT0 systems_NN2 of_PRF unemployment_NN1 ,_PUN 
workers_NN2 '_POS compensation_NN1 and_CJC maternity_NN1 insurances_NN2 ._PUN 
We_PNP will_VM0 upgrade_VVI management_NN1 of_PRF social_AJ0 security_NN1 
funds_NN2 to_PRP higher-level_AJ0 authorities_NN2 and_CJC work_VVB out_AVP 
unified_AJ0 methods_NN2 for_PRP transferring_VVG social_AJ0 security_NN1 
accounts_NN2 nationwide_AV0 ._PUN 
We_PNP will_VM0 provide_VVI more_AV0 social_AJ0 security_NN1 funds_NN2 
through_PRP various_AJ0 means_NN0 and_CJC strengthen_VVB their_DPS 
oversight_NN1 and_CJC management_NN1 to_TO0 maintain_VVI and_CJC increase_VVI 
their_DPS value_NN1 ._PUN 
We_PNP will_VM0 improve_VVI social_AJ0 assistance_NN1 ._PUN 
We_PNP will_VM0 do_VDI a_AT0 good_AJ0 job_NN1 providing_VVG special_AJ0 
assistance_NN1 to_PRP families_NN2 of_PRF martyrs_NN2 and_CJC servicemen_NN2 
and_CJC helping_NN1 demobilized_VVD military_AJ0 personnel_NN2 return_VVB 
to_PRP civilian_AJ0 life_NN1 ._PUN 
We_PNP will_VM0 promote_VVI programs_NN2 for_PRP the_AT0 disabled_AJ0 in_PRP 
a_AT0 humanitarian_AJ0 spirit_NN1 ._PUN 
We_PNP will_VM0 develop_VVI more_DT0 programs_NN2 for_PRP the_AT0 elderly_AJ0 
._PUN 
We_PNP will_VM0 intensify_VVI our_DPS efforts_NN2 in_PRP disaster_NN1 
prevention_NN1 and_CJC reduction_NN1 ._PUN 
We_PNP will_VM0 improve_VVI the_AT0 low-rent_AJ0 housing_NN1 system_NN1 
and_CJC speed_VVI up_AVP resolution_NN1 of_PRF the_AT0 housing_NN1 
difficulties_NN2 of_PRF low-income_AJ0 families_NN2 in_PRP urban_AJ0 areas_NN2 
._PUN 
5_CRD ._PUN 
Establish_VVB a_AT0 basic_AJ0 medical_AJ0 and_CJC health_NN1 care_NN1 
system_NN1 and_CJC improve_VVB the_AT0 health_NN1 of_PRF the_AT0 whole_AJ0 
nation_NN1 ._PUN 
Health_NN1 provides_VVZ the_AT0 foundation_NN1 for_PRP people_NN0 's_POS 
all-round_AJ0 development_NN1 and_CJC has_VHZ a_AT0 direct_AJ0 bearing_NN1 
on_PRP the_AT0 happiness_NN1 of_PRF each_DT0 family_NN1 ._PUN 
We_PNP must_VM0 maintain_VVI the_AT0 public_AJ0 welfare_NN1 nature_NN1 of_PRF 
public_AJ0 medical_AJ0 and_CJC health_NN1 care_NN1 services_NN2 ,_PUN 
always_AV0 put_VVB disease_NN1 prevention_NN1 first_ORD ,_PUN center_NN1 
on_PRP rural_AJ0 areas_NN2 and_CJC attach_VVB equal_AJ0 importance_NN1 to_PRP 
traditional_AJ0 Chinese_AJ0 medicine_NN1 and_CJC Western_AJ0 medicine.We_NN0 
will_VM0 separate_VVI government_NN1 administration_NN1 from_PRP medical_AJ0 
institutions_NN2 ,_PUN management_NN1 from_PRP operation_NN1 ,_PUN medical_AJ0 
care_NN1 from_PRP pharmaceuticals_NN2 ,_PUN and_CJC for-profit_NN1 from_PRP 
nonprofit_AJ0 operations.We_NN0 will_VM0 increase_VVI government_NN1 
responsibilities_NN2 and_CJC spending_NN1 ,_PUN improve_VVB the_AT0 
national_AJ0 health_NN1 policy_NN1 ,_PUN and_CJC encourage_VVB greater_AJC 
participation_NN1 of_PRF nongovernmental_AJ0 sectors_NN2 so_AV0 as_AV0 to_TO0 
develop_VVI systems_NN2 of_PRF public_AJ0 health_NN1 services_NN2 ,_PUN 
medical_AJ0 services_NN2 ,_PUN medical_AJ0 security_NN1 and_CJC medicine_NN1 
supply_NN1 to_TO0 provide_VVI both_AV0 urban_AJ0 and_CJC rural_AJ0 
residents_NN2 with_PRP safe_AJ0 ,_PUN effective_AJ0 ,_PUN convenient_AJ0 
and_CJC affordable_AJ0 medical_AJ0 and_CJC health_NN1 services_NN2 ._PUN 
We_PNP will_VM0 improve_VVI the_AT0 system_NN1 to_TO0 prevent_VVI and_CJC 
control_VVI the_AT0 outbreak_NN1 of_PRF major_AJ0 diseases_NN2 and_CJC 
enhance_VVB our_DPS capacity_NN1 to_TO0 respond_VVI to_PRP public_AJ0 
health_NN1 emergencies_NN2 ._PUN 
We_PNP will_VM0 improve_VVI the_AT0 three-tier_AJ0 rural_AJ0 health_NN1 
care_NN1 network_NN1 spanning_VVG the_AT0 county_NN1 ,_PUN township_NN1 
and_CJC village_NN1 and_CJC the_AT0 urban_AJ0 community-based_AJ0 health_NN1 
care_NN1 system_NN1 ,_PUN and_CJC deepen_VVB reform_NN1 of_PRF public_AJ0 
hospitals_NN2 ._PUN 
We_PNP will_VM0 set_VVI up_AVP a_AT0 national_AJ0 system_NN1 for_PRP basic_AJ0 
pharmaceuticals_NN2 to_TO0 ensure_VVI their_DPS supply_NN1 ._PUN 
We_PNP will_VM0 support_VVI the_AT0 development_NN1 of_PRF traditional_AJ0 
Chinese_AJ0 medicine_NN1 and_CJC the_AT0 folk_NN0 medicines_NN2 of_PRF 
ethnic_AJ0 minorities_NN2 ._PUN 
We_PNP will_VM0 work_VVI harder_AJC to_TO0 improve_VVI the_AT0 
professional_AJ0 ethics_NN0 and_CJC style_NN1 of_PRF work_NN1 of_PRF 
health_NN1 workers_NN2 and_CJC the_AT0 quality_NN1 of_PRF medical_AJ0 
services_NN2 ._PUN 
We_PNP must_VM0 ensure_VVI food_NN1 and_CJC drug_NN1 safety_NN1 ._PUN 
We_PNP will_VM0 adhere_VVI to_PRP the_AT0 basic_AJ0 state_NN1 policy_NN1 
of_PRF family_NN1 planning_NN1 ,_PUN keep_VVB the_AT0 birthrate_AJ0 low_AJ0 
and_CJC make_VVB the_AT0 newborns_NN2 healthier_AJC ._PUN 
We_PNP will_VM0 launch_VVI patriotic_AJ0 sanitation_NN1 campaigns_NN2 and_CJC 
develop_VVI health_NN1 care_NN1 programs_NN2 for_PRP women_NN2 and_CJC 
children_NN2 ._PUN 
6_CRD ._PUN 
Improve_VVB social_AJ0 management_NN1 and_CJC safeguard_VVB social_AJ0 
stability_NN1 and_CJC unity_NN1 ._PUN 
Social_AJ0 stability_NN1 is_VBZ the_AT0 common_AJ0 aspiration_NN1 of_PRF 
the_AT0 people_NN0 and_CJC an_AT0 important_AJ0 prerequisite_NN1 for_PRP 
reform_NN1 and_CJC development_NN1 ._PUN 
We_PNP need_VVB to_TO0 improve_VVI the_AT0 structure_NN1 of_PRF social_AJ0 
management_NN1 comprising_VVG Party_NN1 committee_NN1 leadership_NN1 ,_PUN 
government_NN1 responsibility_NN1 ,_PUN nongovernmental_AJ0 support_NN1 
and_CJC public_AJ0 participation_NN1 ,_PUN and_CJC improve_VVB the_AT0 
system_NN1 of_PRF social_AJ0 management_NN1 at_PRP the_AT0 primary_AJ0 
level_NN1 ._PUN 
We_PNP will_VM0 stimulate_VVI the_AT0 creativity_NN1 of_PRF society_NN1 to_PRP 
the_AT0 greatest_AJS extent_NN1 ,_PUN maximize_VVB factors_NN2 conducive_AJ0 
to_PRP harmony_NN1 and_CJC minimize_VVB those_DT0 detrimental_AJ0 to_PRP 
it_PNP ._PUN 
We_PNP will_VM0 properly_AV0 handle_VVI contradictions_NN2 among_PRP the_AT0 
people_NN0 ,_PUN improve_VVB the_AT0 system_NN1 for_PRP handling_VVG 
complaints_NN2 in_PRP the_AT0 form_NN1 of_PRF letters_NN2 and_CJC visits_NN2 
from_PRP the_AT0 public_NN1 ,_PUN and_CJC strengthen_VVB the_AT0 mechanism_NN1 
for_PRP safeguarding_VVG the_AT0 rights_NN2 and_CJC interests_NN2 of_PRF 
the_AT0 people_NN0 in_PRP which_DTQ the_AT0 Party_NN1 and_CJC the_AT0 
government_NN1 play_VVB the_AT0 leading_AJ0 role_NN1 ._PUN 
We_PNP will_VM0 attach_VVI importance_NN1 to_PRP the_AT0 development_NN1 
and_CJC management_NN1 of_PRF social_AJ0 organizations_NN2 ._PUN 
We_PNP will_VM0 improve_VVI services_NN2 for_PRP and_CJC management_NN1 of_PRF 
the_AT0 floating_AJ0 population_NN1 ._PUN 
We_PNP must_VM0 ensure_VVI safe_AJ0 development_NN1 by_PRP strengthening_VVG 
management_NN1 and_CJC oversight_NN1 of_PRF work_NN1 safety_NN1 and_CJC 
taking_VVG effective_AJ0 measures_NN2 to_TO0 prevent_VVI serious_AJ0 or_CJC 
exceptionally_AV0 serious_AJ0 accidents_NN2 ._PUN 
We_PNP will_VM0 improve_VVI the_AT0 mechanism_NN1 of_PRF emergency_NN1 
management_NN1 ._PUN 
We_PNP will_VM0 improve_VVI the_AT0 crime_NN1 prevention_NN1 and_CJC 
control_NN1 system_NN1 ,_PUN maintain_VVB law_NN1 and_CJC order_NN1 
through_PRP comprehensive_AJ0 measures_NN2 ,_PUN launch_VVB intensive_AJ0 
campaigns_NN2 to_TO0 ensure_VVI public_AJ0 security_NN1 ,_PUN reform_NN1 
and_CJC step_VVI up_AVP community_NN1 policing_VVG in_PRP both_DT0 urban_AJ0 
and_CJC rural_AJ0 areas_NN2 ,_PUN and_CJC prevent_VVB and_CJC crack_VVB 
down_AVP on_PRP crime_NN1 in_PRP accordance_PRP with_PRP the_AT0 law_NN1 
to_TO0 protect_VVI people_NN0 's_POS lives_NN2 and_CJC property_NN1 ._PUN 
We_PNP will_VM0 improve_VVI the_AT0 strategy_NN1 and_CJC mechanism_NN1 for_PRP 
national_AJ0 security_NN1 ,_PUN and_CJC keep_VVB high_AJ0 vigilance_NN1 
against_PRP and_CJC resolutely_AV0 forestall_VVB separatist_AJ0 ,_PUN 
infiltrative_AJ0 and_CJC subversive_AJ0 activities_NN2 in_PRP various_AJ0 
forms_NN2 to_TO0 safeguard_VVI national_AJ0 security_NN1 ._PUN 
It_PNP requires_VVZ joint_AJ0 efforts_NN2 of_PRF the_AT0 whole_AJ0 society_NN1 
to_TO0 build_VVI a_AT0 harmonious_AJ0 society_NN1 ._PUN 
We_PNP must_VM0 therefore_AV0 rely_VVI firmly_AV0 on_PRP the_AT0 people_NN0 
and_CJC mobilize_VVI all_DT0 positive_AJ0 factors_NN2 to_TO0 create_VVI a_AT0 
lively_AJ0 situation_NN1 in_PRP which_DTQ everyone_PNI is_VBZ duty-bound_AJ0 
to_TO0 work_VVI for_PRP and_CJC benefits_NN2 from_PRP social_AJ0 harmony_NN1 
._PUN 
IX_CRD ._PUN 
Opening_VVG Up_AVP New_AJ0 Prospects_NN2 for_PRP Modernization_NN1 of_PRF 
National_AJ0 Defense_NN1 and_CJC the_AT0 Armed_AJ0 Forces_NN2 To_TO0 
strengthen_VVI national_AJ0 defense_NN1 and_CJC the_AT0 armed_AJ0 forces_NN2 
occupies_VVZ an_AT0 important_AJ0 place_NN1 in_PRP the_AT0 overall_AJ0 
arrangements_NN2 for_PRP the_AT0 cause_NN1 of_PRF socialism_NN1 with_PRP 
Chinese_AJ0 characteristics_NN2 ._PUN 
Bearing_VVG in_PRP mind_NN1 the_AT0 overall_AJ0 strategic_AJ0 interests_NN2 
of_PRF national_AJ0 security_NN1 and_CJC development_NN1 ,_PUN we_PNP must_VM0 
take_VVI both_AV0 economic_AJ0 and_CJC national_AJ0 defense_NN1 
development_NN1 into_PRP consideration_NN1 and_CJC make_VVB our_DPS 
country_NN1 prosperous_AJ0 and_CJC our_DPS armed_AJ0 forces_NN2 powerful_AJ0 
while_CJS building_VVG a_AT0 moderately_AV0 prosperous_AJ0 society_NN1 in_PRP 
all_DT0 respects_NN2 ._PUN 
For_PRP the_AT0 armed_AJ0 forces_NN2 to_TO0 fully_AV0 carry_VVI out_AVP 
the_AT0 historical_AJ0 missions_NN2 assigned_VVN by_PRP the_AT0 Party_NN1 
and_CJC the_AT0 people_NN0 at_PRP this_DT0 new_AJ0 stage_NN1 in_PRP the_AT0 
new_AJ0 century_NN1 ,_PUN we_PNP must_VM0 always_AV0 follow_VVI the_AT0 
guidance_NN1 of_PRF Mao_NP0 Zedong_NP0 's_POS military_AJ0 thinking_NN1 ,_PUN 
Deng_NP0 Xiaoping_NP0 's_POS thinking_NN1 on_PRP building_VVG the_AT0 
armed_AJ0 forces_NN2 in_PRP the_AT0 new_AJ0 period_NN1 and_CJC Jiang_NP0 
Zemin_NP0 's_POS thinking_NN1 on_PRP building_VVG national_AJ0 defense_NN1 
and_CJC the_AT0 armed_AJ0 forces_NN2 ,_PUN and_CJC take_VVB the_AT0 
Scientific_AJ0 Outlook_NN1 on_PRP Development_NN1 as_PRP an_AT0 important_AJ0 
guiding_AJ0 principle_NN1 for_PRP strengthening_VVG national_AJ0 defense_NN1 
and_CJC the_AT0 armed_AJ0 forces.We_NN0 must_VM0 implement_VVI the_AT0 
military_AJ0 strategy_NN1 for_PRP the_AT0 new_AJ0 period_NN1 ,_PUN 
accelerate_VVB the_AT0 revolution_NN1 in_PRP military_AJ0 affairs_NN2 with_PRP 
Chinese_AJ0 characteristics_NN2 ,_PUN ensure_VVB military_AJ0 preparedness_NN1 
,_PUN and_CJC enhance_VVB the_AT0 military_NN1 's_POS capability_NN1 to_TO0 
respond_VVI to_PRP various_AJ0 security_NN1 threats_NN2 and_CJC accomplish_VVI 
diverse_AJ0 military_AJ0 tasks.We_NN0 are_VBB determined_VVN to_TO0 
safeguard_VVI China_NP0 's_POS sovereignty_NN1 ,_PUN security_NN1 and_CJC 
territorial_AJ0 integrity_NN1 and_CJC help_VVB maintain_VVI world_NN1 
peace_NN1 ._PUN 
To_TO0 make_VVI the_AT0 armed_AJ0 forces_NN2 more_AV0 revolutionary_AJ0 ,_PUN 
modernized_VVD and_CJC standardized_VVN is_VBZ an_AT0 integrated_AJ0 
endeavor_NN1 ,_PUN and_CJC balanced_AJ0 progress_NN1 must_VM0 be_VBI made_VVN 
in_PRP all_DT0 the_AT0 three_CRD aspects_NN2 ._PUN 
We_PNP must_VM0 always_AV0 adhere_VVI to_PRP the_AT0 fundamental_AJ0 
principle_NN1 of_PRF the_AT0 Party_NN1 exercising_VVG absolute_AJ0 
leadership_NN1 over_PRP the_AT0 armed_AJ0 forces_NN2 and_CJC the_AT0 
fundamental_AJ0 purpose_NN1 of_PRF the_AT0 armed_AJ0 forces_NN2 serving_VVG 
the_AT0 people.We_NN0 will_VM0 educate_VVI the_AT0 military_AJ0 in_PRP its_DPS 
historical_AJ0 missions_NN2 ,_PUN ideals_NN2 ,_PUN beliefs_NN2 ,_PUN 
combat-ready_AJ0 spirit_NN1 and_CJC the_AT0 socialist_AJ0 maxims_NN2 of_PRF 
honor_NN1 and_CJC disgrace_NN1 ,_PUN and_CJC ensure_VVB that_CJT it_PNP 
carries_VVZ forward_AV0 its_DPS fine_AJ0 traditions_NN2 of_PRF following_VVG 
the_AT0 Party_NN1 's_POS orders_NN2 ,_PUN serving_VVG the_AT0 people_NN0 
and_CJC fighting_VVG valiantly_AV0 and_CJC skillfully_AV0 ._PUN 
We_PNP must_VM0 build_VVI strong_AJ0 armed_AJ0 forces_NN2 through_PRP 
science_NN1 and_CJC technology.To_NN0 attain_VVB the_AT0 strategic_AJ0 
objective_NN1 of_PRF building_VVG computerized_AJ0 armed_AJ0 forces_NN2 
and_CJC winning_VVG IT-based_AJ0 warfare_NN1 ,_PUN we_PNP will_VM0 
accelerate_VVI composite_AJ0 development_NN1 of_PRF mechanization_NN1 and_CJC 
computerization_NN1 ,_PUN carry_VVB out_AVP military_AJ0 training_NN1 
under_PRP IT-based_AJ0 conditions_NN2 ,_PUN modernize_VVB every_AT0 aspect_NN1 
of_PRF logistics_NN1 ,_PUN intensify_VVB our_DPS efforts_NN2 to_TO0 train_VVI 
a_AT0 new_AJ0 type_NN1 of_PRF high-caliber_AJ0 military_AJ0 personnel_NN2 
in_PRP large_AJ0 numbers_NN2 and_CJC change_VVB the_AT0 mode_NN1 of_PRF 
generating_AJ0 combat_NN1 capabilities_NN2 ._PUN 
We_PNP must_VM0 run_VVI the_AT0 armed_AJ0 forces_NN2 in_PRP accordance_PRP 
with_PRP the_AT0 law_NN1 ,_PUN enforce_VVB strict_AJ0 discipline_NN1 ,_PUN 
improve_VVB relevant_AJ0 laws_NN2 and_CJC regulations_NN2 and_CJC 
strengthen_VVB scientific_AJ0 management_NN1 ._PUN 
In_PRP keeping_PRP with_PRP the_AT0 new_AJ0 trends_NN2 in_PRP world_NN1 
military_AJ0 affairs_NN2 and_CJC the_AT0 new_AJ0 requirements_NN2 of_PRF 
China_NP0 's_POS development_NN1 ,_PUN we_PNP must_VM0 promote_VVI 
innovation_NN1 in_PRP military_AJ0 theory_NN1 ,_PUN technology_NN1 ,_PUN 
organization_NN1 and_CJC management_NN1 ._PUN 
We_PNP will_VM0 adjust_VVI and_CJC reform_VVI the_AT0 structure_NN1 ,_PUN 
staffing_NN1 ,_PUN policies_NN2 and_CJC institutions_NN2 of_PRF the_AT0 
armed_AJ0 forces_NN2 to_TO0 gradually_AV0 develop_VVI a_AT0 complete_AJ0 
set_NN1 of_PRF scientific_AJ0 modes_NN2 of_PRF organization_NN1 ,_PUN 
institutions_NN2 and_CJC ways_NN2 of_PRF operation_NN1 with_PRP Chinese_AJ0 
characteristics_NN2 and_CJC in_PRP conformity_NN1 with_PRP the_AT0 laws_NN2 
governing_VVG the_AT0 development_NN1 of_PRF modern_AJ0 armed_AJ0 forces_NN2 
._PUN 
We_PNP will_VM0 adjust_VVI and_CJC reform_VVI the_AT0 systems_NN2 of_PRF 
defense-related_AJ0 science_NN1 ,_PUN technology_NN1 and_CJC industry_NN1 
and_CJC of_PRF weapons_NN2 and_CJC equipment_NN1 procurement_NN1 ,_PUN and_CJC 
enhance_VVB our_DPS capacity_NN1 for_PRP independent_AJ0 innovation_NN1 in_PRP 
R_ZZ0 &D; of_PRF weapons_NN2 and_CJC equipment_NN1 with_PRP better_AJC 
quality_NN1 and_CJC cost-effectiveness_NN1 ._PUN 
We_PNP will_VM0 establish_VVI sound_NN1 systems_NN2 of_PRF weapons_NN2 and_CJC 
equipment_NN1 research_NN1 and_CJC manufacturing_NN1 ,_PUN military_AJ0 
personnel_NN2 training_NN1 and_CJC logistics_NN1 that_CJT integrate_VVB 
military_AJ0 with_PRP civilian_AJ0 purposes_NN2 and_CJC combine_VVB 
military_AJ0 efforts_NN2 with_PRP civilian_AJ0 support_NN1 ,_PUN build_VVB 
the_AT0 armed_AJ0 forces_NN2 through_PRP diligence_NN1 and_CJC thrift_NN1 
,_PUN and_CJC blaze_VVB a_AT0 path_NN1 of_PRF development_NN1 with_PRP 
Chinese_AJ0 characteristics_NN2 featuring_VVG military_AJ0 and_CJC 
civilian_AJ0 integration_NN1 ._PUN 
We_PNP will_VM0 enrich_VVI and_CJC develop_VVI military_AJ0 sciences_NN2 
by_PRP carefully_AV0 studying_VVG the_AT0 features_NN2 and_CJC laws_NN2 of_PRF 
building_NN1 and_CJC running_VVG the_AT0 armed_AJ0 forces_NN2 and_CJC the_AT0 
strategies_NN2 and_CJC tactics_NN2 for_PRP people_NN0 's_POS war_NN1 under_PRP 
the_AT0 new_AJ0 historical_AJ0 conditions_NN2 ._PUN 
We_PNP will_VM0 raise_VVI the_AT0 people_NN0 's_POS awareness_NN1 of_PRF 
national_AJ0 defense_NN1 ,_PUN strengthen_VVB national_AJ0 defense_NN1 
mobilization_NN1 by_PRP improving_VVG the_AT0 mobilization_NN1 system_NN1 
,_PUN and_CJC enhance_VVB the_AT0 quality_NN1 of_PRF the_AT0 reserves_NN2 
and_CJC the_AT0 militia_NN0 ._PUN 
We_PNP will_VM0 strengthen_VVI the_AT0 People_NN0 's_POS Armed_AJ0 Police_NN2 
so_CJS that_CJS it_PNP can_VM0 better_AV0 fulfill_VVI its_DPS duties_NN2 
of_PRF safeguarding_VVG national_AJ0 security_NN1 and_CJC social_AJ0 
stability_NN1 and_CJC ensuring_VVG that_CJT the_AT0 people_NN0 live_VVB 
and_CJC work_VVB in_PRP peace_NN1 ._PUN 
We_PNP must_VM0 ensure_VVI that_CJT the_AT0 government_NN1 and_CJC the_AT0 
people_NN0 support_VVB the_AT0 military_AJ0 and_CJC give_VVB preferential_AJ0 
treatment_NN1 to_PRP the_AT0 families_NN2 of_PRF servicemen_NN2 and_CJC 
martyrs_NN2 ,_PUN and_CJC that_CJT the_AT0 military_NN1 supports_VVZ the_AT0 
government_NN1 and_CJC cherishes_VVZ the_AT0 people.We_NN0 will_VM0 
energetically_AV0 encourage_VVI the_AT0 military_AJ0 and_CJC the_AT0 
people_NN0 to_TO0 work_VVI together_AV0 to_TO0 promote_VVI cultural_AJ0 
and_CJC ethical_AJ0 progress_NN1 ,_PUN and_CJC consolidate_VVI the_AT0 
solidarity_NN1 between_PRP the_AT0 military_AJ0 and_CJC the_AT0 government_NN1 
and_CJC between_PRP the_AT0 military_AJ0 and_CJC the_AT0 people_NN0 ._PUN 
Party_NN1 organizations_NN2 and_CJC governments_NN2 at_PRP all_DT0 levels_NN2 
and_CJC the_AT0 general_AJ0 public_NN1 will_VM0 ,_PUN as_CJS always_AV0 ,_PUN 
support_VVB efforts_NN2 to_TO0 strengthen_VVI national_AJ0 defense_NN1 and_CJC 
the_AT0 armed_AJ0 forces_NN2 ,_PUN and_CJC the_AT0 military_NN1 will_VM0 
continue_VVI to_TO0 contribute_VVI to_PRP economic_AJ0 and_CJC social_AJ0 
development_NN1 ._PUN 
X._NP0 Carrying_VVG Forward_AV0 the_AT0 Practice_NN1 of_PRF "_PUQ One_CRD 
Country_NN1 ,_PUN Two_CRD Systems_NN2 "_PUQ and_CJC Advancing_VVG the_AT0 
Great_AJ0 Cause_NN1 of_PRF Peaceful_AJ0 National_AJ0 Reunification_NN1 
Since_CJS the_AT0 return_NN1 of_PRF Hong_NP0 Kong_NP0 and_CJC Macao_NP0 to_PRP 
the_AT0 motherland_NN1 ,_PUN more_AV0 and_CJC more_DT0 experience_NN1 has_VHZ 
been_VBN gained_VVN in_PRP putting_VVG into_PRP practice_NN1 the_AT0 
principle_NN1 of_PRF "_PUQ one_CRD country_NN1 ,_PUN two_CRD systems_NN2 ._PUN 
"_PUQ 
The_AT0 principle_NN1 is_VBZ perfectly_AV0 correct_AJ0 and_CJC full_AJ0 of_PRF 
vigor_NN1 ._PUN 
To_TO0 realize_VVI China_NP0 's_POS peaceful_AJ0 reunification_NN1 on_PRP 
this_DT0 principle_NN1 accords_VVZ with_PRP the_AT0 fundamental_AJ0 
interests_NN2 of_PRF the_AT0 Chinese_AJ0 nation_NN1 ._PUN 
A_AT0 major_AJ0 task_NN1 the_AT0 Party_NN1 faces_VVZ in_PRP running_VVG 
the_AT0 country_NN1 in_PRP the_AT0 new_AJ0 circumstances_NN2 is_VBZ to_TO0 
ensure_VVI long-term_AJ0 prosperity_NN1 and_CJC stability_NN1 in_PRP Hong_NP0 
Kong_NP0 and_CJC Macao_NP0 ._PUN 
We_PNP will_VM0 unswervingly_AV0 implement_VVI the_AT0 principle_NN1 of_PRF 
"_PUQ one_CRD country_NN1 ,_PUN two_CRD systems_NN2 ,_PUN "_PUQ under_PRP 
which_DTQ Hong_NP0 Kong_NP0 people_NN0 administer_VVB Hong_NP0 Kong_NP0 
and_CJC Macao_NP0 people_NN0 administer_VVB Macao_NP0 with_PRP a_AT0 high_AJ0 
degree_NN1 of_PRF autonomy_NN1 ,_PUN and_CJC act_VVB in_PRP strict_AJ0 
accordance_NN1 with_PRP the_AT0 basic_AJ0 laws_NN2 of_PRF the_AT0 two_CRD 
special_AJ0 administrative_AJ0 regions.We_NN0 will_VM0 render_VVI full_AJ0 
support_NN1 to_PRP the_AT0 governments_NN2 of_PRF the_AT0 two_CRD regions_NN2 
in_PRP their_DPS administration_NN1 in_PRP accordance_PRP with_PRP the_AT0 
law_NN1 and_CJC in_PRP their_DPS efforts_NN2 to_TO0 promote_VVI economic_AJ0 
growth_NN1 ,_PUN improve_VVB people_NN0 's_POS lives_NN2 and_CJC advance_VVB 
democracy.We_NN0 encourage_VVB people_NN0 from_PRP all_DT0 walks_NN2 of_PRF 
life_NN1 in_PRP Hong_NP0 Kong_NP0 and_CJC Macao_NP0 to_TO0 work_VVI with_PRP 
one_CRD accord_NN1 to_TO0 promote_VVI social_AJ0 amity_NN1 under_PRP the_AT0 
banner_NN1 of_PRF love_NN1 for_PRP the_AT0 motherland_NN1 and_CJC devotion_NN1 
to_PRP their_DPS respective_AJ0 regions.We_NN0 will_VM0 increase_VVI 
exchanges_NN2 and_CJC cooperation_NN1 between_PRP the_AT0 mainland_NN1 and_CJC 
the_AT0 two_CRD regions_NN2 so_CJS that_CJS they_PNP can_VM0 draw_VVI on_PRP 
each_PNX other_PNX 's_POS strengths_NN2 and_CJC develop_VVB side_NN1 by_PRP 
side.We_NN0 will_VM0 actively_AV0 support_VVI the_AT0 two_CRD regions_NN2 
in_PRP their_DPS external_AJ0 exchanges_NN2 and_CJC firmly_AV0 oppose_VVB 
attempts_NN2 by_PRP any_DT0 external_AJ0 force_NN1 to_TO0 interfere_VVI in_PRP 
their_DPS affairs_NN2 ._PUN 
Our_DPS compatriots_NN2 in_PRP Hong_NP0 Kong_NP0 and_CJC Macao_NP0 ,_PUN 
without_PRP doubt_NN1 ,_PUN have_VHB the_AT0 wisdom_NN1 and_CJC ability_NN1 
to_TO0 successfully_AV0 administer_VVI and_CJC develop_VVI their_DPS 
regions.Both_NN0 regions_NN2 have_VHB played_VVN and_CJC will_VM0 continue_VVI 
to_TO0 play_VVI an_AT0 important_AJ0 role_NN1 in_PRP China_NP0 's_POS 
modernization_NN1 drive_NN1 ,_PUN and_CJC the_AT0 great_AJ0 motherland_NN1 
will_VM0 always_AV0 provide_VVI them_PNP with_PRP strong_AJ0 backing_NN1 
for_PRP their_DPS prosperity_NN1 and_CJC stability_NN1 ._PUN 
To_TO0 resolve_VVI the_AT0 Taiwan_NP0 question_NN1 and_CJC achieve_VVI 
complete_AJ0 national_AJ0 reunification_NN1 is_VBZ a_AT0 common_AJ0 
aspiration_NN1 of_PRF all_DT0 sons_NN2 and_CJC daughters_NN2 of_PRF the_AT0 
Chinese_AJ0 nation_NN1 ._PUN 
We_PNP will_VM0 uphold_VVI the_AT0 principle_NN1 of_PRF "_PUQ peaceful_AJ0 
reunification_NN1 and_CJC one_CRD country_NN1 ,_PUN two_CRD systems_NN2 "_PUQ 
and_CJC the_AT0 eight-point_AJ0 proposal_NN1 for_PRP developing_VVG the_AT0 
relations_NN2 between_PRP the_AT0 two_CRD sides_NN2 of_PRF the_AT0 Taiwan_NP0 
Straits_NN2 and_CJC advancing_VVG the_AT0 process_NN1 of_PRF peaceful_AJ0 
national_AJ0 reunification_NN1 in_PRP the_AT0 present_AJ0 stage.We_NN0 
will_VM0 never_AV0 waver_VVI in_PRP our_DPS commitment_NN1 to_PRP the_AT0 
one-China_AJ0 principle_NN1 ,_PUN never_AV0 abandon_VVB our_DPS efforts_NN2 
to_TO0 achieve_VVI peaceful_AJ0 reunification_NN1 ,_PUN never_AV0 change_VVB 
the_AT0 policy_NN1 of_PRF placing_VVG our_DPS hopes_NN2 on_PRP the_AT0 
people_NN0 in_PRP Taiwan_NP0 and_CJC never_AV0 compromise_VVB in_PRP our_DPS 
opposition_NN1 to_PRP the_AT0 secessionist_AJ0 activities_NN2 aimed_VVN at_PRP 
"_PUQ Taiwan_NP0 independence_NN1 ._PUN "_PUQ 
With_PRP a_AT0 firm_AJ0 grasp_NN1 of_PRF the_AT0 theme_NN1 of_PRF peaceful_AJ0 
development_NN1 of_PRF cross-Straits_NN2 relations_NN2 ,_PUN we_PNP will_VM0 
sincerely_AV0 work_VVI for_PRP the_AT0 well-being_NN1 of_PRF our_DPS 
compatriots_NN2 on_PRP both_DT0 sides_NN2 of_PRF the_AT0 Straits_NN2 and_CJC 
for_PRP peace_NN1 in_PRP the_AT0 Taiwan_NP0 Straits_NN2 region_NN1 ,_PUN 
and_CJC safeguard_VVB China_NP0 's_POS sovereignty_NN1 and_CJC territorial_AJ0 
integrity_NN1 and_CJC the_AT0 fundamental_AJ0 interests_NN2 of_PRF the_AT0 
Chinese_AJ0 nation_NN1 ._PUN 
Upholding_VVG the_AT0 one-China_AJ0 principle_NN1 constitutes_VVZ the_AT0 
political_AJ0 basis_NN1 for_PRP peaceful_AJ0 development_NN1 of_PRF 
cross-Straits_NN2 relations_NN2 ._PUN 
Although_CJS the_AT0 mainland_NN1 and_CJC Taiwan_NP0 are_VBB yet_AV0 to_TO0 
be_VBI reunified_VVN ,_PUN the_AT0 fact_NN1 that_CJT they_PNP belong_VVB 
to_PRP one_CRD and_CJC the_AT0 same_DT0 China_NP0 has_VHZ never_AV0 
changed_VVN ._PUN 
China_NP0 is_VBZ the_AT0 common_AJ0 homeland_NN1 for_PRP the_AT0 
compatriots_NN2 on_PRP both_DT0 sides_NN2 of_PRF the_AT0 Straits_NN2 ,_PUN 
who_PNQ have_VHB every_AT0 reason_NN1 to_TO0 join_VVI hands_NN2 to_TO0 
safeguard_VVI and_CJC develop_VVI this_DT0 homeland_NN1 ._PUN 
We_PNP are_VBB ready_AJ0 to_TO0 conduct_VVI exchanges_NN2 ,_PUN dialogue_NN1 
,_PUN consultations_NN2 and_CJC negotiations_NN2 with_PRP any_DT0 
political_AJ0 party_NN1 in_PRP Taiwan_NP0 on_PRP any_DT0 issue_NN1 as_CJS 
long_CJS as_CJS it_PNP recognizes_VVZ that_CJT both_DT0 sides_NN2 of_PRF 
the_AT0 Straits_NN2 belong_VVB to_PRP one_CRD and_CJC the_AT0 same_DT0 
China_NN1 ._PUN 
Here_AV0 we_PNP would_VM0 like_VVI to_TO0 make_VVI a_AT0 solemn_AJ0 appeal_NN1 
:_PUN On_PRP the_AT0 basis_NN1 of_PRF the_AT0 one-China_AJ0 principle_NN1 
,_PUN let_VVB us_PNP discuss_VVI a_AT0 formal_AJ0 end_NN1 to_PRP the_AT0 
state_NN1 of_PRF hostility_NN1 between_PRP the_AT0 two_CRD sides_NN2 ,_PUN 
reach_VVB a_AT0 peace_NN1 agreement_NN1 ,_PUN construct_VVB a_AT0 
framework_NN1 for_PRP peaceful_AJ0 development_NN1 of_PRF cross-Straits_NN2 
relations_NN2 ,_PUN and_CJC thus_AV0 usher_VVB in_PRP a_AT0 new_AJ0 phase_NN1 
of_PRF peaceful_AJ0 development_NN1 ._PUN 
The_AT0 1.3_CRD billion_CRD people_NN0 on_PRP the_AT0 mainland_NN1 and_CJC 
the_AT0 23_CRD million_CRD people_NN0 in_PRP Taiwan_NP0 are_VBB of_PRF the_AT0 
same_DT0 blood_NN1 and_CJC share_VVB a_AT0 common_AJ0 destiny_NN1 ._PUN 
We_PNP will_VM0 make_VVI every_AT0 effort_NN1 to_TO0 achieve_VVI anything_PNI 
that_CJT serves_VVZ the_AT0 interests_NN2 of_PRF our_DPS Taiwan_NP0 
compatriots_NN2 ,_PUN contributes_VVZ to_PRP the_AT0 maintenance_NN1 of_PRF 
peace_NN1 in_PRP the_AT0 Taiwan_NP0 Straits_NN2 region_NN1 ,_PUN and_CJC 
facilitates_VVZ peaceful_AJ0 national_AJ0 reunification_NN1 ._PUN 
We_PNP understand_VVB ,_PUN trust_NN1 and_CJC care_VVB about_PRP our_DPS 
compatriots_NN2 in_PRP Taiwan_NP0 ,_PUN and_CJC we_PNP will_VM0 ,_PUN 
therefore_AV0 ,_PUN continue_VVI to_TO0 implement_VVI and_CJC enrich_VVI 
the_AT0 policies_NN2 and_CJC measures_NN2 that_CJT benefit_VVB them_PNP ,_PUN 
protect_VVB their_DPS legitimate_AJ0 rights_NN2 and_CJC interests_NN2 in_PRP 
accordance_PRP with_PRP the_AT0 law_NN1 ,_PUN and_CJC support_VVB economic_AJ0 
development_NN1 on_PRP the_AT0 west_NN1 shore_NN1 of_PRF the_AT0 Straits_NN2 
in_PRP Fujian_AJ0 Province_NN1 and_CJC in_PRP other_AJ0 areas_NN2 where_AVQ 
Taiwan_NP0 investment_NN1 is_VBZ concentrated_VVN ._PUN 
The_AT0 compatriots_NN2 on_PRP both_DT0 sides_NN2 of_PRF the_AT0 Straits_NN2 
need_VVB to_TO0 increase_VVI contacts_NN2 ,_PUN strengthen_VVB economic_AJ0 
and_CJC cultural_AJ0 exchanges_NN2 in_PRP more_DT0 areas_NN2 and_CJC at_PRP 
higher_AJC levels_NN2 and_CJC push_VVB for_PRP the_AT0 resumption_NN1 of_PRF 
direct_AJ0 links_NN2 of_PRF mail_NN1 ,_PUN transport_NN1 and_CJC trade_NN1 
,_PUN so_CJS that_CJS they_PNP will_VM0 develop_VVI greater_AJC empathy_NN1 
and_CJC closer_AJC cooperation_NN1 and_CJC work_VVB together_AV0 for_PRP 
the_AT0 great_AJ0 rejuvenation_NN1 of_PRF the_AT0 Chinese_AJ0 nation_NN1 ._PUN 
At_AV0 present_AV0 ,_PUN the_AT0 forces_NN2 for_PRP "_PUQ Taiwan_NP0 
independence_NN1 "_PUQ are_VBB stepping_VVG up_AVP their_DPS secessionist_AJ0 
activities_NN2 ,_PUN seriously_AV0 jeopardizing_VVG the_AT0 peaceful_AJ0 
development_NN1 of_PRF cross-Straits_NN2 relations_NN2 ._PUN 
The_AT0 compatriots_NN2 on_PRP both_DT0 sides_NN2 need_VVB to_TO0 work_VVI 
together_AV0 to_TO0 oppose_VVI and_CJC contain_VVI such_DT0 activities_NN2 
._PUN 
China_NP0 's_POS sovereignty_NN1 and_CJC territorial_AJ0 integrity_NN1 
brook_VVB no_AT0 division_NN1 ,_PUN and_CJC any_DT0 matter_NN1 in_PRP this_DT0 
regard_NN1 must_VM0 be_VBI decided_VVN by_PRP the_AT0 entire_AJ0 Chinese_AJ0 
people_NN0 including_PRP our_DPS Taiwan_NP0 compatriots_NN2 ._PUN 
We_PNP are_VBB willing_AJ0 to_TO0 make_VVI every_AT0 effort_NN1 with_PRP 
the_AT0 utmost_AJ0 sincerity_NN1 to_TO0 achieve_VVI peaceful_AJ0 
reunification_NN1 of_PRF the_AT0 two_CRD sides_NN2 ,_PUN and_CJC will_VM0 
never_AV0 allow_VVI anyone_PNI to_TO0 separate_VVI Taiwan_NP0 from_PRP the_AT0 
motherland_NN1 in_PRP any_DT0 name_NN1 or_CJC by_PRP any_DT0 means_NN0 ._PUN 
The_AT0 two_CRD sides_NN2 of_PRF the_AT0 Straits_NN2 are_VBB bound_VVN to_TO0 
be_VBI reunified_VVN in_PRP the_AT0 course_NN1 of_PRF the_AT0 great_AJ0 
rejuvenation_NN1 of_PRF the_AT0 Chinese_AJ0 nation_NN1 ._PUN 
With_PRP close_AJ0 solidarity_NN1 and_CJC concerted_AJ0 efforts_NN2 of_PRF 
all_DT0 Chinese_AJ0 people_NN0 at_PRP home_NN1 and_CJC overseas_AV0 ,_PUN 
the_AT0 complete_AJ0 reunification_NN1 of_PRF the_AT0 motherland_NN1 will_VM0 
surely_AV0 be_VBI achieved_VVN ._PUN 
XI_NN1 ._PUN 
Unswervingly_AV0 Following_VVG the_AT0 Path_NN1 of_PRF Peaceful_AJ0 
Development_NN1 The_AT0 world_NN1 today_AV0 is_VBZ undergoing_VVG 
tremendous_AJ0 changes_NN2 and_CJC adjustments_NN2 ._PUN 
Peace_NN1 and_CJC development_NN1 remain_VVB the_AT0 main_AJ0 themes_NN2 
of_PRF the_AT0 present_AJ0 era_NN1 ,_PUN and_CJC pursuit_NN1 of_PRF peace_NN1 
,_PUN development_NN1 and_CJC cooperation_NN1 has_VHZ become_VVN an_AT0 
irresistible_AJ0 trend_NN1 of_PRF the_AT0 times_NN2 ._PUN 
The_AT0 progress_NN1 toward_PRP a_AT0 multipolar_AJ0 world_NN1 is_VBZ 
irreversible_AJ0 ,_PUN economic_AJ0 globalization_NN1 is_VBZ developing_VVG 
in_PRP depth_NN1 ,_PUN and_CJC the_AT0 scientific_AJ0 and_CJC 
technological_AJ0 revolution_NN1 is_VBZ gathering_VVG momentum.Global_NN0 
and_CJC regional_AJ0 cooperation_NN1 is_VBZ in_PRP full_AJ0 swing_NN1 ,_PUN 
and_CJC countries_NN2 are_VBB increasingly_AV0 interdependent.The_NN0 
international_AJ0 balance_NN1 of_PRF power_NN1 is_VBZ changing_VVG in_PRP 
favor_PRP of_PRP the_AT0 maintenance_NN1 of_PRF world_NN1 peace_NN1 ,_PUN 
and_CJC the_AT0 overall_AJ0 international_AJ0 situation_NN1 is_VBZ stable_AJ0 
._PUN 
At_PRP the_AT0 same_DT0 time_NN1 ,_PUN the_AT0 world_NN1 remains_VVZ far_AV0 
from_AV0 tranquil_AJ0 ._PUN 
Hegemonism_NN1 and_CJC power_NN1 politics_NN1 still_AV0 exist_VVB ,_PUN 
local_AJ0 conflicts_NN2 and_CJC hotspot_VVB issues_NN2 keep_VVB emerging_AJ0 
,_PUN imbalances_NN2 in_PRP the_AT0 world_NN1 economy_NN1 are_VBB 
worsening_AJ0 ,_PUN the_AT0 North-South_NN1 gap_NN1 is_VBZ widening_AJ0 ,_PUN 
and_CJC traditional_AJ0 and_CJC nontraditional_AJ0 threats_NN2 to_PRP 
security_NN1 are_VBB intertwined.All_NN0 this_DT0 poses_VVZ difficulties_NN2 
and_CJC challenges_NN2 to_PRP world_NN1 peace_NN1 and_CJC development_NN1 
._PUN 
Sharing_VVG opportunities_NN2 for_PRP development_NN1 and_CJC rising_VVG 
to_PRP challenges_NN2 together_AV0 so_AV0 as_AV0 to_TO0 further_AV0 the_AT0 
noble_AJ0 cause_NN1 of_PRF peace_NN1 and_CJC development_NN1 of_PRF 
humanity_NN1 bear_NN1 on_PRP the_AT0 fundamental_AJ0 interests_NN2 of_PRF 
the_AT0 people_NN0 of_PRF all_DT0 countries_NN2 and_CJC meet_VVB their_DPS 
common_AJ0 aspirations_NN2 ._PUN 
We_PNP maintain_VVB that_CJT the_AT0 people_NN0 of_PRF all_DT0 countries_NN2 
should_VM0 join_VVI hands_NN2 and_CJC strive_VVI to_TO0 build_VVI a_AT0 
harmonious_AJ0 world_NN1 of_PRF lasting_AJ0 peace_NN1 and_CJC common_AJ0 
prosperity_NN1 ._PUN 
To_PRP this_DT0 end_NN1 ,_PUN all_DT0 countries_NN2 should_VM0 uphold_VVI 
the_AT0 purposes_NN2 and_CJC principles_NN2 of_PRF the_AT0 United_AJ0 
Nations_NN2 Charter_NN1 ,_PUN observe_VVB international_AJ0 law_NN1 and_CJC 
universally_AV0 recognized_VVN norms_NN2 of_PRF international_AJ0 
relations_NN2 ,_PUN and_CJC promote_VVB democracy_NN1 ,_PUN harmony_NN1 ,_PUN 
collaboration_NN1 and_CJC win-win_AJ0 solutions_NN2 in_PRP international_AJ0 
relations_NN2 ._PUN 
Politically_AV0 ,_PUN all_DT0 countries_NN2 should_VM0 respect_VVI each_PNX 
other_PNX and_CJC conduct_VVB consultations_NN2 on_PRP an_AT0 equal_AJ0 
footing_NN1 in_PRP a_AT0 common_AJ0 endeavor_NN1 to_TO0 promote_VVI 
democracy_NN1 in_PRP international_AJ0 relations.Economically_NN0 ,_PUN 
they_PNP should_VM0 cooperate_VVI with_PRP each_PNX other_PNX ,_PUN draw_VVB 
on_PRP each_PNX other_PNX 's_POS strengths_NN2 and_CJC work_VVB together_AV0 
to_TO0 advance_VVI economic_AJ0 globalization_NN1 in_PRP the_AT0 direction_NN1 
of_PRF balanced_AJ0 development_NN1 ,_PUN shared_AJ0 benefits_NN2 and_CJC 
win-win_AJ0 progress.Culturally_NN0 ,_PUN they_PNP should_VM0 learn_VVI 
from_PRP each_PNX other_PNX in_PRP the_AT0 spirit_NN1 of_PRF seeking_VVG 
common_AJ0 ground_NN1 while_CJS shelving_VVG differences_NN2 ,_PUN respect_VVB 
the_AT0 diversity_NN1 of_PRF the_AT0 world_NN1 ,_PUN and_CJC make_VVB 
joint_AJ0 efforts_NN2 to_TO0 advance_VVI human_AJ0 civilization.In_NN0 the_AT0 
area_NN1 of_PRF security_NN1 ,_PUN they_PNP should_VM0 trust_VVI each_PNX 
other_PNX ,_PUN strengthen_VVB cooperation_NN1 ,_PUN settle_VVB 
international_AJ0 disputes_NN2 by_PRP peaceful_AJ0 means_NN0 rather_PRP 
than_PRP by_PRP war_NN1 ,_PUN and_CJC work_VVB together_AV0 to_TO0 
safeguard_VVI peace_NN1 and_CJC stability_NN1 in_PRP the_AT0 world.On_NN0 
environmental_AJ0 issues_NN2 ,_PUN they_PNP should_VM0 assist_VVI and_CJC 
cooperate_VVI with_PRP each_PNX other_PNX in_PRP conservation_AJ0 efforts_NN2 
to_TO0 take_VVI good_AJ0 care_NN1 of_PRF the_AT0 Earth_NN1 ,_PUN the_AT0 
only_AJ0 home_NN1 of_PRF human_AJ0 beings_NN2 ._PUN 
Historic_AJ0 changes_NN2 have_VHB occurred_VVN in_PRP the_AT0 relations_NN2 
between_PRP contemporary_AJ0 China_NP0 and_CJC the_AT0 rest_NN1 of_PRF the_AT0 
world_NN1 ,_PUN resulting_VVG in_PRP ever_AV0 closer_AJC interconnection_NN1 
between_PRP China_NP0 's_POS future_NN1 and_CJC destiny_NN1 and_CJC those_DT0 
of_PRF the_AT0 world_NN1 ._PUN 
Whatever_DTQ changes_NN2 take_VVB place_NN1 in_PRP the_AT0 international_AJ0 
situation_NN1 ,_PUN the_AT0 Chinese_AJ0 government_NN1 and_CJC people_NN0 
will_VM0 always_AV0 hold_VVI high_AV0 the_AT0 banner_NN1 of_PRF peace_NN1 
,_PUN development_NN1 and_CJC cooperation_NN1 ,_PUN pursue_VVB an_AT0 
independent_AJ0 foreign_AJ0 policy_NN1 of_PRF peace_NN1 ,_PUN safeguard_VVB 
China_NP0 's_POS interests_NN2 in_PRP terms_PRP of_PRP sovereignty_NN1 ,_PUN 
security_NN1 and_CJC development_NN1 ,_PUN and_CJC uphold_VVB its_DPS 
foreign_AJ0 policy_NN1 purposes_NN2 of_PRF maintaining_VVG world_NN1 peace_NN1 
and_CJC promoting_VVG common_AJ0 development_NN1 ._PUN 
China_NP0 will_VM0 unswervingly_AV0 follow_VVI the_AT0 path_NN1 of_PRF 
peaceful_AJ0 development_NN1 ._PUN 
This_DT0 is_VBZ a_AT0 strategic_AJ0 choice_NN1 the_AT0 Chinese_AJ0 
government_NN1 and_CJC people_NN0 have_VHB made_VVN in_PRP light_PRP of_PRP 
the_AT0 development_NN1 trend_NN1 of_PRF the_AT0 times_NN2 and_CJC their_DPS 
own_DT0 fundamental_AJ0 interests_NN2 ._PUN 
The_AT0 Chinese_AJ0 nation_NN1 is_VBZ a_AT0 peace-loving_AJ0 people_NN0 ,_PUN 
and_CJC China_NP0 is_VBZ always_AV0 a_AT0 staunch_AJ0 force_NN1 
safeguarding_VVG world_NN1 peace_NN1 ._PUN 
We_PNP are_VBB committed_VVN to_PRP combining_VVG the_AT0 interests_NN2 of_PRF 
the_AT0 Chinese_AJ0 people_NN0 with_PRP the_AT0 common_AJ0 interests_NN2 
of_PRF the_AT0 people_NN0 of_PRF other_AJ0 countries_NN2 ,_PUN and_CJC 
always_AV0 stand_VVB for_PRP fairness_NN1 and_CJC justice_NN1 ._PUN 
We_PNP maintain_VVB that_CJT all_DT0 countries_NN2 ,_PUN big_AJ0 and_CJC 
small_AJ0 ,_PUN strong_AJ0 and_CJC weak_AJ0 ,_PUN rich_AJ0 and_CJC poor_AJ0 
,_PUN are_VBB equal.We_NN0 respect_NN1 the_AT0 right_NN1 of_PRF the_AT0 
people_NN0 of_PRF all_DT0 countries_NN2 to_TO0 independently_AV0 choose_VVI 
their_DPS own_DT0 development_NN1 path.We_NN0 will_VM0 never_AV0 interfere_VVI 
in_PRP the_AT0 internal_AJ0 affairs_NN2 of_PRF other_AJ0 countries_NN2 or_CJC 
impose_VVB our_DPS own_DT0 will_NN1 on_PRP them_PNP ._PUN 
China_NP0 works_VVZ for_PRP peaceful_AJ0 settlement_NN1 of_PRF 
international_AJ0 disputes_NN2 and_CJC hotspot_VVB issues_NN2 ,_PUN 
promotes_VVZ international_AJ0 and_CJC regional_AJ0 security_NN1 
cooperation_NN1 ,_PUN and_CJC opposes_VVZ terrorism_NN1 in_PRP any_DT0 
form_NN1 ._PUN 
China_NP0 follows_VVZ a_AT0 national_AJ0 defense_NN1 policy_NN1 that_CJT 
is_VBZ defensive_AJ0 in_PRP nature_NN1 ,_PUN and_CJC it_PNP does_VDZ not_XX0 
engage_VVI in_PRP arms_NN2 race_NN1 or_CJC pose_VVB a_AT0 military_AJ0 
threat_NN1 to_PRP any_DT0 other_AJ0 country_NN1 ._PUN 
China_NP0 opposes_VVZ all_DT0 forms_NN2 of_PRF hegemonism_NN1 and_CJC 
power_NN1 politics_NN1 and_CJC will_VM0 never_AV0 seek_VVI hegemony_NN1 or_CJC 
engage_VVB in_PRP expansion_NN1 ._PUN 
China_NP0 will_VM0 unswervingly_AV0 follow_VVI a_AT0 win-win_AJ0 strategy_NN1 
of_PRF opening_VVG up_AVP ._PUN 
We_PNP will_VM0 continue_VVI to_TO0 contribute_VVI to_PRP regional_AJ0 and_CJC 
global_AJ0 development_NN1 through_PRP our_DPS own_DT0 development_NN1 ,_PUN 
and_CJC expand_VVB the_AT0 areas_NN2 where_CJS our_DPS interests_NN2 meet_VVB 
with_PRP those_DT0 of_PRF various_AJ0 sides.While_NN0 securing_VVG our_DPS 
own_DT0 development_NN1 ,_PUN we_PNP will_VM0 accommodate_VVI the_AT0 
legitimate_AJ0 concerns_NN2 of_PRF other_AJ0 countries_NN2 ,_PUN 
especially_AV0 other_AJ0 developing_AJ0 countries_NN2 ._PUN 
We_PNP will_VM0 increase_VVI market_NN1 access_NN1 in_PRP accordance_PRP 
with_PRP internationally_AV0 recognized_VVN economic_AJ0 and_CJC trade_NN1 
rules_NN2 ,_PUN and_CJC protect_VVB the_AT0 rights_NN2 and_CJC interests_NN2 
of_PRF our_DPS partners_NN2 in_PRP accordance_PRP with_PRP the_AT0 law_NN1 
._PUN 
We_PNP support_VVB international_AJ0 efforts_NN2 to_TO0 help_VVI 
developing_AJ0 countries_NN2 enhance_VVB their_DPS capacity_NN1 for_PRP 
independent_AJ0 development_NN1 and_CJC improve_VVB the_AT0 lives_NN2 of_PRF 
their_DPS people_NN0 ,_PUN so_AV0 as_AV0 to_TO0 narrow_VVI the_AT0 
North-South_NN1 gap_NN1 ._PUN 
We_PNP support_VVB efforts_NN2 to_TO0 improve_VVI international_AJ0 trade_NN1 
and_CJC financial_AJ0 systems_NN2 ,_PUN advance_VVB the_AT0 liberalization_NN1 
and_CJC facilitation_NN1 of_PRF trade_NN1 and_CJC investment_NN1 ,_PUN and_CJC 
properly_AV0 resolve_VVB economic_AJ0 and_CJC trade_NN1 frictions_NN2 
through_PRP consultation_NN1 and_CJC collaboration_NN1 ._PUN 
China_NP0 will_VM0 never_AV0 seek_VVI benefits_NN2 for_PRP itself_PNX at_PRP 
the_AT0 expense_NN1 of_PRF other_AJ0 countries_NN2 or_CJC shift_VVB its_DPS 
troubles_NN2 onto_PRP others_NN2 ._PUN 
China_NP0 is_VBZ committed_VVN to_PRP developing_AJ0 friendship_NN1 and_CJC 
cooperation_NN1 with_PRP all_DT0 other_AJ0 countries_NN2 on_PRP the_AT0 
basis_NN1 of_PRF the_AT0 Five_CRD Principles_NN2 of_PRF Peaceful_AJ0 
Coexistence_NN1 ._PUN 
For_PRP developed_AJ0 countries_NN2 ,_PUN we_PNP will_VM0 continue_VVI to_TO0 
strengthen_VVI strategic_AJ0 dialogue_NN1 ,_PUN enhance_VVB mutual_AJ0 
trust_NN1 ,_PUN deepen_VVB cooperation_NN1 and_CJC properly_AV0 manage_VVB 
differences_NN2 to_TO0 promote_VVI long-term_AJ0 ,_PUN stable_AJ0 and_CJC 
sound_NN1 development_NN1 of_PRF bilateral_AJ0 relations_NN2 ._PUN 
For_PRP our_DPS neighboring_AJ0 countries_NN2 ,_PUN we_PNP will_VM0 
continue_VVI to_TO0 follow_VVI the_AT0 foreign_AJ0 policy_NN1 of_PRF 
friendship_NN1 and_CJC partnership_NN1 ,_PUN strengthen_VVB 
good-neighborly_AJ0 relations_NN2 and_CJC practical_AJ0 cooperation_NN1 
with_PRP them_PNP ,_PUN and_CJC energetically_AV0 engage_VVB in_PRP 
regional_AJ0 cooperation_NN1 in_PRP order_NN1 to_TO0 jointly_AV0 create_VVI 
a_AT0 peaceful_AJ0 ,_PUN stable_AJ0 regional_AJ0 environment_NN1 featuring_VVG 
equality_NN1 ,_PUN mutual_AJ0 trust_NN1 and_CJC win-win_AJ0 cooperation_NN1 
._PUN 
For_PRP other_AJ0 developing_AJ0 countries_NN2 ,_PUN we_PNP will_VM0 
continue_VVI to_TO0 increase_VVI solidarity_NN1 and_CJC cooperation_NN1 
with_PRP them_PNP ,_PUN cement_VVI traditional_AJ0 friendship_NN1 ,_PUN 
expand_VVB practical_AJ0 cooperation_NN1 ,_PUN provide_VVB assistance_NN1 
to_PRP them_PNP within_PRP our_DPS ability_NN1 ,_PUN and_CJC uphold_VVB 
the_AT0 legitimate_AJ0 demands_NN2 and_CJC common_AJ0 interests_NN2 of_PRF 
developing_AJ0 countries_NN2 ._PUN 
We_PNP will_VM0 continue_VVI to_TO0 take_VVI an_AT0 active_AJ0 part_NN1 in_PRP 
multilateral_AJ0 affairs_NN2 ,_PUN assume_VVB our_DPS due_AJ0 
international_AJ0 obligations_NN2 ,_PUN play_VVB a_AT0 constructive_AJ0 
role_NN1 ,_PUN and_CJC work_VVB to_TO0 make_VVI the_AT0 international_AJ0 
order_NN1 fairer_AJC and_CJC more_AV0 equitable_AJ0 ._PUN 
We_PNP will_VM0 also_AV0 continue_VVI to_TO0 conduct_VVI exchanges_NN2 and_CJC 
cooperation_NN1 with_PRP the_AT0 political_AJ0 parties_NN2 and_CJC 
organizations_NN2 of_PRF other_AJ0 countries_NN2 ,_PUN and_CJC strengthen_VVB 
the_AT0 external_AJ0 exchanges_NN2 of_PRF people_NN0 's_POS congresses_NN2 
,_PUN CPPCC_NP0 committees_NN2 ,_PUN the_AT0 armed_AJ0 forces_NN2 ,_PUN 
localities_NN2 and_CJC people_NN0 's_POS organizations_NN2 to_TO0 enhance_VVI 
mutual_AJ0 understanding_NN1 and_CJC friendship_NN1 between_PRP the_AT0 
Chinese_AJ0 people_NN0 and_CJC the_AT0 people_NN0 of_PRF other_AJ0 
countries_NN2 ._PUN 
China_NP0 can_VM0 not_XX0 develop_VVI in_PRP isolation_NN1 from_PRP the_AT0 
rest_NN1 of_PRF the_AT0 world_NN1 ,_PUN nor_CJC can_VVB the_AT0 world_NN1 
enjoy_VVI prosperity_NN1 and_CJC stability_NN1 without_PRP China_NP0 ._PUN 
The_AT0 Chinese_AJ0 people_NN0 will_VM0 continue_VVI to_TO0 work_VVI 
tirelessly_AV0 with_PRP the_AT0 people_NN0 of_PRF other_AJ0 countries_NN2 
to_TO0 bring_VVI about_AVP a_AT0 better_AJC future_NN1 for_PRP humanity_NN1 
._PUN 
XII_CRD ._PUN 
Comprehensively_AV0 Carrying_VVG Forward_AV0 the_AT0 Great_AJ0 New_AJ0 
Undertaking_NN1 to_TO0 Build_VVB the_AT0 Party_NN1 in_PRP a_AT0 Spirit_NN1 
of_PRF Reform_NN1 and_CJC Innovation_NN1 Socialism_NN1 with_PRP Chinese_AJ0 
characteristics_NN2 is_VBZ a_AT0 cause_NN1 that_CJT demands_VVZ reform_NN1 
and_CJC innovation_NN1 ._PUN 
To_TO0 stand_VVI in_PRP the_AT0 forefront_NN1 of_PRF the_AT0 times_NN2 and_CJC 
lead_VVB the_AT0 people_NN0 in_PRP opening_VVG up_AVP new_AJ0 prospects_NN2 
for_PRP the_AT0 development_NN1 of_PRF the_AT0 cause_NN1 ,_PUN the_AT0 
Party_NN1 must_VM0 improve_VVI itself_PNX in_PRP a_AT0 spirit_NN1 of_PRF 
reform_NN1 and_CJC innovation_NN1 and_CJC stay_VVB as_PRP the_AT0 firm_AJ0 
core_NN1 of_PRF leadership_NN1 for_PRP this_DT0 cause_NN1 ._PUN 
The_AT0 Party_NN1 was_VBD founded_VVN 86_CRD years_NN2 ago_AV0 ,_PUN it_PNP 
has_VHZ governed_VVN the_AT0 country_NN1 for_PRP 58_CRD years_NN2 ,_PUN 
and_CJC its_DPS current_AJ0 membership_NN1 totals_VVZ more_DT0 than_CJS 70_CRD 
million.Therefore_NN0 ,_PUN the_AT0 Party_NN1 's_POS task_NN1 to_TO0 build_VVI 
itself_PNX has_VHZ become_VVN more_AV0 arduous_AJ0 than_CJS ever_AV0 
before_AV0 ._PUN 
The_AT0 reform_NN1 and_CJC opening_VVG up_AVP led_VVN by_PRP the_AT0 Party_NN1 
have_VHB injected_VVN tremendous_AJ0 vigor_NN1 into_PRP the_AT0 Party_NN1 
,_PUN but_CJC they_PNP have_VHB also_AV0 exposed_VVN it_PNP to_PRP many_DT0 
unprecedented_AJ0 tasks_NN2 and_CJC tests_NN2 ._PUN 
Developments_NN2 and_CJC changes_NN2 in_PRP the_AT0 global_AJ0 ,_PUN 
national_AJ0 and_CJC intra-Party_AJ0 conditions_NN2 make_VVB it_PNP both_AV0 
vital_AJ0 and_CJC urgent_AJ0 for_PRP us_PNP to_TO0 strengthen_VVI Party_NN1 
building_NN1 in_PRP a_AT0 spirit_NN1 of_PRF reform_NN1 and_CJC innovation_NN1 
._PUN 
To_TO0 achieve_VVI the_AT0 main_AJ0 objectives_NN2 of_PRF strengthening_VVG 
the_AT0 Party_NN1 's_POS governance_NN1 capability_NN1 and_CJC vanguard_NN1 
nature_NN1 ,_PUN we_PNP must_VM0 ensure_VVI that_CJT the_AT0 Party_NN1 
exercises_VVZ self-discipline_AJ0 and_CJC is_VBZ strict_AJ0 with_PRP its_DPS 
members_NN2 ,_PUN and_CJC work_VVB to_TO0 fulfill_VVI the_AT0 requirement_NN1 
for_PRP serving_VVG the_AT0 people_NN0 and_CJC being_VBG pragmatic_AJ0 and_CJC 
incorruptible.We_NN0 must_VM0 strengthen_VVI Party_NN1 building_NN1 in_PRP 
all_DT0 respects_NN2 ._PUN 
Ideologically_AV0 ,_PUN we_PNP will_VM0 focus_VVI on_PRP fortifying_VVG 
the_AT0 convictions_NN2 of_PRF Party_NN1 members.Organizationally_NN0 ,_PUN 
we_PNP will_VM0 put_VVI emphasis_NN1 on_PRP bringing_VVG up_AVP Party_NN1 
members_NN2 and_CJC cadres_NN2 of_PRF quality.In_NN0 improving_VVG the_AT0 
Party_NN1 's_POS style_NN1 of_PRF work_NN1 ,_PUN we_PNP will_VM0 stress_VVI 
the_AT0 maintenance_NN1 of_PRF its_DPS close_AJ0 ties_NN2 with_PRP the_AT0 
people.Institutionally_NN0 ,_PUN we_PNP will_VM0 emphasize_VVI improving_AJ0 
democratic_AJ0 centralism.In_NN0 enhancing_VVG the_AT0 Party_NN1 's_POS 
capacity_NN1 to_TO0 fight_VVI corruption_NN1 and_CJC uphold_VVI integrity_NN1 
,_PUN we_PNP will_VM0 focus_VVI on_PRP improving_VVG the_AT0 institutions_NN2 
for_PRP punishing_VVG and_CJC preventing_VVG corruption.All_NN0 this_DT0 
will_VM0 enable_VVI the_AT0 Party_NN1 to_TO0 remain_VVI a_AT0 ruling_AJ0 
Marxist_AJ0 party_NN1 that_CJT is_VBZ built_VVN for_PRP public_AJ0 
interests_NN2 and_CJC exercises_VVZ governance_NN1 for_PRP the_AT0 people_NN0 
;_PUN a_AT0 party_NN1 that_CJT is_VBZ realistic_AJ0 ,_PUN pragmatic_AJ0 
and_CJC committed_VVN to_TO0 reform_VVI and_CJC innovation_NN1 ;_PUN a_AT0 
party_NN1 that_CJT is_VBZ hardworking_AJ0 and_CJC clean_AJ0 ;_PUN and_CJC 
a_AT0 party_NN1 that_CJT is_VBZ full_AJ0 of_PRF vigor_NN1 and_CJC enjoys_VVZ 
solidarity_NN1 and_CJC harmony_NN1 ._PUN 
1_CRD ._PUN 
Thoroughly_AV0 study_VVB and_CJC apply_VVB the_AT0 system_NN1 of_PRF 
theories_NN2 of_PRF socialism_NN1 with_PRP Chinese_AJ0 characteristics_NN2 
and_CJC focus_VVB on_PRP arming_VVG the_AT0 whole_AJ0 Party_NN1 with_PRP 
the_AT0 latest_AJS achievements_NN2 in_PRP adapting_VVG Marxism_NN1 to_PRP 
Chinese_AJ0 conditions_NN2 ._PUN 
Ideological_AJ0 and_CJC theoretical_AJ0 development_NN1 is_VBZ of_PRF 
fundamental_AJ0 importance_NN1 to_PRP Party_NN1 building_NN1 ,_PUN and_CJC 
the_AT0 Party_NN1 's_POS innovation_NN1 in_PRP theory_NN1 guides_NN2 
innovation_NN1 in_PRP all_DT0 other_AJ0 areas_NN2 ._PUN 
To_TO0 build_VVI a_AT0 party_NN1 committed_VVN to_PRP learning_NN1 ,_PUN 
we_PNP need_VVB to_TO0 thoroughly_AV0 study_VVI Marxism-Leninism_NP0 ,_PUN 
Mao_NP0 Zedong_NP0 Thought_VVD ,_PUN Deng_NP0 Xiaoping_NP0 Theory_NN1 and_CJC 
the_AT0 important_AJ0 thought_NN1 of_PRF Three_CRD Represents_VVZ and_CJC 
launch_VVB a_AT0 Party-wide_AJ0 campaign_NN1 to_TO0 intensively_AV0 study_VVI 
and_CJC apply_VVI the_AT0 Scientific_AJ0 Outlook_NN1 on_PRP Development_NN1 
in_PRP light_PRP of_PRP the_AT0 dynamic_AJ0 practices_NN2 of_PRF reform_NN1 
,_PUN opening_VVG up_AVP and_CJC modernization.We_NN0 must_VM0 follow_VVI 
the_AT0 developing_AJ0 Marxism_NN1 as_CJS our_DPS guide_NN1 in_PRP 
changing_VVG the_AT0 objective_AJ0 world_NN1 and_CJC remolding_VVG the_AT0 
subjective_AJ0 world_NN1 ,_PUN better_AV0 grasp_VVI the_AT0 laws_NN2 
concerning_PRP the_AT0 Communist_AJ0 Party_NN1 's_POS governance_NN1 ,_PUN 
socialist_AJ0 construction_NN1 and_CJC the_AT0 development_NN1 of_PRF 
human_AJ0 society_NN1 ,_PUN and_CJC improve_VVB our_DPS capability_NN1 to_TO0 
apply_VVI scientific_AJ0 theories_NN2 to_PRP analyzing_VVG and_CJC solving_VVG 
practical_AJ0 problems_NN2 ._PUN 
We_PNP must_VM0 step_VVI up_AVP education_NN1 for_PRP Party_NN1 members_NN2 
and_CJC cadres_NN2 to_TO0 cherish_VVI the_AT0 Party_NN1 's_POS ideals_NN2 
and_CJC beliefs_NN2 and_CJC uphold_VVB high_AJ0 ideological_AJ0 and_CJC 
moral_AJ0 standards_NN2 ,_PUN so_CJS that_CJS they_PNP will_VM0 set_VVI an_AT0 
example_NN1 in_PRP putting_VVG into_PRP practice_NN1 the_AT0 socialist_AJ0 
core_NN1 values_NN2 ,_PUN firmly_AV0 believe_VVB in_PRP the_AT0 lofty_AJ0 
ideal_NN1 of_PRF communism_NN1 and_CJC the_AT0 common_AJ0 ideal_NN1 of_PRF 
socialism_NN1 with_PRP Chinese_AJ0 characteristics_NN2 ,_PUN faithfully_AV0 
apply_VVB the_AT0 Scientific_AJ0 Outlook_NN1 on_PRP Development_NN1 ,_PUN 
conscientiously_AV0 follow_VVB the_AT0 socialist_AJ0 maxims_NN2 of_PRF 
honor_NN1 and_CJC disgrace_NN1 ,_PUN and_CJC actively_AV0 promote_VVB 
social_AJ0 harmony_NN1 ._PUN 
2_CRD ._PUN 
Continue_VVB to_TO0 strengthen_VVI the_AT0 Party_NN1 's_POS governance_NN1 
capability_NN1 and_CJC focus_VVB on_PRP building_VVG high-quality_AJ0 
leading_AJ0 bodies_NN2 ._PUN 
Strengthening_VVG the_AT0 Party_NN1 's_POS governance_NN1 capability_NN1 
has_VHZ an_AT0 overall_AJ0 impact_NN1 on_PRP Party_NN1 building_NN1 and_CJC 
the_AT0 cause_NN1 of_PRF socialism_NN1 with_PRP Chinese_AJ0 
characteristics.In_NN0 building_NN1 the_AT0 leading_AJ0 bodies_NN2 at_PRP 
all_DT0 levels_NN2 ,_PUN we_PNP must_VM0 focus_VVI our_DPS efforts_NN2 on_PRP 
promptly_AV0 and_CJC effectively_AV0 improving_VVG their_DPS art_NN1 of_PRF 
leadership_NN1 and_CJC governance_NN1 capability_NN1 ._PUN 
Following_VVG the_AT0 requirement_NN1 of_PRF scientific_AJ0 ,_PUN 
democratic_AJ0 and_CJC law-based_AJ0 governance_NN1 ,_PUN we_PNP will_VM0 
improve_VVI the_AT0 way_NN1 of_PRF thinking_NN1 of_PRF leading_AJ0 bodies_NN2 
,_PUN the_AT0 governing_AJ0 competence_NN1 of_PRF leading_AJ0 cadres_NN2 ,_PUN 
their_DPS styles_NN2 of_PRF leadership_NN1 and_CJC governance_NN1 ,_PUN 
the_AT0 leadership_NN1 system_NN1 ,_PUN and_CJC the_AT0 working_AJ0 
mechanisms_NN2 of_PRF the_AT0 leading_AJ0 bodies_NN2 of_PRF local_AJ0 
Party_NN1 committees_NN2 that_CJT have_VHB had_VHN their_DPS staffing_NN1 
restructured.All_NN0 this_DT0 is_VBZ intended_VVN to_TO0 turn_VVI the_AT0 
leading_AJ0 bodies_NN2 at_PRP all_DT0 levels_NN2 into_PRP staunch_AJ0 
collective_AJ0 leaderships_NN2 that_CJT are_VBB firmly_AV0 committed_VVN 
to_PRP the_AT0 Party_NN1 's_POS theories_NN2 ,_PUN lines_NN2 ,_PUN 
principles_NN2 and_CJC policies_NN2 and_CJC capable_AJ0 of_PRF leading_AJ0 
scientific_AJ0 development_NN1 ._PUN 
We_PNP will_VM0 improve_VVI the_AT0 governance_NN1 capability_NN1 of_PRF 
leading_AJ0 bodies_NN2 in_AV0 order_AV0 to_TO0 motivate_VVI and_CJC guide_VVI 
the_AT0 whole_AJ0 Party_NN1 and_CJC ensure_VVB that_CJT all_DT0 the_AT0 
Party_NN1 's_POS work_NN1 always_AV0 accords_VVZ with_PRP the_AT0 
requirements_NN2 of_PRF the_AT0 times_NN2 and_CJC the_AT0 expectations_NN2 
of_PRF the_AT0 people_NN0 ._PUN 
3_CRD ._PUN 
Expand_VVB intra-Party_AJ0 democracy_NN1 and_CJC focus_VVB on_PRP 
enhancing_VVG the_AT0 Party_NN1 's_POS solidarity_NN1 and_CJC unity_NN1 ._PUN 
Intra-Party_AJ0 democracy_NN1 provides_VVZ an_AT0 important_AJ0 guarantee_NN1 
for_PRP improving_VVG the_AT0 Party_NN1 's_POS creativity_NN1 and_CJC 
reinforcing_VVG its_DPS solidarity_NN1 and_CJC unity_NN1 ._PUN 
We_PNP will_VM0 expand_VVI intra-Party_AJ0 democracy_NN1 to_TO0 develop_VVI 
people_NN0 's_POS democracy_NN1 and_CJC increase_VVI intra-Party_AJ0 
harmony_NN1 to_TO0 promote_VVI social_AJ0 harmony_NN1 ._PUN 
We_PNP need_VVB to_TO0 respect_VVI the_AT0 principal_AJ0 position_NN1 of_PRF 
Party_NN1 members_NN2 ,_PUN guarantee_VVB their_DPS democratic_AJ0 rights_NN2 
,_PUN increase_VVB transparency_NN1 in_PRP Party_NN1 affairs_NN2 and_CJC 
create_VVB favorable_AJ0 conditions_NN2 for_PRP democratic_AJ0 discussions_NN2 
within_PRP the_AT0 Party_NN1 ._PUN 
We_PNP will_VM0 improve_VVI the_AT0 system_NN1 of_PRF Party_NN1 congresses_NN2 
by_PRP adopting_VVG a_AT0 tenure_NN1 system_NN1 for_PRP their_DPS 
delegates_NN2 and_CJC implementing_VVG a_AT0 system_NN1 of_PRF Party_NN1 
congresses_NN2 with_PRP a_AT0 fixed_AJ0 term_NN1 on_PRP a_AT0 trial_NN1 
basis_NN1 in_PRP selected_AJ0 counties_NN2 ,_PUN cities_NN2 and_CJC 
districts_NN2 ._PUN 
We_PNP will_VM0 improve_VVI the_AT0 working_AJ0 mechanisms_NN2 of_PRF 
local_AJ0 Party_NN1 committees_NN2 at_PRP all_DT0 levels_NN2 and_CJC their_DPS 
standing_NN1 committees_NN2 and_CJC let_VVB the_AT0 Party_NN1 committees_NN2 
make_VVI decisions_NN2 on_PRP major_AJ0 issues_NN2 ._PUN 
We_PNP will_VM0 strictly_AV0 implement_VVI democratic_AJ0 centralism_NN1 ,_PUN 
improve_VVB the_AT0 system_NN1 that_CJT combines_VVZ collective_AJ0 
leadership_NN1 with_PRP division_NN1 of_PRF responsibilities_NN2 among_PRP 
individuals_NN2 ,_PUN and_CJC oppose_VVB and_CJC prevent_VVB arbitrary_AJ0 
decision-making_NN1 by_PRP an_AT0 individual_AJ0 or_CJC a_AT0 minority_NN1 
of_PRF people_NN0 ._PUN 
We_PNP will_VM0 introduce_VVI a_AT0 system_NN1 of_PRF voting_NN1 for_PRP 
use_NN1 by_PRP local_AJ0 Party_NN1 committees_NN2 in_PRP discussing_VVG 
and_CJC deciding_VVG on_PRP major_AJ0 issues_NN2 and_CJC appointing_VVG 
cadres_NN2 to_PRP important_AJ0 positions_NN2 ._PUN 
We_PNP will_VM0 establish_VVI a_AT0 sound_NN1 system_NN1 under_PRP which_DTQ 
the_AT0 Political_AJ0 Bureau_NN1 of_PRF the_AT0 Central_AJ0 Committee_NN1 
regularly_AV0 reports_VVZ its_DPS work_NN1 to_PRP plenary_AJ0 sessions_NN2 
of_PRF the_AT0 Central_AJ0 Committee_NN1 and_CJC accepts_VVZ their_DPS 
oversight_NN1 ,_PUN and_CJC the_AT0 standing_NN1 committees_NN2 of_PRF 
local_AJ0 Party_NN1 committees_NN2 at_PRP all_DT0 levels_NN2 do_VDB 
likewise_AV0 to_PRP plenary_AJ0 sessions_NN2 of_PRF local_AJ0 Party_NN1 
committees_NN2 and_CJC accept_VVB their_DPS oversight_NN1 ._PUN 
We_PNP will_VM0 reform_VVI the_AT0 intra-Party_AJ0 electoral_AJ0 system_NN1 
and_CJC improve_VVI the_AT0 system_NN1 for_PRP nominating_VVG candidates_NN2 
and_CJC electoral_AJ0 methods_NN2 ._PUN 
We_PNP will_VM0 spread_VVI the_AT0 practice_NN1 in_PRP which_DTQ 
candidates_NN2 for_PRP leading_AJ0 positions_NN2 in_PRP primary_AJ0 Party_NN1 
organizations_NN2 are_VBB recommended_VVN both_AV0 by_PRP Party_NN1 
members_NN2 and_CJC the_AT0 public_NN1 in_PRP an_AT0 open_AJ0 manner_NN1 
and_CJC by_PRP the_AT0 Party_NN1 organization_NN1 at_PRP the_AT0 next_ORD 
higher_AJC level_NN1 ,_PUN gradually_AV0 extend_VVB direct_AJ0 election_NN1 
of_PRF leading_AJ0 members_NN2 in_PRP primary_AJ0 Party_NN1 organizations_NN2 
to_PRP more_DT0 places_NN2 ,_PUN and_CJC explore_VVB various_AJ0 ways_NN2 
to_TO0 expand_VVI intra-Party_AJ0 democracy_NN1 at_PRP the_AT0 primary_AJ0 
level_NN1 ._PUN 
All_DT0 Party_NN1 members_NN2 must_VM0 firmly_AV0 uphold_VVI the_AT0 
centralized_AJ0 and_CJC unified_AJ0 leadership_NN1 of_PRF the_AT0 Party_NN1 
,_PUN conscientiously_AV0 abide_VVB by_PRP the_AT0 Party_NN1 's_POS 
political_AJ0 discipline_NN1 ,_PUN always_AV0 be_VBI in_PRP agreement_NN1 
with_PRP the_AT0 Central_AJ0 Committee_NN1 and_CJC resolutely_AV0 
safeguard_VVB its_DPS authority_NN1 to_TO0 ensure_VVI that_CJT its_DPS 
resolutions_NN2 and_CJC decisions_NN2 are_VBB carried_VVN out_AVP 
effectively_AV0 ._PUN 
4_CRD ._PUN 
Continue_VVB to_TO0 deepen_VVI reform_NN1 of_PRF the_AT0 cadre_NN1 and_CJC 
personnel_NN2 system_NN1 and_CJC focus_VVB on_PRP training_VVG 
high-caliber_AJ0 cadres_NN2 and_CJC personnel_NN2 ._PUN 
Adhering_VVG to_PRP the_AT0 principle_NN1 that_CJT the_AT0 Party_NN1 is_VBZ 
in_PRP charge_PRP of_PRP cadre_NN1 management_NN1 ,_PUN we_PNP will_VM0 
establish_VVI a_AT0 scientific_AJ0 mechanism_NN1 for_PRP selecting_VVG and_CJC 
appointing_VVG cadres_NN2 on_PRP the_AT0 basis_NN1 of_PRF democracy_NN1 ,_PUN 
openness_NN1 ,_PUN competition_NN1 and_CJC merit_NN1 ._PUN 
We_PNP will_VM0 standardize_VVI the_AT0 cadre_NN1 nomination_NN1 system_NN1 
,_PUN perfect_VVB the_AT0 cadre_NN1 assessment_NN1 system_NN1 in_PRP 
accordance_PRP with_PRP the_AT0 requirements_NN2 of_PRF the_AT0 Scientific_AJ0 
Outlook_NN1 on_PRP Development_NN1 and_CJC a_AT0 correct_AJ0 view_NN1 on_PRP 
evaluating_VVG cadres_NN2 '_POS performances_NN2 ,_PUN and_CJC improve_VVB 
the_AT0 procedures_NN2 for_PRP open_AJ0 selection_NN1 ,_PUN competition_NN1 
for_PRP positions_NN2 and_CJC multi-candidate_AJ0 election_NN1 ._PUN 
We_PNP will_VM0 expand_VVI democracy_NN1 in_PRP the_AT0 work_NN1 related_VVN 
to_PRP cadres_NN2 and_CJC make_VVB democratic_AJ0 recommendation_NN1 and_CJC 
assessment_NN1 more_AV0 scientific_AJ0 and_CJC authentic_AJ0 ._PUN 
We_PNP must_VM0 enforce_VVI stricter_AJC oversight_NN1 over_PRP the_AT0 
whole_AJ0 process_NN1 of_PRF selecting_VVG and_CJC appointing_VVG cadres_NN2 
._PUN 
We_PNP will_VM0 improve_VVI the_AT0 tenure_NN1 system_NN1 and_CJC the_AT0 
recusal_NN1 system_NN1 for_PRP leading_AJ0 cadres_NN2 as_PRP well_PRP as_PRP 
the_AT0 system_NN1 for_PRP transferring_VVG them_PNP between_PRP different_AJ0 
posts_NN2 ,_PUN the_AT0 public_AJ0 servant_NN1 system_NN1 ,_PUN and_CJC 
the_AT0 system_NN1 of_PRF dual_AJ0 administration_NN1 of_PRF cadres_NN2 ._PUN 
We_PNP will_VM0 advance_VVI reform_NN1 of_PRF the_AT0 personnel_NN2 system_NN1 
in_PRP state-owned_AJ0 enterprises_NN2 and_CJC public_AJ0 institutions_NN2 
and_CJC improve_VVB management_NN1 of_PRF executives_NN2 suited_VVN to_PRP 
conditions_NN2 in_PRP these_DT0 enterprises_NN2 ._PUN 
Adhering_VVG to_TO0 correct_VVI guidance_NN1 in_PRP appointing_VVG cadres_NN2 
,_PUN we_PNP will_VM0 promote_VVI cadres_NN2 who_PNQ have_VHB political_AJ0 
integrity_NN1 ,_PUN professional_AJ0 competence_NN1 and_CJC outstanding_AJ0 
performance_NN1 and_CJC enjoy_VVB popular_AJ0 support_NN1 with_PRP a_PRP 
view_PRP to_PRP increasing_VVG public_AJ0 trust_NN1 in_PRP cadre_NN1 
selection_NN1 and_CJC appointment_NN1 ._PUN 
We_PNP will_VM0 make_VVI greater_AJC efforts_NN2 to_TO0 train_VVI and_CJC 
promote_VVI outstanding_AJ0 young_AJ0 cadres_NN2 ,_PUN encourage_VVB them_PNP 
to_TO0 work_VVI and_CJC temper_VVI themselves_PNX at_PRP the_AT0 primary_AJ0 
level_NN1 and_CJC in_PRP areas_NN2 with_PRP tough_AJ0 conditions_NN2 ,_PUN 
improve_VVB their_DPS understanding_NN1 of_PRF Marxist_AJ0 theory_NN1 and_CJC 
raise_VVB their_DPS political_AJ0 quality_NN1 ._PUN 
We_PNP will_VM0 attach_VVI great_AJ0 importance_NN1 to_PRP training_NN1 
and_CJC selecting_VVG cadres_NN2 from_PRP among_PRP women_NN2 and_CJC 
ethnic_AJ0 minorities_NN2 ._PUN 
We_PNP will_VM0 give_VVI special_AJ0 attention_NN1 to_PRP cadres_NN2 who_PNQ 
have_VHB long_AV0 been_VBN working_VVG diligently_AV0 in_PRP places_NN2 
fraught_AJ0 with_PRP hardships_NN2 and_CJC difficulties.We_NN0 will_VM0 
select_VVI excellent_AJ0 cadres_NN2 from_PRP primary-level_AJ0 
organizations_NN2 and_CJC the_AT0 frontline_NN1 of_PRF production_NN1 to_TO0 
join_VVI Party_NN1 and_CJC government_NN1 leading_VVG organs_NN2 at_PRP 
all_DT0 levels_NN2 ._PUN 
We_PNP will_VM0 continue_VVI to_TO0 train_VVI cadres_NN2 on_PRP a_AT0 
large_AJ0 scale_NN1 ,_PUN making_VVG full_AJ0 use_NN1 of_PRF Party_NN1 
schools_NN2 ,_PUN schools_NN2 of_PRF administration_NN1 and_CJC cadre_NN1 
academies_NN2 to_TO0 substantially_AV0 improve_VVI the_AT0 quality_NN1 of_PRF 
cadres_NN2 ._PUN 
We_PNP will_VM0 do_VDI a_AT0 good_AJ0 job_NN1 in_PRP all_DT0 work_NN1 
related_VVN to_PRP retired_AJ0 cadres_NN2 ._PUN 
Implementing_VVG the_AT0 policy_NN1 of_PRF respect_NN1 for_PRP work_NN1 ,_PUN 
knowledge_NN1 ,_PUN talent_NN1 and_CJC creation_NN1 and_CJC adhering_VVG 
to_PRP the_AT0 principle_NN1 of_PRF the_AT0 Party_NN1 being_VBG in_PRP 
charge_PRP of_PRP personnel_NN2 ,_PUN we_PNP will_VM0 make_VVI plans_NN2 
for_PRP training_VVG all_DT0 types_NN2 of_PRF personnel_NN2 with_PRP the_AT0 
focus_NN1 on_PRP high-level_AJ0 and_CJC highly_AV0 skilled_AJ0 ones_NN2 ._PUN 
We_PNP will_VM0 make_VVI innovations_NN2 in_PRP systems_NN2 and_CJC 
mechanisms_NN2 for_PRP personnel_NN2 work_VVB and_CJC arouse_VVB the_AT0 
creativity_NN1 and_CJC enterprising_AJ0 spirit_NN1 of_PRF all_DT0 types_NN2 
of_PRF personnel_NN2 to_TO0 create_VVI a_AT0 new_AJ0 situation_NN1 in_PRP 
which_DTQ capable_AJ0 people_NN0 come_VVB forth_AV0 in_PRP great_AJ0 
numbers_NN2 and_CJC put_VVD their_DPS talents_NN2 to_PRP best_AJS use_NN1 
._PUN 
5_CRD ._PUN 
Consolidate_VVB and_CJC develop_VVB all_DT0 the_AT0 achievements_NN2 of_PRF 
the_AT0 campaign_NN1 to_TO0 educate_VVI Party_NN1 members_NN2 to_TO0 
preserve_VVI their_DPS vanguard_NN1 nature_NN1 ,_PUN and_CJC focus_VVI on_PRP 
strengthening_VVG primary_AJ0 Party_NN1 organizations_NN2 ._PUN 
The_AT0 vanguard_NN1 nature_NN1 is_VBZ the_AT0 source_NN1 of_PRF life_NN1 
and_CJC strength_NN1 for_PRP a_AT0 Marxist_AJ0 party_NN1 ,_PUN and_CJC has_VHZ 
to_TO0 be_VBI demonstrated_VVN by_PRP its_DPS tens_CRD of_PRF millions_CRD 
of_PRF members_NN2 of_PRF quality_NN1 ._PUN 
We_PNP must_VM0 ,_PUN therefore_AV0 ,_PUN do_VDB a_AT0 good_AJ0 job_NN1 in_PRP 
the_AT0 basic_AJ0 project_NN1 to_TO0 build_VVI a_AT0 strong_AJ0 Party_NN1 
membership_NN1 and_CJC keep_VVI improving_VVG their_DPS quality_NN1 ._PUN 
We_PNP will_VM0 earnestly_AV0 study_VVI and_CJC abide_VVI by_PRP the_AT0 
Party_NN1 Constitution_NN1 ,_PUN raise_VVB our_DPS awareness_NN1 of_PRF 
Party_NN1 membership_NN1 ,_PUN introduce_VVB the_AT0 practice_NN1 of_PRF 
regularly_AV0 reviewing_VVG Party_NN1 members_NN2 '_POS compliance_NN1 
with_PRP the_AT0 Party_NN1 spirit_NN1 ,_PUN expand_VVB channels_NN2 
through_PRP which_DTQ Party_NN1 members_NN2 serve_VVB the_AT0 people_NN0 ,_PUN 
institute_NN1 working_VVG procedures_NN2 for_PRP them_PNP to_TO0 stay_VVI 
in_PRP touch_PRP with_PRP and_CJC serve_VVB the_AT0 people_NN0 ,_PUN and_CJC 
improve_VVB the_AT0 permanent_AJ0 mechanism_NN1 whereby_AVQ Party_NN1 
members_NN2 regularly_AV0 go_VVB through_PRP education_NN1 and_CJC always_AV0 
retain_VVB their_DPS vanguard_NN1 nature.All_NN0 this_DT0 will_VM0 make_VVI 
Party_NN1 members_NN2 exemplars_NN2 who_PNQ always_AV0 keep_VVB in_PRP 
mind_NN1 the_AT0 purpose_NN1 of_PRF the_AT0 Party_NN1 and_CJC truly_AV0 
care_VVB for_PRP the_AT0 people_NN0 ._PUN 
We_PNP will_VM0 improve_VVI management_NN1 of_PRF Party_NN1 members_NN2 
among_PRP the_AT0 floating_AJ0 population_NN1 ,_PUN improve_VVB the_AT0 
Party_NN1 work_NN1 among_PRP rural_AJ0 migrant_NN1 workers_NN2 in_PRP 
cities_NN2 ,_PUN and_CJC set_VVD up_AVP a_AT0 sound_NN1 unified_VVD system_NN1 
for_PRP dynamic_AJ0 management_NN1 of_PRF Party_NN1 members_NN2 in_PRP 
both_DT0 urban_AJ0 and_CJC rural_AJ0 areas_NN2 ._PUN 
We_PNP will_VM0 improve_VVI the_AT0 quality_NN1 of_PRF newly_AV0 recruited_VVN 
Party_NN1 members_NN2 ,_PUN optimize_VVB the_AT0 composition_NN1 of_PRF 
Party_NN1 membership_NN1 ,_PUN and_CJC promptly_AV0 deal_VVB with_PRP 
unqualified_AJ0 members_NN2 ._PUN 
--_AJ0 Primary_AJ0 Party_NN1 organizations_NN2 constitute_VVB the_AT0 
organizational_AJ0 foundation_NN1 for_PRP the_AT0 Party_NN1 to_TO0 play_VVI 
its_DPS governance_NN1 role_NN1 ._PUN 
We_PNP will_VM0 implement_VVI the_AT0 responsibility_NN1 system_NN1 for_PRP 
building_VVG the_AT0 Party_NN1 and_CJC advance_VVB all-round_AJ0 
development_NN1 of_PRF primary_AJ0 Party_NN1 organizations_NN2 in_PRP 
villages_NN2 ,_PUN enterprises_NN2 ,_PUN urban_AJ0 communities_NN2 ,_PUN 
Party_NN1 and_CJC government_NN1 organs_NN2 ,_PUN schools_NN2 ,_PUN new_AJ0 
social_AJ0 organizations_NN2 ,_PUN etc.We_NN0 will_VM0 give_VVI full_AJ0 
play_NN1 to_PRP the_AT0 role_NN1 of_PRF primary_AJ0 Party_NN1 
organizations_NN2 in_PRP promoting_VVG development_NN1 ,_PUN serving_VVG 
the_AT0 people_NN0 ,_PUN rallying_VVG public_AJ0 support_NN1 and_CJC 
promoting_VVG harmony_NN1 by_PRP optimizing_VVG their_DPS setups_NN2 ,_PUN 
expanding_VVG their_DPS coverage_NN1 and_CJC making_VVG innovations_NN2 in_PRP 
the_AT0 way_NN1 they_PNP function_VVB ._PUN 
We_PNP will_VM0 develop_VVI primary_AJ0 Party_NN1 organizations_NN2 to_TO0 
promote_VVI development_NN1 of_PRF other_AJ0 organizations_NN2 at_PRP the_AT0 
primary_AJ0 level_NN1 ._PUN 
We_PNP will_VM0 launch_VVI intensive_AJ0 campaigns_NN2 in_PRP primary_AJ0 
Party_NN1 organizations_NN2 and_CJC among_PRP Party_NN1 members_NN2 to_TO0 
encourage_VVI them_PNP to_TO0 excel_VVI in_PRP their_DPS performances_NN2 
._PUN 
We_PNP will_VM0 set_VVI up_AVP a_AT0 sound_NN1 mechanism_NN1 for_PRP 
mutual_AJ0 assistance_NN1 between_PRP urban_AJ0 and_CJC rural_AJ0 primary_AJ0 
Party_NN1 organizations_NN2 ._PUN 
We_PNP will_VM0 develop_VVI modern_AJ0 distance_NN1 learning_NN1 programs_NN2 
for_PRP Party_NN1 members_NN2 and_CJC cadres_NN2 in_PRP rural_AJ0 areas_NN2 
throughout_PRP the_AT0 country_NN1 ._PUN 
We_PNP will_VM0 set_VVI up_AVP a_AT0 sound_NN1 mechanism_NN1 of_PRF 
incentives_NN2 ,_PUN solicitude_NN1 and_CJC assistance_NN1 in_PRP the_AT0 
Party_NN1 to_TO0 show_VVI concern_NN1 for_PRP cadres_NN2 at_PRP the_AT0 
primary_AJ0 level_NN1 ,_PUN for_PRP elderly_AJ0 Party_NN1 members_NN2 and_CJC 
for_PRP those_DT0 who_PNQ live_VVB in_PRP straitened_AJ0 circumstances_NN2 
._PUN 
We_PNP will_VM0 pay_VVI attention_NN1 to_PRP ensuring_VVG funding_NN1 and_CJC 
space_NN1 for_PRP activities_NN2 of_PRF primary_AJ0 Party_NN1 
organizations_NN2 ._PUN 
6_CRD ._PUN 
Effectively_AV0 improve_VVB the_AT0 Party_NN1 's_POS style_NN1 of_PRF work_NN1 
and_CJC focus_VVB on_PRP combating_VVG corruption_NN1 and_CJC upholding_VVG 
integrity_NN1 ._PUN 
The_AT0 Party_NN1 's_POS fine_AJ0 style_NN1 of_PRF work_NN1 is_VBZ a_AT0 
great_AJ0 force_NN1 holding_VVG Party_NN1 members_NN2 together_AV0 and_CJC 
winning_VVG popular_AJ0 support_NN1 ._PUN 
We_PNP must_VM0 uphold_VVI the_AT0 viewpoint_NN1 of_PRF historical_AJ0 
materialism_NN1 that_CJT it_PNP is_VBZ the_AT0 people_NN0 who_PNQ make_VVB 
history_NN1 ,_PUN remain_VVB committed_VVN to_PRP serving_VVG the_AT0 
people_NN0 wholeheartedly_AV0 and_CJC adhere_VVB to_PRP the_AT0 mass_AJ0 
line.We_NN0 must_VM0 earnestly_AV0 listen_VVI to_PRP their_DPS appeals_NN2 
,_PUN truthfully_AV0 reflect_VVB their_DPS wishes_NN2 ,_PUN sincerely_AV0 
help_VVB alleviate_VVI their_DPS hardships_NN2 and_CJC do_VDB more_DT0 
practical_AJ0 work_VVI for_PRP their_DPS benefit_NN1 ,_PUN putting_VVG 
into_PRP practice_NN1 the_AT0 principle_NN1 of_PRF exercising_VVG power_NN1 
for_PRP the_AT0 people_NN0 ,_PUN showing_VVG concern_NN1 for_PRP them_PNP 
and_CJC working_VVG for_PRP their_DPS interests_NN2 ._PUN 
We_PNP will_VM0 seek_VVI progress_NN1 in_PRP every_AT0 aspect_NN1 of_PRF 
our_DPS endeavor_NN1 in_PRP a_AT0 realistic_AJ0 and_CJC pragmatic_AJ0 way_NN1 
and_CJC do_VDB more_DT0 to_TO0 reinforce_VVI the_AT0 groundwork_NN1 for_PRP 
long-term_AJ0 benefit_NN1 ._PUN 
We_PNP need_VVB to_TO0 carry_VVI out_AVP more_DT0 investigations_NN2 and_CJC 
studies_NN2 ,_PUN improve_VVB our_DPS styles_NN2 of_PRF study_NN1 and_CJC 
writing_NN1 ,_PUN cut_VVB the_AT0 number_NN1 of_PRF meetings_NN2 and_CJC 
official_AJ0 documents_NN2 ,_PUN and_CJC oppose_VVB formalism_NN1 ,_PUN 
bureaucracy_NN1 and_CJC deception_NN1 ._PUN 
We_PNP need_VVB to_PRP practice_NN1 economy_NN1 ,_PUN always_AV0 be_VBI 
frugal_AJ0 and_CJC hardworking_AJ0 ,_PUN and_CJC oppose_VVB extravagance_NN1 
and_CJC waste_NN1 ._PUN 
All_DT0 Party_NN1 members_NN2 ,_PUN especially_AV0 leading_AJ0 cadres_NN2 
,_PUN must_VM0 uphold_VVI the_AT0 Party_NN1 spirit_NN1 ,_PUN be_VBI 
impeccable_AJ0 in_PRP moral_AJ0 standards_NN2 and_CJC play_VVB an_AT0 
exemplary_AJ0 role_NN1 in_PRP society_NN1 ._PUN 
We_PNP need_VVB to_TO0 strengthen_VVI education_NN1 in_PRP the_AT0 Party_NN1 
's_POS style_NN1 of_PRF work_NN1 and_CJC Party_NN1 discipline_NN1 and_CJC 
vigorously_AV0 practice_NN1 criticism_NN1 and_CJC self-criticism_AJ0 so_CJS 
that_DT0 leading_AJ0 cadres_NN2 will_VM0 observe_VVI Party_NN1 discipline_NN1 
and_CJC state_VVI laws_NN2 in_PRP an_AT0 exemplary_AJ0 way_NN1 ,_PUN carry_VVB 
forward_AV0 the_AT0 Party_NN1 's_POS fine_AJ0 traditions_NN2 and_CJC 
promote_VVB new_AJ0 healthy_AJ0 trends.With_NN0 the_AT0 Party_NN1 's_POS 
fine_AJ0 style_NN1 of_PRF work_NN1 ,_PUN we_PNP will_VM0 be_VBI able_AJ0 
to_TO0 improve_VVI the_AT0 work_NN1 style_NN1 of_PRF the_AT0 government_NN1 
and_CJC the_AT0 conduct_NN1 of_PRF the_AT0 general_AJ0 public_NN1 ._PUN 
The_AT0 CPC_NP0 never_AV0 tolerates_VVZ corruption_NN1 or_CJC any_DT0 
other_AJ0 negative_AJ0 phenomena_NN2 ._PUN 
This_DT0 is_VBZ determined_VVN by_PRP its_DPS nature_NN1 and_CJC purpose_NN1 
._PUN 
Resolutely_AV0 punishing_AJ0 and_CJC effectively_AV0 preventing_VVG 
corruption_NN1 bears_NN2 on_PRP the_AT0 popular_AJ0 support_NN1 for_PRP 
the_AT0 Party_NN1 and_CJC on_PRP its_DPS very_AJ0 survival_NN1 ,_PUN and_CJC 
is_VBZ therefore_AV0 a_AT0 major_AJ0 political_AJ0 task_NN1 the_AT0 Party_NN1 
must_VM0 attend_VVI to_PRP at_PRP all_DT0 times_NN2 ._PUN 
All_DT0 Party_NN1 members_NN2 must_VM0 be_VBI fully_AV0 aware_AJ0 that_CJT 
fighting_VVG corruption_NN1 will_VM0 be_VBI a_AT0 protracted_AJ0 ,_PUN 
complicated_AJ0 and_CJC arduous_AJ0 battle_NN1 ,_PUN attach_VVB greater_AJC 
importance_NN1 to_PRP combating_VVG corruption_NN1 and_CJC upholding_VVG 
integrity_NN1 and_CJC take_VVB a_AT0 clear_AJ0 stand_NN1 against_PRP 
corruption_NN1 ._PUN 
We_PNP will_VM0 fight_VVI corruption_NN1 in_PRP a_AT0 comprehensive_AJ0 
way_NN1 ,_PUN address_VVB both_AV0 its_DPS symptoms_NN2 and_CJC root_NN1 
cause_NN1 and_CJC combine_VVB punishment_NN1 with_PRP prevention_NN1 ,_PUN 
with_PRP the_AT0 emphasis_NN1 on_PRP prevention_NN1 ,_PUN thus_AV0 
effectively_AV0 improving_VVG the_AT0 institutions_NN2 for_PRP punishing_VVG 
and_CJC preventing_VVG corruption.While_NN0 resolutely_AV0 cracking_VVG 
down_AVP on_PRP corruption_NN1 ,_PUN we_PNP will_VM0 work_VVI harder_AJC 
to_TO0 remove_VVI its_DPS root_NN1 cause_NN1 and_CJC take_VVI preventive_AJ0 
measures_NN2 through_PRP improving_VVG relevant_AJ0 institutions_NN2 and_CJC 
expanding_VVG our_DPS efforts_NN2 to_TO0 curb_VVI corruption_NN1 at_PRP 
the_AT0 source_NN1 ._PUN 
We_PNP will_VM0 strictly_AV0 implement_VVI the_AT0 responsibility_NN1 
system_NN1 for_PRP improving_VVG the_AT0 Party_NN1 's_POS style_NN1 of_PRF 
work_NN1 and_CJC upholding_VVG integrity_NN1 ._PUN 
We_PNP will_VM0 deepen_VVI reform_NN1 ,_PUN make_VVB institutional_AJ0 
innovation_NN1 ,_PUN foster_VVB a_AT0 culture_NN1 of_PRF integrity_NN1 and_CJC 
develop_VVB a_AT0 permanent_AJ0 education_NN1 mechanism_NN1 to_TO0 resist_VVI 
corruption_NN1 and_CJC decadence_NN1 ,_PUN a_AT0 system_NN1 for_PRP 
combating_VVG corruption_NN1 and_CJC upholding_VVG integrity_NN1 and_CJC a_AT0 
mechanism_NN1 for_PRP monitoring_VVG the_AT0 exercise_NN1 of_PRF power_NN1 
._PUN 
We_PNP need_VVB to_TO0 strengthen_VVI the_AT0 unified_AJ0 management_NN1 
of_PRF representative_AJ0 offices_NN2 of_PRF Party_NN1 discipline_NN1 
inspection_NN1 commissions_NN2 and_CJC government_NN1 supervision_NN1 
departments_NN2 ,_PUN and_CJC improve_VVB the_AT0 system_NN1 of_PRF 
inspection_NN1 tours_NN2 ._PUN 
We_PNP will_VM0 do_VDI our_DPS best_AJS to_TO0 ensure_VVI that_DT0 leading_AJ0 
cadres_NN2 are_VBB clean_AJ0 and_CJC self-disciplined_AJ0 and_CJC that_DT0 
Party_NN1 members_NN2 and_CJC cadres_NN2 are_VBB better_AV0 able_AJ0 to_TO0 
resist_VVI corruption_NN1 and_CJC decadence_NN1 ._PUN 
We_PNP must_VM0 resolutely_AV0 stop_VVI unhealthy_AJ0 practices_NN2 that_CJT 
hurt_VVB public_AJ0 interests_NN2 ,_PUN and_CJC take_VVB effective_AJ0 
measures_NN2 to_TO0 deal_VVI with_PRP matters_NN2 that_CJT cause_VVB 
strong_AJ0 public_AJ0 resentment_NN1 ._PUN 
We_PNP must_VM0 see_VVI to_PRP it_PNP that_CJT all_DT0 cases_NN2 involving_VVG 
violation_NN1 of_PRF law_NN1 and_CJC discipline_NN1 are_VBB thoroughly_AV0 
investigated_VVN and_CJC dealt_VVN with_PRP ,_PUN and_CJC that_CJT all_DT0 
corruptionists_NN2 are_VBB severely_AV0 punished_VVN according_PRP to_PRP 
law_NN1 without_PRP fail_NN1 ._PUN 
Comrades_NN2 ,_PUN Ever_AV0 since_CJS its_DPS founding_NN1 in_PRP July_NP0 
1921_CRD ,_PUN the_AT0 CPC_NP0 has_VHZ bravely_AV0 dedicated_VVN itself_PNX 
to_PRP the_AT0 historical_AJ0 mission_NN1 of_PRF leading_VVG the_AT0 
Chinese_AJ0 people_NN0 in_PRP striving_VVG for_PRP a_AT0 happy_AJ0 life_NN1 
and_CJC for_PRP the_AT0 great_AJ0 rejuvenation_NN1 of_PRF the_AT0 Chinese_AJ0 
nation_NN1 ._PUN 
Chinese_AJ0 Communists_NN2 have_VHB been_VBN fighting_VVG one_CRD 
generation_NN1 after_PRP another_DT0 to_TO0 fulfill_VVI this_DT0 mission_NN1 
,_PUN and_CJC countless_AJ0 revolutionaries_NN2 have_VHB sacrificed_VVN 
their_DPS lives_NN2 in_PRP the_AT0 course_NN1 ._PUN 
Party_NN1 members_NN2 in_PRP contemporary_AJ0 China_NN1 must_VM0 continue_VVI 
on_PRP this_DT0 mission_NN1 ._PUN 
The_AT0 ongoing_AJ0 reform_NN1 ,_PUN opening_VVG up_AVP and_CJC socialist_AJ0 
modernization_NN1 drive_NN1 undertaken_VVN by_PRP the_AT0 people_NN0 of_PRF 
all_DT0 ethnic_AJ0 groups_NN2 under_PRP the_AT0 Party_NN1 's_POS 
leadership_NN1 are_VBB a_AT0 continuation_NN1 and_CJC development_NN1 of_PRF 
the_AT0 great_AJ0 cause_NN1 of_PRF socialist_AJ0 construction_NN1 since_CJS 
the_AT0 founding_NN1 of_PRF the_AT0 People_NN0 's_POS Republic_NN1 and_CJC 
the_AT0 great_AJ0 cause_NN1 of_PRF the_AT0 Chinese_AJ0 people_NN0 's_POS 
struggle_NN1 for_PRP national_AJ0 independence_NN1 ,_PUN prosperity_NN1 
and_CJC strength_NN1 since_CJS modern_AJ0 times_NN2 ._PUN 
Reviewing_VVG the_AT0 past_NN1 ,_PUN we_PNP feel_VVB deeply_AV0 honored_VVD 
to_TO0 carry_VVI on_AVP this_DT0 sacred_AJ0 mission_NN1 ._PUN 
Looking_VVG ahead_AV0 ,_PUN we_PNP have_VHB full_AJ0 confidence_NN1 in_PRP 
fulfilling_VVG the_AT0 three_CRD historical_AJ0 tasks_NN2 of_PRF advancing_VVG 
the_AT0 modernization_NN1 drive_NN1 ,_PUN achieving_VVG national_AJ0 
reunification_NN1 ,_PUN and_CJC safeguarding_VVG world_NN1 peace_NN1 and_CJC 
promoting_VVG common_AJ0 development_NN1 ._PUN 
All_DT0 Party_NN1 members_NN2 must_VM0 be_VBI keenly_AV0 aware_AJ0 that_CJT 
it_PNP will_VM0 take_VVI more_DT0 than_CJS a_AT0 decade_NN1 of_PRF 
continued_AJ0 efforts_NN2 to_TO0 reach_VVI the_AT0 goal_NN1 of_PRF 
building_VVG a_AT0 moderately_AV0 prosperous_AJ0 society_NN1 in_PRP all_DT0 
respects_NN2 ,_PUN and_CJC decades_NN2 more_AV0 to_TO0 realize_VVI 
modernization_NN1 by_AV0 and_AV0 large_AV0 ,_PUN and_CJC that_CJT it_PNP 
will_VM0 require_VVI unremitting_AJ0 efforts_NN2 by_PRP several_DT0 ,_PUN 
a_AT0 dozen_CRD or_CJC even_AV0 dozens_CRD of_PRF generations_NN2 to_TO0 
consolidate_VVI and_CJC develop_VVI the_AT0 socialist_AJ0 system_NN1 ._PUN 
We_PNP are_VBB bound_VVN to_TO0 meet_VVI with_PRP difficulties_NN2 and_CJC 
risks_NN2 in_PRP our_DPS endeavor_NN1 ._PUN 
We_PNP must_VM0 therefore_AV0 stay_VVI prepared_AJ0 for_PRP adversities_NN2 
in_PRP times_NN2 of_PRF peace_NN1 ,_PUN be_VBI mindful_AJ0 of_PRF 
potential_AJ0 dangers_NN2 ,_PUN and_CJC always_AV0 maintain_VVB our_DPS 
firm_AJ0 faith_NN1 in_PRP Marxism_NN1 ,_PUN socialism_NN1 with_PRP Chinese_AJ0 
characteristics_NN2 and_CJC the_AT0 great_AJ0 rejuvenation_NN1 of_PRF the_AT0 
Chinese_AJ0 nation.We_NN0 must_VM0 guard_VVI against_PRP arrogance_NN1 and_CJC 
rashness_NN1 ,_PUN preserve_VVB the_AT0 style_NN1 of_PRF plain_AJ0 living_NN1 
and_CJC hard_AJ0 struggle_NN1 ,_PUN bear_VVB firmly_AV0 in_PRP mind_NN1 
the_AT0 basic_AJ0 reality_NN1 that_CJT China_NP0 is_VBZ still_AV0 in_PRP 
the_AT0 primary_AJ0 stage_NN1 of_PRF socialism_NN1 ,_PUN and_CJC work_VVB 
tirelessly_AV0 for_PRP the_AT0 cause_NN1 of_PRF the_AT0 Party_NN1 and_CJC 
the_AT0 people.We_NN0 must_VM0 study_VVI and_CJC work_VVI diligently_AV0 
and_CJC keep_VVI scoring_VVG achievements_NN2 that_CJT can_VM0 stand_VVI 
the_AT0 test_NN1 of_PRF practice_NN1 and_CJC time_NN1 to_PRP the_AT0 
satisfaction_NN1 of_PRF the_AT0 people.We_NN0 must_VM0 reinforce_VVI unity_NN1 
,_PUN bear_VVB the_AT0 overall_AJ0 interests_NN2 in_PRP mind_NN1 ,_PUN 
conscientiously_AV0 uphold_VVB the_AT0 solidarity_NN1 and_CJC unity_NN1 of_PRF 
the_AT0 whole_AJ0 Party_NN1 ,_PUN maintain_VVB the_AT0 close_AJ0 ties_NN2 
between_PRP the_AT0 Party_NN1 and_CJC the_AT0 people_NN0 ,_PUN cement_VVB 
the_AT0 great_AJ0 unity_NN1 of_PRF the_AT0 people_NN0 of_PRF all_DT0 
ethnic_AJ0 groups_NN2 ,_PUN and_CJC enhance_VVB the_AT0 great_AJ0 
solidarity_NN1 of_PRF all_DT0 sons_NN2 and_CJC daughters_NN2 of_PRF the_AT0 
Chinese_AJ0 nation_NN1 at_PRP home_NN1 and_CJC overseas_AJ0 and_CJC of_PRF 
the_AT0 Chinese_AJ0 people_NN0 and_CJC peoples_NN2 of_PRF other_AJ0 
countries_NN2 ,_PUN which_DTQ will_VM0 give_VVI us_PNP immense_AJ0 
strength_NN1 to_TO0 overcome_VVI all_DT0 difficulties_NN2 and_CJC 
obstacles_NN2 and_CJC achieve_VVI new_AJ0 ,_PUN greater_AJC victories_NN2 
in_PRP the_AT0 cause_NN1 of_PRF the_AT0 Party_NN1 and_CJC the_AT0 people_NN0 
._PUN 
Let_VVB us_PNP hold_VVI high_AV0 the_AT0 great_AJ0 banner_NN1 of_PRF 
socialism_NN1 with_PRP Chinese_AJ0 characteristics_NN2 ,_PUN rally_VVB 
more_AV0 closely_AV0 around_PRP the_AT0 Central_AJ0 Committee_NN1 ,_PUN 
unite_VVB as_CJS one_PNI ,_PUN forge_VVB ahead_AV0 in_PRP a_AT0 pioneering_AJ0 
spirit_NN1 ,_PUN and_CJC work_VVB hard_AV0 to_TO0 achieve_VVI new_AJ0 
victories_NN2 in_PRP building_VVG a_AT0 moderately_AV0 prosperous_AJ0 
society_NN1 in_PRP all_DT0 respects_NN2 and_CJC write_VVB a_AT0 new_AJ0 
chapter_NN1 of_PRF happy_AJ0 life_NN1 for_PRP the_AT0 people_NN0 !_PUN
