# Supplementary material for: Unraveling image construction by modality: Corpus-based diachronic insights into the reports to the Party Congress of China
Source: PLoS One. 2025 Mar 5;20(3):e0316017. doi: 10.1371/journal.pone.0316017 (PMC11882057; doi:10.1371/journal.pone.0316017)
Supplement: S1 File — (ZIP) [file pone.0316017.s001.zip › S1_Fig.zip/Corpus/Annotations/The RNCs Annotations/18.EN_2012.txt]

FIRMLY_AV0 MARCH_VVB ON_PRP THE_AT0 PATH_NN1 OF_PRF SOCIALISM_NN1 WITH_PRP 
CHINESE_AJ0 CHARACTERISTICS_NN2 AND_CJC STRIVE_VVB TO_TO0 COMPLETE_VVI THE_AT0 
BUILDING_NN1 OF_PRF A_ZZ0 MODERATELY_AV0 PROSPEROUS_AJ0 SOCIETY_NN1 IN_PRP 
ALL_DT0 RESPECTS_NN2 Report_NN1 to_PRP the_AT0 Eighteenth_ORD National_AJ0 
Congress_NN1 of_PRF the_AT0 Communist_AJ0 Party_NN1 of_PRF China_NP0 on_PRP 
Nov_NP0 8_CRD ,_PUN 2012_CRD Hu_NP0 Jintao_NP0 Comrades_NN2 ,_PUN I_PNP 
now_AV0 wish_VVB to_TO0 deliver_VVI the_AT0 following_AJ0 report_NN1 to_PRP 
the_AT0 Eighteenth_ORD National_AJ0 Congress_NN1 of_PRF the_AT0 Communist_AJ0 
Party_NN1 of_PRF China_NP0 on_PRP behalf_PRP of_PRP the_AT0 Seventeenth_ORD 
Party_NN1 Central_AJ0 Committee_NN1 ._PUN 
The_AT0 Eighteenth_ORD National_AJ0 Congress_NN1 is_VBZ one_CRD of_PRF 
great_AJ0 importance_NN1 being_VBG held_VVN when_CJS China_NP0 has_VHZ 
entered_VVN the_AT0 decisive_AJ0 stage_NN1 of_PRF completing_VVG the_AT0 
building_NN1 of_PRF a_AT0 moderately_AV0 prosperous_AJ0 society_NN1 in_PRP 
all_DT0 respects_NN2 ._PUN 
The_AT0 underlying_AJ0 theme_NN1 of_PRF the_AT0 congress_NN1 is_VBZ to_TO0 
hold_VVI high_AV0 the_AT0 great_AJ0 banner_NN1 of_PRF socialism_NN1 with_PRP 
Chinese_AJ0 characteristics_NN2 ,_PUN follow_VVB the_AT0 guidance_NN1 of_PRF 
Deng_NP0 Xiaoping_NP0 Theory_NN1 ,_PUN the_AT0 important_AJ0 thought_NN1 
of_PRF Three_CRD Represents_VVZ and_CJC the_AT0 Scientific_AJ0 Outlook_NN1 
on_PRP Development_NN1 ,_PUN free_VVB up_AVP the_AT0 mind_NN1 ,_PUN 
implement_VVB the_AT0 policy_NN1 of_PRF reform_NN1 and_CJC opening_VVG up_AVP 
,_PUN pool_NN1 our_DPS strength_NN1 ,_PUN overcome_VVB all_DT0 
difficulties_NN2 ,_PUN firmly_AV0 march_VVB on_PRP the_AT0 path_NN1 of_PRF 
socialism_NN1 with_PRP Chinese_AJ0 characteristics_NN2 ,_PUN and_CJC 
strive_VVB to_TO0 complete_VVI the_AT0 building_NN1 of_PRF a_AT0 
moderately_AV0 prosperous_AJ0 society_NN1 in_PRP all_DT0 respects_NN2 ._PUN 
At_PRP this_DT0 moment_NN1 when_AVQ I_PNP address_VVB you_PNP ,_PUN we_PNP 
are_VBB convinced_AJ0 that_CJT thanks_NN2 to_PRP over_AV0 90_CRD years_NN2 
of_PRF hard_AJ0 struggle_NN1 ,_PUN our_DPS Party_NN1 has_VHZ rallied_VVN 
and_CJC led_VVN the_AT0 people_NN0 of_PRF all_DT0 ethnic_AJ0 groups_NN2 of_PRF 
the_AT0 country_NN1 in_PRP turning_VVG the_AT0 poor_AJ0 and_CJC backward_AJ0 
old_AJ0 China_NN1 into_PRP an_AT0 increasingly_AV0 prosperous_AJ0 and_CJC 
powerful_AJ0 new_AJ0 China_NP0 and_CJC opening_VVG up_AVP bright_AJ0 
prospects_NN2 for_PRP the_AT0 great_AJ0 renewal_NN1 of_PRF the_AT0 Chinese_AJ0 
nation_NN1 ._PUN 
We_PNP are_VBB all_DT0 the_AT0 more_AV0 proud_AJ0 of_PRF the_AT0 historic_AJ0 
achievements_NN2 of_PRF the_AT0 Party_NN1 and_CJC the_AT0 people_NN0 ,_PUN 
we_PNP are_VBB all_DT0 the_AT0 more_AV0 firm_AJ0 in_PRP the_AT0 ideal_AJ0 
and_CJC conviction_NN1 of_PRF the_AT0 Party_NN1 and_CJC the_AT0 people_NN0 
,_PUN and_CJC we_PNP are_VBB all_DT0 the_AT0 more_AV0 aware_AJ0 of_PRF the_AT0 
historic_AJ0 responsibility_NN1 of_PRF the_AT0 Party_NN1 ._PUN 
At_AV0 present_AV0 ,_PUN as_CJS the_AT0 global_AJ0 ,_PUN national_AJ0 and_CJC 
our_DPS Party_NN1 's_POS conditions_NN2 continue_VVB to_TO0 undergo_VVI 
profound_AJ0 changes_NN2 ,_PUN we_PNP are_VBB faced_VVN with_PRP 
unprecedented_AJ0 opportunities_NN2 for_PRP development_NN1 as_PRP well_PRP 
as_PRP risks_NN2 and_CJC challenges_NN2 unknown_AJ0 before_AV0 ._PUN 
The_AT0 whole_AJ0 Party_NN1 must_VM0 keep_VVI in_PRP mind_NN1 the_AT0 
trust_NN1 the_AT0 people_NN0 have_VHB placed_VVN in_PRP us_PNP and_CJC the_AT0 
great_AJ0 expectation_NN1 they_PNP have_VHB of_PRF us.We_NN0 must_VM0 aim_VVI 
higher_AJC and_CJC work_VVI harder_AV0 and_CJC continue_VVI to_TO0 pursue_VVI 
development_NN1 in_PRP a_AT0 scientific_AJ0 way_NN1 ,_PUN promote_VVB 
social_AJ0 harmony_NN1 ,_PUN and_CJC improve_VVB the_AT0 people_NN0 's_POS 
lives_NN2 so_AV0 as_AV0 to_TO0 complete_VVI the_AT0 glorious_AJ0 and_CJC 
arduous_AJ0 tasks_NN2 bestowed_VVN on_PRP us_PNP by_PRP the_AT0 times_NN2 
._PUN 
I._NP0 Our_DPS Work_NN1 in_PRP the_AT0 Past_AJ0 Five_CRD Years_NN2 and_CJC 
the_AT0 Basic_AJ0 Experience_NN1 We_PNP Have_VHB Gained_VVN in_PRP the_AT0 
Past_AJ0 Ten_CRD Years_NN2 Over_PRP the_AT0 past_AJ0 five_CRD years_NN2 
since_CJS the_AT0 Seventeenth_ORD Party_NN1 Congress_NN1 ,_PUN we_PNP have_VHB 
marched_VVN boldly_AV0 on_PRP the_AT0 path_NN1 of_PRF socialism_NN1 with_PRP 
Chinese_AJ0 characteristics.During_NN0 these_DT0 five_CRD years_NN2 ,_PUN 
we_PNP have_VHB overcome_VVN numerous_AJ0 difficulties_NN2 and_CJC risks_NN2 
and_CJC achieved_VVN new_AJ0 successes_NN2 in_PRP building_VVG a_AT0 
moderately_AV0 prosperous_AJ0 society_NN1 in_PRP all_DT0 respects_NN2 ._PUN 
The_AT0 Seventeenth_ORD Party_NN1 Congress_NN1 adopted_VVD a_AT0 
comprehensive_AJ0 plan_NN1 for_PRP promoting_VVG reform_NN1 and_CJC 
opening_VVG up_AVP and_CJC socialist_AJ0 modernization_NN1 and_CJC 
attaining_VVG the_AT0 grand_AJ0 goal_NN1 of_PRF building_VVG a_AT0 
moderately_AV0 prosperous_AJ0 society_NN1 in_PRP all_DT0 respects_NN2 ._PUN 
To_TO0 implement_VVI this_DT0 decision_NN1 of_PRF the_AT0 Seventeenth_ORD 
Party_NN1 Congress_NN1 ,_PUN the_AT0 Central_AJ0 Committee_NN1 has_VHZ 
held_VVN seven_CRD plenary_AJ0 sessions_NN2 ,_PUN at_PRP which_DTQ 
decisions_NN2 were_VBD made_VVN and_CJC implementing_VVG steps_NN2 adopted_VVN 
on_PRP the_AT0 following_AJ0 issues_NN2 of_PRF underlying_AJ0 importance_NN1 
:_PUN deepening_AJ0 reform_NN1 of_PRF the_AT0 administrative_AJ0 system_NN1 
,_PUN promoting_VVG rural_AJ0 reform_NN1 and_CJC development_NN1 ,_PUN 
improving_VVG and_CJC strengthening_VVG Party_NN1 building_NN1 in_PRP a_AT0 
new_AJ0 environment_NN1 ,_PUN formulating_VVG the_AT0 Twelfth_ORD 
Five-Year_AJ0 Plan_NN1 and_CJC promoting_VVG reform_NN1 and_CJC 
development_NN1 of_PRF the_AT0 cultural_AJ0 sector_NN1 ._PUN 
During_PRP the_AT0 past_AJ0 five_CRD years_NN2 ,_PUN we_PNP have_VHB 
fulfilled_VVN the_AT0 goals_NN2 of_PRF the_AT0 Eleventh_ORD Five-Year_AJ0 
Plan_NN1 and_CJC made_VVD good_AJ0 progress_NN1 in_PRP implementing_VVG 
the_AT0 Twelfth_ORD Five-Year_AJ0 Plan_NN1 ,_PUN and_CJC we_PNP have_VHB 
made_VVN new_AJ0 and_CJC major_AJ0 achievements_NN2 in_PRP all_DT0 fields_NN2 
of_PRF our_DPS work_NN1 ._PUN 
The_AT0 economy_NN1 has_VHZ developed_VVN steadily_AV0 and_CJC rapidly_AV0 
._PUN 
China_NP0 's_POS overall_AJ0 national_AJ0 strength_NN1 has_VHZ grown_VVN 
considerably_AV0 ._PUN 
The_AT0 gross_AJ0 domestic_AJ0 product_NN1 (_PUL GDP_NN1 )_PUR reached_VVD 
47.3_CRD trillion_CRD yuan_NN0 in_PRP 2011_CRD ,_PUN and_CJC government_NN1 
revenue_NN1 increased_VVN by_PRP a_AT0 wide_AJ0 margin_NN1 ._PUN 
The_AT0 overall_AJ0 agricultural_AJ0 production_NN1 capacity_NN1 has_VHZ 
increased_VVN and_CJC grain_NN1 output_NN1 has_VHZ gone_VVN up_PRP year_NN1 
after_PRP year_NN1 ._PUN 
Fresh_AJ0 progress_NN1 has_VHZ been_VBN made_VVN in_PRP adjusting_VVG the_AT0 
industrial_AJ0 structure_NN1 ,_PUN and_CJC the_AT0 infrastructure_NN1 has_VHZ 
been_VBN extensively_AV0 upgraded_VVN ._PUN 
Urbanization_NN1 has_VHZ been_VBN steadily_AV0 advanced_VVN ,_PUN and_CJC 
development_NN1 between_PRP urban_AJ0 and_CJC rural_AJ0 areas_NN2 and_CJC 
between_PRP regions_NN2 has_VHZ become_VVN better_AV0 balanced_VVN ._PUN 
Notable_AJ0 progress_NN1 has_VHZ been_VBN made_VVN in_PRP making_VVG China_NP0 
an_AT0 innovative_AJ0 country_NN1 ,_PUN and_CJC major_AJ0 breakthroughs_NN2 
have_VHB been_VBN made_VVN in_PRP manned_AJ0 spaceflights_NN2 ,_PUN the_AT0 
lunar_AJ0 exploration_NN1 program_NN1 ,_PUN and_CJC in_PRP the_AT0 
development_NN1 of_PRF a_AT0 manned_AJ0 deep-sea_AJ0 submersible_AJ0 ,_PUN 
supercomputers_NN2 and_CJC high-speed_AJ0 railways_NN2 ._PUN 
Solid_AJ0 steps_NN2 have_VHB been_VBN taken_VVN to_TO0 promote_VVI 
ecological_AJ0 progress_NN1 ,_PUN and_CJC comprehensive_AJ0 progress_NN1 
has_VHZ been_VBN made_VVN in_PRP resource_NN1 conservation_NN1 and_CJC 
environmental_AJ0 protection_NN1 ._PUN 
Major_AJ0 progress_NN1 has_VHZ been_VBN registered_VVN in_PRP reform_NN1 
and_CJC opening_VVG up_AVP ._PUN 
China_NP0 's_POS overall_AJ0 rural_AJ0 reform_NN1 ,_PUN the_AT0 reform_NN1 
in_PRP tenure_NN1 of_PRF collective_AJ0 forests_NN2 and_CJC the_AT0 reform_NN1 
of_PRF state-owned_AJ0 enterprises_NN2 have_VHB been_VBN deepened_VVN ,_PUN 
and_CJC the_AT0 non-public_AJ0 sector_NN1 of_PRF the_AT0 economy_NN1 has_VHZ 
registered_VVN sound_NN1 growth_NN1 ._PUN 
The_AT0 country_NN1 's_POS modern_AJ0 market_NN1 system_NN1 and_CJC 
macro-regulatory_AJ0 system_NN1 have_VHB been_VBN steadily_AV0 improved_VVN 
,_PUN and_CJC its_DPS reform_NN1 of_PRF finance_NN1 and_CJC taxation_NN1 ,_PUN 
banking_NN1 ,_PUN prices_NN2 ,_PUN science_NN1 and_CJC technology_NN1 ,_PUN 
education_NN1 ,_PUN social_AJ0 security_NN1 ,_PUN medicine_NN1 and_CJC 
public_AJ0 health_NN1 ,_PUN and_CJC public_AJ0 institutions_NN2 has_VHZ 
progressed_VVN steadily_AV0 ._PUN 
China_NP0 's_POS open_AJ0 economy_NN1 has_VHZ reached_VVN a_AT0 new_AJ0 
level_NN1 ,_PUN and_CJC its_DPS import_NN1 and_CJC export_VVB volume_NN1 
now_AV0 ranks_VVZ second_NN1 in_PRP the_AT0 world_NN1 ._PUN 
Living_NN1 standards_NN2 have_VHB been_VBN significantly_AV0 improved_VVN 
._PUN 
Efforts_NN2 to_TO0 improve_VVI the_AT0 people_NN0 's_POS wellbeing_NN1 
have_VHB been_VBN intensified_VVN ;_PUN urban_AJ0 and_CJC rural_AJ0 
employment_NN1 has_VHZ continued_VVN to_TO0 increase_VVI ;_PUN individual_AJ0 
income_NN1 has_VHZ increased_VVN rapidly_AV0 ;_PUN household_NN1 assets_NN2 
have_VHB grown_VVN steadily_AV0 ;_PUN people_NN0 's_POS need_NN1 for_PRP 
daily_AJ0 necessities_NN2 such_PRP as_PRP clothing_NN1 ,_PUN food_NN1 ,_PUN 
housing_VVG and_CJC transportation_NN1 is_VBZ better_AV0 met_VVN ;_PUN 
subsistence_NN1 allowances_NN2 for_PRP both_DT0 urban_AJ0 and_CJC rural_AJ0 
residents_NN2 and_CJC the_AT0 rural_AJ0 poverty_NN1 line_NN1 have_VHB been_VBN 
raised_VVN by_PRP a_AT0 big_AJ0 margin_NN1 ;_PUN and_CJC basic_AJ0 
pensions_NN2 for_PRP enterprise_NN1 retirees_NN2 have_VHB increased_VVN 
continually_AV0 ._PUN 
New_AJ0 strides_NN2 have_VHB been_VBN made_VVN in_PRP developing_AJ0 
democracy_NN1 and_CJC the_AT0 legal_AJ0 system_NN1 ._PUN 
Further_AJC progress_NN1 has_VHZ been_VBN made_VVN in_PRP reforming_VVG 
the_AT0 political_AJ0 structure_NN1 ._PUN 
Urban_AJ0 and_CJC rural_AJ0 deputies_NN2 to_PRP people_NN0 's_POS 
congresses_NN2 are_VBB now_AV0 elected_VVN on_PRP the_AT0 basis_NN1 of_PRF 
the_AT0 same_DT0 population_NN1 ratio_NN1 ._PUN 
Community-level_AJ0 democracy_NN1 has_VHZ steadily_AV0 developed_VVN ._PUN 
The_AT0 socialist_AJ0 system_NN1 of_PRF laws_NN2 with_PRP Chinese_AJ0 
characteristics_NN2 has_VHZ been_VBN established_VVN ,_PUN and_CJC notable_AJ0 
achievements_NN2 have_VHB been_VBN made_VVN in_PRP building_VVG a_AT0 
socialist_AJ0 country_NN1 based_VVN on_PRP the_AT0 rule_NN1 of_PRF law_NN1 
._PUN 
The_AT0 patriotic_AJ0 united_AJ0 front_NN1 has_VHZ been_VBN consolidated_VVN 
and_CJC expanded_VVN ._PUN 
The_AT0 reform_NN1 of_PRF the_AT0 administrative_AJ0 system_NN1 has_VHZ 
deepened_VVN ,_PUN and_CJC further_AJC progress_NN1 has_VHZ been_VBN made_VVN 
in_PRP the_AT0 reform_NN1 of_PRF the_AT0 judicial_AJ0 system_NN1 and_CJC 
the_AT0 work_NN1 mechanisms_NN2 of_PRF the_AT0 judiciary_NN1 ._PUN 
Development_NN1 of_PRF the_AT0 cultural_AJ0 sector_NN1 has_VHZ reached_VVN 
a_AT0 new_AJ0 stage_NN1 ._PUN 
Intensive_AJ0 efforts_NN2 have_VHB been_VBN made_VVN to_TO0 promote_VVI 
core_NN1 socialist_AJ0 values_NN2 ;_PUN comprehensive_AJ0 progress_NN1 has_VHZ 
been_VBN made_VVN in_PRP the_AT0 reform_NN1 of_PRF the_AT0 cultural_AJ0 
system_NN1 ;_PUN important_AJ0 headway_NN1 has_VHZ been_VBN made_VVN in_PRP 
providing_VVG public_AJ0 cultural_AJ0 services_NN2 ;_PUN the_AT0 cultural_AJ0 
industry_NN1 has_VHZ grown_VVN rapidly_AV0 ;_PUN cultural_AJ0 creation_NN1 
and_CJC production_NN1 is_VBZ flourishing_VVG ;_PUN and_CJC people_NN0 
enjoy_VVB richer_AJC intellectual_NN1 pursuits_NN2 and_CJC cultural_AJ0 
entertainment_NN1 ._PUN 
New_AJ0 progress_NN1 has_VHZ been_VBN made_VVN in_PRP public_AJ0 fitness_NN1 
programs_NN2 and_CJC competitive_AJ0 sports_NN2 ._PUN 
Fresh_AJ0 progress_NN1 has_VHZ been_VBN made_VVN in_PRP social_AJ0 
development_NN1 ._PUN 
Basic_AJ0 public_AJ0 services_NN2 have_VHB improved_VVN markedly_AV0 ,_PUN 
and_CJC access_NN1 to_PRP them_PNP has_VHZ become_VVN much_AV0 more_AV0 
equitable_AJ0 ._PUN 
Education_NN1 has_VHZ developed_VVN rapidly_AV0 ,_PUN and_CJC free_AJ0 
compulsory_AJ0 education_NN1 is_VBZ now_AV0 available_AJ0 in_PRP all_DT0 
urban_AJ0 and_CJC rural_AJ0 areas_NN2 ._PUN 
Marked_AJ0 progress_NN1 has_VHZ been_VBN made_VVN in_PRP developing_VVG 
the_AT0 social_AJ0 security_NN1 system_NN1 ;_PUN the_AT0 basic_AJ0 old-age_AJ0 
insurance_NN1 system_NN1 covering_VVG both_DT0 the_AT0 urban_AJ0 and_CJC 
rural_AJ0 population_NN1 has_VHZ been_VBN fully_AV0 established_VVN ,_PUN 
and_CJC a_AT0 new_AJ0 type_NN1 of_PRF social_AJ0 assistance_NN1 system_NN1 
is_VBZ taking_VVG shape_NN1 ._PUN 
The_AT0 whole_AJ0 population_NN1 is_VBZ now_AV0 basically_AV0 covered_VVN 
by_PRP medical_AJ0 insurance_NN1 ;_PUN the_AT0 basic_AJ0 urban_AJ0 and_CJC 
rural_AJ0 healthcare_NN1 systems_NN2 are_VBB taking_VVG shape_NN1 ._PUN 
Construction_NN1 of_PRF low-income_AJ0 housing_NN1 has_VHZ been_VBN 
accelerated_VVN ._PUN 
We_PNP have_VHB strengthened_VVN and_CJC made_VVN innovations_NN2 in_PRP 
social_AJ0 management_NN1 and_CJC maintained_VVD social_AJ0 harmony_NN1 
and_CJC stability_NN1 ._PUN 
A_AT0 new_AJ0 stage_NN1 has_VHZ been_VBN reached_VVN in_PRP efforts_NN2 to_TO0 
strengthen_VVI national_AJ0 defense_NN1 and_CJC the_AT0 armed_AJ0 forces_NN2 
._PUN 
Significant_AJ0 achievements_NN2 have_VHB been_VBN made_VVN in_PRP the_AT0 
revolution_NN1 in_PRP military_AJ0 affairs_NN2 with_PRP Chinese_AJ0 
characteristics.Coordinated_NN0 and_CJC all-around_DT0 progress_NN1 has_VHZ 
been_VBN made_VVN in_PRP efforts_NN2 to_TO0 ensure_VVI the_AT0 
revolutionary_AJ0 nature_NN1 of_PRF the_AT0 armed_AJ0 forces_NN2 and_CJC 
that_CJT they_PNP are_VBB modern_AJ0 and_CJC follow_VVB standard_AJ0 
procedures_NN2 in_PRP all_AV0 operations.Military_NN0 preparedness_NN1 has_VHZ 
been_VBN enhanced.The_NN0 armed_AJ0 forces_NN2 have_VHB greatly_AV0 
enhanced_VVN their_DPS capability_NN1 of_PRF carrying_VVG out_AVP their_DPS 
historic_AJ0 mission_NN1 in_PRP this_DT0 new_AJ0 stage_NN1 in_PRP the_AT0 
new_AJ0 century_NN1 ,_PUN and_CJC they_PNP have_VHB accomplished_VVN a_AT0 
host_NN1 of_PRF urgent_AJ0 ,_PUN difficult_AJ0 ,_PUN dangerous_AJ0 and_CJC 
arduous_AJ0 tasks_NN2 ._PUN 
Work_NN1 related_VVN to_PRP Hong_NP0 Kong_NP0 ,_PUN Macao_NP0 and_CJC 
Taiwan_NP0 affairs_NN2 has_VHZ been_VBN further_AV0 strengthened_VVN ._PUN 
Hong_NP0 Kong_NP0 and_CJC Macao_NP0 have_VHB remained_VVN prosperous_AJ0 
and_CJC stable_AJ0 ,_PUN and_CJC their_DPS exchanges_NN2 and_CJC 
cooperation_NN1 with_PRP the_AT0 mainland_NN1 have_VHB reached_VVN a_AT0 
new_AJ0 stage_NN1 ._PUN 
We_PNP have_VHB achieved_VVN a_AT0 major_AJ0 transition_NN1 in_PRP the_AT0 
relations_NN2 between_PRP the_AT0 two_CRD sides_NN2 of_PRF the_AT0 Taiwan_NP0 
Straits_NN2 ,_PUN with_PRP direct_AJ0 and_CJC two-way_AJ0 links_NN2 of_PRF 
mail_NN1 service_NN1 ,_PUN transport_NN1 and_CJC trade_NN1 fully_AV0 
established_VVN ,_PUN and_CJC the_AT0 Economic_AJ0 Cooperation_NN1 
Framework_NN1 Agreement_NN1 between_PRP them_PNP has_VHZ been_VBN signed_VVN 
for_PRP implementation.All_NN0 this_DT0 has_VHZ promoted_VVN extensive_AJ0 
mutual_AJ0 contacts_NN2 and_CJC ushered_VVN in_AVP a_AT0 new_AJ0 stage_NN1 
of_PRF peaceful_AJ0 growth_NN1 of_PRF cross-Straits_NN2 relations_NN2 ._PUN 
New_AJ0 progress_NN1 has_VHZ been_VBN made_VVN in_PRP China_NP0 's_POS 
diplomacy_NN1 ._PUN 
We_PNP have_VHB staunchly_AV0 protected_VVN China_NP0 's_POS interests_NN2 
and_CJC the_AT0 legitimate_AJ0 rights_NN2 and_CJC interests_NN2 of_PRF 
Chinese_AJ0 nationals_NN2 and_CJC legal_AJ0 persons_NN2 overseas.We_NN0 
have_VHB increased_VVN exchanges_NN2 and_CJC cooperation_NN1 with_PRP 
other_AJ0 countries.We_NN0 have_VHB promoted_VVN reform_NN1 in_PRP global_AJ0 
governance_NN1 ,_PUN enhanced_AJ0 world_NN1 peace_NN1 and_CJC development_NN1 
,_PUN secured_VVD more_DT0 representation_NN1 and_CJC a_AT0 greater_AJC 
say_NN1 for_PRP China_NP0 in_PRP international_AJ0 affairs_NN2 ,_PUN and_CJC 
created_VVD favorable_AJ0 international_AJ0 conditions_NN2 for_PRP China_NP0 
's_POS reform_NN1 and_CJC development_NN1 ._PUN 
All-around_DT0 progress_NN1 has_VHZ been_VBN made_VVN in_PRP Party_NN1 
building_NN1 ._PUN 
Further_AJC progress_NN1 has_VHZ been_VBN registered_VVN in_PRP 
strengthening_VVG the_AT0 Party_NN1 's_POS governance_NN1 capacity_NN1 and_CJC 
its_DPS advanced_AJ0 nature.Notable_NN0 results_NN2 have_VHB been_VBN 
achieved_VVN in_PRP strengthening_VVG the_AT0 Party_NN1 
theoretically.Significant_NN0 achievements_NN2 have_VHB been_VBN made_VVN 
in_PRP studying_VVG and_CJC applying_VVG the_AT0 Scientific_AJ0 Outlook_NN1 
on_PRP Development.Major_NP0 progress_NN1 has_VHZ been_VBN made_VVN in_PRP 
conducting_VVG reform_NN1 and_CJC innovation_NN1 in_PRP Party_NN1 building_NN1 
._PUN 
Intra-Party_AJ0 democracy_NN1 has_VHZ been_VBN further_AV0 expanded_VVN ._PUN 
Major_AJ0 progress_NN1 has_VHZ also_AV0 been_VBN made_VVN in_PRP 
strengthening_VVG the_AT0 ranks_NN2 of_PRF Party_NN1 officials_NN2 ;_PUN 
and_CJC new_AJ0 progress_NN1 has_VHZ been_VBN registered_VVN in_PRP 
managing_VVG qualified_AJ0 professionals_NN2 ._PUN 
We_PNP have_VHB intensified_VVN activities_NN2 to_TO0 encourage_VVI Party_NN1 
members_NN2 and_CJC organizations_NN2 to_TO0 excel_VVI in_PRP their_DPS 
work_NN1 and_CJC to_TO0 build_VVI learning_NN1 Party_NN1 
organizations.Community-level_NN1 Party_NN1 organizations_NN2 have_VHB 
been_VBN strengthened_VVN ._PUN 
New_AJ0 progress_NN1 has_VHZ been_VBN made_VVN in_PRP improving_AJ0 Party_NN1 
conduct_NN1 ,_PUN promoting_VVG integrity_NN1 and_CJC combating_VVG 
corruption_NN1 ._PUN 
On_PRP the_AT0 other_AJ0 hand_NN1 ,_PUN we_PNP must_VM0 be_VBI keenly_AV0 
aware_AJ0 that_CJT there_EX0 is_VBZ still_AV0 much_DT0 room_NN1 for_PRP 
improvement_NN1 in_PRP our_DPS work_NN1 and_CJC there_EX0 are_VBB a_AT0 
lot_NN1 of_PRF difficulties_NN2 and_CJC problems_NN2 on_PRP our_DPS road_NN1 
ahead_AV0 ._PUN 
They_PNP include_VVB the_AT0 following_AJ0 :_PUN Unbalanced_AJ0 ,_PUN 
uncoordinated_AJ0 and_CJC unsustainable_AJ0 development_NN1 remains_VVZ a_AT0 
big_AJ0 problem.The_NN0 capacity_NN1 for_PRP scientific_AJ0 and_CJC 
technological_AJ0 innovation_NN1 is_VBZ weak.The_NN0 industrial_AJ0 
structure_NN1 is_VBZ unbalanced.Agricultural_NN0 infrastructure_NN1 
remains_VVZ weak.Resource_NN0 and_CJC environmental_AJ0 constraints_NN2 
have_VHB become_VVN more_AV0 serious.Many_NN0 systemic_AJ0 barriers_NN2 
stand_VVB in_PRP the_AT0 way_NN1 of_PRF promoting_VVG development_NN1 in_PRP 
a_AT0 scientific_AJ0 way.The_NN0 tasks_NN2 of_PRF deepening_AJ0 reform_NN1 
and_CJC opening_VVG up_AVP and_CJC changing_VVG the_AT0 growth_NN1 model_NN1 
remain_VVB arduous.The_NN0 development_NN1 gap_NN1 between_PRP urban_AJ0 
and_CJC rural_AJ0 areas_NN2 and_CJC between_PRP regions_NN2 is_VBZ still_AV0 
large_AJ0 ,_PUN and_CJC so_AV0 are_VBB income_NN1 disparities.Social_NN0 
problems_NN2 have_VHB increased_VVN markedly.There_NN0 are_VBB many_DT0 
problems_NN2 affecting_VVG people_NN0 's_POS immediate_AJ0 interests_NN2 
in_PRP education_NN1 ,_PUN employment_NN1 ,_PUN social_AJ0 security_NN1 ,_PUN 
healthcare_NN1 ,_PUN housing_VVG ,_PUN the_AT0 ecological_AJ0 environment_NN1 
,_PUN food_NN1 and_CJC drug_NN1 safety_NN1 ,_PUN workplace_NN1 safety_NN1 
,_PUN public_AJ0 security_NN1 ,_PUN law_NN1 enforcement_NN1 ,_PUN 
administration_NN1 of_PRF justice_NN1 ,_PUN etc_AV0 ._PUN 
Some_DT0 people_NN0 still_AV0 lead_VVB hard_AV0 lives.There_NN0 is_VBZ a_AT0 
lack_NN1 of_PRF ethics_NN0 and_CJC integrity_NN1 in_PRP some_DT0 fields_NN2 
of_PRF endeavor.Some_NN0 officials_NN2 are_VBB not_XX0 competent_AJ0 to_TO0 
pursue_VVI development_NN1 in_PRP a_AT0 scientific_AJ0 way.Some_NN0 
community-level_AJ0 Party_NN1 organizations_NN2 are_VBB weak_AJ0 and_CJC 
lax.A_NN0 small_AJ0 number_NN1 of_PRF Party_NN1 members_NN2 and_CJC 
officials_NN2 waver_VVB in_PRP the_AT0 Party_NN1 's_POS ideal_AJ0 and_CJC 
conviction_NN1 and_CJC are_VBB not_XX0 fully_AV0 aware_AJ0 of_PRF its_DPS 
purpose.Going_NN0 through_PRP formalities_NN2 and_CJC bureaucratism_NN1 as_PRP 
well_PRP as_PRP extravagance_NN1 and_CJC waste_NN1 are_VBB serious_AJ0 
problems.Some_NN0 sectors_NN2 are_VBB prone_AJ0 to_PRP corruption_NN1 and_CJC 
other_AJ0 misconduct_NN1 ,_PUN and_CJC the_AT0 fight_NN1 against_PRP 
corruption_NN1 remains_VVZ a_AT0 serious_AJ0 challenge_NN1 for_PRP us_PNP 
._PUN 
We_PNP must_VM0 take_VVI these_DT0 difficulties_NN2 and_CJC problems_NN2 
very_AV0 seriously_AV0 and_CJC work_VVB harder_AV0 to_TO0 resolve_VVI them_PNP 
._PUN 
Our_DPS work_NN1 in_PRP the_AT0 past_AJ0 five_CRD years_NN2 is_VBZ an_AT0 
important_AJ0 part_NN1 of_PRF our_DPS endeavor_NN1 to_TO0 build_VVI a_AT0 
moderately_AV0 prosperous_AJ0 society_NN1 in_PRP all_DT0 respects_NN2 in_PRP 
the_AT0 past_AJ0 ten_CRD years_NN2 since_CJS the_AT0 Sixteenth_ORD 
National_AJ0 Congress_NN1 of_PRF the_AT0 Party_NN1 ._PUN 
During_PRP these_DT0 ten_CRD years_NN2 ,_PUN we_PNP have_VHB seized_VVN 
and_CJC made_VVN the_AT0 most_DT0 of_PRF the_AT0 important_AJ0 period_NN1 
of_PRF strategic_AJ0 opportunities_NN2 for_PRP China_NP0 's_POS 
development_NN1 ,_PUN successfully_AV0 met_VVN major_AJ0 challenges_NN2 
and_CJC brought_VVN socialism_NN1 with_PRP Chinese_AJ0 characteristics_NN2 
to_PRP a_AT0 new_AJ0 stage_NN1 of_PRF development_NN1 ._PUN 
Facing_VVG a_AT0 volatile_AJ0 global_AJ0 environment_NN1 and_CJC fierce_AJ0 
competition_NN1 in_PRP overall_AJ0 national_AJ0 strength_NN1 unseen_AJ0 
before_AV0 in_PRP this_DT0 new_AJ0 stage_NN1 in_PRP the_AT0 new_AJ0 
century_NN1 ,_PUN we_PNP have_VHB deepened_VVN reform_NN1 and_CJC opening_VVG 
up_AVP and_CJC accelerated_VVN development.We_NN0 took_VVD China_NP0 's_POS 
accession_NN1 to_PRP the_AT0 World_NN1 Trade_NN1 Organization_NN1 as_PRP 
an_AT0 opportunity_NN1 to_TO0 turn_VVI pressure_NN1 into_PRP motivation_NN1 
and_CJC turn_VVI challenges_NN2 into_PRP opportunities_NN2 ,_PUN and_CJC 
we_PNP have_VHB forged_VVN ahead_AV0 in_PRP building_VVG a_AT0 moderately_AV0 
prosperous_AJ0 society_NN1 in_PRP all_DT0 respects_NN2 ._PUN 
While_CJS we_PNP were_VBD on_PRP the_AT0 way_NN1 ,_PUN we_PNP overcame_VVD 
the_AT0 unexpected_AJ0 outbreak_NN1 of_PRF the_AT0 severe_AJ0 acute_AJ0 
respiratory_AJ0 syndrome_NN1 (_PUL SARS_NP0 )_PUR ._PUN 
On_PRP the_AT0 basis_NN1 of_PRF reviewing_VVG China_NP0 's_POS development_NN1 
practices_NN2 ,_PUN we_PNP gained_VVD a_AT0 good_AJ0 understanding_NN1 of_PRF 
the_AT0 essential_AJ0 features_NN2 of_PRF its_DPS development_NN1 in_PRP 
the_AT0 current_AJ0 stage_NN1 ,_PUN set_VVD forth_AV0 in_PRP a_AT0 timely_AJ0 
way_NN1 major_AJ0 strategic_AJ0 thinking_NN1 including_PRP the_AT0 
Scientific_AJ0 Outlook_NN1 on_PRP Development_NN1 ,_PUN and_CJC have_VHB 
fully_AV0 applied_VVN it_PNP ,_PUN and_CJC thus_AV0 greatly_AV0 expanded_VVD 
the_AT0 space_NN1 for_PRP economic_AJ0 and_CJC social_AJ0 development_NN1 
._PUN 
After_PRP 2008_CRD ,_PUN the_AT0 global_AJ0 financial_AJ0 crisis_NN1 
caused_VVD acute_AJ0 difficulties_NN2 to_PRP China_NP0 's_POS 
development.By_NN0 making_VVG resolute_AJ0 decisions_NN2 and_CJC taking_VVG 
major_AJ0 countermeasures_NN2 on_PRP the_AT0 basis_NN1 of_PRF sizing_VVG 
up_AVP the_AT0 overall_AJ0 development_NN1 in_PRP a_AT0 scientific_AJ0 way_NN1 
,_PUN we_PNP made_VVD China_NP0 's_POS economy_NN1 the_AT0 first_ORD in_PRP 
the_AT0 world_NN1 to_TO0 make_VVI a_AT0 turnaround_NN1 ,_PUN and_CJC we_PNP 
have_VHB gained_VVN important_AJ0 experience_NN1 in_PRP effectively_AV0 
defusing_VVG external_AJ0 economic_AJ0 risks_NN2 and_CJC maintaining_VVG 
steady_AJ0 and_CJC robust_AJ0 growth_NN1 ._PUN 
We_PNP successfully_AV0 hosted_VVD the_AT0 Games_NN2 of_PRF the_AT0 XXIX_CRD 
Olympiad_NP0 and_CJC the_AT0 XIII_CRD Paralympic_AJ0 Games_NN2 in_PRP 
Beijing_NP0 and_CJC the_AT0 World_NN1 Expo_NP0 in_PRP ShanghaI_NP0 ._PUN 
We_PNP won_VVD great_AJ0 victories_NN2 in_PRP responding_VVG to_PRP the_AT0 
massive_AJ0 Wenchuan_AJ0 earthquake_NN1 in_PRP Sichuan_AJ0 Province_NN1 
and_CJC other_AJ0 natural_AJ0 disasters_NN2 and_CJC in_PRP post-disaster_AJ0 
recovery_NN1 and_CJC reconstruction_NN1 and_CJC settled_VVD major_AJ0 
emergencies_NN2 ._PUN 
Bracing_VVG ourselves_PNX against_PRP complex_AJ0 domestic_AJ0 and_CJC 
international_AJ0 developments_NN2 ,_PUN our_DPS Party_NN1 and_CJC people_NN0 
have_VHB stood_VVN severe_AJ0 tests_NN2 ,_PUN consolidated_AJ0 and_CJC 
developed_VVN the_AT0 cause_NN1 of_PRF reform_NN1 and_CJC opening_VVG up_AVP 
and_CJC socialist_AJ0 modernization_NN1 ,_PUN and_CJC raised_VVD China_NP0 
's_POS international_AJ0 standing.All_NN0 this_DT0 shows_VVZ the_AT0 
superiority_NN1 and_CJC vitality_NN1 of_PRF socialism_NN1 with_PRP Chinese_AJ0 
characteristics_NN2 and_CJC has_VHZ enhanced_VVN the_AT0 pride_NN1 and_CJC 
cohesiveness_NN1 of_PRF the_AT0 Chinese_AJ0 people_NN0 and_CJC nation_NN1 
._PUN 
Over_PRP the_AT0 past_AJ0 ten_CRD years_NN2 ,_PUN we_PNP have_VHB achieved_VVN 
new_AJ0 historic_AJ0 successes_NN2 and_CJC laid_VVN a_AT0 solid_AJ0 
foundation_NN1 for_PRP completing_VVG the_AT0 building_NN1 of_PRF a_AT0 
moderately_AV0 prosperous_AJ0 society_NN1 in_PRP all_DT0 respects_NN2 ._PUN 
China_NP0 's_POS economy_NN1 has_VHZ risen_VVN from_PRP the_AT0 sixth_ORD 
to_PRP the_AT0 second_ORD place_NN1 in_PRP the_AT0 world.The_NN0 country_NN1 
has_VHZ undergone_VVN new_AJ0 historic_AJ0 changes_NN2 :_PUN Its_DPS 
productive_AJ0 forces_NN2 and_CJC economic_AJ0 ,_PUN scientific_AJ0 and_CJC 
technological_AJ0 strength_NN1 have_VHB increased_VVN considerably_AV0 ,_PUN 
the_AT0 people_NN0 's_POS living_NN1 standards_NN2 ,_PUN individual_AJ0 
income_NN1 and_CJC social_AJ0 security_NN1 have_VHB improved_VVN 
significantly_AV0 ,_PUN and_CJC its_DPS overall_AJ0 national_AJ0 strength_NN1 
and_CJC international_AJ0 competitiveness_NN1 and_CJC influence_NN1 have_VHB 
been_VBN enhanced_VVN substantially_AV0 ._PUN 
During_PRP this_DT0 period_NN1 ,_PUN China_NP0 has_VHZ seen_VVN continuous_AJ0 
economic_AJ0 development_NN1 ,_PUN steady_AJ0 improvement_NN1 in_PRP 
democracy_NN1 ,_PUN and_CJC increasing_AJ0 cultural_AJ0 prosperity_NN1 and_CJC 
social_AJ0 stability_NN1 ,_PUN and_CJC we_PNP have_VHB worked_VVN hard_AV0 
to_TO0 ensure_VVI and_CJC improve_VVI the_AT0 people_NN0 's_POS wellbeing_NN1 
and_CJC brought_VVD them_PNP more_AV0 benefits_NN2 than_CJS ever_AV0 
before_AV0 ._PUN 
And_CJC all_DT0 this_DT0 is_VBZ widely_AV0 recognized_VVN ._PUN 
These_DT0 historic_AJ0 successes_NN2 are_VBB attributable_AJ0 to_PRP the_AT0 
correct_AJ0 guidance_NN1 of_PRF the_AT0 Party_NN1 's_POS basic_AJ0 theory_NN1 
,_PUN line_NN1 ,_PUN program_NN1 and_CJC experience_NN1 ;_PUN they_PNP 
have_VHB been_VBN achieved_VVN on_PRP the_AT0 firm_AJ0 foundation_NN1 laid_VVN 
since_CJS the_AT0 founding_NN1 of_PRF New_AJ0 China_NN1 in_PRP 1949_CRD 
and_CJC particularly_AV0 since_CJS the_AT0 adoption_NN1 of_PRF the_AT0 
policy_NN1 of_PRF reform_NN1 and_CJC opening_VVG up_AVP in_PRP 1978_CRD ;_PUN 
and_CJC they_PNP are_VBB the_AT0 fruits_NN2 of_PRF the_AT0 united_AJ0 
efforts_NN2 of_PRF the_AT0 whole_AJ0 Party_NN1 and_CJC the_AT0 people_NN0 
of_PRF all_DT0 ethnic_AJ0 groups_NN2 in_PRP China_NP0 ._PUN 
Here_AV0 ,_PUN on_PRP behalf_PRP of_PRP the_AT0 Central_AJ0 Committee_NN1 
of_PRF the_AT0 Communist_AJ0 Party_NN1 of_PRF China_NP0 ,_PUN I_PNP wish_VVB 
to_TO0 express_VVI our_DPS heartfelt_AJ0 thanks_NN2 to_PRP the_AT0 people_NN0 
of_PRF all_DT0 ethnic_AJ0 groups_NN2 in_PRP China_NP0 ,_PUN to_PRP the_AT0 
democratic_AJ0 parties_NN2 ,_PUN people_NN0 's_POS organizations_NN2 and_CJC 
patriots_NN2 from_PRP all_DT0 walks_NN2 of_PRF life_NN1 ,_PUN to_PRP our_DPS 
compatriots_NN2 in_PRP the_AT0 Hong_NP0 Kong_NP0 Special_AJ0 
Administrative_AJ0 Region_NN1 ,_PUN the_AT0 Macao_NP0 Special_AJ0 
Administrative_AJ0 Region_NN1 and_CJC Taiwan_NP0 as_PRP well_PRP as_PRP 
overseas_AJ0 Chinese_AJ0 ,_PUN and_CJC to_PRP our_DPS foreign_AJ0 friends_NN2 
who_PNQ view_VVB favorably_AV0 and_CJC support_VVB China_NP0 's_POS 
modernization_NN1 drive_NN1 ._PUN 
The_AT0 most_AV0 important_AJ0 achievement_NN1 in_PRP our_DPS endeavors_NN2 
in_PRP the_AT0 past_AJ0 ten_CRD years_NN2 is_VBZ that_CJT we_PNP have_VHB 
formed_VVN the_AT0 Scientific_AJ0 Outlook_NN1 on_PRP Development_NN1 and_CJC 
put_VVB it_PNP into_PRP practice_NN1 by_PRP following_VVG the_AT0 guidance_NN1 
of_PRF Marxism-Leninism_NP0 ,_PUN Mao_NP0 Zedong_NP0 Thought_VVD ,_PUN 
Deng_NP0 Xiaoping_NP0 Theory_NN1 and_CJC the_AT0 important_AJ0 thought_NN1 
of_PRF Three_CRD Represents_VVZ and_CJC by_PRP making_VVG courageous_AJ0 
theoretical_AJ0 innovations_NN2 on_PRP the_AT0 basis_NN1 of_PRF practices_NN2 
and_CJC developing_VVG closely_AV0 interconnected_VVD new_AJ0 ideas_NN2 
and_CJC viewpoints_NN2 on_PRP upholding_VVG and_CJC building_NN1 socialism_NN1 
with_PRP Chinese_AJ0 characteristics_NN2 ._PUN 
The_AT0 Scientific_AJ0 Outlook_NN1 on_PRP Development_NN1 was_VBD created_VVN 
by_PRP integrating_VVG Marxism_NN1 with_PRP the_AT0 reality_NN1 of_PRF 
contemporary_AJ0 China_NP0 and_CJC with_PRP the_AT0 underlying_AJ0 
features_NN2 of_PRF our_DPS times_NN2 ,_PUN and_CJC it_PNP fully_AV0 
embodies_VVZ the_AT0 Marxist_AJ0 worldview_NN1 on_PRP and_CJC methodology_NN1 
for_PRP development.This_NN0 theory_NN1 provides_VVZ new_AJ0 scientific_AJ0 
answers_NN2 to_PRP the_AT0 major_AJ0 questions_NN2 of_PRF what_DTQ kind_NN1 
of_PRF development_NN1 China_NP0 should_VM0 achieve_VVI in_PRP a_AT0 new_AJ0 
environment_NN1 and_CJC how_AVQ the_AT0 country_NN1 should_VM0 achieve_VVI 
it.It_NN0 represents_VVZ a_AT0 new_AJ0 level_NN1 of_PRF our_DPS 
understanding_NN1 of_PRF the_AT0 laws_NN2 of_PRF socialism_NN1 with_PRP 
Chinese_AJ0 characteristics_NN2 and_CJC reaches_VVZ a_AT0 new_AJ0 realm_NN1 
in_PRP the_AT0 development_NN1 of_PRF Marxism_NN1 in_PRP contemporary_AJ0 
China_NN1 ._PUN 
The_AT0 Scientific_AJ0 Outlook_NN1 on_PRP Development_NN1 is_VBZ the_AT0 
latest_AJS achievement_NN1 in_PRP developing_VVG the_AT0 system_NN1 of_PRF 
theories_NN2 of_PRF socialism_NN1 with_PRP Chinese_AJ0 characteristics_NN2 
,_PUN and_CJC it_PNP is_VBZ the_AT0 crystallization_NN1 of_PRF the_AT0 
collective_AJ0 wisdom_NN1 of_PRF the_AT0 Communist_AJ0 Party_NN1 of_PRF 
China_NP0 and_CJC a_AT0 powerful_AJ0 theoretical_AJ0 weapon_NN1 for_PRP 
guiding_AJ0 all_DT0 the_AT0 work_NN1 of_PRF the_AT0 Party_NN1 and_CJC 
country_NN1 ._PUN 
Together_AV0 with_PRP Marxism-Leninism_NP0 ,_PUN Mao_NP0 Zedong_NP0 
Thought_VVD ,_PUN Deng_NP0 Xiaoping_NP0 Theory_NN1 and_CJC the_AT0 
important_AJ0 thought_NN1 of_PRF Three_CRD Represents_VVZ ,_PUN the_AT0 
Scientific_AJ0 Outlook_NN1 on_PRP Development_NN1 is_VBZ the_AT0 
theoretical_AJ0 guidance_NN1 the_AT0 Party_NN1 must_VM0 adhere_VVI to_PRP 
for_PRP a_AT0 long_AJ0 time_NN1 ._PUN 
As_CJS we_PNP advance_VVB toward_PRP the_AT0 future_NN1 ,_PUN thoroughly_AV0 
applying_VVG the_AT0 Scientific_AJ0 Outlook_NN1 on_PRP Development_NN1 is_VBZ 
of_PRF major_AJ0 immediate_AJ0 significance_NN1 and_CJC far-reaching_AJ0 
historical_AJ0 significance_NN1 for_PRP upholding_VVG and_CJC developing_AJ0 
socialism_NN1 with_PRP Chinese_AJ0 characteristics.We_NN0 must_VM0 apply_VVI 
it_PNP throughout_PRP the_AT0 course_NN1 of_PRF modernization_NN1 and_CJC 
to_PRP every_AT0 aspect_NN1 of_PRF Party_NN1 building_NN1 ._PUN 
The_AT0 whole_AJ0 Party_NN1 must_VM0 more_AV0 purposefully_AV0 make_VVI 
promoting_VVG economic_AJ0 and_CJC social_AJ0 development_NN1 the_AT0 top_AJ0 
priority_NN1 in_PRP applying_VVG the_AT0 Scientific_AJ0 Outlook_NN1 on_PRP 
Development.We_NP0 must_VM0 pursue_VVI economic_AJ0 development_NN1 as_PRP 
the_AT0 central_AJ0 task_NN1 and_CJC concentrate_VVB on_PRP it_PNP with_PRP 
every_AT0 determination.We_NN0 should_VM0 master_VVI the_AT0 laws_NN2 of_PRF 
development_NN1 ,_PUN develop_VVB new_AJ0 thinking_NN1 on_PRP development_NN1 
and_CJC solve_VVB problems_NN2 hindering_VVG development.We_NN0 must_VM0 
implement_VVI the_AT0 strategies_NN2 for_PRP making_VVG China_NP0 strong_AJ0 
by_PRP developing_AJ0 science_NN1 and_CJC education_NN1 and_CJC training_VVG 
competent_AJ0 personnel_NN2 and_CJC the_AT0 strategy_NN1 for_PRP pursuing_VVG 
sustainable_AJ0 development.We_NN0 must_VM0 step_VVI up_AVP efforts_NN2 to_TO0 
create_VVI development_NN1 models_NN2 as_PRP well_PRP as_PRP institutions_NN2 
and_CJC mechanisms_NN2 that_CJT facilitate_VVB development_NN1 in_PRP a_AT0 
scientific_AJ0 way.We_NN0 must_VM0 continue_VVI to_TO0 release_VVI and_CJC 
develop_VVI the_AT0 productive_AJ0 forces_NN2 and_CJC promote_VVB 
scientific_AJ0 ,_PUN harmonious_AJ0 and_CJC peaceful_AJ0 development_NN1 
so_AV0 as_AV0 to_TO0 lay_VVI a_AT0 solid_AJ0 foundation_NN1 for_PRP 
upholding_VVG and_CJC developing_AJ0 socialism_NN1 with_PRP Chinese_AJ0 
characteristics_NN2 ._PUN 
The_AT0 whole_AJ0 Party_NN1 must_VM0 more_AV0 purposefully_AV0 take_VVI 
putting_VVG people_NN0 first_ORD as_PRP the_AT0 core_NN1 requirement_NN1 
for_PRP thoroughly_AV0 applying_VVG the_AT0 Scientific_AJ0 Outlook_NN1 on_PRP 
Development.We_NP0 must_VM0 always_AV0 make_VVI realizing_VVG ,_PUN 
safeguarding_VVG and_CJC developing_VVG the_AT0 fundamental_AJ0 interests_NN2 
of_PRF the_AT0 overwhelming_AJ0 majority_NN1 of_PRF the_AT0 people_NN0 the_AT0 
starting_NN1 point_NN1 and_CJC goal_NN1 of_PRF all_DT0 the_AT0 work_NN1 of_PRF 
the_AT0 Party_NN1 and_CJC country.We_NN0 must_VM0 respect_VVI the_AT0 
people_NN0 's_POS creativity_NN1 ,_PUN protect_VVB their_DPS rights_NN2 
and_CJC interests_NN2 ,_PUN and_CJC make_VVB continued_AJ0 progress_NN1 in_PRP 
enabling_VVG the_AT0 people_NN0 to_TO0 share_VVI in_PRP the_AT0 fruits_NN2 
of_PRF development_NN1 and_CJC in_PRP promoting_VVG well-rounded_AJ0 
development_NN1 of_PRF the_AT0 person_NN1 ._PUN 
The_AT0 whole_AJ0 Party_NN1 must_VM0 more_AV0 purposefully_AV0 make_VVI 
pursuing_VVG comprehensive_AJ0 ,_PUN balanced_AJ0 and_CJC sustainable_AJ0 
development_NN1 the_AT0 basic_AJ0 requirement_NN1 for_PRP applying_VVG the_AT0 
Scientific_AJ0 Outlook_NN1 on_PRP Development.We_NP0 must_VM0 fully_AV0 
implement_VVI the_AT0 overall_AJ0 plan_NN1 for_PRP promoting_VVG economic_AJ0 
,_PUN political_AJ0 ,_PUN cultural_AJ0 ,_PUN social_AJ0 ,_PUN and_CJC 
ecological_AJ0 progress_NN1 ,_PUN ensure_VVB coordinated_AJ0 progress_NN1 
in_PRP all_DT0 areas_NN2 of_PRF endeavors_NN2 in_PRP the_AT0 modernization_NN1 
drive_NN1 ,_PUN balance_VVB the_AT0 relations_NN2 of_PRF production_NN1 
with_PRP the_AT0 productive_AJ0 forces_NN2 as_PRP well_PRP as_PRP the_AT0 
superstructure_NN1 with_PRP the_AT0 economic_AJ0 base_NN1 ,_PUN and_CJC 
continue_VVB to_TO0 expand_VVI the_AT0 path_NN1 of_PRF development_NN1 
that_CJT leads_VVZ to_PRP increased_AJ0 production_NN1 ,_PUN prosperity_NN1 
and_CJC a_AT0 good_AJ0 ecosystem_NN1 ._PUN 
The_AT0 whole_AJ0 Party_NN1 must_VM0 more_AV0 purposefully_AV0 take_VVI 
the_AT0 holistic_AJ0 approach_NN1 as_PRP the_AT0 fundamental_AJ0 way_NN1 
of_PRF thoroughly_AV0 applying_VVG the_AT0 Scientific_AJ0 Outlook_NN1 on_PRP 
Development.We_NP0 must_VM0 base_VVI ourselves_PNX on_PRP reality_NN1 in_PRP 
everything_PNI we_PNP do_VDB ,_PUN gain_VVB a_AT0 full_AJ0 understanding_NN1 
of_PRF the_AT0 major_AJ0 issues_NN2 in_PRP the_AT0 cause_NN1 of_PRF 
socialism_NN1 with_PRP Chinese_AJ0 characteristics_NN2 and_CJC handle_VVB 
them_PNP properly.We_NN0 must_VM0 take_VVI a_AT0 holistic_AJ0 approach_NN1 
to_PRP our_DPS work_NN1 relating_VVG to_TO0 reform_VVI ,_PUN development_NN1 
and_CJC stability_NN1 ,_PUN to_PRP domestic_AJ0 and_CJC foreign_AJ0 
affairs_NN2 as_PRP well_PRP as_PRP national_AJ0 defense_NN1 ,_PUN and_CJC 
to_PRP running_VVG the_AT0 Party_NN1 ,_PUN the_AT0 country_NN1 and_CJC the_AT0 
military.We_NN0 must_VM0 coordinate_VVI urban_AJ0 and_CJC rural_AJ0 
development_NN1 ,_PUN development_NN1 between_PRP regions_NN2 ,_PUN 
economic_AJ0 and_CJC social_AJ0 development_NN1 ,_PUN relations_NN2 
between_PRP man_NN1 and_CJC nature_NN1 ,_PUN and_CJC domestic_AJ0 
development_NN1 and_CJC opening_VVG to_PRP the_AT0 outside_AJ0 world.We_NN0 
must_VM0 balance_VVI the_AT0 interests_NN2 of_PRF all_DT0 parties_NN2 and_CJC 
keep_VVB them_PNP fully_AV0 motivated_VVN so_CJS that_CJS all_DT0 people_NN0 
do_VDB their_DPS best_AJS ,_PUN find_VVB their_DPS proper_AJ0 places_NN2 
in_PRP society_NN1 and_CJC live_VVB in_PRP harmony_NN1 ._PUN 
Freeing_VVG up_AVP the_AT0 mind_NN1 ,_PUN seeking_VVG truth_NN1 from_PRP 
facts_NN2 ,_PUN keeping_VVG up_AVP with_PRP the_AT0 times_NN2 and_CJC 
being_VBG realistic_AJ0 and_CJC pragmatic_AJ0 -_PUN these_DT0 are_VBB the_AT0 
salient_AJ0 features_NN2 of_PRF the_AT0 Scientific_AJ0 Outlook_NN1 on_PRP 
Development_NN1 ._PUN 
There_EX0 is_VBZ no_AT0 end_NN1 to_PRP practice_NN1 ,_PUN to_PRP seeking_VVG 
truth_NN1 ,_PUN or_CJC to_PRP making_VVG theoretical_AJ0 innovations_NN2 ._PUN 
The_AT0 whole_AJ0 Party_NN1 must_VM0 boldly_AV0 engage_VVI in_PRP practice_NN1 
and_CJC make_VVI changes_NN2 and_CJC innovations.We_NN0 must_VM0 respond_VVI 
to_PRP the_AT0 call_NN1 of_PRF the_AT0 times_NN2 ,_PUN follow_VVB the_AT0 
aspirations_NN2 of_PRF the_AT0 people_NN0 and_CJC explore_VVB and_CJC 
master_VVB the_AT0 laws_NN2 of_PRF socialism_NN1 with_PRP Chinese_AJ0 
characteristics.We_NN0 must_VM0 ensure_VVI that_CJT the_AT0 Party_NN1 is_VBZ 
always_AV0 full_AJ0 of_PRF vigor_NN1 and_CJC that_CJT China_NP0 always_AV0 
has_VHZ the_AT0 driving_AJ0 force_NN1 for_PRP development.By_NN0 doing_VDG 
so_AV0 ,_PUN we_PNP will_VM0 open_VVI up_AVP a_AT0 bright_AJ0 future_NN1 
for_PRP developing_AJ0 socialism_NN1 with_PRP Chinese_AJ0 characteristics_NN2 
through_PRP the_AT0 creative_AJ0 practices_NN2 of_PRF the_AT0 Party_NN1 
and_CJC the_AT0 people_NN0 ._PUN 
II_CRD ._PUN 
Achieving_VVG New_AJ0 Victory_NN1 for_PRP Socialism_NN1 with_PRP Chinese_AJ0 
Characteristics_NN2 Looking_VVG back_AVP at_PRP China_NP0 's_POS eventful_AJ0 
modern_AJ0 history_NN1 and_CJC looking_VVG to_PRP the_AT0 promising_AJ0 
future_NN1 of_PRF the_AT0 Chinese_AJ0 nation_NN1 ,_PUN we_PNP have_VHB 
drawn_VVN this_DT0 definite_AJ0 conclusion_NN1 :_PUN We_PNP must_VM0 
unswervingly_AV0 follow_VVI the_AT0 path_NN1 of_PRF socialism_NN1 with_PRP 
Chinese_AJ0 characteristics_NN2 in_AV0 order_AV0 to_TO0 complete_VVI the_AT0 
building_NN1 of_PRF a_AT0 moderately_AV0 prosperous_AJ0 society_NN1 in_PRP 
all_DT0 respects_NN2 ,_PUN accelerate_VVB socialist_AJ0 modernization_NN1 
,_PUN and_CJC achieve_VVB the_AT0 great_AJ0 renewal_NN1 of_PRF the_AT0 
Chinese_AJ0 nation_NN1 ._PUN 
The_AT0 issue_NN1 of_PRF what_DTQ path_NN1 we_PNP take_VVB is_VBZ of_PRF 
vital_AJ0 importance_NN1 for_PRP the_AT0 survival_NN1 of_PRF the_AT0 Party_NN1 
,_PUN the_AT0 future_NN1 of_PRF China_NP0 ,_PUN the_AT0 destiny_NN1 of_PRF 
the_AT0 Chinese_AJ0 nation_NN1 ,_PUN and_CJC the_AT0 wellbeing_NN1 of_PRF 
the_AT0 people_NN0 ._PUN 
Exploring_VVG a_AT0 path_NN1 to_PRP national_AJ0 renewal_NN1 in_PRP China_NP0 
that_DT0 was_VBD economically_AV0 and_CJC culturally_AV0 backward_AV0 is_VBZ 
an_AT0 extremely_AV0 arduous_AJ0 task_NN1 ._PUN 
Over_PRP the_AT0 past_AJ0 90-plus_AJ0 years_NN2 ,_PUN relying_VVG firmly_AV0 
on_PRP the_AT0 people_NN0 and_CJC adapting_VVG the_AT0 basic_AJ0 tenets_NN2 
of_PRF Marxism_NN1 to_PRP China_NP0 's_POS conditions_NN2 and_CJC the_AT0 
underlying_AJ0 trend_NN1 of_PRF the_AT0 times_NN2 ,_PUN our_DPS Party_NN1 
has_VHZ pursued_VVN its_DPS own_DT0 course_NN1 independently.It_NN0 has_VHZ 
,_PUN enduring_VVG untold_AJ0 hardships_NN2 and_CJC sufferings_NN2 and_CJC 
paying_VVG various_AJ0 costs_NN2 ,_PUN achieved_VVN great_AJ0 success_NN1 
in_PRP revolution_NN1 ,_PUN development_NN1 and_CJC reform_NN1 ,_PUN and_CJC 
created_VVN and_CJC developed_AJ0 socialism_NN1 with_PRP Chinese_AJ0 
characteristics_NN2 ,_PUN thus_AV0 fundamentally_AV0 changing_VVG the_AT0 
future_NN1 and_CJC destiny_NN1 of_PRF the_AT0 Chinese_AJ0 people_NN0 and_CJC 
nation_NN1 ._PUN 
The_AT0 Party_NN1 's_POS first_ORD generation_NN1 of_PRF central_AJ0 
collective_AJ0 leadership_NN1 with_PRP Comrade_NP0 Mao_NP0 Zedong_NP0 at_PRP 
the_AT0 core_NN1 led_VVD the_AT0 whole_AJ0 Party_NN1 and_CJC the_AT0 
people_NN0 of_PRF all_DT0 ethnic_AJ0 groups_NN2 in_PRP China_NP0 in_PRP 
completing_VVG the_AT0 new-democratic_AJ0 revolution_NN1 ,_PUN carrying_VVG 
out_AVP socialist_AJ0 transformation_NN1 and_CJC establishing_VVG the_AT0 
basic_AJ0 system_NN1 of_PRF socialism_NN1 ,_PUN thereby_AV0 accomplishing_VVG 
the_AT0 most_AV0 profound_AJ0 and_CJC the_AT0 greatest_AJS social_AJ0 
transformation_NN1 in_PRP China_NP0 's_POS history.This_NN0 created_VVD 
the_AT0 fundamental_AJ0 political_AJ0 prerequisite_NN1 and_CJC systemic_AJ0 
foundation_NN1 for_PRP development_NN1 and_CJC progress_NN1 in_PRP 
contemporary_AJ0 China_NN1 ._PUN 
In_PRP the_AT0 course_NN1 of_PRF socialist_AJ0 development_NN1 ,_PUN the_AT0 
Party_NN1 developed_VVD distinctively_AV0 creative_AJ0 theories_NN2 and_CJC 
made_VVD tremendous_AJ0 successes_NN2 despite_PRP serious_AJ0 setbacks_NN2 
it_PNP went_VVD through_AVP ,_PUN thus_AV0 providing_VVG invaluable_AJ0 
experience_NN1 as_PRP well_PRP as_PRP the_AT0 theoretical_AJ0 and_CJC 
material_NN1 basis_NN1 for_PRP launching_VVG the_AT0 great_AJ0 initiative_NN1 
of_PRF building_NN1 socialism_NN1 with_PRP Chinese_AJ0 characteristics_NN2 
in_PRP the_AT0 new_AJ0 historical_AJ0 period_NN1 ._PUN 
The_AT0 Party_NN1 's_POS second_ORD generation_NN1 of_PRF central_AJ0 
collective_AJ0 leadership_NN1 with_PRP Comrade_NP0 Deng_NP0 Xiaoping_NP0 
at_PRP the_AT0 core_NN1 led_VVD the_AT0 whole_AJ0 Party_NN1 and_CJC the_AT0 
people_NN0 of_PRF all_DT0 ethnic_AJ0 groups_NN2 in_PRP China_NP0 in_PRP 
conducting_VVG a_AT0 thorough_AJ0 review_NN1 of_PRF China_NP0 's_POS 
experiences_NN2 in_PRP building_NN1 socialism_NN1 ,_PUN both_AV0 positive_AJ0 
and_CJC negative.On_NN0 this_DT0 basis_NN1 and_CJC drawing_VVG on_PRP the_AT0 
experience_NN1 of_PRF world_NN1 socialism_NN1 ,_PUN they_PNP made_VVD the_AT0 
historic_AJ0 decision_NN1 to_TO0 shift_VVI the_AT0 focus_NN1 of_PRF the_AT0 
Party_NN1 and_CJC country_NN1 's_POS work_NN1 to_PRP economic_AJ0 
development_NN1 and_CJC to_TO0 pursue_VVI the_AT0 policy_NN1 of_PRF reform_NN1 
and_CJC opening_VVG up.They_NN0 gained_VVD a_AT0 keen_AJ0 appreciation_NN1 
of_PRF the_AT0 underlying_AJ0 goal_NN1 of_PRF socialism_NN1 and_CJC 
established_VVD the_AT0 Party_NN1 's_POS basic_AJ0 line_NN1 for_PRP the_AT0 
primary_AJ0 stage_NN1 of_PRF socialism.They_NN0 called_VVN for_PRP taking_VVG 
our_DPS own_DT0 road_NN1 and_CJC building_NN1 socialism_NN1 with_PRP 
Chinese_AJ0 characteristics_NN2 and_CJC provided_VVD scientific_AJ0 
answers_NN2 to_PRP basic_AJ0 questions_NN2 in_PRP this_DT0 regard.On_NN0 
this_DT0 basis_NN1 ,_PUN the_AT0 great_AJ0 initiative_NN1 of_PRF building_NN1 
socialism_NN1 with_PRP Chinese_AJ0 characteristics_NN2 was_VBD 
successfully_AV0 launched_VVN ._PUN 
The_AT0 Party_NN1 's_POS third_ORD generation_NN1 of_PRF central_AJ0 
collective_AJ0 leadership_NN1 with_PRP Comrade_NP0 Jiang_NP0 Zemin_NP0 at_PRP 
the_AT0 core_NN1 led_VVD the_AT0 whole_AJ0 Party_NN1 and_CJC the_AT0 
people_NN0 of_PRF all_DT0 ethnic_AJ0 groups_NN2 in_PRP China_NP0 in_PRP 
adhering_VVG to_PRP the_AT0 Party_NN1 's_POS basic_AJ0 theory_NN1 and_CJC 
line.Standing_NN0 the_AT0 severe_AJ0 tests_NN2 posed_VVN by_PRP complex_AJ0 
domestic_AJ0 and_CJC international_AJ0 developments_NN2 and_CJC major_AJ0 
setbacks_NN2 in_PRP world_NN1 socialism_NN1 ,_PUN they_PNP upheld_VVN 
socialism_NN1 with_PRP Chinese_AJ0 characteristics.Based_NN0 on_PRP China_NP0 
's_POS new_AJ0 realities_NN2 ,_PUN they_PNP reaffirmed_VVD the_AT0 Party_NN1 
's_POS basic_AJ0 program_NN1 and_CJC its_DPS basic_AJ0 experience_NN1 ,_PUN 
set_VVD the_AT0 goal_NN1 of_PRF reform_NN1 and_CJC developed_VVD a_AT0 
basic_AJ0 framework_NN1 for_PRP achieving_VVG this_DT0 goal_NN1 ,_PUN 
namely_AV0 ,_PUN developing_VVG a_AT0 socialist_AJ0 market_NN1 
economy.They_NN0 reaffirmed_VVD the_AT0 basic_AJ0 economic_AJ0 system_NN1 
and_CJC the_AT0 system_NN1 of_PRF income_NN1 distribution_NN1 in_PRP the_AT0 
primary_AJ0 stage_NN1 of_PRF socialism_NN1 ,_PUN ushered_VVD in_AVP a_AT0 
new_AJ0 phase_NN1 in_PRP carrying_VVG out_AVP all-around_DT0 reform_NN1 
and_CJC opening_VVG up_AVP ,_PUN and_CJC pressed_VVD ahead_AV0 with_PRP 
the_AT0 great_AJ0 new_AJ0 undertaking_NN1 of_PRF Party_NN1 building_NN1 ,_PUN 
thus_AV0 advancing_AJ0 socialism_NN1 with_PRP Chinese_AJ0 characteristics_NN2 
into_PRP the_AT0 21st_ORD century_NN1 ._PUN 
In_PRP the_AT0 new_AJ0 stage_NN1 in_PRP the_AT0 new_AJ0 century_NN1 ,_PUN 
the_AT0 Party_NN1 Central_AJ0 Committee_NN1 has_VHZ seized_VVN this_DT0 
important_AJ0 period_NN1 of_PRF strategic_AJ0 opportunities_NN2 and_CJC 
promoted_VVN innovation_NN1 in_PRP practice_NN1 ,_PUN theory_NN1 and_CJC 
institutional_AJ0 building_NN1 in_PRP the_AT0 course_NN1 of_PRF building_VVG 
a_AT0 moderately_AV0 prosperous_AJ0 society_NN1 in_PRP all_AV0 respects.We_NN0 
have_VHB emphasized_VVN the_AT0 need_NN1 to_TO0 put_VVI people_NN0 first_ORD 
and_CJC to_TO0 pursue_VVI comprehensive_AJ0 ,_PUN balanced_AJ0 and_CJC 
sustainable_AJ0 development_NN1 ;_PUN we_PNP have_VHB called_VVN for_PRP 
building_VVG a_AT0 harmonious_AJ0 socialist_AJ0 society_NN1 and_CJC 
speeding_VVG up_AVP ecological_AJ0 progress_NN1 ,_PUN and_CJC we_PNP have_VHB 
adopted_VVN overall_AV0 implementing_VVG steps_NN2 for_PRP advancing_VVG 
the_AT0 cause_NN1 of_PRF socialism_NN1 with_PRP Chinese_AJ0 
characteristics.We_NN0 have_VHB strived_VVN to_TO0 ensure_VVI and_CJC 
improve_VVI the_AT0 people_NN0 's_POS wellbeing_NN1 ,_PUN promoted_VVN 
social_AJ0 fairness_NN1 and_CJC justice_NN1 ,_PUN worked_VVD to_TO0 build_VVI 
a_AT0 harmonious_AJ0 world_NN1 ,_PUN and_CJC strengthened_VVD the_AT0 
Party_NN1 's_POS governance_NN1 capacity_NN1 and_CJC advanced_VVD 
nature.We_NN0 have_VHB thus_AV0 upheld_VVN and_CJC developed_AJ0 socialism_NN1 
with_PRP Chinese_AJ0 characteristics_NN2 from_PRP a_AT0 new_AJ0 historical_AJ0 
starting_NN1 point_NN1 ._PUN 
Throughout_PRP the_AT0 past_AJ0 30-plus_AJ0 years_NN2 of_PRF continuous_AJ0 
exploration_NN1 for_PRP reform_NN1 and_CJC opening_VVG up_AVP ,_PUN we_PNP 
have_VHB held_VVN high_AV0 the_AT0 great_AJ0 banner_NN1 of_PRF socialism_NN1 
with_PRP Chinese_AJ0 characteristics_NN2 and_CJC rejected_VVD both_AV0 the_AT0 
old_AJ0 and_CJC rigid_AJ0 closed-door_AJ0 policy_NN1 and_CJC any_DT0 
attempt_NN1 to_TO0 abandon_VVI socialism_NN1 and_CJC take_VVI an_AT0 
erroneous_AJ0 path_NN1 ._PUN 
The_AT0 path_NN1 of_PRF socialism_NN1 with_PRP Chinese_AJ0 characteristics_NN2 
,_PUN the_AT0 system_NN1 of_PRF theories_NN2 of_PRF socialism_NN1 with_PRP 
Chinese_AJ0 characteristics_NN2 and_CJC the_AT0 socialist_AJ0 system_NN1 
with_PRP Chinese_AJ0 characteristics_NN2 are_VBB the_AT0 fundamental_AJ0 
accomplishments_NN2 made_VVN by_PRP the_AT0 Party_NN1 and_CJC people_NN0 
in_PRP the_AT0 course_NN1 of_PRF arduous_AJ0 struggle_NN1 over_PRP the_AT0 
past_AJ0 90-plus_AJ0 years.We_NN0 must_VM0 cherish_VVI these_DT0 
accomplishments_NN2 ,_PUN uphold_VVB them_PNP all_DT0 the_AT0 time_NN1 and_CJC 
continue_VVB to_TO0 enrich_VVI them_PNP ._PUN 
Taking_VVG the_AT0 path_NN1 of_PRF socialism_NN1 with_PRP Chinese_AJ0 
characteristics_NN2 means_VVZ we_PNP must_VM0 ,_PUN under_PRP the_AT0 
leadership_NN1 of_PRF the_AT0 Communist_AJ0 Party_NN1 of_PRF China_NP0 and_CJC 
basing_VVG ourselves_PNX on_PRP China_NP0 's_POS realities_NN2 ,_PUN take_VVB 
economic_AJ0 development_NN1 as_PRP the_AT0 central_AJ0 task_NN1 and_CJC 
adhere_VVB to_PRP the_AT0 Four_CRD Cardinal_NN1 Principles_NN2 and_CJC the_AT0 
policy_NN1 of_PRF reform_NN1 and_CJC opening_VVG up.It_NN0 means_NN0 we_PNP 
must_VM0 release_VVI and_CJC develop_VVI the_AT0 productive_AJ0 forces_NN2 
,_PUN develop_VVI the_AT0 socialist_AJ0 market_NN1 economy_NN1 ,_PUN 
socialist_AJ0 democracy_NN1 ,_PUN an_AT0 advanced_AJ0 socialist_AJ0 
culture_NN1 and_CJC a_AT0 harmonious_AJ0 socialist_AJ0 society_NN1 ,_PUN 
and_CJC promote_VVB socialist_AJ0 ecological_AJ0 progress.It_NN0 also_AV0 
means_VVZ we_PNP must_VM0 promote_VVI well-rounded_AJ0 development_NN1 of_PRF 
the_AT0 person_NN1 ,_PUN achieve_VVB prosperity_NN1 for_PRP all_AV0 over_PRP 
time_NN1 ,_PUN and_CJC make_VVB China_NP0 a_AT0 modern_AJ0 socialist_AJ0 
country_NN1 that_CJT is_VBZ prosperous_AJ0 ,_PUN strong_AJ0 ,_PUN 
democratic_AJ0 ,_PUN culturally_AV0 advanced_VVN and_CJC harmonious_AJ0 ._PUN 
The_AT0 system_NN1 of_PRF theories_NN2 of_PRF socialism_NN1 with_PRP 
Chinese_AJ0 characteristics_NN2 is_VBZ a_AT0 system_NN1 of_PRF scientific_AJ0 
theories_NN2 that_CJT includes_VVZ Deng_NP0 Xiaoping_NP0 Theory_NN1 ,_PUN 
the_AT0 important_AJ0 thought_NN1 of_PRF Three_CRD Represents_VVZ and_CJC 
the_AT0 Scientific_AJ0 Outlook_NN1 on_PRP Development_NN1 ,_PUN and_CJC 
this_DT0 system_NN1 represents_VVZ the_AT0 Party_NN1 's_POS adherence_NN1 
to_PRP and_CJC development_NN1 of_PRF Marxism-Leninism_NP0 and_CJC Mao_NP0 
Zedong_NP0 Thought_VVD ._PUN 
The_AT0 socialist_AJ0 system_NN1 with_PRP Chinese_AJ0 characteristics_NN2 
includes_VVZ the_AT0 following_AJ0 :_PUN the_AT0 fundamental_AJ0 political_AJ0 
system_NN1 -_PUN the_AT0 system_NN1 of_PRF people_NN0 's_POS congresses_NN2 
;_PUN the_AT0 basic_AJ0 political_AJ0 systems_NN2 -_PUN the_AT0 system_NN1 
of_PRF multiparty_AJ0 cooperation_NN1 and_CJC political_AJ0 consultation_NN1 
under_PRP the_AT0 leadership_NN1 of_PRF the_AT0 Communist_AJ0 Party_NN1 of_PRF 
China_NP0 ,_PUN the_AT0 system_NN1 of_PRF regional_AJ0 ethnic_AJ0 autonomy_NN1 
,_PUN and_CJC the_AT0 system_NN1 of_PRF community-level_AJ0 
self-governance_NN1 ;_PUN the_AT0 socialist_AJ0 system_NN1 of_PRF laws_NN2 
with_PRP Chinese_AJ0 characteristics_NN2 ;_PUN the_AT0 basic_AJ0 economic_AJ0 
system_NN1 in_PRP which_DTQ public_AJ0 ownership_NN1 is_VBZ the_AT0 
mainstay_NN1 and_CJC economic_AJ0 entities_NN2 of_PRF diverse_AJ0 
ownership_NN1 develop_VVB together_AV0 ;_PUN and_CJC the_AT0 specific_AJ0 
economic_AJ0 ,_PUN political_AJ0 ,_PUN cultural_AJ0 ,_PUN and_CJC social_AJ0 
institutions_NN2 based_VVN on_PRP these_DT0 systems_NN2 ._PUN 
The_AT0 path_NN1 of_PRF socialism_NN1 with_PRP Chinese_AJ0 characteristics_NN2 
is_VBZ the_AT0 way_NN1 to_TO0 reach_VVI the_AT0 goal_NN1 ,_PUN the_AT0 
system_NN1 of_PRF theories_NN2 of_PRF socialism_NN1 with_PRP Chinese_AJ0 
characteristics_NN2 offers_VVZ a_AT0 guide_NN1 to_PRP action_NN1 ,_PUN and_CJC 
the_AT0 socialist_AJ0 system_NN1 with_PRP Chinese_AJ0 characteristics_NN2 
provides_VVZ the_AT0 fundamental_AJ0 guarantee.The_NN0 three_CRD function_NN1 
as_PRP an_AT0 integral_AJ0 whole_NN1 in_PRP the_AT0 great_AJ0 practice_NN1 
of_PRF building_NN1 socialism_NN1 with_PRP Chinese_AJ0 characteristics_NN2 
,_PUN and_CJC this_DT0 is_VBZ the_AT0 salient_AJ0 feature_NN1 of_PRF the_AT0 
long-term_AJ0 endeavors_NN2 of_PRF the_AT0 Communist_AJ0 Party_NN1 of_PRF 
China_NP0 leading_VVG the_AT0 people_NN0 in_PRP building_NN1 socialism_NN1 
._PUN 
In_PRP building_NN1 socialism_NN1 with_PRP Chinese_AJ0 characteristics_NN2 
,_PUN we_PNP base_VVB ourselves_PNX on_PRP the_AT0 basic_AJ0 reality_NN1 
that_CJT China_NP0 is_VBZ in_PRP the_AT0 primary_AJ0 stage_NN1 of_PRF 
socialism.Our_NN0 overall_AJ0 approach_NN1 is_VBZ to_TO0 promote_VVI 
economic_AJ0 ,_PUN political_AJ0 ,_PUN cultural_AJ0 ,_PUN social_AJ0 ,_PUN 
and_CJC ecological_AJ0 progress_NN1 ,_PUN and_CJC our_DPS general_AJ0 task_NN1 
is_VBZ to_TO0 achieve_VVI socialist_AJ0 modernization_NN1 and_CJC the_AT0 
great_AJ0 renewal_NN1 of_PRF the_AT0 Chinese_AJ0 nation_NN1 ._PUN 
Socialism_NN1 with_PRP Chinese_AJ0 characteristics_NN2 both_AV0 upholds_VVZ 
the_AT0 basic_AJ0 principles_NN2 of_PRF scientific_AJ0 socialism_NN1 and_CJC 
has_VHZ distinctive_AJ0 Chinese_AJ0 features_NN2 that_CJT reflect_VVB 
contemporary_AJ0 conditions.It_NN0 offers_NN2 from_PRP new_AJ0 
perspectives_NN2 a_AT0 deeper_AJC understanding_NN1 of_PRF the_AT0 laws_NN2 
of_PRF governance_NN1 by_PRP the_AT0 Communist_AJ0 Party_NN1 ,_PUN laws_NN2 
of_PRF building_NN1 socialism_NN1 ,_PUN and_CJC laws_NN2 of_PRF the_AT0 
development_NN1 of_PRF human_AJ0 society.By_NN0 integrating_VVG theory_NN1 
with_PRP practice_NN1 ,_PUN it_PNP has_VHZ systematically_AV0 addressed_VVN 
the_AT0 fundamental_AJ0 questions_NN2 of_PRF what_DTQ kind_NN1 of_PRF 
socialism_NN1 we_PNP should_VM0 build_VVI and_CJC how_AVQ we_PNP should_VM0 
build_VVI it_PNP in_PRP China_NP0 ,_PUN a_AT0 big_AJ0 country_NN1 in_PRP 
the_AT0 East_NN1 with_PRP a_AT0 huge_AJ0 population_NN1 and_CJC a_AT0 weak_AJ0 
economy_NN1 to_TO0 start_VVI with.Socialism_NN0 with_PRP Chinese_AJ0 
characteristics_NN2 has_VHZ brought_VVN about_AVP fast_AJ0 development_NN1 
and_CJC rising_VVG living_NN1 standards_NN2 in_PRP China_NP0 ._PUN 
This_DT0 fully_AV0 shows_VVZ that_DT0 socialism_NN1 with_PRP Chinese_AJ0 
characteristics_NN2 is_VBZ what_DTQ we_PNP must_VM0 pursue_VVI if_CJS we_PNP 
are_VBB to_TO0 achieve_VVI development_NN1 and_CJC make_VVI progress_NN1 
in_PRP contemporary_AJ0 China_NP0 and_CJC that_DT0 only_AJ0 socialism_NN1 
with_PRP Chinese_AJ0 characteristics_NN2 can_VM0 enable_VVI China_NP0 to_TO0 
develop_VVI itself_PNX ._PUN 
Developing_AJ0 socialism_NN1 with_PRP Chinese_AJ0 characteristics_NN2 is_VBZ 
a_AT0 long-term_AJ0 arduous_AJ0 task_NN1 of_PRF historic_AJ0 importance_NN1 
,_PUN and_CJC we_PNP must_VM0 be_VBI prepared_VVN to_TO0 carry_VVI out_AVP 
a_AT0 great_AJ0 struggle_NN1 with_PRP many_DT0 new_AJ0 historical_AJ0 
features_NN2 ._PUN 
We_PNP must_VM0 unswervingly_AV0 adhere_VVI to_PRP socialism_NN1 with_PRP 
Chinese_AJ0 characteristics_NN2 ,_PUN develop_VVB it_PNP as_CJS required_VVN 
by_PRP the_AT0 times_NN2 ,_PUN constantly_AV0 enrich_VVB it_PNP in_AVP 
both_AV0 practice_NN1 and_CJC theory_NN1 and_CJC enhance_VVB its_DPS 
distinctive_AJ0 national_AJ0 features_NN2 in_PRP keeping_VVG up_AVP with_PRP 
the_AT0 times_NN2 ._PUN 
To_TO0 achieve_VVI new_AJ0 victory_NN1 for_PRP socialism_NN1 with_PRP 
Chinese_AJ0 characteristics_NN2 under_PRP new_AJ0 historical_AJ0 
conditions_NN2 ,_PUN we_PNP must_VM0 have_VHI a_AT0 firm_AJ0 grasp_NN1 of_PRF 
the_AT0 following_AJ0 basic_AJ0 requirements_NN2 and_CJC make_VVB them_PNP 
shared_AJ0 convictions_NN2 of_PRF the_AT0 whole_AJ0 Party_NN1 and_CJC the_AT0 
people_NN0 of_PRF all_DT0 ethnic_AJ0 groups_NN2 in_PRP China_NP0 ._PUN 
-_PUN We_PNP must_VM0 maintain_VVI the_AT0 people_NN0 's_POS principal_AJ0 
position_NN1 in_PRP the_AT0 country_NN1 ._PUN 
Socialism_NN1 with_PRP Chinese_AJ0 characteristics_NN2 is_VBZ a_AT0 cause_NN1 
for_PRP the_AT0 people_NN0 in_PRP their_DPS hundreds_CRD of_PRF millions_CRD 
._PUN 
We_PNP should_VM0 ensure_VVI that_CJT the_AT0 people_NN0 are_VBB the_AT0 
masters_NN2 of_PRF the_AT0 country_NN1 and_CJC we_PNP should_VM0 uphold_VVI 
the_AT0 rule_NN1 of_PRF law_NN1 as_PRP a_AT0 fundamental_AJ0 principle_NN1 
by_PRP which_DTQ the_AT0 Party_NN1 leads_VVZ the_AT0 people_NN0 in_PRP 
running_VVG the_AT0 country.We_NN0 should_VM0 mobilize_VVI and_CJC 
organize_VVI as_AV0 many_DT0 people_NN0 as_CJS possible_AJ0 to_TO0 manage_VVI 
state_NN1 and_CJC social_AJ0 affairs_NN2 as_PRP well_PRP as_PRP the_AT0 
economy_NN1 and_CJC cultural_AJ0 programs_NN2 in_PRP accordance_PRP with_PRP 
the_AT0 law_NN1 and_CJC to_TO0 devote_VVI themselves_PNX to_PRP socialist_AJ0 
modernization_NN1 ,_PUN and_CJC we_PNP should_VM0 better_AV0 protect_VVI 
the_AT0 people_NN0 's_POS rights_NN2 and_CJC interests_NN2 and_CJC ensure_VVB 
that_CJT the_AT0 people_NN0 determine_VVB their_DPS own_DT0 destiny_NN1 ._PUN 
-_PUN We_PNP must_VM0 continue_VVI to_TO0 release_VVI and_CJC develop_VVI 
the_AT0 productive_AJ0 forces_NN2 ._PUN 
This_DT0 is_VBZ the_AT0 fundamental_AJ0 task_NN1 of_PRF socialism_NN1 with_PRP 
Chinese_AJ0 characteristics_NN2 ._PUN 
We_PNP should_VM0 take_VVI economic_AJ0 development_NN1 as_PRP the_AT0 
central_AJ0 task_NN1 and_CJC pursuing_VVG development_NN1 in_PRP a_AT0 
scientific_AJ0 way_NN1 as_PRP the_AT0 underlying_AJ0 guideline_NN1 ,_PUN 
advance_VVB in_PRP an_AT0 all-around_DT0 way_NN1 economic_AJ0 ,_PUN 
political_AJ0 ,_PUN cultural_AJ0 ,_PUN social_AJ0 ,_PUN and_CJC ecological_AJ0 
progress_NN1 and_CJC achieve_VVB in_PRP a_AT0 scientific_AJ0 way_NN1 
development_NN1 that_CJT puts_VVZ people_NN0 first_ORD and_CJC is_VBZ 
comprehensive_AJ0 ,_PUN balanced_AJ0 and_CJC sustainable_AJ0 ._PUN 
-_PUN We_PNP must_VM0 persevere_VVI in_PRP reform_NN1 and_CJC opening_VVG 
up_AVP ._PUN 
Reform_NN1 and_CJC opening_VVG up_AVP are_VBB crucial_AJ0 to_PRP adhering_VVG 
to_PRP and_CJC developing_AJ0 socialism_NN1 with_PRP Chinese_AJ0 
characteristics_NN2 ._PUN 
We_PNP should_VM0 always_AV0 apply_VVI the_AT0 spirit_NN1 of_PRF reform_NN1 
and_CJC innovation_NN1 to_PRP all_DT0 aspects_NN2 of_PRF governance_NN1 ,_PUN 
keep_VVB improving_VVG the_AT0 socialist_AJ0 market_NN1 economy_NN1 ,_PUN 
adhere_VVB to_PRP the_AT0 basic_AJ0 state_NN1 policy_NN1 of_PRF opening_VVG 
to_PRP the_AT0 outside_AJ0 world_NN1 ,_PUN continue_VVB to_TO0 make_VVI 
innovations_NN2 in_PRP theory_NN1 ,_PUN in_PRP institutions_NN2 ,_PUN in_PRP 
science_NN1 and_CJC technology_NN1 ,_PUN in_PRP culture_NN1 and_CJC in_PRP 
other_AJ0 fields_NN2 ,_PUN and_CJC continuously_AV0 promote_VVB the_AT0 
self-improvement_NN1 and_CJC self-development_NN1 of_PRF China_NP0 's_POS 
socialist_AJ0 system_NN1 ._PUN 
-_PUN We_PNP must_VM0 safeguard_VVI social_AJ0 fairness_NN1 and_CJC 
justice_NN1 ._PUN 
Fairness_NN1 and_CJC justice_NN1 are_VBB inherent_AJ0 requirements_NN2 of_PRF 
socialism_NN1 with_PRP Chinese_AJ0 characteristics_NN2 ._PUN 
We_PNP must_VM0 ,_PUN relying_VVG on_PRP the_AT0 concerted_AJ0 efforts_NN2 
of_PRF all_DT0 the_AT0 Chinese_AJ0 people_NN0 and_CJC based_VVN on_PRP 
economic_AJ0 and_CJC social_AJ0 development_NN1 ,_PUN step_VVB up_AVP 
efforts_NN2 to_TO0 develop_VVI institutions_NN2 that_CJT are_VBB vital_AJ0 
to_PRP ensuring_VVG social_AJ0 fairness_NN1 and_CJC justice_NN1 ;_PUN 
establish_VVB in_PRP due_AJ0 course_NN1 a_AT0 system_NN1 for_PRP 
guaranteeing_VVG fairness_NN1 in_PRP society_NN1 featuring_VVG ,_PUN among_PRP 
other_AJ0 things_NN2 ,_PUN equal_AJ0 rights_NN2 ,_PUN equal_AJ0 
opportunities_NN2 and_CJC fair_AJ0 rules_NN2 for_PRP all_DT0 ;_PUN and_CJC 
foster_VVB a_AT0 fair_AJ0 social_AJ0 environment_NN1 and_CJC ensure_VVB 
people_NN0 's_POS equal_AJ0 right_NN1 to_PRP participation_NN1 in_PRP 
governance_NN1 and_CJC to_PRP development_NN1 ._PUN 
-_PUN We_PNP must_VM0 strive_VVI for_PRP common_AJ0 prosperity_NN1 ._PUN 
This_DT0 is_VBZ the_AT0 fundamental_AJ0 principle_NN1 of_PRF socialism_NN1 
with_PRP Chinese_AJ0 characteristics_NN2 ._PUN 
We_PNP should_VM0 adhere_VVI to_PRP the_AT0 basic_AJ0 socialist_AJ0 
economic_AJ0 system_NN1 and_CJC the_AT0 socialist_AJ0 income_NN1 
distribution_NN1 system.We_NN0 should_VM0 adjust_VVI the_AT0 pattern_NN1 
of_PRF national_AJ0 income_NN1 distribution_NN1 ,_PUN tighten_VVB its_DPS 
regulation_NN1 by_PRP secondary_AJ0 distribution_NN1 and_CJC work_VVB hard_AV0 
to_PRP narrow_AJ0 income_NN1 gaps_NN2 so_CJS that_CJS all_DT0 the_AT0 
people_NN0 can_VM0 share_VVI in_PRP more_DT0 fruits_NN2 of_PRF development_NN1 
in_PRP a_AT0 fair_AJ0 way_NN1 and_CJC move_VVB steadily_AV0 toward_PRP 
common_AJ0 prosperity_NN1 ._PUN 
-_PUN We_PNP must_VM0 promote_VVI social_AJ0 harmony_NN1 ._PUN 
Social_AJ0 harmony_NN1 is_VBZ an_AT0 inherent_AJ0 attribute_NN1 of_PRF 
socialism_NN1 with_PRP Chinese_AJ0 characteristics_NN2 ._PUN 
We_PNP should_VM0 give_VVI higher_AJC priority_NN1 to_PRP ensuring_VVG and_CJC 
improving_VVG the_AT0 people_NN0 's_POS wellbeing_NN1 ,_PUN strengthen_VVB 
and_CJC conduct_VVB social_AJ0 management_NN1 in_PRP an_AT0 innovative_AJ0 
way_NN1 ,_PUN strike_VVB a_AT0 balance_NN1 between_PRP reform_NN1 ,_PUN 
development_NN1 and_CJC stability_NN1 ,_PUN rally_VVB all_DT0 the_AT0 
forces_NN2 that_CJT can_VM0 be_VBI rallied_VVN ,_PUN maximize_VVB factors_NN2 
conducive_AJ0 to_PRP harmony_NN1 and_CJC increase_VVB the_AT0 creative_AJ0 
vitality_NN1 of_PRF society.We_NN0 should_VM0 ensure_VVI that_CJT the_AT0 
people_NN0 live_VVB and_CJC work_VVI in_PRP contentment_NN1 ,_PUN society_NN1 
is_VBZ stable_AJ0 and_CJC orderly_AJ0 ,_PUN and_CJC the_AT0 country_NN1 
enjoys_VVZ enduring_AJ0 peace_NN1 and_CJC stability_NN1 ._PUN 
-_PUN We_PNP must_VM0 pursue_VVI peaceful_AJ0 development_NN1 ._PUN 
Peaceful_AJ0 development_NN1 is_VBZ the_AT0 sure_AJ0 choice_NN1 of_PRF 
socialism_NN1 with_PRP Chinese_AJ0 characteristics_NN2 ._PUN 
We_PNP should_VM0 pursue_VVI development_NN1 through_PRP opening_VVG up_AVP 
and_CJC cooperation_NN1 to_TO0 benefit_VVI all.We_NN0 should_VM0 develop_VVI 
ourselves_PNX by_PRP securing_VVG a_AT0 peaceful_AJ0 international_AJ0 
environment_NN1 and_CJC uphold_VVB and_CJC promote_VVB world_NN1 peace_NN1 
through_PRP our_DPS own_DT0 development.We_NN0 should_VM0 expand_VVI 
common_AJ0 interests_NN2 with_PRP all_DT0 others_NN2 and_CJC work_VVB to_TO0 
build_VVI a_AT0 harmonious_AJ0 world_NN1 of_PRF enduring_AJ0 peace_NN1 and_CJC 
common_AJ0 prosperity_NN1 ._PUN 
-_PUN We_PNP must_VM0 uphold_VVI the_AT0 leadership_NN1 of_PRF the_AT0 
Party_NN1 ._PUN 
The_AT0 Communist_AJ0 Party_NN1 of_PRF China_NP0 is_VBZ the_AT0 leadership_NN1 
core_NN1 of_PRF the_AT0 cause_NN1 of_PRF socialism_NN1 with_PRP Chinese_AJ0 
characteristics_NN2 ._PUN 
We_PNP should_VM0 uphold_VVI the_AT0 principle_NN1 that_CJT the_AT0 Party_NN1 
was_VBD founded_VVN for_PRP the_AT0 public_AJ0 good_AJ0 and_CJC that_CJT 
it_PNP exercises_VVZ state_NN1 power_NN1 for_PRP the_AT0 people_NN0 ,_PUN 
enhance_VVB and_CJC improve_VVB the_AT0 Party_NN1 's_POS leadership_NN1 
and_CJC ensure_VVB that_CJT the_AT0 Party_NN1 plays_VVZ its_DPS role_NN1 
as_PRP the_AT0 leadership_NN1 core_NN1 in_PRP exercising_VVG overall_AJ0 
leadership_NN1 and_CJC coordinating_VVG the_AT0 efforts_NN2 of_PRF all.We_NN0 
should_VM0 maintain_VVI the_AT0 Party_NN1 's_POS advanced_AJ0 nature_NN1 
and_CJC purity_NN1 ,_PUN strengthen_VVB its_DPS creativity_NN1 ,_PUN 
cohesiveness_NN1 and_CJC capability_NN1 and_CJC enhance_VVB its_DPS 
capacity_NN1 to_TO0 govern_VVI in_PRP a_AT0 scientific_AJ0 and_CJC 
democratic_AJ0 way_NN1 and_CJC in_PRP accordance_PRP with_PRP the_AT0 law_NN1 
._PUN 
We_PNP must_VM0 be_VBI soberly_AV0 aware_AJ0 that_CJT China_NP0 is_VBZ 
still_AV0 in_PRP the_AT0 primary_AJ0 stage_NN1 of_PRF socialism_NN1 and_CJC 
will_VM0 long_AV0 remain_VVI so_AV0 ._PUN 
This_DT0 basic_AJ0 condition_NN1 of_PRF China_NP0 has_VHZ not_XX0 changed_VVN 
;_PUN nor_CJC has_VHZ the_AT0 principal_AJ0 problem_NN1 in_PRP our_DPS 
society_NN1 ,_PUN that_AV0 is_AV0 ,_PUN how_AVQ we_PNP can_VM0 meet_VVI 
the_AT0 ever-growing_AJ0 material_NN1 and_CJC cultural_AJ0 needs_NN2 of_PRF 
the_AT0 people_NN0 with_PRP backward_AJ0 social_AJ0 production_NN1 ;_PUN 
nor_CJC has_VHZ China_NP0 's_POS international_AJ0 position_NN1 as_PRP the_AT0 
largest_AJS developing_AJ0 country_NN1 in_PRP the_AT0 world_NN1 ._PUN 
We_PNP must_VM0 bear_VVI in_PRP mind_NN1 under_PRP any_DT0 circumstances_NN2 
the_AT0 paramount_AJ0 reality_NN1 that_CJT China_NP0 remains_VVZ in_PRP 
the_AT0 primary_AJ0 stage_NN1 of_PRF socialism_NN1 and_CJC will_VM0 long_AV0 
remain_VVI so_AV0 and_CJC base_VVI ourselves_PNX on_PRP this_DT0 reality_NN1 
in_PRP pursuing_VVG all_DT0 of_PRF our_DPS endeavors_NN2 of_PRF reform_NN1 
and_CJC development_NN1 ._PUN 
The_AT0 Party_NN1 's_POS basic_AJ0 line_NN1 is_VBZ the_AT0 lifeblood_NN1 
of_PRF the_AT0 Party_NN1 and_CJC country.We_NN0 must_VM0 adhere_VVI to_PRP 
the_AT0 central_AJ0 task_NN1 -_PUN economic_AJ0 development_NN1 -_PUN and_CJC 
the_AT0 two_CRD basic_AJ0 points_NN2 -_PUN the_AT0 Four_CRD Cardinal_NN1 
Principles_NN2 and_CJC the_AT0 policy_NN1 of_PRF reform_NN1 and_CJC 
opening_VVG up_AVP -_PUN in_PRP our_DPS great_AJ0 endeavor_NN1 to_TO0 
develop_VVI socialism_NN1 with_PRP Chinese_AJ0 characteristics.We_NN0 
should_VM0 neither_AV0 look_VVI down_AVP upon_PRP ourselves_PNX nor_CJC be_VBI 
arrogant.We_NN0 must_VM0 take_VVI solid_AJ0 steps_NN2 to_TO0 achieve_VVI 
new_AJ0 victory_NN1 for_PRP socialism_NN1 with_PRP Chinese_AJ0 
characteristics_NN2 ._PUN 
As_CJS long_CJS as_CJS we_PNP remain_VVB true_AJ0 to_PRP our_DPS ideal_AJ0 
,_PUN are_VBB firm_AJ0 in_PRP our_DPS conviction_NN1 ,_PUN never_AV0 
vacillate_VVB in_AVP or_CJC relax_VVB our_DPS efforts_NN2 or_CJC act_VVB 
recklessly_AV0 ,_PUN and_CJC forge_VVB ahead_AV0 with_PRP tenacity_NN1 and_CJC 
resolve_VVB ,_PUN we_PNP will_VM0 surely_AV0 complete_VVI the_AT0 building_NN1 
of_PRF a_AT0 moderately_AV0 prosperous_AJ0 society_NN1 in_PRP all_DT0 
respects_NN2 when_AVQ the_AT0 Communist_AJ0 Party_NN1 of_PRF China_NP0 
celebrates_VVZ its_DPS centenary_NN1 and_CJC turn_VVB China_NP0 into_PRP a_AT0 
modern_AJ0 socialist_AJ0 country_NN1 that_CJT is_VBZ prosperous_AJ0 ,_PUN 
strong_AJ0 ,_PUN democratic_AJ0 ,_PUN culturally_AV0 advanced_VVN and_CJC 
harmonious_AJ0 when_CJS the_AT0 People_NN0 's_POS Republic_NN1 of_PRF 
China_NP0 marks_VVZ its_DPS centennial_AJ0 ._PUN 
The_AT0 whole_AJ0 Party_NN1 should_VM0 have_VHI every_AT0 confidence_NN1 
in_PRP our_DPS path_NN1 ,_PUN in_PRP our_DPS theories_NN2 and_CJC in_PRP 
our_DPS system_NN1 ._PUN 
III_CRD ._PUN 
The_AT0 Goal_NN1 of_PRF Completing_VVG the_AT0 Building_NN1 of_PRF a_AT0 
Moderately_AV0 Prosperous_AJ0 Society_NN1 in_PRP All_DT0 Respects_NN2 and_CJC 
Deepening_AJ0 Reform_NN1 and_CJC Opening_VVG Up_AVP in_PRP an_AT0 
All-Around_DT0 Way_NN1 An_AT0 examination_NN1 of_PRF both_DT0 the_AT0 
current_AJ0 international_AJ0 and_CJC domestic_AJ0 environments_NN2 shows_VVZ 
that_CJT China_NP0 remains_VVZ in_PRP an_AT0 important_AJ0 period_NN1 of_PRF 
strategic_AJ0 opportunities_NN2 for_PRP its_DPS development_NN1 ,_PUN a_AT0 
period_NN1 in_PRP which_DTQ much_DT0 can_VM0 be_VBI achieved_VVN ._PUN 
We_PNP need_VVB to_TO0 have_VHI a_AT0 correct_AJ0 understanding_NN1 of_PRF 
the_AT0 changing_AJ0 nature_NN1 and_CJC conditions_NN2 of_PRF this_DT0 
period_NN1 ,_PUN seize_VVB all_DT0 opportunities_NN2 ,_PUN respond_VVB 
with_PRP cool-headedness_NN1 to_PRP challenges_NN2 ,_PUN and_CJC gain_VVB 
initiative_NN1 and_CJC advantages_NN2 to_TO0 win_VVI the_AT0 future_NN1 
and_CJC attain_VVI the_AT0 goal_NN1 of_PRF completing_VVG the_AT0 building_NN1 
of_PRF a_AT0 moderately_AV0 prosperous_AJ0 society_NN1 in_PRP all_DT0 
respects_NN2 by_PRP 2020_CRD ._PUN 
Basing_VVG ourselves_PNX on_PRP China_NP0 's_POS actual_AJ0 economic_AJ0 
and_CJC social_AJ0 development_NN1 ,_PUN we_PNP must_VM0 work_VVI hard_AJ0 
to_TO0 meet_VVI the_AT0 following_AJ0 new_AJ0 requirements_NN2 while_CJS 
working_VVG to_TO0 fulfill_VVI the_AT0 goal_NN1 of_PRF building_VVG a_AT0 
moderately_AV0 prosperous_AJ0 society_NN1 in_PRP all_DT0 respects_NN2 set_VVB 
forth_AV0 at_PRP the_AT0 Sixteenth_ORD and_CJC Seventeenth_ORD National_AJ0 
Congresses_NN2 of_PRF the_AT0 Party_NN1 ._PUN 
-_PUN The_AT0 economy_NN1 should_VM0 maintain_VVI sustained_AJ0 and_CJC 
sound_NN1 development_NN1 ._PUN 
Major_AJ0 progress_NN1 should_VM0 be_VBI made_VVN in_PRP changing_VVG the_AT0 
growth_NN1 model.On_NN0 the_AT0 basis_NN1 of_PRF making_VVG China_NP0 's_POS 
development_NN1 much_AV0 more_AV0 balanced_AJ0 ,_PUN coordinated_AJ0 and_CJC 
sustainable_AJ0 ,_PUN we_PNP should_VM0 double_VVI its_DPS 2010_CRD GDP_NN1 
and_CJC per_AJ0 capita_AJ0 income_NN1 for_PRP both_DT0 urban_AJ0 and_CJC 
rural_AJ0 residents_NN2 ._PUN 
The_AT0 contribution_NN1 of_PRF scientific_AJ0 and_CJC technological_AJ0 
progress_NN1 to_PRP economic_AJ0 growth_NN1 should_VM0 increase_VVI 
considerably_AV0 and_CJC China_NP0 should_VM0 become_VVI an_AT0 innovative_AJ0 
country_NN1 ._PUN 
Industrialization_NN1 should_VM0 be_VBI basically_AV0 accomplished.IT_NN0 
application_NN1 should_VM0 be_VBI significantly_AV0 expanded.The_NN0 
quality_NN1 of_PRF urbanization_NN1 should_VM0 improve_VVI 
markedly.Notable_NN0 progress_NN1 should_VM0 be_VBI made_VVN in_PRP 
modernizing_VVG agriculture_NN1 and_CJC building_VVG new_AJ0 socialist_AJ0 
rural_AJ0 areas.The_NN0 basic_AJ0 mechanism_NN1 for_PRP promoting_VVG 
balanced_AJ0 development_NN1 between_PRP regions_NN2 should_VM0 be_VBI in_PRP 
place_NN1 ._PUN 
Opening_VVG up_AVP should_VM0 be_VBI further_AV0 improved_VVN and_CJC 
China_NP0 's_POS international_AJ0 competitiveness_NN1 should_VM0 increase_VVI 
significantly_AV0 ._PUN 
-_PUN People_NN0 's_POS democracy_NN1 should_VM0 be_VBI expanded_VVN ._PUN 
The_AT0 institutions_NN2 of_PRF democracy_NN1 should_VM0 be_VBI improved_VVN 
and_CJC its_DPS forms_NN2 enriched.People_NN0 's_POS enthusiasm_NN1 ,_PUN 
initiative_NN1 and_CJC creativity_NN1 should_VM0 be_VBI fully_AV0 
leveraged_AJ0 ._PUN 
The_AT0 rule_NN1 of_PRF law_NN1 should_VM0 be_VBI fully_AV0 implemented_VVN 
as_PRP a_AT0 basic_AJ0 strategy_NN1 ,_PUN a_AT0 law-based_AJ0 government_NN1 
should_VM0 be_VBI basically_AV0 in_PRP function_NN1 ,_PUN judicial_AJ0 
credibility_NN1 should_VM0 be_VBI steadily_AV0 enhanced_VVN ,_PUN and_CJC 
human_AJ0 rights_NN2 should_VM0 be_VBI fully_AV0 respected_VVN and_CJC 
protected_AJ0 ._PUN 
-_PUN The_AT0 country_NN1 's_POS cultural_AJ0 soft_AJ0 power_NN1 should_VM0 
be_VBI improved_VVN significantly_AV0 ._PUN 
Core_NN1 socialist_AJ0 values_NN2 should_VM0 take_VVI root_NN1 among_PRP 
the_AT0 people_NN0 ,_PUN and_CJC both_DT0 the_AT0 level_NN1 of_PRF 
civility_NN1 of_PRF citizens_NN2 and_CJC the_AT0 moral_AJ0 and_CJC ethical_AJ0 
standards_NN2 of_PRF the_AT0 whole_AJ0 society_NN1 should_VM0 be_VBI 
significantly_AV0 raised_VVN ._PUN 
More_AV0 cultural_AJ0 works_NN0 should_VM0 be_VBI created_VVN ;_PUN a_AT0 
system_NN1 of_PRF public_AJ0 cultural_AJ0 services_NN2 should_VM0 be_VBI 
basically_AV0 in_PRP place_NN1 ,_PUN and_CJC the_AT0 cultural_AJ0 sector_NN1 
should_VM0 become_VVI a_AT0 pillar_NN1 of_PRF the_AT0 economy.Even_NN0 
greater_AJC progress_NN1 should_VM0 be_VBI made_VVN in_PRP taking_VVG 
Chinese_AJ0 culture_NN1 to_PRP the_AT0 global_AJ0 stage.By_NN0 taking_VVG 
these_DT0 steps_NN2 ,_PUN we_PNP will_VM0 lay_VVI a_AT0 more_AV0 solid_AJ0 
foundation_NN1 for_PRP developing_VVG a_AT0 strong_AJ0 socialist_AJ0 
culture_NN1 in_PRP China_NP0 ._PUN 
-_PUN Living_NN1 standards_NN2 should_VM0 be_VBI fully_AV0 raised_VVN ._PUN 
Equal_AJ0 access_NN1 to_PRP basic_AJ0 public_AJ0 services_NN2 should_VM0 
be_VBI generally_AV0 achieved_VVN ._PUN 
The_AT0 educational_AJ0 level_NN1 of_PRF the_AT0 entire_AJ0 population_NN1 
should_VM0 be_VBI significantly_AV0 raised_VVN and_CJC training_NN1 of_PRF 
innovative_AJ0 professionals_NN2 markedly_AV0 improved.China_NN0 should_VM0 
have_VHI a_AT0 large_AJ0 pool_NN1 of_PRF competent_AJ0 professionals_NN2 
and_CJC be_VBI rich_AJ0 in_PRP human_AJ0 resources_NN2 ,_PUN and_CJC it_PNP 
should_VM0 basically_AV0 modernize_VVI its_DPS education_NN1 ._PUN 
There_EX0 should_VM0 be_VBI more_DT0 employment_NN1 opportunities_NN2 ._PUN 
Income_NN1 gaps_NN2 should_VM0 be_VBI narrowed_VVN ,_PUN middle-income_AJ0 
groups_NN2 should_VM0 keep_VVI growing_AJ0 ,_PUN and_CJC the_AT0 number_NN1 
of_PRF people_NN0 living_VVG below_PRP the_AT0 poverty_NN1 line_NN1 should_VM0 
drop_VVI by_PRP a_AT0 large_AJ0 margin_NN1 ._PUN 
Social_AJ0 security_NN1 should_VM0 cover_VVI all_DT0 the_AT0 
people.Everyone_NN0 should_VM0 have_VHI access_NN1 to_PRP basic_AJ0 
medical_AJ0 and_CJC public_AJ0 health_NN1 services.The_NN0 system_NN1 of_PRF 
housing_VVG for_PRP low-income_AJ0 groups_NN2 should_VM0 take_VVI shape_NN1 
,_PUN and_CJC there_EX0 should_VM0 be_VBI social_AJ0 harmony_NN1 and_CJC 
stability_NN1 ._PUN 
-_PUN Major_NP0 progress_NN1 should_VM0 be_VBI made_VVN in_PRP building_VVG 
a_AT0 resource-conserving_NN1 and_CJC environmentally_AV0 friendly_AJ0 
society_NN1 ._PUN 
The_AT0 establishment_NN1 of_PRF functional_AJ0 zones_NN2 should_VM0 be_VBI 
basically_AV0 completed_VVN ,_PUN and_CJC a_AT0 system_NN1 for_PRP 
recycling_VVG resources_NN2 should_VM0 begin_VVI to_TO0 take_VVI shape_NN1 
._PUN 
Energy_NN1 consumption_NN1 and_CJC carbon_NN1 dioxide_NN1 emissions_NN2 
per_PRP unit_NN1 of_PRF GDP_NN1 as_PRP well_PRP as_PRP the_AT0 discharge_NN1 
of_PRF major_AJ0 pollutants_NN2 should_VM0 decrease_VVI sharply_AV0 ._PUN 
Forest_NN1 coverage_NN1 should_VM0 increase_VVI ,_PUN the_AT0 ecosystem_NN1 
should_VM0 become_VVI more_AV0 stable_AJ0 ,_PUN and_CJC the_AT0 living_AJ0 
environment_NN1 should_VM0 improve_VVI markedly_AV0 ._PUN 
To_TO0 complete_VVI the_AT0 building_NN1 of_PRF a_AT0 moderately_AV0 
prosperous_AJ0 society_NN1 in_PRP all_DT0 respects_NN2 ,_PUN we_PNP must_VM0 
,_PUN with_PRP greater_AJC political_AJ0 courage_NN1 and_CJC vision_NN1 ,_PUN 
lose_VVB no_AT0 time_NN1 in_PRP deepening_AJ0 reform_NN1 in_PRP key_AJ0 
sectors_NN2 and_CJC resolutely_AV0 discard_VVB all_DT0 notions_NN2 and_CJC 
systems_NN2 that_CJT hinder_VVB efforts_NN2 to_TO0 pursue_VVI development_NN1 
in_PRP a_AT0 scientific_AJ0 way.We_NN0 should_VM0 set_VVI up_AVP a_AT0 
well-developed_AJ0 ,_PUN scientific_AJ0 ,_PUN procedure-based_AJ0 and_CJC 
effective_AJ0 framework_NN1 of_PRF systems_NN2 and_CJC ensure_VVB that_DT0 
operating_NN1 institutions_NN2 in_PRP all_DT0 sectors_NN2 are_VBB fully_AV0 
functioning_VVG ._PUN 
We_PNP should_VM0 speed_VVI up_AVP improvements_NN2 to_PRP the_AT0 
socialist_AJ0 market_NN1 economy.We_NN0 should_VM0 improve_VVI the_AT0 
basic_AJ0 economic_AJ0 system_NN1 in_PRP which_DTQ public_AJ0 ownership_NN1 
is_VBZ the_AT0 mainstay_NN1 of_PRF the_AT0 economy_NN1 and_CJC economic_AJ0 
entities_NN2 of_PRF diverse_AJ0 ownership_NN1 develop_VVB together_AV0 ,_PUN 
and_CJC we_PNP should_VM0 improve_VVI the_AT0 system_NN1 of_PRF income_NN1 
distribution_NN1 in_PRP which_DTQ distribution_NN1 according_PRP to_PRP 
work_NN1 is_VBZ the_AT0 main_AJ0 form_NN1 that_CJT coexists_VVZ with_PRP 
other_AJ0 forms_NN2 of_PRF distribution.We_NN0 should_VM0 leverage_NN1 to_PRP 
a_AT0 greater_AJC extent_NN1 and_CJC in_PRP a_AT0 wider_AJC scope_NN1 the_AT0 
basic_AJ0 role_NN1 of_PRF the_AT0 market_NN1 in_PRP allocating_VVG 
resources_NN2 ,_PUN improve_VVB the_AT0 system_NN1 of_PRF macro-regulation_NN1 
,_PUN and_CJC perfect_VVB the_AT0 open_AJ0 economy_NN1 to_TO0 ensure_VVI 
more_AV0 efficient_AJ0 ,_PUN equitable_AJ0 and_CJC sustainable_AJ0 
economic_AJ0 development_NN1 ._PUN 
We_PNP should_VM0 work_VVI harder_AJC to_TO0 enhance_VVI socialist_AJ0 
democracy_NN1 in_PRP a_AT0 systemic_AJ0 way_NN1 by_PRP adopting_VVG due_AJ0 
standards_NN2 and_CJC procedures_NN2 ,_PUN expand_VVB people_NN0 's_POS 
orderly_AJ0 participation_NN1 in_PRP governance_NN1 at_PRP all_DT0 levels_NN2 
and_CJC in_PRP all_DT0 fields_NN2 ,_PUN and_CJC ensure_VVB that_CJT all_DT0 
governance_NN1 functions_NN2 are_VBB performed_VVN in_PRP accordance_PRP 
with_PRP the_AT0 law_NN1 ._PUN 
We_PNP should_VM0 accelerate_VVI improvement_NN1 of_PRF the_AT0 system_NN1 
for_PRP managing_VVG the_AT0 cultural_AJ0 sector_NN1 and_CJC the_AT0 
mechanism_NN1 for_PRP cultural_AJ0 production_NN1 and_CJC operation_NN1 ,_PUN 
establish_VVB the_AT0 basic_AJ0 framework_NN1 of_PRF a_AT0 modern_AJ0 
cultural_AJ0 market_NN1 system_NN1 ,_PUN improve_VVB the_AT0 system_NN1 
for_PRP managing_VVG state-owned_AJ0 cultural_AJ0 assets_NN2 ,_PUN and_CJC 
foster_VVB a_AT0 cultural_AJ0 environment_NN1 that_CJT encourages_VVZ 
creativity_NN1 ._PUN 
We_PNP should_VM0 step_VVI up_AVP efforts_NN2 to_TO0 form_VVI a_AT0 
scientific_AJ0 and_CJC effective_AJ0 social_AJ0 management_NN1 system_NN1 
,_PUN improve_VVB the_AT0 social_AJ0 security_NN1 system_NN1 ,_PUN and_CJC 
strengthen_VVB networks_NN2 of_PRF community-level_AJ0 public_AJ0 services_NN2 
and_CJC social_AJ0 management.We_NN0 should_VM0 establish_VVI institutions_NN2 
and_CJC mechanisms_NN2 to_TO0 ensure_VVI that_DT0 society_NN1 is_VBZ full_AJ0 
of_PRF vigor_NN1 ,_PUN harmonious_AJ0 and_CJC orderly_AJ0 ._PUN 
We_PNP should_VM0 move_VVI faster_AJC to_TO0 set_VVI up_AVP a_AT0 system_NN1 
for_PRP ecological_AJ0 progress_NN1 ,_PUN improve_VVB institutions_NN2 and_CJC 
mechanisms_NN2 for_PRP developing_VVG geographical_AJ0 space_NN1 ,_PUN 
conserving_VVG resources_NN2 and_CJC protecting_VVG the_AT0 ecological_AJ0 
environment_NN1 and_CJC promote_VVB modernization_NN1 featuring_VVG 
harmonious_AJ0 development_NN1 between_PRP man_NN1 and_CJC nature_NN1 ._PUN 
Completing_VVG the_AT0 building_NN1 of_PRF a_AT0 moderately_AV0 prosperous_AJ0 
society_NN1 in_PRP all_DT0 respects_NN2 by_PRP 2020_CRD is_VBZ an_AT0 
arduous_AJ0 task_NN1 ,_PUN and_CJC all_DT0 the_AT0 comrades_NN2 in_PRP the_AT0 
Party_NN1 must_VM0 work_VVI single-mindedly_AV0 and_CJC with_PRP fortitude_NN1 
to_TO0 reach_VVI this_DT0 goal_NN1 ._PUN 
The_AT0 state_NN1 should_VM0 give_VVI more_DT0 support_NN1 to_PRP rural_AJ0 
areas_NN2 and_CJC the_AT0 central_AJ0 and_CJC western_AJ0 regions_NN2 to_TO0 
accelerate_VVI their_DPS reform_NN1 and_CJC opening_VVG up_AVP ,_PUN 
strengthen_VVB their_DPS capacity_NN1 for_PRP development_NN1 and_CJC 
raise_VVB their_DPS living_NN1 standards_NN2 ._PUN 
We_PNP should_VM0 encourage_VVI areas_NN2 with_PRP good_AJ0 conditions_NN2 
to_TO0 keep_VVI taking_VVG the_AT0 lead_NN1 in_PRP pursuing_VVG 
modernization_NN1 and_CJC to_TO0 make_VVI greater_AJC contribution_NN1 to_PRP 
nationwide_AJ0 reform_NN1 and_CJC development_NN1 ._PUN 
IV_CRD ._PUN 
Accelerating_VVG the_AT0 Improvement_NN1 of_PRF the_AT0 Socialist_AJ0 
Market_NN1 Economy_NN1 and_CJC the_AT0 Change_NN1 of_PRF the_AT0 Growth_NN1 
Model_NN1 Taking_VVG economic_AJ0 development_NN1 as_PRP the_AT0 central_AJ0 
task_NN1 is_VBZ vital_AJ0 to_PRP national_AJ0 renewal_NN1 ,_PUN and_CJC 
development_NN1 still_AV0 holds_VVZ the_AT0 key_NN1 to_PRP addressing_VVG 
all_DT0 the_AT0 problems_NN2 we_PNP have_VHB in_PRP China_NP0 ._PUN 
Only_AV0 by_PRP promoting_VVG sustained_AJ0 and_CJC sound_AJ0 economic_AJ0 
development_NN1 can_VM0 we_PNP lay_VVI a_AT0 solid_AJ0 material_NN1 
foundation_NN1 for_PRP enhancing_VVG the_AT0 country_NN1 's_POS prosperity_NN1 
and_CJC strength_NN1 ,_PUN improving_VVG the_AT0 people_NN0 's_POS 
wellbeing_NN1 and_CJC ensuring_VVG social_AJ0 harmony_NN1 and_CJC 
stability_NN1 ._PUN 
We_PNP must_VM0 unwaveringly_AV0 adhere_VVI to_PRP the_AT0 strategic_AJ0 
thinking_NN1 that_CJT only_AJ0 development_NN1 counts_NN2 ._PUN 
In_PRP contemporary_AJ0 China_NP0 ,_PUN pursuing_VVG development_NN1 in_PRP 
a_AT0 scientific_AJ0 way_NN1 best_AV0 embodies_VVZ the_AT0 thinking_NN1 
that_CJT only_AJ0 development_NN1 counts_NN2 ._PUN 
Taking_VVG the_AT0 pursuit_NN1 of_PRF development_NN1 in_PRP a_AT0 
scientific_AJ0 way_NN1 as_PRP the_AT0 underlying_AJ0 guideline_NN1 and_CJC 
accelerating_VVG the_AT0 change_NN1 of_PRF the_AT0 growth_NN1 model_NN1 as_PRP 
a_AT0 major_AJ0 task_NN1 is_VBZ a_AT0 strategic_AJ0 choice_NN1 we_PNP have_VHB 
made_VVN for_PRP promoting_VVG China_NP0 's_POS overall_AJ0 development_NN1 
._PUN 
In_PRP response_PRP to_PRP changes_NN2 in_PRP both_DT0 domestic_AJ0 and_CJC 
international_AJ0 economic_AJ0 developments_NN2 ,_PUN we_PNP should_VM0 
speed_VVI up_AVP the_AT0 creation_NN1 of_PRF a_AT0 new_AJ0 growth_NN1 
model_NN1 and_CJC ensure_VVB that_DT0 development_NN1 is_VBZ based_VVN on_PRP 
improved_AJ0 quality_NN1 and_CJC performance.We_NN0 should_VM0 fire_VVI 
all_DT0 types_NN2 of_PRF market_NN1 participants_NN2 with_PRP new_AJ0 
vigor_NN1 for_PRP development_NN1 ,_PUN increase_VVB motivation_NN1 for_PRP 
pursuing_VVG innovation-driven_AJ0 development_NN1 ,_PUN establish_VVB a_AT0 
new_AJ0 system_NN1 for_PRP developing_VVG modern_AJ0 industries_NN2 ,_PUN 
and_CJC create_VVB new_AJ0 favorable_AJ0 conditions_NN2 for_PRP developing_VVG 
the_AT0 open_AJ0 economy.This_NN0 will_VM0 make_VVI economic_AJ0 
development_NN1 driven_VVN more_AV0 by_PRP domestic_AJ0 demand_NN1 ,_PUN 
especially_AV0 consumer_NN1 demand_NN1 ,_PUN by_PRP a_AT0 modern_AJ0 
service_NN1 industry_NN1 and_CJC strategic_AJ0 emerging_AJ0 industries_NN2 
,_PUN by_PRP scientific_AJ0 and_CJC technological_AJ0 progress_NN1 ,_PUN 
by_PRP a_AT0 workforce_NN1 of_PRF higher_AJC quality_NN1 and_CJC 
innovation_NN1 in_PRP management_NN1 ,_PUN by_PRP resource_NN1 
conservation_NN1 and_CJC a_AT0 circular_AJ0 economy_NN1 ,_PUN and_CJC by_PRP 
coordinated_AJ0 and_CJC mutually_AV0 reinforcing_VVG urban-rural_AJ0 
development_NN1 and_CJC development_NN1 between_PRP regions.Taking_NN0 
these_DT0 steps_NN2 will_VM0 enable_VVI us_PNP to_TO0 sustain_VVI 
long-term_AJ0 development_NN1 ._PUN 
We_PNP should_VM0 keep_VVI to_PRP the_AT0 Chinese-style_AJ0 path_NN1 of_PRF 
carrying_VVG out_AVP industrialization_NN1 in_PRP a_AT0 new_AJ0 way_NN1 
and_CJC advancing_AJ0 IT_NN1 application_NN1 ,_PUN urbanization_NN1 and_CJC 
agricultural_AJ0 modernization.We_NN0 should_VM0 promote_VVI integration_NN1 
of_PRF IT_NN1 application_NN1 and_CJC industrialization_NN1 ,_PUN 
interaction_NN1 between_PRP industrialization_NN1 and_CJC urbanization_NN1 
,_PUN and_CJC coordination_NN1 between_PRP urbanization_NN1 and_CJC 
agricultural_AJ0 modernization_NN1 ,_PUN thus_AV0 promoting_VVG harmonized_AJ0 
development_NN1 of_PRF industrialization_NN1 ,_PUN IT_NN1 application_NN1 
,_PUN urbanization_NN1 and_CJC agricultural_AJ0 modernization_NN1 ._PUN 
1_CRD ._PUN 
Deepen_VVB economic_AJ0 structural_AJ0 reform_NN1 across_PRP the_AT0 board_NN1 
Deepening_AJ0 reform_NN1 is_VBZ crucial_AJ0 for_PRP accelerating_VVG the_AT0 
change_NN1 of_PRF the_AT0 growth_NN1 model_NN1 ._PUN 
The_AT0 underlying_AJ0 issue_NN1 we_PNP face_VVB in_PRP economic_AJ0 
structural_AJ0 reform_NN1 is_VBZ how_AVQ to_TO0 strike_VVI a_AT0 balance_NN1 
between_PRP the_AT0 role_NN1 of_PRF the_AT0 government_NN1 and_CJC that_DT0 
of_PRF the_AT0 market_NN1 ,_PUN and_CJC we_PNP should_VM0 follow_VVI more_AV0 
closely_AV0 the_AT0 rules_NN2 of_PRF the_AT0 market_NN1 and_CJC better_AV0 
play_VVI the_AT0 role_NN1 of_PRF the_AT0 government_NN1 ._PUN 
We_PNP should_VM0 unwaveringly_AV0 consolidate_VVI and_CJC develop_VVI the_AT0 
public_AJ0 sector_NN1 of_PRF the_AT0 economy_NN1 ;_PUN allow_VVB public_AJ0 
ownership_NN1 to_TO0 take_VVI diverse_AJ0 forms_NN2 ;_PUN deepen_VVB 
reform_NN1 of_PRF state-owned_AJ0 enterprises_NN2 ;_PUN improve_VVB the_AT0 
mechanisms_NN2 for_PRP managing_VVG all_DT0 types_NN2 of_PRF state_NN1 
assets_NN2 ;_PUN and_CJC invest_VVB more_DT0 of_PRF state_NN1 capital_NN1 
in_PRP major_AJ0 industries_NN2 and_CJC key_AJ0 fields_NN2 that_CJT 
comprise_VVB the_AT0 lifeline_NN1 of_PRF the_AT0 economy_NN1 and_CJC are_VBB 
vital_AJ0 to_PRP national_AJ0 security.We_NN0 should_VM0 thus_AV0 steadily_AV0 
enhance_VVI the_AT0 vitality_NN1 of_PRF the_AT0 state-owned_AJ0 sector_NN1 
of_PRF the_AT0 economy_NN1 and_CJC its_DPS capacity_NN1 to_PRP leverage_NN1 
and_CJC influence_VVB the_AT0 economy_NN1 ._PUN 
At_PRP the_AT0 same_DT0 time_NN1 ,_PUN we_PNP must_VM0 unswervingly_AV0 
encourage_VVI ,_PUN support_VVI and_CJC guide_VVI the_AT0 development_NN1 
of_PRF the_AT0 non-public_AJ0 sector_NN1 ,_PUN and_CJC ensure_VVB that_CJT 
economic_AJ0 entities_NN2 under_PRP all_DT0 forms_NN2 of_PRF ownership_NN1 
have_VHB equal_AJ0 access_NN1 to_PRP factors_NN2 of_PRF production_NN1 in_PRP 
accordance_PRP with_PRP the_AT0 law_NN1 ,_PUN compete_VVB on_PRP a_AT0 
level_NN1 playing_VVG field_NN1 and_CJC are_VBB protected_VVN by_PRP the_AT0 
law_NN1 as_CJS equals_VVZ ._PUN 
We_PNP should_VM0 improve_VVI the_AT0 modern_AJ0 market_NN1 system_NN1 and_CJC 
strengthen_VVI institutional_AJ0 procedures_NN2 for_PRP setting_VVG 
macro-regulation_NN1 targets_NN2 and_CJC employing_AJ0 policy_NN1 tools_NN2 
._PUN 
We_PNP should_VM0 accelerate_VVI the_AT0 reform_NN1 of_PRF the_AT0 fiscal_AJ0 
and_CJC taxation_NN1 systems_NN2 and_CJC ensure_VVB that_CJT the_AT0 
central_AJ0 and_CJC local_AJ0 governments_NN2 have_VHB sufficient_AJ0 
financial_AJ0 resources_NN2 to_TO0 exercise_VVI their_DPS respective_AJ0 
powers_NN2 and_CJC fulfill_VVI their_DPS respective_AJ0 
responsibilities.We_NN0 should_VM0 improve_VVI the_AT0 public_AJ0 finance_NN1 
system_NN1 to_TO0 ensure_VVI equal_AJ0 access_NN1 to_PRP basic_AJ0 public_AJ0 
services_NN2 and_CJC promote_VVB the_AT0 building_NN1 of_PRF functional_AJ0 
zones.We_NN0 should_VM0 also_AV0 institute_VVI local_AJ0 tax_NN1 systems_NN2 
and_CJC improve_VVB the_AT0 structure_NN1 of_PRF the_AT0 taxation_NN1 
system_NN1 to_TO0 promote_VVI social_AJ0 fairness_NN1 ._PUN 
We_PNP should_VM0 establish_VVI a_AT0 mechanism_NN1 for_PRP equitable_AJ0 
sharing_NN1 of_PRF proceeds_NN2 from_PRP public_AJ0 resource_NN1 transfers_NN2 
._PUN 
We_PNP should_VM0 deepen_VVI reform_NN1 of_PRF the_AT0 financial_AJ0 
system_NN1 and_CJC improve_VVB the_AT0 modern_AJ0 financial_AJ0 system_NN1 
so_CJS that_CJS it_PNP will_VM0 better_AV0 contribute_VVI to_PRP 
macroeconomic_AJ0 stability_NN1 and_CJC support_VVI development_NN1 of_PRF 
the_AT0 real_AJ0 economy.We_NN0 should_VM0 accelerate_VVI development_NN1 
of_PRF a_AT0 multilevel_NN1 capital_NN1 market_NN1 ,_PUN take_VVB steady_AJ0 
steps_NN2 to_TO0 make_VVI interest_NN1 rates_NN2 and_CJC the_AT0 RMB_NP0 
exchange_NN1 rate_NN1 more_AV0 market-based_AJ0 ,_PUN and_CJC promote_VVB 
the_AT0 RMB_NP0 's_POS convertibility_NN1 under_PRP capital_NN1 accounts_NN2 
in_PRP due_AJ0 course_NN1 ._PUN 
We_PNP should_VM0 speed_VVI up_AVP the_AT0 development_NN1 of_PRF private_AJ0 
financial_AJ0 institutions_NN2 ._PUN 
We_PNP should_VM0 improve_VVI financial_AJ0 supervision_NN1 and_CJC 
oversight_NN1 ,_PUN promote_VVB financial_AJ0 innovations_NN2 ,_PUN 
improve_VVB the_AT0 competitiveness_NN1 of_PRF banking_NN1 ,_PUN 
securities_NN2 ,_PUN insurance_NN1 and_CJC other_AJ0 sectors_NN2 ,_PUN and_CJC 
ensure_VVB financial_AJ0 stability_NN1 ._PUN 
2_CRD ._PUN 
Implement_VVB the_AT0 strategy_NN1 of_PRF innovation-driven_AJ0 
development_NN1 Scientific_AJ0 and_CJC technological_AJ0 innovation_NN1 
provides_VVZ strategic_AJ0 support_NN1 for_PRP raising_VVG the_AT0 
productive_AJ0 forces_NN2 and_CJC boosting_VVG the_AT0 overall_AJ0 
national_AJ0 strength_NN1 ,_PUN and_CJC we_PNP must_VM0 give_VVI it_PNP 
top_AJ0 priority_NN1 in_PRP overall_AJ0 national_AJ0 development_NN1 ._PUN 
We_PNP should_VM0 follow_VVI a_AT0 path_NN1 of_PRF making_VVG innovation_NN1 
with_PRP Chinese_AJ0 features_NN2 and_CJC take_VVB steps_NN2 to_TO0 
promote_VVI innovation_NN1 to_TO0 catch_VVI up_AVP with_PRP global_AJ0 
advances.We_NN0 should_VM0 increase_VVI our_DPS capacity_NN1 for_PRP 
making_VVG original_AJ0 innovation_NN1 and_CJC integrated_AJ0 innovation_NN1 
and_CJC for_PRP making_VVG further_AJC innovation_NN1 on_PRP the_AT0 basis_NN1 
of_PRF absorbing_AJ0 advances_NN2 in_PRP overseas_AJ0 science_NN1 and_CJC 
technology_NN1 ,_PUN and_CJC place_VVB greater_AJC emphasis_NN1 on_PRP 
making_VVG innovation_NN1 through_PRP collaboration_NN1 ._PUN 
We_PNP should_VM0 deepen_VVI reform_NN1 of_PRF the_AT0 system_NN1 for_PRP 
managing_AJ0 science_NN1 and_CJC technology_NN1 ,_PUN promote_VVB close_AJ0 
integration_NN1 of_PRF science_NN1 and_CJC technology_NN1 with_PRP 
economic_AJ0 development_NN1 ,_PUN and_CJC speed_VVB up_AVP the_AT0 
development_NN1 of_PRF the_AT0 national_AJ0 innovation_NN1 system.We_NN0 
should_VM0 establish_VVI a_AT0 system_NN1 of_PRF technological_AJ0 
innovation_NN1 in_PRP which_DTQ enterprises_NN2 play_VVB the_AT0 leading_AJ0 
role_NN1 ,_PUN the_AT0 market_NN1 points_VVZ the_AT0 way_NN1 ,_PUN and_CJC 
enterprises_NN2 ,_PUN universities_NN2 and_CJC research_NN1 institutes_NN2 
work_VVB together_AV0 ._PUN 
We_PNP should_VM0 improve_VVI the_AT0 knowledge-based_AJ0 innovation_NN1 
system_NN1 ,_PUN and_CJC strengthen_VVB basic_AJ0 research_NN1 ,_PUN 
research_NN1 in_PRP frontier_NN1 technologies_NN2 ,_PUN and_CJC public_AJ0 
benefit-oriented_AJ0 research_NN1 and_CJC development_NN1 ;_PUN and_CJC we_PNP 
should_VM0 improve_VVI research_NN1 and_CJC our_DPS capacity_NN1 for_PRP 
applying_VVG research_NN1 results_NN2 to_PRP production_NN1 to_TO0 ensure_VVI 
that_CJT we_PNP can_VM0 obtain_VVI the_AT0 leading_AJ0 strategic_AJ0 
position_NN1 in_PRP research_NN1 and_CJC development_NN1 ._PUN 
We_PNP should_VM0 launch_VVI important_AJ0 national_AJ0 science_NN1 and_CJC 
technology_NN1 projects_NN2 to_TO0 remove_VVI major_AJ0 technological_AJ0 
bottlenecks_NN2 ._PUN 
We_PNP should_VM0 speed_VVI up_AVP the_AT0 research_NN1 ,_PUN development_NN1 
and_CJC application_NN1 of_PRF new_AJ0 technologies_NN2 ,_PUN products_NN2 
and_CJC production_NN1 processes_NN2 ,_PUN strengthen_VVB innovation_NN1 
in_PRP integration_NN1 of_PRF technologies_NN2 and_CJC develop_VVB new_AJ0 
business_NN1 models_NN2 ._PUN 
We_PNP should_VM0 improve_VVI standards_NN2 for_PRP evaluating_VVG 
scientific_AJ0 and_CJC technological_AJ0 innovations_NN2 and_CJC 
mechanisms_NN2 for_PRP rewarding_VVG such_DT0 innovations_NN2 and_CJC 
applying_VVG them_PNP to_PRP production_NN1 ._PUN 
We_PNP should_VM0 implement_VVI the_AT0 strategy_NN1 concerning_PRP 
intellectual_AJ0 property_NN1 rights_NN2 and_CJC strengthen_VVB their_DPS 
protection_NN1 ._PUN 
We_PNP should_VM0 efficiently_AV0 allocate_VVI and_CJC fully_AV0 integrate_VVI 
innovation_NN1 resources_NN2 ,_PUN and_CJC ensure_VVB that_CJT the_AT0 
wisdom_NN1 and_CJC strength_NN1 of_PRF the_AT0 whole_AJ0 society_NN1 are_VBB 
directed_VVN toward_PRP promoting_VVG innovation-driven_AJ0 development_NN1 
._PUN 
3_CRD ._PUN 
Carry_VVB out_AVP strategic_AJ0 adjustment_NN1 of_PRF the_AT0 economic_AJ0 
structure_NN1 This_DT0 is_VBZ the_AT0 major_AJ0 goal_NN1 of_PRF 
accelerating_VVG the_AT0 change_NN1 of_PRF the_AT0 growth_NN1 model_NN1 ._PUN 
We_PNP must_VM0 strive_VVI to_TO0 remove_VVI major_AJ0 structural_AJ0 
barriers_NN2 to_PRP sustained_AJ0 and_CJC sound_AJ0 economic_AJ0 
development_NN1 ,_PUN with_PRP a_AT0 focus_NN1 on_PRP improving_VVG the_AT0 
demand_NN1 mix_NN1 and_CJC the_AT0 industrial_AJ0 structure_NN1 ,_PUN 
promoting_VVG balanced_AJ0 development_NN1 between_PRP regions_NN2 and_CJC 
advancing_AJ0 urbanization_NN1 ._PUN 
We_PNP should_VM0 firmly_AV0 maintain_VVI the_AT0 strategic_AJ0 focus_NN1 
of_PRF boosting_VVG domestic_AJ0 demand_NN1 ,_PUN speed_VVB up_AVP the_AT0 
establishment_NN1 of_PRF a_AT0 long-term_AJ0 mechanism_NN1 for_PRP 
increasing_AJ0 consumer_NN1 demand_NN1 ,_PUN unleash_VVB the_AT0 potential_NN1 
of_PRF individual_AJ0 consumption_NN1 ,_PUN increase_VVB investment_NN1 at_PRP 
a_AT0 proper_AJ0 pace_NN1 ,_PUN and_CJC expand_VVB the_AT0 domestic_AJ0 
market_NN1 ._PUN 
We_PNP should_VM0 focus_VVI on_PRP developing_VVG the_AT0 real_AJ0 economy_NN1 
as_PRP a_AT0 firm_AJ0 foundation_NN1 of_PRF the_AT0 economy.We_NN0 should_VM0 
adopt_VVI policies_NN2 and_CJC measures_NN2 to_PRP better_AV0 facilitate_VVI 
the_AT0 development_NN1 of_PRF the_AT0 real_AJ0 economy.We_NN0 should_VM0 
make_VVI the_AT0 economy_NN1 more_AV0 demand-driven_AJ0 ,_PUN promote_VVB 
the_AT0 sound_NN1 growth_NN1 of_PRF strategic_AJ0 emerging_AJ0 industries_NN2 
and_CJC advanced_AJ0 manufacturing_NN1 industries_NN2 ,_PUN speed_VVB up_AVP 
the_AT0 transformation_NN1 and_CJC upgrading_NN1 of_PRF traditional_AJ0 
industries_NN2 ,_PUN develop_VVB and_CJC expand_VVB the_AT0 service_NN1 
sector_NN1 ,_PUN especially_AV0 modern_AJ0 service_NN1 industries_NN2 ,_PUN 
and_CJC make_VVB the_AT0 geographical_AJ0 and_CJC structural_AJ0 layout_NN1 
of_PRF the_AT0 development_NN1 of_PRF infrastructure_NN1 and_CJC basic_AJ0 
industries_NN2 more_AV0 balanced_AJ0 ._PUN 
We_PNP should_VM0 develop_VVI next-generation_AJ0 information_NN1 
infrastructure_NN1 and_CJC modern_AJ0 IT_NN1 industry_NN1 ,_PUN better_AV0 
ensure_VVI information_NN1 security_NN1 ,_PUN and_CJC promote_VVB the_AT0 
application_NN1 of_PRF information_NN1 network_NN1 technologies_NN2 ._PUN 
We_PNP should_VM0 enhance_VVI the_AT0 core_NN1 competitiveness_NN1 of_PRF 
large_AJ0 and_CJC medium-sized_AJ0 enterprises_NN2 and_CJC support_VVB 
development_NN1 of_PRF small_AJ0 and_CJC micro_NN1 businesses_NN2 ,_PUN 
especially_AV0 small_AJ0 and_CJC micro_NN1 science_NN1 and_CJC technology_NN1 
companies_NN2 ._PUN 
We_PNP should_VM0 continue_VVI to_TO0 implement_VVI the_AT0 master_NN1 
strategy_NN1 for_PRP regional_AJ0 development_NN1 and_CJC fully_AV0 
leverage_NN1 the_AT0 comparative_AJ0 advantages_NN2 of_PRF different_AJ0 
regions.We_NN0 should_VM0 give_VVI high_AJ0 priority_NN1 to_PRP 
large-scale_AJ0 development_NN1 of_PRF the_AT0 western_AJ0 region_NN1 ,_PUN 
fully_AV0 revitalize_VVB old_AJ0 industrial_AJ0 bases_NN2 in_PRP northeast_NN1 
China_NP0 ,_PUN work_VVB vigorously_AV0 to_TO0 promote_VVI the_AT0 rise_NN1 
of_PRF the_AT0 central_AJ0 region_NN1 ,_PUN and_CJC support_VVB the_AT0 
eastern_AJ0 region_NN1 in_PRP taking_VVG the_AT0 lead_NN1 in_PRP 
development_NN1 ._PUN 
We_PNP should_VM0 increase_VVI support_NN1 for_PRP old_AJ0 revolutionary_AJ0 
base_NN1 areas_NN2 ,_PUN ethnic_AJ0 minority_NN1 areas_NN2 ,_PUN border_NN1 
areas_NN2 and_CJC poor_AJ0 areas_NN2 through_PRP pairing_VVG assistance_NN1 
and_CJC other_AJ0 means_NN0 ._PUN 
We_PNP should_VM0 make_VVI scientific_AJ0 plans_NN2 for_PRP the_AT0 scale_NN1 
and_CJC layout_NN1 of_PRF urban_AJ0 agglomerations_NN2 ;_PUN and_CJC we_PNP 
should_VM0 make_VVI small_AJ0 and_CJC medium-sized_AJ0 cities_NN2 and_CJC 
small_AJ0 towns_NN2 better_AV0 able_AJ0 to_TO0 develop_VVI industries_NN2 
,_PUN provide_VVB public_AJ0 services_NN2 ,_PUN create_VVB jobs_NN2 ,_PUN 
and_CJC attract_VVB population_NN1 ._PUN 
We_PNP should_VM0 accelerate_VVI reform_NN1 of_PRF the_AT0 household_NN1 
registration_NN1 system_NN1 ,_PUN conduct_VVB registration_NN1 of_PRF 
rural_AJ0 migrant_NN1 workers_NN2 as_CJS permanent_AJ0 urban_AJ0 residents_NN2 
in_PRP an_AT0 orderly_AJ0 way_NN1 ,_PUN and_CJC endeavor_VVB to_TO0 ensure_VVI 
that_CJT all_DT0 permanent_AJ0 urban_AJ0 residents_NN2 have_VHB access_NN1 
to_PRP basic_AJ0 urban_AJ0 public_AJ0 services_NN2 ._PUN 
4_CRD ._PUN 
Integrate_VVB urban_AJ0 and_CJC rural_AJ0 development_NN1 Resolving_VVG 
issues_NN2 relating_VVG to_PRP agriculture_NN1 ,_PUN rural_AJ0 areas_NN2 
and_CJC farmers_NN2 is_VBZ the_AT0 number_NN1 one_CRD priority_NN1 in_PRP 
the_AT0 Party_NN1 's_POS work_NN1 ,_PUN and_CJC integrating_VVG urban_AJ0 
and_CJC rural_AJ0 development_NN1 provides_VVZ the_AT0 fundamental_AJ0 
solution_NN1 to_PRP these_DT0 issues_NN2 ._PUN 
We_PNP should_VM0 better_AV0 balance_VVI urban_AJ0 and_CJC rural_AJ0 
development_NN1 ,_PUN boost_VVI rural_AJ0 development_NN1 ,_PUN work_VVB 
to_PRP narrow_AJ0 the_AT0 gap_NN1 between_PRP urban_AJ0 and_CJC rural_AJ0 
areas_NN2 ,_PUN and_CJC promote_VVB their_DPS common_AJ0 prosperity_NN1 ._PUN 
We_PNP should_VM0 continue_VVI to_TO0 encourage_VVI industry_NN1 to_TO0 
support_VVI agriculture_NN1 in_PRP return_PRP for_PRP agriculture_NN1 's_POS 
earlier_AJC contribution_NN1 to_PRP its_DPS development_NN1 and_CJC 
encourage_VVB cities_NN2 to_TO0 support_VVI rural_AJ0 areas.We_NN0 should_VM0 
give_VVI more_AV0 to_PRP farmers_NN2 ,_PUN take_VVB less_AV0 from_PRP them_PNP 
and_CJC lift_VVB restrictions_NN2 over_PRP their_DPS economic_AJ0 
activities.We_NN0 should_VM0 increase_VVI policy_NN1 support_NN1 to_TO0 
boost_VVI agriculture_NN1 ,_PUN benefit_VVB farmers_NN2 and_CJC increase_VVI 
rural_AJ0 prosperity_NN1 ,_PUN and_CJC encourage_VVB the_AT0 rural_AJ0 
population_NN1 to_TO0 participate_VVI in_PRP modernization_NN1 on_PRP an_AT0 
equal_AJ0 footing_NN1 and_CJC share_VVB in_PRP its_DPS fruits_NN2 ._PUN 
We_PNP should_VM0 speed_VVI up_AVP the_AT0 development_NN1 of_PRF modern_AJ0 
agriculture_NN1 ,_PUN raise_VVB the_AT0 overall_AJ0 production_NN1 
capacity_NN1 of_PRF agriculture_NN1 ,_PUN and_CJC ensure_VVB food_NN1 
security_NN1 and_CJC effective_AJ0 supply_NN1 of_PRF major_AJ0 
agricultural_AJ0 products_NN2 in_PRP China_NP0 ._PUN 
We_PNP should_VM0 give_VVI high_AJ0 priority_NN1 to_PRP rural_AJ0 areas_NN2 
in_PRP developing_AJ0 infrastructure_NN1 and_CJC social_AJ0 programs_NN2 
in_PRP the_AT0 country.We_NN0 should_VM0 work_VVI harder_AJC to_TO0 build_VVI 
new_AJ0 rural_AJ0 areas_NN2 ,_PUN carry_VVB out_AVP programs_NN2 of_PRF 
poverty_NN1 alleviation_NN1 through_PRP development_NN1 and_CJC fully_AV0 
improve_VVB rural_AJ0 working_AJ0 and_CJC living_AJ0 conditions_NN2 ._PUN 
We_PNP should_VM0 ensure_VVI sustained_AJ0 and_CJC fast_AJ0 growth_NN1 of_PRF 
rural_AJ0 income_NN1 ._PUN 
We_PNP should_VM0 uphold_VVI and_CJC improve_VVI the_AT0 basic_AJ0 system_NN1 
for_PRP rural_AJ0 operations_NN2 and_CJC protect_VVB in_PRP accordance_PRP 
with_PRP the_AT0 law_NN1 farmers_NN2 '_POS rights_NN2 to_PRP farm_NN1 the_AT0 
land_NN1 they_PNP have_VHB contracted_VVN ,_PUN to_TO0 use_VVI the_AT0 
land_NN1 on_PRP which_DTQ their_DPS houses_NN2 sit_VVB ,_PUN and_CJC to_TO0 
share_VVI in_PRP the_AT0 proceeds_NN2 from_PRP rural_AJ0 collective_NN1 
operations.We_NN0 should_VM0 strengthen_VVI the_AT0 collective_AJ0 economy_NN1 
,_PUN develop_VVB specialized_AJ0 cooperatives_NN2 and_CJC joint_AJ0 stock_NN1 
partnerships_NN2 for_PRP farmers_NN2 ,_PUN foster_VVB new_AJ0 types_NN2 of_PRF 
agricultural_AJ0 business_NN1 entities_NN2 ,_PUN and_CJC develop_VVB 
large-scale_AJ0 agricultural_AJ0 operations_NN2 in_PRP diverse_AJ0 
forms.We_NN0 should_VM0 establish_VVI a_AT0 new_AJ0 type_NN1 of_PRF system_NN1 
for_PRP intensive_AJ0 agricultural_AJ0 operations_NN2 that_CJT are_VBB 
specialized_VVN ,_PUN well_AV0 organized_VVN and_CJC commercialized_VVN ._PUN 
We_PNP should_VM0 reform_VVI the_AT0 land_NN1 expropriation_NN1 system_NN1 
and_CJC increase_VVI the_AT0 share_NN1 of_PRF gain_NN1 in_PRP land_NN1 
value_NN1 to_PRP farmers_NN2 ._PUN 
We_PNP should_VM0 speed_VVI up_AVP improvements_NN2 to_PRP institutions_NN2 
and_CJC mechanisms_NN2 for_PRP promoting_VVG integrated_AJ0 urban_AJ0 and_CJC 
rural_AJ0 development_NN1 ,_PUN with_PRP a_AT0 focus_NN1 on_PRP 
integrating_VVG urban_AJ0 and_CJC rural_AJ0 planning_NN1 ,_PUN 
infrastructure_NN1 and_CJC public_AJ0 services.We_NN0 should_VM0 ensure_VVI 
equal_AJ0 exchange_NN1 of_PRF factors_NN2 of_PRF production_NN1 between_PRP 
urban_AJ0 and_CJC rural_AJ0 areas_NN2 and_CJC balance_NN1 allocation_NN1 
of_PRF public_AJ0 resources_NN2 between_PRP them.What_NN0 we_PNP aim_VVB 
to_TO0 achieve_VVI is_VBZ a_AT0 new_AJ0 type_NN1 of_PRF relations_NN2 
between_PRP industry_NN1 and_CJC agriculture_NN1 and_CJC between_PRP urban_AJ0 
and_CJC rural_AJ0 areas_NN2 in_PRP which_DTQ industry_NN1 promotes_VVZ 
agriculture_NN1 ,_PUN urban_AJ0 areas_NN2 support_VVB rural_AJ0 
development_NN1 ,_PUN agriculture_NN1 and_CJC industry_NN1 benefit_VVB 
each_PNX other_PNX ,_PUN and_CJC there_EX0 is_VBZ integrated_AJ0 urban_AJ0 
and_CJC rural_AJ0 development_NN1 ._PUN 
5_CRD ._PUN 
Promote_VVB all-around_DT0 improvements_NN2 to_PRP China_NP0 's_POS open_AJ0 
economy_NN1 In_PRP response_PRP to_PRP new_AJ0 developments_NN2 in_PRP 
economic_AJ0 globalization_NN1 ,_PUN we_PNP must_VM0 implement_VVI a_AT0 
more_AV0 proactive_AJ0 opening_NN1 up_PRP strategy_NN1 and_CJC improve_VVB 
the_AT0 open_AJ0 economy_NN1 so_CJS that_CJS it_PNP promotes_VVZ mutual_AJ0 
benefit_NN1 and_CJC is_VBZ diversified_VVN ,_PUN balanced_VVN ,_PUN secure_AJ0 
and_CJC efficient_AJ0 ._PUN 
We_PNP should_VM0 move_VVI faster_AJC to_TO0 change_VVI the_AT0 way_NN1 
the_AT0 external-oriented_AJ0 economy_NN1 grows_VVZ ,_PUN and_CJC make_VVB 
China_NP0 's_POS open_AJ0 economy_NN1 become_VVB better_AV0 structured_VVN 
,_PUN expand_VVB in_PRP scope_NN1 and_CJC yield_VVB greater_AJC returns_NN2 
._PUN 
We_PNP should_VM0 make_VVI innovations_NN2 in_PRP the_AT0 mode_NN1 of_PRF 
opening_VVG up_AVP ;_PUN encourage_VVB coastal_AJ0 ,_PUN inland_AJ0 and_CJC 
border_NN1 areas_NN2 to_TO0 draw_VVI on_PRP each_PNX other_PNX 's_POS 
strengths_NN2 in_PRP opening_VVG up_AVP ;_PUN develop_VVB open_AJ0 areas_NN2 
that_CJT take_VVB the_AT0 lead_NN1 in_PRP global_AJ0 economic_AJ0 
cooperation_NN1 and_CJC competition_NN1 ;_PUN and_CJC form_VVB leading_AJ0 
areas_NN2 of_PRF opening_VVG up_AVP that_CJT drive_VVB regional_AJ0 
development_NN1 ._PUN 
We_PNP should_VM0 continue_VVI to_TO0 attach_VVI equal_AJ0 importance_NN1 
to_TO0 export_VVI and_CJC import_NN1 ,_PUN better_AV0 coordinate_VVI trade_NN1 
and_CJC industrial_AJ0 policies_NN2 ,_PUN and_CJC make_VVB China_NP0 's_POS 
exports_NN2 more_AV0 competitive_AJ0 in_PRP terms_PRP of_PRP technology_NN1 
,_PUN brand_NN1 ,_PUN quality_NN1 and_CJC service.We_NN0 should_VM0 
transform_VVI and_CJC upgrade_VVI processing_NN1 trade_NN1 ,_PUN develop_VVI 
service_NN1 trade_NN1 ,_PUN and_CJC promote_VVB balanced_AJ0 development_NN1 
of_PRF foreign_AJ0 trade_NN1 ._PUN 
We_PNP should_VM0 make_VVI full_AJ0 use_NN1 of_PRF our_DPS overall_AJ0 
advantageous_AJ0 position_NN1 in_PRP utilizing_VVG foreign_AJ0 capital_NN1 
and_CJC make_VVB better_AJC use_NN1 of_PRF such_DT0 investment.We_NN0 
should_VM0 step_VVI up_AVP efforts_NN2 to_TO0 attract_VVI investment_NN1 ,_PUN 
technology_NN1 and_CJC high-caliber_AJ0 professionals_NN2 from_PRP 
overseas_AV0 ._PUN 
Chinese_AJ0 companies_NN2 should_VM0 expand_VVI overseas_AJ0 presence_NN1 
at_PRP a_AT0 faster_AJC pace_NN1 ,_PUN enhance_VVB their_DPS operation_NN1 
in_PRP an_AT0 international_AJ0 environment_NN1 ,_PUN and_CJC develop_VVB 
a_AT0 number_NN1 of_PRF world-class_AJ0 multinational_AJ0 corporations_NN2 
._PUN 
We_PNP should_VM0 make_VVI overall_AV0 planning_VVG for_PRP bilateral_AJ0 
,_PUN multilateral_AJ0 ,_PUN regional_AJ0 and_CJC sub-regional_AJ0 opening_NN1 
up_AVP and_CJC cooperation_NN1 ,_PUN accelerate_VVB implementation_NN1 of_PRF 
the_AT0 strategy_NN1 of_PRF building_VVG free_AJ0 trade_NN1 areas_NN2 ,_PUN 
and_CJC promote_VVB infrastructure_NN1 connectivity_NN1 with_PRP our_DPS 
neighboring_AJ0 countries_NN2 ._PUN 
We_PNP should_VM0 become_VVI better_AV0 able_AJ0 to_TO0 defuse_VVI 
international_AJ0 economic_AJ0 risks_NN2 ._PUN 
We_PNP must_VM0 have_VHI firm_AJ0 confidence_NN1 in_PRP winning_VVG the_AT0 
tough_AJ0 battle_NN1 of_PRF deepening_AJ0 reform_NN1 of_PRF the_AT0 
economic_AJ0 structure_NN1 across_PRP the_AT0 board_NN1 and_CJC of_PRF 
accelerating_VVG the_AT0 change_NN1 of_PRF the_AT0 growth_NN1 model_NN1 so_AV0 
as_AV0 to_TO0 increase_VVI the_AT0 vitality_NN1 and_CJC competitiveness_NN1 
of_PRF China_NP0 's_POS economy_NN1 ._PUN 
V._PRP Keeping_VVG to_PRP the_AT0 Socialist_AJ0 Path_NN1 of_PRF Making_VVG 
Political_AJ0 Advance_NN1 with_PRP Chinese_AJ0 Characteristics_NN2 and_CJC 
Promoting_VVG Reform_NN1 of_PRF the_AT0 Political_AJ0 Structure_NN1 People_NN0 
's_POS democracy_NN1 is_VBZ a_AT0 brilliant_AJ0 banner_NN1 that_CJT has_VHZ 
always_AV0 been_VBN held_VVN high_AJ0 by_PRP our_DPS Party_NN1 ._PUN 
Since_CJS the_AT0 policy_NN1 of_PRF reform_NN1 and_CJC opening_VVG up_AVP 
was_VBD introduced_VVN ,_PUN we_PNP have_VHB reviewed_VVN our_DPS 
experience_NN1 ,_PUN both_AV0 positive_AJ0 and_CJC negative_AJ0 ,_PUN in_PRP 
developing_VVG socialist_AJ0 democracy_NN1 and_CJC reaffirmed_VVD that_CJT 
people_NN0 's_POS democracy_NN1 is_VBZ the_AT0 life_NN1 of_PRF 
socialism.We_NN0 have_VHB ensured_VVN that_CJT all_DT0 power_NN1 of_PRF 
the_AT0 state_NN1 belongs_VVZ to_PRP the_AT0 people_NN0 and_CJC worked_VVD 
to_TO0 steadily_AV0 promote_VVI reform_NN1 of_PRF the_AT0 political_AJ0 
structure.As_NN0 a_AT0 result_NN1 ,_PUN we_PNP have_VHB made_VVN major_AJ0 
progress_NN1 in_PRP developing_VVG socialist_AJ0 democracy_NN1 and_CJC 
opened_VVD up_AVP and_CJC kept_VVN to_PRP the_AT0 socialist_AJ0 path_NN1 
of_PRF making_VVG political_AJ0 advance_NN1 with_PRP Chinese_AJ0 
characteristics_NN2 ,_PUN thus_AV0 charting_VVG the_AT0 correct_AJ0 course_NN1 
for_PRP achieving_VVG the_AT0 most_AV0 extensive_AJ0 possible_AJ0 people_NN0 
's_POS democracy_NN1 in_PRP China_NP0 ._PUN 
The_AT0 reform_NN1 of_PRF the_AT0 political_AJ0 structure_NN1 is_VBZ an_AT0 
important_AJ0 part_NN1 of_PRF China_NP0 's_POS overall_AJ0 reform_NN1 ._PUN 
We_PNP must_VM0 continue_VVI to_TO0 make_VVI both_AV0 active_AJ0 and_CJC 
prudent_AJ0 efforts_NN2 to_TO0 carry_VVI out_AVP the_AT0 reform_NN1 of_PRF 
the_AT0 political_AJ0 structure_NN1 ,_PUN and_CJC make_VVB people_NN0 's_POS 
democracy_NN1 more_AV0 extensive_AJ0 ,_PUN fuller_AJC in_PRP scope_NN1 and_CJC 
sounder_NN1 in_PRP practice_NN1 ._PUN 
We_PNP must_VM0 ensure_VVI the_AT0 unity_NN1 of_PRF the_AT0 leadership_NN1 
of_PRF the_AT0 Party_NN1 ,_PUN the_AT0 position_NN1 of_PRF the_AT0 people_NN0 
as_CJS masters_NN2 of_PRF the_AT0 country_NN1 and_CJC law-based_AJ0 
governance.To_NN0 guarantee_VVB the_AT0 fundamental_AJ0 position_NN1 of_PRF 
the_AT0 people_NN0 as_CJS masters_NN2 of_PRF the_AT0 country_NN1 and_CJC 
to_TO0 reach_VVI the_AT0 goal_NN1 of_PRF enhancing_VVG the_AT0 vitality_NN1 
of_PRF the_AT0 Party_NN1 and_CJC country_NN1 and_CJC keeping_VVG the_AT0 
people_NN0 fully_AV0 motivated_VVN ,_PUN we_PNP should_VM0 expand_VVI 
socialist_AJ0 democracy_NN1 ,_PUN accelerate_VVB the_AT0 building_NN1 of_PRF 
a_AT0 socialist_AJ0 country_NN1 based_VVN on_PRP the_AT0 rule_NN1 of_PRF 
law_NN1 ,_PUN and_CJC promote_VVB socialist_AJ0 political_AJ0 progress_NN1 
._PUN 
We_PNP should_VM0 place_VVI greater_AJC emphasis_NN1 on_PRP improving_VVG 
the_AT0 way_NN1 the_AT0 Party_NN1 exercises_VVZ leadership_NN1 and_CJC 
governance_NN1 to_TO0 ensure_VVI that_CJT it_PNP leads_VVZ the_AT0 people_NN0 
in_PRP effectively_AV0 governing_VVG the_AT0 country.We_NN0 should_VM0 
attach_VVI greater_AJC importance_NN1 to_PRP improving_VVG the_AT0 system_NN1 
of_PRF democracy_NN1 and_CJC diversifying_VVG the_AT0 forms_NN2 of_PRF 
democracy_NN1 to_TO0 ensure_VVI that_CJT the_AT0 people_NN0 conduct_VVB 
democratic_AJ0 elections_NN2 ,_PUN decision-making_NN1 ,_PUN 
administration_NN1 and_CJC oversight_VVB in_PRP accordance_PRP with_PRP 
the_AT0 law.We_NN0 should_VM0 give_VVI greater_AJC scope_NN1 to_PRP the_AT0 
important_AJ0 role_NN1 the_AT0 rule_NN1 of_PRF law_NN1 plays_VVZ in_PRP 
the_AT0 country_NN1 's_POS governance_NN1 and_CJC in_PRP social_AJ0 
management_NN1 ,_PUN uphold_VVB the_AT0 unity_NN1 ,_PUN sanctity_NN1 and_CJC 
authority_NN1 of_PRF the_AT0 country_NN1 's_POS legal_AJ0 system_NN1 and_CJC 
ensure_VVB that_CJT the_AT0 people_NN0 enjoy_VVB extensive_AJ0 rights_NN2 
and_CJC freedoms_NN2 as_CJS prescribed_VVN by_PRP law_NN1 ._PUN 
We_PNP should_VM0 place_VVI high_AJ0 importance_NN1 on_PRP systemic_AJ0 
building_NN1 ,_PUN give_VVB full_AJ0 play_NN1 to_PRP the_AT0 strength_NN1 
of_PRF the_AT0 socialist_AJ0 political_AJ0 system_NN1 and_CJC draw_VVB on_PRP 
the_AT0 political_AJ0 achievements_NN2 of_PRF other_AJ0 societies.However_NN0 
,_PUN we_PNP will_VM0 never_AV0 copy_VVI a_AT0 Western_AJ0 political_AJ0 
system_NN1 ._PUN 
1_CRD ._PUN 
Support_VVB and_CJC ensure_VVB the_AT0 exercise_NN1 of_PRF state_NN1 power_NN1 
by_PRP the_AT0 people_NN0 through_PRP people_NN0 's_POS congresses_NN2 The_AT0 
system_NN1 of_PRF people_NN0 's_POS congresses_NN2 is_VBZ China_NP0 's_POS 
fundamental_AJ0 political_AJ0 system_NN1 for_PRP guaranteeing_VVG that_CJT 
the_AT0 people_NN0 decide_VVB their_DPS own_DT0 destiny_NN1 ._PUN 
We_PNP should_VM0 make_VVI good_AJ0 use_NN1 of_PRF legal_AJ0 procedures_NN2 
to_TO0 turn_VVI the_AT0 Party_NN1 's_POS propositions_NN2 into_PRP the_AT0 
will_NN1 of_PRF the_AT0 state.We_NN0 should_VM0 support_VVI people_NN0 's_POS 
congresses_NN2 and_CJC their_DPS standing_NN1 committees_NN2 in_PRP fully_AV0 
playing_VVG their_DPS role_NN1 as_CJS organs_NN2 of_PRF state_NN1 power_NN1 
,_PUN in_PRP exercising_VVG legislative_AJ0 ,_PUN oversight_VVB ,_PUN 
policymaking_NN1 ,_PUN and_CJC personnel_NN2 appointment_NN1 and_CJC 
dismissal_NN1 powers_NN2 in_PRP accordance_PRP with_PRP the_AT0 law_NN1 ,_PUN 
in_PRP strengthening_VVG organization_NN1 and_CJC coordination_NN1 of_PRF 
legislative_AJ0 work_NN1 ,_PUN in_PRP stepping_VVG up_AVP their_DPS 
oversight_NN1 of_PRF people_NN0 's_POS governments_NN2 ,_PUN courts_NN2 
and_CJC procuratorates_NN2 ,_PUN and_CJC in_PRP tightening_AJ0 examination_NN1 
and_CJC oversight_NN1 of_PRF all_DT0 government_NN1 budgets_NN2 and_CJC 
final_AJ0 accounts_NN2 ._PUN 
The_AT0 proportion_NN1 of_PRF community-level_AJ0 deputies_NN2 to_PRP 
people_NN0 's_POS congresses_NN2 ,_PUN particularly_AV0 those_DT0 elected_VVN 
from_PRP among_PRP workers_NN2 ,_PUN farmers_NN2 and_CJC intellectuals_NN2 
on_PRP the_AT0 frontlines_NN2 of_PRF various_AJ0 fields_NN2 of_PRF 
endeavor_NN1 should_VM0 be_VBI raised_VVN ,_PUN while_CJS that_DT0 of_PRF 
deputies_NN2 from_PRP among_PRP leading_AJ0 Party_NN1 and_CJC government_NN1 
officials_NN2 should_VM0 be_VBI reduced_VVN ._PUN 
Deputy_NN1 liaison_NN1 offices_NN2 should_VM0 be_VBI established_VVN in_PRP 
people_NN0 's_POS congresses_NN2 to_TO0 improve_VVI the_AT0 mechanism_NN1 
for_PRP deputies_NN2 to_TO0 maintain_VVI contact_NN1 with_PRP the_AT0 
people_NN0 ._PUN 
The_AT0 organizational_AJ0 system_NN1 for_PRP organs_NN2 of_PRF state_NN1 
power_NN1 should_VM0 be_VBI improved.The_NN0 age_NN1 mix_NN1 of_PRF the_AT0 
members_NN2 of_PRF the_AT0 standing_NN1 committees_NN2 and_CJC special_AJ0 
committees_NN2 of_PRF people_NN0 's_POS congresses_NN2 should_VM0 be_VBI 
improved_VVN and_CJC the_AT0 areas_NN2 of_PRF their_DPS expertise_NN1 
should_VM0 be_VBI widened.The_NN0 proportion_NN1 of_PRF the_AT0 full-time_AJ0 
members_NN2 of_PRF these_DT0 committees_NN2 should_VM0 be_VBI 
raised.Deputies_NN0 to_PRP people_NN0 's_POS congresses_NN2 and_CJC 
members_NN2 of_PRF these_DT0 committees_NN2 should_VM0 enhance_VVI their_DPS 
capability_NN1 to_TO0 perform_VVI their_DPS duties_NN2 pursuant_PRP to_PRP 
law_NN1 ._PUN 
2_CRD ._PUN 
Improve_VVB the_AT0 system_NN1 of_PRF socialist_AJ0 consultative_AJ0 
democracy_NN1 Socialist_AJ0 consultative_AJ0 democracy_NN1 is_VBZ an_AT0 
important_AJ0 form_NN1 of_PRF people_NN0 's_POS democracy_NN1 in_PRP our_DPS 
country_NN1 ._PUN 
We_PNP should_VM0 improve_VVI its_DPS institutions_NN2 and_CJC work_VVI 
mechanisms_NN2 and_CJC promote_VVB its_DPS extensive_AJ0 ,_PUN multilevel_VVB 
,_PUN and_CJC institutionalized_AJ0 development_NN1 ._PUN 
Extensive_AJ0 consultations_NN2 should_VM0 be_VBI carried_VVN out_AVP on_PRP 
major_AJ0 issues_NN2 relating_VVG to_PRP economic_AJ0 and_CJC social_AJ0 
development_NN1 as_PRP well_PRP as_PRP specific_AJ0 problems_NN2 involving_VVG 
the_AT0 people_NN0 's_POS immediate_AJ0 interests_NN2 through_PRP organs_NN2 
of_PRF state_NN1 power_NN1 ,_PUN committees_NN2 of_PRF the_AT0 Chinese_AJ0 
People_NN0 's_POS Political_AJ0 Consultative_AJ0 Conference_NN1 ,_PUN 
political_AJ0 parties_NN2 ,_PUN people_NN0 's_POS organizations_NN2 and_CJC 
other_AJ0 channels_NN2 to_TO0 solicit_VVI a_AT0 wide_AJ0 range_NN1 of_PRF 
opinions_NN2 ,_PUN pool_NN1 wisdom_NN1 of_PRF the_AT0 people_NN0 ,_PUN 
increase_VVB consensus_NN1 ,_PUN and_CJC build_VVB up_AVP synergy_NN1 ._PUN 
We_PNP should_VM0 adhere_VVI to_PRP and_CJC improve_VVI the_AT0 system_NN1 
of_PRF multiparty_AJ0 cooperation_NN1 and_CJC political_AJ0 consultation_NN1 
under_PRP the_AT0 leadership_NN1 of_PRF the_AT0 Communist_AJ0 Party_NN1 of_PRF 
China_NP0 and_CJC make_VVB the_AT0 Chinese_AJ0 People_NN0 's_POS Political_AJ0 
Consultative_AJ0 Conference_NN1 serve_VVB as_PRP a_AT0 major_AJ0 channel_NN1 
for_PRP conducting_VVG consultative_AJ0 democracy.The_NN0 Chinese_AJ0 
People_NN0 's_POS Political_AJ0 Consultative_AJ0 Conference_NN1 should_VM0 
,_PUN focusing_VVG on_PRP the_AT0 themes_NN2 of_PRF unity_NN1 and_CJC 
democracy_NN1 ,_PUN improve_VVB systems_NN2 of_PRF political_AJ0 
consultation_NN1 ,_PUN democratic_AJ0 oversight_NN1 ,_PUN and_CJC 
participation_NN1 in_PRP the_AT0 deliberation_NN1 and_CJC administration_NN1 
of_PRF state_NN1 affairs_NN2 ,_PUN and_CJC deliver_VVB a_AT0 better_AJC 
job_NN1 in_PRP coordinating_VVG relations_NN2 ,_PUN pooling_VVG strength_NN1 
and_CJC making_VVG proposals_NN2 in_PRP the_AT0 overall_AJ0 interests_NN2 
of_PRF the_AT0 country_NN1 ._PUN 
We_PNP should_VM0 strengthen_VVI political_AJ0 consultation_NN1 with_PRP 
the_AT0 democratic_AJ0 parties_NN2 ,_PUN make_VVB political_AJ0 
consultation_NN1 a_AT0 part_NN1 of_PRF the_AT0 policymaking_NN1 process_NN1 
,_PUN conduct_VVB consultations_NN2 before_PRP and_CJC when_AVQ policy_NN1 
decisions_NN2 are_VBB made_VVN ,_PUN and_CJC make_VVB democratic_AJ0 
consultation_NN1 more_AV0 effective_AJ0 ._PUN 
We_PNP should_VM0 conduct_VVI intensive_AJ0 consultations_NN2 on_PRP 
special_AJ0 issues_NN2 with_PRP those_DT0 who_PNQ work_VVB on_PRP these_DT0 
issues_NN2 ,_PUN with_PRP representatives_NN2 from_PRP all_DT0 sectors_NN2 
of_PRF society_NN1 ,_PUN and_CJC with_PRP relevant_AJ0 government_NN1 
authorities_NN2 on_PRP the_AT0 handling_NN1 of_PRF proposals_NN2 ._PUN 
We_PNP should_VM0 actively_AV0 carry_VVI out_AVP democratic_AJ0 
consultation_NN1 at_PRP the_AT0 community_NN1 level_NN1 ._PUN 
3_CRD ._PUN 
Improve_VVB community-level_AJ0 democracy_NN1 An_AT0 important_AJ0 way_NN1 
for_PRP the_AT0 people_NN0 to_TO0 directly_AV0 exercise_VVI their_DPS 
democratic_AJ0 rights_NN2 in_PRP accordance_PRP with_PRP the_AT0 law_NN1 
is_VBZ for_PRP them_PNP to_TO0 conduct_VVI self-management_NN1 ,_PUN 
self-service_AJ0 ,_PUN self-education_NN1 ,_PUN and_CJC self-oversight_NN1 
in_PRP exercising_VVG urban_AJ0 and_CJC rural_AJ0 community_NN1 governance_NN1 
,_PUN in_PRP managing_VVG community-level_AJ0 public_AJ0 affairs_NN2 and_CJC 
in_PRP running_VVG public_AJ0 service_NN1 programs_NN2 ._PUN 
We_PNP should_VM0 improve_VVI the_AT0 mechanism_NN1 for_PRP 
community-level_AJ0 self-governance_NN1 under_PRP the_AT0 leadership_NN1 
of_PRF community-level_AJ0 Party_NN1 organizations_NN2 to_TO0 make_VVI it_PNP 
full_AJ0 of_PRF vitality.We_NN0 should_VM0 broaden_VVI the_AT0 scope_NN1 
and_CJC channels_NN2 of_PRF such_DT0 self-governance_NN1 and_CJC enrich_VVB 
its_DPS content_NN1 and_CJC forms_NN2 ,_PUN with_PRP the_AT0 focus_NN1 on_PRP 
expanding_VVG orderly_AJ0 participation_NN1 ,_PUN promoting_VVG 
transparency_NN1 in_PRP information_NN1 ,_PUN improving_AJ0 deliberation_NN1 
and_CJC consultation_NN1 on_PRP public_AJ0 affairs_NN2 ,_PUN and_CJC 
strengthening_VVG oversight_NN1 of_PRF the_AT0 exercise_NN1 of_PRF power_NN1 
,_PUN to_TO0 ensure_VVI that_CJT the_AT0 people_NN0 have_VHB greater_AJC 
and_CJC more_AV0 tangible_AJ0 democratic_AJ0 rights_NN2 ._PUN 
We_PNP should_VM0 rely_VVI wholeheartedly_AV0 on_PRP the_AT0 working_AJ0 
class_NN1 ,_PUN improve_VVB the_AT0 democratic_AJ0 management_NN1 system_NN1 
in_PRP enterprises_NN2 and_CJC public_AJ0 institutions_NN2 with_PRP 
workers_NN2 and_CJC employees_NN2 '_POS congress_NN1 as_CJS its_DPS basic_AJ0 
form_NN1 ,_PUN and_CJC protect_VVB workers_NN2 and_CJC employees_NN2 '_POS 
democratic_AJ0 rights_NN2 to_TO0 participate_VVI in_PRP management_NN1 and_CJC 
oversight_NN1 ._PUN 
Community-level_AJ0 organizations_NN2 of_PRF various_AJ0 types_NN2 should_VM0 
also_AV0 get_VVI involved_VVN to_TO0 integrate_VVI government_NN1 
administration_NN1 and_CJC community-level_AJ0 democracy_NN1 ._PUN 
4_CRD ._PUN 
Promote_VVB law-based_AJ0 governance_NN1 of_PRF the_AT0 country_NN1 in_PRP 
an_AT0 all-around_DT0 way_NN1 The_AT0 rule_NN1 of_PRF law_NN1 is_VBZ the_AT0 
basic_AJ0 way_NN1 for_PRP running_VVG the_AT0 country_NN1 ._PUN 
We_PNP should_VM0 make_VVI laws_NN2 in_PRP a_AT0 scientific_AJ0 way_NN1 ,_PUN 
enforce_VVB them_PNP strictly_AV0 ,_PUN administer_VVB justice_NN1 
impartially_AV0 ,_PUN and_CJC ensure_VVB that_CJT everyone_PNI abides_VVZ 
by_PRP the_AT0 law.We_NN0 must_VM0 make_VVI sure_AJ0 that_CJT all_DT0 are_VBB 
equal_AJ0 before_PRP the_AT0 law_NN1 and_CJC that_CJT laws_NN2 are_VBB 
observed_VVN and_CJC strictly_AV0 enforced_VVN and_CJC lawbreakers_NN2 are_VBB 
prosecuted_VVN ._PUN 
We_PNP should_VM0 improve_VVI the_AT0 socialist_AJ0 system_NN1 of_PRF laws_NN2 
with_PRP Chinese_AJ0 characteristics_NN2 ,_PUN strengthen_VVB legislation_NN1 
in_PRP key_AJ0 areas_NN2 ,_PUN and_CJC expand_VVB channels_NN2 for_PRP 
people_NN0 's_POS orderly_AJ0 participation_NN1 in_PRP the_AT0 legislative_AJ0 
process_NN1 ._PUN 
We_PNP should_VM0 exercise_VVI government_NN1 administration_NN1 in_PRP 
accordance_PRP with_PRP the_AT0 law_NN1 and_CJC ensure_VVB that_DT0 law_NN1 
enforcement_NN1 is_VBZ conducted_VVN in_PRP a_AT0 strict_AJ0 ,_PUN fair_AJ0 
,_PUN and_CJC civilized_AJ0 way_NN1 according_PRP to_PRP due_AJ0 
procedures_NN2 ._PUN 
We_PNP should_VM0 continue_VVI to_TO0 deepen_VVI reform_NN1 of_PRF the_AT0 
judicial_AJ0 structure_NN1 ,_PUN uphold_VVB and_CJC improve_VVB the_AT0 
socialist_AJ0 judicial_AJ0 system_NN1 with_PRP Chinese_AJ0 characteristics_NN2 
,_PUN and_CJC ensure_VVB that_CJT judicial_AJ0 and_CJC procuratorial_AJ0 
bodies_NN2 independently_AV0 and_CJC impartially_AV0 exercise_VVB their_DPS 
respective_AJ0 powers_NN2 pursuant_PRP to_PRP law_NN1 ._PUN 
We_PNP should_VM0 carry_VVI out_AVP intensive_AJ0 publicity_NN1 and_CJC 
education_NN1 about_PRP the_AT0 law_NN1 ,_PUN foster_VVB socialist_AJ0 
spirit_NN1 of_PRF the_AT0 rule_NN1 of_PRF law_NN1 ,_PUN and_CJC adopt_VVB 
the_AT0 socialist_AJ0 concept_NN1 of_PRF law-based_AJ0 governance.We_NN0 
should_VM0 enhance_VVI the_AT0 whole_AJ0 society_NN1 's_POS awareness_NN1 
of_PRF the_AT0 need_NN1 to_TO0 study_VVI ,_PUN respect_NN1 ,_PUN observe_VVB 
,_PUN and_CJC apply_VVB the_AT0 law_NN1 ._PUN 
We_PNP should_VM0 ensure_VVI that_DT0 leading_AJ0 officials_NN2 are_VBB 
guided_VVN by_PRP law_NN1 in_PRP both_AV0 thinking_VVG and_CJC action_NN1 
in_PRP their_DPS effort_NN1 to_TO0 deepen_VVI reform_NN1 ,_PUN promote_VVB 
development_NN1 ,_PUN solve_VVB problems_NN2 ,_PUN and_CJC maintain_VVB 
stability_NN1 ._PUN 
As_PRP the_AT0 Constitution_NN1 and_CJC laws_NN2 are_VBB adopted_VVN by_PRP 
the_AT0 Party_NN1 and_CJC the_AT0 people_NN0 under_PRP its_DPS leadership_NN1 
,_PUN the_AT0 Party_NN1 must_VM0 act_VVI within_PRP the_AT0 scope_NN1 
prescribed_VVN by_PRP the_AT0 Constitution_NN1 and_CJC laws_NN2 ._PUN 
No_AT0 organization_NN1 or_CJC individual_NN1 has_VHZ the_AT0 privilege_NN1 
of_PRF overstepping_VVG the_AT0 Constitution_NN1 and_CJC laws_NN2 ,_PUN 
and_CJC no_PNI one_PNI in_PRP a_AT0 position_NN1 of_PRF power_NN1 is_VBZ 
allowed_VVN in_PRP any_DT0 way_NN1 to_TO0 take_VVI one_PNI 's_POS own_DT0 
words_NN2 as_PRP the_AT0 law_NN1 ,_PUN place_VVB one_PNI 's_POS own_DT0 
authority_NN1 above_PRP the_AT0 law_NN1 or_CJC abuse_VVB the_AT0 law_NN1 ._PUN 
5_CRD ._PUN 
Deepen_VVB reform_NN1 of_PRF the_AT0 administrative_AJ0 system_NN1 Reform_NN1 
of_PRF the_AT0 administrative_AJ0 system_NN1 is_VBZ a_AT0 necessary_AJ0 
requirement_NN1 for_PRP making_VVG the_AT0 superstructure_NN1 compatible_AJ0 
with_PRP the_AT0 economic_AJ0 base_NN1 ._PUN 
To_TO0 reach_VVI the_AT0 goal_NN1 of_PRF establishing_VVG a_AT0 socialist_AJ0 
administrative_AJ0 system_NN1 with_PRP Chinese_AJ0 characteristics_NN2 ,_PUN 
we_PNP should_VM0 separate_VVI government_NN1 administration_NN1 from_PRP 
the_AT0 management_NN1 of_PRF enterprises_NN2 ,_PUN state_VVB assets_NN2 ,_PUN 
public_AJ0 institutions_NN2 ,_PUN and_CJC social_AJ0 organizations_NN2 ,_PUN 
and_CJC build_VVB a_AT0 well-structured_NN1 ,_PUN clean_AJ0 and_CJC 
efficient_AJ0 service-oriented_AJ0 government_NN1 that_CJT has_VHZ 
scientifically_AV0 defined_VVN functions_NN2 and_CJC satisfies_VVZ the_AT0 
people_NN0 ._PUN 
We_PNP should_VM0 deepen_VVI the_AT0 reform_NN1 of_PRF the_AT0 system_NN1 
concerning_PRP matters_NN2 subject_PRP to_PRP government_NN1 examination_NN1 
and_CJC approval_NN1 ,_PUN continue_VVB to_TO0 streamline_VVI 
administration_NN1 and_CJC delegate_VVI more_DT0 power_NN1 to_TO0 lower_VVI 
levels_NN2 ,_PUN and_CJC make_VVI the_AT0 government_NN1 better_AV0 
perform_VVI its_DPS functions_NN2 of_PRF creating_VVG a_AT0 favorable_AJ0 
environment_NN1 for_PRP development_NN1 ,_PUN providing_VVG quality_NN1 
public_NN1 services_NN2 ,_PUN and_CJC maintaining_VVG social_AJ0 fairness_NN1 
and_CJC justice_NN1 ._PUN 
We_PNP should_VM0 steadily_AV0 advance_VVI the_AT0 reform_NN1 to_TO0 
establish_VVI larger_AJC government_NN1 departments_NN2 and_CJC improve_VVI 
division_NN1 of_PRF functions_NN2 among_PRP them_PNP ._PUN 
We_PNP should_VM0 improve_VVI the_AT0 structure_NN1 of_PRF administrative_AJ0 
setup_NN1 and_CJC geographical_AJ0 administrative_AJ0 divisions_NN2 ,_PUN 
experiment_NN1 with_PRP the_AT0 reform_NN1 to_TO0 place_VVI counties_NN2 
and_CJC county-level_AJ0 cities_NN2 directly_AV0 under_PRP the_AT0 
jurisdiction_NN1 of_PRF provincial_AJ0 governments_NN2 where_AVQ 
conditions_NN2 permit_VVB ,_PUN and_CJC deepen_VVB reform_NN1 of_PRF the_AT0 
administrative_AJ0 system_NN1 at_PRP the_AT0 town_NN1 and_CJC township_NN1 
level_NN1 ._PUN 
We_PNP should_VM0 exercise_VVI government_NN1 administration_NN1 in_PRP an_AT0 
innovative_AJ0 way_NN1 ,_PUN increase_VVB public_AJ0 trust_NN1 in_PRP the_AT0 
government_NN1 ,_PUN and_CJC improve_VVB its_DPS competence_NN1 so_AV0 as_AV0 
to_TO0 make_VVI the_AT0 government_NN1 performance-oriented_NN1 ._PUN 
We_PNP should_VM0 strictly_AV0 control_VVI the_AT0 size_NN1 of_PRF 
government_NN1 bodies_NN2 ,_PUN cut_VVB the_AT0 numbers_NN2 of_PRF their_DPS 
leading_AJ0 officials_NN2 ,_PUN and_CJC reduce_VVB their_DPS 
administrative_AJ0 costs_NN2 ._PUN 
We_PNP should_VM0 continue_VVI the_AT0 reform_NN1 of_PRF public_AJ0 
institutions_NN2 based_VVN on_PRP the_AT0 classification_NN1 of_PRF their_DPS 
functions_NN2 ._PUN 
We_PNP should_VM0 improve_VVI the_AT0 mechanism_NN1 for_PRP coordinating_VVG 
structural_AJ0 reforms_NN2 and_CJC conduct_VVB major_AJ0 reforms_NN2 in_PRP 
a_AT0 holistic_AJ0 way_NN1 according_PRP to_PRP the_AT0 overall_AJ0 plan_NN1 
._PUN 
6_CRD ._PUN 
Improve_VVB the_AT0 mechanism_NN1 for_PRP conducting_VVG checks_NN2 and_CJC 
oversight_VVB over_AVP the_AT0 exercise_NN1 of_PRF power_NN1 To_TO0 ensure_VVI 
proper_AJ0 exercise_NN1 of_PRF power_NN1 ,_PUN it_PNP is_VBZ important_AJ0 
to_TO0 put_VVI power_NN1 ,_PUN Party_NN1 and_CJC government_NN1 operations_NN2 
and_CJC personnel_NN2 management_NN1 under_PRP institutional_AJ0 checks_NN2 
and_CJC uphold_VVB people_NN0 's_POS right_AJ0 to_TO0 stay_VVI informed_VVN 
about_AVP ,_PUN participate_VVB in_AVP ,_PUN express_VVB views_NN2 on_AVP 
,_PUN and_CJC oversee_VVB Party_NN1 and_CJC government_NN1 operations_NN2 
._PUN 
We_PNP should_VM0 make_VVI sure_AJ0 that_CJT decision-making_NN1 ,_PUN 
executive_NN1 and_CJC oversight_VVB powers_NN2 check_VVB each_PNX other_PNX 
and_CJC function_NN1 in_PRP concert_NN1 and_CJC that_DT0 government_NN1 
bodies_NN2 exercise_VVB their_DPS powers_NN2 in_PRP accordance_PRP with_PRP 
statutory_AJ0 mandate_NN1 and_CJC procedures_NN2 ._PUN 
We_PNP should_VM0 continue_VVI to_TO0 conduct_VVI scientific_AJ0 ,_PUN 
democratic_AJ0 ,_PUN and_CJC law-based_AJ0 policymaking_NN1 ,_PUN improve_VVB 
decision-making_AJ0 mechanisms_NN2 and_CJC procedures_NN2 ,_PUN seek_VVB 
advice_NN1 of_PRF think_VVB tanks_NN2 ,_PUN and_CJC establish_VVB sound_NN1 
mechanisms_NN2 for_PRP decision-making_AJ0 accountability_NN1 and_CJC 
remedy_NN1 ._PUN 
Whenever_AVQ we_PNP make_VVB a_AT0 decision_NN1 involving_VVG the_AT0 
immediate_AJ0 interests_NN2 of_PRF the_AT0 people_NN0 ,_PUN we_PNP must_VM0 
solicit_VVI their_DPS views_NN2 on_PRP it.We_NN0 must_VM0 not_XX0 do_VDI 
anything_PNI that_CJT may_VM0 harm_VVI the_AT0 interests_NN2 of_PRF the_AT0 
people_NN0 and_CJC must_VM0 correct_VVI any_DT0 action_NN1 that_CJT causes_VVZ 
damage_NN1 to_PRP their_DPS interests_NN2 ._PUN 
We_PNP should_VM0 make_VVI the_AT0 exercise_NN1 of_PRF power_NN1 more_AV0 
open_AJ0 and_CJC standardized_VVD ,_PUN and_CJC increase_NN1 transparency_NN1 
of_PRF Party_NN1 ,_PUN government_NN1 and_CJC judicial_AJ0 operations_NN2 
and_CJC official_AJ0 operations_NN2 in_PRP other_AJ0 fields.We_NN0 should_VM0 
improve_VVI the_AT0 systems_NN2 of_PRF inquiry_NN1 ,_PUN accountability_NN1 
,_PUN economic_AJ0 responsibility_NN1 auditing_NN1 ,_PUN resignation_NN1 
and_CJC dismissal.We_NN0 should_VM0 tighten_VVI intra-Party_NN1 ,_PUN 
democratic_AJ0 and_CJC legal_AJ0 oversight_NN1 as_PRP well_PRP as_PRP 
oversight_NN1 through_PRP public_NN1 opinion_NN1 to_TO0 ensure_VVI that_CJT 
the_AT0 people_NN0 oversee_VVB the_AT0 exercise_NN1 of_PRF power_NN1 and_CJC 
that_DT0 power_NN1 is_VBZ exercised_VVN in_PRP a_AT0 transparent_AJ0 
manner_NN1 ._PUN 
7_CRD ._PUN 
Consolidate_VVB and_CJC develop_VVB the_AT0 broadest_AJS possible_AJ0 
patriotic_AJ0 united_AJ0 front_NN1 The_AT0 united_AJ0 front_NN1 is_VBZ a_AT0 
powerful_AJ0 instrument_NN1 for_PRP winning_VVG new_AJ0 victory_NN1 for_PRP 
socialism_NN1 with_PRP Chinese_AJ0 characteristics_NN2 by_PRP pooling_VVG 
the_AT0 strength_NN1 of_PRF all_DT0 quarters_NN2 and_CJC harmonizing_VVG 
relations_NN2 between_PRP political_AJ0 parties_NN2 ,_PUN ethnic_AJ0 
groups_NN2 ,_PUN religions_NN2 ,_PUN social_AJ0 groups_NN2 and_CJC 
compatriots_NN2 at_PRP home_NN1 and_CJC overseas_AV0 ._PUN 
We_PNP should_VM0 hold_VVI high_AV0 the_AT0 banner_NN1 of_PRF patriotism_NN1 
and_CJC socialism_NN1 ,_PUN consolidate_VVB the_AT0 theoretical_AJ0 and_CJC 
political_AJ0 foundation_NN1 of_PRF the_AT0 united_AJ0 front_NN1 ,_PUN and_CJC 
strike_VVB a_AT0 balance_NN1 between_PRP commonality_NN1 and_CJC diversity_NN1 
._PUN 
Guided_VVN by_PRP the_AT0 principle_NN1 of_PRF long-term_AJ0 coexistence_NN1 
,_PUN mutual_AJ0 oversight_NN1 ,_PUN treating_VVG each_PNX other_PNX with_PRP 
sincerity_NN1 and_CJC sharing_NN1 of_PRF both_DT0 good_AJ0 and_CJC bad_AJ0 
times_NN2 ,_PUN we_PNP should_VM0 strengthen_VVI unity_NN1 and_CJC 
cooperation_NN1 with_PRP the_AT0 democratic_AJ0 parties_NN2 and_CJC public_AJ0 
figures_NN2 without_PRP party_NN1 affiliation_NN1 ,_PUN pursue_VVB the_AT0 
common_AJ0 goal_NN1 with_PRP unity_NN1 in_PRP thought_NN1 and_CJC action_NN1 
,_PUN strengthen_VVB the_AT0 ranks_NN2 of_PRF non-Party_AJ0 representative_AJ0 
figures_NN2 and_CJC select_AJ0 and_CJC recommend_VVB more_AV0 outstanding_AJ0 
individuals_NN2 with_PRP no_AT0 Party_NN1 affiliation_NN1 for_PRP taking_VVG 
up_AVP leading_AJ0 positions_NN2 in_PRP government_NN1 bodies_NN2 at_PRP 
all_DT0 levels_NN2 ._PUN 
We_PNP should_VM0 fully_AV0 and_CJC faithfully_AV0 implement_VVB the_AT0 
Party_NN1 's_POS policies_NN2 concerning_PRP ethnic_AJ0 groups_NN2 and_CJC 
uphold_VVB and_CJC improve_VVB the_AT0 system_NN1 of_PRF regional_AJ0 
ethnic_AJ0 autonomy.We_NN0 should_VM0 ,_PUN keeping_VVG to_PRP the_AT0 
goal_NN1 of_PRF all_DT0 ethnic_AJ0 groups_NN2 working_VVG together_AV0 for_PRP 
common_AJ0 prosperity_NN1 and_CJC development_NN1 ,_PUN conduct_VVB 
intensive_AJ0 education_NN1 about_PRP ethnic_AJ0 unity_NN1 and_CJC 
progress_NN1 ,_PUN speed_VVB up_AVP development_NN1 of_PRF ethnic_AJ0 
minority_NN1 areas_NN2 ,_PUN and_CJC protect_VVB the_AT0 legitimate_AJ0 
rights_NN2 and_CJC interests_NN2 of_PRF ethnic_AJ0 minorities.We_NN0 
should_VM0 consolidate_VVI and_CJC develop_VVI socialist_AJ0 ethnic_AJ0 
relations_NN2 of_PRF equality_NN1 ,_PUN unity_NN1 ,_PUN mutual_AJ0 
assistance_NN1 and_CJC harmony_NN1 so_CJS that_CJS all_DT0 ethnic_AJ0 
groups_NN2 in_PRP China_NP0 will_VM0 live_VVI and_CJC develop_VVI together_AV0 
in_PRP harmony_NN1 ._PUN 
We_PNP should_VM0 comprehensively_AV0 implement_VVI the_AT0 Party_NN1 's_POS 
basic_AJ0 policy_NN1 on_PRP religion_NN1 and_CJC fully_AV0 leverage_NN1 
the_AT0 positive_AJ0 role_NN1 of_PRF religious_AJ0 figures_NN2 and_CJC 
believers_NN2 in_PRP promoting_VVG economic_AJ0 and_CJC social_AJ0 
development_NN1 ._PUN 
We_PNP should_VM0 encourage_VVI and_CJC guide_VVI members_NN2 of_PRF new_AJ0 
social_AJ0 groups_NN2 to_TO0 contribute_VVI more_AV0 to_PRP the_AT0 cause_NN1 
of_PRF socialism_NN1 with_PRP Chinese_AJ0 characteristics_NN2 ._PUN 
We_PNP should_VM0 continue_VVI to_TO0 implement_VVI the_AT0 Party_NN1 's_POS 
policy_NN1 on_PRP overseas_AJ0 Chinese_AJ0 affairs_NN2 and_CJC support_VVB 
overseas_AV0 Chinese_AJ0 ,_PUN returned_VVD overseas_AJ0 Chinese_AJ0 and_CJC 
their_DPS families_NN2 in_PRP endorsing_VVG and_CJC participating_VVG in_PRP 
China_NP0 's_POS modernization_NN1 endeavors_NN2 and_CJC its_DPS great_AJ0 
cause_NN1 of_PRF peaceful_AJ0 reunification_NN1 ._PUN 
The_AT0 socialist_AJ0 path_NN1 of_PRF making_VVG political_AJ0 advance_NN1 
with_PRP Chinese_AJ0 characteristics_NN2 is_VBZ a_AT0 correct_AJ0 path_NN1 
that_CJT rallies_VVZ people_NN0 in_PRP their_DPS hundreds_CRD of_PRF 
millions_CRD in_PRP pursuing_VVG a_AT0 common_AJ0 cause_NN1 ._PUN 
We_PNP must_VM0 advance_VVI unwaveringly_AV0 along_PRP this_DT0 path_NN1 
to_TO0 ensure_VVI that_CJT China_NP0 's_POS socialist_AJ0 democracy_NN1 
has_VHZ ever_AV0 greater_AJC vitality_NN1 ._PUN 
VI_CRD ._PUN 
Developing_VVG a_AT0 Strong_AJ0 Socialist_AJ0 Culture_NN1 in_PRP China_NP0 
Culture_NN1 is_VBZ the_AT0 lifeblood_NN1 of_PRF a_AT0 nation_NN1 ,_PUN and_CJC 
it_PNP gives_VVZ the_AT0 people_NN0 a_AT0 sense_NN1 of_PRF belonging_VVG ._PUN 
To_TO0 complete_VVI the_AT0 building_NN1 of_PRF a_AT0 moderately_AV0 
prosperous_AJ0 society_NN1 in_PRP all_DT0 respects_NN2 and_CJC achieve_VVB 
the_AT0 great_AJ0 renewal_NN1 of_PRF the_AT0 Chinese_AJ0 nation_NN1 ,_PUN 
we_PNP must_VM0 create_VVI a_AT0 new_AJ0 surge_NN1 in_PRP promoting_VVG 
socialist_AJ0 culture_NN1 and_CJC bring_VVB about_AVP its_DPS great_AJ0 
development_NN1 and_CJC enrichment_NN1 ,_PUN increase_VVB China_NP0 's_POS 
cultural_AJ0 soft_AJ0 power_NN1 ,_PUN and_CJC enable_VVB culture_NN1 to_TO0 
guide_VVI social_AJ0 trends_NN2 ,_PUN educate_VVB the_AT0 people_NN0 ,_PUN 
serve_VVB society_NN1 ,_PUN and_CJC boost_VVB development_NN1 ._PUN 
To_TO0 develop_VVI a_AT0 strong_AJ0 socialist_AJ0 culture_NN1 in_PRP China_NP0 
,_PUN we_PNP must_VM0 take_VVI the_AT0 socialist_AJ0 path_NN1 of_PRF 
promoting_VVG cultural_AJ0 advance_NN1 with_PRP Chinese_AJ0 
characteristics.We_NN0 should_VM0 adhere_VVI to_PRP the_AT0 goal_NN1 of_PRF 
serving_VVG the_AT0 people_NN0 and_CJC socialism_NN1 ,_PUN the_AT0 policy_NN1 
of_PRF having_VHG a_AT0 hundred_CRD flowers_NN2 bloom_VVB and_CJC a_AT0 
hundred_CRD schools_NN2 of_PRF thought_NN1 contend_VVB ,_PUN and_CJC the_AT0 
principle_NN1 of_PRF maintaining_VVG close_AJ0 contact_NN1 with_PRP 
reality_NN1 ,_PUN life_NN1 and_CJC the_AT0 people.We_NN0 should_VM0 fully_AV0 
promote_VVI socialist_AJ0 cultural_AJ0 and_CJC ethical_AJ0 progress_NN1 
and_CJC material_NN1 progress_NN1 ,_PUN and_CJC develop_VVB a_AT0 national_AJ0 
,_PUN scientific_AJ0 ,_PUN and_CJC people-oriented_AJ0 socialist_AJ0 
culture_NN1 that_CJT embraces_VVZ modernization_NN1 ,_PUN the_AT0 world_NN1 
,_PUN and_CJC the_AT0 future_NN1 ._PUN 
To_TO0 develop_VVI a_AT0 strong_AJ0 socialist_AJ0 culture_NN1 in_PRP China_NP0 
,_PUN it_PNP is_VBZ critical_AJ0 to_TO0 inspire_VVI the_AT0 cultural_AJ0 
creativity_NN1 of_PRF the_AT0 whole_AJ0 nation_NN1 ._PUN 
We_PNP should_VM0 deepen_VVI reform_NN1 of_PRF the_AT0 cultural_AJ0 sector_NN1 
,_PUN release_NN1 and_CJC develop_VVB cultural_AJ0 productive_AJ0 forces_NN2 
,_PUN foster_VVB a_AT0 democratic_AJ0 atmosphere_NN1 in_PRP both_DT0 
academic_AJ0 research_NN1 and_CJC artistic_AJ0 pursuit_NN1 ,_PUN create_VVB 
a_AT0 vast_AJ0 cultural_AJ0 arena_NN1 for_PRP the_AT0 people_NN0 and_CJC 
encourage_VVB the_AT0 free_AJ0 flow_NN1 of_PRF cultural_AJ0 inspiration_NN1 
from_PRP all_AV0 sources.By_NN0 doing_VDG so_AV0 ,_PUN we_PNP will_VM0 
open_VVI up_AVP a_AT0 new_AJ0 horizon_NN1 in_PRP promoting_VVG China_NP0 
's_POS cultural_AJ0 advance_NN1 :_PUN The_AT0 Chinese_AJ0 nation_NN1 's_POS 
cultural_AJ0 creativity_NN1 will_VM0 continuously_AV0 burst_VVI forth_AV0 
;_PUN China_NP0 's_POS cultural_AJ0 life_NN1 will_VM0 flourish_VVI as_CJS 
never_AV0 before_AV0 ;_PUN people_NN0 's_POS basic_AJ0 cultural_AJ0 rights_NN2 
and_CJC interests_NN2 will_VM0 be_VBI better_AV0 protected_VVN ;_PUN the_AT0 
ethical_AJ0 and_CJC moral_AJ0 standards_NN2 as_PRP well_PRP as_PRP the_AT0 
scientific_AJ0 and_CJC cultural_AJ0 standards_NN2 of_PRF the_AT0 people_NN0 
will_VM0 be_VBI fully_AV0 raised_VVN ,_PUN and_CJC the_AT0 international_AJ0 
influence_NN1 of_PRF Chinese_AJ0 culture_NN1 will_VM0 steadily_AV0 
increase_VVI ._PUN 
1_CRD ._PUN 
Strengthen_VVB core_NN1 socialist_AJ0 values_NN2 Core_NN1 socialist_AJ0 
values_NN2 are_VBB the_AT0 soul_NN1 of_PRF the_AT0 Chinese_AJ0 nation_NN1 
and_CJC serve_VVB as_PRP the_AT0 guide_NN1 for_PRP building_NN1 socialism_NN1 
with_PRP Chinese_AJ0 characteristics_NN2 ._PUN 
We_PNP should_VM0 carry_VVI out_AVP thorough_AJ0 study_NN1 of_PRF and_CJC 
education_NN1 in_PRP these_DT0 values_NN2 and_CJC use_VVB them_PNP to_TO0 
guide_VVI social_AJ0 trends_NN2 of_PRF thought_NN1 and_CJC forge_VVI 
public_AJ0 consensus_NN1 ._PUN 
We_PNP should_VM0 continue_VVI to_TO0 adapt_VVI Marxism_NN1 to_PRP China_NP0 
's_POS conditions_NN2 in_PRP keeping_VVG up_AVP with_PRP the_AT0 times_NN2 
and_CJC increase_VVB its_DPS appeal_NN1 to_PRP the_AT0 people_NN0 ,_PUN 
work_VVB hard_AV0 to_TO0 equip_VVI the_AT0 whole_AJ0 Party_NN1 with_PRP 
the_AT0 system_NN1 of_PRF theories_NN2 of_PRF socialism_NN1 with_PRP 
Chinese_AJ0 characteristics_NN2 and_CJC educate_VVB the_AT0 people_NN0 in_PRP 
these_DT0 theories.We_NN0 should_VM0 further_AV0 implement_VVI the_AT0 
national_AJ0 project_NN1 to_TO0 study_VVI and_CJC develop_VVI Marxist_AJ0 
theory_NN1 ,_PUN build_VVB an_AT0 innovation_NN1 system_NN1 in_PRP 
philosophy_NN1 and_CJC the_AT0 social_AJ0 sciences_NN2 ,_PUN incorporate_VVB 
the_AT0 system_NN1 of_PRF theories_NN2 of_PRF socialism_NN1 with_PRP 
Chinese_AJ0 characteristics_NN2 into_PRP the_AT0 curriculum_NN1 and_CJC 
make_VVB it_PNP a_AT0 way_NN1 of_PRF thinking_NN1 ._PUN 
We_PNP should_VM0 carry_VVI out_AVP extensive_AJ0 education_NN1 about_PRP 
our_DPS ideal_AJ0 and_CJC conviction_NN1 ,_PUN and_CJC rally_VVB the_AT0 
people_NN0 under_PRP the_AT0 great_AJ0 banner_NN1 of_PRF socialism_NN1 
with_PRP Chinese_AJ0 characteristics_NN2 ._PUN 
We_PNP should_VM0 vigorously_AV0 foster_VVI China_NP0 's_POS national_AJ0 
character_NN1 and_CJC promote_VVI the_AT0 underlying_AJ0 trend_NN1 of_PRF 
the_AT0 times_NN2 ,_PUN intensify_VVB education_NN1 in_PRP patriotism_NN1 
,_PUN collectivism_NN1 and_CJC socialism_NN1 ,_PUN and_CJC enrich_VVB 
people_NN0 's_POS cultural_AJ0 life_NN1 and_CJC enhance_VVB their_DPS 
moral_AJ0 strength_NN1 ._PUN 
We_PNP should_VM0 promote_VVI prosperity_NN1 ,_PUN democracy_NN1 ,_PUN 
civility_NN1 ,_PUN and_CJC harmony_NN1 ,_PUN uphold_VVB freedom_NN1 ,_PUN 
equality_NN1 ,_PUN justice_NN1 and_CJC the_AT0 rule_NN1 of_PRF law_NN1 and_CJC 
advocate_VVB patriotism_NN1 ,_PUN dedication_NN1 ,_PUN integrity_NN1 ,_PUN 
and_CJC friendship_NN1 ,_PUN so_AV0 as_AV0 to_TO0 cultivate_VVI and_CJC 
observe_VVI core_NN1 socialist_AJ0 values_NN2 ._PUN 
We_PNP should_VM0 maintain_VVI leadership_NN1 and_CJC initiative_NN1 in_PRP 
theoretical_AJ0 work_NN1 ,_PUN provide_VVI correct_AJ0 guidance_NN1 ,_PUN 
enhance_VVB our_DPS ability_NN1 to_TO0 guide_VVI public_NN1 opinion_NN1 ,_PUN 
and_CJC strengthen_VVI the_AT0 influence_NN1 of_PRF the_AT0 underlying_AJ0 
trend_NN1 of_PRF thought_NN1 in_PRP our_DPS country_NN1 ._PUN 
2_CRD ._PUN 
Improve_VVB civic_AJ0 morality_NN1 in_PRP an_AT0 all-around_DT0 way_NN1 
This_DT0 is_VBZ the_AT0 basic_AJ0 task_NN1 for_PRP strengthening_VVG 
socialist_AJ0 morals_NN2 ._PUN 
We_PNP should_VM0 integrate_VVI the_AT0 rule_NN1 of_PRF law_NN1 with_PRP 
the_AT0 rule_NN1 of_PRF virtue_NN1 ,_PUN intensify_VVB education_NN1 in_PRP 
public_AJ0 morality_NN1 ,_PUN professional_AJ0 ethics_NN0 ,_PUN family_NN1 
virtues_NN2 ,_PUN and_CJC individual_AJ0 integrity_NN1 ,_PUN and_CJC 
advocate_VVB traditional_AJ0 Chinese_AJ0 virtues_NN2 and_CJC new_AJ0 
trends_NN2 of_PRF the_AT0 times_NN2 ._PUN 
We_PNP should_VM0 press_VVI ahead_AV0 with_PRP the_AT0 program_NN1 for_PRP 
improving_VVG civic_AJ0 morality_NN1 ,_PUN exalt_VVB the_AT0 true_AJ0 ,_PUN 
the_AT0 good_AJ0 ,_PUN and_CJC the_AT0 beautiful_AJ0 and_CJC reject_VVB 
the_AT0 false_AJ0 ,_PUN the_AT0 evil_NN1 ,_PUN and_CJC the_AT0 ugly.We_NN0 
should_VM0 encourage_VVI people_NN0 to_TO0 willingly_AV0 meet_VVI their_DPS 
statutory_AJ0 duties_NN2 and_CJC obligations_NN2 to_PRP society_NN1 and_CJC 
family.We_NN0 should_VM0 create_VVI a_AT0 social_AJ0 atmosphere_NN1 in_PRP 
which_DTQ work_VVB is_VBZ honored_VVN and_CJC creation_NN1 is_VBZ lauded_VVN 
,_PUN and_CJC cultivate_VVB social_AJ0 trends_NN2 of_PRF recognizing_VVG 
honor_NN1 and_CJC disgrace_NN1 ,_PUN practicing_VVG integrity_NN1 ,_PUN 
encouraging_AJ0 dedication_NN1 ,_PUN and_CJC promoting_VVG harmony_NN1 ._PUN 
We_PNP should_VM0 carry_VVI out_AVP thorough_AJ0 education_NN1 to_TO0 
address_VVI serious_AJ0 ethical_AJ0 problems_NN2 ,_PUN and_CJC step_VVI up_AVP 
efforts_NN2 to_TO0 enhance_VVI government_NN1 integrity_NN1 ,_PUN business_NN1 
and_CJC social_AJ0 ethics_NN0 and_CJC judicial_AJ0 integrity_NN1 ._PUN 
We_PNP should_VM0 strengthen_VVI and_CJC improve_VVI education_NN1 in_PRP 
values_NN2 ,_PUN provide_VVI compassionate_AJ0 care_NN1 and_CJC 
psychological_AJ0 counseling_NN1 ,_PUN and_CJC cultivate_VVB self-respect_NN1 
,_PUN self-confidence_NN1 ,_PUN a_AT0 sense_NN1 of_PRF being_VBG rational_AJ0 
,_PUN composure_NN1 ,_PUN and_CJC a_AT0 desire_NN1 to_TO0 excel_VVI 
oneself_PNX among_PRP the_AT0 people_NN0 ._PUN 
We_PNP should_VM0 conduct_VVI more_AV0 public_AJ0 activities_NN2 to_TO0 
promote_VVI cultural_AJ0 and_CJC ethical_AJ0 progress_NN1 ,_PUN encourage_VVI 
volunteer_NN1 service_NN1 ,_PUN and_CJC carry_VVB out_AVP regular_AJ0 
activities_NN2 to_TO0 learn_VVI from_PRP paragons_NN2 of_PRF virtue_NN1 
such_PRP as_PRP Lei_UNC Feng_NP0 and_CJC publicize_VVB their_DPS exemplary_AJ0 
deeds_NN2 ._PUN 
3_CRD ._PUN 
Enrich_VVB people_NN0 's_POS intellectual_NN1 and_CJC cultural_AJ0 lives_NN2 
Enabling_VVG the_AT0 people_NN0 to_TO0 lead_VVI healthy_AJ0 and_CJC rich_AJ0 
intellectual_NN1 and_CJC cultural_AJ0 lives_NN2 is_VBZ an_AT0 important_AJ0 
part_NN1 of_PRF our_DPS efforts_NN2 to_TO0 complete_VVI the_AT0 building_NN1 
of_PRF a_AT0 moderately_AV0 prosperous_AJ0 society_NN1 in_PRP all_DT0 
respects_NN2 ._PUN 
We_PNP should_VM0 pursue_VVI people-centered_AJ0 cultural_AJ0 creation_NN1 
,_PUN and_CJC create_VVI better_AJC cultural_AJ0 products_NN2 to_TO0 
provide_VVI the_AT0 people_NN0 with_PRP more_DT0 and_CJC better_AJC 
nourishments_NN2 for_PRP the_AT0 mind_NN1 ._PUN 
We_PNP should_VM0 be_VBI community-_AJ0 and_CJC people-focused_NN1 in_PRP 
our_DPS cultural_AJ0 work_NN1 ,_PUN carry_VVB out_AVP at_PRP a_AT0 faster_AJC 
pace_NN1 key_AJ0 cultural_AJ0 projects_NN2 that_CJT benefit_VVB the_AT0 
people_NN0 ,_PUN increase_VVB support_NN1 for_PRP promoting_VVG cultural_AJ0 
progress_NN1 in_PRP rural_AJ0 areas_NN2 and_CJC underdeveloped_AJ0 areas_NN2 
and_CJC open_AV0 more_AV0 public_AJ0 cultural_AJ0 service_NN1 facilities_NN2 
to_PRP the_AT0 public_AJ0 free_AJ0 of_PRF charge_NN1 ._PUN 
We_PNP should_VM0 develop_VVI a_AT0 system_NN1 for_PRP carrying_VVG 
forward_AV0 fine_AJ0 traditional_AJ0 culture_NN1 and_CJC promote_VVB 
outstanding_AJ0 traditional_AJ0 Chinese_AJ0 culture_NN1 ._PUN 
We_PNP should_VM0 extend_VVI and_CJC standardize_VVI the_AT0 use_NN1 of_PRF 
the_AT0 standard_AJ0 Chinese_AJ0 language_NN1 ._PUN 
We_PNP should_VM0 promote_VVI the_AT0 development_NN1 and_CJC flourishing_AJ0 
of_PRF cultural_AJ0 activities_NN2 of_PRF ethnic_AJ0 minorities_NN2 ._PUN 
We_PNP should_VM0 carry_VVI out_AVP public_AJ0 cultural_AJ0 activities_NN2 
and_CJC guide_VVI the_AT0 people_NN0 to_TO0 express_VVI ,_PUN educate_VVI 
,_PUN and_CJC serve_VVI themselves_PNX in_PRP the_AT0 course_NN1 of_PRF 
developing_AJ0 culture_NN1 ._PUN 
We_PNP should_VM0 launch_VVI reading_VVG programs_NN2 for_PRP the_AT0 
general_AJ0 public_NN1 ._PUN 
We_PNP should_VM0 improve_VVI the_AT0 contents_NN2 of_PRF online_AJ0 
services_NN2 and_CJC advocate_VVB healthy_AJ0 themes_NN2 on_PRP the_AT0 
Internet_NN1 ._PUN 
We_PNP should_VM0 strengthen_VVI social_AJ0 management_NN1 of_PRF the_AT0 
Internet_NN1 and_CJC promote_VVB orderly_AJ0 network_NN1 operation_NN1 in_PRP 
accordance_PRP with_PRP laws_NN2 and_CJC regulations_NN2 ._PUN 
We_PNP should_VM0 crack_VVI down_AVP on_PRP pornography_NN1 and_CJC 
illegal_AJ0 publications_NN2 and_CJC resist_VVB vulgar_AJ0 trends_NN2 ._PUN 
We_PNP should_VM0 extend_VVI scientific_AJ0 knowledge_NN1 ,_PUN foster_AJ0 
respect_NN1 for_PRP science_NN1 ,_PUN and_CJC make_VVB the_AT0 whole_AJ0 
nation_NN1 better_AV0 educated_VVN in_PRP science_NN1 ._PUN 
We_PNP should_VM0 carry_VVI out_AVP fitness_NN1 activities_NN2 across_PRP 
the_AT0 country_NN1 and_CJC fully_AV0 promote_VVB both_AV0 recreational_AJ0 
and_CJC competitive_AJ0 sports_NN2 ._PUN 
4_CRD ._PUN 
Enhance_VVB the_AT0 overall_AJ0 strength_NN1 and_CJC international_AJ0 
competitiveness_NN1 of_PRF Chinese_AJ0 culture_NN1 The_AT0 strength_NN1 
and_CJC international_AJ0 competitiveness_NN1 of_PRF Chinese_AJ0 culture_NN1 
are_VBB an_AT0 important_AJ0 indicator_NN1 of_PRF China_NP0 's_POS power_NN1 
and_CJC prosperity_NN1 and_CJC the_AT0 renewal_NN1 of_PRF the_AT0 Chinese_AJ0 
nation_NN1 ._PUN 
We_PNP should_VM0 promote_VVI rapid_AJ0 development_NN1 and_CJC all-around_DT0 
flourishing_AJ0 of_PRF the_AT0 cultural_AJ0 industry_NN1 and_CJC cultural_AJ0 
services_NN2 and_CJC ensure_VVB both_AV0 social_AJ0 effect_NN1 and_CJC 
economic_AJ0 benefits_NN2 ,_PUN with_PRP priority_NN1 on_PRP the_AT0 
former_DT0 ._PUN 
We_PNP should_VM0 develop_VVI philosophy_NN1 and_CJC the_AT0 social_AJ0 
sciences_NN2 ,_PUN the_AT0 press_NN1 and_CJC publishing_NN1 ,_PUN radio_NN1 
,_PUN television_NN1 and_CJC films_NN2 ,_PUN and_CJC literature_NN1 and_CJC 
art_NN1 ._PUN 
We_PNP should_VM0 launch_VVI more_AV0 major_AJ0 public_AJ0 cultural_AJ0 
projects_NN2 and_CJC programs_NN2 ,_PUN improve_VVB the_AT0 public_AJ0 
cultural_AJ0 service_NN1 system_NN1 ,_PUN and_CJC make_VVB such_DT0 
services_NN2 more_AV0 efficient_AJ0 ._PUN 
We_PNP should_VM0 promote_VVI integration_NN1 of_PRF culture_NN1 with_PRP 
science_NN1 and_CJC technology_NN1 ,_PUN develop_VVB new_AJ0 forms_NN2 of_PRF 
cultural_AJ0 operations_NN2 ,_PUN and_CJC make_VVB cultural_AJ0 operations_NN2 
larger_AJC in_PRP size_NN1 and_CJC more_AV0 specialized_AJ0 ._PUN 
We_PNP should_VM0 develop_VVI a_AT0 modern_AJ0 communications_NN2 network_VVB 
to_TO0 improve_VVI our_DPS capacity_NN1 for_PRP communications_NN2 ._PUN 
We_PNP should_VM0 invigorate_VVI state-owned_AJ0 non-profit_AJ0 cultural_AJ0 
institutions_NN2 ,_PUN improve_VVB corporate_AJ0 governance_NN1 of_PRF 
profit-oriented_AJ0 cultural_AJ0 entities_NN2 ,_PUN and_CJC create_VVB a_AT0 
thriving_AJ0 cultural_AJ0 market_NN1 ._PUN 
We_PNP should_VM0 open_VVI the_AT0 cultural_AJ0 sector_NN1 wider_AJC to_PRP 
the_AT0 outside_AJ0 world_NN1 and_CJC draw_VVB on_PRP cultural_AJ0 
achievements_NN2 of_PRF other_AJ0 countries_NN2 ._PUN 
We_PNP should_VM0 foster_VVI a_AT0 fine_AJ0 environment_NN1 that_CJT 
enables_VVZ a_AT0 large_AJ0 number_NN1 of_PRF talented_AJ0 cultural_AJ0 
figures_NN2 ,_PUN particularly_AV0 eminent_AJ0 cultural_AJ0 figures_NN2 
and_CJC representatives_NN2 of_PRF Chinese_AJ0 culture_NN1 ,_PUN to_TO0 
distinguish_VVI themselves_PNX in_PRP artistic_AJ0 pursuit.We_NN0 should_VM0 
honor_VVI cultural_AJ0 personalities_NN2 with_PRP outstanding_AJ0 
contribution_NN1 ._PUN 
We_PNP must_VM0 adhere_VVI to_PRP the_AT0 goal_NN1 of_PRF advancing_AJ0 
socialist_AJ0 culture_NN1 ,_PUN deepen_VVB our_DPS awareness_NN1 of_PRF 
and_CJC confidence_NN1 in_PRP Chinese_AJ0 culture_NN1 ,_PUN and_CJC strive_VVB 
to_TO0 meet_VVI the_AT0 grand_AJ0 goal_NN1 of_PRF developing_VVG a_AT0 
strong_AJ0 socialist_AJ0 culture_NN1 in_PRP China_NP0 ._PUN 
VII_CRD ._PUN 
Strengthening_VVG Social_AJ0 Development_NN1 by_PRP Improving_VVG the_AT0 
People_NN0 's_POS Wellbeing_NN1 and_CJC Making_VVG Innovations_NN2 in_PRP 
Management_NN1 Strengthening_VVG social_AJ0 development_NN1 is_VBZ an_AT0 
important_AJ0 guarantee_NN1 for_PRP maintaining_VVG social_AJ0 harmony_NN1 
and_CJC stability_NN1 ._PUN 
We_PNP must_VM0 intensify_VVI our_DPS efforts_NN2 to_TO0 improve_VVI the_AT0 
basic_AJ0 public_AJ0 service_NN1 system_NN1 ,_PUN strengthen_VVB and_CJC 
make_VVB innovations_NN2 in_PRP social_AJ0 management_NN1 ,_PUN and_CJC 
boost_VVB the_AT0 building_NN1 of_PRF a_AT0 harmonious_AJ0 socialist_AJ0 
society_NN1 in_AV0 order_AV0 to_TO0 uphold_VVI the_AT0 fundamental_AJ0 
interests_NN2 of_PRF the_AT0 overwhelming_AJ0 majority_NN1 of_PRF the_AT0 
people_NN0 ._PUN 
In_PRP strengthening_VVG social_AJ0 development_NN1 ,_PUN we_PNP must_VM0 
give_VVI high_AJ0 priority_NN1 to_PRP ensuring_VVG and_CJC improving_VVG 
the_AT0 people_NN0 's_POS wellbeing_NN1 ._PUN 
To_TO0 improve_VVI people_NN0 's_POS material_NN1 and_CJC cultural_AJ0 
lives_NN2 is_VBZ the_AT0 fundamental_AJ0 purpose_NN1 of_PRF reform_NN1 and_CJC 
opening_VVG up_AVP and_CJC socialist_AJ0 modernization_NN1 ._PUN 
We_PNP should_VM0 bring_VVI as_AV0 much_DT0 benefit_NN1 as_CJS possible_AJ0 
to_PRP the_AT0 people_NN0 ,_PUN resolve_VVB as_AV0 many_DT0 difficulties_NN2 
as_CJS possible_AJ0 for_PRP them_PNP ,_PUN and_CJC solve_VVB the_AT0 most_AV0 
pressing_AJ0 and_CJC real_AJ0 problems_NN2 of_PRF the_AT0 greatest_AJS 
concern_NN1 to_PRP them.We_NN0 should_VM0 keep_VVI making_VVG progress_NN1 
in_PRP ensuring_VVG that_CJT all_DT0 the_AT0 people_NN0 enjoy_VVB their_DPS 
rights_NN2 to_PRP education_NN1 ,_PUN employment_NN1 ,_PUN medical_AJ0 and_CJC 
old-age_AJ0 care_NN1 ,_PUN and_CJC housing_NN1 so_CJS that_CJS they_PNP 
will_VM0 lead_VVI a_AT0 better_AJC life_NN1 ._PUN 
To_TO0 strengthen_VVI social_AJ0 development_NN1 ,_PUN we_PNP must_VM0 
accelerate_VVI social_AJ0 structural_AJ0 reform_NN1 ._PUN 
With_PRP the_AT0 aim_NN1 of_PRF establishing_VVG a_AT0 socialist_AJ0 
system_NN1 of_PRF social_AJ0 management_NN1 with_PRP Chinese_AJ0 
characteristics_NN2 ,_PUN we_PNP should_VM0 quicken_VVI the_AT0 pace_NN1 
of_PRF building_VVG the_AT0 following_AJ0 mechanisms_NN2 and_CJC systems:a_UNC 
law-based_AJ0 social_AJ0 management_NN1 system_NN1 featuring_VVG Party_NN1 
committee_NN1 leadership_NN1 ,_PUN government_NN1 execution_NN1 ,_PUN 
nongovernmental_AJ0 support_NN1 and_CJC public_AJ0 participation_NN1 ;_PUN 
a_AT0 basic_AJ0 public_AJ0 service_NN1 system_NN1 that_CJT is_VBZ 
government-led_AJ0 and_CJC sustainable_AJ0 and_CJC covers_VVZ both_AV0 
urban_AJ0 and_CJC rural_AJ0 areas_NN2 ;_PUN a_AT0 system_NN1 of_PRF modern_AJ0 
social_AJ0 organizations_NN2 in_PRP which_DTQ functions_NN2 of_PRF the_AT0 
government_NN1 are_VBB separated_VVN from_PRP those_DT0 of_PRF social_AJ0 
organizations_NN2 ,_PUN rights_NN2 and_CJC responsibilities_NN2 are_VBB 
clearly_AV0 established_VVN ,_PUN and_CJC social_AJ0 organizations_NN2 
exercise_VVB autonomy_NN1 in_PRP accordance_PRP with_PRP the_AT0 law_NN1 ;_PUN 
and_CJC a_AT0 social_AJ0 management_NN1 mechanism_NN1 that_CJT resolves_VVZ 
public_AJ0 complaints_NN2 at_PRP the_AT0 source_NN1 ,_PUN exercises_VVZ 
dynamic_AJ0 administration_NN1 ,_PUN and_CJC responds_VVZ to_PRP 
emergencies_NN2 ._PUN 
1_CRD ._PUN 
Work_VVB hard_AV0 to_TO0 run_VVI education_NN1 to_PRP the_AT0 satisfaction_NN1 
of_PRF the_AT0 people_NN0 Education_NN1 is_VBZ the_AT0 cornerstone_NN1 of_PRF 
national_AJ0 renewal_NN1 and_CJC social_AJ0 progress_NN1 ._PUN 
We_PNP must_VM0 give_VVI high_AJ0 priority_NN1 to_PRP developing_AJ0 
education_NN1 ,_PUN implement_VVB the_AT0 Party_NN1 's_POS education_NN1 
policy_NN1 to_PRP the_AT0 letter_NN1 ,_PUN ensure_VVB that_DT0 education_NN1 
serves_VVZ socialist_AJ0 modernization_NN1 and_CJC the_AT0 people_NN0 ,_PUN 
take_VVB fostering_NN1 integrity_NN1 and_CJC promoting_VVG rounded_AJ0 
development_NN1 of_PRF people_NN0 as_PRP the_AT0 fundamental_AJ0 task_NN1 
of_PRF education_NN1 ,_PUN and_CJC train_VVB participants_NN2 of_PRF and_CJC 
successors_NN2 to_PRP the_AT0 socialist_AJ0 cause_NN1 who_PNQ develop_VVB 
morally_AV0 ,_PUN intellectually_AV0 ,_PUN physically_AV0 and_CJC 
aesthetically_AV0 ._PUN 
We_PNP should_VM0 provide_VVI well-rounded_AJ0 education_NN1 for_PRP all_DT0 
students_NN2 ,_PUN deepen_VVB overall_AJ0 education_NN1 reform_NN1 ,_PUN 
focus_VVB on_PRP improving_VVG the_AT0 quality_NN1 of_PRF education_NN1 ,_PUN 
and_CJC cultivate_VVB in_PRP students_NN2 a_AT0 sense_NN1 of_PRF social_AJ0 
responsibility_NN1 ,_PUN a_AT0 spirit_NN1 of_PRF innovation_NN1 and_CJC 
the_AT0 ability_NN1 to_TO0 acquire_VVI practical_AJ0 skills_NN2 ._PUN 
We_PNP should_VM0 develop_VVI preschool_AJ0 education_NN1 ,_PUN promote_VVB 
balanced_AJ0 development_NN1 of_PRF nine-year_AJ0 compulsory_AJ0 education_NN1 
,_PUN make_VVB senior_AJ0 secondary_AJ0 education_NN1 basically_AV0 
universal_AJ0 ,_PUN accelerate_VVB development_NN1 of_PRF modern_AJ0 
vocational_AJ0 education_NN1 ,_PUN and_CJC bring_VVB out_AVP the_AT0 full_AJ0 
potential_NN1 for_PRP development_NN1 of_PRF higher_AJC education.We_NN0 
should_VM0 actively_AV0 develop_VVI continuing_AJ0 education_NN1 ,_PUN 
improve_VVB the_AT0 system_NN1 of_PRF lifelong_AJ0 education_NN1 ,_PUN and_CJC 
build_VVB a_AT0 learning_NN1 society_NN1 ._PUN 
We_PNP should_VM0 vigorously_AV0 promote_VVI fairness_NN1 in_PRP education_NN1 
,_PUN and_CJC ensure_VVI balanced_AJ0 allocation_NN1 of_PRF educational_AJ0 
resources_NN2 with_PRP a_AT0 focus_NN1 on_PRP rural_AJ0 ,_PUN remote_AJ0 ,_PUN 
poor_AJ0 and_CJC ethnic_AJ0 minority_NN1 areas.We_NN0 should_VM0 support_VVI 
special_AJ0 education_NN1 ,_PUN increase_VVB subsidies_NN2 to_PRP students_NN2 
from_PRP poor_AJ0 families_NN2 ,_PUN and_CJC ensure_VVB that_CJT children_NN2 
of_PRF rural_AJ0 migrant_NN1 workers_NN2 in_PRP cities_NN2 have_VHB equal_AJ0 
access_NN1 to_PRP education.All_NN0 this_DT0 is_VBZ designed_VVN to_TO0 
help_VVI all_DT0 children_NN2 gain_VVB required_AJ0 knowledge_NN1 and_CJC 
skills_NN2 ._PUN 
We_PNP should_VM0 encourage_VVI and_CJC guide_VVI nongovernmental_AJ0 
entities_NN2 to_TO0 run_VVI educational_AJ0 programs_NN2 ._PUN 
We_PNP should_VM0 strengthen_VVI the_AT0 ranks_NN2 of_PRF teachers_NN2 ,_PUN 
and_CJC enhance_VVB their_DPS work_NN1 ethics_NN0 and_CJC professional_AJ0 
competence_NN1 as_PRP well_PRP as_PRP their_DPS sense_NN1 of_PRF honor_NN1 
and_CJC responsibility_NN1 as_CJS teachers_NN2 ._PUN 
2_CRD ._PUN 
Deliver_VVB a_AT0 better_AJC job_NN1 in_PRP creating_VVG employment_NN1 
Employment_NN1 is_VBZ crucial_AJ0 to_PRP the_AT0 people_NN0 's_POS 
wellbeing_NN1 ._PUN 
We_PNP must_VM0 implement_VVI the_AT0 principle_NN1 of_PRF promoting_VVG 
self-reliant_AJ0 employment_NN1 ,_PUN market-regulated_AJ0 employment_NN1 
and_CJC government-backed_AJ0 employment_NN1 and_CJC entrepreneurship_NN1 
,_PUN the_AT0 strategy_NN1 of_PRF giving_VVG top_AJ0 priority_NN1 to_PRP 
employment_NN1 and_CJC a_AT0 proactive_AJ0 employment_NN1 policy_NN1 ._PUN 
We_PNP should_VM0 ensure_VVI that_CJT people_NN0 have_VHB realistic_AJ0 
expectations_NN2 about_PRP employment_NN1 ,_PUN encourage_VVB creating_VVG 
employment_NN1 through_PRP multiple_AJ0 channels_NN2 and_CJC forms_NN2 ,_PUN 
and_CJC expand_VVB job_NN1 opportunities_NN2 by_PRP creating_VVG new_AJ0 
businesses.We_NN0 should_VM0 increase_VVI job_NN1 opportunities_NN2 for_PRP 
young_AJ0 people_NN0 ,_PUN especially_AV0 university_NN1 graduates_NN2 ,_PUN 
the_AT0 rural_AJ0 migrant_NN1 labor_NN1 force_NN1 ,_PUN urban_AJ0 
residents_NN2 who_PNQ have_VHB difficulty_NN1 finding_VVG jobs_NN2 ,_PUN 
and_CJC ex-servicepersons_NN2 ._PUN 
We_PNP should_VM0 strengthen_VVI vocational_AJ0 skill_NN1 training_NN1 ;_PUN 
improve_VVB people_NN0 's_POS ability_NN1 to_TO0 find_VVI jobs_NN2 and_CJC 
start_VVI up_AVP their_DPS own_DT0 businesses_NN2 ;_PUN and_CJC enhance_VVB 
employment_NN1 stability_NN1 ._PUN 
We_PNP should_VM0 improve_VVI the_AT0 human_AJ0 resources_NN2 market_VVB 
and_CJC employment_NN1 services_NN2 ,_PUN and_CJC make_VVB unemployment_NN1 
insurance_NN1 play_VVB a_AT0 bigger_AJC role_NN1 in_PRP promoting_VVG 
employment_NN1 ._PUN 
We_PNP should_VM0 improve_VVI the_AT0 system_NN1 of_PRF labor_NN1 
standards_NN2 and_CJC the_AT0 mechanism_NN1 for_PRP harmonizing_VVG labor_NN1 
relations_NN2 ,_PUN strengthen_VVB supervision_NN1 of_PRF labor_NN1 
protection_NN1 and_CJC labor_NN1 dispute_NN1 mediation_NN1 and_CJC 
arbitration_NN1 ,_PUN and_CJC build_VVB harmonious_AJ0 labor_NN1 relations_NN2 
._PUN 
3_CRD ._PUN 
Make_VVB every_AT0 effort_NN1 to_TO0 increase_VVI individual_AJ0 income_NN1 
To_TO0 ensure_VVI that_CJT the_AT0 people_NN0 share_VVB in_PRP the_AT0 
fruits_NN2 of_PRF development_NN1 ,_PUN we_PNP must_VM0 deepen_VVI reform_NN1 
of_PRF the_AT0 income_NN1 distribution_NN1 system_NN1 ,_PUN and_CJC 
increase_VVB individual_AJ0 income_NN1 in_PRP step_NN1 with_PRP economic_AJ0 
development_NN1 and_CJC work_VVB remuneration_NN1 in_PRP step_NN1 with_PRP 
improvement_NN1 in_PRP labor_NN1 productivity_NN1 ,_PUN and_CJC we_PNP 
should_VM0 raise_VVI the_AT0 share_NN1 of_PRF individual_AJ0 income_NN1 in_PRP 
the_AT0 distribution_NN1 of_PRF national_AJ0 income_NN1 and_CJC increase_VVB 
the_AT0 share_NN1 of_PRF work_NN1 remuneration_NN1 in_PRP primary_AJ0 
distribution_NN1 ._PUN 
A_AT0 proper_AJ0 balance_NN1 should_VM0 be_VBI struck_VVN between_PRP 
efficiency_NN1 and_CJC fairness_NN1 in_PRP both_AV0 primary_AJ0 and_CJC 
secondary_AJ0 distribution_NN1 ,_PUN with_PRP particular_AJ0 emphasis_NN1 
on_PRP fairness_NN1 in_PRP secondary_AJ0 distribution_NN1 ._PUN 
We_PNP should_VM0 improve_VVI the_AT0 primary_AJ0 distribution_NN1 system_NN1 
to_TO0 allow_VVI factors_NN2 of_PRF production_NN1 such_PRP as_PRP labor_NN1 
,_PUN capital_NN1 ,_PUN technology_NN1 and_CJC managerial_AJ0 expertise_NN1 
to_TO0 have_VHI their_DPS due_AJ0 share_NN1 of_PRF income_NN1 according_PRP 
to_PRP their_DPS respective_AJ0 contribution_NN1 ;_PUN and_CJC we_PNP 
should_VM0 take_VVI speedy_AJ0 steps_NN2 to_TO0 improve_VVI the_AT0 
mechanism_NN1 of_PRF secondary_AJ0 distribution_NN1 regulating_VVG income_NN1 
distribution_NN1 mainly_AV0 through_PRP taxation_NN1 ,_PUN social_AJ0 
security_NN1 ,_PUN and_CJC transfer_NN1 payments_NN2 ._PUN 
We_PNP should_VM0 deepen_VVI reform_NN1 of_PRF the_AT0 wage_NN1 and_CJC 
salary_NN1 system_NN1 in_PRP enterprises_NN2 ,_PUN government_NN1 bodies_NN2 
and_CJC public_AJ0 institutions_NN2 ,_PUN promote_VVB collective_AJ0 
bargaining_NN1 on_PRP wages_NN2 in_PRP enterprises_NN2 ,_PUN and_CJC 
protect_VVB income_NN1 earned_VVN through_PRP work_NN1 ._PUN 
We_PNP should_VM0 increase_VVI proprietary_AJ0 individual_AJ0 income_NN1 
through_PRP multiple_AJ0 channels_NN2 ._PUN 
We_PNP should_VM0 improve_VVI the_AT0 way_NN1 in_PRP which_DTQ income_NN1 
is_VBZ distributed_VVN ,_PUN protect_VVB lawful_AJ0 income_NN1 ,_PUN 
increase_VVB the_AT0 income_NN1 of_PRF low-income_AJ0 groups_NN2 ,_PUN 
adjust_VVB excessively_AV0 high_AJ0 income_NN1 ,_PUN and_CJC prohibit_VVB 
illicit_AJ0 income_NN1 ._PUN 
4_CRD ._PUN 
Promote_VVB coordinated_AJ0 development_NN1 of_PRF the_AT0 social_AJ0 
security_NN1 system_NN1 in_PRP urban_AJ0 and_CJC rural_AJ0 areas_NN2 
Social_AJ0 security_NN1 is_VBZ a_AT0 basic_AJ0 system_NN1 for_PRP ensuring_VVG 
people_NN0 's_POS livelihood_NN1 and_CJC adjusting_VVG social_AJ0 
distribution_NN1 ._PUN 
We_PNP should_VM0 institute_VVI a_AT0 complete_AJ0 ,_PUN multi-tiered_AJ0 
and_CJC sustainable_AJ0 system_NN1 for_PRP providing_VVG basic_AJ0 social_AJ0 
security_NN1 for_PRP both_DT0 the_AT0 urban_AJ0 and_CJC rural_AJ0 
population_NN1 ,_PUN with_PRP emphasis_NN1 on_PRP making_VVG the_AT0 
system_NN1 more_AV0 equitable_AJ0 and_CJC sustainable_AJ0 and_CJC ensuring_VVG 
the_AT0 smooth_AJ0 transfer_NN1 of_PRF social_AJ0 security_NN1 accounts_NN2 
between_PRP localities_NN2 ._PUN 
We_PNP should_VM0 reform_VVI and_CJC improve_VVI the_AT0 social_AJ0 
insurance_NN1 system_NN1 for_PRP enterprises_NN2 as_PRP well_PRP as_PRP 
government_NN1 bodies_NN2 and_CJC public_AJ0 institutions_NN2 ,_PUN 
integrate_VVB the_AT0 basic_AJ0 old-age_AJ0 insurance_NN1 and_CJC basic_AJ0 
medical_AJ0 insurance_NN1 systems_NN2 for_PRP non-working_AJ0 urban_AJ0 
residents_NN2 and_CJC the_AT0 rural_AJ0 population_NN1 ,_PUN provide_VVB 
sufficient_AJ0 funding_NN1 for_PRP personal_AJ0 accounts_NN2 for_PRP 
old-age_AJ0 insurance_NN1 in_PRP a_AT0 phased_AJ0 way_NN1 ,_PUN place_VVB 
basic_AJ0 pensions_NN2 under_PRP unified_AJ0 national_AJ0 planning_NN1 ,_PUN 
and_CJC establish_VVB mechanisms_NN2 for_PRP setting_VVG standards_NN2 on_PRP 
social_AJ0 security_NN1 benefits_NN2 and_CJC regularly_AV0 adjusting_VVG 
them_PNP that_CJT give_VVB due_AJ0 consideration_NN1 to_PRP the_AT0 
interests_NN2 of_PRF people_NN0 from_PRP all_DT0 walks_NN2 of_PRF life_NN1 
._PUN 
We_PNP should_VM0 widen_VVI channels_NN2 for_PRP raising_VVG money_NN1 for_PRP 
social_AJ0 security_NN1 funds_NN2 ,_PUN introduce_VVB a_AT0 system_NN1 to_TO0 
manage_VVI investment_NN1 operations_NN2 of_PRF social_AJ0 insurance_NN1 
funds_NN2 ,_PUN and_CJC ensure_VVB that_CJT these_DT0 funds_NN2 are_VBB 
safe_AJ0 and_CJC appreciate_VVB over_PRP time_NN1 ._PUN 
We_PNP should_VM0 improve_VVI the_AT0 social_AJ0 assistance_NN1 system_NN1 
and_CJC the_AT0 social_AJ0 welfare_NN1 system_NN1 ,_PUN support_VVB the_AT0 
development_NN1 of_PRF charities_NN2 ,_PUN and_CJC ensure_VVB preferential_AJ0 
treatment_NN1 to_PRP entitled_VVN groups_NN2 ._PUN 
We_PNP should_VM0 put_VVI in_PRP place_NN1 a_AT0 housing_NN1 system_NN1 
that_CJT combines_VVZ market_NN1 supply_NN1 and_CJC government_NN1 support_NN1 
,_PUN strengthen_VVB construction_NN1 and_CJC management_NN1 of_PRF 
low-income_AJ0 housing_NN1 ,_PUN and_CJC better_AV0 meet_VVI poor_AJ0 
families_NN2 '_POS basic_AJ0 housing_NN1 needs_NN2 ._PUN 
We_PNP should_VM0 adhere_VVI to_PRP the_AT0 basic_AJ0 state_NN1 policy_NN1 
of_PRF gender_NN1 equality_NN1 and_CJC protect_VVB the_AT0 legitimate_AJ0 
rights_NN2 and_CJC interests_NN2 of_PRF women_NN2 and_CJC children_NN2 ._PUN 
We_PNP should_VM0 actively_AV0 address_VVI population_NN1 aging_NN1 and_CJC 
vigorously_AV0 develop_VVB old-age_AJ0 services_NN2 ._PUN 
We_PNP should_VM0 improve_VVI the_AT0 social_AJ0 security_NN1 and_CJC 
service_NN1 systems_NN2 for_PRP the_AT0 disabled_AJ0 and_CJC effectively_AV0 
protect_VVB their_DPS rights_NN2 and_CJC interests_NN2 ._PUN 
We_PNP should_VM0 improve_VVI the_AT0 mechanism_NN1 for_PRP supervising_VVG 
the_AT0 work_NN1 of_PRF social_AJ0 security_NN1 agencies_NN2 and_CJC make_VVB 
social_AJ0 security_NN1 services_NN2 more_AV0 convenient_AJ0 and_CJC 
efficient_AJ0 ._PUN 
5_CRD ._PUN 
Improve_VVB people_NN0 's_POS health_NN1 Good_AJ0 health_NN1 is_VBZ a_AT0 
prerequisite_NN1 for_PRP promoting_VVG well-rounded_AJ0 development_NN1 of_PRF 
the_AT0 person_NN1 ._PUN 
Keeping_VVG to_PRP the_AT0 goal_NN1 of_PRF improving_AJ0 people_NN0 's_POS 
health_NN1 ,_PUN we_PNP should_VM0 put_VVI disease_NN1 prevention_NN1 
first_ORD ,_PUN make_VVB rural_AJ0 areas_NN2 the_AT0 focus_NN1 of_PRF our_DPS 
work_NN1 ,_PUN support_VVB both_AV0 traditional_AJ0 Chinese_AJ0 medicine_NN1 
and_CJC Western_AJ0 medicine_NN1 ,_PUN establish_VVB a_AT0 sound_NN1 
mechanism_NN1 for_PRP basic_AJ0 medical_AJ0 and_CJC health_NN1 care_NN1 
and_CJC strengthen_VVB such_DT0 endeavor_NN1 at_PRP the_AT0 community_NN1 
level.We_NN0 should_VM0 give_VVI high_AJ0 priority_NN1 to_PRP carrying_VVG 
out_AVP overall_AJ0 reform_NN1 in_PRP medical_AJ0 insurance_NN1 ,_PUN 
medical_AJ0 treatment_NN1 ,_PUN public_AJ0 health_NN1 ,_PUN drug_NN1 
supply_NN1 ,_PUN and_CJC the_AT0 mechanism_NN1 of_PRF monitoring_NN1 and_CJC 
supervision_NN1 ,_PUN and_CJC we_PNP should_VM0 improve_VVI the_AT0 policy_NN1 
for_PRP enhancing_VVG people_NN0 's_POS health_NN1 and_CJC provide_VVB 
them_PNP with_PRP safe_AJ0 ,_PUN effective_AJ0 ,_PUN convenient_AJ0 and_CJC 
affordable_AJ0 public_AJ0 health_NN1 services_NN2 and_CJC basic_AJ0 
medical_AJ0 care_NN1 ._PUN 
We_PNP should_VM0 improve_VVI the_AT0 medical_AJ0 insurance_NN1 system_NN1 
that_CJT covers_VVZ the_AT0 whole_AJ0 population_NN1 ,_PUN establish_VVB a_AT0 
mechanism_NN1 to_TO0 provide_VVI insurance_NN1 and_CJC aid_NN1 in_PRP 
treating_VVG major_AJ0 and_CJC very_AV0 serious_AJ0 diseases_NN2 ,_PUN and_CJC 
improve_VVB mechanisms_NN2 for_PRP handling_VVG public_AJ0 health_NN1 
emergencies_NN2 and_CJC for_PRP preventing_VVG and_CJC controlling_VVG 
major_AJ0 diseases_NN2 ._PUN 
We_PNP should_VM0 consolidate_VVI the_AT0 system_NN1 for_PRP using_VVG 
basic_AJ0 drugs_NN2 ._PUN 
We_PNP should_VM0 improve_VVI the_AT0 rural_AJ0 medical_AJ0 and_CJC health_NN1 
service_NN1 network_NN1 at_PRP county_NN1 ,_PUN township_NN1 and_CJC 
village_NN1 levels_NN2 and_CJC the_AT0 system_NN1 of_PRF urban_AJ0 
community_NN1 health_NN1 services_NN2 ,_PUN deepen_VVB reform_NN1 of_PRF 
public_AJ0 hospitals_NN2 ,_PUN and_CJC encourage_VVB the_AT0 development_NN1 
of_PRF private_AJ0 hospitals_NN2 ._PUN 
We_PNP should_VM0 support_VVI the_AT0 development_NN1 of_PRF traditional_AJ0 
Chinese_AJ0 medicine_NN1 and_CJC the_AT0 traditional_AJ0 medicine_NN1 of_PRF 
ethnic_AJ0 minorities_NN2 ._PUN 
We_PNP should_VM0 ensure_VVI that_DT0 medical_AJ0 personnel_NN2 provide_VVB 
better_AJC services_NN2 and_CJC improve_VVB their_DPS work_NN1 ethics_NN0 
._PUN 
We_PNP should_VM0 reform_VVI and_CJC improve_VVI institutions_NN2 and_CJC 
mechanisms_NN2 for_PRP managing_VVG and_CJC supervising_VVG food_NN1 and_CJC 
drug_NN1 safety_NN1 ._PUN 
We_PNP should_VM0 launch_VVI patriotic_AJ0 sanitation_NN1 campaigns_NN2 
and_CJC ensure_VVI that_CJT people_NN0 have_VHB good_AJ0 health_NN1 and_CJC 
a_AT0 sense_NN1 of_PRF contentment_NN1 ._PUN 
We_PNP must_VM0 adhere_VVI to_PRP the_AT0 basic_AJ0 state_NN1 policy_NN1 
of_PRF family_NN1 planning_NN1 ,_PUN improve_VVB the_AT0 health_NN1 of_PRF 
newborns_NN2 ,_PUN steadily_AV0 improve_VVB the_AT0 population_NN1 policy_NN1 
and_CJC promote_VVB long-term_AJ0 and_CJC balanced_AJ0 population_NN1 
growth_NN1 ._PUN 
6_CRD ._PUN 
Strengthen_VVB and_CJC make_VVB innovations_NN2 in_PRP social_AJ0 
management_NN1 To_TO0 conduct_VVI social_AJ0 management_NN1 in_PRP a_AT0 
more_AV0 scientific_AJ0 way_NN1 ,_PUN we_PNP must_VM0 improve_VVI the_AT0 
laws_NN2 ,_PUN institutions_NN2 and_CJC mechanisms_NN2 concerning_VVG and_CJC 
capacity_NN1 for_PRP social_AJ0 management_NN1 ,_PUN and_CJC train_VVB 
more_DT0 personnel_NN2 and_CJC promote_VVB IT_NN1 application_NN1 in_PRP 
this_DT0 field_NN1 ._PUN 
We_PNP should_VM0 improve_VVI the_AT0 way_NN1 in_PRP which_DTQ the_AT0 
government_NN1 provides_VVZ public_AJ0 services_NN2 ,_PUN strengthen_VVB 
the_AT0 system_NN1 of_PRF social_AJ0 management_NN1 and_CJC services_NN2 
at_PRP the_AT0 community_NN1 level_NN1 ,_PUN and_CJC ensure_VVB that_CJT 
urban_AJ0 and_CJC rural_AJ0 communities_NN2 provide_VVB better_AJC 
services.Enterprises_NN0 ,_PUN public_AJ0 institutions_NN2 and_CJC people_NN0 
's_POS organizations_NN2 should_VM0 play_VVI a_AT0 better_AJC role_NN1 in_PRP 
conducting_VVG social_AJ0 management_NN1 and_CJC providing_VVG related_AJ0 
services.We_NN0 should_VM0 guide_VVI social_AJ0 organizations_NN2 to_TO0 
develop_VVI in_PRP a_AT0 healthy_AJ0 and_CJC orderly_AJ0 way_NN1 and_CJC 
fully_AV0 leverage_NN1 the_AT0 fundamental_AJ0 role_NN1 of_PRF the_AT0 
people_NN0 in_PRP social_AJ0 management_NN1 ._PUN 
We_PNP should_VM0 improve_VVI and_CJC make_VVI innovations_NN2 in_PRP the_AT0 
management_NN1 relating_VVG to_PRP and_CJC services_NN2 for_PRP the_AT0 
floating_AJ0 population_NN1 and_CJC special_AJ0 groups_NN2 ._PUN 
We_PNP should_VM0 correctly_AV0 handle_VVI problems_NN2 among_PRP the_AT0 
people_NN0 ,_PUN and_CJC put_VVN in_PRP place_NN1 a_AT0 sound_NN1 
mechanism_NN1 in_PRP which_DTQ the_AT0 Party_NN1 and_CJC the_AT0 
government_NN1 play_VVB the_AT0 leading_AJ0 role_NN1 in_PRP upholding_VVG 
the_AT0 rights_NN2 and_CJC interests_NN2 of_PRF the_AT0 people.We_NN0 
should_VM0 improve_VVI the_AT0 system_NN1 for_PRP handling_VVG people_NN0 
's_POS complaints_NN2 expressed_VVN in_PRP letters_NN2 or_CJC visits_NN2 ,_PUN 
and_CJC improve_VVB the_AT0 integrated_AJ0 system_NN1 of_PRF mediation_NN1 
by_PRP the_AT0 people_NN0 ,_PUN administrative_AJ0 mediation_NN1 and_CJC 
judicial_AJ0 mediation.We_NN0 should_VM0 maintain_VVI regular_AJ0 and_CJC 
open_AJ0 channels_NN2 for_PRP the_AT0 people_NN0 to_TO0 voice_VVI their_DPS 
demands_NN2 ,_PUN for_PRP coordinating_VVG their_DPS interests_NN2 and_CJC 
for_PRP protecting_VVG their_DPS rights_NN2 and_CJC interests_NN2 ._PUN 
We_PNP should_VM0 establish_VVI a_AT0 sound_NN1 mechanism_NN1 for_PRP 
assessing_VVG potential_AJ0 risks_NN2 major_AJ0 policy_NN1 decisions_NN2 
may_VM0 pose_VVI to_PRP social_AJ0 stability_NN1 ._PUN 
We_PNP should_VM0 improve_VVI the_AT0 public_AJ0 safety_NN1 system_NN1 and_CJC 
the_AT0 workplace_NN1 safety_NN1 environment_NN1 in_PRP enterprises_NN2 to_TO0 
curb_VVI major_AJ0 and_CJC very_AV0 serious_AJ0 accidents_NN2 ._PUN 
We_PNP should_VM0 strengthen_VVI and_CJC improve_VVI the_AT0 Party_NN1 's_POS 
leadership_NN1 over_PRP the_AT0 work_NN1 of_PRF judicial_AJ0 ,_PUN 
procuratorial_AJ0 ,_PUN and_CJC public_AJ0 security_NN1 organs_NN2 ,_PUN 
and_CJC strengthen_VVB their_DPS ranks_NN2 ,_PUN so_CJS that_CJS they_PNP 
can_VM0 fulfill_VVI their_DPS duties_NN2 in_PRP carrying_VVG forward_AV0 
and_CJC protecting_VVG the_AT0 cause_NN1 of_PRF socialism_NN1 with_PRP 
Chinese_AJ0 characteristics_NN2 ._PUN 
We_PNP should_VM0 intensify_VVI efforts_NN2 to_TO0 ensure_VVI law_NN1 and_CJC 
order_NN1 ,_PUN improve_VVI the_AT0 multi-dimensional_AJ0 system_NN1 for_PRP 
crime_NN1 prevention_NN1 and_CJC control_NN1 ,_PUN strengthen_VVB the_AT0 
infrastructure_NN1 of_PRF judicial_AJ0 bodies_NN2 ,_PUN and_CJC prevent_VVB 
and_CJC punish_VVB criminal_AJ0 and_CJC illegal_AJ0 activities_NN2 in_PRP 
accordance_PRP with_PRP the_AT0 law_NN1 to_TO0 protect_VVI the_AT0 people_NN0 
's_POS lives_NN2 and_CJC property_NN1 ._PUN 
We_PNP should_VM0 improve_VVI the_AT0 national_AJ0 security_NN1 strategy_NN1 
and_CJC its_DPS work_NN1 mechanism_NN1 ,_PUN and_CJC keep_VVB high_AJ0 
vigilance_NN1 against_PRP and_CJC resolutely_AV0 forestall_VVB separatist_AJ0 
activities_NN2 and_CJC activities_NN2 of_PRF infiltration_NN1 and_CJC 
subversion_NN1 carried_VVN out_AVP by_PRP hostile_AJ0 forces_NN2 ,_PUN so_AV0 
as_AV0 to_TO0 ensure_VVI national_AJ0 security_NN1 ._PUN 
As_CJS long_CJS as_CJS the_AT0 whole_AJ0 Party_NN1 and_CJC all_DT0 the_AT0 
people_NN0 make_VVB concerted_AJ0 efforts_NN2 ,_PUN we_PNP can_VM0 foster_VVI 
a_AT0 dynamic_AJ0 environment_NN1 in_PRP which_DTQ everyone_PNI 
contributes_VVZ to_PRP social_AJ0 harmony_NN1 and_CJC benefits_NN2 from_PRP 
a_AT0 harmonious_AJ0 society_NN1 ._PUN 
VIII_CRD ._PUN 
Making_VVG Great_AJ0 Efforts_NN2 to_TO0 Promote_VVB Ecological_AJ0 
Progress_NN1 Promoting_VVG ecological_AJ0 progress_NN1 is_VBZ a_AT0 
long-term_AJ0 task_NN1 of_PRF vital_AJ0 importance_NN1 to_PRP the_AT0 
people_NN0 's_POS wellbeing_NN1 and_CJC China_NP0 's_POS future_NN1 ._PUN 
Faced_VVN with_PRP increasing_AJ0 resource_NN1 constraints_NN2 ,_PUN 
severe_AJ0 environmental_AJ0 pollution_NN1 and_CJC a_AT0 deteriorating_AJ0 
ecosystem_NN1 ,_PUN we_PNP must_VM0 raise_VVI our_DPS ecological_AJ0 
awareness_NN1 of_PRF the_AT0 need_NN1 to_TO0 respect_VVI ,_PUN accommodate_VVB 
to_PRP and_CJC protect_VVI nature.We_NN0 must_VM0 give_VVI high_AJ0 
priority_NN1 to_PRP making_VVG ecological_AJ0 progress_NN1 and_CJC 
incorporate_VVB it_PNP into_PRP all_DT0 aspects_NN2 and_CJC the_AT0 whole_AJ0 
process_NN1 of_PRF advancing_AJ0 economic_AJ0 ,_PUN political_AJ0 ,_PUN 
cultural_AJ0 ,_PUN and_CJC social_AJ0 progress_NN1 ,_PUN work_VVB hard_AV0 
to_TO0 build_VVI a_AT0 beautiful_AJ0 country_NN1 ,_PUN and_CJC achieve_VVI 
lasting_AJ0 and_CJC sustainable_AJ0 development_NN1 of_PRF the_AT0 Chinese_AJ0 
nation_NN1 ._PUN 
We_PNP should_VM0 remain_VVI committed_VVN to_PRP the_AT0 basic_AJ0 state_NN1 
policy_NN1 of_PRF conserving_VVG resources_NN2 and_CJC protecting_VVG the_AT0 
environment_NN1 as_PRP well_PRP as_PRP the_AT0 principle_NN1 of_PRF giving_VVG 
high_AJ0 priority_NN1 to_PRP conserving_VVG resources_NN2 ,_PUN protecting_VVG 
the_AT0 environment_NN1 and_CJC promoting_VVG its_DPS natural_AJ0 
restoration_NN1 ,_PUN and_CJC strive_VVB for_PRP green_AJ0 ,_PUN circular_AJ0 
and_CJC low-carbon_AJ0 development.We_NN0 should_VM0 preserve_VVI our_DPS 
geographical_AJ0 space_NN1 and_CJC improve_VVI our_DPS industrial_AJ0 
structure_NN1 ,_PUN way_NN1 of_PRF production_NN1 and_CJC way_NN1 of_PRF 
life_NN1 in_PRP the_AT0 interest_NN1 of_PRF conserving_VVG resources_NN2 
and_CJC protecting_VVG the_AT0 environment.We_NN0 should_VM0 address_VVI 
the_AT0 root_NN1 cause_NN1 of_PRF deterioration_NN1 of_PRF the_AT0 
ecological_AJ0 environment_NN1 so_AV0 as_AV0 to_TO0 reverse_VVI this_DT0 
trend_NN1 ,_PUN create_VVB a_AT0 sound_NN1 working_VVG and_CJC living_AJ0 
environment_NN1 for_PRP the_AT0 people_NN0 ,_PUN and_CJC contribute_VVB 
our_DPS share_NN1 to_PRP global_AJ0 ecological_AJ0 security_NN1 ._PUN 
1_CRD ._PUN 
Improve_VVB development_NN1 of_PRF China_NP0 's_POS geographical_AJ0 space_NN1 
It_PNP is_VBZ in_PRP geographical_AJ0 space_NN1 that_CJT ecological_AJ0 
progress_NN1 can_VM0 be_VBI advanced_VVN ,_PUN and_CJC we_PNP must_VM0 
cherish_VVI every_AT0 bit_NN1 of_PRF it_PNP ._PUN 
Guided_VVN by_PRP the_AT0 principle_NN1 of_PRF maintaining_VVG balance_NN1 
between_PRP population_NN1 ,_PUN resources_NN2 and_CJC the_AT0 environment_NN1 
and_CJC promoting_VVG economic_AJ0 ,_PUN social_AJ0 and_CJC ecological_AJ0 
benefits_NN2 ,_PUN we_PNP should_VM0 keep_VVI the_AT0 pace_NN1 of_PRF 
development_NN1 under_PRP control_NN1 and_CJC regulate_VVB its_DPS space_NN1 
composition.We_NN0 should_VM0 ensure_VVI that_CJT the_AT0 space_NN1 for_PRP 
production_NN1 is_VBZ used_VVN intensively_AV0 and_CJC efficiently_AV0 ,_PUN 
that_CJT the_AT0 living_AJ0 space_NN1 is_VBZ livable_AJ0 and_CJC proper_AJ0 
in_PRP size_NN1 ,_PUN and_CJC that_CJT the_AT0 ecological_AJ0 space_NN1 is_VBZ 
unspoiled_AJ0 and_CJC beautiful_AJ0 ;_PUN and_CJC we_PNP should_VM0 leave_VVI 
more_DT0 space_NN1 for_PRP nature_NN1 to_TO0 achieve_VVI self-renewal.We_NN0 
should_VM0 keep_VVI more_DT0 farmland_NN1 for_PRP farmers_NN2 ,_PUN and_CJC 
leave_VVB to_PRP our_DPS future_AJ0 generations_NN2 a_AT0 beautiful_AJ0 
homeland_NN1 with_PRP green_AJ0 fields_NN2 ,_PUN clean_AJ0 water_NN1 and_CJC 
a_AT0 blue_AJ0 sky_NN1 ._PUN 
We_PNP should_VM0 ensure_VVI the_AT0 speedy_AJ0 implementation_NN1 of_PRF 
the_AT0 functional_AJ0 zoning_NN1 strategy_NN1 and_CJC require_VVB all_DT0 
regions_NN2 to_TO0 pursue_VVI development_NN1 in_PRP strict_AJ0 accordance_NN1 
with_PRP this_DT0 strategy_NN1 ,_PUN and_CJC advance_VVB urbanization_NN1 
,_PUN agricultural_AJ0 development_NN1 and_CJC ecological_AJ0 security_NN1 
in_PRP a_AT0 scientific_AJ0 and_CJC balanced_AJ0 way_NN1 ._PUN 
We_PNP should_VM0 enhance_VVI our_DPS capacity_NN1 for_PRP exploiting_VVG 
marine_AJ0 resources_NN2 ,_PUN develop_VVB the_AT0 marine_AJ0 economy_NN1 
,_PUN protect_VVB the_AT0 marine_AJ0 ecological_AJ0 environment_NN1 ,_PUN 
resolutely_AV0 safeguard_VVB China_NP0 's_POS maritime_AJ0 rights_NN2 and_CJC 
interests_NN2 ,_PUN and_CJC build_VVB China_NP0 into_PRP a_AT0 maritime_AJ0 
power_NN1 ._PUN 
2_CRD ._PUN 
Promote_VVB all-around_DT0 resource_VVB conservation_AJ0 Resource_NN1 
conservation_NN1 is_VBZ an_AT0 important_AJ0 way_NN1 to_TO0 protect_VVI 
the_AT0 ecological_AJ0 environment_NN1 ._PUN 
We_PNP should_VM0 conserve_VVI resources_NN2 and_CJC use_VVI them_PNP 
efficiently_AV0 and_CJC bring_VVB about_AVP a_AT0 fundamental_AJ0 change_NN1 
in_PRP the_AT0 way_NN1 resources_NN2 are_VBB utilized.We_NN0 should_VM0 
strengthen_VVI conservation_AJ0 efforts_NN2 all_DT0 the_AT0 way_NN1 ,_PUN 
drastically_AV0 reduce_VVB energy_NN1 ,_PUN water_NN1 and_CJC land_NN1 
consumption_NN1 per_PRP unit_NN1 of_PRF GDP_NN1 ,_PUN and_CJC use_VVB such_DT0 
resources_NN2 in_PRP a_AT0 better_AJC and_CJC more_AV0 efficient_AJ0 way_NN1 
._PUN 
We_PNP should_VM0 launch_VVI a_AT0 revolution_NN1 in_PRP energy_NN1 
production_NN1 and_CJC consumption_NN1 ,_PUN impose_VVB a_AT0 ceiling_NN1 
on_PRP total_AJ0 energy_NN1 consumption_NN1 ,_PUN save_VVB energy_NN1 and_CJC 
reduce_VVB its_DPS consumption.We_NN0 should_VM0 support_VVI the_AT0 
development_NN1 of_PRF energy-efficient_AJ0 and_CJC low-carbon_AJ0 
industries_NN2 ,_PUN new_AJ0 energy_NN1 sources_NN2 and_CJC renewable_AJ0 
energy_NN1 sources_NN2 and_CJC ensure_VVB China_NP0 's_POS energy_NN1 
security_NN1 ._PUN 
We_PNP should_VM0 better_AV0 protect_VVI water_NN1 sources_NN2 ,_PUN 
impose_VVB a_AT0 cap_NN1 on_PRP total_AJ0 water_NN1 consumption_NN1 ,_PUN 
promote_VVB water_NN1 recycling_NN1 ,_PUN and_CJC build_VVB a_AT0 
water-conserving_AJ0 society_NN1 ._PUN 
We_PNP should_VM0 ensure_VVI that_CJT the_AT0 red_AJ0 line_NN1 for_PRP 
protecting_VVG farmland_NN1 is_VBZ not_XX0 crossed_VVN and_CJC strictly_AV0 
control_VVB land_NN1 uses_NN2 ._PUN 
We_PNP should_VM0 strengthen_VVI exploration_NN1 ,_PUN protection_NN1 and_CJC 
proper_AJ0 exploitation_NN1 of_PRF mineral_NN1 resources_NN2 ._PUN 
We_PNP should_VM0 develop_VVI a_AT0 circular_AJ0 economy_NN1 to_TO0 reduce_VVI 
waste_NN1 and_CJC resource_VVI consumption_NN1 ,_PUN reuse_VVB resources_NN2 
and_CJC recycle_VVB waste_NN1 in_PRP the_AT0 process_NN1 of_PRF production_NN1 
,_PUN distribution_NN1 and_CJC consumption_NN1 ._PUN 
3_CRD ._PUN 
Intensify_VVB protection_NN1 of_PRF the_AT0 ecosystem_NN1 and_CJC the_AT0 
environment_NN1 A_ZZ0 sound_AJ0 ecological_AJ0 environment_NN1 is_VBZ the_AT0 
fundamental_AJ0 basis_NN1 for_PRP sustainable_AJ0 human_NN1 and_CJC social_AJ0 
development_NN1 ._PUN 
We_PNP should_VM0 launch_VVI major_AJ0 projects_NN2 for_PRP restoring_VVG 
the_AT0 ecosystem_NN1 ,_PUN increase_VVB our_DPS capacity_NN1 for_PRP 
producing_VVG ecological_AJ0 products_NN2 ,_PUN take_VVB integrated_AJ0 
steps_NN2 to_TO0 control_VVI desertification_NN1 ,_PUN stony_AJ0 deserts_NN2 
and_CJC soil_NN1 erosion_NN1 ,_PUN enlarge_VVB forests_NN2 ,_PUN lakes_NN2 
and_CJC wetlands_NN2 ,_PUN and_CJC protect_VVB biodiversity_NN1 ._PUN 
We_PNP should_VM0 accelerate_VVI construction_NN1 of_PRF water_NN1 
conservancy_NN1 projects_NN2 ,_PUN and_CJC enhance_VVB our_DPS capacity_NN1 
for_PRP responding_VVG to_PRP floods_NN2 ,_PUN drought_NN1 and_CJC 
waterlogging_VVG in_PRP urban_AJ0 and_CJC rural_AJ0 areas_NN2 ._PUN 
We_PNP should_VM0 improve_VVI the_AT0 system_NN1 for_PRP preventing_VVG 
and_CJC mitigating_AJ0 natural_AJ0 disasters_NN2 and_CJC become_VVB better_AV0 
able_AJ0 to_TO0 respond_VVI to_PRP meteorological_AJ0 ,_PUN geological_AJ0 
and_CJC seismic_AJ0 disasters_NN2 ._PUN 
We_PNP should_VM0 take_VVI a_AT0 holistic_AJ0 approach_NN1 to_PRP 
intensifying_VVG prevention_NN1 and_CJC control_NN1 of_PRF water_NN1 ,_PUN 
air_NN1 and_CJC soil_NN1 pollution_NN1 ,_PUN putting_VVG prevention_NN1 
first_ORD and_CJC placing_VVG emphasis_NN1 on_PRP serious_AJ0 
environmental_AJ0 problems_NN2 that_CJT pose_VVB health_NN1 hazards_NN2 to_PRP 
the_AT0 people_NN0 ._PUN 
We_PNP will_VM0 work_VVI with_PRP the_AT0 international_AJ0 community_NN1 
to_TO0 actively_AV0 respond_VVI to_PRP global_AJ0 climate_NN1 change_NN1 
on_PRP the_AT0 basis_NN1 of_PRF equity_NN1 and_CJC in_PRP accordance_PRP 
with_PRP the_AT0 common_AJ0 but_CJC differentiated_VVD responsibilities_NN2 
and_CJC respective_AJ0 capabilities_NN2 of_PRF all_DT0 countries_NN2 ._PUN 
4_CRD ._PUN 
Enhance_VVB system_NN1 building_NN1 to_TO0 promote_VVI ecological_AJ0 
progress_NN1 System_NN1 building_NN1 is_VBZ crucial_AJ0 to_PRP protecting_VVG 
the_AT0 ecological_AJ0 environment_NN1 ._PUN 
Resource_VVB consumption_NN1 ,_PUN environmental_AJ0 damage_NN1 and_CJC 
ecological_AJ0 benefits_NN2 should_VM0 be_VBI covered_VVN by_PRP the_AT0 
system_NN1 of_PRF standards_NN2 for_PRP evaluating_VVG economic_AJ0 and_CJC 
social_AJ0 development_NN1 ,_PUN and_CJC related_AJ0 goals_NN2 ,_PUN 
evaluation_NN1 methods_NN2 and_CJC reward_NN1 and_CJC punishment_NN1 
mechanisms_NN2 should_VM0 be_VBI adopted_VVN in_PRP keeping_PRP with_PRP 
the_AT0 need_NN1 of_PRF promoting_VVG ecological_AJ0 progress_NN1 ._PUN 
We_PNP should_VM0 establish_VVI a_AT0 system_NN1 for_PRP developing_VVG 
and_CJC protecting_VVG China_NP0 's_POS geographical_AJ0 space_NN1 and_CJC 
improve_VVB the_AT0 system_NN1 for_PRP providing_VVG the_AT0 strictest_AJS 
possible_AJ0 protection_NN1 for_PRP farmland_NN1 and_CJC systems_NN2 for_PRP 
managing_AJ0 water_NN1 resources_NN2 and_CJC protecting_VVG the_AT0 
environment_NN1 ._PUN 
We_PNP should_VM0 deepen_VVI reform_NN1 of_PRF prices_NN2 ,_PUN taxes_NN2 
and_CJC fees_NN2 for_PRP resource_NN1 products_NN2 ,_PUN and_CJC establish_VVB 
a_AT0 system_NN1 for_PRP paying_VVG for_PRP resource_NN1 consumption_NN1 
and_CJC compensating_VVG for_PRP ecological_AJ0 damage_NN1 -_PUN a_AT0 
system_NN1 that_CJT responds_VVZ to_TO0 market_VVI supply_NN1 and_CJC 
demand_NN1 and_CJC resource_VVI scarcity_NN1 ,_PUN recognizes_VVZ 
ecological_AJ0 values_NN2 and_CJC requires_VVZ compensation_NN1 in_PRP the_AT0 
interests_NN2 of_PRF later_AJC generations_NN2 ._PUN 
We_PNP should_VM0 carry_VVI out_AVP trials_NN2 for_PRP trading_VVG energy_NN1 
savings_NN2 ,_PUN carbon_NN1 emission_NN1 rights_NN2 ,_PUN pollution_NN1 
discharge_NN1 rights_NN2 and_CJC water_NN1 rights_NN2 ._PUN 
We_PNP should_VM0 strengthen_VVI environmental_AJ0 monitoring_NN1 and_CJC 
improve_VVI the_AT0 system_NN1 of_PRF accountability_NN1 for_PRP 
ecological_AJ0 and_CJC environmental_AJ0 protection_NN1 and_CJC the_AT0 
system_NN1 of_PRF compensation_NN1 for_PRP environmental_AJ0 damage_NN1 ._PUN 
We_PNP should_VM0 increase_VVI publicity_NN1 of_PRF and_CJC education_NN1 
in_PRP ecological_AJ0 progress_NN1 ,_PUN raise_VVB public_AJ0 awareness_NN1 
of_PRF the_AT0 need_NN1 to_TO0 conserve_VVI resources_NN2 ,_PUN protect_VVB 
the_AT0 environment_NN1 and_CJC promote_VVB ecological_AJ0 progress_NN1 ,_PUN 
and_CJC foster_VVB a_AT0 social_AJ0 atmosphere_NN1 of_PRF practicing_VVG 
moderate_AJ0 consumption_NN1 and_CJC cherishing_VVG the_AT0 ecological_AJ0 
environment_NN1 ._PUN 
We_PNP must_VM0 treasure_VVI nature_NN1 more_AV0 consciously_AV0 ,_PUN 
protect_VVB the_AT0 ecosystem_NN1 more_AV0 actively_AV0 ,_PUN and_CJC 
strive_VVB to_TO0 usher_VVI in_PRP a_AT0 new_AJ0 era_NN1 of_PRF socialist_AJ0 
ecological_AJ0 progress_NN1 ._PUN 
IX_CRD ._PUN 
Accelerating_VVG the_AT0 Modernization_NN1 of_PRF National_AJ0 Defense_NN1 
and_CJC the_AT0 Armed_AJ0 Forces_NN2 Building_VVG strong_AJ0 national_AJ0 
defense_NN1 and_CJC powerful_AJ0 armed_AJ0 forces_NN2 that_CJT are_VBB 
commensurate_AJ0 with_PRP China_NP0 's_POS international_AJ0 standing_NN1 
and_CJC meet_VVB the_AT0 needs_NN2 of_PRF its_DPS security_NN1 and_CJC 
development_NN1 interests_NN2 is_VBZ a_AT0 strategic_AJ0 task_NN1 of_PRF 
China_NP0 's_POS modernization_NN1 drive_NN1 ._PUN 
China_NP0 is_VBZ faced_VVN with_PRP interwoven_AJ0 problems_NN2 affecting_VVG 
its_DPS survival_NN1 and_CJC development_NN1 security_NN1 as_PRP well_PRP 
as_PRP traditional_AJ0 and_CJC non-traditional_AJ0 security_NN1 threats.To_NN0 
address_VVB these_DT0 problems_NN2 and_CJC threats_NN2 ,_PUN we_PNP must_VM0 
make_VVI major_AJ0 progress_NN1 in_PRP modernizing_VVG national_AJ0 
defense_NN1 and_CJC the_AT0 armed_AJ0 forces_NN2 ._PUN 
We_PNP must_VM0 ,_PUN responding_VVG to_PRP China_NP0 's_POS core_NN1 
security_NN1 needs_NN2 and_CJC following_VVG the_AT0 three-step_AJ0 
development_NN1 strategy_NN1 for_PRP modernizing_VVG national_AJ0 defense_NN1 
and_CJC the_AT0 armed_AJ0 forces_NN2 ,_PUN ensure_VVB both_AV0 economic_AJ0 
development_NN1 and_CJC development_NN1 of_PRF defense_NN1 capabilities_NN2 
,_PUN intensify_VVB efforts_NN2 to_TO0 accomplish_VVI the_AT0 dual_AJ0 
historic_AJ0 tasks_NN2 of_PRF military_AJ0 mechanization_NN1 and_CJC full_AJ0 
IT_NN1 application_NN1 ,_PUN striving_VVG to_PRP basically_AV0 complete_AJ0 
military_AJ0 mechanization_NN1 and_CJC make_VVB major_AJ0 progress_NN1 in_AV0 
full_AV0 military_AJ0 IT_NN1 application_NN1 by_PRP 2020_CRD ._PUN 
To_TO0 modernize_VVI national_AJ0 defense_NN1 and_CJC the_AT0 armed_AJ0 
forces_NN2 ,_PUN we_PNP must_VM0 follow_VVI the_AT0 guidance_NN1 of_PRF 
Mao_NP0 Zedong_NP0 's_POS military_AJ0 thinking_NN1 ,_PUN Deng_NP0 
Xiaoping_NP0 's_POS thinking_NN1 on_PRP enhancing_VVG our_DPS military_AJ0 
capabilities_NN2 in_PRP the_AT0 new_AJ0 historical_AJ0 period_NN1 ,_PUN 
Jiang_NP0 Zemin_NP0 's_POS thinking_NN1 on_PRP strengthening_VVG our_DPS 
national_AJ0 defense_NN1 and_CJC armed_AJ0 forces_NN2 ,_PUN and_CJC the_AT0 
Party_NN1 's_VBZ thinking_VVG on_PRP strengthening_VVG our_DPS national_AJ0 
defense_NN1 and_CJC armed_AJ0 forces_NN2 under_PRP new_AJ0 conditions_NN2 
._PUN 
We_PNP should_VM0 act_VVI to_TO0 meet_VVI the_AT0 new_AJ0 requirements_NN2 
of_PRF China_NP0 's_POS national_AJ0 development_NN1 and_CJC security_NN1 
strategies_NN2 and_CJC ensure_VVB that_CJT the_AT0 armed_AJ0 forces_NN2 
fully_AV0 carry_VVB out_AVP their_DPS historic_AJ0 mission_NN1 in_PRP the_AT0 
new_AJ0 stage_NN1 in_PRP the_AT0 new_AJ0 century.We_NN0 should_VM0 
implement_VVI the_AT0 military_AJ0 strategy_NN1 of_PRF active_AJ0 defense_NN1 
for_PRP the_AT0 new_AJ0 period_NN1 ,_PUN and_CJC enhance_VVB military_AJ0 
strategic_AJ0 guidance_NN1 as_PRP the_AT0 times_NN2 so_AV0 require.We_NN0 
should_VM0 attach_VVI great_AJ0 importance_NN1 to_PRP maritime_AJ0 ,_PUN 
space_NN1 and_CJC cyberspace_VVB security.We_NN0 should_VM0 make_VVI 
active_AJ0 planning_NN1 for_PRP the_AT0 use_NN1 of_PRF military_AJ0 forces_NN2 
in_PRP peacetime_NN1 ,_PUN expand_VVB and_CJC intensify_VVB military_AJ0 
preparedness_NN1 ,_PUN and_CJC enhance_VVB the_AT0 capability_NN1 to_TO0 
accomplish_VVI a_AT0 wide_AJ0 range_NN1 of_PRF military_AJ0 tasks_NN2 ,_PUN 
the_AT0 most_AV0 important_AJ0 of_PRF which_DTQ is_VBZ to_TO0 win_VVI 
local_AJ0 war_NN1 in_PRP an_AT0 information_NN1 age_NN1 ._PUN 
We_PNP should_VM0 follow_VVI the_AT0 guideline_NN1 of_PRF strengthening_VVG 
national_AJ0 defense_NN1 and_CJC the_AT0 armed_AJ0 forces_NN2 in_PRP a_AT0 
scientific_AJ0 way_NN1 ,_PUN take_VVB faster_AJC change_NN1 of_PRF the_AT0 
way_NN1 of_PRF raising_VVG military_AJ0 combat_NN1 effectiveness_NN1 as_PRP 
a_AT0 major_AJ0 task_NN1 ,_PUN fully_AV0 enhance_VVB the_AT0 revolutionary_AJ0 
nature_NN1 of_PRF the_AT0 armed_AJ0 forces_NN2 and_CJC ensure_VVB that_CJT 
they_PNP are_VBB modern_AJ0 and_CJC follow_VVB standard_AJ0 procedures_NN2 
in_PRP all_DT0 operations_NN2 ._PUN 
We_PNP must_VM0 unwaveringly_AV0 adhere_VVI to_PRP the_AT0 principle_NN1 
of_PRF the_AT0 Party_NN1 's_POS absolute_AJ0 leadership_NN1 over_PRP the_AT0 
armed_AJ0 forces_NN2 and_CJC continue_VVB to_TO0 educate_VVI them_PNP in_PRP 
the_AT0 system_NN1 of_PRF theories_NN2 of_PRF socialism_NN1 with_PRP 
Chinese_AJ0 characteristics.We_NN0 should_VM0 constantly_AV0 cultivate_VVI 
the_AT0 core_NN1 values_NN2 of_PRF contemporary_AJ0 revolutionary_AJ0 
service_NN1 personnel_NN2 ,_PUN vigorously_AV0 promote_VVB advanced_AJ0 
military_AJ0 culture_NN1 ,_PUN and_CJC preserve_VVB the_AT0 nature_NN1 and_CJC 
the_AT0 character_NN1 of_PRF the_AT0 military_AJ0 as_PRP the_AT0 people_NN0 
's_POS army_NN1 ._PUN 
We_PNP should_VM0 unswervingly_AV0 pursue_VVI full_AJ0 IT_NN1 application_NN1 
as_PRP the_AT0 goal_NN1 in_PRP achieving_VVG military_AJ0 modernization_NN1 
and_CJC step_VVB up_AVP this_DT0 effort_NN1 ._PUN 
We_PNP should_VM0 strengthen_VVI the_AT0 development_NN1 of_PRF new-_NN1 
and_CJC high-technology_AJ0 weapons_NN2 and_CJC equipment_NN1 ,_PUN speed_VVB 
up_AVP the_AT0 complete_AJ0 development_NN1 of_PRF modern_AJ0 logistics_NN1 
,_PUN train_VVB a_AT0 new_AJ0 type_NN1 of_PRF high-caliber_AJ0 military_AJ0 
personnel_NN2 in_PRP large_AJ0 numbers_NN2 ,_PUN intensively_AV0 carry_VVB 
out_AVP military_AJ0 training_NN1 under_PRP computerized_AJ0 conditions_NN2 
,_PUN and_CJC enhance_VVB integrated_AJ0 combat_NN1 capability_NN1 based_VVN 
on_PRP extensive_AJ0 IT_NN1 application_NN1 ._PUN 
We_PNP should_VM0 increase_VVI efforts_NN2 to_TO0 run_VVI the_AT0 armed_AJ0 
forces_NN2 with_PRP strict_AJ0 discipline_NN1 and_CJC in_PRP accordance_PRP 
with_PRP the_AT0 law_NN1 ,_PUN and_CJC raise_VVB their_DPS standardization_NN1 
to_PRP a_AT0 new_AJ0 level_NN1 ._PUN 
We_PNP should_VM0 closely_AV0 follow_VVI the_AT0 new_AJ0 global_AJ0 
military_AJ0 revolution_NN1 that_CJT is_VBZ gathering_VVG pace_NN1 ,_PUN 
advance_VVB reform_NN1 of_PRF our_DPS national_AJ0 defense_NN1 and_CJC 
armed_AJ0 forces_NN2 in_PRP a_AT0 both_AV0 active_AJ0 and_CJC prudent_AJ0 
way_NN1 ,_PUN and_CJC deepen_VVB military_AJ0 transformation_NN1 with_PRP 
Chinese_AJ0 characteristics_NN2 ._PUN 
With_PRP innovative_AJ0 military_AJ0 theories_NN2 taking_VVG the_AT0 lead_NN1 
,_PUN we_PNP should_VM0 enhance_VVI our_DPS capacity_NN1 for_PRP 
innovation_NN1 in_PRP defense-oriented_AJ0 research_NN1 and_CJC industries_NN2 
,_PUN modernize_VVB the_AT0 military_AJ0 organizational_AJ0 structure_NN1 
,_PUN and_CJC build_VVB a_AT0 system_NN1 of_PRF modern_AJ0 military_AJ0 
forces_NN2 with_PRP Chinese_AJ0 characteristics_NN2 ._PUN 
We_PNP should_VM0 continue_VVI to_TO0 follow_VVI a_AT0 Chinese-style_AJ0 
path_NN1 that_CJT integrates_VVZ the_AT0 development_NN1 of_PRF military_AJ0 
and_CJC civilian_AJ0 sectors_NN2 ,_PUN combine_VVB efforts_NN2 to_TO0 make_VVI 
the_AT0 country_NN1 prosperous_AJ0 and_CJC the_AT0 armed_AJ0 forces_NN2 
strong_AJ0 ,_PUN and_CJC strengthen_VVB strategic_AJ0 planning_NN1 ,_PUN 
system_NN1 building_NN1 as_PRP well_PRP as_PRP related_AJ0 laws_NN2 and_CJC 
regulations_NN2 to_TO0 boost_VVI the_AT0 development_NN1 of_PRF military_AJ0 
and_CJC civilian_AJ0 sectors_NN2 in_PRP an_AT0 integrated_AJ0 way_NN1 ._PUN 
We_PNP should_VM0 speed_VVI up_AVP the_AT0 building_NN1 of_PRF a_AT0 
modern_AJ0 armed_AJ0 police_NN2 force_NN1 ._PUN 
We_PNP should_VM0 raise_VVI public_AJ0 awareness_NN1 of_PRF the_AT0 
importance_NN1 of_PRF national_AJ0 defense_NN1 and_CJC improve_VVB the_AT0 
capacity_NN1 for_PRP national_AJ0 defense_NN1 mobilization_NN1 and_CJC the_AT0 
capability_NN1 of_PRF our_DPS reserve_AJ0 forces_NN2 ._PUN 
We_PNP should_VM0 consolidate_VVI and_CJC increase_VVI unity_NN1 between_PRP 
the_AT0 military_AJ0 and_CJC the_AT0 government_NN1 and_CJC between_PRP 
the_AT0 military_AJ0 and_CJC the_AT0 civilians_NN2 ._PUN 
China_NP0 pursues_VVZ a_AT0 national_AJ0 defense_NN1 policy_NN1 that_CJT 
is_VBZ defensive_AJ0 in_PRP nature.Our_NN0 endeavors_VVZ to_TO0 strengthen_VVI 
national_AJ0 defense_NN1 aim_NN1 to_TO0 safeguard_VVI China_NP0 's_POS 
sovereignty_NN1 ,_PUN security_NN1 and_CJC territorial_AJ0 integrity_NN1 
and_CJC ensure_VVB its_DPS peaceful_AJ0 development_NN1 ._PUN 
China_NP0 's_POS armed_AJ0 forces_NN2 have_VHB always_AV0 been_VBN a_AT0 
staunch_AJ0 force_NN1 upholding_VVG world_NN1 peace_NN1 and_CJC will_VM0 
continue_VVI to_TO0 increase_VVI cooperation_NN1 and_CJC mutual_AJ0 trust_NN1 
with_PRP the_AT0 armed_AJ0 forces_NN2 of_PRF other_AJ0 countries_NN2 ,_PUN 
participate_VVB in_PRP regional_AJ0 and_CJC international_AJ0 security_NN1 
affairs_NN2 ,_PUN and_CJC thus_AV0 play_VVB an_AT0 active_AJ0 role_NN1 in_PRP 
international_AJ0 political_AJ0 and_CJC security_NN1 fields_NN2 ._PUN 
X._NP0 Enriching_VVG the_AT0 Practice_NN1 of_PRF "_PUQ One_CRD Country_NN1 
,_PUN Two_CRD Systems_NN2 "_PUQ and_CJC Advancing_AJ0 China_NP0 's_POS 
Reunification_NN1 Since_CJS their_DPS return_NN1 to_PRP the_AT0 motherland_NN1 
,_PUN Hong_NP0 Kong_NP0 and_CJC Macao_NP0 have_VHB embarked_VVN on_PRP a_AT0 
broad_AJ0 road_NN1 along_PRP which_DTQ they_PNP and_CJC the_AT0 mainland_NN1 
draw_VVB on_PRP each_PNX other_PNX 's_POS strengths_NN2 and_CJC pursue_VVB 
common_AJ0 development_NN1 ,_PUN and_CJC the_AT0 success_NN1 of_PRF the_AT0 
"_PUQ one_CRD country_NN1 ,_PUN two_CRD systems_NN2 "_PUQ principle_NN1 
has_VHZ won_VVN global_AJ0 recognition_NN1 ._PUN 
The_AT0 underlying_AJ0 goal_NN1 of_PRF the_AT0 principles_NN2 and_CJC 
policies_NN2 adopted_VVN by_PRP the_AT0 central_AJ0 government_NN1 
concerning_PRP Hong_NP0 Kong_NP0 and_CJC Macao_NP0 is_VBZ to_TO0 uphold_VVI 
China_NP0 's_POS sovereignty_NN1 ,_PUN security_NN1 and_CJC development_NN1 
interests_NN2 and_CJC maintain_VVB long-term_AJ0 prosperity_NN1 and_CJC 
stability_NN1 of_PRF the_AT0 two_CRD regions_NN2 ._PUN 
We_PNP must_VM0 fully_AV0 and_CJC faithfully_AV0 implement_VVB the_AT0 
principle_NN1 of_PRF "_PUQ one_CRD country_NN1 ,_PUN two_CRD systems_NN2 ,_PUN 
"_PUQ under_PRP which_DTQ the_AT0 people_NN0 of_PRF Hong_NP0 Kong_NP0 
govern_VVB Hong_NP0 Kong_NP0 and_CJC the_AT0 people_NN0 of_PRF Macao_NP0 
govern_VVB Macao_NP0 and_CJC both_DT0 regions_NN2 enjoy_VVB a_AT0 high_AJ0 
degree_NN1 of_PRF autonomy.We_NN0 must_VM0 both_AV0 adhere_VVI to_PRP the_AT0 
one-China_AJ0 principle_NN1 and_CJC respect_VVI the_AT0 differences_NN2 of_PRF 
the_AT0 two_CRD systems_NN2 ,_PUN both_DT0 uphold_VVB the_AT0 power_NN1 of_PRF 
the_AT0 central_AJ0 government_NN1 and_CJC ensure_VVB a_AT0 high_AJ0 
degree_NN1 of_PRF autonomy_NN1 in_PRP the_AT0 special_AJ0 administrative_AJ0 
regions_NN2 ,_PUN both_DT0 give_VVB play_NN1 to_PRP the_AT0 role_NN1 of_PRF 
the_AT0 mainland_NN1 as_PRP the_AT0 staunch_AJ0 supporter_NN1 of_PRF Hong_NP0 
Kong_NP0 and_CJC Macao_NP0 and_CJC increase_VVB their_DPS 
competitiveness.At_NN0 no_AT0 time_NN1 should_VM0 we_PNP focus_VVI only_AV0 
on_PRP one_CRD side_NN1 to_PRP the_AT0 neglect_NN1 of_PRF the_AT0 other_AJ0 
._PUN 
The_AT0 central_AJ0 government_NN1 will_VM0 act_VVI in_PRP strict_AJ0 
accordance_NN1 with_PRP the_AT0 basic_AJ0 laws_NN2 of_PRF the_AT0 special_AJ0 
administrative_AJ0 regions_NN2 ,_PUN improve_VVB work_NN1 mechanisms_NN2 
for_PRP their_DPS enforcement_NN1 ,_PUN and_CJC firmly_AV0 support_VVB the_AT0 
chief_AJ0 executives_NN2 and_CJC governments_NN2 of_PRF the_AT0 two_CRD 
special_AJ0 administrative_AJ0 regions_NN2 in_PRP governing_VVG the_AT0 
two_CRD regions_NN2 in_PRP accordance_PRP with_PRP the_AT0 law.The_NN0 
central_AJ0 government_NN1 will_VM0 firmly_AV0 support_VVI them_PNP in_PRP 
leading_VVG the_AT0 people_NN0 from_PRP all_DT0 walks_NN2 of_PRF life_NN1 
in_PRP focusing_VVG on_PRP economic_AJ0 development_NN1 ,_PUN taking_VVG 
effective_AJ0 steps_NN2 to_TO0 improve_VVI the_AT0 people_NN0 's_POS 
wellbeing_NN1 ,_PUN and_CJC advancing_AJ0 orderly_AJ0 and_CJC phased-in_AJ0 
democracy_NN1 as_PRP well_PRP as_PRP inclusiveness_NN1 ,_PUN mutual_AJ0 
support_NN1 and_CJC harmony.The_NN0 central_AJ0 government_NN1 will_VM0 
increase_VVI economic_AJ0 ties_NN2 and_CJC trade_NN1 between_PRP the_AT0 
mainland_NN1 and_CJC the_AT0 two_CRD regions_NN2 ,_PUN and_CJC promote_VVB 
exchanges_NN2 and_CJC cooperation_NN1 between_PRP them_PNP in_AVP all_AV0 
fields.The_NN0 central_AJ0 government_NN1 will_VM0 also_AV0 firmly_AV0 
support_VVI the_AT0 chief_AJ0 executives_NN2 and_CJC governments_NN2 of_PRF 
the_AT0 two_CRD special_AJ0 administrative_AJ0 regions_NN2 in_PRP 
promoting_VVG the_AT0 unity_NN1 of_PRF our_DPS compatriots_NN2 in_PRP Hong_NP0 
Kong_NP0 and_CJC Macao_NP0 under_PRP the_AT0 banner_NN1 of_PRF loving_VVG 
both_DT0 the_AT0 motherland_NN1 and_CJC their_DPS respective_AJ0 regions_NN2 
and_CJC in_PRP guarding_VVG against_PRP and_CJC forestalling_VVG external_AJ0 
intervention_NN1 in_PRP the_AT0 affairs_NN2 of_PRF Hong_NP0 Kong_NP0 and_CJC 
Macao_NP0 ._PUN 
We_PNP are_VBB convinced_AJ0 that_CJT our_DPS compatriots_NN2 in_PRP Hong_NP0 
Kong_NP0 and_CJC Macao_NP0 not_XX0 only_AV0 have_VHB the_AT0 wisdom_NN1 ,_PUN 
ability_NN1 and_CJC resourcefulness_NN1 to_TO0 successfully_AV0 govern_VVI 
and_CJC develop_VVI the_AT0 two_CRD regions_NN2 ;_PUN they_PNP can_VM0 
certainly_AV0 also_AV0 play_VVI an_AT0 active_AJ0 role_NN1 in_PRP national_AJ0 
affairs_NN2 and_CJC share_NN1 with_PRP other_AJ0 people_NN0 of_PRF all_DT0 
ethnic_AJ0 groups_NN2 in_PRP China_NP0 the_AT0 dignity_NN1 and_CJC glory_NN1 
of_PRF being_VBG Chinese_AJ0 ._PUN 
To_TO0 resolve_VVI the_AT0 Taiwan_NP0 question_NN1 and_CJC achieve_VVI the_AT0 
complete_AJ0 reunification_NN1 of_PRF China_NP0 is_VBZ an_AT0 irresistible_AJ0 
historical_AJ0 process_NN1 ._PUN 
Peaceful_AJ0 reunification_NN1 is_VBZ in_PRP the_AT0 best_AJS interests_NN2 
of_PRF the_AT0 Chinese_AJ0 nation_NN1 ,_PUN including_PRP our_DPS 
compatriots_NN2 in_PRP Taiwan_NP0 ._PUN 
To_TO0 achieve_VVI peaceful_AJ0 reunification_NN1 ,_PUN we_PNP must_VM0 ,_PUN 
above_PRP everything_PNI else_AV0 ,_PUN ensure_VVB peaceful_AJ0 growth_NN1 
of_PRF relations_NN2 between_PRP the_AT0 two_CRD sides_NN2 of_PRF the_AT0 
Taiwan_NP0 Straits_NN2 ._PUN 
We_PNP must_VM0 adhere_VVI to_PRP the_AT0 principle_NN1 of_PRF "_PUQ 
peaceful_AJ0 reunification_NN1 and_CJC one_CRD country_NN1 ,_PUN two_CRD 
systems_NN2 "_PUQ and_CJC the_AT0 eight-point_AJ0 proposal_NN1 for_PRP 
growing_AJ0 cross-Straits_NN2 relations_NN2 and_CJC advancing_AJ0 peaceful_AJ0 
reunification_NN1 of_PRF the_AT0 motherland.We_NN0 must_VM0 put_VVI into_PRP 
full_AJ0 practice_NN1 the_AT0 important_AJ0 thought_NN1 of_PRF peaceful_AJ0 
growth_NN1 of_PRF cross-Straits_NN2 relations_NN2 ,_PUN consolidate_VVB 
and_CJC strengthen_VVB the_AT0 political_AJ0 ,_PUN economic_AJ0 ,_PUN 
cultural_AJ0 and_CJC social_AJ0 foundation_NN1 for_PRP such_DT0 growth_NN1 
,_PUN and_CJC create_VVB even_AV0 better_AJC conditions_NN2 for_PRP 
achieving_VVG peaceful_AJ0 reunification_NN1 ._PUN 
We_PNP must_VM0 continue_VVI to_TO0 adhere_VVI to_PRP the_AT0 one-China_AJ0 
principle_NN1 ._PUN 
Although_CJS the_AT0 mainland_NN1 and_CJC Taiwan_NP0 are_VBB yet_AV0 to_TO0 
be_VBI reunified_VVN ,_PUN the_AT0 fact_NN1 that_CJT both_DT0 belong_VVB 
to_PRP one_CRD China_NP0 has_VHZ never_AV0 changed.China_NN0 's_POS 
territory_NN1 and_CJC sovereignty_NN1 have_VHB always_AV0 been_VBN 
indivisible_AJ0 and_CJC no_AT0 division_NN1 will_VM0 be_VBI tolerated_VVN 
._PUN 
The_AT0 two_CRD sides_NN2 of_PRF the_AT0 Taiwan_NP0 Straits_NN2 should_VM0 
uphold_VVI the_AT0 common_AJ0 stand_NN1 of_PRF opposing_VVG Taiwan_NP0 
independence_NN1 and_CJC of_PRF following_VVG the_AT0 1992_CRD 
Consensus.Both_NP0 sides_NN2 should_VM0 increase_VVI their_DPS common_AJ0 
commitment_NN1 to_PRP upholding_VVG the_AT0 one-China_AJ0 framework_NN1 
and_CJC ,_PUN on_PRP this_DT0 basis_NN1 ,_PUN expand_VVB common_AJ0 ground_NN1 
and_CJC set_VVB aside_AV0 differences_NN2 ._PUN 
We_PNP are_VBB ready_AJ0 to_TO0 conduct_VVI exchanges_NN2 ,_PUN dialogue_NN1 
and_CJC cooperation_NN1 with_PRP any_DT0 political_AJ0 party_NN1 in_PRP 
Taiwan_NP0 as_CJS long_CJS as_CJS it_PNP does_VDZ not_XX0 seek_VVI Taiwan_NP0 
independence_NN1 and_CJC recognizes_VVZ the_AT0 one-China_AJ0 principle_NN1 
._PUN 
We_PNP should_VM0 sustain_VVI cross-Straits_NN2 exchanges_NN2 and_CJC 
cooperation_NN1 ._PUN 
We_PNP should_VM0 deepen_VVI economic_AJ0 cooperation_NN1 to_TO0 increase_VVI 
common_AJ0 interests_NN2 ._PUN 
We_PNP should_VM0 expand_VVI cultural_AJ0 exchanges_NN2 to_TO0 enhance_VVI 
a_AT0 common_AJ0 sense_NN1 of_PRF national_AJ0 identity_NN1 ,_PUN and_CJC 
further_AV0 people-to-people_AJ0 contacts_NN2 to_TO0 cultivate_VVI mutual_AJ0 
goodwill_NN1 ._PUN 
We_PNP should_VM0 promote_VVI consultation_NN1 on_PRP an_AT0 equal_AJ0 
footing_NN1 and_CJC strengthen_VVB institutional_AJ0 building_NN1 ._PUN 
We_PNP hope_VVB that_CJT the_AT0 two_CRD sides_NN2 will_VM0 jointly_AV0 
explore_VVI cross-Straits_NN2 political_AJ0 relations_NN2 and_CJC make_VVI 
reasonable_AJ0 arrangements_NN2 for_PRP them_PNP under_PRP the_AT0 special_AJ0 
condition_NN1 that_CJT the_AT0 country_NN1 is_VBZ yet_AV0 to_TO0 be_VBI 
reunified.We_NN0 hope_VVB the_AT0 two_CRD sides_NN2 will_VM0 discuss_VVI 
the_AT0 establishment_NN1 of_PRF a_AT0 cross-Straits_NN2 
confidence-building_AJ0 mechanism_NN1 for_PRP military_AJ0 security_NN1 to_TO0 
maintain_VVI stability_NN1 in_PRP their_DPS relations_NN2 and_CJC reach_VVI 
a_AT0 peace_NN1 agreement_NN1 through_PRP consultation_NN1 so_AV0 as_AV0 
to_TO0 open_VVI a_AT0 new_AJ0 horizon_NN1 in_PRP advancing_VVG the_AT0 
peaceful_AJ0 growth_NN1 of_PRF these_DT0 relations_NN2 ._PUN 
We_PNP should_VM0 encourage_VVI the_AT0 compatriots_NN2 on_PRP both_DT0 
sides_NN2 of_PRF the_AT0 Taiwan_NP0 Straits_NN2 to_TO0 unite_VVI and_CJC 
pursue_VVI a_AT0 common_AJ0 endeavor_NN1 ._PUN 
The_AT0 compatriots_NN2 on_PRP both_DT0 sides_NN2 belong_VVB to_PRP the_AT0 
same_DT0 Chinese_AJ0 nation_NN1 and_CJC form_VVB a_AT0 community_NN1 of_PRF 
common_AJ0 destiny_NN1 bound_VVN by_PRP blood_NN1 ties_NN2 ;_PUN and_CJC 
we_PNP have_VHB every_AT0 reason_NN1 to_TO0 care_VVI about_PRP and_CJC 
trust_VVI each_PNX other_PNX ,_PUN jointly_AV0 advance_VVB cross-Straits_NN2 
relations_NN2 ,_PUN and_CJC share_VVB in_PRP the_AT0 fruits_NN2 of_PRF 
development_NN1 ._PUN 
We_PNP will_VM0 make_VVI every_AT0 effort_NN1 to_TO0 do_VDI anything_PNI 
that_CJT will_VM0 promote_VVI the_AT0 common_AJ0 wellbeing_NN1 of_PRF the_AT0 
compatriots_NN2 on_PRP both_DT0 sides_NN2 of_PRF the_AT0 Taiwan_NP0 
Straits_NN2 ._PUN 
We_PNP should_VM0 fully_AV0 protect_VVI the_AT0 rights_NN2 and_CJC 
interests_NN2 of_PRF our_DPS Taiwan_NP0 compatriots_NN2 and_CJC work_VVB 
with_PRP them_PNP to_TO0 safeguard_VVI and_CJC build_VVI the_AT0 common_AJ0 
home_NN1 of_PRF the_AT0 Chinese_AJ0 nation_NN1 ._PUN 
We_PNP resolutely_AV0 oppose_VVB any_DT0 separatist_AJ0 attempt_NN1 for_PRP 
Taiwan_NP0 independence_NN1 ._PUN 
The_AT0 Chinese_AJ0 people_NN0 will_VM0 never_AV0 allow_VVI anyone_PNI or_CJC 
any_DT0 force_NN1 to_TO0 separate_VVI Taiwan_NP0 from_PRP the_AT0 
motherland_NN1 by_PRP any_DT0 means_NN0 ._PUN 
Any_DT0 separatist_AJ0 attempt_NN1 for_PRP Taiwan_NP0 independence_NN1 ,_PUN 
which_DTQ undermines_VVZ the_AT0 common_AJ0 interests_NN2 of_PRF the_AT0 
compatriots_NN2 on_PRP both_DT0 sides_NN2 of_PRF the_AT0 Taiwan_NP0 
Straits_NN2 ,_PUN is_VBZ doomed_VVN to_TO0 fail_VVI ._PUN 
Working_VVG hand_NN1 in_PRP hand_NN1 ,_PUN we_PNP ,_PUN the_AT0 sons_NN2 
and_CJC daughters_NN2 of_PRF the_AT0 Chinese_AJ0 nation_NN1 ,_PUN will_VM0 
surely_AV0 accomplish_VVI the_AT0 great_AJ0 cause_NN1 of_PRF China_NP0 's_POS 
reunification_NN1 in_PRP the_AT0 course_NN1 of_PRF our_DPS common_AJ0 
endeavor_NN1 to_TO0 achieve_VVI the_AT0 great_AJ0 renewal_NN1 of_PRF the_AT0 
Chinese_AJ0 nation_NN1 ._PUN 
XI_NN1 ._PUN 
Continuing_VVG to_TO0 Promote_VVB the_AT0 Noble_AJ0 Cause_NN1 of_PRF Peace_NN1 
and_CJC Development_NN1 of_PRF Mankind_NN1 The_AT0 world_NN1 today_AV0 is_VBZ 
undergoing_VVG profound_AJ0 and_CJC complex_AJ0 changes_NN2 ,_PUN but_CJC 
peace_NN1 and_CJC development_NN1 remain_VVB the_AT0 underlying_AJ0 trends_NN2 
of_PRF our_DPS times_NN2 ._PUN 
The_AT0 global_AJ0 trends_NN2 toward_PRP multipolarity_NN1 and_CJC 
economic_AJ0 globalization_NN1 are_VBB deepening.Cultural_NN0 diversity_NN1 
is_VBZ increasing_AJ0 ,_PUN and_CJC an_AT0 information_NN1 society_NN1 is_VBZ 
fast_AV0 emerging.New_NN0 breakthroughs_NN2 are_VBB in_PRP the_AT0 making_NN1 
in_PRP the_AT0 scientific_AJ0 and_CJC technological_AJ0 revolution.Global_NN0 
cooperation_NN1 is_VBZ expanding_VVG at_PRP multiple_AJ0 levels_NN2 and_CJC 
on_PRP all_AV0 fronts.Emerging_NN0 market_NN1 economies_NN2 and_CJC 
developing_AJ0 countries_NN2 are_VBB gaining_VVG in_PRP overall_AJ0 
strength_NN1 ,_PUN tipping_VVG the_AT0 balance_NN1 of_PRF international_AJ0 
forces_NN2 in_PRP favor_PRP of_PRP the_AT0 maintenance_NN1 of_PRF world_NN1 
peace.All_NN0 this_DT0 has_VHZ created_VVN more_AV0 favorable_AJ0 
conditions_NN2 for_PRP ensuring_VVG general_AJ0 stability_NN1 in_PRP the_AT0 
international_AJ0 environment_NN1 ._PUN 
On_PRP the_AT0 other_AJ0 hand_NN1 ,_PUN the_AT0 world_NN1 is_VBZ still_AV0 
far_AV0 from_PRP being_VBG peaceful_AJ0 ._PUN 
The_AT0 global_AJ0 financial_AJ0 crisis_NN1 is_VBZ producing_VVG a_AT0 
far-reaching_AJ0 impact_NN1 on_PRP the_AT0 world.World_NN0 economic_AJ0 
growth_NN1 is_VBZ overshadowed_VVN by_PRP growing_AJ0 factors_NN2 of_PRF 
instability_NN1 and_CJC uncertainty_NN1 ,_PUN and_CJC imbalance_NN1 in_PRP 
global_AJ0 development_NN1 has_VHZ widened.There_NN0 are_VBB signs_NN2 of_PRF 
increasing_AJ0 hegemonism_NN1 ,_PUN power_NN1 politics_NN1 and_CJC 
neo-interventionism_NN1 ,_PUN and_CJC local_AJ0 turmoil_NN1 keeps_VVZ 
cropping_NN1 up.Global_NN0 issues_NN2 such_PRP as_PRP food_NN1 security_NN1 
,_PUN energy_NN1 and_CJC resource_VVB security_NN1 and_CJC cyber_NN1 
security_NN1 are_VBB becoming_VVG more_AV0 acute_AJ0 ._PUN 
Mankind_NN1 has_VHZ only_AV0 one_CRD earth_NN1 to_TO0 live_VVI on_AVP ,_PUN 
and_CJC countries_NN2 have_VHB only_AV0 one_CRD world_NN1 to_TO0 share_VVI 
._PUN 
History_NN1 teaches_VVZ us_PNP that_CJT the_AT0 law_NN1 of_PRF the_AT0 
jungle_NN1 will_VM0 not_XX0 lead_VVI to_PRP the_AT0 coexistence_NN1 of_PRF 
human_AJ0 society_NN1 and_CJC that_CJT the_AT0 arbitrary_AJ0 use_NN1 of_PRF 
force_NN1 can_VM0 not_XX0 make_VVI the_AT0 world_NN1 a_AT0 better_AJC 
place_NN1 ._PUN 
To_TO0 pursue_VVI peace_NN1 ,_PUN development_NN1 and_CJC cooperation_NN1 
and_CJC oppose_VVB war_NN1 ,_PUN eliminate_VVB poverty_NN1 and_CJC avoid_VVB 
confrontation_NN1 in_AV0 order_AV0 to_TO0 build_VVI a_AT0 harmonious_AJ0 
world_NN1 of_PRF enduring_AJ0 peace_NN1 and_CJC common_AJ0 prosperity_NN1 
-_PUN this_DT0 is_VBZ what_DTQ the_AT0 people_NN0 of_PRF all_DT0 countries_NN2 
long_VVB for_PRP ._PUN 
We_PNP call_VVB for_PRP promoting_VVG equality_NN1 ,_PUN mutual_AJ0 trust_NN1 
,_PUN inclusiveness_NN1 ,_PUN mutual_AJ0 learning_NN1 and_CJC mutually_AV0 
beneficial_AJ0 cooperation_NN1 in_PRP international_AJ0 relations_NN2 and_CJC 
making_VVG joint_AJ0 efforts_NN2 to_TO0 uphold_VVI international_AJ0 
fairness_NN1 and_CJC justice_NN1 ._PUN 
In_PRP promoting_VVG equality_NN1 and_CJC mutual_AJ0 trust_NN1 ,_PUN we_PNP 
should_VM0 observe_VVI the_AT0 purposes_NN2 and_CJC principles_NN2 of_PRF 
the_AT0 Charter_NN1 of_PRF the_AT0 United_AJ0 Nations_NN2 ,_PUN and_CJC 
support_VVB equality_NN1 among_PRP all_DT0 countries_NN2 ,_PUN big_AJ0 or_CJC 
small_AJ0 ,_PUN strong_AJ0 or_CJC weak_AJ0 ,_PUN rich_AJ0 or_CJC poor.We_NN0 
should_VM0 advance_VVI democracy_NN1 in_PRP international_AJ0 relations_NN2 
,_PUN respect_NN1 sovereignty_NN1 ,_PUN share_NN1 security_NN1 ,_PUN and_CJC 
uphold_VVB world_NN1 peace_NN1 and_CJC stability_NN1 ._PUN 
In_PRP promoting_VVG inclusiveness_NN1 and_CJC mutual_AJ0 learning_NN1 ,_PUN 
we_PNP should_VM0 respect_VVI diversity_NN1 of_PRF civilizations_NN2 and_CJC 
development_NN1 paths_NN2 ,_PUN respect_NN1 and_CJC safeguard_VVB the_AT0 
rights_NN2 of_PRF all_DT0 peoples_NN2 to_TO0 independently_AV0 choose_VVI 
their_DPS social_AJ0 system_NN1 and_CJC development_NN1 path_NN1 ,_PUN 
learn_VVB from_PRP others_NN2 to_TO0 make_VVI up_AVP for_PRP our_DPS 
shortcomings_NN2 ,_PUN and_CJC advance_VVB human_AJ0 civilization_NN1 ._PUN 
In_PRP promoting_VVG mutually_AV0 beneficial_AJ0 cooperation_NN1 ,_PUN we_PNP 
should_VM0 raise_VVI awareness_NN1 about_PRP human_AJ0 beings_NN2 sharing_VVG 
a_AT0 community_NN1 of_PRF common_AJ0 destiny.A_NN0 country_NN1 should_VM0 
accommodate_VVI the_AT0 legitimate_AJ0 concerns_NN2 of_PRF others_NN2 when_CJS 
pursuing_VVG its_DPS own_DT0 interests_NN2 ;_PUN and_CJC it_PNP should_VM0 
promote_VVI common_AJ0 development_NN1 of_PRF all_DT0 countries_NN2 when_CJS 
advancing_VVG its_DPS own_DT0 development.Countries_NN0 should_VM0 
establish_VVI a_AT0 new_AJ0 type_NN1 of_PRF global_AJ0 development_NN1 
partnership_NN1 that_CJT is_VBZ more_AV0 equitable_AJ0 and_CJC balanced_AJ0 
,_PUN stick_VVB together_AV0 in_PRP times_NN2 of_PRF difficulty_NN1 ,_PUN 
both_DT0 share_VVB rights_NN2 and_CJC shoulder_NN1 obligations_NN2 ,_PUN 
and_CJC boost_VVB the_AT0 common_AJ0 interests_NN2 of_PRF mankind_NN1 ._PUN 
China_NP0 will_VM0 continue_VVI to_TO0 hold_VVI high_AV0 the_AT0 banner_NN1 
of_PRF peace_NN1 ,_PUN development_NN1 ,_PUN cooperation_NN1 and_CJC 
mutual_AJ0 benefit_NN1 and_CJC strive_VVB to_TO0 uphold_VVI world_NN1 
peace_NN1 and_CJC promote_VVI common_AJ0 development_NN1 ._PUN 
China_NP0 will_VM0 unswervingly_AV0 follow_VVI the_AT0 path_NN1 of_PRF 
peaceful_AJ0 development_NN1 and_CJC firmly_AV0 pursue_VVB an_AT0 
independent_AJ0 foreign_AJ0 policy_NN1 of_PRF peace_NN1 ._PUN 
We_PNP are_VBB firm_AJ0 in_PRP our_DPS resolve_NN1 to_TO0 uphold_VVI China_NP0 
's_POS sovereignty_NN1 ,_PUN security_NN1 and_CJC development_NN1 
interests_NN2 and_CJC will_VM0 never_AV0 yield_VVI to_PRP any_DT0 outside_AJ0 
pressure_NN1 ._PUN 
We_PNP will_VM0 decide_VVI our_DPS position_NN1 and_CJC policy_NN1 on_PRP 
an_AT0 issue_NN1 on_PRP its_DPS own_DT0 merits_NN2 and_CJC work_VVB to_TO0 
uphold_VVI fairness_NN1 and_CJC justice_NN1 ._PUN 
China_NP0 is_VBZ committed_VVN to_PRP peaceful_AJ0 settlement_NN1 of_PRF 
international_AJ0 disputes_NN2 and_CJC hotspot_VVB issues_NN2 ,_PUN 
opposes_VVZ the_AT0 wanton_AJ0 use_NN1 of_PRF force_NN1 or_CJC threat_NN1 
to_TO0 use_VVI it_PNP ,_PUN opposes_VVZ any_DT0 foreign_AJ0 attempt_NN1 to_TO0 
subvert_VVI the_AT0 legitimate_AJ0 government_NN1 of_PRF any_DT0 other_AJ0 
countries_NN2 ,_PUN and_CJC opposes_VVZ terrorism_NN1 in_PRP all_DT0 its_DPS 
manifestations_NN2 ._PUN 
China_NP0 opposes_VVZ hegemonism_NN1 and_CJC power_NN1 politics_NN1 in_PRP 
all_DT0 their_DPS forms_NN2 ,_PUN does_VDZ not_XX0 interfere_VVI in_PRP 
other_AJ0 countries_NN2 '_POS internal_AJ0 affairs_NN2 and_CJC will_VM0 
never_AV0 seek_VVI hegemony_NN1 or_CJC engage_VVB in_PRP expansion_NN1 ._PUN 
China_NP0 will_VM0 continue_VVI to_TO0 keep_VVI in_PRP mind_NN1 both_AV0 
the_AT0 interests_NN2 of_PRF the_AT0 Chinese_AJ0 people_NN0 and_CJC the_AT0 
common_AJ0 interests_NN2 of_PRF the_AT0 people_NN0 of_PRF all_DT0 
countries_NN2 ,_PUN get_VVB more_AV0 actively_AV0 involved_AJ0 in_PRP 
international_AJ0 affairs_NN2 ,_PUN play_VVB its_DPS due_AJ0 role_NN1 of_PRF 
a_AT0 major_AJ0 responsible_AJ0 country_NN1 ,_PUN and_CJC work_VVB jointly_AV0 
with_PRP other_AJ0 countries_NN2 to_TO0 meet_VVI global_AJ0 challenges_NN2 
._PUN 
China_NP0 will_VM0 unwaveringly_AV0 follow_VVI a_AT0 win-win_AJ0 strategy_NN1 
of_PRF opening_VVG up_AVP and_CJC promote_VVB robust_AJ0 ,_PUN sustainable_AJ0 
and_CJC balanced_AJ0 growth_NN1 of_PRF the_AT0 global_AJ0 economy_NN1 
through_PRP increased_AJ0 cooperation_NN1 ._PUN 
We_PNP are_VBB committed_VVN to_PRP narrowing_VVG the_AT0 North-South_NN1 
gap_NN1 and_CJC supporting_AJ0 other_AJ0 developing_AJ0 countries_NN2 in_PRP 
enhancing_VVG their_DPS capacity_NN1 for_PRP self-development_NN1 ._PUN 
China_NP0 will_VM0 strengthen_VVI coordination_NN1 with_PRP other_AJ0 
major_AJ0 economies_NN2 on_PRP macroeconomic_AJ0 policy_NN1 and_CJC 
resolve_VVB economic_AJ0 and_CJC trade_NN1 frictions_NN2 with_PRP other_AJ0 
countries_NN2 through_PRP consultation_NN1 ._PUN 
China_NP0 upholds_VVZ the_AT0 principle_NN1 of_PRF balancing_VVG rights_NN2 
with_PRP obligations.We_NN0 will_VM0 take_VVI an_AT0 active_AJ0 part_NN1 
in_PRP global_AJ0 economic_AJ0 governance_NN1 ,_PUN promote_VVB and_CJC 
facilitate_VVB free_AJ0 trade_NN1 and_CJC investment_NN1 ,_PUN and_CJC 
oppose_VVB protectionism_NN1 in_PRP all_DT0 its_DPS forms_NN2 ._PUN 
China_NP0 is_VBZ committed_VVN to_PRP growing_AJ0 friendship_NN1 and_CJC 
cooperation_NN1 in_PRP all_DT0 fields_NN2 with_PRP other_AJ0 countries_NN2 
on_PRP the_AT0 basis_NN1 of_PRF the_AT0 Five_CRD Principles_NN2 of_PRF 
Peaceful_AJ0 Coexistence_NN1 ._PUN 
We_PNP will_VM0 improve_VVI and_CJC grow_VVI our_DPS relations_NN2 with_PRP 
developed_AJ0 countries_NN2 by_PRP expanding_AJ0 areas_NN2 of_PRF 
cooperation_NN1 and_CJC properly_AV0 addressing_VVG differences_NN2 with_PRP 
them_PNP ;_PUN and_CJC we_PNP will_VM0 strive_VVI to_TO0 establish_VVI a_AT0 
new_AJ0 type_NN1 of_PRF relations_NN2 of_PRF long-term_AJ0 stability_NN1 
and_CJC sound_NN1 growth_NN1 with_PRP other_AJ0 major_AJ0 countries_NN2 ._PUN 
We_PNP will_VM0 continue_VVI to_TO0 promote_VVI friendship_NN1 and_CJC 
partnership_NN1 with_PRP our_DPS neighbors_NN2 ,_PUN consolidate_VVI 
friendly_AJ0 relations_NN2 and_CJC deepen_VVB mutually_AV0 beneficial_AJ0 
cooperation_NN1 with_PRP them_PNP ,_PUN and_CJC ensure_VVB that_CJT China_NP0 
's_POS development_NN1 will_VM0 bring_VVI more_DT0 benefits_NN2 to_PRP our_DPS 
neighbors_NN2 ._PUN 
We_PNP will_VM0 increase_VVI unity_NN1 and_CJC cooperation_NN1 with_PRP 
other_AJ0 developing_AJ0 countries_NN2 ,_PUN work_VVB with_PRP them_PNP to_TO0 
uphold_VVI the_AT0 legitimate_AJ0 rights_NN2 and_CJC interests_NN2 of_PRF 
developing_AJ0 countries_NN2 and_CJC support_VVB efforts_NN2 to_TO0 
increase_VVI their_DPS representation_NN1 and_CJC voice_NN1 in_PRP 
international_AJ0 affairs.China_NN0 will_VM0 remain_VVI a_AT0 reliable_AJ0 
friend_NN1 and_CJC sincere_AJ0 partner_NN1 of_PRF other_AJ0 developing_AJ0 
countries_NN2 ._PUN 
We_PNP will_VM0 actively_AV0 participate_VVI in_PRP multilateral_AJ0 
affairs_NN2 ,_PUN support_VVB the_AT0 United_AJ0 Nations_NN2 ,_PUN G20_UNC 
,_PUN the_AT0 Shanghai_NP0 Cooperation_NN1 Organization_NN1 ,_PUN BRICS_NP0 
and_CJC other_AJ0 multilateral_AJ0 organizations_NN2 in_PRP playing_VVG an_AT0 
active_AJ0 role_NN1 in_PRP international_AJ0 affairs_NN2 ,_PUN and_CJC 
work_VVB to_TO0 make_VVI the_AT0 international_AJ0 order_NN1 and_CJC 
system_NN1 more_AV0 just_AV0 and_CJC equitable_AJ0 ._PUN 
We_PNP will_VM0 take_VVI solid_AJ0 steps_NN2 to_TO0 promote_VVI public_AJ0 
diplomacy_NN1 as_PRP well_PRP as_PRP people-to-people_NN0 and_CJC cultural_AJ0 
exchanges_NN2 ,_PUN and_CJC protect_VVB China_NP0 's_POS legitimate_AJ0 
rights_NN2 and_CJC interests_NN2 overseas_AV0 ._PUN 
We_PNP will_VM0 conduct_VVI friendly_AJ0 exchanges_NN2 with_PRP political_AJ0 
parties_NN2 and_CJC organizations_NN2 of_PRF other_AJ0 countries_NN2 and_CJC 
encourage_VVB people_NN0 's_POS congresses_NN2 ,_PUN national_AJ0 and_CJC 
local_AJ0 committees_NN2 of_PRF the_AT0 Chinese_AJ0 People_NN0 's_POS 
Political_AJ0 Consultative_AJ0 Conference_NN1 ,_PUN local_AJ0 governments_NN2 
and_CJC people_NN0 's_POS organizations_NN2 to_TO0 increase_VVI overseas_AJ0 
exchanges_NN2 so_AV0 as_AV0 to_TO0 consolidate_VVI the_AT0 social_AJ0 
foundation_NN1 for_PRP enhancing_VVG China_NP0 's_POS relations_NN2 with_PRP 
other_AJ0 countries_NN2 ._PUN 
The_AT0 Chinese_AJ0 people_NN0 love_VVB peace_NN1 and_CJC yearn_VVB for_PRP 
development.We_NN0 are_VBB ready_AJ0 to_TO0 work_VVI with_PRP the_AT0 
people_NN0 of_PRF other_AJ0 countries_NN2 to_TO0 unremittingly_AV0 promote_VVI 
the_AT0 noble_AJ0 cause_NN1 of_PRF peace_NN1 and_CJC development_NN1 for_PRP 
mankind_NN1 ._PUN 
XII_CRD ._PUN 
Making_VVG Party_NN1 Building_NN1 More_AV0 Scientific_AJ0 in_PRP All_DT0 
Respects_NN2 Rallying_VVG and_CJC leading_VVG the_AT0 people_NN0 in_PRP 
completing_VVG the_AT0 building_NN1 of_PRF a_AT0 moderately_AV0 prosperous_AJ0 
society_NN1 in_PRP all_DT0 respects_NN2 ,_PUN in_PRP advancing_AJ0 
socialist_AJ0 modernization_NN1 and_CJC in_PRP achieving_VVG the_AT0 great_AJ0 
renewal_NN1 of_PRF the_AT0 Chinese_AJ0 nation_NN1 is_VBZ an_AT0 important_AJ0 
mission_NN1 for_PRP our_DPS Party_NN1 ._PUN 
When_CJS the_AT0 Party_NN1 maintains_VVZ its_DPS strength_NN1 and_CJC 
close_AJ0 ties_NN2 with_PRP the_AT0 people_NN0 ,_PUN China_NP0 enjoys_VVZ 
prosperity_NN1 and_CJC stability_NN1 and_CJC the_AT0 Chinese_AJ0 people_NN0 
live_VVB in_PRP peace_NN1 and_CJC happiness_NN1 ._PUN 
Facing_VVG the_AT0 new_AJ0 developments_NN2 ,_PUN the_AT0 progress_NN1 in_PRP 
our_DPS cause_NN1 and_CJC the_AT0 expectation_NN1 the_AT0 people_NN0 have_VHB 
of_PRF us_PNP ,_PUN we_PNP should_VM0 comprehensively_AV0 carry_VVI out_AVP 
the_AT0 great_AJ0 new_AJ0 undertaking_NN1 of_PRF Party_NN1 building_NN1 in_PRP 
an_AT0 innovative_AJ0 reform-driven_AJ0 manner_NN1 and_CJC make_VVB Party_NN1 
building_NN1 more_AV0 scientific_AJ0 in_PRP all_DT0 respects_NN2 ._PUN 
The_AT0 whole_AJ0 Party_NN1 must_VM0 bear_VVI in_PRP mind_NN1 that_CJT 
only_AV0 by_PRP taking_VVG root_NN1 among_PRP the_AT0 people_NN0 and_CJC 
delivering_VVG benefits_NN2 to_PRP them_PNP can_VM0 the_AT0 Party_NN1 
remain_VVI invincible_AJ0 ,_PUN and_CJC that_CJT only_AV0 by_PRP being_VBG 
on_PRP guard_NN1 against_PRP adversity_NN1 in_PRP times_NN2 of_PRF peace_NN1 
and_CJC forging_VVG boldly_AV0 ahead_AV0 can_VM0 the_AT0 Party_NN1 remain_VVI 
in_PRP the_AT0 forefront_NN1 of_PRF the_AT0 times_NN2 ._PUN 
Under_PRP new_AJ0 conditions_NN2 ,_PUN the_AT0 Party_NN1 faces_VVZ 
complicated_AJ0 and_CJC severe_AJ0 long-term_AJ0 tests_NN2 in_PRP 
exercising_VVG governance_NN1 ,_PUN carrying_VVG out_AVP reform_NN1 and_CJC 
opening_VVG up_AVP and_CJC developing_VVG the_AT0 market_NN1 economy_NN1 
as_PRP well_PRP as_PRP tests_NN2 from_PRP the_AT0 external_AJ0 
environment.And_NN0 the_AT0 whole_AJ0 Party_NN1 is_VBZ confronted_VVN with_PRP 
increasingly_AV0 grave_AJ0 dangers_NN2 of_PRF lacking_VVG in_PRP drive_NN1 
,_PUN incompetence_NN1 ,_PUN being_VBG out_PRP of_PRP touch_PRP with_PRP 
the_AT0 people_NN0 ,_PUN corruption_NN1 and_CJC other_AJ0 misconduct_NN1 ._PUN 
We_PNP should_VM0 steadily_AV0 improve_VVI the_AT0 Party_NN1 's_POS art_NN1 
of_PRF leadership_NN1 and_CJC governance_NN1 ;_PUN and_CJC increase_VVB 
its_DPS ability_NN1 to_TO0 resist_VVI corruption_NN1 ,_PUN prevent_VVB 
degeneration_NN1 and_CJC ward_NN1 off_PRP risks_NN2 -_PUN this_DT0 is_VBZ 
a_AT0 major_AJ0 issue_NN1 the_AT0 Party_NN1 must_VM0 solve_VVI in_AV0 
order_AV0 to_TO0 consolidate_VVI its_DPS position_NN1 as_PRP the_AT0 
governing_AJ0 party_NN1 and_CJC carry_VVB out_AVP its_DPS mission_NN1 of_PRF 
governance_NN1 ._PUN 
All_DT0 Party_NN1 members_NN2 must_VM0 heighten_VVI their_DPS sense_NN1 of_PRF 
urgency_NN1 and_CJC sense_NN1 of_PRF responsibility_NN1 and_CJC focus_VVB 
on_PRP strengthening_VVG the_AT0 Party_NN1 's_POS governance_NN1 capacity_NN1 
,_PUN advanced_AJ0 nature_NN1 and_CJC purity.We_NN0 should_VM0 continue_VVI 
to_TO0 free_VVI up_AVP our_DPS minds_NN2 and_CJC carry_VVI out_AVP reform_NN1 
and_CJC innovation_NN1 ,_PUN and_CJC uphold_VVB the_AT0 principle_NN1 that_CJT 
the_AT0 Party_NN1 should_VM0 supervise_VVI its_DPS own_DT0 conduct_NN1 and_CJC 
run_VVI itself_PNX with_PRP strict_AJ0 discipline.We_NN0 should_VM0 make_VVI 
all-around_DT0 efforts_NN2 to_TO0 strengthen_VVI the_AT0 Party_NN1 
theoretically_AV0 and_CJC organizationally_AV0 and_CJC improve_VVB its_DPS 
conduct.We_NN0 should_VM0 become_VVI better_AV0 able_AJ0 to_TO0 fight_VVI 
corruption_NN1 ,_PUN uphold_VVB Party_NN1 integrity_NN1 and_CJC improve_VVB 
Party_NN1 rules_NN2 and_CJC regulations.We_NN0 should_VM0 enhance_VVI our_DPS 
capacity_NN1 for_PRP self-purity_NN1 ,_PUN self-improvement_NN1 ,_PUN 
self-development_NN1 and_CJC self-innovation_AJ0 and_CJC build_VVB the_AT0 
Party_NN1 into_PRP an_AT0 innovative_AJ0 ,_PUN service-oriented_AJ0 and_CJC 
learning_VVG Marxist_AJ0 governing_AJ0 party.By_NN0 taking_VVG these_DT0 
steps_NN2 ,_PUN we_PNP can_VM0 ensure_VVI that_CJT the_AT0 Party_NN1 is_VBZ 
always_AV0 the_AT0 firm_AJ0 leadership_NN1 core_NN1 guiding_AJ0 the_AT0 
cause_NN1 of_PRF socialism_NN1 with_PRP Chinese_AJ0 characteristics_NN2 ._PUN 
1_CRD ._PUN 
Be_VBB firm_AJ0 in_PRP our_DPS ideal_AJ0 and_CJC conviction_NN1 and_CJC 
remain_VVB true_AJ0 to_PRP the_AT0 faith_NN1 of_PRF Communists_NN2 
Communists_NN2 '_POS faith_NN1 in_PRP Marxism_NN1 ,_PUN socialism_NN1 and_CJC 
communism_NN1 is_VBZ their_DPS political_AJ0 soul_NN1 and_CJC sustains_VVZ 
them_PNP in_PRP all_DT0 tests_NN2 ._PUN 
We_PNP should_VM0 give_VVI high_AJ0 priority_NN1 to_PRP developing_VVG the_AT0 
Party_NN1 's_POS theory_NN1 ,_PUN which_DTQ is_VBZ essential_AJ0 for_PRP 
Party_NN1 building.We_NN0 should_VM0 study_VVI Marxism-Leninism_NP0 ,_PUN 
Mao_NP0 Zedong_NP0 Thought_VVD and_CJC the_AT0 system_NN1 of_PRF theories_NN2 
of_PRF socialism_NN1 with_PRP Chinese_AJ0 characteristics_NN2 and_CJC 
intensively_AV0 study_VVB and_CJC apply_VVB the_AT0 Scientific_AJ0 Outlook_NN1 
on_PRP Development.We_NP0 should_VM0 build_VVI learning_NN1 Party_NN1 
organizations_NN2 ,_PUN educate_VVB Party_NN1 members_NN2 and_CJC 
officials_NN2 in_PRP our_DPS shared_AJ0 ideal_NN1 of_PRF socialism_NN1 
with_PRP Chinese_AJ0 characteristics_NN2 and_CJC encourage_VVB them_PNP to_TO0 
unremittingly_AV0 pursue_VVI this_DT0 ideal_AJ0 ._PUN 
We_PNP should_VM0 intensify_VVI education_NN1 in_PRP the_AT0 Party_NN1 
spirit_NN1 ,_PUN which_DTQ is_VBZ at_PRP the_AT0 core_NN1 of_PRF Party_NN1 
building_NN1 ,_PUN study_NN1 Party_NN1 history_NN1 ,_PUN and_CJC gain_VVB 
a_AT0 full_AJ0 understanding_NN1 of_PRF the_AT0 experience_NN1 and_CJC 
lessons_NN2 reviewed_VVN in_PRP the_AT0 Party_NN1 's_POS two_CRD 
resolutions_NN2 on_PRP certain_AJ0 questions_NN2 in_PRP its_DPS history.We_NN0 
should_VM0 carry_VVI forward_AV0 the_AT0 Party_NN1 's_POS fine_AJ0 
traditions_NN2 and_CJC conduct_NN1 and_CJC make_VVB its_DPS members_NN2 
and_CJC officials_NN2 develop_VVB a_AT0 firm_NN1 and_CJC correct_AJ0 
worldview_NN1 and_CJC a_AT0 firm_NN1 and_CJC correct_AJ0 attitude_NN1 
toward_PRP power_NN1 and_CJC career_NN1 ,_PUN take_VVB a_AT0 committed_AJ0 
political_AJ0 stand_NN1 and_CJC become_VVB better_AV0 able_AJ0 to_TO0 tell_VVI 
right_AV0 from_PRP wrong_AJ0 on_PRP major_AJ0 issues_NN2 of_PRF principle_NN1 
._PUN 
We_PNP should_VM0 raise_VVI the_AT0 moral_AJ0 standards_NN2 of_PRF Party_NN1 
members_NN2 ,_PUN which_DTQ are_VBB the_AT0 foundation_NN1 of_PRF Party_NN1 
building_NN1 ,_PUN encourage_VVB Party_NN1 members_NN2 and_CJC officials_NN2 
to_TO0 become_VVI role_NN1 models_NN2 in_PRP practicing_VVG socialist_AJ0 
views_NN2 on_PRP honor_NN1 and_CJC disgrace_NN1 ,_PUN and_CJC urge_VVB 
them_PNP to_TO0 observe_VVI the_AT0 Party_NN1 spirit_NN1 and_CJC ethical_AJ0 
standards_NN2 and_CJC set_VVB good_AJ0 examples_NN2 for_PRP the_AT0 
public.We_NN0 should_VM0 encourage_VVI Party_NN1 members_NN2 and_CJC 
officials_NN2 to_TO0 become_VVI paragons_NN2 of_PRF socialist_AJ0 ethics_NN0 
,_PUN lead_VVB in_PRP fostering_VVG a_AT0 social_AJ0 trend_NN1 of_PRF 
honesty_NN1 and_CJC integrity_NN1 ,_PUN uphold_VVB fairness_NN1 and_CJC 
justice_NN1 ,_PUN and_CJC thus_AV0 demonstrate_VVB with_PRP concrete_AJ0 
actions_NN2 the_AT0 moral_AJ0 integrity_NN1 of_PRF Communists_NN2 ._PUN 
2_CRD ._PUN 
Put_VVB people_NN0 first_ORD ,_PUN exercise_VVB governance_NN1 for_PRP the_AT0 
people_NN0 and_CJC always_AV0 maintain_VVB close_AJ0 ties_NN2 with_PRP 
them_PNP Serving_VVG the_AT0 people_NN0 is_VBZ the_AT0 fundamental_AJ0 
purpose_NN1 of_PRF the_AT0 Party_NN1 ,_PUN and_CJC putting_VVG people_NN0 
first_ORD and_CJC exercising_VVG governance_NN1 for_PRP the_AT0 people_NN0 
is_VBZ the_AT0 ultimate_AJ0 yardstick_NN1 for_PRP judging_VVG all_DT0 the_AT0 
Party_NN1 's_POS performance_NN1 in_PRP this_DT0 regard_NN1 ._PUN 
At_PRP all_DT0 times_NN2 we_PNP must_VM0 put_VVI the_AT0 people_NN0 's_POS 
interests_NN2 above_PRP everything_PNI else_AV0 ,_PUN be_VBI of_PRF one_CRD 
mind_NN1 with_PRP the_AT0 people_NN0 ,_PUN share_VVB a_AT0 common_AJ0 
destiny_NN1 with_PRP them_PNP ,_PUN and_CJC rely_VVB on_PRP them_PNP to_TO0 
propel_VVI history_NN1 forward_AV0 ._PUN 
To_TO0 maintain_VVI the_AT0 Party_NN1 's_POS advanced_AJ0 nature_NN1 and_CJC 
purity_NN1 ,_PUN we_PNP should_VM0 carry_VVI out_AVP intensive_AJ0 
activities_NN2 throughout_PRP the_AT0 Party_NN1 to_TO0 study_VVI and_CJC 
practice_NN1 its_DPS mass_AJ0 line_NN1 ,_PUN with_PRP the_AT0 focus_NN1 on_PRP 
the_AT0 need_NN1 to_TO0 serve_VVI the_AT0 people_NN0 and_CJC to_TO0 be_VBI 
down-to-earth_AJ0 ,_PUN honest_AJ0 and_CJC upright_AV0 in_PRP conduct.We_NN0 
should_VM0 solve_VVI pressing_AJ0 problems_NN2 of_PRF keen_AJ0 concern_NN1 
to_PRP the_AT0 people_NN0 ,_PUN and_CJC raise_VVB our_DPS ability_NN1 to_TO0 
do_VDI people-related_AJ0 work_NN1 well_AV0 under_AV0 new_AJ0 conditions_NN2 
._PUN 
We_PNP should_VM0 improve_VVI the_AT0 system_NN1 for_PRP Party_NN1 members_NN2 
and_CJC officials_NN2 to_TO0 maintain_VVI direct_AJ0 contact_NN1 with_PRP 
the_AT0 people_NN0 ._PUN 
We_PNP should_VM0 consult_VVI the_AT0 people_NN0 on_PRP governance_NN1 ,_PUN 
learn_VVB about_PRP their_DPS needs_NN2 ,_PUN seek_VVB their_DPS advice_NN1 
,_PUN and_CJC draw_VVB wisdom_NN1 and_CJC strength_NN1 from_PRP their_DPS 
great_AJ0 practices_NN2 ._PUN 
We_PNP should_VM0 endeavor_VVI to_TO0 bring_VVI prosperity_NN1 to_PRP the_AT0 
people_NN0 and_CJC promote_VVI national_AJ0 renewal_NN1 ,_PUN be_VBI eager_AJ0 
to_TO0 blaze_VVI new_AJ0 trails_NN2 and_CJC live_VVI up_PRP to_PRP our_DPS 
responsibility_NN1 ,_PUN and_CJC deliver_VVB more_AV0 concrete_AJ0 
services_NN2 to_PRP the_AT0 satisfaction_NN1 of_PRF the_AT0 people_NN0 ._PUN 
We_PNP should_VM0 always_AV0 work_VVI hard_AJ0 and_CJC practice_NN1 
economy.We_NN0 should_VM0 make_VVI determined_AJ0 efforts_NN2 to_TO0 
improve_VVI the_AT0 style_NN1 of_PRF writing_NN1 and_CJC the_AT0 conduct_NN1 
of_PRF meetings_NN2 ,_PUN and_CJC reject_VVB undesirable_AJ0 practices_NN2 
such_PRP as_PRP mediocrity_NN1 ,_PUN laziness_NN1 ,_PUN laxity_NN1 and_CJC 
extravagance_NN1 ,_PUN the_AT0 practice_NN1 of_PRF just_AV0 going_VVG 
through_PRP formalities_NN2 ,_PUN and_CJC bureaucratism.We_NN0 should_VM0 
use_VVI the_AT0 Party_NN1 's_POS fine_AJ0 conduct_NN1 to_TO0 enhance_VVI 
Party_NN1 cohesiveness_NN1 ,_PUN win_VVB popular_AJ0 support_NN1 and_CJC 
improve_VVB the_AT0 conduct_NN1 of_PRF the_AT0 government_NN1 and_CJC the_AT0 
general_AJ0 public_NN1 ._PUN 
We_PNP should_VM0 support_VVI people_NN0 's_POS organizations_NN2 such_PRP 
as_PRP trade_NN1 unions_NN2 ,_PUN the_AT0 Chinese_AJ0 Communist_AJ0 Youth_NN1 
League_NN1 and_CJC women_NN2 's_POS federations_NN2 in_PRP fully_AV0 
playing_VVG their_DPS roles_NN2 as_CJS bridges_NN2 linking_VVG the_AT0 
Party_NN1 and_CJC government_NN1 with_PRP the_AT0 people_NN0 ,_PUN voicing_VVG 
public_AJ0 concern_NN1 and_CJC protecting_VVG people_NN0 's_POS legitimate_AJ0 
rights_NN2 and_CJC interests_NN2 ._PUN 
3_CRD ._PUN 
Vigorously_AV0 promote_VVB intra-Party_AJ0 democracy_NN1 and_CJC enhance_VVB 
the_AT0 Party_NN1 's_POS creative_AJ0 vitality_NN1 Intra-Party_AJ0 
democracy_NN1 is_VBZ the_AT0 life_NN1 of_PRF the_AT0 Party_NN1 ._PUN 
We_PNP should_VM0 adhere_VVI to_PRP democratic_AJ0 centralism_NN1 ,_PUN 
improve_VVB institutions_NN2 for_PRP intra-Party_AJ0 democracy_NN1 ,_PUN 
and_CJC promote_VVB people_NN0 's_POS democracy_NN1 with_PRP intra-Party_AJ0 
democracy_NN1 ._PUN 
We_PNP should_VM0 uphold_VVI the_AT0 principal_AJ0 position_NN1 of_PRF 
Party_NN1 members_NN2 ,_PUN better_AV0 protect_VVI their_DPS democratic_AJ0 
rights_NN2 ,_PUN and_CJC conduct_VVB criticism_NN1 and_CJC 
self-criticism.We_NN0 should_VM0 foster_VVI comradely_AV0 relations_NN2 
based_VVN on_PRP equality_NN1 and_CJC democratic_AJ0 principles_NN2 ,_PUN 
a_AT0 political_AJ0 atmosphere_NN1 that_CJT encourages_VVZ democratic_AJ0 
discussion_NN1 ,_PUN and_CJC an_AT0 institutional_AJ0 environment_NN1 for_PRP 
democratic_AJ0 oversight.We_NN0 should_VM0 ensure_VVI that_DT0 Party_NN1 
members_NN2 have_VHB the_AT0 right_NN1 to_TO0 stay_VVI informed_VVN of_PRF 
,_PUN participate_VVB in_AVP and_CJC oversee_VVB Party_NN1 affairs_NN2 ,_PUN 
as_PRP well_PRP as_PRP the_AT0 right_NN1 to_TO0 vote_VVI ._PUN 
We_PNP should_VM0 improve_VVI the_AT0 system_NN1 of_PRF Party_NN1 
congresses_NN2 ,_PUN raise_VVB the_AT0 proportion_NN1 of_PRF delegates_NN2 
from_PRP among_PRP workers_NN2 and_CJC farmers_NN2 to_PRP them_PNP ,_PUN 
implement_NN1 and_CJC improve_VVB the_AT0 tenure_NN1 system_NN1 for_PRP 
delegates_NN2 to_PRP Party_NN1 congresses_NN2 ,_PUN experiment_NN1 with_PRP 
a_AT0 system_NN1 of_PRF annual_AJ0 sessions_NN2 of_PRF the_AT0 Party_NN1 
congresses_NN2 at_PRP the_AT0 town_NN1 and_CJC township_NN1 level_NN1 ,_PUN 
proceed_VVB with_PRP trials_NN2 of_PRF the_AT0 system_NN1 of_PRF Party_NN1 
congresses_NN2 with_PRP a_AT0 fixed_AJ0 term_NN1 in_PRP selected_AJ0 
counties_NN2 and_CJC county-level_AJ0 cities_NN2 and_CJC districts_NN2 ,_PUN 
and_CJC introduce_VVB the_AT0 system_NN1 for_PRP delegates_NN2 to_PRP 
Party_NN1 congresses_NN2 to_TO0 submit_VVI proposals_NN2 ._PUN 
We_PNP should_VM0 improve_VVI the_AT0 system_NN1 of_PRF intra-Party_AJ0 
election_NN1 ,_PUN and_CJC standards_NN2 governing_VVG multi-candidate_AJ0 
nomination_NN1 and_CJC election_NN1 ,_PUN and_CJC create_VVB procedures_NN2 
and_CJC a_AT0 climate_NN1 that_CJT fully_AV0 embody_VVB the_AT0 will_NN1 
of_PRF voters_NN2 ._PUN 
We_PNP should_VM0 strengthen_VVI the_AT0 decision-making_NN1 and_CJC 
oversight_VVI role_NN1 of_PRF plenary_AJ0 sessions_NN2 of_PRF Party_NN1 
committees_NN2 and_CJC improve_VVB procedural_AJ0 rules_NN2 and_CJC 
decision-making_AJ0 procedures_NN2 of_PRF their_DPS standing_NN1 
committees.We_NN0 should_VM0 also_AV0 improve_VVI the_AT0 system_NN1 for_PRP 
local_AJ0 Party_NN1 committees_NN2 to_TO0 make_VVI decisions_NN2 on_PRP 
major_AJ0 issues_NN2 and_CJC appoint_VVI key_AJ0 officials_NN2 by_PRP 
ballot_NN1 ._PUN 
We_PNP should_VM0 expand_VVI intra-Party_AJ0 democracy_NN1 at_PRP the_AT0 
community_NN1 level_NN1 ,_PUN improve_VVB the_AT0 system_NN1 for_PRP Party_NN1 
members_NN2 to_TO0 assess_VVI the_AT0 performance_NN1 of_PRF leading_AJ0 
bodies_NN2 of_PRF community-level_AJ0 Party_NN1 organizations_NN2 on_PRP a_AT0 
regular_AJ0 basis_NN1 ,_PUN make_VVB arrangements_NN2 for_PRP Party_NN1 
members_NN2 to_TO0 sit_VVI in_AVP on_PRP meetings_NN2 of_PRF 
community-level_AJ0 Party_NN1 committees_NN2 and_CJC for_PRP delegates_NN2 
to_PRP Party_NN1 congresses_NN2 to_TO0 attend_VVI relevant_AJ0 meetings_NN2 
of_PRF Party_NN1 committees_NN2 at_PRP the_AT0 same_DT0 levels_NN2 ,_PUN 
both_AV0 in_PRP non-voting_AJ0 capacity_NN1 ,_PUN and_CJC thus_AV0 conduct_VVB 
intra-Party_AJ0 activities_NN2 in_PRP strict_AJ0 accordance_NN1 with_PRP 
these_DT0 principles_NN2 and_CJC make_VVB them_PNP more_AV0 transparent_AJ0 
._PUN 
4_CRD ._PUN 
Deepen_VVB reform_NN1 of_PRF the_AT0 system_NN1 for_PRP the_AT0 management_NN1 
of_PRF officials_NN2 and_CJC personnel_NN2 and_CJC build_VVB a_AT0 
contingent_NN1 of_PRF competent_AJ0 key_AJ0 officials_NN2 for_PRP 
governance_NN1 To_TO0 uphold_VVI and_CJC build_VVI socialism_NN1 with_PRP 
Chinese_AJ0 characteristics_NN2 ,_PUN it_PNP is_VBZ imperative_AJ0 to_TO0 
build_VVI a_AT0 contingent_NN1 of_PRF key_AJ0 officials_NN2 for_PRP 
governance_NN1 who_PNQ are_VBB firm_AJ0 in_PRP political_AJ0 conviction_NN1 
,_PUN competent_AJ0 and_CJC energetic_AJ0 and_CJC have_VHB fine_AJ0 
conduct_NN1 ._PUN 
We_PNP should_VM0 adhere_VVI to_PRP the_AT0 principle_NN1 of_PRF the_AT0 
Party_NN1 supervising_VVG the_AT0 performance_NN1 of_PRF officials.We_NN0 
should_VM0 appoint_VVI officials_NN2 on_PRP their_DPS merits_NN2 without_PRP 
regard_NN1 to_PRP their_DPS origins_NN2 ,_PUN select_AJ0 officials_NN2 on_PRP 
the_AT0 basis_NN1 of_PRF both_DT0 their_DPS moral_AJ0 integrity_NN1 and_CJC 
their_DPS professional_AJ0 competence_NN1 with_PRP priority_NN1 given_VVN 
to_PRP the_AT0 former_DT0 ,_PUN and_CJC promote_VVB officials_NN2 who_PNQ 
are_VBB outstanding_AJ0 in_PRP performance_NN1 and_CJC enjoy_VVB popular_AJ0 
support.We_NN0 should_VM0 deepen_VVI reform_NN1 of_PRF the_AT0 system_NN1 
for_PRP the_AT0 management_NN1 of_PRF officials_NN2 and_CJC personnel_NN2 
so_CJS that_CJS officials_NN2 with_PRP outstanding_AJ0 performance_NN1 in_PRP 
all_DT0 fields_NN2 will_VM0 come_VVI to_PRP the_AT0 fore_NN1 in_PRP large_AJ0 
numbers_NN2 ,_PUN and_CJC we_PNP should_VM0 tap_VVI their_DPS potential_NN1 
to_PRP the_AT0 full_AJ0 and_CJC put_VVD their_DPS talent_NN1 to_PRP best_AJS 
use_NN1 ._PUN 
We_PNP should_VM0 fully_AV0 and_CJC strictly_AV0 implement_VVB the_AT0 
principle_NN1 of_PRF selecting_VVG officials_NN2 in_PRP a_AT0 democratic_AJ0 
,_PUN open_VVB ,_PUN competitive_AJ0 and_CJC merits-based_AJ0 way_NN1 ,_PUN 
make_VVB the_AT0 management_NN1 of_PRF them_PNP more_AV0 democratic_AJ0 ,_PUN 
enhance_VVB democracy_NN1 ,_PUN improve_VVB the_AT0 way_NN1 of_PRF 
selecting_VVG officials_NN2 through_PRP competition_NN1 ,_PUN increase_VVB 
public_AJ0 trust_NN1 in_PRP the_AT0 selection_NN1 and_CJC appointment_NN1 
of_PRF officials_NN2 and_CJC ensure_VVB that_CJT honest_AJ0 people_NN0 are_VBB 
not_XX0 disadvantaged_AJ0 and_CJC schemers_NN2 do_VDB not_XX0 have_VHI 
their_DPS way_NN1 ._PUN 
We_PNP should_VM0 improve_VVI the_AT0 system_NN1 for_PRP assessing_VVG the_AT0 
performance_NN1 of_PRF officials_NN2 and_CJC require_VVB leading_AJ0 
officials_NN2 to_TO0 view_VVI their_DPS performance_NN1 for_PRP what_DTQ 
it_PNP is_VBZ ._PUN 
We_PNP should_VM0 improve_VVI the_AT0 system_NN1 for_PRP the_AT0 
management_NN1 of_PRF officials_NN2 ,_PUN conduct_VVB strict_AJ0 
supervision_NN1 over_PRP them_PNP ,_PUN strengthen_VVB training_NN1 and_CJC 
selection_NN1 of_PRF officials_NN2 as_CJS heads_NN2 of_PRF Party_NN1 and_CJC 
government_NN1 bodies_NN2 or_CJC for_PRP other_AJ0 key_AJ0 positions_NN2 ,_PUN 
and_CJC improve_VVB the_AT0 public_AJ0 servant_NN1 system_NN1 ._PUN 
We_PNP should_VM0 improve_VVI the_AT0 composition_NN1 of_PRF leading_AJ0 
bodies_NN2 and_CJC the_AT0 mix_NN1 of_PRF the_AT0 ranks_NN2 of_PRF 
officials_NN2 ,_PUN give_VVB high_AJ0 priority_NN1 to_PRP training_NN1 and_CJC 
selecting_VVG officials_NN2 from_PRP among_PRP those_DT0 working_VVG on_PRP 
the_AT0 frontline_NN1 or_CJC in_PRP local_AJ0 communities_NN2 ,_PUN and_CJC 
widen_VVB the_AT0 channel_NN1 for_PRP outstanding_AJ0 individuals_NN2 from_PRP 
society_NN1 at_AV0 large_AV0 to_TO0 become_VVI Party_NN1 and_CJC 
government_NN1 officials_NN2 ._PUN 
We_PNP should_VM0 reform_VVI the_AT0 personnel_NN2 management_NN1 system_NN1 
in_PRP state-owned_AJ0 enterprises_NN2 and_CJC public_AJ0 institutions_NN2 
._PUN 
We_PNP should_VM0 strengthen_VVI and_CJC improve_VVI education_NN1 and_CJC 
training_NN1 of_PRF officials_NN2 to_TO0 enhance_VVI their_DPS competence_NN1 
._PUN 
We_PNP should_VM0 make_VVI greater_AJC efforts_NN2 to_TO0 train_VVI and_CJC 
select_AJ0 outstanding_AJ0 young_AJ0 officials_NN2 ,_PUN attach_VVI 
importance_NN1 to_PRP training_NN1 and_CJC selecting_VVG officials_NN2 
from_PRP among_PRP women_NN2 and_CJC ethnic_AJ0 minorities_NN2 ,_PUN and_CJC 
encourage_VVB young_AJ0 officials_NN2 to_TO0 work_VVI and_CJC gain_VVI 
experience_NN1 in_PRP local_AJ0 communities_NN2 and_CJC in_PRP hardship_NN1 
areas_NN2 ._PUN 
We_PNP should_VM0 provide_VVI full_AJ0 services_NN2 for_PRP retired_AJ0 
officials_NN2 ._PUN 
5_CRD ._PUN 
Adhere_VVB to_PRP the_AT0 principle_NN1 of_PRF the_AT0 Party_NN1 
exercising_VVG leadership_NN1 over_PRP personnel_NN2 management_NN1 and_CJC 
attract_VVB outstanding_AJ0 individuals_NN2 from_PRP all_AV0 over_AVP for_PRP 
the_AT0 cause_NN1 of_PRF the_AT0 Party_NN1 and_CJC country_NN1 Widening_NN1 
channels_NN2 to_TO0 attract_VVI talent_NN1 is_VBZ important_AJ0 for_PRP 
advancing_VVG the_AT0 cause_NN1 of_PRF the_AT0 Party_NN1 and_CJC people_NN0 
._PUN 
We_PNP should_VM0 respect_VVI work_NN1 ,_PUN knowledge_NN1 ,_PUN talent_NN1 
and_CJC creation_NN1 ,_PUN pursue_VVB at_PRP a_AT0 faster_AJC pace_NN1 the_AT0 
strategy_NN1 of_PRF training_VVG competent_AJ0 personnel_NN2 as_PRP a_AT0 
priority_NN1 to_TO0 build_VVI a_AT0 large_AJ0 contingent_NN1 of_PRF such_DT0 
personnel_NN2 ,_PUN and_CJC turn_VVB China_NP0 from_PRP a_AT0 country_NN1 
with_PRP large_AJ0 human_AJ0 resources_NN2 into_PRP one_CRD with_PRP a_AT0 
large_AJ0 pool_NN1 of_PRF competent_AJ0 professionals_NN2 ._PUN 
We_PNP should_VM0 coordinate_VVI the_AT0 training_NN1 of_PRF all_DT0 types_NN2 
of_PRF personnel_NN2 ,_PUN implement_VVB major_AJ0 projects_NN2 for_PRP 
training_NN1 and_CJC attracting_AJ0 high-caliber_AJ0 personnel_NN2 ,_PUN 
give_VVB more_DT0 support_NN1 to_PRP the_AT0 training_NN1 of_PRF 
innovative_AJ0 and_CJC entrepreneurial_AJ0 personnel_NN2 ,_PUN prioritize_VVB 
the_AT0 training_NN1 of_PRF people_NN0 with_PRP practical_AJ0 skills_NN2 ,_PUN 
and_CJC encourage_VVB the_AT0 flow_NN1 of_PRF talents_NN2 to_PRP the_AT0 
frontlines_NN2 of_PRF research_NN1 and_CJC production_NN1 ._PUN 
We_PNP should_VM0 fully_AV0 develop_VVI and_CJC utilize_VVI human_AJ0 
resources_NN2 both_AV0 at_PRP home_NN1 and_CJC abroad_AV0 ,_PUN and_CJC 
actively_AV0 attract_VVB high-caliber_AJ0 personnel_NN2 from_PRP overseas_AV0 
and_CJC turn_VVB them_PNP to_PRP good_AJ0 use_NN1 ._PUN 
We_PNP should_VM0 accelerate_VVI reform_NN1 of_PRF institutions_NN2 and_CJC 
mechanisms_NN2 for_PRP talent_NN1 development_NN1 ,_PUN adopt_VVB 
innovative_AJ0 policies_NN2 for_PRP this_DT0 purpose_NN1 and_CJC establish_VVB 
a_AT0 national_AJ0 system_NN1 of_PRF honors.We_NN0 should_VM0 form_VVI an_AT0 
internationally_AV0 competitive_AJ0 personnel_NN2 system_NN1 that_CJT is_VBZ 
capable_AJ0 of_PRF firing_VVG the_AT0 creativity_NN1 and_CJC talent_NN1 of_PRF 
people_NN0 ,_PUN and_CJC thus_AV0 foster_VVB a_AT0 dynamic_AJ0 environment_NN1 
in_PRP which_DTQ everyone_PNI can_VM0 fully_AV0 tap_VVI their_DPS 
potential_NN1 and_CJC put_VVD their_DPS talent_NN1 to_PRP best_AJS use_NN1 
._PUN 
6_CRD ._PUN 
Promote_VVB community-level_AJ0 Party_NN1 building_NN1 in_PRP an_AT0 
innovative_AJ0 way_NN1 and_CJC consolidate_VVB the_AT0 organizational_AJ0 
foundation_NN1 for_PRP the_AT0 exercise_NN1 of_PRF governance_NN1 by_PRP 
the_AT0 Party_NN1 Community-level_NN1 Party_NN1 organizations_NN2 play_VVB 
a_AT0 key_AJ0 role_NN1 in_PRP rallying_VVG and_CJC leading_VVG the_AT0 
people_NN0 in_PRP implementing_VVG the_AT0 Party_NN1 's_POS theories_NN2 ,_PUN 
line_NN1 ,_PUN principles_NN2 and_CJC policies_NN2 and_CJC in_PRP carrying_VVG 
out_AVP its_DPS tasks_NN2 ._PUN 
We_PNP should_VM0 implement_VVI the_AT0 system_NN1 of_PRF responsibility_NN1 
for_PRP Party_NN1 building_NN1 ,_PUN strengthen_VVB Party_NN1 
organizations_NN2 in_PRP both_DT0 rural_AJ0 and_CJC urban_AJ0 communities_NN2 
,_PUN step_VVB up_AVP efforts_NN2 to_TO0 establish_VVI and_CJC strengthen_VVI 
Party_NN1 organizations_NN2 in_PRP non-public_AJ0 economic_AJ0 entities_NN2 
and_CJC social_AJ0 organizations_NN2 ,_PUN and_CJC carry_VVB out_AVP 
community-level_AJ0 Party_NN1 building_NN1 in_PRP all_AV0 areas.We_NN0 
should_VM0 expand_VVI the_AT0 coverage_NN1 of_PRF Party_NN1 organizations_NN2 
and_CJC Party_NN1 work_NN1 ,_PUN fully_AV0 leverage_NN1 the_AT0 role_NN1 
of_PRF community-level_AJ0 Party_NN1 organizations_NN2 in_PRP enhancing_VVG 
development_NN1 ,_PUN serving_VVG the_AT0 people_NN0 ,_PUN rallying_VVG 
public_AJ0 support_NN1 and_CJC promoting_VVG harmony_NN1 ,_PUN and_CJC 
ensure_VVB that_CJT efforts_NN2 to_TO0 strengthen_VVI community-level_AJ0 
Party_NN1 organizations_NN2 also_AV0 spur_VVB the_AT0 development_NN1 of_PRF 
all_DT0 other_AJ0 community-level_AJ0 organizations_NN2 ._PUN 
We_PNP should_VM0 improve_VVI the_AT0 network_NN1 of_PRF community-level_AJ0 
Party_NN1 organizations_NN2 ,_PUN enhance_VVB the_AT0 competence_NN1 of_PRF 
their_DPS leaders_NN2 ,_PUN further_AV0 integrate_VVB Party_NN1 building_NN1 
resources_NN2 in_PRP urban_AJ0 and_CJC rural_AJ0 areas_NN2 ,_PUN and_CJC 
ensure_VVB sufficient_AJ0 funding_NN1 for_PRP community-level_AJ0 Party_NN1 
organizations_NN2 ._PUN 
We_PNP should_VM0 make_VVI community-level_AJ0 Party_NN1 organizations_NN2 
more_AV0 service-oriented_AJ0 ,_PUN with_PRP serving_VVG the_AT0 people_NN0 
and_CJC engaging_VVG in_PRP people-related_AJ0 work_NN1 being_VBG their_DPS 
main_AJ0 tasks_NN2 ._PUN 
We_PNP should_VM0 strengthen_VVI and_CJC improve_VVI education_NN1 and_CJC 
management_NN1 of_PRF Party_NN1 members_NN2 ,_PUN with_PRP a_AT0 focus_NN1 
on_PRP enhancing_VVG their_DPS Party_NN1 spirit_NN1 and_CJC raising_VVG 
their_DPS overall_AJ0 quality_NN1 ,_PUN improve_VVB the_AT0 permanent_AJ0 
mechanism_NN1 for_PRP encouraging_VVG them_PNP to_TO0 excel_VVI in_PRP 
their_DPS work_NN1 ,_PUN and_CJC encourage_VVI them_PNP to_TO0 be_VBI 
vanguards_NN2 and_CJC role_NN1 models_NN2 ._PUN 
We_PNP should_VM0 ensure_VVI that_DT0 Party_NN1 members_NN2 participate_VVB 
in_PRP Party_NN1 activities_NN2 regularly_AV0 ,_PUN and_CJC improve_VVB 
regular_AJ0 review_NN1 of_PRF Party_NN1 members_NN2 '_POS Party_NN1 spirit_NN1 
and_CJC democratic_AJ0 evaluation_NN1 of_PRF their_DPS performance_NN1 ._PUN 
We_PNP should_VM0 improve_VVI education_NN1 and_CJC management_NN1 of_PRF 
Party_NN1 members_NN2 among_PRP the_AT0 floating_AJ0 population_NN1 and_CJC 
provide_VVB better_AJC services_NN2 for_PRP them_PNP ._PUN 
We_PNP should_VM0 recruit_VVI better_AJC qualified_AJ0 people_NN0 into_PRP 
the_AT0 Party_NN1 ,_PUN and_CJC give_VVB high_AJ0 priority_NN1 to_PRP 
recruiting_VVG new_AJ0 members_NN2 from_PRP among_PRP young_AJ0 workers_NN2 
,_PUN farmers_NN2 and_CJC intellectuals_NN2 ._PUN 
We_PNP should_VM0 perfect_VVI the_AT0 mechanism_NN1 for_PRP recruiting_VVG 
and_CJC disqualifying_VVG Party_NN1 members_NN2 so_AV0 as_AV0 to_TO0 
improve_VVI the_AT0 composition_NN1 of_PRF Party_NN1 membership_NN1 ._PUN 
7_CRD ._PUN 
Unswervingly_AV0 combat_VVB corruption_NN1 and_CJC preserve_VVB Communists_NN2 
'_POS political_AJ0 character_NN1 of_PRF integrity_NN1 Combating_VVG 
corruption_NN1 and_CJC promoting_VVG political_AJ0 integrity_NN1 ,_PUN 
which_DTQ is_VBZ a_AT0 major_AJ0 political_AJ0 issue_NN1 of_PRF great_AJ0 
concern_NN1 to_PRP the_AT0 people_NN0 ,_PUN is_VBZ a_AT0 clear-cut_AJ0 and_CJC 
long-term_AJ0 political_AJ0 commitment_NN1 of_PRF the_AT0 Party_NN1 ._PUN 
If_CJS we_PNP fail_VVB to_TO0 handle_VVI this_DT0 issue_NN1 well_AV0 ,_PUN 
it_PNP could_VM0 prove_VVI fatal_AJ0 to_PRP the_AT0 Party_NN1 ,_PUN and_CJC 
even_AV0 cause_VVB the_AT0 collapse_NN1 of_PRF the_AT0 Party_NN1 and_CJC 
the_AT0 fall_NN1 of_PRF the_AT0 state_NN1 ._PUN 
We_PNP must_VM0 thus_AV0 make_VVI unremitting_AJ0 efforts_NN2 to_TO0 
combat_VVI corruption_NN1 ,_PUN promote_VVB integrity_NN1 and_CJC stay_VVI 
vigilant_AJ0 against_PRP degeneration_NN1 ._PUN 
We_PNP should_VM0 keep_VVI to_PRP the_AT0 Chinese-style_AJ0 path_NN1 of_PRF 
combating_VVG corruption_NN1 and_CJC promoting_VVG integrity.We_NN0 should_VM0 
persist_VVI in_PRP combating_VVG corruption_NN1 in_PRP an_AT0 integrated_AJ0 
way_NN1 ,_PUN addressing_VVG both_DT0 its_DPS symptoms_NN2 and_CJC root_NN1 
causes_NN2 ,_PUN and_CJC combining_VVG punishment_NN1 and_CJC prevention_NN1 
,_PUN with_PRP emphasis_NN1 on_PRP the_AT0 latter.We_NN0 should_VM0 
advance_VVI in_PRP an_AT0 all-around_DT0 way_NN1 the_AT0 establishment_NN1 
of_PRF a_AT0 system_NN1 of_PRF combating_VVG corruption_NN1 through_PRP 
both_AV0 punishment_NN1 and_CJC prevention_NN1 and_CJC see_VVB to_PRP it_PNP 
that_CJT officials_NN2 are_VBB honest_AJ0 ,_PUN the_AT0 government_NN1 is_VBZ 
clean_AJ0 ,_PUN and_CJC political_AJ0 integrity_NN1 is_VBZ upheld_VVN ._PUN 
We_PNP should_VM0 strengthen_VVI education_NN1 about_PRP combating_VVG 
corruption_NN1 and_CJC promoting_VVG clean_AJ0 government_NN1 and_CJC 
improve_VVB the_AT0 culture_NN1 of_PRF clean_AJ0 government_NN1 ._PUN 
Leading_AJ0 officials_NN2 at_PRP all_DT0 levels_NN2 ,_PUN especially_AV0 
high-ranking_AJ0 officials_NN2 ,_PUN must_VM0 readily_AV0 observe_VVI the_AT0 
code_NN1 of_PRF conduct_NN1 on_PRP clean_AJ0 governance_NN1 and_CJC report_VVB 
all_DT0 important_AJ0 facts_NN2 concerned.They_NN0 should_VM0 both_AV0 
exercise_VVI strict_AJ0 self-discipline_NN1 and_CJC strengthen_VVI 
education_NN1 and_CJC supervision_NN1 over_PRP their_DPS family_NN1 and_CJC 
staff_NN0 ;_PUN and_CJC they_PNP should_VM0 never_AV0 seek_VVI any_DT0 
privilege_NN1 ._PUN 
We_PNP should_VM0 ensure_VVI that_DT0 strict_AJ0 procedures_NN2 are_VBB 
followed_VVN in_PRP the_AT0 exercise_NN1 of_PRF power_NN1 ,_PUN and_CJC 
tighten_VVB oversight_NN1 over_PRP the_AT0 exercise_NN1 of_PRF power_NN1 
by_PRP leading_AJ0 officials_NN2 ,_PUN especially_AV0 principal_AJ0 
leading_AJ0 officials_NN2 ._PUN 
We_PNP should_VM0 deepen_VVI reform_NN1 of_PRF key_AJ0 areas_NN2 and_CJC 
crucial_AJ0 links_NN2 ,_PUN improve_VVB the_AT0 system_NN1 of_PRF 
anti-corruption_AJ0 laws_NN2 ,_PUN prevent_VVB and_CJC manage_VVB risks_NN2 
to_TO0 clean_VVI government_NN1 ,_PUN avoid_VVB conflict_NN1 of_PRF 
interests_NN2 ,_PUN prevent_VVB and_CJC fight_VVB corruption_NN1 more_AV0 
effectively_AV0 and_CJC in_PRP a_AT0 more_AV0 scientific_AJ0 way_NN1 ,_PUN 
and_CJC increase_VVB international_AJ0 anti-corruption_AJ0 cooperation_NN1 
._PUN 
We_PNP should_VM0 rigorously_AV0 implement_VVI the_AT0 system_NN1 of_PRF 
accountability_NN1 for_PRP improving_AJ0 Party_NN1 conduct_NN1 and_CJC 
upholding_VVG integrity_NN1 ._PUN 
We_PNP should_VM0 improve_VVI the_AT0 system_NN1 of_PRF discipline_NN1 
supervision_NN1 and_CJC inspection_NN1 ,_PUN improve_VVB the_AT0 unified_AJ0 
management_NN1 of_PRF representative_AJ0 offices_NN2 of_PRF Party_NN1 
commissions_NN2 for_PRP discipline_NN1 inspection_NN1 ,_PUN and_CJC enable_VVB 
discipline_NN1 inspectors_NN2 to_PRP better_AJC play_NN1 their_DPS role_NN1 
of_PRF supervision_NN1 ._PUN 
We_PNP must_VM0 maintain_VVI a_AT0 tough_AJ0 position_NN1 in_PRP cracking_VVG 
down_AVP on_PRP corruption_NN1 at_PRP all_DT0 times_NN2 ,_PUN conduct_VVB 
thorough_AJ0 investigations_NN2 into_PRP major_AJ0 corruption_NN1 cases_NN2 
and_CJC work_VVB hard_AV0 to_TO0 resolve_VVI problems_NN2 of_PRF 
corruption_NN1 that_CJT directly_AV0 affect_VVB the_AT0 people_NN0 ._PUN 
All_DT0 those_DT0 who_PNQ violate_VVB Party_NN1 discipline_NN1 and_CJC 
state_VVB laws_NN2 ,_PUN whoever_PNQ they_PNP are_VBB and_CJC whatever_DTQ 
power_NN1 or_CJC official_AJ0 positions_NN2 they_PNP have_VHB ,_PUN must_VM0 
be_VBI brought_VVN to_PRP justice_NN1 without_PRP mercy_NN1 ._PUN 
8_CRD ._PUN 
Strictly_AV0 enforce_VVB Party_NN1 discipline_NN1 and_CJC willingly_AV0 
uphold_VVB centralized_AJ0 leadership_NN1 of_PRF the_AT0 Party_NN1 
Centralized_AJ0 leadership_NN1 of_PRF the_AT0 Party_NN1 is_VBZ the_AT0 
source_NN1 of_PRF its_DPS strength_NN1 and_CJC a_AT0 fundamental_AJ0 
guarantee_NN1 for_PRP China_NP0 's_POS economic_AJ0 and_CJC social_AJ0 
development_NN1 ,_PUN ethnic_AJ0 unity_NN1 and_CJC progress_NN1 ,_PUN and_CJC 
enduring_AJ0 peace_NN1 and_CJC stability_NN1 ._PUN 
The_AT0 more_DT0 complexities_NN2 the_AT0 Party_NN1 faces_NN2 and_CJC the_AT0 
more_AV0 arduous_AJ0 the_AT0 tasks_NN2 it_PNP undertakes_VVZ ,_PUN the_AT0 
more_AV0 imperative_AJ0 it_PNP is_VBZ for_PRP the_AT0 Party_NN1 to_TO0 
strengthen_VVI its_DPS discipline_NN1 and_CJC uphold_VVI centralized_AJ0 
leadership_NN1 ._PUN 
Party_NN1 organizations_NN2 at_PRP all_DT0 levels_NN2 and_CJC all_DT0 
Party_NN1 members_NN2 and_CJC officials_NN2 ,_PUN especially_AV0 principal_AJ0 
leading_AJ0 officials_NN2 ,_PUN must_VM0 willingly_AV0 abide_VVI by_PRP 
the_AT0 Party_NN1 Constitution_NN1 as_PRP well_PRP as_PRP its_DPS 
organizational_AJ0 principles_NN2 and_CJC guiding_AJ0 principles_NN2 for_PRP 
its_DPS political_AJ0 activities_NN2 ;_PUN and_CJC no_PNI one_PNI is_VBZ 
allowed_VVN to_TO0 place_VVI oneself_PNX above_PRP the_AT0 Party_NN1 
organization_NN1 ._PUN 
All_DT0 Party_NN1 organizations_NN2 and_CJC members_NN2 must_VM0 
resolutely_AV0 uphold_VVI the_AT0 authority_NN1 of_PRF the_AT0 Central_AJ0 
Committee_NN1 and_CJC maintain_VVB a_AT0 high_AJ0 degree_NN1 of_PRF unity_NN1 
with_PRP it_PNP theoretically_AV0 ,_PUN politically_AV0 and_CJC in_PRP 
action.We_NN0 must_VM0 faithfully_AV0 implement_VVI the_AT0 Party_NN1 's_POS 
theories_NN2 ,_PUN line_NN1 ,_PUN principles_NN2 and_CJC policies_NN2 and_CJC 
ensure_VVB that_CJT the_AT0 decisions_NN2 of_PRF the_AT0 Central_AJ0 
Committee_NN1 are_VBB carried_VVN out_AVP effectively_AV0 ;_PUN and_CJC we_PNP 
will_VM0 never_AV0 allow_VVI anyone_PNI to_TO0 take_VVI countermeasures_NN2 
against_PRP them_PNP or_CJC disregard_VVB them_PNP ._PUN 
We_PNP will_VM0 strengthen_VVI oversight_NN1 and_CJC inspection_NN1 ,_PUN 
strictly_AV0 enforce_VVI Party_NN1 discipline_NN1 ,_PUN political_AJ0 
discipline_NN1 in_AV0 particular_AV0 ,_PUN and_CJC take_VVB stern_AJ0 
actions_NN2 against_PRP violations_NN2 of_PRF Party_NN1 discipline.We_NN0 
must_VM0 ensure_VVI that_CJT all_DT0 are_VBB equal_AJ0 before_PRP 
discipline_NN1 ,_PUN that_CJT nobody_PNI has_VHZ the_AT0 privilege_NN1 of_PRF 
not_XX0 observing_VVG it_PNP and_CJC that_CJT no_AT0 exception_NN1 should_VM0 
be_VBI made_VVN in_PRP its_DPS enforcement.This_NN0 will_VM0 enable_VVI 
the_AT0 whole_AJ0 Party_NN1 from_PRP leadership_NN1 to_PRP the_AT0 ranks_NN2 
to_TO0 advance_VVI in_PRP unison_NN1 as_PRP a_AT0 great_AJ0 force_NN1 ._PUN 
Comrades_NN2 ,_PUN we_PNP are_VBB striving_VVG for_PRP the_AT0 great_AJ0 
renewal_NN1 of_PRF the_AT0 Chinese_AJ0 nation_NN1 along_PRP the_AT0 path_NN1 
of_PRF socialism_NN1 with_PRP Chinese_AJ0 characteristics_NN2 -_PUN this_DT0 
is_VBZ what_DTQ countless_AJ0 patriots_NN2 and_CJC revolutionary_AJ0 
martyrs_NN2 yearned_VVN for_PRP ._PUN 
Through_PRP protracted_AJ0 and_CJC arduous_AJ0 struggle_NN1 ,_PUN our_DPS 
Party_NN1 has_VHZ ,_PUN relying_VVG closely_AV0 on_PRP the_AT0 people_NN0 
and_CJC making_VVG the_AT0 utmost_AJ0 sacrifice_NN1 ,_PUN made_VVD epic_AJ0 
accomplishments.Our_NN0 Party_NN1 brought_VVD an_AT0 end_NN1 to_PRP ,_PUN 
once_AV0 and_AV0 for_AV0 all_AV0 ,_PUN the_AT0 misery_NN1 of_PRF old_AJ0 
China_NP0 ,_PUN a_AT0 poor_AJ0 and_CJC weak_AJ0 country_NN1 that_CJT had_VHD 
suffered_VVN from_PRP both_DT0 domestic_AJ0 turmoil_NN1 and_CJC foreign_AJ0 
aggression_NN1 in_PRP modern_AJ0 times_NN2 ,_PUN and_CJC launched_VVD the_AT0 
Chinese_AJ0 nation_NN1 's_POS irreversible_AJ0 historic_AJ0 march_NN1 to_PRP 
development_NN1 and_CJC great_AJ0 renewal.It_NN0 has_VHZ thus_AV0 enabled_VVN 
the_AT0 Chinese_AJ0 nation_NN1 ,_PUN which_DTQ has_VHZ a_AT0 civilization_NN1 
of_PRF over_AV0 5,000_CRD years_NN2 ,_PUN to_TO0 stand_VVI rock-firm_NN1 
with_PRP a_AT0 completely_AV0 new_AJ0 image_NN1 in_PRP the_AT0 family_NN1 
of_PRF nations_NN2 ._PUN 
Shouldering_VVG heavier_AJC responsibilities_NN2 and_CJC tasks_NN2 on_PRP 
our_DPS new_AJ0 journey_NN1 forward_AV0 ,_PUN we_PNP must_VM0 become_VVI 
firmer_AJC in_PRP our_DPS conviction_NN1 and_CJC make_VVI more_AV0 
determined_AJ0 efforts_NN2 to_TO0 accomplish_VVI the_AT0 three_CRD 
historic_AJ0 tasks_NN2 of_PRF advancing_AJ0 modernization_NN1 ,_PUN 
reunifying_VVG the_AT0 country_NN1 ,_PUN and_CJC upholding_VVG world_NN1 
peace_NN1 and_CJC promoting_VVG common_AJ0 development_NN1 ._PUN 
To_TO0 live_VVI up_PRP to_PRP the_AT0 people_NN0 's_POS trust_NN1 in_PRP 
and_CJC expectation_NN1 of_PRF us_PNP and_CJC stand_VVB new_AJ0 tests_NN2 
under_PRP new_AJ0 historical_AJ0 conditions_NN2 ,_PUN the_AT0 whole_AJ0 
Party_NN1 must_VM0 be_VBI keenly_AV0 aware_AJ0 of_PRF potential_AJ0 
dangers_NN2 ,_PUN be_VBI modest_AJ0 and_CJC prudent_AJ0 ,_PUN guard_VVB 
against_PRP arrogance_NN1 and_CJC impetuosity_NN1 ,_PUN and_CJC remain_VVB 
clear-headed.We_NN0 must_VM0 be_VBI innovative_AJ0 in_PRP our_DPS thinking_NN1 
,_PUN uphold_VVB truth_NN1 and_CJC correct_AJ0 mistakes_NN2 ,_PUN and_CJC 
always_AV0 maintain_VVB energy_NN1 and_CJC drive.We_NN0 must_VM0 uphold_VVI 
the_AT0 fundamental_AJ0 purpose_NN1 of_PRF the_AT0 Party_NN1 ,_PUN trust_NN1 
and_CJC rely_VVB on_PRP the_AT0 people_NN0 ,_PUN and_CJC always_AV0 put_VVB 
them_PNP above_PRP everything_PNI else.We_NN0 must_VM0 heighten_VVI our_DPS 
sense_NN1 of_PRF mission_NN1 ,_PUN be_VBI realistic_AJ0 and_CJC pragmatic_AJ0 
,_PUN defy_VVB difficulties_NN2 and_CJC work_VVB hard_AV0 ,_PUN and_CJC 
preserve_VVB the_AT0 political_AJ0 integrity_NN1 of_PRF Communists_NN2 ._PUN 
The_AT0 cause_NN1 of_PRF socialism_NN1 with_PRP Chinese_AJ0 
characteristics_NN2 holds_VVZ great_AJ0 promise_NN1 for_PRP the_AT0 future_NN1 
,_PUN and_CJC its_DPS success_NN1 hinges_VVZ on_PRP continuous_AJ0 hard_AJ0 
work_NN1 of_PRF generations_NN2 of_PRF young_AJ0 people_NN0 with_PRP 
aspirations_NN2 ._PUN 
The_AT0 whole_AJ0 Party_NN1 should_VM0 care_VVI about_PRP young_AJ0 people_NN0 
,_PUN learn_VVB about_PRP what_DTQ they_PNP have_VHB in_PRP mind_NN1 ,_PUN 
encourage_VVB their_DPS growth_NN1 and_CJC support_VVB them_PNP in_PRP 
pursuing_VVG careers_NN2 in_PRP an_AT0 entrepreneurial_AJ0 spirit_NN1 ._PUN 
Young_AJ0 people_NN0 should_VM0 respond_VVI to_PRP the_AT0 Party_NN1 's_POS 
call_NN1 ,_PUN foster_VVB a_AT0 correct_AJ0 worldview_NN1 ,_PUN outlook_NN1 
on_PRP life_NN1 and_CJC sense_NN1 of_PRF values_NN2 and_CJC always_AV0 
cherish_VVB deep_AV0 love_VVB for_PRP our_DPS great_AJ0 country_NN1 ,_PUN 
our_DPS great_AJ0 people_NN0 and_CJC our_DPS great_AJ0 nation.Let_NN0 
their_DPS youthful_AJ0 vigor_NN1 shine_NN1 with_PRP radiance_NN1 as_CJS 
they_PNP endeavor_VVB to_TO0 advance_VVI the_AT0 great_AJ0 cause_NN1 of_PRF 
socialism_NN1 with_PRP Chinese_AJ0 characteristics_NN2 ._PUN 
The_AT0 success_NN1 of_PRF the_AT0 cause_NN1 of_PRF socialism_NN1 with_PRP 
Chinese_AJ0 characteristics_NN2 can_VM0 not_XX0 be_VBI achieved_VVN 
without_PRP the_AT0 concerted_AJ0 efforts_NN2 of_PRF all_DT0 the_AT0 sons_NN2 
and_CJC daughters_NN2 of_PRF the_AT0 Chinese_AJ0 nation_NN1 ._PUN 
Our_DPS common_AJ0 cause_NN1 depends_VVZ on_PRP unity_NN1 ,_PUN and_CJC 
our_DPS strength_NN1 lies_VVZ in_PRP unity_NN1 ._PUN 
All_DT0 Party_NN1 members_NN2 should_VM0 improve_VVI their_DPS Party_NN1 
spirit_NN1 so_AV0 as_AV0 to_TO0 ensure_VVI unity_NN1 ,_PUN promote_VVB 
unity_NN1 through_PRP pursuing_VVG our_DPS common_AJ0 cause_NN1 ,_PUN 
willingly_AV0 uphold_VVB the_AT0 unity_NN1 of_PRF the_AT0 whole_AJ0 Party_NN1 
,_PUN strengthen_VVB the_AT0 unity_NN1 of_PRF the_AT0 people_NN0 of_PRF 
all_DT0 ethnic_AJ0 groups_NN2 in_PRP China_NP0 and_CJC the_AT0 unity_NN1 
of_PRF all_DT0 the_AT0 sons_NN2 and_CJC daughters_NN2 of_PRF the_AT0 
Chinese_AJ0 nation_NN1 ,_PUN both_AV0 here_AV0 in_PRP the_AT0 country_NN1 
and_CJC overseas_AV0 ,_PUN and_CJC promote_VVB the_AT0 great_AJ0 unity_NN1 
of_PRF the_AT0 Chinese_AJ0 people_NN0 with_PRP the_AT0 peoples_NN2 of_PRF 
other_AJ0 countries_NN2 ._PUN 
Let_VVB us_PNP hold_VVI high_AV0 the_AT0 great_AJ0 banner_NN1 of_PRF 
socialism_NN1 with_PRP Chinese_AJ0 characteristics_NN2 ,_PUN rally_VVB 
more_AV0 closely_AV0 around_PRP the_AT0 Party_NN1 Central_AJ0 Committee_NN1 
,_PUN strive_VVB to_TO0 complete_VVI the_AT0 building_NN1 of_PRF a_AT0 
moderately_AV0 prosperous_AJ0 society_NN1 in_PRP all_DT0 respects_NN2 ,_PUN 
continue_VVB to_TO0 win_VVI new_AJ0 victories_NN2 for_PRP socialism_NN1 
with_PRP Chinese_AJ0 characteristics_NN2 ,_PUN and_CJC make_VVB joint_AJ0 
efforts_NN2 to_TO0 create_VVI an_AT0 even_AV0 brighter_AJC future_NN1 for_PRP 
the_AT0 Chinese_AJ0 people_NN0 and_CJC nation_NN1 ._PUN 
