# Supplementary material for: Unraveling image construction by modality: Corpus-based diachronic insights into the reports to the Party Congress of China
Source: PLoS One. 2025 Mar 5;20(3):e0316017. doi: 10.1371/journal.pone.0316017 (PMC11882057; doi:10.1371/journal.pone.0316017)
Supplement: S1 File — (ZIP) [file pone.0316017.s001.zip › S1_Fig.zip/Corpus/Annotations/The RNCs Annotations/19.EN_2017.txt]

Secure_VVB a_AT0 Decisive_AJ0 Victory_NN1 in_PRP Building_VVG a_AT0 
Moderately_AV0 Prosperous_AJ0 Society_NN1 in_PRP All_DT0 Respects_NN2 and_CJC 
Strive_VVB for_PRP the_AT0 Great_AJ0 Success_NN1 of_PRF Socialism_NN1 with_PRP 
Chinese_AJ0 Characteristics_NN2 for_PRP a_AT0 New_AJ0 Era_NN1 Delivered_VVN 
at_PRP the_AT0 19th_ORD National_AJ0 Congress_NN1 of_PRF the_AT0 Communist_AJ0 
Party_NN1 of_PRF China_NP0 October_NP0 18,2017_CRD Xi_NN1 Jinping_VVG 
Comrades_NN2 ,_PUN On_PRP behalf_PRP of_PRP the_AT0 18th_ORD Central_AJ0 
Committee_NN1 of_PRF the_AT0 Communist_AJ0 Party_NN1 of_PRF China_NP0 ,_PUN 
I_PNP will_VM0 now_AV0 deliver_VVI a_AT0 report_NN1 to_PRP the_AT0 19th_ORD 
National_AJ0 Congress_NN1 ._PUN 
The_AT0 19th_ORD National_AJ0 Congress_NN1 of_PRF the_AT0 Communist_AJ0 
Party_NN1 of_PRF China_NP0 is_VBZ a_AT0 meeting_NN1 of_PRF great_AJ0 
importance_NN1 taking_VVG place_NN1 during_PRP the_AT0 decisive_AJ0 stage_NN1 
in_PRP building_VVG a_AT0 moderately_AV0 prosperous_AJ0 society_NN1 in_PRP 
all_DT0 respects_NN2 and_CJC at_PRP a_AT0 critical_AJ0 moment_NN1 as_CJS 
socialism_NN1 with_PRP Chinese_AJ0 characteristics_NN2 has_VHZ entered_VVN 
a_AT0 new_AJ0 era_NN1 ._PUN 
The_AT0 theme_NN1 of_PRF the_AT0 Congress_NN1 is_VBZ :_PUN Remain_VVB true_AJ0 
to_PRP our_DPS original_AJ0 aspiration_NN1 and_CJC keep_VVB our_DPS 
mission_NN1 firmly_AV0 in_PRP mind_NN1 ,_PUN hold_VVB high_AV0 the_AT0 
banner_NN1 of_PRF socialism_NN1 with_PRP Chinese_AJ0 characteristics_NN2 ,_PUN 
secure_VVB a_AT0 decisive_AJ0 victory_NN1 in_PRP building_VVG a_AT0 
moderately_AV0 prosperous_AJ0 society_NN1 in_PRP all_DT0 respects_NN2 ,_PUN 
strive_VVB for_PRP the_AT0 great_AJ0 success_NN1 of_PRF socialism_NN1 with_PRP 
Chinese_AJ0 characteristics_NN2 for_PRP a_AT0 new_AJ0 era_NN1 ,_PUN and_CJC 
work_VVB tirelessly_AV0 to_TO0 realize_VVI the_AT0 Chinese_AJ0 Dream_NN1 
of_PRF national_AJ0 rejuvenation_NN1 ._PUN 
Never_AV0 forget_VVB why_AVQ you_PNP started_VVD ,_PUN and_CJC you_PNP can_VM0 
accomplish_VVI your_DPS mission_NN1 ._PUN 
The_AT0 original_AJ0 aspiration_NN1 and_CJC the_AT0 mission_NN1 of_PRF 
Chinese_AJ0 Communists_NN2 is_VBZ to_TO0 seek_VVI happiness_NN1 for_PRP 
the_AT0 Chinese_AJ0 people_NN0 and_CJC rejuvenation_NN1 for_PRP the_AT0 
Chinese_AJ0 nation_NN1 ._PUN 
This_DT0 original_AJ0 aspiration_NN1 ,_PUN this_DT0 mission_NN1 ,_PUN is_VBZ 
what_DTQ inspires_VVZ Chinese_AJ0 Communists_NN2 to_TO0 advance_VVI ._PUN 
In_PRP our_DPS Party_NN1 ,_PUN each_DT0 and_CJC every_AT0 one_CRD of_PRF 
us_PNP must_VM0 always_AV0 breathe_VVI the_AT0 same_DT0 breath_NN1 as_CJS 
the_AT0 people_NN0 ,_PUN share_VVB the_AT0 same_DT0 future_NN1 ,_PUN and_CJC 
stay_VVB truly_AV0 connected_VVN to_PRP them.The_NN0 aspirations_NN2 of_PRF 
the_AT0 people_NN0 to_TO0 live_VVI a_AT0 better_AJC life_NN1 must_VM0 
always_AV0 be_VBI the_AT0 focus_NN1 of_PRF our_DPS efforts.We_NN0 must_VM0 
keep_VVI on_AVP striving_VVG with_PRP endless_AJ0 energy_NN1 toward_PRP 
the_AT0 great_AJ0 goal_NN1 of_PRF national_AJ0 rejuvenation_NN1 ._PUN 
Both_DT0 China_NP0 and_CJC the_AT0 world_NN1 are_VBB in_PRP the_AT0 midst_NN1 
of_PRF profound_AJ0 and_CJC complex_AJ0 changes.China_NN0 is_VBZ still_AV0 
in_PRP an_AT0 important_AJ0 period_NN1 of_PRF strategic_AJ0 opportunity_NN1 
for_PRP development_NN1 ;_PUN the_AT0 prospects_NN2 are_VBB bright_AJ0 but_CJC 
the_AT0 challenges_NN2 are_VBB severe_AJ0 ._PUN 
All_DT0 comrades_NN2 must_VM0 aim_VVI high_AJ0 and_CJC look_VVI far_AV0 ,_PUN 
be_VBI alert_AJ0 to_PRP dangers_NN2 even_AV0 in_PRP times_NN2 of_PRF calm_NN1 
,_PUN have_VHB the_AT0 courage_NN1 to_TO0 pursue_VVI reform_NN1 and_CJC 
break_VVI new_AJ0 ground_NN1 ,_PUN and_CJC never_AV0 become_VVB hardened_AJ0 
to_TO0 change_VVI or_CJC inactive.We_NN0 will_VM0 unite_VVI the_AT0 
Chinese_AJ0 people_NN0 of_PRF all_DT0 ethnic_AJ0 groups_NN2 and_CJC lead_VVB 
them_PNP to_PRP a_AT0 decisive_AJ0 victory_NN1 in_PRP building_VVG a_AT0 
moderately_AV0 prosperous_AJ0 society_NN1 in_PRP all_DT0 respects_NN2 and_CJC 
in_PRP the_AT0 drive_NN1 to_TO0 secure_VVI the_AT0 success_NN1 of_PRF 
socialism_NN1 with_PRP Chinese_AJ0 characteristics_NN2 for_PRP a_AT0 new_AJ0 
era_NN1 ._PUN 
I._NP0 The_AT0 Past_AJ0 Five_CRD Years_NN2 :_PUN Our_DPS Work_NN1 and_CJC 
Historic_AJ0 Change_NN1 The_AT0 five_CRD years_NN2 since_CJS the_AT0 18th_ORD 
National_AJ0 Congress_NN1 have_VHB been_VBN a_AT0 truly_AV0 remarkable_AJ0 
five_CRD years_NN2 in_PRP the_AT0 course_NN1 of_PRF the_AT0 development_NN1 
of_PRF the_AT0 Party_NN1 and_CJC the_AT0 country_NN1 ._PUN 
Outside_PRP China_NP0 ,_PUN we_PNP have_VHB been_VBN confronted_VVN with_PRP 
sluggish_AJ0 global_AJ0 economic_AJ0 recovery_NN1 ,_PUN frequent_AJ0 
outbreaks_NN2 of_PRF regional_AJ0 conflicts_NN2 and_CJC disturbances_NN2 ,_PUN 
and_CJC intensifying_VVG global_AJ0 issues.At_NN0 home_AV0 ,_PUN we_PNP 
have_VHB encountered_VVN profound_AJ0 changes_NN2 as_CJS China_NP0 has_VHZ 
entered_VVN a_AT0 new_AJ0 normal_AJ0 in_PRP economic_AJ0 development.We_NN0 
have_VHB upheld_VVN the_AT0 underlying_AJ0 principle_NN1 of_PRF pursuing_VVG 
progress_NN1 while_CJS ensuring_VVG stability_NN1 ,_PUN risen_VVN to_PRP 
challenges_NN2 ,_PUN pioneered_VVN and_CJC pushed_VVN ahead_AV0 ,_PUN and_CJC 
made_VVD historic_AJ0 achievements_NN2 in_PRP reform_NN1 ,_PUN opening-up_NN1 
,_PUN and_CJC socialist_AJ0 modernization_NN1 ._PUN 
To_TO0 put_VVI the_AT0 guiding_AJ0 principles_NN2 from_PRP our_DPS 18th_ORD 
National_AJ0 Congress_NN1 into_PRP action_NN1 ,_PUN the_AT0 Party_NN1 
Central_AJ0 Committee_NN1 has_VHZ held_VVN seven_CRD plenary_AJ0 
sessions.There_NN0 ,_PUN decisions_NN2 and_CJC plans_NN2 were_VBD made_VVN 
on_PRP issues_NN2 of_PRF major_AJ0 importance_NN1 ,_PUN from_PRP reforming_VVG 
the_AT0 institutions_NN2 and_CJC transforming_VVG the_AT0 functions_NN2 of_PRF 
government_NN1 to_PRP deepening_AJ0 reform_NN1 in_PRP all_DT0 areas_NN2 ,_PUN 
advancing_AJ0 law-based_AJ0 governance_NN1 ,_PUN formulating_VVG the_AT0 
13th_ORD Five-Year_AJ0 Plan_NN1 ,_PUN and_CJC seeing_VVG governance_NN1 
over_PRP the_AT0 Party_NN1 is_VBZ exercised_VVN fully_AV0 and_CJC with_PRP 
rigor_NN1 ._PUN 
In_PRP the_AT0 past_AJ0 five_CRD years_NN2 ,_PUN we_PNP have_VHB 
implemented_VVN the_AT0 five-sphere_AJ0 integrated_AJ0 plan_NN1 and_CJC 
the_AT0 four-pronged_AJ0 comprehensive_AJ0 strategy_NN1 ,_PUN fulfilled_VVD 
the_AT0 goals_NN2 of_PRF the_AT0 12th_ORD Five-Year_AJ0 Plan_NN1 ,_PUN and_CJC 
made_VVD smooth_AJ0 progress_NN1 in_PRP implementing_VVG the_AT0 13th_ORD 
Five-Year_AJ0 Plan.On_NP0 all_DT0 fronts_NN2 new_AJ0 advances_NN2 have_VHB 
been_VBN made_VVN for_PRP the_AT0 cause_NN1 of_PRF the_AT0 Party_NN1 and_CJC 
the_AT0 country_NN1 ._PUN 
We_PNP have_VHB made_VVN major_AJ0 achievements_NN2 in_PRP economic_AJ0 
development_NN1 ._PUN 
We_PNP have_VHB remained_VVN committed_VVN to_PRP the_AT0 new_AJ0 
development_NN1 philosophy_NN1 ,_PUN adopted_VVD the_AT0 right_AJ0 
approach_NN1 to_PRP development_NN1 ,_PUN and_CJC endeavored_VVD to_TO0 
transform_VVI the_AT0 growth_NN1 model.The_NN0 result_NN1 has_VHZ been_VBN 
a_AT0 constant_AJ0 improvement_NN1 in_PRP the_AT0 quality_NN1 and_CJC 
effect_NN1 of_PRF development_NN1 ._PUN 
The_AT0 economy_NN1 has_VHZ maintained_VVN a_AT0 medium-high_AJ0 growth_NN1 
rate_NN1 ,_PUN making_VVG China_NP0 a_AT0 leader_NN1 among_PRP the_AT0 
major_AJ0 economies.With_NN0 the_AT0 gross_AJ0 domestic_AJ0 product_NN1 
rising_VVG from_PRP 54_CRD trillion_CRD to_PRP 80_CRD trillion_CRD yuan_NN0 
,_PUN China_NP0 has_VHZ maintained_VVN its_DPS position_NN1 as_PRP the_AT0 
worlds_NN2 second_ORD largest_AJS economy_NN1 and_CJC contributed_VVD more_DT0 
than_CJS 30_CRD percent_NN0 of_PRF global_AJ0 economic_AJ0 growth_NN1 ._PUN 
Supply-side_AJ0 structural_AJ0 reform_NN1 has_VHZ made_VVN further_AV0 
headway_NN1 ,_PUN bringing_VVG a_AT0 steady_AJ0 improvement_NN1 in_PRP the_AT0 
economic_AJ0 structure.Emerging_NN0 industries_NN2 like_PRP the_AT0 
digital_AJ0 economy_NN1 are_VBB thriving_VVG ;_PUN the_AT0 construction_NN1 
of_PRF high-speed_AJ0 railways_NN2 ,_PUN highways_NN2 ,_PUN bridges_NN2 ,_PUN 
ports_NN2 ,_PUN airports_NN2 ,_PUN and_CJC other_AJ0 types_NN2 of_PRF 
infrastructure_NN1 has_VHZ picked_VVN up_AVP pace_NN1 ._PUN 
Agricultural_AJ0 modernization_NN1 has_VHZ steadily_AV0 advanced_VVN ,_PUN 
with_PRP annual_AJ0 grain_NN1 production_NN1 reaching_VVG 600_CRD million_CRD 
metric_AJ0 tons_NN2 ._PUN 
The_AT0 level_NN1 of_PRF urbanization_NN1 has_VHZ risen_VVN by_PRP an_AT0 
annual_AJ0 average_NN1 of_PRF 1.2_CRD percentage_NN1 points_NN2 ,_PUN and_CJC 
more_DT0 than_CJS 80_CRD million_CRD people_NN0 who_PNQ have_VHB moved_VVN 
from_PRP rural_AJ0 to_PRP urban_AJ0 areas_NN2 have_VHB gained_VVN 
permanent_AJ0 urban_AJ0 residency_NN1 ._PUN 
Regional_AJ0 development_NN1 has_VHZ become_VVN more_AV0 balanced_VVN ;_PUN 
the_AT0 Belt_NN1 and_CJC Road_NN1 Initiative_NN1 ,_PUN the_AT0 coordinated_AJ0 
development_NN1 of_PRF the_AT0 Beijing-Tianjin-Hebei_NP0 region_NN1 ,_PUN 
and_CJC the_AT0 development_NN1 of_PRF the_AT0 Yangtze_NN1 Economic_AJ0 
Belt_NN1 have_VHB all_AV0 made_VVN notable_AJ0 progress_NN1 ._PUN 
Through_PRP devoting_VVG great_AJ0 energy_NN1 to_PRP implementing_VVG the_AT0 
innovation-driven_AJ0 development_NN1 strategy_NN1 ,_PUN we_PNP have_VHB 
seen_VVN much_AV0 accomplished_VVN toward_PRP making_VVG China_NP0 a_AT0 
country_NN1 of_PRF innovators_NN2 ,_PUN with_PRP major_AJ0 advances_NN2 
made_VVN in_PRP science_NN1 and_CJC technology_NN1 ,_PUN including_PRP the_AT0 
successful_AJ0 launch_NN1 of_PRF Tiangong-2_CRD space_NN1 lab_NN1 ,_PUN 
the_AT0 commissioning_NN1 of_PRF the_AT0 deep-sea_AJ0 manned_AJ0 
submersible_AJ0 Jiaolong_NN1 and_CJC of_PRF the_AT0 five-hundred-meter_AJ0 
aperture_NN1 spherical_AJ0 telescope_NN1 (_PUL FAST_AV0 )_PUR Tianyan_NP0 
,_PUN the_AT0 launch_NN1 of_PRF the_AT0 dark_AJ0 matter_NN1 probe_NN1 
satellite_NN1 Wukong_NN1 and_CJC the_AT0 quantum_NN1 science_NN1 satellite_NN1 
Mozi_NN1 ,_PUN and_CJC the_AT0 test_NN1 flight_NN1 of_PRF the_AT0 airliner_NN1 
C919_UNC ._PUN 
Construction_NN1 on_PRP islands_NN2 and_CJC reefs_NN2 in_PRP the_AT0 South_NN1 
China_NP0 Sea_NP0 has_VHZ seen_VVN steady_AJ0 progress_NN1 ._PUN 
The_AT0 new_AJ0 institutions_NN2 of_PRF the_AT0 open_AJ0 economy_NN1 have_VHB 
been_VBN steadily_AV0 improved.China_NN0 now_AV0 leads_VVZ the_AT0 world_NN1 
in_PRP trade_NN1 ,_PUN outbound_VVB investment_NN1 ,_PUN and_CJC foreign_AJ0 
exchange_NN1 reserves_NN2 ._PUN 
We_PNP have_VHB made_VVN major_AJ0 breakthroughs_NN2 in_PRP deepening_AJ0 
reform_NN1 ._PUN 
We_PNP have_VHB taken_VVN comprehensive_AJ0 steps_NN2 to_TO0 deepen_VVI 
reform_NN1 swiftly_AV0 but_CJC steadily_AV0 ,_PUN and_CJC worked_VVD with_PRP 
resolve_NN1 to_TO0 remove_VVI institutional_AJ0 barriers_NN2 in_PRP all_DT0 
areas_NN2 ._PUN 
We_PNP have_VHB taken_VVN moves_NN2 across_PRP the_AT0 board_NN1 ,_PUN 
achieved_VVN breakthroughs_NN2 in_PRP many_DT0 areas_NN2 ,_PUN and_CJC 
made_VVD further_AJC progress_NN1 in_PRP reform.We_NN0 have_VHB pursued_VVN 
reform_NN1 in_PRP a_AT0 more_AV0 systematic_AJ0 ,_PUN holistic_AJ0 ,_PUN 
and_CJC coordinated_AJ0 way_NN1 ,_PUN increasing_VVG its_DPS coverage_NN1 
and_CJC depth.Thanks_NN0 to_PRP the_AT0 launch_NN1 of_PRF over_AV0 1,500_CRD 
reform_NN1 measures_NN2 ,_PUN breakthroughs_NN2 have_VHB been_VBN made_VVN 
in_PRP key_AJ0 areas_NN2 ,_PUN and_CJC general_AJ0 frameworks_NN2 for_PRP 
reform_NN1 have_VHB been_VBN established_VVN in_PRP major_AJ0 fields_NN2 ._PUN 
The_AT0 system_NN1 of_PRF socialism_NN1 with_PRP Chinese_AJ0 
characteristics_NN2 has_VHZ been_VBN further_AV0 improved_VVN ,_PUN with_PRP 
notable_AJ0 progress_NN1 made_VVN in_PRP modernizing_AJ0 Chinas_NP0 system_NN1 
and_CJC capacity_NN1 for_PRP governance.Throughout_NN0 society_NN1 ,_PUN 
development_NN1 is_VBZ full_AJ0 of_PRF vitality_NN1 and_CJC is_VBZ driven_VVN 
by_PRP greater_AJC creativity_NN1 ._PUN 
We_PNP have_VHB taken_VVN major_AJ0 steps_NN2 in_PRP developing_AJ0 
democracy_NN1 and_CJC the_AT0 rule_NN1 of_PRF law_NN1 ._PUN 
We_PNP have_VHB actively_AV0 developed_VVN socialist_AJ0 democracy_NN1 and_CJC 
advanced_AJ0 law-based_NN1 governance.We_NN0 have_VHB stepped_VVN up_AVP 
institution_NN1 building_NN1 across_PRP the_AT0 board_NN1 to_TO0 make_VVI 
integrated_AJ0 advances_NN2 in_PRP Party_NN1 leadership_NN1 ,_PUN the_AT0 
running_NN1 of_PRF the_AT0 country_NN1 by_PRP the_AT0 people_NN0 ,_PUN and_CJC 
law-based_AJ0 governance_NN1 ;_PUN and_CJC we_PNP have_VHB continuously_AV0 
improved_VVN the_AT0 institutions_NN2 and_CJC mechanisms_NN2 by_PRP which_DTQ 
the_AT0 Party_NN1 exercises_VVZ leadership.Steady_NN0 progress_NN1 has_VHZ 
been_VBN made_VVN in_PRP enhancing_VVG socialist_AJ0 democracy_NN1 ;_PUN 
intraparty_AJ0 democracy_NN1 has_VHZ been_VBN expanded_VVN ,_PUN and_CJC 
socialist_AJ0 consultative_AJ0 democracy_NN1 is_VBZ flourishing.The_NN0 
patriotic_AJ0 united_AJ0 front_NN1 has_VHZ been_VBN consolidated_VVN and_CJC 
developed_VVN ,_PUN and_CJC new_AJ0 approaches_NN2 have_VHB been_VBN 
adopted_VVN for_PRP work_NN1 related_VVN to_PRP ethnic_AJ0 and_CJC 
religious_AJ0 affairs_NN2 ._PUN 
Further_AJC progress_NN1 has_VHZ been_VBN made_VVN in_PRP ensuring_VVG our_DPS 
legislation_NN1 is_VBZ sound_NN1 ,_PUN law_NN1 enforcement_NN1 is_VBZ 
strict_AJ0 ,_PUN the_AT0 administration_NN1 of_PRF justice_NN1 is_VBZ 
impartial_AJ0 ,_PUN and_CJC the_AT0 law_NN1 is_VBZ observed_VVN by_PRP 
everyone.Our_NN0 efforts_NN2 to_TO0 build_VVI a_AT0 country_NN1 ,_PUN 
government_NN1 ,_PUN and_CJC society_NN1 based_VVN on_PRP the_AT0 rule_NN1 
of_PRF law_NN1 have_VHB been_VBN mutually_AV0 reinforcing_VVG ;_PUN the_AT0 
system_NN1 of_PRF distinctively_AV0 Chinese_AJ0 socialist_AJ0 rule_NN1 of_PRF 
law_NN1 has_VHZ been_VBN steadily_AV0 improved_VVN ;_PUN and_CJC public_AJ0 
awareness_NN1 of_PRF the_AT0 rule_NN1 of_PRF law_NN1 has_VHZ risen_VVN 
markedly_AV0 ._PUN 
Good_AJ0 progress_NN1 has_VHZ been_VBN made_VVN in_PRP piloting_VVG the_AT0 
reform_NN1 of_PRF the_AT0 national_AJ0 supervision_NN1 system_NN1 ,_PUN 
and_CJC effective_AJ0 measures_NN2 have_VHB been_VBN taken_VVN to_TO0 
reform_VVI the_AT0 system_NN1 of_PRF government_NN1 administration_NN1 and_CJC 
the_AT0 judicial_AJ0 system_NN1 ,_PUN and_CJC to_TO0 develop_VVI systems_NN2 
to_TO0 apply_VVI checks_NN2 and_CJC oversight_VVI over_AVP the_AT0 
exercise_NN1 of_PRF power_NN1 ._PUN 
We_PNP have_VHB made_VVN significant_AJ0 advances_NN2 on_PRP the_AT0 
theoretical_AJ0 and_CJC cultural_AJ0 fronts_NN2 ._PUN 
We_PNP have_VHB strengthened_VVN Party_NN1 leadership_NN1 over_PRP 
ideological_AJ0 work_NN1 and_CJC explored_VVD new_AJ0 ground_NN1 in_PRP 
advancing_AJ0 Party_NN1 related_VVD theories.The_NN0 importance_NN1 of_PRF 
Marxism_NN1 as_PRP a_AT0 guiding_AJ0 ideology_NN1 is_VBZ better_AJC 
appreciated.Socialism_NN0 with_PRP Chinese_AJ0 characteristics_NN2 and_CJC 
the_AT0 Chinese_AJ0 Dream_NN1 have_VHB been_VBN embraced_VVN by_PRP our_DPS 
people.Core_NN0 socialist_AJ0 values_NN2 and_CJC fine_AJ0 traditional_AJ0 
Chinese_AJ0 culture_NN1 are_VBB alive_AJ0 in_PRP the_AT0 peoples_NN2 
hearts.Initiatives_NN0 to_TO0 improve_VVI public_AJ0 etiquette_NN1 and_CJC 
ethical_AJ0 standards_NN2 have_VHB proved_VVN successful_AJ0 ._PUN 
Public_AJ0 cultural_AJ0 services_NN2 have_VHB been_VBN improved_VVN ;_PUN 
art_NN1 and_CJC literature_NN1 are_VBB thriving_VVG ,_PUN and_CJC cultural_AJ0 
programs_NN2 and_CJC industries_NN2 are_VBB going_VVG strong.The_NN0 
development_NN1 ,_PUN administration_NN1 ,_PUN and_CJC functioning_NN1 of_PRF 
internet_NN1 services_NN2 have_VHB been_VBN enhanced.Fitness-for-All_DT0 
programs_NN2 and_CJC competitive_AJ0 sports_NN2 have_VHB seen_VVN 
extensive_AJ0 development_NN1 ._PUN 
Our_DPS countrys_NN2 underlying_VVG values_NN2 hold_VVB greater_AJC appeal_NN1 
than_CJS ever_AV0 before_AV0 ,_PUN and_CJC the_AT0 wave_NN1 of_PRF 
positive_AJ0 energy_NN1 felt_VVD throughout_PRP society_NN1 is_VBZ 
building.We_NN0 ,_PUN the_AT0 Chinese_AJ0 people_NN0 ,_PUN have_VHB 
greater_AJC confidence_NN1 in_PRP our_DPS own_DT0 culture.Chinas_NN0 
cultural_AJ0 soft_AJ0 power_NN1 and_CJC the_AT0 international_AJ0 
influence_NN1 of_PRF Chinese_AJ0 culture_NN1 have_VHB increased_VVN 
significantly.There_NN0 is_VBZ greater_AJC unity_NN1 in_PRP thinking_VVG 
both_AV0 within_PRP the_AT0 Party_NN1 and_CJC throughout_PRP society_NN1 ._PUN 
We_PNP have_VHB steadily_AV0 improved_VVN living_NN1 standards_NN2 ._PUN 
Our_DPS vision_NN1 of_PRF making_VVG development_NN1 people-centered_NN1 
has_VHZ been_VBN acted_VVN on_AVP ,_PUN a_AT0 whole_AJ0 raft_NN1 of_PRF 
initiatives_NN2 to_TO0 benefit_VVI the_AT0 people_NN0 has_VHZ seen_VVN 
implementation_NN1 ,_PUN and_CJC the_AT0 peoples_NN2 sense_NN1 of_PRF 
fulfillment_NN1 has_VHZ grown_VVN stronger_AJC ._PUN 
Decisive_AJ0 progress_NN1 has_VHZ been_VBN made_VVN in_PRP the_AT0 fight_NN1 
against_PRP poverty_NN1 :_PUN more_DT0 than_CJS 60_CRD million_CRD people_NN0 
have_VHB been_VBN lifted_VVN out_PRP of_PRP poverty_NN1 ,_PUN and_CJC the_AT0 
poverty_NN1 headcount_NN1 ratio_NN1 has_VHZ dropped_VVN from_PRP 10.2_CRD 
percent_NN0 to_PRP less_DT0 than_CJS 4_CRD percent_NN0 ._PUN 
All-round_AJ0 progress_NN1 has_VHZ been_VBN made_VVN in_PRP the_AT0 
development_NN1 of_PRF education_NN1 ,_PUN with_PRP remarkable_AJ0 
advances_NN2 made_VVN in_PRP the_AT0 central_AJ0 and_CJC western_AJ0 
regions_NN2 and_CJC in_PRP rural_AJ0 areas_NN2 ._PUN 
Employment_NN1 has_VHZ registered_VVN steady_AJ0 growth_NN1 ,_PUN with_PRP 
an_AT0 average_NN1 of_PRF over_AV0 13_CRD million_CRD urban_AJ0 jobs_NN2 
created_VVD each_DT0 year_NN1 ._PUN 
Growth_NN1 of_PRF urban_AJ0 and_CJC rural_AJ0 personal_AJ0 incomes_NN2 has_VHZ 
outpaced_VVN economic_AJ0 growth_NN1 ,_PUN and_CJC the_AT0 middle-income_AJ0 
group_NN1 has_VHZ been_VBN expanding_VVG ._PUN 
A_AT0 social_AJ0 security_NN1 system_NN1 covering_VVG both_AV0 urban_AJ0 
and_CJC rural_AJ0 residents_NN2 has_VHZ taken_VVN shape_NN1 ;_PUN both_AV0 
public_AJ0 health_NN1 and_CJC medical_AJ0 services_NN2 have_VHB improved_VVN 
markedly.Solid_NN0 progress_NN1 has_VHZ been_VBN made_VVN in_PRP building_VVG 
government-subsidized_AJ0 housing_NN1 projects_NN2 to_TO0 ensure_VVI basic_AJ0 
needs_NN2 are_VBB met_VVN ._PUN 
Social_AJ0 governance_NN1 systems_NN2 have_VHB been_VBN improved_VVN ;_PUN 
law_NN1 and_CJC order_NN1 has_VHZ been_VBN maintained_VVN ;_PUN and_CJC 
national_AJ0 security_NN1 has_VHZ been_VBN fully_AV0 enhanced_VVN ._PUN 
We_PNP have_VHB made_VVN notable_AJ0 progress_NN1 in_PRP building_VVG an_AT0 
ecological_AJ0 civilization_NN1 ._PUN 
We_PNP have_VHB devoted_VVN serious_AJ0 energy_NN1 to_PRP ecological_AJ0 
conservation.As_NN0 a_AT0 result_NN1 ,_PUN the_AT0 entire_AJ0 Party_NN1 
and_CJC the_AT0 whole_AJ0 country_NN1 have_VHB become_VVN more_AV0 
purposeful_AJ0 and_CJC active_AJ0 in_PRP pursuing_VVG green_AJ0 
development_NN1 ,_PUN and_CJC there_EX0 has_VHZ been_VBN a_AT0 clear_AJ0 
shift_NN1 away_PRP from_PRP the_AT0 tendency_NN1 to_TO0 neglect_VVI 
ecological_AJ0 and_CJC environmental_AJ0 protection_NN1 ._PUN 
Efforts_NN2 to_TO0 develop_VVI a_AT0 system_NN1 for_PRP building_VVG an_AT0 
ecological_AJ0 civilization_NN1 have_VHB been_VBN accelerated_VVN ;_PUN 
the_AT0 system_NN1 of_PRF functional_AJ0 zoning_NN1 has_VHZ been_VBN 
steadily_AV0 improved_VVN ;_PUN and_CJC progress_NN1 has_VHZ been_VBN made_VVN 
in_PRP piloting_VVG the_AT0 national_AJ0 park_NN1 system_NN1 ._PUN 
Across-the-board_AJ0 efforts_NN2 to_TO0 conserve_VVI resources_NN2 have_VHB 
seen_VVN encouraging_AJ0 progress_NN1 ;_PUN the_AT0 intensity_NN1 of_PRF 
energy_NN1 and_CJC resource_VVB consumption_NN1 has_VHZ been_VBN 
significantly_AV0 reduced_VVN ._PUN 
Smooth_AJ0 progress_NN1 has_VHZ been_VBN made_VVN in_PRP major_AJ0 
ecological_AJ0 conservation_NN1 and_CJC restoration_NN1 projects_NN2 ;_PUN 
and_CJC forest_NN1 coverage_NN1 has_VHZ been_VBN increased_VVN ._PUN 
Ecological_AJ0 and_CJC environmental_AJ0 governance_NN1 has_VHZ been_VBN 
significantly_AV0 strengthened_VVN ,_PUN leading_VVG to_PRP marked_AJ0 
improvements_NN2 in_PRP the_AT0 environment_NN1 ._PUN 
Taking_VVG a_AT0 driving_AJ0 seat_NN1 in_PRP international_AJ0 cooperation_NN1 
to_TO0 respond_VVI to_PRP climate_NN1 change_NN1 ,_PUN China_NP0 has_VHZ 
become_VVN an_AT0 important_AJ0 participant_NN1 ,_PUN contributor_NN1 ,_PUN 
and_CJC torchbearer_NN1 in_PRP the_AT0 global_AJ0 endeavor_NN1 for_PRP 
ecological_AJ0 civilization_NN1 ._PUN 
We_PNP have_VHB initiated_VVN a_AT0 new_AJ0 stage_NN1 in_PRP strengthening_VVG 
and_CJC revitalizing_VVG the_AT0 armed_AJ0 forces_NN2 ._PUN 
With_PRP a_PRP view_PRP to_PRP realizing_VVG the_AT0 Chinese_AJ0 Dream_NN1 
and_CJC the_AT0 dream_NN1 of_PRF building_VVG a_AT0 powerful_AJ0 military_AJ0 
,_PUN we_PNP have_VHB developed_VVN a_AT0 strategy_NN1 for_PRP the_AT0 
military_AJ0 under_PRP new_AJ0 circumstances_NN2 ,_PUN and_CJC have_VHB 
made_VVN every_AT0 effort_NN1 to_TO0 modernize_VVI national_AJ0 defense_NN1 
and_CJC the_AT0 armed_AJ0 forces_NN2 ._PUN 
We_PNP convened_VVD the_AT0 Gutian_AJ0 military_AJ0 political_AJ0 work_NN1 
meeting_VVG to_TO0 revive_VVI and_CJC pass_VVI on_AVP the_AT0 proud_AJ0 
traditions_NN2 and_CJC fine_AJ0 conduct_NN1 of_PRF our_DPS Party_NN1 and_CJC 
our_DPS armed_AJ0 forces_NN2 ,_PUN and_CJC have_VHB seen_VVN a_AT0 strong_AJ0 
improvement_NN1 in_PRP the_AT0 political_AJ0 ecosystem_NN1 of_PRF the_AT0 
peoples_NN2 forces_NN2 ._PUN 
Historic_AJ0 breakthroughs_NN2 have_VHB been_VBN made_VVN in_PRP reforming_VVG 
national_AJ0 defense_NN1 and_CJC the_AT0 armed_AJ0 forces_NN2 :_PUN a_AT0 
new_AJ0 military_AJ0 structure_NN1 has_VHZ been_VBN established_VVN with_PRP 
the_AT0 Central_AJ0 Military_AJ0 Commission_NN1 exercising_VVG overall_AJ0 
leadership_NN1 ,_PUN the_AT0 theater_NN1 commands_VVZ responsible_AJ0 for_PRP 
military_AJ0 operations_NN2 ,_PUN and_CJC the_AT0 services_NN2 focusing_VVG 
on_PRP developing_VVG capabilities.This_NN0 represents_VVZ a_AT0 
revolutionary_AJ0 restructuring_NN1 of_PRF the_AT0 organization_NN1 and_CJC 
the_AT0 services_NN2 of_PRF the_AT0 peoples_NN2 armed_AJ0 forces_NN2 ._PUN 
We_PNP have_VHB strengthened_VVN military_AJ0 training_NN1 and_CJC war_NN1 
preparedness_NN1 ,_PUN and_CJC undertaken_VVN major_AJ0 missions_NN2 
related_VVN to_PRP the_AT0 protection_NN1 of_PRF maritime_AJ0 rights_NN2 ,_PUN 
countering_VVG terrorism_NN1 ,_PUN maintaining_VVG stability_NN1 ,_PUN 
disaster_NN1 rescue_NN1 and_CJC relief_NN1 ,_PUN international_AJ0 
peacekeeping_NN1 ,_PUN escort_VVB services_NN2 in_PRP the_AT0 Gulf_NN1 of_PRF 
Aden_NP0 ,_PUN and_CJC humanitarian_AJ0 assistance.We_NN0 have_VHB stepped_VVN 
up_AVP weapons_NN2 and_CJC equipment_NN1 development_NN1 ,_PUN and_CJC 
made_VVD major_AJ0 progress_NN1 in_PRP enhancing_VVG military_AJ0 
preparedness_NN1 ._PUN 
The_AT0 peoples_NN2 armed_AJ0 forces_NN2 have_VHB taken_VVN solid_AJ0 
strides_NN2 on_PRP the_AT0 path_NN1 of_PRF building_VVG a_AT0 powerful_AJ0 
military_AJ0 with_PRP Chinese_AJ0 characteristics_NN2 ._PUN 
We_PNP have_VHB made_VVN fresh_AJ0 progress_NN1 in_PRP work_NN1 related_VVN 
to_PRP Hong_NP0 Kong_NP0 ,_PUN Macao_NP0 ,_PUN and_CJC Taiwan_NP0 ._PUN 
We_PNP have_VHB fully_AV0 and_CJC faithfully_AV0 implemented_VVN the_AT0 
principle_NN1 of_PRF one_CRD country_NN1 ,_PUN two_CRD systems_NN2 ,_PUN 
and_CJC ensured_VVD that_CJT the_AT0 central_AJ0 government_NN1 exercises_VVZ 
its_DPS overall_AJ0 jurisdiction_NN1 over_PRP Hong_NP0 Kong_NP0 and_CJC 
Macao_NP0 as_CJS mandated_VVN by_PRP Chinas_NP0 Constitution_NN1 and_CJC 
the_AT0 basic_AJ0 laws_NN2 of_PRF the_AT0 two_CRD special_AJ0 
administrative_AJ0 regions.We_NN0 have_VHB thus_AV0 boosted_VVN exchanges_NN2 
and_CJC cooperation_NN1 between_PRP the_AT0 mainland_NN1 and_CJC the_AT0 
two_CRD regions_NN2 and_CJC maintained_AJ0 prosperity_NN1 and_CJC 
stability_NN1 in_PRP Hong_NP0 Kong_NP0 and_CJC Macao_NP0 ._PUN 
We_PNP have_VHB upheld_VVN the_AT0 one-China_AJ0 principle_NN1 and_CJC the_AT0 
1992_CRD Consensus_NN1 ,_PUN promoted_VVN the_AT0 peaceful_AJ0 development_NN1 
of_PRF cross-Straits_NN2 relations_NN2 ,_PUN strengthened_VVD 
cross-Straits_NN2 economic_AJ0 and_CJC cultural_AJ0 exchanges_NN2 and_CJC 
cooperation_NN1 ,_PUN and_CJC held_VVD a_AT0 historic_AJ0 meeting_NN1 
between_PRP the_AT0 leaders_NN2 of_PRF the_AT0 two_CRD sides_NN2 ._PUN 
We_PNP have_VHB responded_VVN as_CJS appropriate_AJ0 to_PRP the_AT0 
political_AJ0 developments_NN2 in_PRP Taiwan_NP0 ,_PUN resolutely_AV0 
opposed_VVN and_CJC deterred_VVN separatist_AJ0 elements_NN2 advocating_VVG 
Taiwan_NP0 independence_NN1 ,_PUN and_CJC vigorously_AV0 safeguarded_VVN 
peace_NN1 and_CJC stability_NN1 in_PRP the_AT0 Taiwan_NP0 Straits_NN2 ._PUN 
We_PNP have_VHB made_VVN further_AV0 progress_NN1 in_PRP Chinas_NP0 
diplomacy_NN1 on_PRP all_DT0 fronts_NN2 ._PUN 
We_PNP have_VHB made_VVN all-round_AJ0 efforts_NN2 in_PRP the_AT0 pursuit_NN1 
of_PRF major_AJ0 country_NN1 diplomacy_NN1 with_PRP Chinese_AJ0 
characteristics_NN2 ,_PUN thus_AV0 advancing_AJ0 Chinas_NP0 diplomatic_AJ0 
agenda_NN1 in_PRP a_AT0 comprehensive_AJ0 ,_PUN multilevel_VVB ,_PUN 
multifaceted_VVD way_NN1 and_CJC creating_VVG a_AT0 favorable_AJ0 external_AJ0 
environment_NN1 for_PRP Chinas_NN2 development_NN1 ._PUN 
We_PNP have_VHB jointly_AV0 pursued_VVN the_AT0 Belt_NN1 and_CJC Road_NN1 
Initiative_NN1 ,_PUN initiated_VVD the_AT0 Asian_AJ0 Infrastructure_NN1 
Investment_NN1 Bank_NN1 ,_PUN set_VVD up_AVP the_AT0 Silk_NP0 Road_NP0 
Fund_NN1 ,_PUN and_CJC hosted_VVD the_AT0 First_ORD Belt_NN1 and_CJC Road_NN1 
Forum_NN1 for_PRP International_AJ0 Cooperation_NN1 ,_PUN the_AT0 22nd_ORD 
APEC_NN1 Economic_AJ0 Leaders_NN2 Meeting_NN1 ,_PUN the_AT0 G20_UNC 2016_CRD 
Summit_NN1 in_PRP Hangzhou_NP0 ,_PUN the_AT0 BRICS_NN1 Summit_NN1 in_PRP 
Xiamen_NP0 ,_PUN and_CJC the_AT0 Fourth_ORD Summit_NN1 of_PRF the_AT0 
Conference_NN1 on_PRP Interaction_NN1 and_CJC Confidence_NN1 Building_NN1 
Measures_NN2 in_PRP Asia_NP0 ._PUN 
China_NP0 champions_NN2 the_AT0 development_NN1 of_PRF a_AT0 community_NN1 
with_PRP a_AT0 shared_AJ0 future_NN1 for_PRP mankind_NN1 ,_PUN and_CJC has_VHZ 
encouraged_VVN the_AT0 evolution_NN1 of_PRF the_AT0 global_AJ0 governance_NN1 
system_NN1 ._PUN 
With_PRP this_DT0 we_PNP have_VHB seen_VVN a_AT0 further_AJC rise_NN1 in_PRP 
Chinas_NP0 international_AJ0 influence_NN1 ,_PUN ability_NN1 to_TO0 
inspire_VVI ,_PUN and_CJC power_NN1 to_TO0 shape_VVI ;_PUN and_CJC China_NP0 
has_VHZ made_VVN great_AJ0 new_AJ0 contributions_NN2 to_PRP global_AJ0 
peace_NN1 and_CJC development_NN1 ._PUN 
We_PNP have_VHB achieved_VVN remarkable_AJ0 outcomes_NN2 in_PRP ensuring_VVG 
full_AJ0 and_CJC strict_AJ0 governance_NN1 over_PRP the_AT0 Party_NN1 ._PUN 
We_PNP have_VHB made_VVN sweeping_AJ0 efforts_NN2 to_TO0 strengthen_VVI 
Party_NN1 leadership_NN1 and_CJC Party_NN1 building_NN1 ,_PUN and_CJC 
taken_VVN strong_AJ0 action_NN1 to_TO0 transform_VVI lax_AJ0 and_CJC weak_AJ0 
governance_NN1 over_PRP the_AT0 Party_NN1 ._PUN 
We_PNP encourage_VVB all_DT0 Party_NN1 members_NN2 to_TO0 hold_VVI the_AT0 
Party_NN1 Constitution_NN1 in_PRP great_AJ0 esteem.We_NN0 urge_VVB them_PNP 
to_TO0 strengthen_VVI their_DPS consciousness_NN1 of_PRF the_AT0 need_NN1 
to_TO0 maintain_VVI political_AJ0 integrity_NN1 ,_PUN think_VVB in_PRP 
big-picture_AJ0 terms_NN2 ,_PUN follow_VVB the_AT0 leadership_NN1 core_NN1 
,_PUN and_CJC keep_VVB in_PRP alignment_NN1 ,_PUN and_CJC to_TO0 uphold_VVI 
the_AT0 authority_NN1 of_PRF the_AT0 Central_AJ0 Committee_NN1 and_CJC its_DPS 
centralized_AJ0 ,_PUN unified_VVD leadership.We_NN0 have_VHB tightened_VVN 
political_AJ0 discipline_NN1 and_CJC rules_NN2 to_TO0 ensure_VVI that_DT0 
political_AJ0 responsibility_NN1 for_PRP governance_NN1 over_PRP the_AT0 
Party_NN1 is_VBZ fulfilled_VVN at_PRP each_DT0 level_NN1 of_PRF the_AT0 
Party_NN1 organization_NN1 ._PUN 
We_PNP have_VHB committed_VVN to_PRP examining_VVG ourselves_PNX in_PRP 
the_AT0 mirror_NN1 ,_PUN tidying_VVG our_DPS attire_NN1 ,_PUN taking_VVG a_AT0 
bath_NN1 ,_PUN and_CJC treating_VVG our_DPS ailments_NN2 ,_PUN launched_VVD 
activities_NN2 to_TO0 see_VVI members_NN2 command_VVI and_CJC act_VVI on_PRP 
the_AT0 Partys_NN2 mass_AJ0 line_NN1 ,_PUN and_CJC initiated_VVD a_AT0 
campaign_NN1 for_PRP the_AT0 observance_NN1 of_PRF the_AT0 Three_CRD 
Stricts_NN2 and_CJC Three_CRD Earnests.We_NP0 have_VHB regularized_VVN and_CJC 
institutionalized_VVN the_AT0 requirement_NN1 for_PRP all_DT0 Party_NN1 
members_NN2 to_TO0 have_VHI a_AT0 solid_AJ0 understanding_NN1 of_PRF the_AT0 
Party_NN1 Constitution_NN1 ,_PUN Party_NN1 regulations_NN2 ,_PUN and_CJC 
related_AJ0 major_AJ0 policy_NN1 addresses_NN2 and_CJC to_TO0 meet_VVI 
Party_NN1 standards.As_NN0 a_AT0 result_NN1 ,_PUN the_AT0 ideals_NN2 and_CJC 
convictions_NN2 of_PRF all_DT0 Party_NN1 members_NN2 have_VHB been_VBN 
strengthened_VVN and_CJC their_DPS sense_NN1 of_PRF Party_NN1 
consciousness_NN1 has_VHZ deepened_VVN ._PUN 
We_PNP have_VHB adopted_VVN standards_NN2 fitting_VVG for_PRP a_AT0 new_AJ0 
era_NN1 to_TO0 assess_VVI the_AT0 caliber_NN1 of_PRF officials_NN2 ,_PUN 
and_CJC achieved_VVN a_AT0 notable_AJ0 improvement_NN1 in_PRP the_AT0 way_NN1 
officials_NN2 are_VBB selected_VVN and_CJC appointed_VVN ._PUN 
Further_AJC advances_NN2 have_VHB been_VBN made_VVN in_PRP the_AT0 reform_NN1 
of_PRF the_AT0 institutional_AJ0 framework_NN1 for_PRP Party_NN1 building_NN1 
,_PUN and_CJC continuous_AJ0 improvements_NN2 have_VHB been_VBN made_VVN 
to_PRP the_AT0 system_NN1 of_PRF Party_NN1 regulations_NN2 ._PUN 
We_PNP have_VHB given_VVN top_AJ0 priority_NN1 to_PRP ensuring_VVG 
compliance_NN1 with_PRP Party_NN1 discipline_NN1 ,_PUN and_CJC tackled_VVD 
the_AT0 prominent_AJ0 problems_NN2 that_CJT prompt_VVB the_AT0 strongest_AJS 
public_AJ0 reaction_NN1 and_CJC that_CJT threaten_VVB to_TO0 erode_VVI the_AT0 
very_AJ0 foundation_NN1 of_PRF the_AT0 Partys_NN2 governance_NN1 ._PUN 
We_PNP adopted_VVD the_AT0 eight-point_AJ0 decision_NN1 on_PRP improving_AJ0 
Party_NN1 and_CJC government_NN1 conduct_NN1 ,_PUN have_VHB taken_VVN 
tough_AJ0 action_NN1 against_PRP the_AT0 practice_NN1 of_PRF formalities_NN2 
for_PRP formalities_NN2 sake_NN1 ,_PUN bureaucratism_NN1 ,_PUN hedonism_NN1 
,_PUN and_CJC extravagance_NN1 ,_PUN and_CJC have_VHB staunchly_AV0 
opposed_VVN privilege_NN1 seeking_VVG ._PUN 
Disciplinary_AJ0 inspections_NN2 have_VHB cut_VVN like_PRP a_AT0 blade_NN1 
through_PRP corruption_NN1 and_CJC misconduct_NN1 ;_PUN they_PNP have_VHB 
covered_VVN every_AT0 Party_NN1 committee_NN1 in_PRP all_DT0 departments_NN2 
at_PRP the_AT0 central_AJ0 and_CJC provincial_AJ0 levels_NN2 ._PUN 
No_AT0 place_NN1 has_VHZ been_VBN out_PRP of_PRP bounds_NN2 ,_PUN no_AT0 
ground_NN1 left_VVD unturned_AJ0 ,_PUN and_CJC no_AT0 tolerance_NN1 shown_VVN 
in_PRP the_AT0 fight_NN1 against_PRP corruption.We_NN0 have_VHB taken_VVN 
firm_AJ0 action_NN1 to_TO0 take_VVI out_AVP tigers_NN2 ,_PUN swat_VVB 
flies_NN2 ,_PUN and_CJC hunt_VVB down_AVP foxes_NN2 ._PUN 
The_AT0 goal_NN1 of_PRF creating_VVG a_AT0 deterrent_NN1 against_PRP 
corruption_NN1 has_VHZ been_VBN initially_AV0 attained_VVN ;_PUN the_AT0 
cage_NN1 of_PRF institutions_NN2 that_CJT prevents_VVZ corruption_NN1 has_VHZ 
been_VBN strengthened_VVN ;_PUN and_CJC moral_AJ0 defenses_NN2 against_PRP 
corruption_NN1 are_VBB in_PRP the_AT0 making.The_NN0 anti-corruption_AJ0 
campaign_NN1 has_VHZ built_VVN into_PRP a_AT0 crushing_AJ0 tide_NN1 ,_PUN 
and_CJC is_VBZ being_VBG consolidated_VVN and_CJC developed_VVN ._PUN 
The_AT0 achievements_NN2 of_PRF the_AT0 past_AJ0 five_CRD years_NN2 have_VHB 
touched_VVN every_AT0 area_NN1 and_CJC broken_AJ0 new_AJ0 ground_NN1 ;_PUN 
the_AT0 changes_NN2 in_PRP China_NP0 over_PRP the_AT0 past_AJ0 five_CRD 
years_NN2 have_VHB been_VBN profound_AJ0 and_CJC fundamental_AJ0 ._PUN 
For_PRP five_CRD years_NN2 ,_PUN our_DPS Party_NN1 has_VHZ demonstrated_VVN 
tremendous_AJ0 political_AJ0 courage_NN1 and_CJC a_AT0 powerful_AJ0 sense_NN1 
of_PRF mission_NN1 as_CJS it_PNP has_VHZ developed_VVN new_AJ0 ideas_NN2 ,_PUN 
new_AJ0 thinking_NN1 ,_PUN and_CJC new_AJ0 strategies_NN2 ,_PUN adopted_VVD 
a_AT0 raft_NN1 of_PRF major_AJ0 principles_NN2 and_CJC policies_NN2 ,_PUN 
launched_VVD a_AT0 host_NN1 of_PRF major_AJ0 initiatives_NN2 ,_PUN and_CJC 
pushed_VVD ahead_AV0 with_PRP many_DT0 major_AJ0 tasks.We_NN0 have_VHB 
solved_VVN many_DT0 tough_AJ0 problems_NN2 that_CJT were_VBD long_AJ0 on_PRP 
the_AT0 agenda_NN1 but_CJC never_AV0 resolved_VVN ,_PUN and_CJC 
accomplished_VVN many_DT0 things_NN2 that_CJT were_VBD wanted_VVN but_CJC 
never_AV0 got_VVD done.With_NN0 this_DT0 ,_PUN we_PNP have_VHB prompted_VVN 
historic_AJ0 shifts_NN2 in_PRP the_AT0 cause_NN1 of_PRF the_AT0 Party_NN1 
and_CJC the_AT0 country_NN1 ._PUN 
These_DT0 historic_AJ0 changes_NN2 will_VM0 have_VHI a_AT0 powerful_AJ0 
and_CJC far-reaching_AJ0 effect_NN1 on_PRP the_AT0 development_NN1 of_PRF 
this_DT0 cause_NN1 ._PUN 
Over_PRP the_AT0 past_AJ0 five_CRD years_NN2 ,_PUN we_PNP have_VHB acted_VVN 
with_PRP courage_NN1 to_TO0 confront_VVI major_AJ0 risks_NN2 and_CJC tests_NN2 
facing_VVG the_AT0 Party_NN1 and_CJC to_TO0 address_VVI prominent_AJ0 
problems_NN2 within_PRP the_AT0 Party_NN1 itself.With_NN0 firm_AJ0 resolve_NN1 
,_PUN we_PNP have_VHB tightened_VVN discipline_NN1 and_CJC improved_AJ0 
Party_NN1 conduct_NN1 ,_PUN fought_VVN corruption_NN1 and_CJC punished_AJ0 
wrongdoing_NN1 ,_PUN and_CJC removed_VVD serious_AJ0 potential_AJ0 dangers_NN2 
in_PRP the_AT0 Party_NN1 and_CJC the_AT0 country.As_NN0 a_AT0 result_NN1 ,_PUN 
both_DT0 the_AT0 intraparty_AJ0 political_AJ0 atmosphere_NN1 and_CJC the_AT0 
political_AJ0 ecosystem_NN1 of_PRF the_AT0 Party_NN1 have_VHB improved_VVN 
markedly.The_NN0 Partys_NN2 ability_NN1 to_TO0 innovate_VVI ,_PUN power_NN1 
to_TO0 unite_VVI ,_PUN and_CJC energy_NN1 to_TO0 fight_VVI have_VHI all_AV0 
been_VBN significantly_AV0 strengthened_VVN ;_PUN Party_NN1 solidarity_NN1 
and_CJC unity_NN1 have_VHB been_VBN reinforced_VVN ,_PUN and_CJC our_DPS 
engagement_NN1 with_PRP the_AT0 people_NN0 has_VHZ been_VBN greatly_AV0 
improved.Revolutionary_NN0 tempering_NN1 has_VHZ made_VVN our_DPS Party_NN1 
stronger_AJC and_CJC it_PNP now_AV0 radiates_VVZ with_PRP great_AJ0 
vitality.With_NN0 this_DT0 ,_PUN efforts_NN2 to_TO0 develop_VVI the_AT0 
cause_NN1 of_PRF the_AT0 Party_NN1 and_CJC the_AT0 country_NN1 have_VHB 
gained_VVN a_AT0 strong_AJ0 political_AJ0 underpinning_AJ0 ._PUN 
But_CJC we_PNP must_VM0 be_VBI very_AV0 clear_AJ0 :_PUN There_EX0 are_VBB 
still_AV0 many_DT0 inadequacies_NN2 in_PRP our_DPS work_NN1 and_CJC many_DT0 
difficulties_NN2 and_CJC challenges_NN2 to_TO0 face_VVI ._PUN 
The_AT0 main_AJ0 ones_NN2 are_VBB as_AV0 follows.Some_NN0 acute_AJ0 
problems_NN2 caused_VVN by_PRP unbalanced_AJ0 and_CJC inadequate_AJ0 
development_NN1 await_VVB solutions_NN2 ;_PUN and_CJC the_AT0 quality_NN1 
and_CJC effect_NN1 of_PRF development_NN1 are_VBB not_XX0 what_DTQ they_PNP 
should_VM0 be.Chinas_NN0 ability_NN1 to_TO0 innovate_VVI needs_NN2 to_TO0 
be_VBI stronger_AJC ,_PUN the_AT0 real_AJ0 economy_NN1 awaits_VVZ 
improvement_NN1 ,_PUN and_CJC we_PNP have_VHB a_AT0 long_AJ0 way_NN1 to_TO0 
go_VVI in_PRP protecting_VVG the_AT0 environment.In_NN0 work_NN1 on_PRP 
public_AJ0 wellbeing_NN1 there_EX0 are_VBB still_AV0 many_DT0 areas_NN2 
where_CJS we_PNP fall_VVB short_AJ0 ;_PUN and_CJC poverty_NN1 alleviation_NN1 
remains_VVZ a_AT0 formidable_AJ0 task.There_NN0 are_VBB still_AV0 large_AJ0 
disparities_NN2 in_PRP development_NN1 between_PRP rural_AJ0 and_CJC urban_AJ0 
areas_NN2 ,_PUN between_PRP regions_NN2 ,_PUN and_CJC in_PRP income_NN1 
distribution_NN1 ;_PUN and_CJC our_DPS people_NN0 face_VVB many_DT0 
difficulties_NN2 in_PRP employment_NN1 ,_PUN education_NN1 ,_PUN 
healthcare_NN1 ,_PUN housing_VVG ,_PUN and_CJC elderly_AJ0 care.The_NN0 
level_NN1 of_PRF civic-mindedness_NN1 needs_VVZ further_AJC 
improvement.Social_NN0 tensions_NN2 and_CJC problems_NN2 are_VBB 
intertwined_VVN ,_PUN much_AV0 remains_VVZ to_TO0 be_VBI done_VDN in_PRP 
seeing_VVG the_AT0 countrys_NN2 governance_NN1 is_VBZ based_VVN in_PRP law_NN1 
,_PUN and_CJC Chinas_NP0 system_NN1 and_CJC capacity_NN1 for_PRP 
governance_NN1 need_NN1 to_TO0 be_VBI further_AJC strengthened.Ideological_NN0 
struggle_NN1 is_VBZ still_AV0 complicated_AJ0 ,_PUN and_CJC in_PRP 
national_AJ0 security_NN1 we_PNP face_VVB new_AJ0 developments.Some_NN0 
reform_NN1 plans_NN2 and_CJC major_AJ0 policies_NN2 and_CJC measures_NN2 
need_VVB to_TO0 be_VBI better_AJC implemented.Many_NN0 dimensions_NN2 of_PRF 
Party_NN1 building_NN1 remain_VVB weak_AJ0 ._PUN 
These_DT0 are_VBB all_DT0 problems_NN2 that_CJT demand_VVB our_DPS full_AJ0 
attention_NN1 to_TO0 resolve_VVI ._PUN 
The_AT0 achievements_NN2 of_PRF the_AT0 past_AJ0 five_CRD years_NN2 are_VBB 
the_AT0 result_NN1 of_PRF the_AT0 strong_AJ0 leadership_NN1 of_PRF the_AT0 
Party_NN1 Central_AJ0 Committee_NN1 ,_PUN and_CJC ,_PUN more_AV0 
importantly_AV0 ,_PUN the_AT0 result_NN1 of_PRF all_DT0 Party_NN1 members_NN2 
and_CJC all_DT0 the_AT0 Chinese_AJ0 people_NN0 pulling_VVG together_AV0 in_PRP 
their_DPS pursuit_NN1 ._PUN 
On_PRP behalf_PRP of_PRP the_AT0 Central_AJ0 Committee_NN1 of_PRF the_AT0 
Communist_AJ0 Party_NN1 of_PRF China_NP0 ,_PUN I_PNP express_VVB our_DPS 
heartfelt_AJ0 thanks_NN2 to_PRP the_AT0 people_NN0 of_PRF all_DT0 ethnic_AJ0 
groups_NN2 ,_PUN to_PRP all_DT0 other_AJ0 political_AJ0 parties_NN2 ,_PUN 
to_PRP peoples_NN2 organizations_NN2 ,_PUN and_CJC patriotic_AJ0 figures_NN2 
from_PRP all_DT0 sectors_NN2 of_PRF society_NN1 ,_PUN to_PRP our_DPS 
fellow_AJ0 countrymen_NN2 and_CJC women_NN2 in_PRP the_AT0 Hong_NP0 Kong_NP0 
and_CJC Macao_NP0 special_AJ0 administrative_AJ0 regions_NN2 and_CJC in_PRP 
Taiwan_NP0 ,_PUN to_PRP overseas_AJ0 Chinese_AJ0 ,_PUN and_CJC to_PRP all_DT0 
our_DPS friends_NN2 from_PRP around_PRP the_AT0 world_NN1 who_PNQ have_VHB 
shown_VVN understanding_NN1 and_CJC support_VVB for_PRP Chinas_NN2 
modernization_NN1 ._PUN 
Comrades_NN2 ,_PUN In_PRP the_AT0 early_AJ0 days_NN2 of_PRF reform_NN1 and_CJC 
opening-up_NN1 ,_PUN the_AT0 Party_NN1 made_VVD a_AT0 clarion_NN1 call_NN1 
for_PRP us_PNP to_TO0 take_VVI a_AT0 path_NN1 of_PRF our_DPS own_DT0 and_CJC 
build_VVB socialism_NN1 with_PRP Chinese_AJ0 characteristics_NN2 ._PUN 
Since_CJS that_DT0 time_NN1 ,_PUN the_AT0 Party_NN1 has_VHZ united_VVN and_CJC 
led_VVN all_DT0 the_AT0 Chinese_AJ0 people_NN0 in_PRP a_AT0 tireless_AJ0 
struggle_NN1 ,_PUN propelling_VVG China_NP0 into_PRP a_AT0 leading_AJ0 
position_NN1 in_PRP terms_PRP of_PRP economic_AJ0 and_CJC technological_AJ0 
strength_NN1 ,_PUN defense_NN1 capabilities_NN2 ,_PUN and_CJC composite_AJ0 
national_AJ0 strength.Chinas_NN0 international_AJ0 standing_NN1 has_VHZ 
risen_VVN as_CJS never_AV0 before.Our_NN0 Party_NN1 ,_PUN our_DPS country_NN1 
,_PUN our_DPS people_NN0 ,_PUN our_DPS forces_NN2 ,_PUN and_CJC our_DPS 
nation_NN1 have_VHB changed_VVN in_PRP ways_NN2 without_PRP precedent.The_NN0 
Chinese_AJ0 nation_NN1 ,_PUN with_PRP an_AT0 entirely_AV0 new_AJ0 posture_NN1 
,_PUN now_AV0 stands_VVZ tall_AJ0 and_CJC firm_NN1 in_PRP the_AT0 East_NN1 
._PUN 
With_PRP decades_NN2 of_PRF hard_AJ0 work_NN1 ,_PUN socialism_NN1 with_PRP 
Chinese_AJ0 characteristics_NN2 has_VHZ crossed_VVN the_AT0 threshold_NN1 
into_PRP a_AT0 new_AJ0 era_NN1 ._PUN 
This_DT0 is_VBZ a_AT0 new_AJ0 historic_AJ0 juncture_NN1 in_PRP Chinas_NN2 
development.This_NN0 is_VBZ what_DTQ socialism_NN1 with_PRP Chinese_AJ0 
characteristics_NN2 entering_VVG a_AT0 new_AJ0 era_NN1 means_VVZ :_PUN The_AT0 
Chinese_AJ0 nation_NN1 ,_PUN which_DTQ since_CJS modern_AJ0 times_NN2 
began_VVD had_VHD endured_VVN so_AV0 much_DT0 for_PRP so_AV0 long_AV0 ,_PUN 
has_VHZ achieved_VVN a_AT0 tremendous_AJ0 transformation_NN1 :_PUN it_PNP 
has_VHZ stood_VVN up_AVP ,_PUN grown_VVN rich_AJ0 ,_PUN and_CJC is_VBZ 
becoming_VVG strong_AJ0 ;_PUN it_PNP has_VHZ come_VVN to_TO0 embrace_VVI 
the_AT0 brilliant_AJ0 prospects_NN2 of_PRF rejuvenation.It_NN0 means_VVZ 
that_CJT scientific_AJ0 socialism_NN1 is_VBZ full_AJ0 of_PRF vitality_NN1 
in_PRP 21st_ORD century_NN1 China_NP0 ,_PUN and_CJC that_CJT the_AT0 
banner_NN1 of_PRF socialism_NN1 with_PRP Chinese_AJ0 characteristics_NN2 
is_VBZ now_AV0 flying_VVG high_AJ0 and_CJC proud_AJ0 for_PRP all_DT0 to_PRP 
see.It_NN0 means_VVZ that_CJT the_AT0 path_NN1 ,_PUN the_AT0 theory_NN1 ,_PUN 
the_AT0 system_NN1 ,_PUN and_CJC the_AT0 culture_NN1 of_PRF socialism_NN1 
with_PRP Chinese_AJ0 characteristics_NN2 have_VHB kept_VVN developing_AJ0 
,_PUN blazing_VVG a_AT0 new_AJ0 trail_NN1 for_PRP other_AJ0 developing_AJ0 
countries_NN2 to_TO0 achieve_VVI modernization.It_NN0 offers_VVZ a_AT0 new_AJ0 
option_NN1 for_PRP other_AJ0 countries_NN2 and_CJC nations_NN2 who_PNQ 
want_VVB to_TO0 speed_VVI up_AVP their_DPS development_NN1 while_CJS 
preserving_VVG their_DPS independence_NN1 ;_PUN and_CJC it_PNP offers_VVZ 
Chinese_AJ0 wisdom_NN1 and_CJC a_AT0 Chinese_AJ0 approach_NN1 to_PRP 
solving_VVG the_AT0 problems_NN2 facing_VVG mankind_NN1 ._PUN 
This_DT0 new_AJ0 era_NN1 will_VM0 be_VBI an_AT0 era_NN1 of_PRF building_NN1 
on_PRP past_AJ0 successes_NN2 to_TO0 further_AV0 advance_VVI our_DPS cause_NN1 
,_PUN and_CJC of_PRF continuing_VVG in_PRP a_AT0 new_AJ0 historical_AJ0 
context_NN1 to_TO0 strive_VVI for_PRP the_AT0 success_NN1 of_PRF socialism_NN1 
with_PRP Chinese_AJ0 characteristics.It_NN0 will_VM0 be_VBI an_AT0 era_NN1 
of_PRF securing_VVG a_AT0 decisive_AJ0 victory_NN1 in_PRP building_VVG a_AT0 
moderately_AV0 prosperous_AJ0 society_NN1 in_PRP all_DT0 respects_NN2 ,_PUN 
and_CJC of_PRF moving_VVG on_AVP to_PRP all-out_AJ0 efforts_NN2 to_TO0 
build_VVI a_AT0 great_AJ0 modern_AJ0 socialist_AJ0 country.It_NN0 will_VM0 
be_VBI an_AT0 era_NN1 for_PRP the_AT0 Chinese_AJ0 people_NN0 of_PRF all_DT0 
ethnic_AJ0 groups_NN2 to_TO0 work_VVI together_AV0 and_CJC work_VVI hard_AV0 
to_TO0 create_VVI a_AT0 better_AJC life_NN1 for_PRP themselves_PNX and_CJC 
ultimately_AV0 achieve_VVB common_AJ0 prosperity_NN1 for_PRP everyone.It_NN0 
will_VM0 be_VBI an_AT0 era_NN1 for_PRP all_DT0 of_PRF us_PNP ,_PUN the_AT0 
sons_NN2 and_CJC daughters_NN2 of_PRF the_AT0 Chinese_AJ0 nation_NN1 ,_PUN 
to_TO0 strive_VVI with_PRP one_CRD heart_NN1 to_TO0 realize_VVI the_AT0 
Chinese_AJ0 Dream_NN1 of_PRF national_AJ0 rejuvenation.It_NN0 will_VM0 be_VBI 
an_AT0 era_NN1 that_CJT sees_VVZ China_NP0 moving_VVG closer_AV0 to_PRP 
center_NN1 stage_NN1 and_CJC making_VVG greater_AJC contributions_NN2 to_PRP 
mankind_NN1 ._PUN 
As_CJS socialism_NN1 with_PRP Chinese_AJ0 characteristics_NN2 has_VHZ 
entered_VVN a_AT0 new_AJ0 era_NN1 ,_PUN the_AT0 principal_AJ0 
contradiction_NN1 facing_VVG Chinese_AJ0 society_NN1 has_VHZ evolved.What_NN0 
we_PNP now_AV0 face_VVB is_VBZ the_AT0 contradiction_NN1 between_PRP 
unbalanced_AJ0 and_CJC inadequate_AJ0 development_NN1 and_CJC the_AT0 
peoples_NN2 ever-growing_AJ0 needs_NN2 for_PRP a_AT0 better_AJC life_NN1 ._PUN 
China_NP0 has_VHZ seen_VVN the_AT0 basic_AJ0 needs_NN2 of_PRF over_AV0 a_AT0 
billion_CRD people_NN0 met_VVD ,_PUN has_VHZ basically_AV0 made_VVN it_PNP 
possible_AJ0 for_PRP people_NN0 to_TO0 live_VVI decent_AJ0 lives_NN2 ,_PUN 
and_CJC will_VM0 soon_AV0 bring_VVI the_AT0 building_NN1 of_PRF a_AT0 
moderately_AV0 prosperous_AJ0 society_NN1 to_PRP a_AT0 successful_AJ0 
completion.The_NN0 needs_VVZ to_TO0 be_VBI met_VVN for_PRP the_AT0 people_NN0 
to_TO0 live_VVI better_AJC lives_NN2 are_VBB increasingly_AV0 broad.Not_NN0 
only_AV0 have_VHB their_DPS material_NN1 and_CJC cultural_AJ0 needs_NN2 
grown_VVN ;_PUN their_DPS demands_NN2 for_PRP democracy_NN1 ,_PUN rule_NN1 
of_PRF law_NN1 ,_PUN fairness_NN1 and_CJC justice_NN1 ,_PUN security_NN1 ,_PUN 
and_CJC a_AT0 better_AJC environment_NN1 are_VBB increasing_VVG ._PUN 
At_PRP the_AT0 same_DT0 time_NN1 ,_PUN Chinas_NP0 overall_AV0 productive_AJ0 
forces_NN2 have_VHB significantly_AV0 improved_VVN and_CJC in_PRP many_DT0 
areas_NN2 our_DPS production_NN1 capacity_NN1 leads_VVZ the_AT0 world.The_NN0 
more_DT0 prominent_AJ0 problem_NN1 is_VBZ that_CJT our_DPS development_NN1 
is_VBZ unbalanced_AJ0 and_CJC inadequate.This_NN0 has_VHZ become_VVN the_AT0 
main_AJ0 constraining_AJ0 factor_NN1 in_PRP meeting_VVG the_AT0 peoples_NN2 
increasing_VVG needs_NN2 for_PRP a_AT0 better_AJC life_NN1 ._PUN 
We_PNP must_VM0 recognize_VVI that_CJT the_AT0 evolution_NN1 of_PRF the_AT0 
principal_AJ0 contradiction_NN1 facing_VVG Chinese_AJ0 society_NN1 
represents_VVZ a_AT0 historic_AJ0 shift_NN1 that_CJT affects_VVZ the_AT0 
whole_AJ0 landscape_NN1 and_CJC that_DT0 creates_VVZ many_DT0 new_AJ0 
demands_NN2 for_PRP the_AT0 work_NN1 of_PRF the_AT0 Party_NN1 and_CJC the_AT0 
country_NN1 ._PUN 
Building_NN1 on_PRP continued_AJ0 efforts_NN2 to_TO0 sustain_VVI 
development_NN1 ,_PUN we_PNP must_VM0 devote_VVI great_AJ0 energy_NN1 to_PRP 
addressing_VVG developments_NN2 imbalances_NN2 and_CJC inadequacies_NN2 ,_PUN 
and_CJC push_VVB hard_AV0 to_TO0 improve_VVI the_AT0 quality_NN1 and_CJC 
effect_NN1 of_PRF development.With_NN0 this_DT0 ,_PUN we_PNP will_VM0 be_VBI 
better_AV0 placed_VVN to_TO0 meet_VVI the_AT0 ever-growing_AJ0 economic_AJ0 
,_PUN political_AJ0 ,_PUN cultural_AJ0 ,_PUN social_AJ0 ,_PUN and_CJC 
ecological_AJ0 needs_NN2 of_PRF our_DPS people_NN0 ,_PUN and_CJC to_TO0 
promote_VVI well-rounded_AJ0 human_AJ0 development_NN1 and_CJC all-round_AV0 
social_AJ0 progress_NN1 ._PUN 
We_PNP must_VM0 recognize_VVI that_CJT the_AT0 evolution_NN1 of_PRF the_AT0 
principal_AJ0 contradiction_NN1 facing_VVG Chinese_AJ0 society_NN1 does_VDZ 
not_XX0 change_VVI our_DPS assessment_NN1 of_PRF the_AT0 present_AJ0 stage_NN1 
of_PRF socialism_NN1 in_PRP China.The_NP0 basic_AJ0 dimension_NN1 of_PRF 
the_AT0 Chinese_AJ0 context_NN1 that_CJT our_DPS country_NN1 is_VBZ still_AV0 
and_CJC will_VM0 long_AV0 remain_VVI in_PRP the_AT0 primary_AJ0 stage_NN1 
of_PRF socialism_NN1 has_VHZ not_XX0 changed.Chinas_NN0 international_AJ0 
status_NN1 as_PRP the_AT0 worlds_NN2 largest_AJS developing_AJ0 country_NN1 
has_VHZ not_XX0 changed_VVN ._PUN 
The_AT0 whole_AJ0 Party_NN1 must_VM0 be_VBI completely_AV0 clear_AJ0 about_PRP 
this_DT0 fundamental_AJ0 dimension_NN1 of_PRF our_DPS national_AJ0 context_NN1 
,_PUN and_CJC must_VM0 base_VVI our_DPS work_NN1 on_PRP this_DT0 most_AV0 
important_AJ0 reality_NN1 the_AT0 primary_AJ0 stage_NN1 of_PRF 
socialism.We_NN0 must_VM0 remain_VVI fully_AV0 committed_VVN to_PRP the_AT0 
Partys_NN2 basic_AJ0 line_NN1 as_PRP the_AT0 source_NN1 that_CJT keeps_VVZ 
the_AT0 Party_NN1 and_CJC the_AT0 country_NN1 going_VVG and_CJC that_DT0 
brings_VVZ happiness_NN1 to_PRP the_AT0 people.We_NN0 must_VM0 lead_VVI 
and_CJC unite_VVI the_AT0 Chinese_AJ0 people_NN0 of_PRF all_DT0 ethnic_AJ0 
groups_NN2 in_PRP fulfilling_VVG the_AT0 central_AJ0 task_NN1 of_PRF 
economic_AJ0 development.We_NN0 must_VM0 uphold_VVI the_AT0 Four_CRD 
Cardinal_NN1 Principles_NN2 ,_PUN continue_VVB to_TO0 reform_VVI and_CJC 
open_VVI up_AVP ,_PUN be_VBI self-reliant_AJ0 ,_PUN hardworking_AJ0 ,_PUN 
and_CJC enterprising_AJ0 ,_PUN and_CJC strive_VVB to_TO0 build_VVI China_NP0 
into_PRP a_AT0 great_AJ0 modern_AJ0 socialist_AJ0 country_NN1 that_CJT is_VBZ 
prosperous_AJ0 ,_PUN strong_AJ0 ,_PUN democratic_AJ0 ,_PUN culturally_AV0 
advanced_VVN ,_PUN harmonious_AJ0 ,_PUN and_CJC beautiful_AJ0 ._PUN 
Comrades_NN2 ,_PUN Chinese_AJ0 socialisms_NN2 entrance_NN1 into_PRP a_AT0 
new_AJ0 era_NN1 is_VBZ ,_PUN in_PRP the_AT0 history_NN1 of_PRF the_AT0 
development_NN1 of_PRF the_AT0 Peoples_NN2 Republic_NN1 of_PRF China_NP0 
and_CJC the_AT0 history_NN1 of_PRF the_AT0 development_NN1 of_PRF the_AT0 
Chinese_AJ0 nation_NN1 ,_PUN of_PRF tremendous_AJ0 importance.In_NN0 the_AT0 
history_NN1 of_PRF the_AT0 development_NN1 of_PRF international_AJ0 
socialism_NN1 and_CJC the_AT0 history_NN1 of_PRF the_AT0 development_NN1 
of_PRF human_AJ0 society_NN1 ,_PUN it_PNP is_VBZ of_PRF tremendous_AJ0 
importance_NN1 ._PUN 
Our_DPS entire_AJ0 Party_NN1 should_VM0 develop_VVI unshakeable_AJ0 
confidence_NN1 ,_PUN work_VVB hard_AJ0 and_CJC work_VVB well_AV0 to_TO0 
see_VVI socialism_NN1 with_PRP Chinese_AJ0 characteristics_NN2 display_VVB 
even_AV0 stronger_AJC vitality_NN1 ._PUN 
II_CRD ._PUN 
The_AT0 New_AJ0 Era_NN1 :_PUN The_AT0 Historic_AJ0 Mission_NN1 of_PRF the_AT0 
Communist_AJ0 Party_NN1 of_PRF China_NP0 A_AT0 hundred_CRD years_NN2 ago_AV0 
,_PUN the_AT0 salvoes_NN2 of_PRF the_AT0 October_NP0 Revolution_NN1 
brought_VVD Marxism-Leninism_NP0 to_PRP China_NP0 ._PUN 
In_PRP the_AT0 scientific_AJ0 truth_NN1 of_PRF Marxism-Leninism_NP0 ,_PUN 
Chinese_AJ0 progressives_NN2 saw_VVD a_AT0 solution_NN1 to_PRP Chinas_NP0 
problems_NN2 ._PUN 
With_PRP the_AT0 advent_NN1 of_PRF modern_AJ0 times_NN2 ,_PUN Chinese_AJ0 
society_NN1 became_VVD embroiled_VVN in_PRP intense_AJ0 upheavals_NN2 ;_PUN 
this_DT0 was_VBD a_AT0 time_NN1 of_PRF fierce_AJ0 struggle_NN1 as_PRP the_AT0 
Chinese_AJ0 people_NN0 resisted_VVD feudal_AJ0 rule_NN1 and_CJC foreign_AJ0 
aggression.It_NN0 was_VBD in_PRP the_AT0 midst_NN1 of_PRF this_DT0 ,_PUN 
in_PRP 1921_CRD ,_PUN as_CJS Marxism-Leninism_NP0 was_VBD integrated_VVN 
with_PRP the_AT0 Chinese_AJ0 workers_NN2 movement_NN1 ,_PUN that_CJT the_AT0 
Communist_AJ0 Party_NN1 of_PRF China_NP0 was_VBD born_VVN ._PUN 
From_PRP that_DT0 moment_NN1 on_AVP ,_PUN the_AT0 Chinese_AJ0 people_NN0 
have_VHB had_VHN in_PRP the_AT0 Party_NN1 a_AT0 backbone_NN1 for_PRP their_DPS 
pursuit_NN1 of_PRF national_AJ0 independence_NN1 and_CJC liberation_NN1 ,_PUN 
of_PRF a_AT0 stronger_AJC and_CJC more_AV0 prosperous_AJ0 country_NN1 ,_PUN 
and_CJC of_PRF their_DPS own_DT0 happiness_NN1 ;_PUN and_CJC the_AT0 
mindset_NN1 of_PRF the_AT0 Chinese_AJ0 people_NN0 has_VHZ changed_VVN ,_PUN 
from_PRP passivity_NN1 to_PRP taking_VVG the_AT0 initiative_NN1 ._PUN 
With_PRP a_AT0 history_NN1 of_PRF more_DT0 than_CJS 5,000_CRD years_NN2 ,_PUN 
our_DPS nation_NN1 created_VVD a_AT0 splendid_AJ0 civilization_NN1 ,_PUN 
made_VVD remarkable_AJ0 contributions_NN2 to_PRP mankind_NN1 ,_PUN and_CJC 
became_VVD one_CRD of_PRF the_AT0 worlds_NN2 great_AJ0 nations_NN2 ._PUN 
But_CJC with_PRP the_AT0 Opium_NN1 War_NN1 of_PRF 1840_CRD ,_PUN China_NP0 
was_VBD plunged_VVN into_PRP the_AT0 darkness_NN1 of_PRF domestic_AJ0 
turmoil_NN1 and_CJC foreign_AJ0 aggression_NN1 ;_PUN its_DPS people_NN0 ,_PUN 
ravaged_VVN by_PRP war_NN1 ,_PUN saw_VVD their_DPS homeland_NN1 torn_VVN 
apart_AV0 and_CJC lived_VVN in_PRP poverty_NN1 and_CJC despair_NN1 ._PUN 
With_PRP tenacity_NN1 and_CJC heroism_NN1 ,_PUN countless_AJ0 dedicated_AJ0 
patriots_NN2 fought_VVD ,_PUN pressed_VVD ahead_AV0 against_PRP the_AT0 
odds_NN2 ,_PUN and_CJC tried_VVD every_AT0 possible_AJ0 means_NN0 to_TO0 
seek_VVI the_AT0 nations_NN2 salvation.But_NN0 despite_PRP their_DPS 
efforts_NN2 ,_PUN they_PNP were_VBD powerless_AJ0 to_TO0 change_VVI the_AT0 
nature_NN1 of_PRF society_NN1 in_PRP old_AJ0 China_NP0 and_CJC the_AT0 
plight_NN1 of_PRF the_AT0 Chinese_AJ0 people_NN0 ._PUN 
National_AJ0 rejuvenation_NN1 has_VHZ been_VBN the_AT0 greatest_AJS dream_NN1 
of_PRF the_AT0 Chinese_AJ0 people_NN0 since_CJS modern_AJ0 times_NN2 began_VVD 
._PUN 
At_PRP its_DPS founding_NN1 ,_PUN the_AT0 Communist_AJ0 Party_NN1 of_PRF 
China_NP0 made_VVD realizing_VVG Communism_NN1 its_DPS highest_AJS ideal_AJ0 
and_CJC its_DPS ultimate_AJ0 goal_NN1 ,_PUN and_CJC shouldered_VVD the_AT0 
historic_AJ0 mission_NN1 of_PRF national_AJ0 rejuvenation.In_NN0 pursuing_VVG 
this_DT0 goal_NN1 ,_PUN the_AT0 Party_NN1 has_VHZ united_VVN the_AT0 
Chinese_AJ0 people_NN0 and_CJC led_VVN them_PNP through_PRP arduous_AJ0 
struggles_NN2 to_PRP epic_AJ0 accomplishments_NN2 ._PUN 
Our_DPS Party_NN1 was_VBD deeply_AV0 aware_AJ0 that_CJT ,_PUN to_TO0 
achieve_VVI national_AJ0 rejuvenation_NN1 ,_PUN it_PNP was_VBD critical_AJ0 
to_TO0 topple_VVI the_AT0 three_CRD mountains_NN2 of_PRF imperialism_NN1 ,_PUN 
feudalism_NN1 ,_PUN and_CJC bureaucrat-capitalism_NN1 that_CJT were_VBD 
oppressing_VVG the_AT0 Chinese_AJ0 people_NN0 ,_PUN and_CJC realize_VVB 
Chinas_NN2 independence_NN1 ,_PUN the_AT0 peoples_NN2 liberation_NN1 ,_PUN 
national_AJ0 reunification_NN1 ,_PUN and_CJC social_AJ0 stability_NN1 ._PUN 
Our_DPS Party_NN1 united_VVD the_AT0 people_NN0 and_CJC led_VVD them_PNP 
in_PRP embarking_VVG on_PRP the_AT0 right_AJ0 revolutionary_AJ0 path_NN1 ,_PUN 
using_VVG rural_AJ0 areas_NN2 to_TO0 encircle_VVI the_AT0 cities_NN2 and_CJC 
seizing_AJ0 state_NN1 power_NN1 with_PRP military_AJ0 force.We_NN0 
completed_VVD the_AT0 New_AJ0 Democratic_AJ0 Revolution_NN1 through_PRP 28_CRD 
years_NN2 of_PRF painful_AJ0 struggle_NN1 ,_PUN and_CJC founded_VVD the_AT0 
Peoples_NN2 Republic_NN1 of_PRF China_NP0 in_PRP 1949_CRD ,_PUN thus_AV0 
marking_VVG Chinas_NN2 great_AJ0 transition_NN1 from_PRP a_AT0 
millennia-old_AJ0 feudal_AJ0 autocracy_NN1 to_PRP a_AT0 peoples_NN2 
democracy_NN1 ._PUN 
Our_DPS Party_NN1 was_VBD deeply_AV0 aware_AJ0 that_CJT ,_PUN to_TO0 
achieve_VVI national_AJ0 rejuvenation_NN1 ,_PUN it_PNP was_VBD essential_AJ0 
to_TO0 establish_VVI an_AT0 advanced_AJ0 social_AJ0 system_NN1 that_CJT 
fits_VVZ Chinas_NP0 reality_NN1 ._PUN 
It_PNP united_VVD the_AT0 people_NN0 and_CJC led_VVD them_PNP in_PRP 
completing_VVG socialist_AJ0 revolution_NN1 ,_PUN establishing_VVG 
socialism_NN1 as_PRP Chinas_NP0 basic_AJ0 system_NN1 ,_PUN and_CJC 
advancing_AJ0 socialist_AJ0 construction.This_NN0 completed_VVD the_AT0 
broadest_AJS and_CJC most_AV0 profound_AJ0 social_AJ0 transformation_NN1 
in_PRP the_AT0 history_NN1 of_PRF the_AT0 Chinese_AJ0 nation.It_NN0 
created_VVD the_AT0 fundamental_AJ0 political_AJ0 conditions_NN2 and_CJC 
the_AT0 institutional_AJ0 foundation_NN1 for_PRP achieving_VVG all_DT0 
development_NN1 and_CJC progress_NN1 in_PRP China_NP0 today.Thus_NN0 was_VBD 
made_VVN a_AT0 great_AJ0 transition_NN1 :_PUN The_AT0 Chinese_AJ0 nation_NN1 
reversed_VVD its_DPS fate_NN1 from_PRP the_AT0 continuous_AJ0 decline_NN1 
of_PRF modern_AJ0 times_NN2 to_TO0 steady_VVI progress_NN1 toward_PRP 
prosperity_NN1 and_CJC strength_NN1 ._PUN 
Our_DPS Party_NN1 was_VBD deeply_AV0 aware_AJ0 that_CJT ,_PUN to_TO0 
achieve_VVI national_AJ0 rejuvenation_NN1 ,_PUN it_PNP was_VBD imperative_AJ0 
to_TO0 follow_VVI the_AT0 tide_NN1 of_PRF the_AT0 times_NN2 ,_PUN respond_VVB 
to_PRP the_AT0 wishes_NN2 of_PRF the_AT0 people_NN0 ,_PUN and_CJC have_VHB 
the_AT0 courage_NN1 to_TO0 reform_VVI and_CJC open_VVI ;_PUN and_CJC this_DT0 
awareness_NN1 created_VVD a_AT0 powerful_AJ0 force_NN1 for_PRP advancing_VVG 
the_AT0 cause_NN1 of_PRF the_AT0 Party_NN1 and_CJC the_AT0 people_NN0 ._PUN 
Our_DPS Party_NN1 united_VVD the_AT0 people_NN0 and_CJC led_VVD them_PNP 
in_PRP launching_VVG the_AT0 great_AJ0 new_AJ0 revolution_NN1 of_PRF 
reform_NN1 and_CJC opening-up_NN1 ,_PUN in_PRP removing_VVG all_DT0 
ideological_AJ0 and_CJC institutional_AJ0 barriers_NN2 to_PRP our_DPS 
country_NN1 and_CJC nations_NN2 development_NN1 ,_PUN and_CJC in_PRP 
embarking_VVG on_PRP the_AT0 path_NN1 of_PRF socialism_NN1 with_PRP 
Chinese_AJ0 characteristics.Thus_NN0 was_VBD China_NP0 able_AJ0 to_TO0 
stride_VVI ahead_AV0 to_TO0 catch_VVI up_AVP with_PRP the_AT0 times_NN2 ._PUN 
Over_PRP the_AT0 past_AJ0 96_CRD years_NN2 ,_PUN to_TO0 accomplish_VVI the_AT0 
historic_AJ0 mission_NN1 of_PRF national_AJ0 rejuvenation_NN1 ,_PUN 
whether_CJS in_PRP times_NN2 of_PRF weakness_NN1 or_CJC strength_NN1 ,_PUN 
whether_CJS in_PRP times_NN2 of_PRF adversity_NN1 or_CJC smooth_AJ0 
sailing_NN1 ,_PUN our_DPS Party_NN1 has_VHZ never_AV0 forgotten_VVN its_DPS 
founding_AJ0 mission_NN1 ,_PUN nor_CJC wavered_VVD in_PRP its_DPS 
pursuit.It_NN0 has_VHZ united_VVN the_AT0 people_NN0 and_CJC led_VVN them_PNP 
in_PRP conquering_AJ0 countless_AJ0 challenges_NN2 ,_PUN making_VVG 
enormous_AJ0 sacrifices_NN2 ,_PUN meeting_VVG setbacks_NN2 squarely_AV0 ,_PUN 
and_CJC courageously_AV0 righting_VVG wrongs.Thus_NN0 we_PNP have_VHB ,_PUN 
time_AV0 and_AV0 again_AV0 ,_PUN overcome_VVB the_AT0 seemingly_AV0 
insurmountable_AJ0 and_CJC created_AJ0 miracle_NN1 upon_PRP miracle_NN1 ._PUN 
Comrades_NN2 ,_PUN Today_AV0 ,_PUN we_PNP are_VBB closer_AJC ,_PUN more_AV0 
confident_AJ0 ,_PUN and_CJC more_AV0 capable_AJ0 than_CJS ever_AV0 before_AV0 
of_PRF making_VVG the_AT0 goal_NN1 of_PRF national_AJ0 rejuvenation_NN1 a_AT0 
reality_NN1 ._PUN 
As_PRP the_AT0 Chinese_AJ0 saying_NN1 goes_VVZ ,_PUN the_AT0 last_ORD leg_NN1 
of_PRF a_AT0 journey_NN1 marks_VVZ the_AT0 halfway_AJ0 point_NN1 ._PUN 
Achieving_VVG national_AJ0 rejuvenation_NN1 will_VM0 be_VBI no_AT0 walk_NN1 
in_PRP the_AT0 park_NN1 ;_PUN it_PNP will_VM0 take_VVI more_DT0 than_CJS 
drum_NN1 beating_NN1 and_CJC gong_NN1 clanging_VVG to_TO0 get_VVI there_AV0 
._PUN 
Every_AT0 one_CRD of_PRF us_PNP in_PRP the_AT0 Party_NN1 must_VM0 be_VBI 
prepared_VVN to_TO0 work_VVI even_AV0 harder_AV0 toward_PRP this_DT0 goal_NN1 
._PUN 
Realizing_VVG our_DPS great_AJ0 dream_NN1 demands_VVZ a_AT0 great_AJ0 
struggle_NN1 ._PUN 
It_PNP is_VBZ in_PRP the_AT0 movement_NN1 of_PRF contradictions_NN2 that_CJT 
a_AT0 society_NN1 advances_NN2 ;_PUN where_CJS there_EX0 is_VBZ 
contradiction_NN1 there_EX0 is_VBZ struggle_NN1 ._PUN 
If_CJS our_DPS Party_NN1 is_VBZ to_TO0 unite_VVI and_CJC lead_VVI the_AT0 
people_NN0 to_TO0 effectively_AV0 respond_VVI to_PRP major_AJ0 challenges_NN2 
,_PUN withstand_VVB major_AJ0 risks_NN2 ,_PUN overcome_VVB major_AJ0 
obstacles_NN2 ,_PUN and_CJC address_VVB major_AJ0 conflicts_NN2 ,_PUN it_PNP 
must_VM0 undertake_VVI a_AT0 great_AJ0 struggle_NN1 with_PRP many_DT0 new_AJ0 
contemporary_AJ0 features.All_NN0 thinking_NN1 and_CJC behavior_NN1 in_PRP 
the_AT0 vein_NN1 of_PRF pleasure_NN1 seeking_VVG ,_PUN inaction_NN1 and_CJC 
sloth_NN1 ,_PUN and_CJC problem_NN1 avoidance_NN1 are_VBB unacceptable_AJ0 
._PUN 
Every_AT0 one_CRD of_PRF us_PNP in_PRP the_AT0 Party_NN1 must_VM0 do_VDI 
more_AV0 to_TO0 uphold_VVI Party_NN1 leadership_NN1 and_CJC the_AT0 
Chinese_AJ0 socialist_AJ0 system_NN1 ,_PUN and_CJC resolutely_AV0 oppose_VVB 
all_DT0 statements_NN2 and_CJC actions_NN2 that_CJT undermine_VVB ,_PUN 
distort_VVB ,_PUN or_CJC negate_VVB them.We_NN0 must_VM0 do_VDI more_AV0 
to_TO0 protect_VVI our_DPS peoples_NN2 interests_NN2 ,_PUN and_CJC firmly_AV0 
oppose_VVB all_DT0 moves_NN2 that_CJT damage_VVB their_DPS interests_NN2 
or_CJC put_VVB distance_NN1 between_PRP the_AT0 Party_NN1 and_CJC the_AT0 
people.We_NN0 must_VM0 do_VDI more_AV0 to_TO0 channel_VVI our_DPS energies_NN2 
toward_PRP the_AT0 contemporary_AJ0 current_NN1 of_PRF reform_NN1 and_CJC 
innovation_NN1 ,_PUN and_CJC resolvedly_AV0 address_VVB deep-rooted_AJ0 
problems.We_NN0 must_VM0 do_VDI more_AV0 to_TO0 safeguard_VVI Chinas_NP0 
sovereignty_NN1 ,_PUN security_NN1 ,_PUN and_CJC development_NN1 interests_NN2 
,_PUN and_CJC staunchly_AV0 oppose_VVB all_DT0 attempts_NN2 to_TO0 split_VVI 
China_NP0 or_CJC undermine_VVB its_DPS ethnic_AJ0 unity_NN1 and_CJC social_AJ0 
harmony_NN1 and_CJC stability.We_NN0 must_VM0 do_VDI more_AV0 to_TO0 guard_VVI 
against_PRP all_DT0 kinds_NN2 of_PRF risks_NN2 ,_PUN and_CJC work_VVB 
determinedly_AV0 to_TO0 prevail_VVI over_PRP every_AT0 political_AJ0 ,_PUN 
economic_AJ0 ,_PUN cultural_AJ0 ,_PUN social_AJ0 ,_PUN and_CJC natural_AJ0 
difficulty_NN1 and_CJC challenge_NN1 ._PUN 
Every_AT0 Party_NN1 member_NN1 must_VM0 fully_AV0 appreciate_VVI the_AT0 
long-term_AJ0 ,_PUN complex_AJ0 ,_PUN and_CJC onerous_AJ0 nature_NN1 of_PRF 
this_DT0 great_AJ0 struggle_NN1 ;_PUN we_PNP must_VM0 be_VBI ready_AJ0 to_TO0 
fight_VVI ,_PUN build_VVB our_DPS ability_NN1 ,_PUN and_CJC keep_VVB 
striving_VVG to_TO0 secure_VVI new_AJ0 victories_NN2 in_PRP this_DT0 great_AJ0 
struggle_NN1 ._PUN 
Realizing_VVG our_DPS great_AJ0 dream_NN1 demands_VVZ a_AT0 great_AJ0 
project_NN1 ._PUN 
This_DT0 project_NN1 is_VBZ the_AT0 great_AJ0 new_AJ0 project_NN1 of_PRF 
Party_NN1 building_NN1 that_CJT is_VBZ just_AV0 getting_VVG into_PRP full_AJ0 
swing_NN1 ._PUN 
As_CJS history_NN1 has_VHZ shown_VVN and_CJC will_VM0 continue_VVI to_TO0 
bear_VVI witness_NN1 to_PRP ,_PUN without_PRP the_AT0 leadership_NN1 of_PRF 
the_AT0 Communist_AJ0 Party_NN1 of_PRF China_NP0 ,_PUN national_AJ0 
rejuvenation_NN1 would_VM0 be_VBI just_AV0 wishful_AJ0 thinking_NN1 ._PUN 
To_TO0 remain_VVI the_AT0 vanguard_NN1 of_PRF the_AT0 times_NN2 ,_PUN the_AT0 
backbone_NN1 of_PRF the_AT0 nation_NN1 ,_PUN and_CJC a_AT0 Marxist_AJ0 
governing_AJ0 party_NN1 ,_PUN our_DPS Party_NN1 must_VM0 always_AV0 hold_VVI 
itself_PNX to_PRP the_AT0 highest_AJS standards_NN2 ._PUN 
Every_AT0 Party_NN1 member_NN1 must_VM0 be_VBI more_AV0 actively_AV0 
involved_AJ0 in_PRP enhancing_VVG Party_NN1 consciousness_NN1 ,_PUN and_CJC 
demonstrate_VVB commitment_NN1 to_PRP Party_NN1 principles.We_NN0 must_VM0 
have_VHI the_AT0 courage_NN1 to_TO0 face_VVI problems_NN2 squarely_AV0 ,_PUN 
be_VBI braced_VVN for_PRP the_AT0 pain_NN1 ,_PUN act_VVB to_TO0 remove_VVI 
whatever_DTQ undermines_VVZ the_AT0 Partys_NN2 purity_NN1 and_CJC advanced_AJ0 
nature_NN1 ,_PUN and_CJC rid_VVB ourselves_PNX of_PRF any_DT0 virus_NN1 
that_CJT erodes_VVZ the_AT0 Partys_NN2 health.We_NN0 must_VM0 keep_VVI on_AVP 
strengthening_VVG the_AT0 Partys_NN2 ability_NN1 to_TO0 lead_VVI 
politically_AV0 ,_PUN to_TO0 guide_VVI through_PRP theory_NN1 ,_PUN to_TO0 
organize_VVI the_AT0 people_NN0 ,_PUN and_CJC to_TO0 inspire_VVI society_NN1 
,_PUN thus_AV0 ensuring_VVG that_CJT the_AT0 Partys_NN2 great_AJ0 vitality_NN1 
and_CJC strong_AJ0 ability_NN1 are_VBB forever_AV0 maintained_VVN ._PUN 
Realizing_VVG our_DPS great_AJ0 dream_NN1 demands_VVZ a_AT0 great_AJ0 
cause_NN1 ._PUN 
Socialism_NN1 with_PRP Chinese_AJ0 characteristics_NN2 has_VHZ been_VBN 
the_AT0 focus_NN1 of_PRF all_DT0 of_PRF the_AT0 Partys_NN2 theories_NN2 
and_CJC practice_NN1 since_CJS reform_NN1 and_CJC opening-up_NN1 began.It_NN0 
is_VBZ the_AT0 fundamental_AJ0 achievement_NN1 of_PRF our_DPS Party_NN1 
and_CJC our_DPS people_NN0 made_VVN through_PRP countless_AJ0 hardships_NN2 
at_PRP enormous_AJ0 cost_NN1 ._PUN 
The_AT0 path_NN1 of_PRF socialism_NN1 with_PRP Chinese_AJ0 characteristics_NN2 
is_VBZ the_AT0 only_AJ0 path_NN1 to_PRP socialist_AJ0 modernization_NN1 
and_CJC a_AT0 better_AJC life_NN1 for_PRP the_AT0 people.The_NN0 theory_NN1 
of_PRF socialism_NN1 with_PRP Chinese_AJ0 characteristics_NN2 is_VBZ the_AT0 
right_AJ0 theory_NN1 to_TO0 guide_VVI the_AT0 Party_NN1 and_CJC people_NN0 
to_TO0 realize_VVI national_AJ0 rejuvenation.The_NN0 system_NN1 of_PRF 
socialism_NN1 with_PRP Chinese_AJ0 characteristics_NN2 provides_VVZ the_AT0 
fundamental_AJ0 institutional_AJ0 guarantee_NN1 for_PRP progress_NN1 and_CJC 
development_NN1 in_PRP contemporary_AJ0 China.The_NP0 culture_NN1 of_PRF 
socialism_NN1 with_PRP Chinese_AJ0 characteristics_NN2 is_VBZ a_AT0 
powerful_AJ0 source_NN1 of_PRF strength_NN1 that_CJT inspires_VVZ all_DT0 
members_NN2 of_PRF the_AT0 Party_NN1 and_CJC the_AT0 people_NN0 of_PRF all_DT0 
ethnic_AJ0 groups_NN2 in_PRP China_NP0 ._PUN 
Our_DPS whole_AJ0 Party_NN1 must_VM0 strengthen_VVI our_DPS confidence_NN1 
in_PRP the_AT0 path_NN1 ,_PUN theory_NN1 ,_PUN system_NN1 ,_PUN and_CJC 
culture_NN1 of_PRF socialism_NN1 with_PRP Chinese_AJ0 characteristics.We_NN0 
must_VM0 neither_AV0 retrace_VVI our_DPS steps_NN2 to_PRP the_AT0 rigidity_NN1 
and_CJC isolation_NN1 of_PRF the_AT0 past_NN1 ,_PUN nor_CJC take_VVB the_AT0 
wrong_AJ0 turn_NN1 by_PRP changing_VVG our_DPS nature_NN1 and_CJC 
abandoning_VVG our_DPS system.We_NN0 must_VM0 maintain_VVI our_DPS 
political_AJ0 orientation_NN1 ,_PUN do_VDB the_AT0 good_AJ0 solid_AJ0 work_NN1 
that_CJT sees_VVZ our_DPS country_NN1 thrive_VVI ,_PUN and_CJC continue_VVB 
to_TO0 uphold_VVI and_CJC develop_VVI socialism_NN1 with_PRP Chinese_AJ0 
characteristics_NN2 ._PUN 
This_DT0 great_AJ0 struggle_NN1 ,_PUN great_AJ0 project_NN1 ,_PUN great_AJ0 
cause_NN1 ,_PUN and_CJC great_AJ0 dream_NN1 are_VBB closely_AV0 connected_VVN 
,_PUN flow_NN1 seamlessly_AV0 into_PRP each_PNX other_PNX ,_PUN and_CJC 
are_VBB mutually_AV0 reinforcing.Among_NN0 them_PNP ,_PUN the_AT0 great_AJ0 
new_AJ0 project_NN1 of_PRF Party_NN1 building_NN1 plays_VVZ the_AT0 
decisive_AJ0 role_NN1 ._PUN 
All_DT0 work_VVB to_TO0 advance_VVI this_DT0 project_NN1 must_VM0 go_VVI 
hand_NN1 in_PRP hand_NN1 with_PRP that_DT0 geared_VVD toward_PRP the_AT0 
struggle_NN1 ,_PUN the_AT0 cause_NN1 ,_PUN and_CJC the_AT0 dream.We_NN0 
must_VM0 see_VVI that_CJT as_CJS history_NN1 progresses_VVZ and_CJC the_AT0 
world_NN1 undergoes_VVZ profound_AJ0 changes_NN2 ,_PUN the_AT0 Party_NN1 
remains_VVZ always_AV0 ahead_PRP of_PRP the_AT0 times_NN2 ;_PUN that_DT0 
as_CJS history_NN1 progresses_VVZ and_CJC we_PNP respond_VVB to_PRP risks_NN2 
and_CJC tests_NN2 at_PRP home_NN1 and_CJC abroad_AV0 ,_PUN the_AT0 Party_NN1 
remains_VVZ always_AV0 the_AT0 backbone_NN1 of_PRF the_AT0 nation_NN1 ;_PUN 
and_CJC that_CJT as_CJS history_NN1 progresses_VVZ and_CJC we_PNP continue_VVB 
to_TO0 uphold_VVI and_CJC develop_VVI socialism_NN1 with_PRP Chinese_AJ0 
characteristics_NN2 ,_PUN the_AT0 Party_NN1 remains_VVZ always_AV0 a_AT0 
powerful_AJ0 leadership_NN1 core_NN1 ._PUN 
Comrades_NN2 ,_PUN Our_DPS mission_NN1 is_VBZ a_AT0 call_NN1 to_PRP action_NN1 
;_PUN our_DPS mission_NN1 steers_VVZ the_AT0 course_NN1 to_PRP the_AT0 
future_NN1 ._PUN 
We_PNP must_VM0 live_VVI up_PRP to_PRP the_AT0 trust_NN1 the_AT0 people_NN0 
have_VHB placed_VVN in_PRP us_PNP and_CJC prove_VVB ourselves_PNX worthy_AJ0 
of_PRF historys_NN2 choice.In_NN0 the_AT0 great_AJ0 endeavors_NN2 of_PRF 
building_NN1 socialism_NN1 with_PRP Chinese_AJ0 characteristics_NN2 in_PRP 
the_AT0 new_AJ0 era_NN1 ,_PUN let_VVB us_PNP get_VVI behind_PRP the_AT0 
strong_AJ0 leadership_NN1 of_PRF the_AT0 Party_NN1 and_CJC engage_VVB in_PRP 
a_AT0 tenacious_AJ0 struggle.Let_NN0 all_AV0 of_PRF us_PNP ,_PUN the_AT0 
sons_NN2 and_CJC daughters_NN2 of_PRF the_AT0 Chinese_AJ0 nation_NN1 ,_PUN 
come_VVB together_AV0 ,_PUN keep_VVB going_VVG ,_PUN and_CJC create_VVB a_AT0 
mighty_AJ0 force_NN1 that_CJT enables_VVZ us_PNP to_TO0 realize_VVI the_AT0 
Chinese_AJ0 Dream_NN1 ._PUN 
III_CRD ._PUN 
The_AT0 Thought_NN1 on_PRP Socialism_NN1 with_PRP Chinese_AJ0 
Characteristics_NN2 for_PRP a_AT0 New_AJ0 Era_NN1 and_CJC the_AT0 Basic_AJ0 
Policy_NN1 Since_CJS our_DPS 18th_ORD National_AJ0 Congress_NN1 ,_PUN 
changes_NN2 both_AV0 in_AVP and_CJC outside_PRP China_NP0 ,_PUN and_CJC 
the_AT0 progress_NN1 made_VVN in_PRP all_DT0 areas_NN2 of_PRF Chinas_NP0 
endeavors_VVZ ,_PUN have_VHB presented_VVN us_PNP with_PRP a_AT0 profound_AJ0 
question_NN1 the_AT0 question_NN1 of_PRF an_AT0 era.Our_NN0 answer_NN1 
must_VM0 be_VBI a_AT0 systematic_AJ0 combination_NN1 of_PRF theory_NN1 and_CJC 
practice_NN1 and_CJC must_VM0 address_VVI what_DTQ kind_NN1 of_PRF 
socialism_NN1 with_PRP Chinese_AJ0 characteristics_NN2 the_AT0 new_AJ0 era_NN1 
requires_VVZ us_PNP to_TO0 uphold_VVI and_CJC develop_VVI ,_PUN and_CJC 
how_AVQ we_PNP should_VM0 go_VVI about_PRP doing_VDG it.This_NN0 involves_VVZ 
fundamental_AJ0 issues_NN2 like_PRP the_AT0 overarching_AJ0 objectives_NN2 
,_PUN tasks_NN2 ,_PUN plan_NN1 ,_PUN and_CJC strategy_NN1 for_PRP 
upholding_VVG and_CJC developing_AJ0 socialism_NN1 with_PRP Chinese_AJ0 
characteristics_NN2 in_PRP the_AT0 new_AJ0 era_NN1 ;_PUN like_PRP the_AT0 
direction_NN1 ,_PUN model_NN1 ,_PUN and_CJC driving_AJ0 force_NN1 of_PRF 
development_NN1 ,_PUN and_CJC the_AT0 strategic_AJ0 steps_NN2 ,_PUN 
external_AJ0 conditions_NN2 ,_PUN and_CJC political_AJ0 guarantees.As_NN0 
well_AV0 as_CJS this_DT0 ,_PUN to_TO0 uphold_VVI and_CJC develop_VVI 
socialism_NN1 with_PRP Chinese_AJ0 characteristics_NN2 ,_PUN we_PNP should_VM0 
,_PUN based_VVN on_PRP new_AJ0 practice_NN1 ,_PUN undertake_VVB 
theoretical_AJ0 analysis_NN1 and_CJC produce_VVB policy_NN1 guidance_NN1 
on_PRP the_AT0 economy_NN1 ,_PUN political_AJ0 affairs_NN2 ,_PUN rule_NN1 
of_PRF law_NN1 ,_PUN science_NN1 and_CJC technology_NN1 ,_PUN culture_NN1 
,_PUN education_NN1 ,_PUN the_AT0 wellbeing_NN1 of_PRF our_DPS people_NN0 
,_PUN ethnic_AJ0 and_CJC religious_AJ0 affairs_NN2 ,_PUN social_AJ0 
development_NN1 ,_PUN ecological_AJ0 conservation_NN1 ,_PUN national_AJ0 
security_NN1 ,_PUN defense_NN1 and_CJC the_AT0 armed_AJ0 forces_NN2 ,_PUN 
the_AT0 principle_NN1 of_PRF one_CRD country_NN1 ,_PUN two_CRD systems_NN2 
and_CJC national_AJ0 reunification_NN1 ,_PUN the_AT0 united_AJ0 front_NN1 
,_PUN foreign_AJ0 affairs_NN2 ,_PUN and_CJC Party_NN1 building_NN1 ._PUN 
In_PRP answering_VVG this_DT0 question_NN1 ,_PUN our_DPS Party_NN1 has_VHZ 
been_VBN guided_VVN by_PRP Marxism-Leninism_NP0 ,_PUN Mao_NP0 Zedong_NP0 
Thought_VVD ,_PUN Deng_NP0 Xiaoping_NP0 Theory_NN1 ,_PUN the_AT0 Theory_NN1 
of_PRF Three_CRD Represents_VVZ ,_PUN and_CJC the_AT0 Scientific_AJ0 
Outlook_NN1 on_PRP Development.It_NP0 has_VHZ continued_VVN to_TO0 free_VVI 
our_DPS minds_NN2 ,_PUN seek_VVB truth_NN1 from_PRP facts_NN2 ,_PUN move_VVB 
with_PRP the_AT0 times_NN2 ,_PUN and_CJC apply_VVB a_AT0 realistic_AJ0 and_CJC 
pragmatic_AJ0 approach.In_NN0 answering_VVG this_DT0 question_NN1 ,_PUN 
our_DPS Party_NN1 has_VHZ continued_VVN to_TO0 uphold_VVI dialectical_AJ0 
and_CJC historical_AJ0 materialism_NN1 ;_PUN has_VHZ considered_VVN 
carefully_AV0 the_AT0 new_AJ0 conditions_NN2 of_PRF the_AT0 era_NN1 and_CJC 
the_AT0 new_AJ0 requirements_NN2 of_PRF practice_NN1 ;_PUN and_CJC has_VHZ 
adopted_VVN an_AT0 entirely_AV0 new_AJ0 perspective_NN1 to_TO0 deepen_VVI 
its_DPS understanding_NN1 of_PRF the_AT0 laws_NN2 that_CJT underlie_VVB 
governance_NN1 by_PRP a_AT0 Communist_AJ0 party_NN1 ,_PUN the_AT0 
development_NN1 of_PRF socialism_NN1 ,_PUN and_CJC the_AT0 evolution_NN1 
of_PRF human_AJ0 society.It_NN0 has_VHZ worked_VVN hard_AV0 to_TO0 
undertake_VVI theoretical_AJ0 explorations_NN2 ,_PUN and_CJC has_VHZ 
achieved_VVN major_AJ0 theoretical_AJ0 innovations_NN2 ,_PUN ultimately_AV0 
giving_VVG shape_NN1 to_PRP the_AT0 Thought_NN1 on_PRP Socialism_NN1 with_PRP 
Chinese_AJ0 Characteristics_NN2 for_PRP a_AT0 New_AJ0 Era_NN1 ._PUN 
The_AT0 Thought_NN1 on_PRP Socialism_NN1 with_PRP Chinese_AJ0 
Characteristics_NN2 for_PRP a_AT0 New_AJ0 Era_NN1 makes_VVZ the_AT0 
following_AJ0 things_NN2 clear:It_UNC makes_VVZ clear_AJ0 that_CJT the_AT0 
overarching_AJ0 goal_NN1 of_PRF upholding_VVG and_CJC developing_AJ0 
socialism_NN1 with_PRP Chinese_AJ0 characteristics_NN2 is_VBZ to_TO0 
realize_VVI socialist_AJ0 modernization_NN1 and_CJC national_AJ0 
rejuvenation_NN1 ,_PUN and_CJC ,_PUN that_CJT on_PRP the_AT0 basis_NN1 of_PRF 
finishing_VVG the_AT0 building_NN1 of_PRF a_AT0 moderately_AV0 prosperous_AJ0 
society_NN1 in_PRP all_DT0 respects_NN2 ,_PUN a_AT0 two-step_AJ0 approach_NN1 
should_VM0 be_VBI taken_VVN to_TO0 build_VVI China_NP0 into_PRP a_AT0 
great_AJ0 modern_AJ0 socialist_AJ0 country_NN1 that_CJT is_VBZ prosperous_AJ0 
,_PUN strong_AJ0 ,_PUN democratic_AJ0 ,_PUN culturally_AV0 advanced_VVN ,_PUN 
harmonious_AJ0 ,_PUN and_CJC beautiful_AJ0 by_PRP the_AT0 middle_NN1 of_PRF 
the_AT0 century.It_NN0 makes_VVZ clear_AJ0 that_CJT the_AT0 principal_AJ0 
contradiction_NN1 facing_VVG Chinese_AJ0 society_NN1 in_PRP the_AT0 new_AJ0 
era_NN1 is_VBZ that_CJT between_PRP unbalanced_AJ0 and_CJC inadequate_AJ0 
development_NN1 and_CJC the_AT0 peoples_NN2 ever-growing_AJ0 needs_NN2 for_PRP 
a_AT0 better_AJC life.We_NN0 must_VM0 therefore_AV0 continue_VVI 
commitment_NN1 to_PRP our_DPS people-centered_AJ0 philosophy_NN1 of_PRF 
development_NN1 ,_PUN and_CJC work_VVB to_TO0 promote_VVI well-rounded_AJ0 
human_AJ0 development_NN1 and_CJC common_AJ0 prosperity_NN1 for_PRP 
everyone.It_NN0 makes_VVZ clear_AJ0 that_CJT the_AT0 overall_AJ0 plan_NN1 
for_PRP building_NN1 socialism_NN1 with_PRP Chinese_AJ0 characteristics_NN2 
is_VBZ the_AT0 five-sphere_AJ0 integrated_AJ0 plan_NN1 ,_PUN and_CJC the_AT0 
overall_AJ0 strategy_NN1 is_VBZ the_AT0 four-pronged_AJ0 comprehensive_AJ0 
strategy.It_NN0 highlights_VVZ the_AT0 importance_NN1 of_PRF fostering_VVG 
stronger_AJC confidence_NN1 in_PRP the_AT0 path_NN1 ,_PUN theory_NN1 ,_PUN 
system_NN1 ,_PUN and_CJC culture_NN1 of_PRF socialism_NN1 with_PRP Chinese_AJ0 
characteristics.It_NN0 makes_VVZ clear_AJ0 that_CJT the_AT0 overall_AJ0 
goal_NN1 of_PRF deepening_AJ0 reform_NN1 in_PRP every_AT0 field_NN1 is_VBZ 
to_TO0 improve_VVI and_CJC develop_VVI the_AT0 system_NN1 of_PRF socialism_NN1 
with_PRP Chinese_AJ0 characteristics_NN2 and_CJC modernize_VVB Chinas_NN2 
system_NN1 and_CJC capacity_NN1 for_PRP governance.It_NN0 makes_VVZ clear_AJ0 
that_CJT the_AT0 overall_AJ0 goal_NN1 of_PRF comprehensively_AV0 advancing_AJ0 
law-based_AJ0 governance_NN1 is_VBZ to_TO0 establish_VVI a_AT0 system_NN1 
of_PRF socialist_AJ0 rule_NN1 of_PRF law_NN1 with_PRP Chinese_AJ0 
characteristics_NN2 and_CJC build_VVB a_AT0 country_NN1 of_PRF socialist_AJ0 
rule_NN1 of_PRF law.It_NN0 makes_VVZ clear_AJ0 that_CJT the_AT0 Partys_NN2 
goal_NN1 of_PRF building_VVG a_AT0 strong_AJ0 military_AJ0 in_PRP the_AT0 
new_AJ0 era_NN1 is_VBZ to_TO0 build_VVI the_AT0 peoples_NN2 forces_NN2 
into_PRP world-class_AJ0 forces_NN2 that_CJT obey_VVB the_AT0 Partys_NN2 
command_VVB ,_PUN can_VM0 fight_VVI and_CJC win_VVI ,_PUN and_CJC maintain_VVI 
excellent_AJ0 conduct.It_NN0 makes_VVZ clear_AJ0 that_CJT major_AJ0 
country_NN1 diplomacy_NN1 with_PRP Chinese_AJ0 characteristics_NN2 aims_VVZ 
to_TO0 foster_VVI a_AT0 new_AJ0 type_NN1 of_PRF international_AJ0 
relations_NN2 and_CJC build_VVB a_AT0 community_NN1 with_PRP a_AT0 shared_AJ0 
future_NN1 for_PRP mankind.It_NN0 makes_VVZ clear_AJ0 that_CJT the_AT0 
defining_AJ0 feature_NN1 of_PRF socialism_NN1 with_PRP Chinese_AJ0 
characteristics_NN2 is_VBZ the_AT0 leadership_NN1 of_PRF the_AT0 Communist_AJ0 
Party_NN1 of_PRF China_NP0 ;_PUN the_AT0 greatest_AJS strength_NN1 of_PRF 
the_AT0 system_NN1 of_PRF socialism_NN1 with_PRP Chinese_AJ0 
characteristics_NN2 is_VBZ the_AT0 leadership_NN1 of_PRF the_AT0 Communist_AJ0 
Party_NN1 of_PRF China_NP0 ;_PUN the_AT0 Party_NN1 is_VBZ the_AT0 highest_AJS 
force_NN1 for_PRP political_AJ0 leadership.It_NN0 sets_VVZ forth_AV0 the_AT0 
general_AJ0 requirements_NN2 for_PRP Party_NN1 building_NN1 in_PRP the_AT0 
new_AJ0 era_NN1 and_CJC underlines_VVZ the_AT0 importance_NN1 of_PRF 
political_AJ0 work_NN1 in_PRP Party_NN1 building_NN1 ._PUN 
The_AT0 Thought_NN1 on_PRP Socialism_NN1 with_PRP Chinese_AJ0 
Characteristics_NN2 for_PRP a_AT0 New_AJ0 Era_NN1 builds_VVZ on_AVP and_CJC 
further_AV0 enriches_VVZ Marxism-Leninism_NP0 ,_PUN Mao_NP0 Zedong_NP0 
Thought_VVD ,_PUN Deng_NP0 Xiaoping_NP0 Theory_NN1 ,_PUN the_AT0 Theory_NN1 
of_PRF Three_CRD Represents_VVZ ,_PUN and_CJC the_AT0 Scientific_AJ0 
Outlook_NN1 on_PRP Development.It_NP0 represents_VVZ the_AT0 latest_AJS 
achievement_NN1 in_PRP adapting_VVG Marxism_NN1 to_PRP the_AT0 Chinese_AJ0 
context_NN1 and_CJC encapsulates_VVZ the_AT0 practical_AJ0 experience_NN1 
and_CJC collective_AJ0 wisdom_NN1 of_PRF our_DPS Party_NN1 and_CJC the_AT0 
people.It_NN0 is_VBZ an_AT0 important_AJ0 component_NN1 of_PRF the_AT0 
theory_NN1 of_PRF socialism_NN1 with_PRP Chinese_AJ0 characteristics_NN2 ,_PUN 
and_CJC a_AT0 guide_NN1 to_PRP action_NN1 for_PRP all_DT0 our_DPS members_NN2 
and_CJC all_DT0 the_AT0 Chinese_AJ0 people_NN0 as_CJS we_PNP strive_VVB to_TO0 
achieve_VVI national_AJ0 rejuvenation.This_NN0 Thought_NN1 must_VM0 be_VBI 
adhered_VVN to_PRP and_CJC steadily_AV0 developed_VVN on_PRP a_AT0 
long-term_AJ0 basis_NN1 ._PUN 
Everyone_PNI in_PRP the_AT0 Party_NN1 should_VM0 develop_VVI a_AT0 good_AJ0 
grasp_NN1 of_PRF the_AT0 essence_NN1 and_CJC rich_AJ0 implications_NN2 of_PRF 
the_AT0 Thought_NN1 on_PRP Socialism_NN1 with_PRP Chinese_AJ0 
Characteristics_NN2 for_PRP a_AT0 New_AJ0 Era_NN1 and_CJC fully_AV0 and_CJC 
faithfully_AV0 apply_VVB it_PNP in_PRP all_DT0 our_DPS work_NN1 ._PUN 
1_CRD ._PUN 
Ensuring_VVG Party_NN1 leadership_NN1 over_PRP all_DT0 work_VVB The_AT0 
Party_NN1 exercises_VVZ overall_AJ0 leadership_NN1 over_PRP all_DT0 areas_NN2 
of_PRF endeavor_NN1 in_PRP every_AT0 part_NN1 of_PRF the_AT0 country_NN1 ._PUN 
We_PNP must_VM0 strengthen_VVI our_DPS consciousness_NN1 of_PRF the_AT0 
need_NN1 to_TO0 maintain_VVI political_AJ0 integrity_NN1 ,_PUN think_VVB 
in_PRP big-picture_AJ0 terms_NN2 ,_PUN follow_VVB the_AT0 leadership_NN1 
core_NN1 ,_PUN and_CJC keep_VVB in_PRP alignment.We_NN0 must_VM0 work_VVI 
harder_AJC to_TO0 uphold_VVI the_AT0 authority_NN1 and_CJC centralized_AJ0 
,_PUN unified_VVD leadership_NN1 of_PRF the_AT0 Central_AJ0 Committee_NN1 
,_PUN and_CJC closely_AV0 follow_VVB the_AT0 Central_AJ0 Committee_NN1 in_PRP 
terms_PRP of_PRP our_DPS thinking_NN1 ,_PUN political_AJ0 orientation_NN1 
,_PUN and_CJC actions.We_NN0 must_VM0 improve_VVI the_AT0 institutions_NN2 
and_CJC mechanisms_NN2 for_PRP upholding_VVG Party_NN1 leadership_NN1 ,_PUN 
remain_VVB committed_VVN to_PRP the_AT0 underlying_AJ0 principle_NN1 of_PRF 
pursuing_VVG progress_NN1 while_CJS ensuring_VVG stability_NN1 ,_PUN and_CJC 
ensure_VVB coordinated_AJ0 implementation_NN1 of_PRF the_AT0 five-sphere_AJ0 
integrated_AJ0 plan_NN1 and_CJC the_AT0 four-pronged_AJ0 comprehensive_AJ0 
strategy.We_NN0 must_VM0 strengthen_VVI the_AT0 Partys_NN2 ability_NN1 and_CJC 
resolve_VVI to_TO0 chart_VVI our_DPS course_NN1 ,_PUN craft_VVB overall_AJ0 
plans_NN2 ,_PUN design_NN1 policy_NN1 ,_PUN and_CJC promote_VVB reform_NN1 
;_PUN and_CJC we_PNP must_VM0 ensure_VVI the_AT0 Party_NN1 always_AV0 
provides_VVZ overall_AJ0 leadership_NN1 and_CJC coordinates_NN2 the_AT0 
efforts_NN2 of_PRF all_DT0 involved_VVD ._PUN 
2_CRD ._PUN 
Committing_VVG to_PRP a_AT0 people-centered_AJ0 approach_NN1 The_AT0 
people_NN0 are_VBB the_AT0 creators_NN2 of_PRF history_NN1 ;_PUN they_PNP 
are_VBB the_AT0 fundamental_AJ0 force_NN1 that_CJT determines_VVZ our_DPS 
Party_NN1 and_CJC countrys_NN2 future_NN1 ._PUN 
We_PNP must_VM0 ensure_VVI the_AT0 principal_AJ0 status_NN1 of_PRF the_AT0 
people_NN0 ,_PUN and_CJC adhere_VVB to_PRP the_AT0 Partys_NN2 commitment_NN1 
to_PRP serving_VVG the_AT0 public_AJ0 good_AJ0 and_CJC exercising_VVG 
power_NN1 in_PRP the_AT0 interests_NN2 of_PRF the_AT0 people.We_NN0 must_VM0 
observe_VVI the_AT0 Partys_NN2 fundamental_AJ0 purpose_NN1 of_PRF 
wholeheartedly_AV0 serving_VVG the_AT0 people_NN0 ,_PUN and_CJC put_VVN 
into_PRP practice_NN1 the_AT0 Partys_NN2 mass_AJ0 line_NN1 in_PRP all_DT0 
aspects_NN2 of_PRF governance.We_NN0 must_VM0 regard_VVI as_PRP our_DPS 
goal_NN1 the_AT0 peoples_NN2 aspirations_NN2 to_TO0 live_VVI a_AT0 better_AJC 
life_NN1 ,_PUN and_CJC rely_VVI on_PRP the_AT0 people_NN0 to_TO0 move_VVI 
history_NN1 forward_AV0 ._PUN 
3_CRD ._PUN 
Continuing_VVG to_TO0 comprehensively_AV0 deepen_VVI reform_NN1 Only_AV0 
with_PRP socialism_NN1 can_VM0 we_PNP save_VVI China_NP0 ;_PUN only_AV0 
with_PRP reform_NN1 and_CJC opening_NN1 can_VM0 we_PNP develop_VVI China_NP0 
,_PUN develop_VVB socialism_NN1 ,_PUN and_CJC develop_VVB Marxism_NN1 ._PUN 
We_PNP must_VM0 uphold_VVI and_CJC improve_VVI the_AT0 system_NN1 of_PRF 
socialism_NN1 with_PRP Chinese_AJ0 characteristics_NN2 and_CJC continue_VVB 
to_TO0 modernize_VVI Chinas_NP0 system_NN1 and_CJC capacity_NN1 for_PRP 
governance.We_NN0 must_VM0 have_VHI the_AT0 determination_NN1 to_TO0 get_VVI 
rid_VVN of_PRF all_DT0 outdated_AJ0 thinking_NN1 and_CJC ideas_NN2 and_CJC 
all_DT0 institutional_AJ0 ailments_NN2 ,_PUN and_CJC to_TO0 break_VVI 
through_PRP the_AT0 blockades_NN2 of_PRF vested_AJ0 interests.We_NN0 
should_VM0 draw_VVI on_PRP the_AT0 achievements_NN2 of_PRF other_AJ0 
civilizations_NN2 ,_PUN develop_VVB a_AT0 set_NN1 of_PRF institutions_NN2 
that_CJT are_VBB well_AV0 conceived_VVN ,_PUN fully_AV0 built_VVN ,_PUN 
procedure_NN1 based_VVN ,_PUN and_CJC efficiently_AV0 functioning_VVG ,_PUN 
and_CJC do_VDB full_AJ0 justice_NN1 to_PRP the_AT0 strengths_NN2 of_PRF 
Chinas_NP0 socialist_AJ0 system_NN1 ._PUN 
4_CRD ._PUN 
Adopting_VVG a_AT0 new_AJ0 vision_NN1 for_PRP development_NN1 Development_NN1 
is_VBZ the_AT0 underpinning_AJ0 and_CJC the_AT0 key_NN1 for_PRP solving_VVG 
all_DT0 our_DPS countrys_NN2 problems_NN2 ;_PUN our_DPS development_NN1 
must_VM0 be_VBI sound_AJ0 development.We_NN0 must_VM0 pursue_VVI with_PRP 
firmness_NN1 of_PRF purpose_NN1 the_AT0 vision_NN1 of_PRF innovative_AJ0 ,_PUN 
coordinated_VVD ,_PUN green_AJ0 ,_PUN and_CJC open_AJ0 development_NN1 
that_CJT is_VBZ for_PRP everyone_PNI ._PUN 
We_PNP must_VM0 uphold_VVI and_CJC improve_VVI Chinas_NP0 basic_AJ0 
socialist_AJ0 economic_AJ0 system_NN1 and_CJC socialist_AJ0 distribution_NN1 
system.There_NN0 must_VM0 be_VBI no_AT0 irresolution_NN1 about_PRP working_VVG 
to_TO0 consolidate_VVI and_CJC develop_VVI the_AT0 public_AJ0 sector_NN1 ;_PUN 
and_CJC there_EX0 must_VM0 be_VBI no_AT0 irresolution_NN1 about_PRP 
working_VVG to_TO0 encourage_VVI ,_PUN support_VVI ,_PUN and_CJC guide_VVI 
the_AT0 development_NN1 of_PRF the_AT0 non-public_AJ0 sector.We_NN0 must_VM0 
see_VVI that_CJT the_AT0 market_NN1 plays_VVZ the_AT0 decisive_AJ0 role_NN1 
in_PRP resource_NN1 allocation_NN1 ,_PUN the_AT0 government_NN1 plays_VVZ 
its_DPS role_NN1 better_AV0 ,_PUN and_CJC new_AJ0 industrialization_NN1 ,_PUN 
IT_NN1 application_NN1 ,_PUN urbanization_NN1 ,_PUN and_CJC agricultural_AJ0 
modernization_NN1 go_VVB hand_NN1 in_PRP hand.We_NN0 must_VM0 actively_AV0 
participate_VVI in_AVP and_CJC promote_VVI economic_AJ0 globalization_NN1 
,_PUN develop_VVB an_AT0 open_AJ0 economy_NN1 of_PRF higher_AJC standards_NN2 
,_PUN and_CJC continue_VVB to_TO0 increase_VVI Chinas_NP0 economic_AJ0 
power_NN1 and_CJC composite_AJ0 strength_NN1 ._PUN 
5_CRD ._PUN 
Seeing_CJS that_CJS the_AT0 people_NN0 run_VVB the_AT0 country_NN1 
Commitment_NN1 to_PRP the_AT0 organic_AJ0 unity_NN1 of_PRF Party_NN1 
leadership_NN1 ,_PUN the_AT0 running_NN1 of_PRF the_AT0 country_NN1 by_PRP 
the_AT0 people_NN0 ,_PUN and_CJC law-based_AJ0 governance_NN1 is_VBZ a_AT0 
natural_AJ0 element_NN1 of_PRF socialist_AJ0 political_AJ0 advancement_NN1 
._PUN 
We_PNP must_VM0 keep_VVI to_PRP the_AT0 path_NN1 of_PRF socialist_AJ0 
political_AJ0 advancement_NN1 with_PRP Chinese_AJ0 characteristics_NN2 ;_PUN 
uphold_VVB and_CJC improve_VVB the_AT0 system_NN1 of_PRF peoples_NN2 
congresses_NN2 ,_PUN the_AT0 system_NN1 of_PRF Party-led_AJ0 multiparty_AJ0 
cooperation_NN1 and_CJC political_AJ0 consultation_NN1 ,_PUN the_AT0 
system_NN1 of_PRF regional_AJ0 ethnic_AJ0 autonomy_NN1 ,_PUN and_CJC the_AT0 
system_NN1 of_PRF community-level_AJ0 self-governance_NN1 ;_PUN and_CJC 
consolidate_VVB and_CJC develop_VVB the_AT0 broadest_AJS possible_AJ0 
patriotic_AJ0 united_AJ0 front.We_NN0 should_VM0 develop_VVI socialist_AJ0 
consultative_AJ0 democracy_NN1 ,_PUN improve_VVB our_DPS democratic_AJ0 
institutions_NN2 ,_PUN diversify_VVB our_DPS forms_NN2 of_PRF democracy_NN1 
,_PUN and_CJC establish_VVB more_AV0 democratic_AJ0 channels.We_NN0 must_VM0 
see_VVI to_PRP it_PNP that_CJT the_AT0 principle_NN1 of_PRF the_AT0 people_NN0 
running_VVG the_AT0 country_NN1 is_VBZ put_VVN into_PRP practice_NN1 in_PRP 
Chinas_NP0 political_AJ0 and_CJC social_AJ0 activities_NN2 ._PUN 
6_CRD ._PUN 
Ensuring_VVG every_AT0 dimension_NN1 of_PRF governance_NN1 is_VBZ 
law-based_AJ0 Law-based_AJ0 governance_NN1 is_VBZ an_AT0 essential_AJ0 
requirement_NN1 and_CJC important_AJ0 guarantee_NN1 for_PRP socialism_NN1 
with_PRP Chinese_AJ0 characteristics_NN2 ._PUN 
We_PNP must_VM0 exercise_VVI Party_NN1 leadership_NN1 at_PRP every_AT0 
point_NN1 in_PRP the_AT0 process_NN1 and_CJC over_PRP every_AT0 dimension_NN1 
of_PRF law-based_AJ0 governance_NN1 ,_PUN and_CJC be_VBI fully_AV0 
committed_VVN to_PRP promoting_VVG socialist_AJ0 rule_NN1 of_PRF law_NN1 
with_PRP Chinese_AJ0 characteristics.We_NN0 must_VM0 improve_VVI the_AT0 
Chinese_AJ0 socialist_AJ0 system_NN1 of_PRF laws_NN2 ,_PUN at_PRP the_AT0 
heart_NN1 of_PRF which_DTQ is_VBZ the_AT0 Constitution_NN1 ;_PUN establish_VVB 
a_AT0 Chinese_AJ0 system_NN1 of_PRF socialist_AJ0 rule_NN1 of_PRF law_NN1 
;_PUN build_VVB a_AT0 socialist_AJ0 country_NN1 based_VVN on_PRP the_AT0 
rule_NN1 of_PRF law_NN1 ;_PUN and_CJC develop_VVB Chinese_AJ0 socialist_AJ0 
rule_NN1 of_PRF law_NN1 theory.We_NN0 must_VM0 pursue_VVI coordinated_AJ0 
progress_NN1 in_PRP law-based_AJ0 governance_NN1 ,_PUN law-based_AJ0 
exercise_NN1 of_PRF state_NN1 power_NN1 ,_PUN and_CJC law-based_AJ0 
government_NN1 administration_NN1 ,_PUN and_CJC promote_VVB the_AT0 
integrated_AJ0 development_NN1 of_PRF rule_NN1 of_PRF law_NN1 for_PRP the_AT0 
country_NN1 ,_PUN the_AT0 government_NN1 ,_PUN and_CJC society.We_NN0 must_VM0 
continue_VVI to_TO0 promote_VVI a_AT0 combination_NN1 of_PRF rule_NN1 of_PRF 
law_NN1 and_CJC rule_NN1 of_PRF virtue_NN1 ,_PUN and_CJC combine_VVB 
law-based_AJ0 governance_NN1 of_PRF the_AT0 country_NN1 and_CJC rule-based_AJ0 
governance_NN1 over_PRP the_AT0 Party.We_NP0 must_VM0 further_AV0 the_AT0 
reform_NN1 of_PRF the_AT0 judicial_AJ0 system_NN1 ,_PUN and_CJC strengthen_VVB 
rule_NN1 of_PRF law_NN1 awareness_NN1 among_PRP all_DT0 our_DPS people_NN0 
while_CJS also_AV0 enhancing_VVG their_DPS moral_AJ0 integrity_NN1 ._PUN 
7_CRD ._PUN 
Upholding_VVG core_NN1 socialist_AJ0 values_NN2 Cultural_AJ0 confidence_NN1 
represents_VVZ a_AT0 fundamental_AJ0 and_CJC profound_AJ0 force_NN1 that_CJT 
sustains_VVZ the_AT0 development_NN1 of_PRF a_AT0 country_NN1 and_CJC a_AT0 
nation_NN1 ._PUN 
We_PNP must_VM0 uphold_VVI Marxism_NN1 ,_PUN firm_NN1 up_AVP and_CJC 
further_AV0 build_VVB the_AT0 ideal_NN1 of_PRF Communism_NN1 and_CJC a_AT0 
shared_AJ0 ideal_NN1 of_PRF socialism_NN1 with_PRP Chinese_AJ0 
characteristics_NN2 ,_PUN and_CJC nurture_NN1 and_CJC practice_NN1 core_NN1 
socialist_AJ0 values_NN2 ,_PUN while_CJS making_VVG continued_AJ0 and_CJC 
greater_AJC efforts_NN2 to_TO0 maintain_VVI the_AT0 initiative_NN1 and_CJC 
ensure_VVI we_PNP have_VHB our_DPS say_NN1 in_PRP the_AT0 realm_NN1 of_PRF 
ideology.We_NN0 must_VM0 promote_VVI the_AT0 creative_AJ0 evolution_NN1 
and_CJC development_NN1 of_PRF fine_AJ0 traditional_AJ0 Chinese_AJ0 
culture_NN1 ,_PUN see_VVB our_DPS revolutionary_AJ0 culture_NN1 remains_VVZ 
alive_AJ0 and_CJC strong_AJ0 ,_PUN and_CJC develop_VVB an_AT0 advanced_AJ0 
socialist_AJ0 culture.We_NN0 should_VM0 cherish_VVI our_DPS cultural_AJ0 
roots_NN2 ,_PUN draw_VVB on_PRP other_AJ0 cultures_NN2 ,_PUN and_CJC be_VBI 
forward-thinking.We_NN0 should_VM0 do_VDI more_AV0 to_TO0 foster_VVI a_AT0 
Chinese_AJ0 spirit_NN1 ,_PUN Chinese_AJ0 values_NN2 ,_PUN and_CJC Chinese_AJ0 
strength_NN1 to_TO0 provide_VVI a_AT0 source_NN1 of_PRF cultural_AJ0 and_CJC 
moral_AJ0 guidance_NN1 for_PRP our_DPS people_NN0 ._PUN 
8_CRD ._PUN 
Ensuring_VVG and_CJC improving_AJ0 living_NN1 standards_NN2 through_PRP 
development_NN1 The_AT0 wellbeing_NN1 of_PRF the_AT0 people_NN0 is_VBZ the_AT0 
fundamental_AJ0 goal_NN1 of_PRF development_NN1 ._PUN 
We_PNP must_VM0 do_VDI more_AV0 to_TO0 improve_VVI the_AT0 lives_NN2 and_CJC 
address_VVI the_AT0 concerns_NN2 of_PRF the_AT0 people_NN0 ,_PUN and_CJC 
use_VVB development_NN1 to_TO0 strengthen_VVI areas_NN2 of_PRF weakness_NN1 
and_CJC promote_VVI social_AJ0 fairness_NN1 and_CJC justice.We_NN0 should_VM0 
make_VVI steady_AJ0 progress_NN1 in_PRP ensuring_VVG peoples_NN2 access_VVB 
to_PRP childcare_NN1 ,_PUN education_NN1 ,_PUN employment_NN1 ,_PUN 
medical_AJ0 services_NN2 ,_PUN elderly_AJ0 care_NN1 ,_PUN housing_VVG ,_PUN 
and_CJC social_AJ0 assistance.We_NN0 will_VM0 intensify_VVI poverty_NN1 
alleviation_NN1 ,_PUN see_VVB that_CJT all_DT0 our_DPS people_NN0 have_VHB 
a_AT0 greater_AJC sense_NN1 of_PRF fulfillment_NN1 as_CJS they_PNP 
contribute_VVB to_PRP and_CJC gain_VVB from_PRP development_NN1 ,_PUN and_CJC 
continue_VVB to_TO0 promote_VVI well-rounded_AJ0 human_AJ0 development_NN1 
and_CJC common_AJ0 prosperity_NN1 for_PRP everyone_PNI ._PUN 
We_PNP will_VM0 continue_VVI the_AT0 Peaceful_AJ0 China_NN1 initiative_NN1 
,_PUN strengthen_VVB and_CJC develop_VVB new_AJ0 forms_NN2 of_PRF social_AJ0 
governance_NN1 ,_PUN and_CJC ensure_VVB social_AJ0 harmony_NN1 and_CJC 
stability.We_NN0 must_VM0 work_VVI hard_AJ0 to_TO0 see_VVI that_CJT our_DPS 
country_NN1 enjoys_VVZ enduring_AJ0 peace_NN1 and_CJC stability_NN1 and_CJC 
our_DPS people_NN0 live_VVB and_CJC work_VVB in_PRP contentment._NN0 9_CRD 
._PUN 
Ensuring_VVG harmony_NN1 between_PRP human_NN1 and_CJC nature_NN1 Building_VVG 
an_AT0 ecological_AJ0 civilization_NN1 is_VBZ vital_AJ0 to_TO0 sustain_VVI 
the_AT0 Chinese_AJ0 nations_NN2 development_NN1 ._PUN 
We_PNP must_VM0 realize_VVI that_DT0 lucid_AJ0 waters_NN2 and_CJC lush_AJ0 
mountains_NN2 are_VBB invaluable_AJ0 assets_NN2 and_CJC act_VVB on_PRP 
this_DT0 understanding_NN1 ,_PUN implement_VVB our_DPS fundamental_AJ0 
national_AJ0 policy_NN1 of_PRF conserving_VVG resources_NN2 and_CJC 
protecting_VVG the_AT0 environment_NN1 ,_PUN and_CJC cherish_VVB the_AT0 
environment_NN1 as_CJS we_PNP cherish_VVB our_DPS own_DT0 lives.We_NN0 
will_VM0 adopt_VVI a_AT0 holistic_AJ0 approach_NN1 to_PRP conserving_VVG 
our_DPS mountains_NN2 ,_PUN rivers_NN2 ,_PUN forests_NN2 ,_PUN farmlands_NN2 
,_PUN lakes_NN2 ,_PUN and_CJC grasslands_NN2 ,_PUN implement_VVB the_AT0 
strictest_AJS possible_AJ0 systems_NN2 for_PRP environmental_AJ0 
protection_NN1 ,_PUN and_CJC develop_VVB eco-friendly_AJ0 growth_NN1 
models_NN2 and_CJC ways_NN2 of_PRF life.We_NN0 must_VM0 pursue_VVI a_AT0 
model_NN1 of_PRF sustainable_AJ0 development_NN1 featuring_VVG increased_AJ0 
production_NN1 ,_PUN higher_AJC living_NN1 standards_NN2 ,_PUN and_CJC 
healthy_AJ0 ecosystems.We_NN0 must_VM0 continue_VVI the_AT0 Beautiful_AJ0 
China_NN1 initiative_NN1 to_TO0 create_VVI good_AJ0 working_AJ0 and_CJC 
living_AJ0 environments_NN2 for_PRP our_DPS people_NN0 and_CJC play_VVB 
our_DPS part_NN1 in_PRP ensuring_VVG global_AJ0 ecological_AJ0 security_NN1 
._PUN 
10_CRD ._PUN 
Pursuing_VVG a_AT0 holistic_AJ0 approach_NN1 to_PRP national_AJ0 security_NN1 
We_PNP should_VM0 ensure_VVI both_AV0 development_NN1 and_CJC security_NN1 
and_CJC be_VBI ever_AV0 ready_AJ0 to_TO0 protect_VVI against_PRP potential_AJ0 
dangers_NN2 in_PRP time_NN1 of_PRF peace.This_NN0 is_VBZ a_AT0 major_AJ0 
principle_NN1 underlying_VVG the_AT0 Partys_NN2 governance_NN1 ._PUN 
We_PNP must_VM0 put_VVI national_AJ0 interests_NN2 first_ORD ,_PUN take_VVB 
protecting_VVG our_DPS peoples_NN2 security_NN1 as_CJS our_DPS mission_NN1 
and_CJC safeguarding_VVG political_AJ0 security_NN1 as_PRP a_AT0 
fundamental_AJ0 task_NN1 ,_PUN and_CJC ensure_VVB both_AV0 internal_AJ0 
and_CJC external_AJ0 security_NN1 ,_PUN homeland_NN1 and_CJC public_AJ0 
security_NN1 ,_PUN traditional_AJ0 and_CJC non-traditional_AJ0 security_NN1 
,_PUN and_CJC Chinas_NP0 own_VVB and_CJC common_AJ0 security.We_NN0 will_VM0 
improve_VVI our_DPS systems_NN2 and_CJC institutions_NN2 and_CJC enhance_VVI 
capacity-building_NN1 for_PRP national_AJ0 security_NN1 ,_PUN and_CJC 
resolutely_AV0 safeguard_VVB Chinas_NN2 sovereignty_NN1 ,_PUN security_NN1 
,_PUN and_CJC development_NN1 interests_NN2 ._PUN 
11_CRD ._PUN 
Upholding_VVG absolute_AJ0 Party_NN1 leadership_NN1 over_PRP the_AT0 
peoples_NN2 armed_AJ0 forces_NN2 Building_VVG peoples_NN2 forces_VVZ that_CJT 
obey_VVB the_AT0 Partys_NN2 command_VVB ,_PUN can_VM0 fight_VVI and_CJC 
win_VVI ,_PUN and_CJC maintain_VVI excellent_AJ0 conduct_NN1 is_VBZ 
strategically_AV0 important_AJ0 to_PRP achieving_VVG the_AT0 two_CRD 
centenary_NN1 goals_NN2 and_CJC national_AJ0 rejuvenation_NN1 ._PUN 
To_TO0 realize_VVI the_AT0 Partys_NN2 goal_NN1 of_PRF building_VVG a_AT0 
powerful_AJ0 military_AJ0 in_PRP the_AT0 new_AJ0 era_NN1 ,_PUN we_PNP must_VM0 
fully_AV0 implement_VVI the_AT0 fundamental_AJ0 principles_NN2 and_CJC 
systems_NN2 of_PRF Party_NN1 leadership_NN1 over_PRP the_AT0 military_AJ0 
,_PUN and_CJC see_VVB that_DT0 Party_NN1 strategy_NN1 on_PRP strengthening_VVG 
military_AJ0 capabilities_NN2 for_PRP the_AT0 new_AJ0 era_NN1 guides_NN2 
work_VVB to_TO0 build_VVI national_AJ0 defense_NN1 and_CJC the_AT0 armed_AJ0 
forces.We_NN0 must_VM0 continue_VVI to_TO0 enhance_VVI the_AT0 political_AJ0 
loyalty_NN1 of_PRF the_AT0 armed_AJ0 forces_NN2 ,_PUN strengthen_VVB them_PNP 
through_PRP reform_NN1 and_CJC technology_NN1 ,_PUN and_CJC run_VVB them_PNP 
in_PRP accordance_PRP with_PRP law.We_NN0 must_VM0 place_VVI greater_AJC 
focus_NN1 on_PRP combat_NN1 ,_PUN encourage_VVB innovation_NN1 ,_PUN build_VVB 
systems_NN2 ,_PUN increase_VVB efficacy_NN1 and_CJC efficiency_NN1 ,_PUN 
and_CJC further_AV0 military-civilian_AJ0 integration_NN1 ._PUN 
12_CRD ._PUN 
Upholding_VVG the_AT0 principle_NN1 of_PRF one_CRD country_NN1 ,_PUN two_CRD 
systems_NN2 and_CJC promoting_VVG national_AJ0 reunification_NN1 
Maintaining_VVG lasting_AJ0 prosperity_NN1 and_CJC stability_NN1 in_PRP 
Hong_NP0 Kong_NP0 and_CJC Macao_NP0 and_CJC achieving_VVG Chinas_NN2 full_AJ0 
reunification_NN1 are_VBB essential_AJ0 to_PRP realizing_VVG national_AJ0 
rejuvenation_NN1 ._PUN 
We_PNP must_VM0 ensure_VVI both_DT0 the_AT0 central_AJ0 governments_NN2 
overall_AJ0 jurisdiction_NN1 over_PRP the_AT0 Hong_NP0 Kong_NP0 and_CJC 
Macao_NP0 special_AJ0 administrative_AJ0 regions_NN2 and_CJC a_AT0 high_AJ0 
degree_NN1 of_PRF autonomy_NN1 in_PRP the_AT0 two_CRD regions.We_NN0 
should_VM0 ensure_VVI that_CJT the_AT0 principle_NN1 of_PRF one_CRD 
country_NN1 ,_PUN two_CRD systems_NN2 remains_VVZ unchanged_AJ0 ,_PUN is_VBZ 
unwaveringly_AV0 upheld_VVN ,_PUN and_CJC in_PRP practice_NN1 is_VBZ not_XX0 
bent_VVN or_CJC distorted_AJ0 ._PUN 
We_PNP must_VM0 uphold_VVI the_AT0 one-China_AJ0 principle_NN1 and_CJC the_AT0 
1992_CRD Consensus_NN1 ,_PUN promote_VVB the_AT0 peaceful_AJ0 development_NN1 
of_PRF cross-Straits_NN2 relations_NN2 ,_PUN deepen_VVB economic_AJ0 
cooperation_NN1 and_CJC cultural_AJ0 exchange_NN1 between_PRP the_AT0 two_CRD 
sides_NN2 of_PRF the_AT0 Straits_NN2 ,_PUN and_CJC encourage_VVB fellow_AJ0 
Chinese_NN1 on_PRP both_DT0 sides_NN2 to_TO0 oppose_VVI all_DT0 separatist_AJ0 
activities_NN2 and_CJC work_VVI together_AV0 to_TO0 realize_VVI Chinese_AJ0 
national_AJ0 rejuvenation_NN1 ._PUN 
13_CRD ._PUN 
Promoting_VVG the_AT0 building_NN1 of_PRF a_AT0 community_NN1 with_PRP a_AT0 
shared_AJ0 future_NN1 for_PRP mankind_NN1 The_AT0 dream_NN1 of_PRF the_AT0 
Chinese_AJ0 people_NN0 is_VBZ closely_AV0 connected_VVN with_PRP the_AT0 
dreams_NN2 of_PRF the_AT0 peoples_NN2 of_PRF other_AJ0 countries_NN2 ;_PUN 
the_AT0 Chinese_AJ0 Dream_NN1 can_VM0 be_VBI realized_VVN only_AV0 in_PRP 
a_AT0 peaceful_AJ0 international_AJ0 environment_NN1 and_CJC under_PRP a_AT0 
stable_AJ0 international_AJ0 order_NN1 ._PUN 
We_PNP must_VM0 keep_VVI in_PRP mind_NN1 both_AV0 our_DPS internal_AJ0 and_CJC 
international_AJ0 imperatives_NN2 ,_PUN stay_VVB on_PRP the_AT0 path_NN1 
of_PRF peaceful_AJ0 development_NN1 ,_PUN and_CJC continue_VVB to_TO0 
pursue_VVI a_AT0 mutually_AV0 beneficial_AJ0 strategy_NN1 of_PRF 
opening-up.We_NN0 will_VM0 uphold_VVI justice_NN1 while_CJS pursuing_VVG 
shared_AJ0 interests_NN2 ,_PUN and_CJC will_VM0 foster_VVI new_AJ0 
thinking_NN1 on_PRP common_AJ0 ,_PUN comprehensive_AJ0 ,_PUN cooperative_AJ0 
,_PUN and_CJC sustainable_AJ0 security.We_NN0 will_VM0 pursue_VVI open_AJ0 
,_PUN innovative_AJ0 ,_PUN and_CJC inclusive_AJ0 development_NN1 that_CJT 
benefits_NN2 everyone_PNI ;_PUN boost_VVB cross-cultural_AJ0 exchanges_NN2 
characterized_VVN by_PRP harmony_NN1 within_PRP diversity_NN1 ,_PUN 
inclusiveness_NN1 ,_PUN and_CJC mutual_AJ0 learning_NN1 ;_PUN and_CJC 
cultivate_VVB ecosystems_NN2 based_VVN on_PRP respect_NN1 for_PRP nature_NN1 
and_CJC green_AJ0 development.China_NN0 will_VM0 continue_VVI its_DPS 
efforts_NN2 to_TO0 safeguard_VVI world_NN1 peace_NN1 ,_PUN contribute_VVB 
to_PRP global_AJ0 development_NN1 ,_PUN and_CJC uphold_VVB international_AJ0 
order_NN1 ._PUN 
14_CRD ._PUN 
Exercising_VVG full_AJ0 and_CJC rigorous_AJ0 governance_NN1 over_PRP the_AT0 
Party_NN1 To_TO0 have_VHI the_AT0 courage_NN1 to_TO0 carry_VVI out_AVP 
self-reform_AJ0 and_CJC conduct_VVI strict_AJ0 self-governance_NN1 :_PUN 
this_DT0 is_VBZ the_AT0 most_AV0 distinctive_AJ0 part_NN1 of_PRF our_DPS 
Partys_NN2 character_NN1 ._PUN 
We_PNP must_VM0 uphold_VVI the_AT0 Party_NN1 Constitution_NN1 as_CJS our_DPS 
fundamental_AJ0 rules_NN2 ,_PUN give_VVB top_AJ0 priority_NN1 to_PRP the_AT0 
political_AJ0 work_NN1 of_PRF the_AT0 Party_NN1 ,_PUN combine_VVB efforts_NN2 
on_PRP ideological_AJ0 work_NN1 and_CJC institution_NN1 building_NN1 ,_PUN 
and_CJC strengthen_VVB Party_NN1 competence_NN1 in_PRP all_AV0 respects.We_NN0 
must_VM0 focus_VVI on_PRP oversight_NN1 over_PRP the_AT0 key_AJ0 few_DT0 ,_PUN 
by_PRP which_DTQ we_PNP mean_VVB leading_AJ0 officials_NN2 ,_PUN and_CJC 
see_VVB that_CJT the_AT0 principle_NN1 of_PRF Three_CRD Stricts_NN2 and_CJC 
Three_CRD Earnests_NN2 are_VBB observed.We_NN0 must_VM0 uphold_VVI 
democratic_AJ0 centralism_NN1 ,_PUN ensure_VVB that_CJT intraparty_AJ0 
political_AJ0 activities_NN2 are_VBB carried_VVN out_AVP in_PRP earnest_AJ0 
,_PUN impose_VVB strict_AJ0 Party_NN1 discipline_NN1 ,_PUN and_CJC 
strengthen_VVB internal_AJ0 oversight.We_NN0 must_VM0 develop_VVI a_AT0 
positive_AJ0 and_CJC healthy_AJ0 political_AJ0 culture_NN1 in_PRP the_AT0 
Party_NN1 and_CJC improve_VVB the_AT0 Partys_NN2 political_AJ0 ecosystem_NN1 
,_PUN resolutely_AV0 correct_AJ0 misconduct_NN1 in_PRP all_DT0 its_DPS 
forms_NN2 ,_PUN and_CJC show_VVB zero_NN1 tolerance_NN1 for_PRP 
corruption.We_NN0 will_VM0 continue_VVI to_TO0 strengthen_VVI the_AT0 
Partys_NN2 ability_NN1 to_TO0 purify_VVI ,_PUN improve_VVB ,_PUN and_CJC 
reform_NN1 itself_PNX ,_PUN and_CJC forever_AV0 maintain_VVB its_DPS close_AJ0 
ties_NN2 with_PRP the_AT0 people_NN0 ._PUN 
The_AT0 above_AJ0 14_CRD points_NN2 form_VVB the_AT0 basic_AJ0 policy_NN1 
that_CJT underpins_VVZ our_DPS endeavors_NN2 to_TO0 uphold_VVI and_CJC 
develop_VVI socialism_NN1 with_PRP Chinese_AJ0 characteristics_NN2 in_PRP 
the_AT0 new_AJ0 era_NN1 ._PUN 
All_DT0 our_DPS members_NN2 must_VM0 fully_AV0 implement_VVI the_AT0 
Partys_NN2 basic_AJ0 theory_NN1 ,_PUN line_NN1 ,_PUN and_CJC policy_NN1 so_AV0 
as_AV0 to_TO0 better_AV0 steer_VVI the_AT0 development_NN1 of_PRF the_AT0 
Party_NN1 and_CJC peoples_NN2 cause_VVB ._PUN 
Just_AV0 as_CJS there_EX0 are_VBB no_AT0 bounds_NN2 to_PRP practice_NN1 ,_PUN 
there_EX0 is_VBZ no_AT0 end_NN1 to_PRP theoretical_AJ0 exploration_NN1 ._PUN 
The_AT0 world_NN1 is_VBZ changing_VVG with_PRP every_AT0 second_NN1 ,_PUN 
every_AT0 moment_NN1 ;_PUN and_CJC China_NP0 ,_PUN too_AV0 ,_PUN is_VBZ 
changing_VVG with_PRP every_AT0 second_NN1 ,_PUN every_AT0 moment.We_NN0 
must_VM0 ensure_VVI our_DPS theory_NN1 evolves_VVZ with_PRP the_AT0 times_NN2 
,_PUN deepen_VVB our_DPS appreciation_NN1 of_PRF objective_AJ0 laws_NN2 ,_PUN 
and_CJC advance_VVB our_DPS theoretical_AJ0 ,_PUN practical_AJ0 ,_PUN 
institutional_AJ0 ,_PUN cultural_AJ0 ,_PUN and_CJC other_AJ0 explorations_NN2 
._PUN 
Comrades_NN2 ,_PUN The_AT0 era_NN1 is_VBZ the_AT0 mother_NN1 of_PRF 
thought_NN1 ;_PUN practice_NN1 is_VBZ the_AT0 fount_NN1 of_PRF theory_NN1 
._PUN 
If_CJS we_PNP respond_VVB to_PRP the_AT0 call_NN1 of_PRF our_DPS times_NN2 
and_CJC have_VHB the_AT0 courage_NN1 to_TO0 uphold_VVI truth_NN1 and_CJC 
correct_AJ0 errors_NN2 ,_PUN the_AT0 Marxism_NN1 of_PRF 21st_ORD century_NN1 
China_NP0 will_VM0 ,_PUN without_PRP a_AT0 doubt_NN1 ,_PUN emanate_VVB 
more_AV0 mighty_AJ0 ,_PUN more_AV0 compelling_AJ0 power_NN1 of_PRF truth_NN1 
._PUN 
IV_CRD ._PUN 
Securing_VVG a_AT0 Decisive_AJ0 Victory_NN1 in_PRP Building_VVG a_AT0 
Moderately_AV0 Prosperous_AJ0 Society_NN1 in_PRP All_DT0 Respects_NN2 and_CJC 
Embarking_VVG on_PRP a_AT0 Journey_NN1 to_PRP Fully_AV0 Build_VVB a_AT0 
Modern_AJ0 Socialist_AJ0 China_NN1 After_PRP adopting_VVG the_AT0 policy_NN1 
of_PRF reform_NN1 and_CJC opening-up_NN1 ,_PUN our_DPS Party_NN1 laid_VVD 
out_AVP three_CRD strategic_AJ0 goals_NN2 for_PRP achieving_VVG socialist_AJ0 
modernization_NN1 in_PRP China_NP0 ._PUN 
The_AT0 first_ORD two_CRD ensuring_VVG that_CJT peoples_NN2 basic_AJ0 
needs_NN2 are_VBB met_VVN and_CJC that_CJT their_DPS lives_NN2 are_VBB 
generally_AV0 decent_AJ0 have_VHB been_VBN accomplished_VVN ahead_PRP of_PRP 
time_NN1 ._PUN 
Building_NN1 on_PRP this_DT0 ,_PUN our_DPS Party_NN1 then_AV0 developed_VVD 
the_AT0 vision_NN1 that_CJT by_PRP the_AT0 time_NN1 we_PNP celebrate_VVB 
our_DPS centenary_NN1 ,_PUN we_PNP will_VM0 have_VHI developed_VVN our_DPS 
society_NN1 into_PRP a_AT0 moderately_AV0 prosperous_AJ0 one_PNI with_PRP 
a_AT0 stronger_AJC economy_NN1 ,_PUN greater_AJC democracy_NN1 ,_PUN more_AV0 
advanced_AJ0 science_NN1 and_CJC education_NN1 ,_PUN thriving_AJ0 culture_NN1 
,_PUN greater_AJC social_AJ0 harmony_NN1 ,_PUN and_CJC a_AT0 better_AJC 
quality_NN1 of_PRF life.After_NN0 this_DT0 ,_PUN with_PRP another_DT0 30_CRD 
years_NN2 of_PRF work_NN1 ,_PUN and_CJC by_PRP the_AT0 time_NN1 we_PNP 
celebrate_VVB the_AT0 centenary_NN1 of_PRF the_AT0 Peoples_NN2 Republic_NN1 
of_PRF China_NP0 ,_PUN we_PNP will_VM0 have_VHI basically_AV0 achieved_VVN 
modernization_NN1 and_CJC turned_VVN China_NP0 into_PRP a_AT0 modern_AJ0 
socialist_AJ0 country_NN1 ._PUN 
The_AT0 period_NN1 between_PRP now_AV0 and_CJC 2020_CRD will_VM0 be_VBI 
decisive_AJ0 in_PRP finishing_VVG the_AT0 building_NN1 of_PRF a_AT0 
moderately_AV0 prosperous_AJ0 society_NN1 in_PRP all_DT0 respects_NN2 ._PUN 
We_PNP must_VM0 follow_VVI the_AT0 requirements_NN2 on_PRP building_VVG 
this_DT0 society_NN1 set_VVN out_AVP at_PRP our_DPS 16th_ORD ,_PUN 17th_ORD 
,_PUN and_CJC 18th_ORD National_AJ0 Congresses_NN2 ,_PUN act_VVB in_PRP 
response_PRP to_PRP the_AT0 evolution_NN1 of_PRF the_AT0 principal_AJ0 
contradiction_NN1 in_PRP Chinese_AJ0 society_NN1 ,_PUN and_CJC promote_VVB 
coordinated_AJ0 economic_AJ0 ,_PUN political_AJ0 ,_PUN cultural_AJ0 ,_PUN 
social_AJ0 ,_PUN and_CJC ecological_AJ0 advancement.We_NN0 must_VM0 show_VVI 
firm_AJ0 resolve_NN1 in_PRP implementing_VVG the_AT0 strategy_NN1 for_PRP 
invigorating_AJ0 China_NN1 through_PRP science_NN1 and_CJC education_NN1 ,_PUN 
the_AT0 strategy_NN1 on_PRP developing_VVG a_AT0 quality_NN1 workforce_NN1 
,_PUN the_AT0 innovation-driven_AJ0 development_NN1 strategy_NN1 ,_PUN the_AT0 
rural_AJ0 vitalization_NN1 strategy_NN1 ,_PUN the_AT0 coordinated_AJ0 
regional_AJ0 development_NN1 strategy_NN1 ,_PUN the_AT0 sustainable_AJ0 
development_NN1 strategy_NN1 ,_PUN and_CJC the_AT0 military-civilian_AJ0 
integration_NN1 strategy.We_NN0 must_VM0 focus_VVI on_PRP priorities_NN2 ,_PUN 
address_NN1 inadequacies_NN2 ,_PUN and_CJC shore_VVB up_AVP points_NN2 of_PRF 
weakness.In_NN0 this_DT0 regard_NN1 ,_PUN I_PNP want_VVB to_TO0 stress_VVI 
that_CJT we_PNP must_VM0 take_VVI tough_AJ0 steps_NN2 to_TO0 forestall_VVI 
and_CJC defuse_VVI major_AJ0 risks_NN2 ,_PUN carry_VVB out_AVP targeted_VVD 
poverty_NN1 alleviation_NN1 ,_PUN and_CJC prevent_VVB and_CJC control_NN1 
pollution_NN1 ,_PUN so_CJS that_CJS the_AT0 moderately_AV0 prosperous_AJ0 
society_NN1 we_PNP build_VVB earns_VVZ the_AT0 peoples_NN2 approval_NN1 
and_CJC stands_VVZ the_AT0 test_NN1 of_PRF time_NN1 ._PUN 
The_AT0 period_NN1 between_PRP the_AT0 19th_ORD and_CJC the_AT0 20th_ORD 
National_AJ0 Congress_NN1 is_VBZ the_AT0 period_NN1 in_PRP which_DTQ the_AT0 
timeframes_NN2 of_PRF the_AT0 two_CRD centenary_NN1 goals_NN2 converge_VVB 
._PUN 
In_PRP this_DT0 period_NN1 ,_PUN not_XX0 only_AV0 must_VM0 we_PNP finish_VVI 
building_VVG a_AT0 moderately_AV0 prosperous_AJ0 society_NN1 in_PRP all_DT0 
respects_NN2 and_CJC achieve_VVB the_AT0 first_ORD centenary_NN1 goal_NN1 
;_PUN we_PNP must_VM0 also_AV0 build_VVI on_PRP this_DT0 achievement_NN1 
to_TO0 embark_VVI on_PRP a_AT0 new_AJ0 journey_NN1 toward_PRP the_AT0 
second_ORD centenary_NN1 goal_NN1 of_PRF fully_AV0 building_VVG a_AT0 
modern_AJ0 socialist_AJ0 country_NN1 ._PUN 
Based_VVN on_PRP a_AT0 comprehensive_AJ0 analysis_NN1 of_PRF the_AT0 
international_AJ0 and_CJC domestic_AJ0 environments_NN2 and_CJC the_AT0 
conditions_NN2 for_PRP Chinas_NN2 development_NN1 ,_PUN we_PNP have_VHB 
drawn_VVN up_AVP a_AT0 two-stage_AJ0 development_NN1 plan_NN1 for_PRP the_AT0 
period_NN1 from_PRP 2020_CRD to_PRP the_AT0 middle_NN1 of_PRF this_DT0 
century_NN1 ._PUN 
In_PRP the_AT0 first_ORD stage_NN1 from_PRP 2020_CRD to_PRP 2035_CRD ,_PUN 
we_PNP will_VM0 build_VVI on_PRP the_AT0 foundation_NN1 created_VVN by_PRP 
the_AT0 moderately_AV0 prosperous_AJ0 society_NN1 with_PRP a_AT0 further_AJC 
15_CRD years_NN2 of_PRF hard_AJ0 work_NN1 to_TO0 see_VVI that_DT0 
socialist_AJ0 modernization_NN1 is_VBZ basically_AV0 realized_VVN ._PUN 
The_AT0 vision_NN1 is_VBZ that_CJT by_PRP the_AT0 end_NN1 of_PRF this_DT0 
stage_NN1 ,_PUN the_AT0 following_AJ0 goals_NN2 will_VM0 have_VHI been_VBN 
met:Chinas_UNC economic_AJ0 and_CJC technological_AJ0 strength_NN1 has_VHZ 
increased_VVN significantly.China_NN0 has_VHZ become_VVN a_AT0 global_AJ0 
leader_NN1 in_PRP innovation.The_NN0 rights_NN2 of_PRF the_AT0 people_NN0 
to_TO0 participate_VVI and_CJC to_TO0 develop_VVI as_CJS equals_NN2 are_VBB 
adequately_AV0 protected.The_NN0 rule_NN1 of_PRF law_NN1 for_PRP the_AT0 
country_NN1 ,_PUN the_AT0 government_NN1 ,_PUN and_CJC society_NN1 is_VBZ 
basically_AV0 in_PRP place.Institutions_NN0 in_PRP all_DT0 fields_NN2 are_VBB 
further_AV0 improved_VVN ;_PUN the_AT0 modernization_NN1 of_PRF Chinas_NP0 
system_NN1 and_CJC capacity_NN1 for_PRP governance_NN1 is_VBZ basically_AV0 
achieved.Social_NN0 etiquette_NN1 and_CJC civility_NN1 are_VBB 
significantly_AV0 enhanced.Chinas_NN0 cultural_AJ0 soft_AJ0 power_NN1 has_VHZ 
grown_VVN much_AV0 stronger_AJC ;_PUN Chinese_AJ0 culture_NN1 has_VHZ 
greater_AJC appeal.People_NN0 are_VBB leading_VVG more_AV0 comfortable_AJ0 
lives_NN2 ,_PUN and_CJC the_AT0 size_NN1 of_PRF the_AT0 middle-income_AJ0 
group_NN1 has_VHZ grown_VVN considerably.Disparities_NN0 in_PRP 
urban-rural_AJ0 development_NN1 ,_PUN in_PRP development_NN1 between_PRP 
regions_NN2 ,_PUN and_CJC in_PRP living_NN1 standards_NN2 are_VBB 
significantly_AV0 reduced_VVN ;_PUN equitable_AJ0 access_NN1 to_PRP basic_AJ0 
public_AJ0 services_NN2 is_VBZ basically_AV0 ensured_VVN ;_PUN and_CJC 
solid_AJ0 progress_NN1 has_VHZ been_VBN made_VVN toward_PRP prosperity_NN1 
for_PRP everyone.A_NN0 modern_AJ0 social_AJ0 governance_NN1 system_NN1 has_VHZ 
basically_AV0 taken_VVN shape_NN1 ,_PUN and_CJC society_NN1 is_VBZ full_AJ0 
of_PRF vitality_NN1 ,_PUN harmonious_AJ0 ,_PUN and_CJC orderly.There_NN0 
is_VBZ a_AT0 fundamental_AJ0 improvement_NN1 in_PRP the_AT0 environment_NN1 
;_PUN the_AT0 goal_NN1 of_PRF building_VVG a_AT0 Beautiful_AJ0 China_NN1 
is_VBZ basically_AV0 attained_VVN ._PUN 
In_PRP the_AT0 second_ORD stage_NN1 from_PRP 2035_CRD to_PRP the_AT0 
middle_NN1 of_PRF the_AT0 21st_ORD century_NN1 ,_PUN we_PNP will_VM0 ,_PUN 
building_VVG on_PRP having_VHG basically_AV0 achieved_VVN modernization_NN1 
,_PUN work_VVB hard_AV0 for_PRP a_AT0 further_AJC 15_CRD years_NN2 and_CJC 
develop_VVB China_NP0 into_PRP a_AT0 great_AJ0 modern_AJ0 socialist_AJ0 
country_NN1 that_CJT is_VBZ prosperous_AJ0 ,_PUN strong_AJ0 ,_PUN 
democratic_AJ0 ,_PUN culturally_AV0 advanced_VVN ,_PUN harmonious_AJ0 ,_PUN 
and_CJC beautiful_AJ0 ._PUN 
By_PRP the_AT0 end_NN1 of_PRF this_DT0 stage_NN1 ,_PUN the_AT0 following_AJ0 
goals_NN2 will_VM0 have_VHI been_VBN met:New_UNC heights_NN2 are_VBB 
reached_VVN in_PRP every_AT0 dimension_NN1 of_PRF material_NN1 ,_PUN 
political_AJ0 ,_PUN cultural_AJ0 and_CJC ethical_AJ0 ,_PUN social_AJ0 ,_PUN 
and_CJC ecological_AJ0 advancement.Modernization_NN0 of_PRF Chinas_NP0 
system_NN1 and_CJC capacity_NN1 for_PRP governance_NN1 is_VBZ 
achieved.China_NN0 has_VHZ become_VVN a_AT0 global_AJ0 leader_NN1 in_PRP 
terms_PRP of_PRP composite_AJ0 national_AJ0 strength_NN1 and_CJC 
international_AJ0 influence.Common_NN0 prosperity_NN1 for_PRP everyone_PNI 
is_VBZ basically_AV0 achieved.The_NN0 Chinese_AJ0 people_NN0 enjoy_VVB 
happier_AJC ,_PUN safer_AV0 ,_PUN and_CJC healthier_AJC lives.The_NN0 
Chinese_AJ0 nation_NN1 will_VM0 become_VVI a_AT0 proud_AJ0 and_CJC active_AJ0 
member_NN1 of_PRF the_AT0 community_NN1 of_PRF nations_NN2 ._PUN 
Comrades_NN2 ,_PUN This_DT0 is_VBZ our_DPS strategic_AJ0 vision_NN1 for_PRP 
developing_AJ0 socialism_NN1 with_PRP Chinese_AJ0 characteristics_NN2 in_PRP 
the_AT0 new_AJ0 era_NN1 :_PUN Finish_VVB building_VVG a_AT0 moderately_AV0 
prosperous_AJ0 society_NN1 in_PRP all_DT0 respects_NN2 ,_PUN move_VVB on_AVP 
to_PRP basically_AV0 realizing_VVG modernization_NN1 ,_PUN and_CJC then_AV0 
turn_VVB to_PRP making_VVG China_NP0 a_AT0 great_AJ0 modern_AJ0 socialist_AJ0 
country_NN1 in_PRP every_AT0 dimension_NN1 ._PUN 
We_PNP must_VM0 work_VVI with_PRP resolve_NN1 and_CJC tenacity_NN1 and_CJC 
strive_VVI to_TO0 write_VVI a_AT0 brilliant_AJ0 chapter_NN1 on_PRP our_DPS 
new_AJ0 journey_NN1 to_PRP socialist_AJ0 modernization_NN1 ._PUN 
V._PRP Applying_VVG a_AT0 New_AJ0 Vision_NN1 of_PRF Development_NN1 and_CJC 
Developing_VVG a_AT0 Modernized_AJ0 Economy_NN1 To_TO0 deliver_VVI on_PRP 
the_AT0 two_CRD centenary_NN1 goals_NN2 ,_PUN realize_VVB the_AT0 Chinese_AJ0 
Dream_NN1 of_PRF national_AJ0 rejuvenation_NN1 ,_PUN and_CJC steadily_AV0 
improve_VVB our_DPS peoples_NN2 lives_NN2 ,_PUN we_PNP must_VM0 continue_VVI 
to_TO0 pursue_VVI development_NN1 as_PRP the_AT0 Partys_NN2 top_AJ0 
priority_NN1 in_PRP governance_NN1 ;_PUN we_PNP must_VM0 unleash_VVI and_CJC 
develop_VVI productive_AJ0 forces_NN2 ,_PUN continue_VVI reforms_NN2 to_TO0 
develop_VVI the_AT0 socialist_AJ0 market_NN1 economy_NN1 ,_PUN and_CJC 
promote_VVB sustained_AJ0 and_CJC sound_AJ0 economic_AJ0 growth_NN1 ._PUN 
Chinas_NP0 economy_NN1 has_VHZ been_VBN transitioning_VVG from_PRP a_AT0 
phase_NN1 of_PRF rapid_AJ0 growth_NN1 to_PRP a_AT0 stage_NN1 of_PRF 
high-quality_AJ0 development.This_NN0 is_VBZ a_AT0 pivotal_AJ0 stage_NN1 
for_PRP transforming_VVG our_DPS growth_NN1 model_NN1 ,_PUN improving_VVG 
our_DPS economic_AJ0 structure_NN1 ,_PUN and_CJC fostering_VVG new_AJ0 
drivers_NN2 of_PRF growth.It_NN0 is_VBZ imperative_AJ0 that_CJT we_PNP 
develop_VVB a_AT0 modernized_AJ0 economy_NN1 ._PUN 
This_DT0 is_VBZ both_AV0 an_AT0 urgent_AJ0 requirement_NN1 for_PRP getting_VVG 
us_PNP smoothly_AV0 through_PRP this_DT0 critical_AJ0 transition_NN1 and_CJC 
a_AT0 strategic_AJ0 goal_NN1 for_PRP Chinas_NN2 development_NN1 ._PUN 
We_PNP must_VM0 put_VVI quality_NN1 first_ORD and_CJC give_VVI priority_NN1 
to_PRP performance.We_NN0 should_VM0 pursue_VVI supply-side_AJ0 structural_AJ0 
reform_NN1 as_CJS our_DPS main_AJ0 task_NN1 ,_PUN and_CJC work_VVB hard_AV0 
for_PRP better_AJC quality_NN1 ,_PUN higher_AJC efficiency_NN1 ,_PUN and_CJC 
more_AV0 robust_AJ0 drivers_NN2 of_PRF economic_AJ0 growth_NN1 through_PRP 
reform.We_NN0 need_VVB to_TO0 raise_VVI total_AJ0 factor_NN1 productivity_NN1 
and_CJC accelerate_VVI the_AT0 building_NN1 of_PRF an_AT0 industrial_AJ0 
system_NN1 that_CJT promotes_VVZ coordinated_AJ0 development_NN1 of_PRF 
the_AT0 real_AJ0 economy_NN1 with_PRP technological_AJ0 innovation_NN1 ,_PUN 
modern_AJ0 finance_NN1 ,_PUN and_CJC human_AJ0 resources.We_NN0 should_VM0 
endeavor_VVI to_TO0 develop_VVI an_AT0 economy_NN1 with_PRP more_AV0 
effective_AJ0 market_NN1 mechanisms_NN2 ,_PUN dynamic_AJ0 micro-entities_NN2 
,_PUN and_CJC sound_VVB macro-regulation.This_NN0 will_VM0 steadily_AV0 
strengthen_VVI the_AT0 innovation_NN1 capacity_NN1 and_CJC competitiveness_NN1 
of_PRF Chinas_NP0 economy_NN1 ._PUN 
1_CRD ._PUN 
Furthering_VVG supply-side_AJ0 structural_AJ0 reform_NN1 In_PRP developing_VVG 
a_AT0 modernized_AJ0 economy_NN1 ,_PUN we_PNP must_VM0 focus_VVI on_PRP 
the_AT0 real_AJ0 economy_NN1 ,_PUN give_VVB priority_NN1 to_PRP improving_VVG 
the_AT0 quality_NN1 of_PRF the_AT0 supply_NN1 system_NN1 ,_PUN and_CJC 
enhance_VVB our_DPS economys_NN2 strength_NN1 in_PRP terms_PRP of_PRP 
quality_NN1 ._PUN 
We_PNP will_VM0 work_VVI faster_AJC to_TO0 build_VVI China_NP0 into_PRP a_AT0 
manufacturer_NN1 of_PRF quality_NN1 and_CJC develop_VVB advanced_AJ0 
manufacturing_NN1 ,_PUN promote_VVB further_AJC integration_NN1 of_PRF the_AT0 
internet_NN1 ,_PUN big_AJ0 data_NN0 ,_PUN and_CJC artificial_AJ0 
intelligence_NN1 with_PRP the_AT0 real_AJ0 economy_NN1 ,_PUN and_CJC 
foster_AJ0 new_AJ0 growth_NN1 areas_NN2 and_CJC drivers_NN2 of_PRF growth_NN1 
in_PRP medium-high_AJ0 end_NN1 consumption_NN1 ,_PUN innovation-driven_AJ0 
development_NN1 ,_PUN the_AT0 green_NN1 and_CJC low-carbon_AJ0 economy_NN1 
,_PUN the_AT0 sharing_AJ0 economy_NN1 ,_PUN modern_AJ0 supply_NN1 chains_NN2 
,_PUN and_CJC human_AJ0 capital_NN1 services_NN2 ._PUN 
We_PNP will_VM0 support_VVI traditional_AJ0 industries_NN2 in_PRP 
upgrading_VVG themselves_PNX and_CJC accelerate_VVB development_NN1 of_PRF 
modern_AJ0 service_NN1 industries_NN2 to_TO0 elevate_VVI them_PNP to_PRP 
international_AJ0 standards_NN2 ._PUN 
We_PNP will_VM0 move_VVI Chinese_AJ0 industries_NN2 up_PRP to_PRP the_AT0 
medium-high_AJ0 end_NN1 of_PRF the_AT0 global_AJ0 value_NN1 chain_NN1 ,_PUN 
and_CJC foster_VVB a_AT0 number_NN1 of_PRF world-class_AJ0 advanced_AJ0 
manufacturing_NN1 clusters_NN2 ._PUN 
We_PNP will_VM0 strengthen_VVI infrastructure_NN1 networks_NN2 for_PRP 
water_NN1 conservancy_NN1 ,_PUN railways_NN2 ,_PUN highways_NN2 ,_PUN 
waterways_NN2 ,_PUN aviation_NN1 ,_PUN pipelines_NN2 ,_PUN power_NN1 grids_NN2 
,_PUN information_NN1 ,_PUN and_CJC logistics_NN1 ._PUN 
We_PNP will_VM0 continue_VVI efforts_NN2 to_TO0 cut_VVI overcapacity_NN1 ,_PUN 
reduce_VVB excess_AJ0 inventory_NN1 ,_PUN deleverage_VVB ,_PUN lower_AJC 
costs_NN2 ,_PUN and_CJC strengthen_VVB areas_NN2 of_PRF weakness_NN1 ,_PUN 
and_CJC work_VVB to_TO0 achieve_VVI a_AT0 dynamic_AJ0 balance_NN1 between_PRP 
supply_NN1 and_CJC demand_VVB by_PRP improving_VVG the_AT0 allocation_NN1 
of_PRF available_AJ0 resources_NN2 and_CJC increasing_AJ0 high-quality_AJ0 
supply_NN1 ._PUN 
We_PNP will_VM0 inspire_VVI and_CJC protect_VVI entrepreneurship_NN1 ,_PUN 
and_CJC encourage_VVI more_DT0 entities_NN2 to_TO0 make_VVI innovations_NN2 
and_CJC start_VVI businesses_NN2 ._PUN 
We_PNP will_VM0 build_VVI an_AT0 educated_AJ0 ,_PUN skilled_AJ0 ,_PUN and_CJC 
innovative_AJ0 workforce_NN1 ,_PUN foster_AJ0 respect_NN1 for_PRP model_NN1 
workers_NN2 ,_PUN promote_VVB quality_NN1 workmanship_NN1 ,_PUN and_CJC 
see_VVB that_CJT taking_VVG pride_NN1 in_PRP labor_NN1 becomes_VVZ a_AT0 
social_AJ0 norm_NN1 and_CJC seeking_VVG excellence_NN1 is_VBZ valued_VVN 
as_PRP a_AT0 good_AJ0 work_NN1 ethic_NN1 ._PUN 
2_CRD ._PUN 
Making_VVG China_NP0 a_AT0 country_NN1 of_PRF innovators_NN2 Innovation_NN1 
is_VBZ the_AT0 primary_AJ0 driving_AJ0 force_NN1 behind_PRP development_NN1 
;_PUN it_PNP is_VBZ the_AT0 strategic_AJ0 underpinning_VVG for_PRP 
building_VVG a_AT0 modernized_AJ0 economy_NN1 ._PUN 
We_PNP should_VM0 aim_VVI for_PRP the_AT0 frontiers_NN2 of_PRF science_NN1 
and_CJC technology_NN1 ,_PUN strengthen_VVB basic_AJ0 research_NN1 ,_PUN 
and_CJC make_VVB major_AJ0 breakthroughs_NN2 in_PRP pioneering_VVG basic_AJ0 
research_NN1 and_CJC groundbreaking_VVG and_CJC original_AJ0 innovations_NN2 
._PUN 
We_PNP will_VM0 strengthen_VVI basic_AJ0 research_NN1 in_PRP applied_AJ0 
sciences_NN2 ,_PUN launch_VVB major_AJ0 national_AJ0 science_NN1 and_CJC 
technology_NN1 projects_NN2 ,_PUN and_CJC prioritize_VVB innovation_NN1 in_PRP 
key_AJ0 generic_AJ0 technologies_NN2 ,_PUN cutting-edge_AJ0 frontier_NN1 
technologies_NN2 ,_PUN modern_AJ0 engineering_NN1 technologies_NN2 ,_PUN 
and_CJC disruptive_AJ0 technologies.These_NN0 efforts_NN2 will_VM0 provide_VVI 
powerful_AJ0 support_NN1 for_PRP building_NN1 Chinas_NP0 strength_NN1 in_PRP 
science_NN1 and_CJC technology_NN1 ,_PUN product_NN1 quality_NN1 ,_PUN 
aerospace_NN1 ,_PUN cyberspace_VVB ,_PUN and_CJC transportation_NN1 ;_PUN 
and_CJC for_PRP building_VVG a_AT0 digital_AJ0 China_NP0 and_CJC a_AT0 
smart_AJ0 society_NN1 ._PUN 
We_PNP will_VM0 improve_VVI our_DPS national_AJ0 innovation_NN1 system_NN1 
and_CJC boost_VVI our_DPS strategic_AJ0 scientific_AJ0 and_CJC 
technological_AJ0 strength_NN1 ._PUN 
We_PNP will_VM0 further_AV0 reform_VVI the_AT0 management_NN1 system_NN1 
for_PRP science_NN1 and_CJC technology_NN1 ,_PUN and_CJC develop_VVB a_AT0 
market-oriented_AJ0 system_NN1 for_PRP technological_AJ0 innovation_NN1 in_PRP 
which_DTQ enterprises_NN2 are_VBB the_AT0 main_AJ0 players_NN2 and_CJC 
synergy_NN1 is_VBZ created_VVN through_PRP the_AT0 joint_AJ0 efforts_NN2 
of_PRF enterprises_NN2 ,_PUN universities_NN2 ,_PUN and_CJC research_VVB 
institutes.We_NN0 will_VM0 support_VVI innovation_NN1 by_PRP small_AJ0 and_CJC 
medium-sized_AJ0 enterprises_NN2 and_CJC encourage_VVB the_AT0 application_NN1 
of_PRF advances_NN2 in_PRP science_NN1 and_CJC technology_NN1 ._PUN 
We_PNP will_VM0 foster_VVI a_AT0 culture_NN1 of_PRF innovation_NN1 ,_PUN 
and_CJC strengthen_VVB the_AT0 creation_NN1 ,_PUN protection_NN1 ,_PUN and_CJC 
application_NN1 of_PRF intellectual_AJ0 property_NN1 ._PUN 
We_PNP should_VM0 cultivate_VVI a_AT0 large_AJ0 number_NN1 of_PRF 
world-class_AJ0 scientists_NN2 and_CJC technologists_NN2 in_PRP 
strategically_AV0 important_AJ0 fields_NN2 ,_PUN scientific_AJ0 and_CJC 
technological_AJ0 leaders_NN2 ,_PUN and_CJC young_AJ0 scientists_NN2 and_CJC 
engineers_NN2 ,_PUN as_PRP well_PRP as_PRP high-performing_AJ0 innovation_NN1 
teams_NN2 ._PUN 
3_CRD ._PUN 
Pursuing_VVG a_AT0 rural_AJ0 vitalization_NN1 strategy_NN1 Issues_NN2 
relating_VVG to_PRP agriculture_NN1 ,_PUN rural_AJ0 areas_NN2 ,_PUN and_CJC 
rural_AJ0 people_NN0 are_VBB fundamental_AJ0 to_PRP China_NP0 as_CJS they_PNP 
directly_AV0 concern_VVB our_DPS countrys_NN2 stability_NN1 and_CJC our_DPS 
peoples_NN2 wellbeing.Addressing_NN0 these_DT0 issues_NN2 should_VM0 have_VHI 
a_AT0 central_AJ0 place_NN1 on_PRP the_AT0 work_NN1 agenda_NN1 of_PRF the_AT0 
Party_NN1 ,_PUN and_CJC we_PNP must_VM0 prioritize_VVI the_AT0 development_NN1 
of_PRF agriculture_NN1 and_CJC rural_AJ0 areas_NN2 ._PUN 
To_TO0 build_VVI rural_AJ0 areas_NN2 with_PRP thriving_AJ0 businesses_NN2 
,_PUN pleasant_AJ0 living_AJ0 environments_NN2 ,_PUN social_AJ0 etiquette_NN1 
and_CJC civility_NN1 ,_PUN effective_AJ0 governance_NN1 ,_PUN and_CJC 
prosperity_NN1 ,_PUN we_PNP need_VVB to_TO0 put_VVI in_PRP place_NN1 sound_NN1 
systems_NN2 ,_PUN mechanisms_NN2 ,_PUN and_CJC policies_NN2 for_PRP 
promoting_VVG integrated_AJ0 urban-rural_AJ0 development_NN1 ,_PUN and_CJC 
speed_VVB up_AVP the_AT0 modernization_NN1 of_PRF agriculture_NN1 and_CJC 
rural_AJ0 areas_NN2 ._PUN 
We_PNP will_VM0 consolidate_VVI and_CJC improve_VVI the_AT0 basic_AJ0 
rural_AJ0 operation_NN1 system_NN1 ,_PUN advance_VVB reform_NN1 of_PRF the_AT0 
rural_AJ0 land_NN1 system_NN1 ,_PUN and_CJC improve_VVB the_AT0 system_NN1 
for_PRP separating_VVG the_AT0 ownership_NN1 rights_NN2 ,_PUN contract_NN1 
rights_NN2 ,_PUN and_CJC management_NN1 rights_NN2 for_PRP contracted_AJ0 
rural_AJ0 land_NN1 ._PUN 
Rural_AJ0 land_NN1 contracting_VVG practices_NN2 will_VM0 remain_VVI 
stable_AJ0 and_CJC unchanged_AJ0 on_PRP a_AT0 long-term_AJ0 basis_NN1 ;_PUN 
the_AT0 current_AJ0 round_NN1 of_PRF contracts_NN2 will_VM0 be_VBI 
extended_VVN for_PRP another_DT0 30_CRD years_NN2 upon_PRP expiration_NN1 
._PUN 
We_PNP will_VM0 press_VVI ahead_AV0 with_PRP reform_NN1 of_PRF the_AT0 
rural_AJ0 collective_AJ0 property_NN1 rights_NN2 system_NN1 ,_PUN 
safeguard_VVB the_AT0 property_NN1 rights_NN2 and_CJC interests_NN2 of_PRF 
rural_AJ0 people_NN0 ,_PUN and_CJC strengthen_VVB the_AT0 collective_AJ0 
economy_NN1 ._PUN 
We_PNP must_VM0 ensure_VVI Chinas_NP0 food_NN1 security_NN1 so_CJS that_CJS 
we_PNP always_AV0 have_VHB control_NN1 over_PRP our_DPS own_DT0 food_NN1 
supply_NN1 ._PUN 
We_PNP will_VM0 establish_VVI industrial_AJ0 ,_PUN production_NN1 ,_PUN 
and_CJC business_NN1 operation_NN1 systems_NN2 for_PRP modern_AJ0 
agriculture_NN1 ,_PUN and_CJC improve_VVB the_AT0 systems_NN2 for_PRP 
supporting_VVG and_CJC protecting_VVG agriculture.We_NN0 will_VM0 develop_VVI 
appropriately_AV0 scaled_VVN agricultural_AJ0 operations_NN2 of_PRF 
various_AJ0 forms_NN2 ,_PUN cultivate_VVB new_AJ0 types_NN2 of_PRF 
agribusiness_NN1 ,_PUN improve_VVB specialized_AJ0 agricultural_AJ0 
services_NN2 ,_PUN and_CJC encourage_VVB small_AJ0 household_NN1 farmers_NN2 
to_TO0 become_VVI involved_AJ0 in_PRP modern_AJ0 agriculture_NN1 ._PUN 
We_PNP will_VM0 promote_VVI the_AT0 integrated_AJ0 development_NN1 of_PRF 
the_AT0 primary_NN1 ,_PUN secondary_NN1 ,_PUN and_CJC tertiary_AJ0 
industries_NN2 in_PRP rural_AJ0 areas_NN2 ,_PUN support_NN1 and_CJC 
encourage_VVB employment_NN1 and_CJC business_NN1 startups_VVZ there_AV0 ,_PUN 
and_CJC open_VVB up_AVP more_DT0 channels_NN2 to_TO0 increase_VVI rural_AJ0 
incomes_NN2 ._PUN 
We_PNP will_VM0 strengthen_VVI basic_AJ0 services_NN2 in_PRP rural_AJ0 
communities_NN2 ,_PUN and_CJC improve_VVB the_AT0 rural_AJ0 governance_NN1 
model_NN1 which_DTQ combines_VVZ self-governance_NN1 ,_PUN rule_NN1 of_PRF 
law_NN1 ,_PUN and_CJC rule_NN1 of_PRF virtue_NN1 ._PUN 
We_PNP will_VM0 train_VVI professional_AJ0 rural_AJ0 service_NN1 personnel_NN2 
who_PNQ have_VHB a_AT0 good_AJ0 knowledge_NN1 of_PRF agriculture_NN1 ,_PUN 
love_VVB our_DPS rural_AJ0 areas_NN2 ,_PUN and_CJC care_VVB about_PRP 
rural_AJ0 people_NN0 ._PUN 
4_CRD ._PUN 
Implementing_VVG the_AT0 coordinated_AJ0 regional_AJ0 development_NN1 
strategy_NN1 We_PNP will_VM0 devote_VVI more_DT0 energy_NN1 to_PRP 
speeding_VVG up_AVP the_AT0 development_NN1 of_PRF old_AJ0 revolutionary_AJ0 
base_NN1 areas_NN2 ,_PUN areas_NN2 with_PRP large_AJ0 ethnic_AJ0 minority_NN1 
populations_NN2 ,_PUN border_NN1 areas_NN2 ,_PUN and_CJC poor_AJ0 areas.We_NN0 
will_VM0 strengthen_VVI measures_NN2 to_TO0 reach_VVI a_AT0 new_AJ0 stage_NN1 
in_PRP the_AT0 large-scale_AJ0 development_NN1 of_PRF the_AT0 western_AJ0 
region_NN1 ;_PUN deepen_VVB reform_NN1 to_TO0 accelerate_VVI the_AT0 
revitalization_NN1 of_PRF old_AJ0 industrial_AJ0 bases_NN2 in_PRP the_AT0 
northeast_NN1 and_CJC other_AJ0 parts_NN2 of_PRF the_AT0 country_NN1 ;_PUN 
help_VVB the_AT0 central_AJ0 region_NN1 rise_NN1 by_PRP tapping_VVG into_PRP 
local_AJ0 strengths_NN2 ;_PUN and_CJC support_VVB the_AT0 eastern_AJ0 
region_NN1 in_PRP taking_VVG the_AT0 lead_NN1 in_PRP pursuing_VVG optimal_AJ0 
development_NN1 through_PRP innovation.To_NN0 this_DT0 end_NN1 ,_PUN we_PNP 
need_VVB to_TO0 put_VVI in_PRP place_NN1 new_AJ0 ,_PUN effective_AJ0 
mechanisms_NN2 to_TO0 ensure_VVI coordinated_AJ0 development_NN1 of_PRF 
different_AJ0 regions_NN2 ._PUN 
We_PNP will_VM0 create_VVI networks_NN2 of_PRF cities_NN2 and_CJC towns_NN2 
based_VVN on_PRP city_NN1 clusters_NN2 ,_PUN enabling_VVG the_AT0 
coordinated_AJ0 development_NN1 of_PRF cities_NN2 of_PRF different_AJ0 
sizes_NN2 and_CJC small_AJ0 towns_NN2 ,_PUN and_CJC speed_VVB up_AVP work_NN1 
on_PRP granting_VVG permanent_AJ0 urban_AJ0 residency_NN1 to_PRP people_NN0 
who_PNQ move_VVB from_PRP rural_AJ0 to_PRP urban_AJ0 areas_NN2 ._PUN 
We_PNP will_VM0 relieve_VVI Beijing_NP0 of_PRF functions_NN2 nonessential_AJ0 
to_PRP its_DPS role_NN1 as_PRP the_AT0 capital_NN1 and_CJC use_VVB this_DT0 
effort_NN1 to_TO0 drive_VVI the_AT0 coordinated_AJ0 development_NN1 of_PRF 
the_AT0 Beijing-Tianjin-Hebei_NP0 region_NN1 ;_PUN and_CJC we_PNP will_VM0 
develop_VVI forward-looking_AJ0 plans_NN2 and_CJC adopt_VVI high_AJ0 
standards_NN2 for_PRP building_VVG the_AT0 Xiongan_NP0 New_AJ0 Area_NN1 ._PUN 
We_PNP will_VM0 facilitate_VVI the_AT0 development_NN1 of_PRF the_AT0 
Yangtze_NN1 Economic_AJ0 Belt_NN1 by_PRP promoting_VVG well-coordinated_AJ0 
environmental_AJ0 conservation_NN1 and_CJC avoiding_VVG excessive_AJ0 
development_NN1 ._PUN 
Support_NN1 will_VM0 be_VBI given_VVN to_PRP resource-depleted_AJ0 areas_NN2 
in_PRP their_DPS economic_AJ0 transformation_NN1 ._PUN 
We_PNP will_VM0 accelerate_VVI development_NN1 in_PRP the_AT0 border_NN1 
areas_NN2 ,_PUN and_CJC ensure_VVB their_DPS stability_NN1 and_CJC 
security_NN1 ._PUN 
We_PNP will_VM0 pursue_VVI coordinated_AJ0 land_NN1 and_CJC marine_AJ0 
development_NN1 ,_PUN and_CJC step_VVB up_AVP efforts_NN2 to_TO0 build_VVI 
China_NP0 into_PRP a_AT0 strong_AJ0 maritime_AJ0 country_NN1 ._PUN 
5_CRD ._PUN 
Accelerating_AJ0 efforts_NN2 to_TO0 improve_VVI the_AT0 socialist_AJ0 
market_NN1 economy_NN1 In_PRP our_DPS economic_AJ0 reforms_NN2 ,_PUN we_PNP 
must_VM0 concentrate_VVI on_PRP improving_VVG the_AT0 property_NN1 rights_NN2 
system_NN1 and_CJC ensuring_VVG the_AT0 market-based_AJ0 allocation_NN1 of_PRF 
factors_NN2 of_PRF production_NN1 ,_PUN so_CJS that_CJS property_NN1 
rights_NN2 act_VVB as_AV0 effective_AJ0 incentives.We_NN0 should_VM0 
ensure_VVI free_AJ0 flows_NN2 of_PRF factors_NN2 ,_PUN flexible_AJ0 prices_NN2 
,_PUN fair_AJ0 and_CJC orderly_AJ0 competition_NN1 ,_PUN and_CJC that_DT0 
business_NN1 survival_NN1 is_VBZ determined_VVN by_PRP competition_NN1 ._PUN 
We_PNP will_VM0 improve_VVI the_AT0 systems_NN2 for_PRP managing_VVG 
different_AJ0 types_NN2 of_PRF state_NN1 assets_NN2 ,_PUN and_CJC reform_VVB 
the_AT0 system_NN1 of_PRF authorized_AJ0 operation_NN1 of_PRF state_NN1 
capital.In_NN0 the_AT0 state-owned_AJ0 sector_NN1 ,_PUN we_PNP will_VM0 
step_VVI up_AVP improved_AJ0 distribution_NN1 ,_PUN structural_AJ0 
adjustment_NN1 ,_PUN and_CJC strategic_AJ0 reorganization.We_NN0 will_VM0 
work_VVI to_TO0 see_VVI that_DT0 state_NN1 assets_NN2 maintain_VVB and_CJC 
increase_VVI their_DPS value_NN1 ;_PUN we_PNP will_VM0 support_VVI state_NN1 
capital_NN1 in_PRP becoming_VVG stronger_AJC ,_PUN doing_VDG better_NN1 ,_PUN 
and_CJC growing_VVG bigger_AJC ,_PUN and_CJC take_VVB effective_AJ0 
measures_NN2 to_TO0 prevent_VVI the_AT0 loss_NN1 of_PRF state_NN1 assets_NN2 
._PUN 
We_PNP will_VM0 further_AV0 reform_VVI of_PRF state-owned_AJ0 enterprises_NN2 
,_PUN develop_VVB mixed-ownership_AJ0 economic_AJ0 entities_NN2 ,_PUN and_CJC 
turn_VVB Chinese_AJ0 enterprises_NN2 into_PRP world-class_AJ0 ,_PUN 
globally_AV0 competitive_AJ0 firms_NN2 ._PUN 
We_PNP will_VM0 introduce_VVI a_AT0 negative_AJ0 list_NN1 for_PRP market_NN1 
access_NN1 nationwide_AV0 ,_PUN sort_VVB through_AVP and_CJC do_VDB away_AV0 
with_PRP regulations_NN2 and_CJC practices_NN2 that_CJT impede_VVB the_AT0 
development_NN1 of_PRF a_AT0 unified_AJ0 market_NN1 and_CJC fair_AJ0 
competition_NN1 ,_PUN support_VVB the_AT0 growth_NN1 of_PRF private_AJ0 
businesses_NN2 ,_PUN and_CJC stimulate_VVB the_AT0 vitality_NN1 of_PRF 
various_AJ0 market_NN1 entities_NN2 ._PUN 
We_PNP will_VM0 deepen_VVI reforms_NN2 in_PRP the_AT0 business_NN1 sector_NN1 
,_PUN break_VVB administrative_AJ0 monopolies_NN2 ,_PUN preclude_VVB the_AT0 
forming_NN1 of_PRF market_NN1 monopolies_NN2 ,_PUN speed_VVB up_AVP the_AT0 
reform_NN1 of_PRF market-based_AJ0 pricing_NN1 of_PRF factors_NN2 of_PRF 
production_NN1 ,_PUN relax_VVB control_NN1 over_PRP market_NN1 access_NN1 
in_PRP the_AT0 service_NN1 sector_NN1 ,_PUN and_CJC improve_VVB market_NN1 
oversight_NN1 mechanisms_NN2 ._PUN 
We_PNP will_VM0 develop_VVI new_AJ0 methods_NN2 to_TO0 improve_VVI 
macro-regulation_NN1 ,_PUN give_VVB full_AJ0 play_NN1 to_PRP the_AT0 
strategic_AJ0 guidance_NN1 of_PRF national_AJ0 development_NN1 plans_NN2 ,_PUN 
and_CJC improve_VVB mechanisms_NN2 for_PRP coordinating_VVG fiscal_AJ0 ,_PUN 
monetary_AJ0 ,_PUN industrial_AJ0 ,_PUN regional_AJ0 ,_PUN and_CJC other_AJ0 
economic_AJ0 policies_NN2 ._PUN 
We_PNP will_VM0 improve_VVI systems_NN2 and_CJC mechanisms_NN2 for_PRP 
stimulating_AJ0 consumer_NN1 spending_NN1 ,_PUN and_CJC leverage_NN1 the_AT0 
fundamental_AJ0 role_NN1 of_PRF consumption_NN1 in_PRP promoting_VVG 
economic_AJ0 growth_NN1 ._PUN 
We_PNP will_VM0 deepen_VVI reform_NN1 of_PRF the_AT0 investment_NN1 and_CJC 
financing_VVG systems_NN2 ,_PUN and_CJC enable_VVB investment_NN1 to_TO0 
play_VVI a_AT0 crucial_AJ0 role_NN1 in_PRP improving_VVG the_AT0 supply_NN1 
structure_NN1 ._PUN 
We_PNP will_VM0 expedite_VVI the_AT0 creation_NN1 of_PRF a_AT0 modern_AJ0 
public_AJ0 finance_NN1 system_NN1 ,_PUN and_CJC establish_VVB a_AT0 fiscal_AJ0 
relationship_NN1 between_PRP the_AT0 central_AJ0 and_CJC local_AJ0 
governments_NN2 built_VVN upon_PRP clearly_AV0 defined_VVN powers_NN2 and_CJC 
responsibilities_NN2 ,_PUN appropriate_AJ0 financial_AJ0 resource_NN1 
allocation_NN1 ,_PUN and_CJC greater_AJC balance_NN1 between_PRP regions_NN2 
._PUN 
We_PNP will_VM0 put_VVI in_PRP place_NN1 a_AT0 comprehensive_AJ0 ,_PUN 
procedure-based_NN1 ,_PUN transparent_AJ0 budget_NN1 system_NN1 that_CJT 
uses_VVZ well-conceived_AJ0 standards_NN2 and_CJC imposes_VVZ effective_AJ0 
constraints_NN2 ;_PUN and_CJC we_PNP will_VM0 implement_VVI 
performance-based_AJ0 management_NN1 nationwide_AV0 ._PUN 
We_PNP will_VM0 deepen_VVI reform_NN1 of_PRF the_AT0 taxation_NN1 system_NN1 
,_PUN and_CJC improve_VVB the_AT0 local_AJ0 tax_NN1 system_NN1 ._PUN 
We_PNP will_VM0 deepen_VVI institutional_AJ0 reform_NN1 in_PRP the_AT0 
financial_AJ0 sector_NN1 ,_PUN make_VVB it_PNP better_AV0 serve_VVI the_AT0 
real_AJ0 economy_NN1 ,_PUN increase_VVB the_AT0 proportion_NN1 of_PRF 
direct_AJ0 financing_NN1 ,_PUN and_CJC promote_VVB the_AT0 healthy_AJ0 
development_NN1 of_PRF a_AT0 multilevel_NN1 capital_NN1 market_NN1 ._PUN 
We_PNP will_VM0 improve_VVI the_AT0 framework_NN1 of_PRF regulation_NN1 
underpinned_VVN by_PRP monetary_AJ0 policy_NN1 and_CJC macro-prudential_AJ0 
policy_NN1 ,_PUN and_CJC see_VVB that_DT0 interest_NN1 rates_NN2 and_CJC 
exchange_NN1 rates_NN2 become_VVB more_AV0 market-based_AJ0 ._PUN 
We_PNP will_VM0 improve_VVI the_AT0 financial_AJ0 regulatory_AJ0 system_NN1 
to_TO0 forestall_VVI systemic_AJ0 financial_AJ0 risks_NN2 ._PUN 
6_CRD ._PUN 
Making_VVG new_AJ0 ground_NN1 in_PRP pursuing_VVG opening-up_NN1 on_PRP 
all_DT0 fronts_NN2 Openness_NN1 brings_VVZ progress_NN1 ,_PUN while_CJS 
self-seclusion_NN1 leaves_VVZ one_PNI behind_AV0 ._PUN 
China_NP0 will_VM0 not_XX0 close_VVI its_DPS door_NN1 to_PRP the_AT0 world_NN1 
;_PUN we_PNP will_VM0 only_AV0 become_VVI more_DT0 and_CJC more_AV0 open_AJ0 
._PUN 
We_PNP should_VM0 pursue_VVI the_AT0 Belt_NN1 and_CJC Road_NN1 Initiative_NN1 
as_PRP a_AT0 priority_NN1 ,_PUN give_VVB equal_AJ0 emphasis_NN1 to_PRP 
bringing_VVG in_AVP and_CJC going_VVG global_AJ0 ,_PUN follow_VVB the_AT0 
principle_NN1 of_PRF achieving_VVG shared_AJ0 growth_NN1 through_PRP 
discussion_NN1 and_CJC collaboration_NN1 ,_PUN and_CJC increase_NN1 
openness_NN1 and_CJC cooperation_NN1 in_PRP building_NN1 innovation_NN1 
capacity.With_NN0 these_DT0 efforts_NN2 ,_PUN we_PNP hope_VVB to_TO0 make_VVI 
new_AJ0 ground_NN1 in_PRP opening_VVG China_NP0 further_AV0 through_PRP 
links_NN2 running_VVG eastward_AV0 and_CJC westward_AV0 ,_PUN across_PRP 
land_NN1 and_CJC over_PRP sea_NN1 ._PUN 
We_PNP will_VM0 expand_VVI foreign_AJ0 trade_NN1 ,_PUN develop_VVB new_AJ0 
models_NN2 and_CJC new_AJ0 forms_NN2 of_PRF trade_NN1 ,_PUN and_CJC turn_VVB 
China_NP0 into_PRP a_AT0 trader_NN1 of_PRF quality_NN1 ._PUN 
We_PNP will_VM0 adopt_VVI policies_NN2 to_TO0 promote_VVI high-standard_AJ0 
liberalization_NN1 and_CJC facilitation_NN1 of_PRF trade_NN1 and_CJC 
investment_NN1 ;_PUN we_PNP will_VM0 implement_VVI the_AT0 system_NN1 of_PRF 
pre-establishment_AJ0 national_AJ0 treatment_NN1 plus_PRP a_AT0 negative_AJ0 
list_NN1 across_PRP the_AT0 board_NN1 ,_PUN significantly_AV0 ease_VVB 
market_NN1 access_NN1 ,_PUN further_AV0 open_VVB the_AT0 service_NN1 
sector_NN1 ,_PUN and_CJC protect_VVB the_AT0 legitimate_AJ0 rights_NN2 and_CJC 
interests_NN2 of_PRF foreign_AJ0 investors_NN2 ._PUN 
All_DT0 businesses_NN2 registered_VVN in_PRP China_NP0 will_VM0 be_VBI 
treated_VVN equally_AV0 ._PUN 
We_PNP will_VM0 improve_VVI the_AT0 balance_NN1 in_PRP opening_VVG our_DPS 
different_AJ0 regions_NN2 ,_PUN and_CJC open_VVB the_AT0 western_AJ0 
region_NN1 wider_AJC ._PUN 
We_PNP will_VM0 grant_VVI more_DT0 powers_NN2 to_TO0 pilot_VVI free_AJ0 
trade_NN1 zones_NN2 to_TO0 conduct_VVI reform_NN1 ,_PUN and_CJC explore_VVI 
the_AT0 opening_NN1 of_PRF free_AJ0 trade_NN1 ports_NN2 ._PUN 
We_PNP will_VM0 develop_VVI new_AJ0 ways_NN2 of_PRF making_VVG outbound_NN1 
investments_NN2 ,_PUN promote_VVB international_AJ0 cooperation_NN1 on_PRP 
production_NN1 capacity_NN1 ,_PUN form_VVB globally-oriented_AJ0 networks_NN2 
of_PRF trade_NN1 ,_PUN investment_NN1 and_CJC financing_NN1 ,_PUN 
production_NN1 ,_PUN and_CJC services_NN2 ,_PUN and_CJC build_VVB up_AVP 
our_DPS strengths_NN2 for_PRP international_AJ0 economic_AJ0 cooperation_NN1 
and_CJC competition_NN1 ._PUN 
Comrades_NN2 ,_PUN Unlocking_VVG and_CJC developing_VVG the_AT0 productive_AJ0 
forces_NN2 is_VBZ a_AT0 fundamental_AJ0 task_NN1 of_PRF socialism_NN1 ._PUN 
We_PNP must_VM0 inspire_VVI creativity_NN1 and_CJC vitality_NN1 throughout_PRP 
society_NN1 ,_PUN and_CJC strive_VVI to_TO0 achieve_VVI better_AJC quality_NN1 
,_PUN more_AV0 efficient_AJ0 ,_PUN fairer_AJC ,_PUN and_CJC more_AV0 
sustainable_AJ0 development_NN1 ._PUN 
VI_CRD ._PUN 
Improving_VVG the_AT0 System_NN1 of_PRF Institutions_NN2 through_PRP Which_DTQ 
the_AT0 People_NN0 Run_VVB the_AT0 Country_NN1 and_CJC Developing_AJ0 
Socialist_AJ0 Democracy_NN1 China_NP0 is_VBZ a_AT0 socialist_AJ0 country_NN1 
of_PRF peoples_NN2 democratic_AJ0 dictatorship_NN1 under_PRP the_AT0 
leadership_NN1 of_PRF the_AT0 working_AJ0 class_NN1 based_VVN on_PRP an_AT0 
alliance_NN1 of_PRF workers_NN2 and_CJC farmers_NN2 ;_PUN it_PNP is_VBZ a_AT0 
country_NN1 where_CJS all_DT0 power_NN1 of_PRF the_AT0 state_NN1 belongs_VVZ 
to_PRP the_AT0 people_NN0 ._PUN 
Chinas_NN2 socialist_AJ0 democracy_NN1 is_VBZ the_AT0 broadest_AJS ,_PUN 
most_AV0 genuine_AJ0 ,_PUN and_CJC most_AV0 effective_AJ0 democracy_NN1 to_TO0 
safeguard_VVI the_AT0 fundamental_AJ0 interests_NN2 of_PRF the_AT0 people_NN0 
._PUN 
The_AT0 very_AJ0 purpose_NN1 of_PRF developing_AJ0 socialist_AJ0 democracy_NN1 
is_VBZ to_TO0 give_VVI full_AJ0 expression_NN1 to_PRP the_AT0 will_NN1 of_PRF 
the_AT0 people_NN0 ,_PUN protect_VVB their_DPS rights_NN2 and_CJC 
interests_NN2 ,_PUN spark_VVB their_DPS creativity_NN1 ,_PUN and_CJC 
provide_VVB systemic_AJ0 and_CJC institutional_AJ0 guarantees_NN2 to_TO0 
ensure_VVI the_AT0 people_NN0 run_VVB the_AT0 country_NN1 ._PUN 
The_AT0 path_NN1 of_PRF socialist_AJ0 political_AJ0 advancement_NN1 with_PRP 
Chinese_AJ0 characteristics_NN2 is_VBZ the_AT0 logical_AJ0 outcome_NN1 of_PRF 
the_AT0 evolution_NN1 of_PRF history_NN1 ,_PUN theory_NN1 ,_PUN and_CJC 
practice_NN1 as_PRP the_AT0 Chinese_AJ0 people_NN0 have_VHB long_AV0 
engaged_VVN in_PRP struggles_NN2 since_CJS the_AT0 advent_NN1 of_PRF 
modern_AJ0 times.It_NN0 is_VBZ a_AT0 requisite_NN1 for_PRP maintaining_VVG 
the_AT0 very_AJ0 nature_NN1 of_PRF the_AT0 Party_NN1 and_CJC fulfilling_VVG 
its_DPS fundamental_AJ0 purpose_NN1 ._PUN 
No_AT0 two_CRD political_AJ0 systems_NN2 are_VBB entirely_AV0 the_AT0 same_DT0 
,_PUN and_CJC a_AT0 political_AJ0 system_NN1 can_VM0 not_XX0 be_VBI judged_VVN 
in_PRP abstraction_NN1 without_PRP regard_NN1 for_PRP its_DPS social_AJ0 
and_CJC political_AJ0 context_NN1 ,_PUN its_DPS history_NN1 ,_PUN and_CJC 
its_DPS cultural_AJ0 traditions.No_NN0 one_CRD political_AJ0 system_NN1 
should_VM0 be_VBI regarded_VVN as_PRP the_AT0 only_AJ0 choice_NN1 ;_PUN 
and_CJC we_PNP should_VM0 not_XX0 just_AV0 mechanically_AV0 copy_VVI the_AT0 
political_AJ0 systems_NN2 of_PRF other_AJ0 countries_NN2 ._PUN 
We_PNP must_VM0 uphold_VVI long_AJ0 term_NN1 and_CJC steadily_AV0 
strengthen_VVB Chinas_NN2 socialist_AJ0 democracy_NN1 ,_PUN make_VVB 
active_AJ0 and_CJC prudent_AJ0 efforts_NN2 to_TO0 advance_VVI the_AT0 
reform_NN1 of_PRF the_AT0 political_AJ0 system_NN1 ,_PUN and_CJC improve_VVB 
the_AT0 institutions_NN2 ,_PUN standards_NN2 ,_PUN and_CJC procedures_NN2 
of_PRF socialist_AJ0 democracy.We_NN0 should_VM0 ensure_VVI that_CJT 
people_NN0 participate_VVB ,_PUN in_PRP accordance_PRP with_PRP law_NN1 
and_CJC in_PRP various_AJ0 ways_NN2 and_CJC forms_NN2 ,_PUN in_PRP the_AT0 
management_NN1 of_PRF state_NN1 ,_PUN economic_AJ0 ,_PUN cultural_AJ0 ,_PUN 
and_CJC social_AJ0 affairs_NN2 ,_PUN and_CJC consolidate_VVB and_CJC 
enhance_VVB political_AJ0 stability_NN1 ,_PUN unity_NN1 ,_PUN and_CJC 
vitality_NN1 ._PUN 
1_CRD ._PUN 
Upholding_VVG the_AT0 unity_NN1 of_PRF Party_NN1 leadership_NN1 ,_PUN the_AT0 
running_NN1 of_PRF the_AT0 country_NN1 by_PRP the_AT0 people_NN0 ,_PUN and_CJC 
law-based_AJ0 governance_NN1 Party_NN1 leadership_NN1 is_VBZ the_AT0 
fundamental_AJ0 guarantee_NN1 for_PRP ensuring_VVG that_CJT the_AT0 people_NN0 
run_VVB the_AT0 country_NN1 and_CJC governance_NN1 in_PRP China_NP0 is_VBZ 
law-based_AJ0 ;_PUN that_CJT the_AT0 people_NN0 run_VVB the_AT0 country_NN1 
is_VBZ an_AT0 essential_AJ0 feature_NN1 of_PRF socialist_AJ0 democracy_NN1 
;_PUN and_CJC law-based_AJ0 governance_NN1 is_VBZ the_AT0 basic_AJ0 way_NN1 
for_PRP the_AT0 Party_NN1 to_TO0 lead_VVI the_AT0 people_NN0 in_PRP 
governing_VVG the_AT0 country.These_NN0 three_CRD elements_NN2 are_VBB 
integral_AJ0 components_NN2 of_PRF socialist_AJ0 democracy_NN1 ._PUN 
In_PRP Chinas_NP0 political_AJ0 life_NN1 ,_PUN our_DPS Party_NN1 exercises_VVZ 
leadership.Strengthening_NN0 the_AT0 centralized_AJ0 ,_PUN unified_VVD 
leadership_NN1 of_PRF the_AT0 Party_NN1 on_PRP the_AT0 one_CRD hand_NN1 
and_CJC ,_PUN on_PRP the_AT0 other_AJ0 ,_PUN supporting_VVG the_AT0 
peoples_NN2 congresses_NN2 ,_PUN governments_NN2 ,_PUN committees_NN2 of_PRF 
the_AT0 Chinese_AJ0 Peoples_NN2 Political_AJ0 Consultative_AJ0 Conference_NN1 
(_PUL CPPCC_NP0 )_PUR ,_PUN courts_NN2 ,_PUN and_CJC procuratorates_VVZ in_PRP 
performing_VVG their_DPS functions_NN2 and_CJC playing_VVG their_DPS roles_NN2 
in_PRP accordance_PRP with_PRP the_AT0 law_NN1 and_CJC their_DPS charters_NN2 
,_PUN form_VVB a_AT0 unified_AJ0 pair_NN0 ._PUN 
We_PNP will_VM0 improve_VVI the_AT0 way_NN1 the_AT0 Party_NN1 exercises_VVZ 
leadership_NN1 and_CJC governance_NN1 to_TO0 ensure_VVI that_CJT it_PNP 
leads_VVZ the_AT0 people_NN0 in_PRP effectively_AV0 governing_VVG the_AT0 
country.We_NN0 will_VM0 expand_VVI the_AT0 peoples_NN2 orderly_AJ0 
political_AJ0 participation_NN1 to_TO0 see_VVI that_CJT in_PRP accordance_PRP 
with_PRP law_NN1 they_PNP engage_VVB in_PRP democratic_AJ0 elections_NN2 ,_PUN 
consultations_NN2 ,_PUN decision-making_NN1 ,_PUN management_NN1 ,_PUN and_CJC 
oversight.We_NN0 should_VM0 uphold_VVI the_AT0 unity_NN1 ,_PUN sanctity_NN1 
,_PUN and_CJC authority_NN1 of_PRF Chinas_NP0 legal_AJ0 system_NN1 ,_PUN 
and_CJC strengthen_VVB legal_AJ0 protection_NN1 for_PRP human_AJ0 rights_NN2 
to_TO0 ensure_VVI that_CJT the_AT0 people_NN0 enjoy_VVB extensive_AJ0 
rights_NN2 and_CJC freedoms_NN2 as_CJS prescribed_VVN by_PRP law_NN1 ._PUN 
We_PNP should_VM0 both_AV0 consolidate_VVI government_NN1 and_CJC improve_VVI 
the_AT0 institutions_NN2 of_PRF democracy_NN1 at_PRP the_AT0 primary_AJ0 
level_NN1 to_TO0 ensure_VVI the_AT0 peoples_NN2 rights_NN2 to_TO0 be_VBI 
informed_VVN ,_PUN to_TO0 participate_VVI ,_PUN to_TO0 be_VBI heard_VVN ,_PUN 
and_CJC to_TO0 oversee_VVI ._PUN 
We_PNP will_VM0 improve_VVI mechanisms_NN2 for_PRP law-based_AJ0 
decision-making_NN1 ,_PUN and_CJC put_VVN in_PRP place_NN1 mechanisms_NN2 
for_PRP the_AT0 exercise_NN1 of_PRF power_NN1 that_CJT ensure_VVB sound_NN1 
decision-making_NN1 ,_PUN resolute_AJ0 execution_NN1 ,_PUN and_CJC 
effective_AJ0 oversight_NN1 ._PUN 
Officials_NN2 at_PRP all_DT0 levels_NN2 must_VM0 deepen_VVI their_DPS 
understanding_NN1 of_PRF democracy_NN1 ,_PUN be_VBI democratic_AJ0 in_PRP 
their_DPS conduct_NN1 ,_PUN willingly_AV0 accept_VVB public_AJ0 oversight_NN1 
,_PUN and_CJC perform_VVB as_CJS they_PNP should_VM0 in_PRP their_DPS role_NN1 
as_CJS public_AJ0 servants_NN2 ._PUN 
2_CRD ._PUN 
Strengthening_VVG institutional_AJ0 guarantees_NN2 to_TO0 ensure_VVI the_AT0 
people_NN0 run_VVB the_AT0 country_NN1 We_PNP must_VM0 uphold_VVI long_AJ0 
term_NN1 and_CJC steadily_AV0 improve_VVB the_AT0 system_NN1 of_PRF 
peoples_NN2 congresses_NN2 ,_PUN a_AT0 political_AJ0 system_NN1 
fundamental_AJ0 to_PRP the_AT0 Partys_NN2 leadership_NN1 ,_PUN the_AT0 
running_NN1 of_PRF the_AT0 country_NN1 by_PRP the_AT0 people_NN0 ,_PUN and_CJC 
law-based_AJ0 governance_NN1 ._PUN 
We_PNP should_VM0 support_VVI and_CJC ensure_VVI the_AT0 peoples_NN2 
exercise_NN1 of_PRF state_NN1 power_NN1 through_PRP peoples_NN2 congresses_NN2 
._PUN 
We_PNP should_VM0 see_VVI to_PRP it_PNP that_CJT peoples_NN2 congresses_NN2 
and_CJC their_DPS standing_NN1 committees_NN2 play_VVB the_AT0 leading_AJ0 
role_NN1 in_PRP lawmaking_VVG ,_PUN and_CJC improve_VVB the_AT0 
organizational_AJ0 and_CJC working_VVG systems_NN2 of_PRF peoples_NN2 
congresses_NN2 to_TO0 support_VVI and_CJC ensure_VVI the_AT0 exercise_NN1 
of_PRF their_DPS statutory_AJ0 powers_NN2 of_PRF enacting_VVG laws_NN2 ,_PUN 
conducting_VVG oversight_NN1 ,_PUN making_VVG decisions_NN2 ,_PUN and_CJC 
appointing_VVG and_CJC removing_VVG officials.We_NN0 should_VM0 give_VVI 
better_AJC play_NN1 to_PRP the_AT0 role_NN1 of_PRF deputies_NN2 to_PRP 
peoples_NN2 congresses_NN2 ,_PUN and_CJC enable_VVB peoples_NN2 congresses_NN2 
at_PRP all_DT0 levels_NN2 and_CJC their_DPS standing_NN1 committees_NN2 to_TO0 
fully_AV0 perform_VVI their_DPS functions_NN2 as_CJS stipulated_VVN in_PRP 
the_AT0 Constitution_NN1 and_CJC the_AT0 law_NN1 ,_PUN and_CJC to_TO0 
truly_AV0 represent_VVI the_AT0 people_NN0 and_CJC maintain_VVB close_AJ0 
ties_NN2 with_PRP them_PNP ._PUN 
We_PNP should_VM0 improve_VVI the_AT0 setup_NN1 of_PRF special_AJ0 
committees_NN2 of_PRF peoples_NN2 congresses_NN2 and_CJC the_AT0 
composition_NN1 of_PRF their_DPS standing_NN1 committees_NN2 and_CJC 
special_AJ0 committees_NN2 ._PUN 
3_CRD ._PUN 
Giving_VVG play_NN1 to_PRP the_AT0 important_AJ0 role_NN1 of_PRF socialist_AJ0 
consultative_AJ0 democracy_NN1 The_AT0 essence_NN1 of_PRF the_AT0 peoples_NN2 
democracy_NN1 is_VBZ that_CJT the_AT0 people_NN0 get_VVB to_TO0 discuss_VVI 
their_DPS own_DT0 affairs_NN2 ._PUN 
Consultative_AJ0 democracy_NN1 is_VBZ an_AT0 important_AJ0 way_NN1 of_PRF 
effecting_VVG Party_NN1 leadership_NN1 and_CJC a_AT0 model_NN1 and_CJC 
strength_NN1 unique_AJ0 to_PRP Chinas_NP0 socialist_AJ0 democracy_NN1 ._PUN 
We_PNP will_VM0 advance_VVI extensive_AJ0 ,_PUN multilevel_VVB ,_PUN and_CJC 
institutionalized_AJ0 development_NN1 of_PRF consultative_AJ0 democracy_NN1 
,_PUN and_CJC adopt_VVB a_AT0 coordinated_AJ0 approach_NN1 to_PRP 
promoting_VVG consultations_NN2 carried_VVN out_AVP by_PRP political_AJ0 
parties_NN2 ,_PUN peoples_NN2 congresses_NN2 ,_PUN government_NN1 
departments_NN2 ,_PUN CPPCC_NP0 committees_NN2 ,_PUN peoples_NN2 
organizations_NN2 ,_PUN communities_NN2 ,_PUN and_CJC social_AJ0 
organizations_NN2 ._PUN 
We_PNP will_VM0 strengthen_VVI the_AT0 institutions_NN2 of_PRF 
consultative_AJ0 democracy_NN1 and_CJC develop_VVB complete_AJ0 procedures_NN2 
and_CJC practices_NN2 to_TO0 enable_VVI the_AT0 peoples_NN2 broad_AJ0 ,_PUN 
continuous_AJ0 ,_PUN and_CJC intensive_AJ0 participation_NN1 in_PRP 
day-to-day_AJ0 political_AJ0 activities_NN2 ._PUN 
The_AT0 CPPCC_NP0 ,_PUN as_CJS a_AT0 distinctively_AV0 Chinese_AJ0 
political_AJ0 institution_NN1 ,_PUN is_VBZ a_AT0 major_AJ0 channel_NN1 for_PRP 
socialist_AJ0 consultative_AJ0 democracy_NN1 ,_PUN and_CJC its_DPS 
committees_NN2 are_VBB specialist_AJ0 consultative_AJ0 bodies_NN2 ._PUN 
The_AT0 CPPCC_NP0 committees_NN2 should_VM0 focus_VVI on_PRP the_AT0 Party_NN1 
and_CJC the_AT0 countrys_NN2 key_VVB tasks.With_NN0 the_AT0 themes_NN2 of_PRF 
unity_NN1 and_CJC democracy_NN1 in_PRP mind_NN1 ,_PUN they_PNP should_VM0 
exercise_VVI consultative_AJ0 democracy_NN1 throughout_PRP the_AT0 whole_AJ0 
process_NN1 of_PRF political_AJ0 consultation_NN1 ,_PUN democratic_AJ0 
oversight_NN1 ,_PUN and_CJC participation_NN1 in_PRP the_AT0 deliberation_NN1 
and_CJC administration_NN1 of_PRF state_NN1 affairs_NN2 ;_PUN and_CJC they_PNP 
should_VM0 improve_VVI the_AT0 content_NN1 and_CJC forms_NN2 of_PRF 
consultation_NN1 and_CJC deliberation_NN1 to_TO0 build_VVI consensus_NN1 
and_CJC promote_VVI unity_NN1 ._PUN 
They_PNP should_VM0 strengthen_VVI democratic_AJ0 oversight_NN1 ,_PUN 
focusing_VVG on_PRP the_AT0 implementation_NN1 of_PRF the_AT0 major_AJ0 
principles_NN2 ,_PUN policies_NN2 ,_PUN decisions_NN2 ,_PUN and_CJC plans_NN2 
of_PRF the_AT0 Party_NN1 and_CJC the_AT0 state_NN1 ._PUN 
They_PNP should_VM0 better_AV0 represent_VVI the_AT0 different_AJ0 social_AJ0 
sectors_NN2 and_CJC strengthen_VVI the_AT0 competence_NN1 of_PRF their_DPS 
members_NN2 ._PUN 
4_CRD ._PUN 
Advancing_AJ0 law-based_AJ0 governance_NN1 Advancing_AJ0 law-based_AJ0 
governance_NN1 in_PRP all_DT0 fields_NN2 is_VBZ a_AT0 profound_AJ0 
revolution_NN1 in_PRP Chinas_NN2 governance.We_NN0 must_VM0 promote_VVI 
the_AT0 rule_NN1 of_PRF law_NN1 and_CJC work_VVI to_TO0 ensure_VVI sound_NN1 
lawmaking_VVG ,_PUN strict_AJ0 law_NN1 enforcement_NN1 ,_PUN impartial_AJ0 
administration_NN1 of_PRF justice_NN1 ,_PUN and_CJC the_AT0 observance_NN1 
of_PRF law_NN1 by_PRP everyone_PNI ._PUN 
A_AT0 central_AJ0 leading_AJ0 group_NN1 for_PRP advancing_AJ0 law-based_AJ0 
governance_NN1 in_PRP all_DT0 areas_NN2 will_VM0 be_VBI set_VVN up_AVP to_TO0 
exercise_VVI unified_AJ0 leadership_NN1 over_PRP the_AT0 initiative_NN1 to_TO0 
build_VVI rule_NN1 of_PRF law_NN1 in_PRP China_NP0 ._PUN 
We_PNP will_VM0 strengthen_VVI oversight_NN1 to_TO0 ensure_VVI compliance_NN1 
with_PRP the_AT0 Constitution_NN1 ,_PUN advance_VVB constitutionality_NN1 
review_NN1 ,_PUN and_CJC safeguard_VVB the_AT0 authority_NN1 of_PRF the_AT0 
Constitution_NN1 ._PUN 
We_PNP will_VM0 carry_VVI out_AVP lawmaking_VVG in_PRP a_AT0 
well-conceived_NN1 and_CJC democratic_AJ0 way_NN1 and_CJC in_PRP 
accordance_PRP with_PRP law_NN1 ,_PUN so_CJS that_CJS good_AJ0 laws_NN2 
are_VBB made_VVN to_TO0 promote_VVI development_NN1 and_CJC ensure_VVI 
good_AJ0 governance_NN1 ._PUN 
We_PNP will_VM0 build_VVI a_AT0 rule_NN1 of_PRF law_NN1 government_NN1 ,_PUN 
promote_VVB law-based_AJ0 government_NN1 administration_NN1 ,_PUN and_CJC 
see_VVB that_DT0 law_NN1 is_VBZ enforced_VVN in_PRP a_AT0 strict_AJ0 ,_PUN 
procedure-based_NN1 ,_PUN impartial_AJ0 ,_PUN and_CJC non-abusive_AJ0 way_NN1 
._PUN 
We_PNP will_VM0 carry_VVI out_AVP comprehensive_AJ0 and_CJC integrated_AJ0 
reform_NN1 of_PRF the_AT0 judicial_AJ0 system_NN1 and_CJC enforce_VVB 
judicial_AJ0 accountability_NN1 in_PRP all_DT0 respects_NN2 ,_PUN so_CJS 
that_CJS the_AT0 people_NN0 can_VM0 see_VVI in_PRP every_AT0 judicial_AJ0 
case_NN1 that_CJT justice_NN1 is_VBZ served_VVN ._PUN 
We_PNP will_VM0 redouble_VVI efforts_NN2 to_TO0 raise_VVI public_AJ0 
awareness_NN1 of_PRF the_AT0 law_NN1 ,_PUN develop_VVB a_AT0 socialist_AJ0 
culture_NN1 of_PRF rule_NN1 of_PRF law_NN1 ,_PUN and_CJC increase_VVB 
public_AJ0 awareness_NN1 of_PRF the_AT0 principle_NN1 underlying_AJ0 rule_NN1 
of_PRF law_NN1 that_CJT the_AT0 Constitution_NN1 and_CJC the_AT0 law_NN1 
are_VBB above_PRP everything_PNI else_AV0 and_CJC that_CJT everyone_PNI is_VBZ 
equal_AJ0 before_PRP the_AT0 law_NN1 ._PUN 
Every_AT0 Party_NN1 organization_NN1 and_CJC every_AT0 Party_NN1 member_NN1 
must_VM0 take_VVI the_AT0 lead_NN1 in_PRP respecting_VVG ,_PUN learning_VVG 
about_AVP ,_PUN observing_VVG ,_PUN and_CJC applying_VVG the_AT0 law.No_NN0 
organization_NN1 or_CJC individual_NN1 has_VHZ the_AT0 power_NN1 to_TO0 
overstep_VVI the_AT0 Constitution_NN1 or_CJC the_AT0 law_NN1 ;_PUN and_CJC 
no_PNI one_PNI is_VBZ allowed_VVN in_PRP any_DT0 way_NN1 to_TO0 override_VVI 
the_AT0 law_NN1 with_PRP his_DPS or_CJC her_DPS own_DT0 orders_NN2 ,_PUN 
place_VVB his_DPS or_CJC her_DPS authority_NN1 above_PRP the_AT0 law_NN1 ,_PUN 
violate_VVB the_AT0 law_NN1 for_PRP personal_AJ0 gain_NN1 ,_PUN or_CJC 
abuse_VVB the_AT0 law_NN1 ._PUN 
5_CRD ._PUN 
Deepening_AJ0 reform_NN1 of_PRF Party_NN1 and_CJC government_NN1 
institutions_NN2 and_CJC the_AT0 system_NN1 of_PRF government_NN1 
administration_NN1 We_PNP will_VM0 adopt_VVI a_AT0 comprehensive_AJ0 
approach_NN1 to_PRP the_AT0 setup_NN1 of_PRF Party_NN1 and_CJC government_NN1 
institutions_NN2 ,_PUN and_CJC ensure_VVB that_CJT powers_NN2 are_VBB 
designated_VVN properly_AV0 and_CJC functions_NN2 and_CJC duties_NN2 are_VBB 
defined_VVN clearly_AV0 both_AV0 for_PRP the_AT0 institutions_NN2 
themselves_PNX and_CJC their_DPS internal_AJ0 bodies_NN2 ._PUN 
We_PNP will_VM0 use_VVI various_AJ0 types_NN2 of_PRF staffing_NN1 
resources_NN2 in_PRP a_AT0 coordinated_AJ0 way_NN1 ,_PUN develop_VVB a_AT0 
sound_NN1 system_NN1 of_PRF administration_NN1 ,_PUN and_CJC improve_VVB 
the_AT0 organic_AJ0 law_NN1 for_PRP state_NN1 institutions_NN2 ._PUN 
The_AT0 government_NN1 needs_VVZ to_TO0 transform_VVI its_DPS functions_NN2 
,_PUN further_AV0 streamline_VVB administration_NN1 and_CJC delegate_NN1 
powers_NN2 ,_PUN develop_VVB new_AJ0 ways_NN2 of_PRF regulation_NN1 and_CJC 
supervision_NN1 ,_PUN and_CJC strengthen_VVB its_DPS credibility_NN1 and_CJC 
administrative_AJ0 capacity_NN1 ,_PUN building_VVG itself_PNX into_PRP a_AT0 
service-oriented_AJ0 government_NN1 able_AJ0 to_TO0 satisfy_VVI the_AT0 
needs_NN2 of_PRF the_AT0 people_NN0 ._PUN 
More_AV0 decision-making_AJ0 power_NN1 should_VM0 be_VBI given_VVN to_PRP 
governments_NN2 at_PRP and_CJC below_PRP the_AT0 provincial_AJ0 level_NN1 
,_PUN and_CJC ways_NN2 should_VM0 be_VBI explored_VVN to_TO0 merge_VVI 
Party_NN1 and_CJC government_NN1 bodies_NN2 with_PRP similar_AJ0 functions_NN2 
at_PRP the_AT0 provincial_AJ0 ,_PUN prefectural_NN1 ,_PUN and_CJC county_NN1 
levels_NN2 or_CJC for_PRP them_PNP to_TO0 work_VVI together_AV0 as_CJS one_CRD 
office_NN1 while_CJS keeping_VVG separate_AJ0 identities_NN2 ._PUN 
We_PNP will_VM0 deepen_VVI the_AT0 reform_NN1 of_PRF public_AJ0 
institutions_NN2 to_TO0 see_VVI that_CJT they_PNP focus_VVB on_PRP serving_VVG 
public_AJ0 interests_NN2 ,_PUN relieve_VVB them_PNP of_PRF government_NN1 
functions_NN2 ,_PUN keep_VVB them_PNP away_PRP from_PRP business_NN1 
activities_NN2 ,_PUN and_CJC let_VVB them_PNP run_VVI their_DPS own_DT0 
day-to-day_AJ0 operations_NN2 while_CJS maintaining_VVG supervision_NN1 
over_PRP them_PNP ._PUN 
6_CRD ._PUN 
Consolidating_AJ0 and_CJC developing_VVG the_AT0 patriotic_AJ0 united_AJ0 
front_NN1 The_AT0 united_AJ0 front_NN1 is_VBZ an_AT0 important_AJ0 way_NN1 
to_TO0 ensure_VVI the_AT0 success_NN1 of_PRF the_AT0 Partys_NN2 cause_VVB 
,_PUN and_CJC we_PNP must_VM0 maintain_VVI commitment_NN1 to_PRP it_PNP 
long_AJ0 term_NN1 ._PUN 
We_PNP must_VM0 uphold_VVI the_AT0 banner_NN1 of_PRF patriotism_NN1 and_CJC 
socialism_NN1 ,_PUN strive_VVB to_TO0 achieve_VVI great_AJ0 unity_NN1 and_CJC 
solidarity_NN1 ,_PUN balance_NN1 commonality_NN1 and_CJC diversity_NN1 ,_PUN 
and_CJC expand_VVB common_AJ0 ground_NN1 and_CJC the_AT0 convergence_NN1 
of_PRF interests_NN2 ._PUN 
In_PRP handling_VVG its_DPS relationships_NN2 with_PRP other_AJ0 Chinese_AJ0 
political_AJ0 parties_NN2 ,_PUN the_AT0 Communist_AJ0 Party_NN1 of_PRF 
China_NP0 is_VBZ guided_VVN by_PRP the_AT0 principles_NN2 of_PRF long-term_AJ0 
coexistence_NN1 ,_PUN mutual_AJ0 oversight_NN1 ,_PUN sincerity_NN1 ,_PUN 
and_CJC sharing_VVG the_AT0 rough_AJ0 times_NN2 and_CJC the_AT0 smooth_AJ0 
,_PUN and_CJC it_PNP supports_VVZ these_DT0 parties_NN2 in_PRP performing_VVG 
their_DPS duties_NN2 in_PRP accordance_PRP with_PRP the_AT0 requirements_NN2 
of_PRF the_AT0 Chinese_AJ0 socialist_AJ0 system_NN1 for_PRP their_DPS 
participation_NN1 in_PRP governance_NN1 ._PUN 
We_PNP will_VM0 fully_AV0 implement_VVI the_AT0 Partys_NN2 policies_NN2 
concerning_PRP ethnic_AJ0 groups_NN2 ,_PUN heighten_VVB public_AJ0 
awareness_NN1 of_PRF ethnic_AJ0 unity_NN1 and_CJC progress_NN1 ,_PUN and_CJC 
create_VVB a_AT0 strong_AJ0 sense_NN1 of_PRF community_NN1 for_PRP the_AT0 
Chinese_AJ0 nation.We_NN0 will_VM0 encourage_VVI more_DT0 exchanges_NN2 
and_CJC interactions_NN2 among_PRP different_AJ0 ethnic_AJ0 groups_NN2 ,_PUN 
helping_VVG them_PNP remain_VVI closely_AV0 united_VVN like_PRP the_AT0 
seeds_NN2 of_PRF a_AT0 pomegranate_NN1 that_CJT stick_VVB together_AV0 ,_PUN 
and_CJC work_VVB jointly_AV0 for_PRP common_AJ0 prosperity_NN1 and_CJC 
development_NN1 ._PUN 
We_PNP will_VM0 fully_AV0 implement_VVI the_AT0 Partys_NN2 basic_AJ0 
policy_NN1 on_PRP religious_AJ0 affairs_NN2 ,_PUN uphold_VVB the_AT0 
principle_NN1 that_CJT religions_NN2 in_PRP China_NP0 must_VM0 be_VBI 
Chinese_AJ0 in_PRP orientation_NN1 and_CJC provide_VVB active_AJ0 guidance_NN1 
to_PRP religions_NN2 so_CJS that_CJS they_PNP can_VM0 adapt_VVI themselves_PNX 
to_PRP socialist_AJ0 society_NN1 ._PUN 
We_PNP will_VM0 encourage_VVI intellectuals_NN2 who_PNQ are_VBB not_XX0 
Party_NN1 members_NN2 and_CJC people_NN0 belonging_VVG to_PRP new_AJ0 
social_AJ0 groups_NN2 to_TO0 play_VVI the_AT0 important_AJ0 roles_NN2 they_PNP 
have_VHB in_PRP building_NN1 socialism_NN1 with_PRP Chinese_AJ0 
characteristics_NN2 ._PUN 
We_PNP should_VM0 form_VVI a_AT0 new_AJ0 type_NN1 of_PRF cordial_AJ0 and_CJC 
clean_AJ0 relationship_NN1 between_PRP government_NN1 and_CJC business_NN1 
,_PUN promote_VVB healthy_AJ0 growth_NN1 of_PRF the_AT0 non-public_AJ0 
sector_NN1 of_PRF the_AT0 economy_NN1 ,_PUN and_CJC encourage_VVB those_DT0 
working_VVG in_PRP this_DT0 sector_NN1 to_TO0 achieve_VVI success_NN1 ._PUN 
We_PNP will_VM0 maintain_VVI extensive_AJ0 contacts_NN2 with_PRP overseas_AJ0 
Chinese_AJ0 nationals_NN2 ,_PUN returned_VVD Chinese_AJ0 and_CJC their_DPS 
relatives_NN2 and_CJC unite_VVB them_PNP so_CJS that_CJS they_PNP can_VM0 
join_VVI our_DPS endeavors_NN2 to_TO0 revitalize_VVI the_AT0 Chinese_AJ0 
nation_NN1 ._PUN 
Comrades_NN2 ,_PUN The_AT0 political_AJ0 system_NN1 of_PRF socialism_NN1 
with_PRP Chinese_AJ0 characteristics_NN2 is_VBZ a_AT0 great_AJ0 creation_NN1 
of_PRF the_AT0 Communist_AJ0 Party_NN1 of_PRF China_NP0 and_CJC the_AT0 
Chinese_AJ0 people_NN0 ._PUN 
We_PNP have_VHB every_AT0 confidence_NN1 that_CJT we_PNP can_VM0 give_VVI 
full_AJ0 play_NN1 to_PRP the_AT0 strengths_NN2 and_CJC distinctive_AJ0 
features_NN2 of_PRF Chinas_NP0 socialist_AJ0 democracy_NN1 ,_PUN and_CJC 
make_VVB Chinas_NN2 contribution_NN1 to_PRP the_AT0 political_AJ0 
advancement_NN1 of_PRF mankind_NN1 ._PUN 
VII_CRD ._PUN 
Building_VVG Stronger_AJC Cultural_AJ0 Confidence_NN1 and_CJC Helping_VVG 
Socialist_AJ0 Culture_NN1 to_PRP Flourish_NN1 Culture_NN1 is_VBZ a_AT0 
country_NN1 and_CJC nations_NN2 soul_NN1 ._PUN 
Our_DPS country_NN1 will_VM0 thrive_VVI only_AV0 if_CJS our_DPS culture_NN1 
thrives_VVZ ,_PUN and_CJC our_DPS nation_NN1 will_VM0 be_VBI strong_AJ0 
only_AJ0 if_CJS our_DPS culture_NN1 is_VBZ strong_AJ0 ._PUN 
Without_PRP full_AJ0 confidence_NN1 in_PRP our_DPS culture_NN1 ,_PUN 
without_PRP a_AT0 rich_AJ0 and_CJC prosperous_AJ0 culture_NN1 ,_PUN the_AT0 
Chinese_AJ0 nation_NN1 will_VM0 not_XX0 be_VBI able_AJ0 to_TO0 rejuvenate_VVI 
itself_PNX ._PUN 
We_PNP must_VM0 develop_VVI a_AT0 socialist_AJ0 culture_NN1 with_PRP 
Chinese_AJ0 characteristics_NN2 ,_PUN inspire_VVB the_AT0 cultural_AJ0 
creativity_NN1 of_PRF our_DPS whole_AJ0 nation_NN1 ,_PUN and_CJC develop_VVB 
a_AT0 great_AJ0 socialist_AJ0 culture_NN1 in_PRP China_NP0 ._PUN 
Socialist_AJ0 culture_NN1 with_PRP Chinese_AJ0 characteristics_NN2 is_VBZ 
derived_VVN from_PRP Chinas_NP0 fine_AJ0 traditional_AJ0 culture_NN1 ,_PUN 
which_DTQ was_VBD born_VVN of_PRF the_AT0 Chinese_AJ0 civilization_NN1 and_CJC 
nurtured_VVN over_AVP more_DT0 than_CJS 5,000_CRD years_NN2 ;_PUN it_PNP 
has_VHZ grown_VVN out_PRP of_PRP the_AT0 revolutionary_AJ0 and_CJC 
advanced_AJ0 socialist_AJ0 culture_NN1 that_CJT developed_VVD over_PRP the_AT0 
course_NN1 of_PRF the_AT0 Chinese_AJ0 peoples_NN2 revolution_NN1 ,_PUN 
construction_NN1 ,_PUN and_CJC reform_NN1 under_PRP the_AT0 Partys_NN2 
leadership_NN1 ;_PUN and_CJC it_PNP is_VBZ rooted_VVN in_PRP the_AT0 great_AJ0 
practice_NN1 of_PRF socialism_NN1 with_PRP Chinese_AJ0 characteristics_NN2 
._PUN 
To_TO0 develop_VVI socialist_AJ0 culture_NN1 with_PRP Chinese_AJ0 
characteristics_NN2 means_VVZ to_TO0 develop_VVI a_AT0 socialist_AJ0 
culture_NN1 for_PRP our_DPS nation_NN1 a_AT0 culture_NN1 that_CJT is_VBZ 
sound_AJ0 and_CJC people-oriented_AJ0 ,_PUN that_DT0 embraces_VVZ 
modernization_NN1 ,_PUN the_AT0 world_NN1 ,_PUN and_CJC the_AT0 future_NN1 
,_PUN and_CJC that_CJT both_AV0 promotes_VVZ socialist_AJ0 material_NN1 
wellbeing_NN1 and_CJC raises_VVZ socialist_AJ0 cultural-ethical_AJ0 
standards.In_NN0 developing_VVG this_DT0 culture_NN1 ,_PUN we_PNP must_VM0 
follow_VVI the_AT0 guidance_NN1 of_PRF Marxism_NN1 ,_PUN base_VVB our_DPS 
efforts_NN2 on_PRP Chinese_AJ0 culture_NN1 ,_PUN and_CJC take_VVB into_PRP 
account_NN1 the_AT0 realities_NN2 of_PRF contemporary_AJ0 China_NP0 and_CJC 
the_AT0 conditions_NN2 of_PRF the_AT0 present_AJ0 era_NN1 ._PUN 
We_PNP should_VM0 ensure_VVI that_CJT this_DT0 culture_NN1 serves_VVZ the_AT0 
people_NN0 and_CJC serves_VVZ socialism.We_NN0 should_VM0 follow_VVI the_AT0 
principle_NN1 of_PRF letting_VVG a_AT0 hundred_CRD flowers_NN2 bloom_VVI 
and_CJC a_AT0 hundred_CRD schools_NN2 of_PRF thought_NN1 contend_VVB ,_PUN 
and_CJC encourage_VVB creative_AJ0 transformation_NN1 and_CJC development_NN1 
,_PUN so_AV0 as_AV0 to_TO0 add_VVI new_AJ0 luster_NN1 to_PRP Chinese_AJ0 
culture_NN1 ._PUN 
1_CRD ._PUN 
Holding_VVG firmly_AV0 the_AT0 leading_AJ0 position_NN1 in_PRP ideological_AJ0 
work_NN1 Ideology_NN1 determines_VVZ the_AT0 direction_NN1 a_AT0 culture_NN1 
should_VM0 take_VVI and_CJC the_AT0 path_NN1 it_PNP should_VM0 follow_VVI 
as_CJS it_PNP develops_VVZ ._PUN 
We_PNP must_VM0 continue_VVI to_TO0 adapt_VVI Marxism_NN1 to_PRP Chinas_NP0 
conditions_NN2 ,_PUN keep_VVB it_PNP up-to-date_AJ0 ,_PUN and_CJC enhance_VVB 
its_DPS popular_AJ0 appeal.We_NN0 will_VM0 develop_VVI socialist_AJ0 
ideology_NN1 that_CJT has_VHZ the_AT0 ability_NN1 to_TO0 unite_VVI and_CJC 
the_AT0 power_NN1 to_TO0 inspire_VVI the_AT0 people_NN0 to_TO0 embrace_VVI 
shared_AJ0 ideals_NN2 ,_PUN convictions_NN2 ,_PUN values_NN2 ,_PUN and_CJC 
moral_AJ0 standards_NN2 ._PUN 
We_PNP will_VM0 better_AV0 arm_VVI ourselves_PNX with_PRP theory_NN1 and_CJC 
increase_VVB the_AT0 public_AJ0 appeal_NN1 of_PRF the_AT0 Thought_NN1 on_PRP 
Socialism_NN1 with_PRP Chinese_AJ0 Characteristics_NN2 for_PRP a_AT0 New_AJ0 
Era_NN1 ._PUN 
We_PNP will_VM0 work_VVI harder_AJC to_TO0 study_VVI and_CJC develop_VVI 
Marxist_AJ0 theory_NN1 ,_PUN work_VVB faster_AV0 to_TO0 develop_VVI 
philosophy_NN1 and_CJC social_AJ0 sciences_NN2 with_PRP Chinese_AJ0 
characteristics_NN2 ,_PUN and_CJC develop_VVB new_AJ0 types_NN2 of_PRF 
think_VVB tanks_NN2 with_PRP distinctive_AJ0 Chinese_AJ0 features_NN2 ._PUN 
We_PNP will_VM0 maintain_VVI the_AT0 right_AJ0 tone_NN1 in_PRP public_AJ0 
communication_NN1 ,_PUN give_VVB priority_NN1 to_PRP improving_AJ0 means_NN0 
of_PRF communication_NN1 and_CJC to_PRP creating_VVG new_AJ0 ones_NN2 ,_PUN 
and_CJC strengthen_VVB the_AT0 penetration_NN1 ,_PUN guidance_NN1 ,_PUN 
influence_VVB ,_PUN and_CJC credibility_NN1 of_PRF the_AT0 media_NN0 ._PUN 
We_PNP will_VM0 provide_VVI more_DT0 and_CJC better_AV0 online_AJ0 content_NN1 
and_CJC put_VVN in_PRP place_NN1 a_AT0 system_NN1 for_PRP integrated_AJ0 
internet_NN1 management_NN1 to_TO0 ensure_VVI a_AT0 clean_AJ0 cyberspace_NN1 
._PUN 
We_PNP will_VM0 implement_VVI the_AT0 system_NN1 of_PRF responsibility_NN1 
for_PRP ideological_AJ0 work_NN1 ,_PUN and_CJC further_AV0 consolidate_VVB 
our_DPS positions_NN2 and_CJC improve_VVB management_NN1 in_PRP this_DT0 
field.We_NN0 will_VM0 distinguish_VVI between_PRP matters_NN2 of_PRF 
political_AJ0 principle_NN1 ,_PUN issues_NN2 of_PRF understanding_NN1 and_CJC 
thinking_NN1 ,_PUN and_CJC academic_AJ0 viewpoints_NN2 ,_PUN but_CJC we_PNP 
must_VM0 oppose_VVI and_CJC resist_VVI various_AJ0 erroneous_AJ0 views_NN2 
with_PRP a_AT0 clear_AJ0 stand_NN1 ._PUN 
2_CRD ._PUN 
Cultivating_VVG and_CJC observing_VVG core_NN1 socialist_AJ0 values_NN2 
Core_NN1 socialist_AJ0 values_NN2 represent_VVB the_AT0 contemporary_AJ0 
Chinese_AJ0 spirit_NN1 and_CJC are_VBB a_AT0 crystallization_NN1 of_PRF 
the_AT0 values_NN2 shared_VVN by_PRP all_DT0 Chinese_AJ0 people_NN0 ._PUN 
We_PNP will_VM0 focus_VVI on_PRP fostering_VVG a_AT0 new_AJ0 generation_NN1 
capable_AJ0 of_PRF shouldering_VVG the_AT0 mission_NN1 of_PRF national_AJ0 
rejuvenation_NN1 ;_PUN we_PNP will_VM0 offer_VVI them_PNP better_AV0 
guidance_NN1 ,_PUN expose_VVB them_PNP to_PRP practice_NN1 ,_PUN and_CJC 
provide_VVB institutional_AJ0 guarantees.We_NN0 will_VM0 draw_VVI on_PRP 
core_NN1 socialist_AJ0 values_NN2 to_TO0 guide_VVI education_NN1 ,_PUN 
efforts_NN2 to_TO0 raise_VVI cultural-ethical_AJ0 standards_NN2 ,_PUN and_CJC 
the_AT0 creation_NN1 ,_PUN production_NN1 ,_PUN and_CJC distribution_NN1 
of_PRF cultural_AJ0 and_CJC intellectual_AJ0 products_NN2 ,_PUN and_CJC 
see_VVB that_CJT all_DT0 areas_NN2 of_PRF social_AJ0 development_NN1 are_VBB 
imbued_VVN with_PRP these_DT0 values_NN2 and_CJC that_CJT they_PNP become_VVB 
part_NN1 of_PRF peoples_NN2 thinking_VVG and_CJC behavior_NN1 ._PUN 
To_PRP this_DT0 end_NN1 ,_PUN we_PNP will_VM0 encourage_VVI extensive_AJ0 
public_AJ0 involvement_NN1 ,_PUN making_VVG our_DPS officials_NN2 take_VVI 
the_AT0 lead_NN1 and_CJC starting_VVG with_PRP families_NN2 and_CJC 
children_NN2 ._PUN 
We_PNP will_VM0 draw_VVI on_PRP Chinas_NP0 fine_AJ0 traditional_AJ0 
culture_NN1 ,_PUN keep_VVB alive_AJ0 and_CJC develop_VVB its_DPS vision_NN1 
,_PUN concepts_NN2 ,_PUN values_NN2 ,_PUN and_CJC moral_AJ0 norms_NN2 ,_PUN 
and_CJC do_VDB so_AV0 in_PRP a_AT0 way_NN1 that_CJT responds_VVZ to_PRP 
the_AT0 call_NN1 of_PRF our_DPS era.With_NN0 this_DT0 we_PNP will_VM0 see_VVI 
that_DT0 Chinese_AJ0 culture_NN1 maintains_VVZ its_DPS appeal_NN1 and_CJC 
evolves_VVZ with_PRP the_AT0 times_NN2 ._PUN 
3_CRD ._PUN 
Raising_VVG intellectual_AJ0 and_CJC moral_AJ0 standards_NN2 When_AVQ the_AT0 
people_NN0 have_VHB ideals_NN2 ,_PUN their_DPS country_NN1 will_VM0 have_VHI 
strength_NN1 ,_PUN and_CJC their_DPS nation_NN1 will_VM0 have_VHI a_AT0 
bright_AJ0 future_NN1 ._PUN 
We_PNP will_VM0 help_VVI our_DPS people_NN0 raise_VVB their_DPS political_AJ0 
awareness_NN1 and_CJC moral_AJ0 standards_NN2 ,_PUN foster_AJ0 
appreciation_NN1 of_PRF fine_AJ0 culture_NN1 ,_PUN and_CJC enhance_VVB 
social_AJ0 etiquette_NN1 and_CJC civility_NN1 ._PUN 
We_PNP will_VM0 undertake_VVI extensive_AJ0 public_AJ0 awareness_NN1 
activities_NN2 to_TO0 help_VVI the_AT0 people_NN0 develop_VVB firm_AJ0 
ideals_NN2 and_CJC convictions_NN2 ,_PUN build_VVB their_DPS awareness_NN1 
of_PRF socialism_NN1 with_PRP Chinese_AJ0 characteristics_NN2 and_CJC the_AT0 
Chinese_AJ0 Dream_NN1 ,_PUN foster_VVB a_AT0 Chinese_AJ0 ethos_NN1 and_CJC 
a_AT0 readiness_NN1 to_TO0 respond_VVI to_PRP the_AT0 call_NN1 of_PRF our_DPS 
times_NN2 ,_PUN strengthen_VVB the_AT0 guiding_AJ0 role_NN1 of_PRF 
patriotism_NN1 ,_PUN collectivism_NN1 ,_PUN and_CJC socialism_NN1 ,_PUN 
and_CJC see_VVB that_CJT the_AT0 people_NN0 develop_VVB an_AT0 accurate_AJ0 
understanding_NN1 of_PRF history_NN1 ,_PUN ethnicity_NN1 ,_PUN country_NN1 
,_PUN and_CJC culture_NN1 ._PUN 
We_PNP will_VM0 launch_VVI a_AT0 civic_AJ0 morality_NN1 campaign_NN1 to_TO0 
raise_VVI public_AJ0 ethical_AJ0 standards_NN2 ,_PUN and_CJC enhance_VVI 
work_NN1 ethics_NN0 ,_PUN family_NN1 virtues_NN2 ,_PUN and_CJC personal_AJ0 
integrity.We_NN0 will_VM0 encourage_VVI our_DPS people_NN0 to_TO0 strive_VVI 
for_PRP excellence_NN1 and_CJC to_TO0 develop_VVI stronger_AJC virtues_NN2 
,_PUN respect_VVB the_AT0 elderly_AJ0 ,_PUN love_VVB families_NN2 ,_PUN 
and_CJC be_VBI loyal_AJ0 to_PRP the_AT0 country_NN1 and_CJC the_AT0 people_NN0 
._PUN 
We_PNP will_VM0 improve_VVI and_CJC strengthen_VVI our_DPS ideological_AJ0 
and_CJC political_AJ0 work_NN1 ,_PUN and_CJC launch_VVB initiatives_NN2 to_TO0 
raise_VVI the_AT0 publics_NN2 cultural-ethical_AJ0 standards_NN2 ._PUN 
We_PNP will_VM0 promote_VVI the_AT0 spirit_NN1 of_PRF science_NN1 and_CJC 
make_VVI scientific_AJ0 knowledge_NN1 widely_AV0 attainable_AJ0 ;_PUN we_PNP 
will_VM0 work_VVI to_TO0 see_VVI the_AT0 back_NN1 of_PRF outdated_AJ0 
social_AJ0 mores_NN2 and_CJC to_TO0 promote_VVI good_AJ0 and_CJC 
up-to-date_AJ0 practices_NN2 and_CJC trends_NN2 ;_PUN and_CJC we_PNP will_VM0 
resist_VVI the_AT0 corrosive_AJ0 influence_NN1 of_PRF backward_AJ0 and_CJC 
decadent_AJ0 culture_NN1 ._PUN 
We_PNP will_VM0 promote_VVI credibility_NN1 building_NN1 ,_PUN 
institutionalize_VVB volunteer_NN1 services_NN2 ,_PUN and_CJC heighten_VVB 
peoples_NN2 sense_NN1 of_PRF social_AJ0 responsibility_NN1 ,_PUN awareness_NN1 
of_PRF rules_NN2 ,_PUN and_CJC sense_NN1 of_PRF dedication_NN1 ._PUN 
4_CRD ._PUN 
Seeing_VVG socialist_AJ0 literature_NN1 and_CJC art_NN1 thrive_VVB 
Socialist_AJ0 literature_NN1 and_CJC art_NN1 are_VBB for_PRP the_AT0 
people_NN0 :_PUN Writers_NN2 and_CJC artists_NN2 should_VM0 take_VVI a_AT0 
people-centered_AJ0 approach_NN1 and_CJC draw_VVI inspiration_NN1 from_PRP 
everyday_AJ0 life_NN1 and_CJC the_AT0 experiences_NN2 of_PRF the_AT0 
people_NN0 to_TO0 produce_VVI works_NN0 that_CJT do_VDB justice_NN1 to_PRP 
our_DPS times_NN2 ._PUN 
We_PNP encourage_VVB them_PNP to_TO0 create_VVI fine_AJ0 works_NN0 that_CJT 
are_VBB thought_VVN provoking_VVG and_CJC of_PRF a_AT0 high_AJ0 artistic_AJ0 
standard_NN1 ,_PUN that_CJT reflect_VVB real_AJ0 life_NN1 ,_PUN and_CJC 
that_CJT extol_VVB our_DPS Party_NN1 ,_PUN our_DPS country_NN1 ,_PUN our_DPS 
people_NN0 ,_PUN and_CJC our_DPS heroes_NN2 ._PUN 
We_PNP will_VM0 foster_VVI democracy_NN1 in_PRP academic_AJ0 research_NN1 
and_CJC artistic_AJ0 pursuit_NN1 ,_PUN and_CJC encourage_VVB originality_NN1 
and_CJC experimentation_NN1 with_PRP new_AJ0 approaches_NN2 in_PRP the_AT0 
creation_NN1 of_PRF literature_NN1 and_CJC art_NN1 ._PUN 
We_PNP encourage_VVB the_AT0 cultivation_NN1 of_PRF fine_AJ0 tastes_NN2 ,_PUN 
style_NN1 ,_PUN and_CJC a_AT0 sense_NN1 of_PRF responsibility_NN1 ,_PUN 
and_CJC reject_VVB vulgarity_NN1 and_CJC kitsch_NN1 in_PRP literary_AJ0 
and_CJC artistic_AJ0 creation_NN1 ._PUN 
We_PNP will_VM0 strengthen_VVI the_AT0 professional_AJ0 standards_NN2 of_PRF 
artists_NN2 and_CJC writers_NN2 to_TO0 see_VVI the_AT0 emergence_NN1 of_PRF 
a_AT0 large_AJ0 number_NN1 of_PRF eminent_AJ0 figures_NN2 who_PNQ have_VHB 
moral_AJ0 integrity_NN1 and_CJC outstanding_AJ0 artistic_AJ0 appeal_NN1 ,_PUN 
and_CJC creators_NN2 of_PRF inspiring_AJ0 works_NN0 ._PUN 
5_CRD ._PUN 
Promoting_VVG the_AT0 development_NN1 of_PRF cultural_AJ0 programs_NN2 and_CJC 
industries_NN2 To_TO0 meet_VVI the_AT0 peoples_NN2 new_AJ0 aspirations_NN2 
for_PRP a_AT0 better_AJC life_NN1 ,_PUN we_PNP must_VM0 provide_VVI them_PNP 
with_PRP rich_AJ0 intellectual_AJ0 nourishment_NN1 ._PUN 
We_PNP need_VVB to_TO0 deepen_VVI structural_AJ0 reform_NN1 of_PRF the_AT0 
cultural_AJ0 sector_NN1 ,_PUN improve_VVB the_AT0 cultural_AJ0 management_NN1 
system_NN1 ,_PUN and_CJC accelerate_VVB the_AT0 establishment_NN1 of_PRF 
systems_NN2 and_CJC mechanisms_NN2 that_CJT put_VVB social_AJ0 benefits_NN2 
first_ORD while_NN1 pursuing_VVG economic_AJ0 returns_NN2 ._PUN 
We_PNP will_VM0 improve_VVI the_AT0 public_AJ0 cultural_AJ0 service_NN1 
system_NN1 ,_PUN carry_VVB out_AVP public-interest_AJ0 cultural_AJ0 
programs_NN2 ,_PUN and_CJC launch_VVB more_AV0 popular_AJ0 cultural_AJ0 
activities_NN2 ._PUN 
We_PNP will_VM0 strengthen_VVI protection_NN1 and_CJC utilization_NN1 of_PRF 
cultural_AJ0 relics_NN2 ,_PUN and_CJC better_AV0 preserve_VVI and_CJC 
carry_VVI forward_AV0 our_DPS cultural_AJ0 heritage_NN1 ._PUN 
We_PNP will_VM0 improve_VVI modern_AJ0 systems_NN2 for_PRP cultural_AJ0 
industries_NN2 and_CJC markets_NN2 ,_PUN explore_VVB new_AJ0 mechanisms_NN2 
for_PRP cultural_AJ0 production_NN1 and_CJC operation_NN1 ,_PUN improve_VVB 
economic_AJ0 policy_NN1 on_PRP the_AT0 development_NN1 of_PRF the_AT0 
cultural_AJ0 sector_NN1 ,_PUN and_CJC develop_VVB new_AJ0 forms_NN2 of_PRF 
business_NN1 in_PRP this_DT0 sector_NN1 ._PUN 
We_PNP will_VM0 carry_VVI out_AVP extensive_AJ0 Fitness-for-All_DT0 
programs_NN2 ,_PUN speed_VVB up_AVP efforts_NN2 to_TO0 build_VVI China_NP0 
into_PRP a_AT0 country_NN1 strong_AJ0 on_PRP sports_NN2 ,_PUN and_CJC make_VVB 
smooth_AJ0 preparations_NN2 for_PRP the_AT0 2022_CRD Beijing_NP0 Winter_NP0 
Olympic_AJ0 Games_NN2 and_CJC Paralympic_AJ0 Games_NN2 ._PUN 
We_PNP will_VM0 strengthen_VVI people-to-people_NN0 and_CJC cultural_AJ0 
exchanges_NN2 with_PRP other_AJ0 countries_NN2 ,_PUN giving_VVG prominence_NN1 
to_PRP Chinese_AJ0 culture_NN1 while_CJS also_AV0 drawing_VVG on_PRP other_AJ0 
cultures_NN2 ._PUN 
We_PNP will_VM0 improve_VVI our_DPS capacity_NN1 for_PRP engaging_VVG in_PRP 
international_AJ0 communication_NN1 so_AV0 as_AV0 to_TO0 tell_VVI Chinas_NP0 
stories_NN2 well_AV0 ,_PUN present_VVB a_AT0 true_AJ0 ,_PUN 
multi-dimensional_AJ0 ,_PUN and_CJC panoramic_AJ0 view_NN1 of_PRF China_NP0 
,_PUN and_CJC enhance_VVB our_DPS countrys_NN2 cultural_AJ0 soft_AJ0 power_NN1 
._PUN 
Comrades_NN2 ,_PUN Since_CJS its_DPS founding_NN1 ,_PUN the_AT0 Communist_AJ0 
Party_NN1 of_PRF China_NP0 has_VHZ actively_AV0 guided_VVN and_CJC 
promoted_VVN Chinas_NP0 advanced_AJ0 culture_NN1 while_CJS keeping_VVG 
Chinas_NN2 fine_AJ0 traditional_AJ0 culture_NN1 alive_AJ0 and_CJC strong_AJ0 
._PUN 
Today_AV0 ,_PUN we_PNP Chinese_AJ0 Communists_NN2 and_CJC the_AT0 Chinese_AJ0 
people_NN0 should_VM0 and_CJC can_VM0 shoulder_VVI our_DPS new_AJ0 
cultural_AJ0 mission_NN1 ,_PUN make_VVB cultural_AJ0 creations_NN2 through_PRP 
practice_NN1 ,_PUN and_CJC promote_VVB cultural_AJ0 advancement_NN1 along_PRP 
with_PRP the_AT0 progress_NN1 of_PRF history_NN1 ._PUN 
VIII_CRD ._PUN 
Growing_VVG Better_AV0 at_PRP Ensuring_VVG and_CJC Improving_AJ0 Peoples_NN2 
Wellbeing_NN1 and_CJC Strengthening_NN1 and_CJC Developing_AJ0 New_AJ0 
Approaches_NN2 to_PRP Social_AJ0 Governance_NN1 Everyone_PNI in_PRP the_AT0 
Party_NN1 must_VM0 keep_VVI firmly_AV0 in_PRP mind_NN1 that_CJT the_AT0 
nature_NN1 of_PRF a_AT0 political_AJ0 party_NN1 and_CJC of_PRF a_AT0 
government_NN1 is_VBZ determined_VVN by_PRP those_DT0 whom_PNQ they_PNP 
serve_VVB ._PUN 
To_TO0 lead_VVI the_AT0 people_NN0 to_PRP a_AT0 better_AJC life_NN1 is_VBZ 
our_DPS Partys_NN2 abiding_VVG goal_NN1 ._PUN 
We_PNP must_VM0 put_VVI the_AT0 peoples_NN2 interests_NN2 above_PRP all_DT0 
else_AV0 ,_PUN see_VVB that_CJT the_AT0 gains_NN2 of_PRF reform_NN1 and_CJC 
development_NN1 benefit_VVB all_DT0 our_DPS people_NN0 in_PRP a_AT0 fair_AJ0 
way_NN1 ,_PUN and_CJC strive_VVB to_TO0 achieve_VVI shared_AJ0 prosperity_NN1 
for_PRP everyone_PNI ._PUN 
As_CJS we_PNP work_VVB to_TO0 ensure_VVI and_CJC improve_VVI peoples_NN2 
wellbeing_NN1 ,_PUN we_PNP must_VM0 focus_VVI on_PRP the_AT0 most_AV0 
pressing_AJ0 ,_PUN most_AV0 immediate_AJ0 issues_NN2 that_CJT concern_VVB 
the_AT0 people_NN0 the_AT0 most.We_NN0 will_VM0 do_VDI everything_PNI in_PRP 
our_DPS capacity_NN1 ,_PUN and_CJC work_VVB away_AV0 at_PRP issue_NN1 by_PRP 
issue_NN1 ,_PUN year_NN1 in_AVP and_CJC year_NN1 out_AVP ._PUN 
We_PNP will_VM0 see_VVI that_CJT everyone_PNI performs_VVZ their_DPS 
duties_NN2 and_CJC shares_NN2 in_PRP the_AT0 benefits.We_NN0 will_VM0 see_VVI 
basic_AJ0 needs_NN2 are_VBB met_VVN ,_PUN prioritize_VVB key_AJ0 areas_NN2 
,_PUN improve_VVB institutions_NN2 ,_PUN and_CJC guide_VVB public_AJ0 
expectations.We_NN0 will_VM0 improve_VVI the_AT0 public_AJ0 service_NN1 
system_NN1 ,_PUN ensure_VVB peoples_NN2 basic_AJ0 quality_NN1 of_PRF life_NN1 
,_PUN and_CJC keep_VVB up_AVP with_PRP peoples_NN2 ever-growing_AJ0 needs_NN2 
for_PRP a_AT0 better_AJC life.We_NN0 will_VM0 continue_VVI to_TO0 promote_VVI 
social_AJ0 fairness_NN1 and_CJC justice_NN1 ,_PUN develop_VVB effective_AJ0 
social_AJ0 governance_NN1 ,_PUN and_CJC maintain_VVB public_AJ0 order.With_NN0 
this_DT0 we_PNP should_VM0 see_VVI that_CJT our_DPS people_NN0 will_VM0 
always_AV0 have_VHI a_AT0 strong_AJ0 sense_NN1 of_PRF fulfillment_NN1 ,_PUN 
happiness_NN1 ,_PUN and_CJC security_NN1 ._PUN 
1_CRD ._PUN 
Giving_VVG priority_NN1 to_PRP developing_AJ0 education_NN1 Strengthening_NN1 
education_NN1 is_VBZ fundamental_AJ0 to_PRP our_DPS pursuit_NN1 of_PRF 
national_AJ0 rejuvenation.We_NN0 must_VM0 give_VVI priority_NN1 to_PRP 
education_NN1 ,_PUN further_AJC reform_NN1 in_PRP education_NN1 ,_PUN 
speed_VVB up_AVP its_DPS modernization_NN1 ,_PUN and_CJC develop_VVB 
education_NN1 that_CJT people_NN0 are_VBB satisfied_VVN with_PRP ._PUN 
We_PNP should_VM0 fully_AV0 implement_VVI the_AT0 Partys_NN2 education_NN1 
policy_NN1 ,_PUN foster_AJ0 virtue_NN1 through_PRP education_NN1 ,_PUN 
enhance_VVB our_DPS students_NN2 well-rounded_AJ0 development_NN1 ,_PUN 
promote_VVB fairness_NN1 in_PRP education_NN1 ,_PUN and_CJC nurture_VVB a_AT0 
new_AJ0 generation_NN1 of_PRF capable_AJ0 young_AJ0 people_NN0 who_PNQ 
have_VHB a_AT0 good_AJ0 and_CJC all-round_AV0 moral_AJ0 ,_PUN intellectual_NN1 
,_PUN physical_AJ0 ,_PUN and_CJC aesthetical_AJ0 grounding_NN1 and_CJC are_VBB 
well-prepared_AJ0 to_TO0 join_VVI the_AT0 socialist_AJ0 cause_NN1 ._PUN 
We_PNP will_VM0 promote_VVI the_AT0 coordinated_AJ0 development_NN1 of_PRF 
compulsory_AJ0 education_NN1 in_PRP urban_AJ0 and_CJC rural_AJ0 areas_NN2 
,_PUN while_CJS giving_VVG particular_AJ0 attention_NN1 to_PRP rural_AJ0 
areas.We_NN0 will_VM0 improve_VVI preschool_AJ0 education_NN1 ,_PUN 
special_AJ0 needs_VVZ education_NN1 ,_PUN and_CJC online_AJ0 education_NN1 
,_PUN make_VVB senior_AJ0 secondary_AJ0 education_NN1 universally_AV0 
available_AJ0 ,_PUN and_CJC strive_VVB to_TO0 see_VVI that_CJT each_DT0 
and_CJC every_AT0 child_NN1 has_VHZ fair_AJ0 access_NN1 to_PRP good_AJ0 
education_NN1 ._PUN 
We_PNP will_VM0 improve_VVI the_AT0 system_NN1 of_PRF vocational_AJ0 
education_NN1 and_CJC training_NN1 ,_PUN and_CJC promote_VVB integration_NN1 
between_PRP industry_NN1 and_CJC education_NN1 and_CJC cooperation_NN1 
between_PRP enterprises_NN2 and_CJC colleges_NN2 ._PUN 
We_PNP will_VM0 move_VVI faster_AJC to_TO0 build_VVI Chinese_AJ0 
universities_NN2 into_PRP world-class_AJ0 universities_NN2 and_CJC develop_VVB 
world-class_AJ0 disciplines_NN2 as_CJS we_PNP work_VVB to_TO0 bring_VVI 
out_AVP the_AT0 full_AJ0 potential_NN1 of_PRF higher_AJC education_NN1 ._PUN 
We_PNP will_VM0 improve_VVI the_AT0 system_NN1 of_PRF financial_AJ0 aid_NN1 
to_PRP students_NN2 ,_PUN and_CJC work_VVB to_TO0 see_VVI that_CJT the_AT0 
vast_AJ0 majority_NN1 of_PRF the_AT0 new_AJ0 members_NN2 of_PRF the_AT0 
urban_AJ0 and_CJC rural_AJ0 labor_NN1 force_NN1 have_VHB received_VVN 
senior_AJ0 secondary_AJ0 education_NN1 ,_PUN and_CJC that_CJT more_DT0 and_CJC 
more_DT0 of_PRF them_PNP receive_VVB higher_AJC education_NN1 ._PUN 
We_PNP will_VM0 support_VVI the_AT0 well-regulated_AJ0 development_NN1 of_PRF 
private_AJ0 schools_NN2 ._PUN 
We_PNP will_VM0 strengthen_VVI the_AT0 professional_AJ0 ethics_NN0 and_CJC 
competence_NN1 of_PRF teachers_NN2 ,_PUN and_CJC encourage_VVB public_AJ0 
respect_NN1 for_PRP educators_NN2 and_CJC public_AJ0 support_NN1 for_PRP 
education_NN1 ._PUN 
We_PNP will_VM0 improve_VVI continuing_AJ0 education_NN1 ,_PUN step_VVB up_AVP 
efforts_NN2 to_TO0 build_VVI a_AT0 learning_NN1 society_NN1 ,_PUN and_CJC 
promote_VVI the_AT0 well-rounded_AJ0 development_NN1 of_PRF all_DT0 our_DPS 
people_NN0 ._PUN 
2_CRD ._PUN 
Improving_VVG the_AT0 quality_NN1 of_PRF employment_NN1 and_CJC raising_VVG 
incomes_NN2 Employment_NN1 is_VBZ pivotal_AJ0 to_PRP peoples_NN2 wellbeing_NN1 
._PUN 
We_PNP must_VM0 give_VVI high_AJ0 priority_NN1 to_PRP employment_NN1 and_CJC 
pursue_VVI a_AT0 proactive_AJ0 employment_NN1 policy_NN1 ,_PUN striving_VVG 
to_TO0 achieve_VVI fuller_AJC employment_NN1 and_CJC create_VVI better_AJC 
quality_NN1 jobs_NN2 ._PUN 
We_PNP will_VM0 launch_VVI vocational_AJ0 skills_NN2 training_VVG programs_NN2 
on_PRP a_AT0 big_AJ0 scale_NN1 ,_PUN give_VVB particular_AJ0 attention_NN1 
to_PRP tackling_VVG structural_AJ0 unemployment_NN1 ,_PUN and_CJC create_VVB 
more_DT0 jobs_NN2 by_PRP encouraging_AJ0 business_NN1 startups_NN2 ._PUN 
We_PNP will_VM0 provide_VVI extensive_AJ0 public_AJ0 employment_NN1 
services_NN2 to_TO0 open_VVI more_DT0 channels_NN2 for_PRP college_NN1 
graduates_NN2 and_CJC other_AJ0 young_AJ0 people_NN0 as_PRP well_PRP as_PRP 
migrant_NN1 rural_AJ0 workers_NN2 to_TO0 find_VVI jobs_NN2 and_CJC start_VVI 
their_DPS own_DT0 businesses_NN2 ._PUN 
We_PNP must_VM0 remove_VVI institutional_AJ0 barriers_NN2 that_CJT block_VVB 
the_AT0 social_AJ0 mobility_NN1 of_PRF labor_NN1 and_CJC talent_NN1 and_CJC 
ensure_VVB that_CJT every_AT0 one_CRD of_PRF our_DPS people_NN0 has_VHZ 
the_AT0 chance_NN1 to_TO0 pursue_VVI career_NN1 through_PRP hard_AJ0 work_NN1 
._PUN 
We_PNP will_VM0 improve_VVI mechanisms_NN2 for_PRP joint_AJ0 discussion_NN1 
and_CJC mediation_NN1 involving_VVG government_NN1 ,_PUN trade_NN1 unions_NN2 
,_PUN and_CJC employers_NN2 in_PRP an_AT0 effort_NN1 to_TO0 ensure_VVI 
harmonious_AJ0 labor_NN1 relations_NN2 ._PUN 
We_PNP will_VM0 continue_VVI to_TO0 follow_VVI the_AT0 principle_NN1 of_PRF 
distribution_NN1 according_PRP to_PRP ones_NN2 work_VVB while_CJS 
improving_VVG our_DPS institutions_NN2 and_CJC mechanisms_NN2 for_PRP 
distribution_NN1 based_VVN on_PRP factors_NN2 of_PRF production_NN1 ,_PUN 
so_AV0 as_AV0 to_TO0 make_VVI income_NN1 distribution_NN1 fairer_AJC and_CJC 
more_AV0 orderly_AJ0 ._PUN 
We_PNP will_VM0 encourage_VVI people_NN0 to_TO0 make_VVI their_DPS money_NN1 
through_PRP hard_AJ0 work_NN1 and_CJC legal_AJ0 means.We_NN0 will_VM0 
expand_VVI the_AT0 size_NN1 of_PRF the_AT0 middle-income_AJ0 group_NN1 ,_PUN 
increase_VVB income_NN1 for_PRP people_NN0 on_PRP low_AJ0 incomes_NN2 ,_PUN 
adjust_VVB excessive_AJ0 incomes_NN2 ,_PUN and_CJC prohibit_VVB illicit_AJ0 
income_NN1 ._PUN 
We_PNP will_VM0 work_VVI to_TO0 see_VVI that_DT0 individual_AJ0 incomes_NN2 
grow_VVB in_PRP step_NN1 with_PRP economic_AJ0 development_NN1 ,_PUN and_CJC 
pay_NN1 rises_NN2 in_PRP tandem_NN1 with_PRP increases_NN2 in_PRP labor_NN1 
productivity_NN1 ._PUN 
We_PNP will_VM0 expand_VVI the_AT0 channels_NN2 for_PRP people_NN0 to_TO0 
make_VVI work-based_AJ0 earnings_NN2 and_CJC property_NN1 income_NN1 ._PUN 
We_PNP will_VM0 see_VVI that_DT0 government_NN1 plays_VVZ its_DPS function_NN1 
of_PRF adjusting_VVG redistribution_NN1 ,_PUN move_VVB faster_AV0 to_TO0 
ensure_VVI equitable_AJ0 access_NN1 to_PRP basic_AJ0 public_AJ0 services_NN2 
and_CJC narrow_VVB the_AT0 gaps_NN2 in_PRP incomes_NN2 ._PUN 
3_CRD ._PUN 
Strengthening_VVG the_AT0 social_AJ0 security_NN1 system_NN1 We_PNP will_VM0 
act_VVI on_PRP the_AT0 policy_NN1 requirements_NN2 to_TO0 help_VVI those_DT0 
most_AV0 in_PRP need_NN1 ,_PUN to_TO0 build_VVI a_AT0 tightly_AV0 woven_AJ0 
safety_NN1 net_NN1 ,_PUN and_CJC to_TO0 build_VVI the_AT0 necessary_AJ0 
institutions_NN2 ,_PUN as_CJS we_PNP work_VVB to_TO0 develop_VVI a_AT0 
sustainable_AJ0 multi-tiered_AJ0 social_AJ0 security_NN1 system_NN1 that_CJT 
covers_VVZ the_AT0 entire_AJ0 population_NN1 in_PRP both_DT0 urban_AJ0 and_CJC 
rural_AJ0 areas_NN2 ,_PUN with_PRP clearly_AV0 defined_VVN rights_NN2 and_CJC 
responsibilities_NN2 ,_PUN and_CJC support_VVB that_CJT hits_VVZ the_AT0 
right_AJ0 level_NN1 ._PUN 
We_PNP will_VM0 work_VVI to_TO0 see_VVI that_CJT everyone_PNI has_VHZ 
access_NN1 to_PRP social_AJ0 security_NN1 ._PUN 
We_PNP will_VM0 improve_VVI the_AT0 basic_AJ0 pension_NN1 schemes_NN2 for_PRP 
urban_AJ0 employees_NN2 and_CJC for_PRP rural_AJ0 and_CJC non-working_AJ0 
urban_AJ0 residents_NN2 ,_PUN and_CJC quickly_AV0 bring_VVB pension_NN1 
schemes_NN2 under_PRP national_AJ0 unified_AJ0 management_NN1 ._PUN 
We_PNP will_VM0 improve_VVI the_AT0 unified_AJ0 systems_NN2 of_PRF basic_AJ0 
medical_AJ0 insurance_NN1 and_CJC serious_AJ0 disease_NN1 insurance_NN1 
for_PRP rural_AJ0 and_CJC non-working_AJ0 urban_AJ0 residents_NN2 ,_PUN 
and_CJC improve_VVB unemployment_NN1 insurance_NN1 and_CJC work-related_AJ0 
injury_NN1 insurance_NN1 ._PUN 
We_PNP will_VM0 establish_VVI a_AT0 unified_AJ0 national_AJ0 platform_NN1 
for_PRP social_AJ0 security_NN1 public_NN1 services_NN2 ._PUN 
We_PNP will_VM0 promote_VVI the_AT0 coordinated_AJ0 development_NN1 of_PRF 
the_AT0 social_AJ0 assistance_NN1 systems_NN2 for_PRP urban_AJ0 and_CJC 
rural_AJ0 residents_NN2 ,_PUN and_CJC improve_VVB the_AT0 subsistence_NN1 
allowances_NN2 system_NN1 ._PUN 
We_PNP must_VM0 adhere_VVI to_PRP the_AT0 fundamental_AJ0 national_AJ0 
policy_NN1 of_PRF gender_NN1 equality_NN1 ,_PUN and_CJC protect_VVB the_AT0 
legitimate_AJ0 rights_NN2 and_CJC interests_NN2 of_PRF women_NN2 and_CJC 
minors_NN2 ._PUN 
We_PNP will_VM0 improve_VVI our_DPS systems_NN2 for_PRP social_AJ0 
assistance_NN1 ,_PUN social_AJ0 welfare_NN1 ,_PUN charity_NN1 ,_PUN and_CJC 
entitled_VVN groups_NN2 benefits_NN2 and_CJC services.We_NN0 will_VM0 
improve_VVI the_AT0 system_NN1 for_PRP supporting_VVG and_CJC caring_VVG 
for_PRP children_NN2 ,_PUN women_NN2 ,_PUN and_CJC elderly_AJ0 people_NN0 
left_VVD behind_AV0 in_PRP rural_AJ0 areas_NN2 ._PUN 
We_PNP will_VM0 develop_VVI programs_NN2 for_PRP people_NN0 with_PRP 
disabilities_NN2 and_CJC work_VVB to_TO0 provide_VVI better_AJC 
rehabilitation_NN1 services_NN2 for_PRP them_PNP ._PUN 
We_PNP must_VM0 not_XX0 forget_VVI that_DT0 housing_NN1 is_VBZ for_PRP 
living_VVG in_AVP ,_PUN not_XX0 for_PRP speculation.With_NN0 this_DT0 in_PRP 
mind_NN1 ,_PUN we_PNP will_VM0 move_VVI faster_AJC to_TO0 put_VVI in_PRP 
place_NN1 a_AT0 housing_NN1 system_NN1 that_CJT ensures_VVZ supply_NN1 
through_PRP multiple_AJ0 sources_NN2 ,_PUN provides_VVZ housing_VVG 
support_NN1 through_PRP multiple_AJ0 channels_NN2 ,_PUN and_CJC encourages_VVZ 
both_AV0 housing_VVG purchase_NN1 and_CJC renting.This_NN0 will_VM0 make_VVI 
us_PNP better_AV0 placed_VVN to_TO0 meet_VVI the_AT0 housing_NN1 needs_NN2 
of_PRF all_DT0 of_PRF our_DPS people_NN0 ._PUN 
4_CRD ._PUN 
Winning_VVG the_AT0 battle_NN1 against_PRP poverty_NN1 Seeing_CJS that_CJS 
poor_AJ0 people_NN0 and_CJC poor_AJ0 areas_NN2 will_VM0 enter_VVI the_AT0 
moderately_AV0 prosperous_AJ0 society_NN1 together_AV0 with_PRP the_AT0 
rest_NN1 of_PRF the_AT0 country_NN1 is_VBZ a_AT0 solemn_AJ0 promise_NN1 
made_VVN by_PRP our_DPS Party_NN1 ._PUN 
We_PNP should_VM0 mobilize_VVI the_AT0 energies_NN2 of_PRF our_DPS whole_AJ0 
Party_NN1 ,_PUN our_DPS whole_AJ0 country_NN1 ,_PUN and_CJC our_DPS whole_AJ0 
society_NN1 ,_PUN and_CJC continue_VVB to_TO0 implement_VVI targeted_AJ0 
poverty_NN1 reduction_NN1 and_CJC alleviation_NN1 measures.We_NN0 will_VM0 
operate_VVI on_PRP the_AT0 basis_NN1 of_PRF a_AT0 working_AJ0 mechanism_NN1 
whereby_AVQ the_AT0 central_AJ0 government_NN1 makes_VVZ overall_AJ0 plans_NN2 
,_PUN provincial-level_AJ0 governments_NN2 take_VVB overall_AJ0 
responsibility_NN1 ,_PUN and_CJC city_NN1 and_CJC county_NN1 governments_NN2 
ensure_VVB implementation_NN1 ;_PUN and_CJC we_PNP will_VM0 strengthen_VVI 
the_AT0 system_NN1 for_PRP making_VVG heads_NN2 of_PRF Party_NN1 
committees_NN2 and_CJC governments_NN2 at_PRP each_DT0 level_NN1 assume_VVB 
the_AT0 overall_AJ0 responsibility_NN1 for_PRP poverty_NN1 alleviation.We_NN0 
will_VM0 continue_VVI to_TO0 advance_VVI poverty_NN1 reduction_NN1 drawing_VVG 
on_PRP the_AT0 joint_AJ0 efforts_NN2 of_PRF government_NN1 ,_PUN society_NN1 
,_PUN and_CJC the_AT0 market.We_NN0 will_VM0 pay_VVI particular_AJ0 
attention_NN1 to_PRP helping_VVG people_NN0 increase_VVI confidence_NN1 in_PRP 
their_DPS own_DT0 ability_NN1 to_TO0 lift_VVI themselves_PNX out_PRP of_PRP 
poverty_NN1 and_CJC see_VVB that_CJT they_PNP can_VM0 access_VVI the_AT0 
education_NN1 they_PNP need_VVB to_TO0 do_VDI so.We_NN0 will_VM0 
strengthen_VVI collaboration_NN1 on_PRP poverty_NN1 alleviation_NN1 
between_PRP the_AT0 eastern_AJ0 and_CJC western_AJ0 regions_NN2 ;_PUN and_CJC 
we_PNP will_VM0 provide_VVI focused_AJ0 assistance_NN1 to_PRP areas_NN2 of_PRF 
extreme_AJ0 poverty.We_NN0 must_VM0 ensure_VVI that_CJT by_PRP the_AT0 
year_NN1 2020_CRD ,_PUN all_DT0 rural_AJ0 residents_NN2 living_VVG below_PRP 
the_AT0 current_AJ0 poverty_NN1 line_NN1 have_VHB been_VBN lifted_VVN out_PRP 
of_PRP poverty_NN1 ,_PUN and_CJC poverty_NN1 is_VBZ eliminated_VVN in_PRP 
all_DT0 poor_AJ0 counties_NN2 and_CJC regions.Poverty_NN0 alleviation_NN1 
should_VM0 reach_VVI those_DT0 who_PNQ truly_AV0 need_VVB it_PNP and_CJC 
deliver_VVB genuine_AJ0 outcomes_NN2 ._PUN 
5_CRD ._PUN 
Carrying_VVG out_AVP the_AT0 Healthy_AJ0 China_NN1 initiative_NN1 A_ZZ0 
healthy_AJ0 population_NN1 is_VBZ a_AT0 key_AJ0 mark_NN1 of_PRF a_AT0 
prosperous_AJ0 nation_NN1 and_CJC a_AT0 strong_AJ0 country_NN1 ._PUN 
We_PNP will_VM0 improve_VVI the_AT0 national_AJ0 health_NN1 policy_NN1 ,_PUN 
and_CJC ensure_VVB the_AT0 delivery_NN1 of_PRF comprehensive_AJ0 lifecycle_NN1 
health_NN1 services_NN2 for_PRP our_DPS people_NN0 ._PUN 
We_PNP will_VM0 deepen_VVI reform_NN1 of_PRF the_AT0 medicine_NN1 and_CJC 
healthcare_NN1 system_NN1 ,_PUN establish_VVB distinctively_AV0 Chinese_AJ0 
systems_NN2 for_PRP providing_VVG basic_AJ0 healthcare_NN1 ,_PUN medical_AJ0 
insurance_NN1 ,_PUN and_CJC quality_NN1 and_CJC efficient_AJ0 healthcare_NN1 
services_NN2 ,_PUN and_CJC develop_VVB a_AT0 sound_AJ0 modern_AJ0 hospital_NN1 
management_NN1 system_NN1 ._PUN 
We_PNP will_VM0 improve_VVI community-level_AJ0 healthcare_NN1 services_NN2 
,_PUN and_CJC strengthen_VVI the_AT0 ranks_NN2 of_PRF general_AJ0 
practitioners_NN2 ._PUN 
We_PNP will_VM0 put_VVI an_AT0 end_NN1 to_PRP the_AT0 practices_NN2 of_PRF 
hospitals_NN2 funding_VVG their_DPS operations_NN2 with_PRP profits_NN2 
from_PRP overpriced_AJ0 drugs_NN2 ,_PUN and_CJC improve_VVB the_AT0 system_NN1 
for_PRP medicine_NN1 supply_NN1 ._PUN 
We_PNP will_VM0 ,_PUN with_PRP emphasis_NN1 on_PRP prevention_NN1 ,_PUN 
carry_VVB out_AVP extensive_AJ0 patriotic_AJ0 health_NN1 campaigns_NN2 ,_PUN 
promote_VVB healthy_AJ0 and_CJC positive_AJ0 lifestyles_NN2 ,_PUN and_CJC 
prevent_VVB and_CJC control_VVB major_AJ0 diseases_NN2 ._PUN 
We_PNP will_VM0 initiate_VVI a_AT0 food_NN1 safety_NN1 strategy_NN1 to_TO0 
ensure_VVI that_CJT people_NN0 have_VHB peace_NN1 of_PRF mind_NN1 about_PRP 
what_DTQ theyre_NN1 putting_VVG on_PRP their_DPS plates_NN2 ._PUN 
We_PNP will_VM0 support_VVI both_AV0 traditional_AJ0 Chinese_AJ0 medicine_NN1 
and_CJC Western_AJ0 medicine_NN1 ,_PUN and_CJC ensure_VVB the_AT0 
preservation_NN1 and_CJC development_NN1 of_PRF traditional_AJ0 Chinese_AJ0 
medicine_NN1 ._PUN 
We_PNP will_VM0 support_VVI the_AT0 development_NN1 of_PRF private_AJ0 
hospitals_NN2 and_CJC health-related_AJ0 industries_NN2 ._PUN 
We_PNP will_VM0 work_VVI to_TO0 ensure_VVI that_CJT our_DPS childbirth_NN1 
policy_NN1 meshes_NN2 with_PRP related_AJ0 economic_AJ0 and_CJC social_AJ0 
policies_NN2 ,_PUN and_CJC carry_VVB out_AVP research_NN1 on_PRP the_AT0 
population_NN1 development_NN1 strategy_NN1 ._PUN 
As_CJS we_PNP respond_VVB proactively_AV0 to_PRP population_NN1 aging_NN1 
,_PUN we_PNP will_VM0 adopt_VVI policies_NN2 and_CJC foster_VVI a_AT0 
social_AJ0 environment_NN1 in_PRP which_DTQ senior_AJ0 citizens_NN2 are_VBB 
respected_VVN ,_PUN cared_VVN for_PRP ,_PUN and_CJC live_VVB happily_AV0 
in_PRP their_DPS later_AJC years.We_NN0 will_VM0 provide_VVI integrated_AJ0 
elderly_AJ0 care_NN1 and_CJC medical_AJ0 services_NN2 ,_PUN and_CJC 
accelerate_VVB the_AT0 development_NN1 of_PRF old-age_AJ0 programs_NN2 and_CJC 
industries_NN2 ._PUN 
6_CRD ._PUN 
Establishing_VVG a_AT0 social_AJ0 governance_NN1 model_NN1 based_VVN on_PRP 
collaboration_NN1 ,_PUN participation_NN1 ,_PUN and_CJC common_AJ0 
interests_NN2 We_PNP will_VM0 step_VVI up_AVP institution_NN1 building_NN1 
in_PRP social_AJ0 governance_NN1 and_CJC improve_VVB the_AT0 law-based_AJ0 
social_AJ0 governance_NN1 model_NN1 under_PRP which_DTQ Party_NN1 
committees_NN2 exercise_VVB leadership_NN1 ,_PUN government_NN1 assumes_VVZ 
responsibility_NN1 ,_PUN non-governmental_AJ0 actors_NN2 provide_VVB 
assistance_NN1 ,_PUN and_CJC the_AT0 public_NN1 get_VVB involved.We_NN0 
will_VM0 strengthen_VVI public_AJ0 participation_NN1 and_CJC rule_NN1 of_PRF 
law_NN1 in_PRP social_AJ0 governance_NN1 ,_PUN and_CJC make_VVB such_DT0 
governance_NN1 smarter_AJC and_CJC more_AV0 specialized_AJ0 ._PUN 
We_PNP will_VM0 improve_VVI mechanisms_NN2 for_PRP preventing_VVG and_CJC 
defusing_VVG social_AJ0 tensions_NN2 ,_PUN and_CJC properly_AV0 handle_VVB 
problems_NN2 among_PRP the_AT0 people_NN0 ._PUN 
We_PNP will_VM0 promote_VVI safe_AJ0 development_NN1 ,_PUN and_CJC raise_VVI 
public_AJ0 awareness_NN1 that_CJT life_NN1 matters_VVZ most_DT0 and_CJC 
that_DT0 safety_NN1 comes_VVZ first_ORD ;_PUN we_PNP will_VM0 improve_VVI 
the_AT0 public_AJ0 safety_NN1 system_NN1 and_CJC the_AT0 responsibility_NN1 
system_NN1 for_PRP workplace_NN1 safety_NN1 ;_PUN we_PNP will_VM0 take_VVI 
resolute_AJ0 measures_NN2 to_TO0 prevent_VVI serious_AJ0 and_CJC major_AJ0 
accidents_NN2 ,_PUN and_CJC build_VVI up_AVP our_DPS capacity_NN1 for_PRP 
disaster_NN1 prevention_NN1 ,_PUN mitigation_NN1 ,_PUN and_CJC relief_NN1 
._PUN 
We_PNP will_VM0 accelerate_VVI development_NN1 of_PRF the_AT0 crime_NN1 
prevention_NN1 and_CJC control_NN1 system_NN1 ,_PUN combat_NN1 and_CJC 
punish_VVB in_PRP accordance_PRP with_PRP law_NN1 all_DT0 illegal_AJ0 and_CJC 
criminal_AJ0 activities_NN2 such_PRP as_PRP pornography_NN1 ,_PUN gambling_NN1 
,_PUN drug_NN1 abuse_NN1 ,_PUN gang_NN1 violence_NN1 ,_PUN kidnapping_NN1 
,_PUN and_CJC fraud_NN1 ,_PUN and_CJC protect_VVB peoples_NN2 personal_AJ0 
rights_NN2 ,_PUN property_NN1 rights_NN2 ,_PUN and_CJC right_AV0 to_PRP 
dignity_NN1 ._PUN 
We_PNP will_VM0 improve_VVI the_AT0 system_NN1 of_PRF public_AJ0 
psychological_AJ0 services_NN2 ,_PUN and_CJC cultivate_VVB self-esteem_NN1 
,_PUN self-confidence_NN1 ,_PUN rationality_NN1 ,_PUN composure_NN1 ,_PUN 
and_CJC optimism_NN1 among_PRP our_DPS people_NN0 ._PUN 
We_PNP will_VM0 strengthen_VVI the_AT0 system_NN1 for_PRP community_NN1 
governance_NN1 ,_PUN shift_VVB the_AT0 focus_NN1 of_PRF social_AJ0 
governance_NN1 to_PRP the_AT0 community_NN1 level_NN1 ,_PUN leverage_NN1 
the_AT0 role_NN1 of_PRF social_AJ0 organizations_NN2 ,_PUN and_CJC see_VVB 
that_CJT governments_NN2 governance_NN1 efforts_NN2 on_PRP the_AT0 one_CRD 
hand_NN1 and_CJC societys_NN2 self-regulation_NN1 and_CJC residents_NN2 
self-governance_NN1 on_PRP the_AT0 other_AJ0 reinforce_VVB each_PNX other_PNX 
._PUN 
7_CRD ._PUN 
Effectively_AV0 safeguarding_VVG national_AJ0 security_NN1 National_AJ0 
security_NN1 is_VBZ the_AT0 cornerstone_NN1 of_PRF peace_NN1 and_CJC 
stability_NN1 of_PRF our_DPS country_NN1 ,_PUN and_CJC safeguarding_VVG it_PNP 
is_VBZ in_PRP the_AT0 fundamental_AJ0 interests_NN2 of_PRF the_AT0 Chinese_AJ0 
people_NN0 of_PRF all_DT0 ethnic_AJ0 groups_NN2 ._PUN 
We_PNP will_VM0 improve_VVI our_DPS national_AJ0 security_NN1 strategy_NN1 
and_CJC policy_NN1 ,_PUN guarantee_VVB Chinas_NN2 political_AJ0 security_NN1 
,_PUN and_CJC take_VVB coordinated_AJ0 steps_NN2 to_TO0 ensure_VVI 
security_NN1 in_PRP all_DT0 areas_NN2 ._PUN 
We_PNP will_VM0 improve_VVI our_DPS national_AJ0 security_NN1 system_NN1 ,_PUN 
strengthen_VVB rule_NN1 of_PRF law_NN1 measures_NN2 to_TO0 enhance_VVI 
national_AJ0 security_NN1 ,_PUN and_CJC enhance_VVI our_DPS capacity_NN1 
for_PRP forestalling_VVG and_CJC fending_VVG off_AVP security_NN1 risks_NN2 
._PUN 
We_PNP must_VM0 rigorously_AV0 protect_VVI against_PRP and_CJC take_VVI 
resolute_AJ0 measures_NN2 to_TO0 combat_VVI all_DT0 acts_NN2 of_PRF 
infiltration_NN1 ,_PUN subversion_NN1 ,_PUN and_CJC sabotage_NN1 ,_PUN as_PRP 
well_PRP as_PRP violent_AJ0 and_CJC terrorist_AJ0 activities_NN2 ,_PUN 
ethnic_AJ0 separatist_AJ0 activities_NN2 ,_PUN and_CJC religious_AJ0 
extremist_AJ0 activities_NN2 ._PUN 
We_PNP will_VM0 strengthen_VVI efforts_NN2 to_TO0 raise_VVI awareness_NN1 
of_PRF national_AJ0 security_NN1 among_PRP all_DT0 Party_NN1 members_NN2 
and_CJC all_DT0 the_AT0 people_NN0 ,_PUN and_CJC create_VVB a_AT0 strong_AJ0 
synergy_NN1 of_PRF the_AT0 whole_AJ0 society_NN1 to_TO0 safeguard_VVI 
national_AJ0 security_NN1 ._PUN 
Comrades_NN2 ,_PUN Meeting_VVG the_AT0 fundamental_AJ0 interests_NN2 of_PRF 
all_DT0 our_DPS people_NN0 is_VBZ the_AT0 ultimate_AJ0 yardstick_NN1 for_PRP 
judging_VVG all_DT0 the_AT0 work_NN1 of_PRF our_DPS Party_NN1 ._PUN 
The_AT0 issues_NN2 of_PRF concern_NN1 to_PRP the_AT0 people_NN0 ,_PUN be_VBI 
they_PNP big_AJ0 or_CJC small_AJ0 ,_PUN should_VM0 be_VBI handled_VVN with_PRP 
utmost_AJ0 care_NN1 and_CJC attention.We_NN0 must_VM0 start_VVI with_PRP 
addressing_VVG issues_NN2 of_PRF public_AJ0 concern_NN1 ,_PUN start_VVB 
with_PRP delivering_VVG the_AT0 outcomes_NN2 that_CJT satisfy_VVB public_AJ0 
needs_NN2 ,_PUN and_CJC work_VVB without_PRP rest_NN1 to_TO0 lead_VVI our_DPS 
people_NN0 in_PRP pursuing_VVG a_AT0 better_AJC life_NN1 ._PUN 
IX_CRD ._PUN 
Speeding_VVG up_AVP Reform_NN1 of_PRF the_AT0 System_NN1 for_PRP 
Developing_VVG an_AT0 Ecological_AJ0 Civilization_NN1 ,_PUN and_CJC 
Building_VVG a_AT0 Beautiful_AJ0 China_NN1 Man_NN1 and_CJC nature_NN1 form_VVB 
a_AT0 community_NN1 of_PRF life_NN1 ;_PUN we_PNP ,_PUN as_CJS human_AJ0 
beings_NN2 ,_PUN must_VM0 respect_VVI nature_NN1 ,_PUN follow_VVB its_DPS 
ways_NN2 ,_PUN and_CJC protect_VVB it_PNP ._PUN 
Only_AV0 by_PRP observing_VVG the_AT0 laws_NN2 of_PRF nature_NN1 can_VM0 
mankind_NN1 avoid_VVB costly_AJ0 blunders_NN2 in_PRP its_DPS 
exploitation.Any_NN0 harm_VVB we_PNP inflict_VVB on_PRP nature_NN1 will_VM0 
eventually_AV0 return_VVI to_TO0 haunt_VVI us.This_NN0 is_VBZ a_AT0 
reality_NN1 we_PNP have_VHB to_TO0 face_VVI ._PUN 
The_AT0 modernization_NN1 that_CJT we_PNP pursue_VVB is_VBZ one_PNI 
characterized_VVN by_PRP harmonious_AJ0 coexistence_NN1 between_PRP man_NN1 
and_CJC nature.In_NN0 addition_NN1 to_PRP creating_VVG more_DT0 material_NN1 
and_CJC cultural_AJ0 wealth_NN1 to_TO0 meet_VVI peoples_NN2 
ever-increasing_AJ0 needs_NN2 for_PRP a_AT0 better_AJC life_NN1 ,_PUN we_PNP 
need_VVB also_AV0 to_TO0 provide_VVI more_DT0 quality_NN1 ecological_AJ0 
goods_NN2 to_TO0 meet_VVI peoples_NN2 ever-growing_AJ0 demands_NN2 for_PRP 
a_AT0 beautiful_AJ0 environment_NN1 ._PUN 
We_PNP should_VM0 ,_PUN acting_VVG on_PRP the_AT0 principles_NN2 of_PRF 
prioritizing_VVG resource_NN1 conservation_NN1 and_CJC environmental_AJ0 
protection_NN1 and_CJC letting_VVG nature_NN1 restore_VVI itself_PNX ,_PUN 
develop_VVB spatial_AJ0 layouts_NN2 ,_PUN industrial_AJ0 structures_NN2 ,_PUN 
and_CJC ways_NN2 of_PRF work_NN1 and_CJC life_NN1 that_CJT help_VVB 
conserve_VVI resources_NN2 and_CJC protect_VVB the_AT0 environment.With_NN0 
this_DT0 ,_PUN we_PNP can_VM0 restore_VVI the_AT0 serenity_NN1 ,_PUN 
harmony_NN1 ,_PUN and_CJC beauty_NN1 of_PRF nature_NN1 ._PUN 
1_CRD ._PUN 
Promoting_VVG green_AJ0 development_NN1 We_PNP will_VM0 step_VVI up_AVP 
efforts_NN2 to_TO0 establish_VVI a_AT0 legal_AJ0 and_CJC policy_NN1 
framework_NN1 that_CJT promotes_VVZ green_AJ0 production_NN1 and_CJC 
consumption_NN1 ,_PUN and_CJC promote_VVB a_AT0 sound_AJ0 economic_AJ0 
structure_NN1 that_CJT facilitates_VVZ green_AJ0 ,_PUN low-carbon_NN1 ,_PUN 
and_CJC circular_AJ0 development_NN1 ._PUN 
We_PNP will_VM0 create_VVI a_AT0 market-based_AJ0 system_NN1 for_PRP green_AJ0 
technology_NN1 innovation_NN1 ,_PUN develop_VVB green_AJ0 finance_NN1 ,_PUN 
and_CJC spur_VVB the_AT0 development_NN1 of_PRF energy-saving_NN1 and_CJC 
environmental_AJ0 protection_NN1 industries_NN2 as_PRP well_PRP as_PRP 
clean_AJ0 production_NN1 and_CJC clean_AJ0 energy_NN1 industries_NN2 ._PUN 
We_PNP will_VM0 promote_VVI a_AT0 revolution_NN1 in_PRP energy_NN1 
production_NN1 and_CJC consumption_NN1 ,_PUN and_CJC build_VVB an_AT0 
energy_NN1 sector_NN1 that_CJT is_VBZ clean_AJ0 ,_PUN low-carbon_NN1 ,_PUN 
safe_AJ0 ,_PUN and_CJC efficient_AJ0 ._PUN 
We_PNP will_VM0 encourage_VVI conservation_NN1 across_PRP the_AT0 board_NN1 
and_CJC promote_VVI recycling_NN1 ,_PUN take_VVB action_NN1 to_TO0 get_VVI 
everyone_PNI conserving_VVG water_NN1 ,_PUN cut_VVB consumption_NN1 of_PRF 
energy_NN1 and_CJC materials_NN2 ,_PUN and_CJC establish_VVB linkages_NN2 
between_PRP the_AT0 circular_AJ0 use_NN1 of_PRF resources_NN2 and_CJC 
materials_NN2 in_PRP industrial_AJ0 production_NN1 and_CJC in_PRP everyday_AJ0 
life_NN1 ._PUN 
We_PNP encourage_VVB simple_AJ0 ,_PUN moderate_AJ0 ,_PUN green_AJ0 ,_PUN 
and_CJC low-carbon_AJ0 ways_NN2 of_PRF life_NN1 ,_PUN and_CJC oppose_VVB 
extravagance_NN1 and_CJC excessive_AJ0 consumption.We_NN0 will_VM0 launch_VVI 
initiatives_NN2 to_TO0 make_VVI Party_NN1 and_CJC government_NN1 offices_NN2 
do_VDB better_AV0 when_CJS it_PNP comes_VVZ to_PRP conservation_NN1 ,_PUN 
and_CJC develop_VVB eco-friendly_AJ0 families_NN2 ,_PUN schools_NN2 ,_PUN 
communities_NN2 ,_PUN and_CJC transport_NN1 services_NN2 ._PUN 
2_CRD ._PUN 
Solving_VVG prominent_AJ0 environmental_AJ0 problems_NN2 We_PNP will_VM0 
get_VVI everyone_PNI involved_AJ0 in_PRP improving_VVG the_AT0 environment_NN1 
and_CJC address_VVB environmental_AJ0 issues_NN2 at_PRP the_AT0 root.We_NN0 
will_VM0 continue_VVI our_DPS campaign_NN1 to_TO0 prevent_VVI and_CJC 
control_NN1 air_NN1 pollution_NN1 to_TO0 make_VVI our_DPS skies_NN2 blue_AJ0 
again_AV0 ._PUN 
We_PNP will_VM0 speed_VVI up_AVP prevention_NN1 and_CJC control_NN1 of_PRF 
water_NN1 pollution_NN1 ,_PUN and_CJC take_VVB comprehensive_AJ0 measures_NN2 
to_TO0 improve_VVI river_NN1 basins_NN2 and_CJC offshore_AJ0 areas_NN2 ._PUN 
We_PNP will_VM0 strengthen_VVI the_AT0 control_NN1 of_PRF soil_NN1 
pollution_NN1 and_CJC the_AT0 restoration_NN1 of_PRF polluted_AJ0 soil_NN1 
,_PUN intensify_VVB the_AT0 prevention_NN1 and_CJC control_NN1 of_PRF 
agricultural_AJ0 pollution_NN1 from_PRP non-point_AJ0 sources_NN2 ,_PUN 
and_CJC take_VVB measures_NN2 to_TO0 improve_VVI rural_AJ0 living_AJ0 
environments_NN2 ._PUN 
We_PNP will_VM0 improve_VVI the_AT0 treatment_NN1 of_PRF solid_AJ0 waste_NN1 
and_CJC garbage_NN1 ._PUN 
We_PNP will_VM0 enforce_VVI stricter_AJC pollutants_NN2 discharge_VVB 
standards_NN2 and_CJC see_VVI to_PRP it_PNP that_CJT polluters_NN2 are_VBB 
held_VVN accountable.We_NN0 will_VM0 improve_VVI our_DPS systems_NN2 for_PRP 
credibility_NN1 assessment_NN1 based_VVN on_PRP environmental_AJ0 
protection_NN1 performance_NN1 ,_PUN for_PRP mandatory_AJ0 release_NN1 of_PRF 
environmental_AJ0 information_NN1 ,_PUN and_CJC for_PRP imposing_VVG 
severe_AJ0 punishment_NN1 for_PRP environmental_AJ0 violations_NN2 ._PUN 
We_PNP will_VM0 establish_VVI an_AT0 environmental_AJ0 governance_NN1 
system_NN1 in_PRP which_DTQ government_NN1 takes_VVZ the_AT0 lead_NN1 ,_PUN 
enterprises_NN2 assume_VVB main_AJ0 responsibility_NN1 ,_PUN and_CJC 
social_AJ0 organizations_NN2 and_CJC the_AT0 public_NN1 also_AV0 
participate_VVB ._PUN 
We_PNP will_VM0 get_VVI actively_AV0 involved_AJ0 in_PRP global_AJ0 
environmental_AJ0 governance_NN1 and_CJC fulfill_VVB our_DPS commitments_NN2 
on_PRP emissions_NN2 reduction_NN1 ._PUN 
3_CRD ._PUN 
Intensifying_VVG the_AT0 protection_NN1 of_PRF ecosystems_NN2 We_PNP will_VM0 
carry_VVI out_AVP major_AJ0 projects_NN2 to_TO0 protect_VVI and_CJC 
restore_VVI key_AJ0 ecosystems_NN2 ,_PUN improve_VVB the_AT0 system_NN1 of_PRF 
shields_NN2 for_PRP ecological_AJ0 security_NN1 ,_PUN and_CJC develop_VVB 
ecological_AJ0 corridors_NN2 and_CJC biodiversity_NN1 protection_NN1 
networks_NN2 ,_PUN so_AV0 as_AV0 to_TO0 strengthen_VVI the_AT0 quality_NN1 
and_CJC stability_NN1 of_PRF our_DPS ecosystems_NN2 ._PUN 
We_PNP will_VM0 complete_VVI work_NN1 on_PRP drawing_VVG redlines_NN2 for_PRP 
protecting_VVG the_AT0 ecosystems_NN2 ,_PUN designating_VVG permanent_AJ0 
basic_AJ0 cropland_NN1 ,_PUN and_CJC delineating_VVG boundaries_NN2 for_PRP 
urban_AJ0 development_NN1 ._PUN 
We_PNP will_VM0 promote_VVI afforestation_NN1 ,_PUN take_VVB comprehensive_AJ0 
steps_NN2 to_TO0 control_VVI desertification_NN1 ,_PUN stony_AJ0 deserts_NN2 
,_PUN and_CJC soil_NN1 erosion_NN1 ,_PUN strengthen_VVB wetland_NN1 
conservation_NN1 and_CJC restoration_NN1 ,_PUN and_CJC better_AV0 prevent_VVI 
and_CJC control_VVI geological_AJ0 disasters_NN2 ._PUN 
We_PNP will_VM0 improve_VVI the_AT0 system_NN1 for_PRP protecting_VVG 
natural_AJ0 forests_NN2 ,_PUN and_CJC turn_VVB more_AV0 marginal_AJ0 
farmland_NN1 into_PRP forests_NN2 and_CJC grasslands_NN2 ._PUN 
We_PNP will_VM0 rigorously_AV0 protect_VVI farmland_NN1 and_CJC expand_VVI 
trials_NN2 in_PRP crop_NN1 rotation_NN1 and_CJC keeping_VVG land_NN1 
fallow.We_NN0 will_VM0 improve_VVI systems_NN2 for_PRP regeneration_NN1 of_PRF 
croplands_NN2 ,_PUN grasslands_NN2 ,_PUN forests_NN2 ,_PUN rivers_NN2 ,_PUN 
and_CJC lakes_NN2 ,_PUN and_CJC set_VVD up_AVP diversified_AJ0 
market-based_AJ0 mechanisms_NN2 for_PRP ecological_AJ0 compensation_NN1 ._PUN 
4_CRD ._PUN 
Reforming_VVG the_AT0 environmental_AJ0 regulation_NN1 system_NN1 We_PNP 
will_VM0 strengthen_VVI overall_AJ0 planning_NN1 ,_PUN organization_NN1 ,_PUN 
and_CJC leadership_NN1 for_PRP building_VVG an_AT0 ecological_AJ0 
civilization.We_NN0 will_VM0 establish_VVI regulatory_AJ0 agencies_NN2 to_TO0 
manage_VVI state-owned_AJ0 natural_AJ0 resource_NN1 assets_NN2 and_CJC 
monitor_VVI natural_AJ0 ecosystems_NN2 ,_PUN and_CJC improve_VVB 
environmental_AJ0 management_NN1 systems.These_NN0 agencies_NN2 will_VM0 ,_PUN 
in_PRP a_AT0 unified_AJ0 way_NN1 ,_PUN perform_VVB the_AT0 duties_NN2 of_PRF 
the_AT0 owner_NN1 of_PRF public-owned_AJ0 natural_AJ0 resource_NN1 assets_NN2 
,_PUN the_AT0 duties_NN2 of_PRF regulating_VVG the_AT0 use_NN1 of_PRF all_DT0 
territorial_AJ0 space_NN1 and_CJC protecting_VVG and_CJC restoring_AJ0 
ecosystems_NN2 ,_PUN and_CJC the_AT0 duties_NN2 of_PRF monitoring_VVG the_AT0 
discharge_NN1 of_PRF all_DT0 pollutants_NN2 in_PRP urban_AJ0 and_CJC rural_AJ0 
areas_NN2 and_CJC conducting_VVG administrative_AJ0 law_NN1 enforcement_NN1 
._PUN 
We_PNP will_VM0 establish_VVI systems_NN2 for_PRP developing_VVG and_CJC 
protecting_VVG territorial_AJ0 space_NN1 ,_PUN improve_VVB supporting_AJ0 
policies_NN2 on_PRP functional_AJ0 zones_NN2 ,_PUN and_CJC develop_VVB a_AT0 
nature_NN1 reserves_NN2 system_NN1 composed_VVD mainly_AV0 of_PRF national_AJ0 
parks_NN2 ._PUN 
We_PNP will_VM0 take_VVI tough_AJ0 steps_NN2 to_TO0 stop_VVI and_CJC 
punish_VVI all_DT0 activities_NN2 that_CJT damage_VVB the_AT0 environment_NN1 
._PUN 
Comrades_NN2 ,_PUN What_DTQ we_PNP are_VBB doing_VDG today_AV0 to_TO0 
build_VVI an_AT0 ecological_AJ0 civilization_NN1 will_VM0 benefit_VVI 
generations_NN2 to_TO0 come_VVI ._PUN 
We_PNP should_VM0 have_VHI a_AT0 strong_AJ0 commitment_NN1 to_PRP 
socialist_AJ0 ecological_AJ0 civilization_NN1 and_CJC work_VVB to_TO0 
develop_VVI a_AT0 new_AJ0 model_NN1 of_PRF modernization_NN1 with_PRP 
humans_NN2 developing_VVG in_PRP harmony_NN1 with_PRP nature.We_NN0 must_VM0 
do_VDI our_DPS generations_NN2 share_VVI to_TO0 protect_VVI the_AT0 
environment_NN1 ._PUN 
X._NP0 Staying_NN1 Committed_VVN to_PRP the_AT0 Chinese_AJ0 Path_NN1 of_PRF 
Building_VVG Strong_AJ0 Armed_AJ0 Forces_NN2 and_CJC Fully_AV0 Advancing_VVG 
the_AT0 Modernization_NN1 of_PRF National_AJ0 Defense_NN1 and_CJC the_AT0 
Military_AJ0 We_PNP have_VHB reached_VVN a_AT0 new_AJ0 historical_AJ0 
starting_NN1 point_NN1 in_PRP strengthening_VVG national_AJ0 defense_NN1 
and_CJC the_AT0 armed_AJ0 forces_NN2 ._PUN 
Confronted_VVN with_PRP profound_AJ0 changes_NN2 in_PRP our_DPS national_AJ0 
security_NN1 environment_NN1 and_CJC responding_VVG to_PRP the_AT0 demands_NN2 
of_PRF the_AT0 day_NN1 for_PRP a_AT0 strong_AJ0 country_NN1 with_PRP a_AT0 
strong_AJ0 military_AJ0 ,_PUN we_PNP must_VM0 fully_AV0 implement_VVI the_AT0 
Partys_NN2 thinking_VVG on_PRP strengthening_VVG the_AT0 military_AJ0 for_PRP 
the_AT0 new_AJ0 era_NN1 and_CJC the_AT0 military_AJ0 strategy_NN1 for_PRP 
new_AJ0 conditions_NN2 ,_PUN build_VVB a_AT0 powerful_AJ0 and_CJC 
modernized_AJ0 army_NN1 ,_PUN navy_NN1 ,_PUN air_NN1 force_NN1 ,_PUN 
rocket_NN1 force_NN1 ,_PUN and_CJC strategic_AJ0 support_NN1 force_NN1 ,_PUN 
develop_VVB strong_AJ0 and_CJC efficient_AJ0 joint_AJ0 operations_NN2 
commanding_AJ0 institutions_NN2 for_PRP theater_NN1 commands_NN2 ,_PUN and_CJC 
create_VVB a_AT0 modern_AJ0 combat_NN1 system_NN1 with_PRP distinctive_AJ0 
Chinese_AJ0 characteristics.Our_NN0 armed_AJ0 forces_NN2 must_VM0 be_VBI 
up_AVP to_PRP shouldering_VVG the_AT0 missions_NN2 and_CJC tasks_NN2 of_PRF 
the_AT0 new_AJ0 era_NN1 entrusted_VVN to_PRP them_PNP by_PRP the_AT0 Party_NN1 
and_CJC the_AT0 people_NN0 ._PUN 
We_PNP will_VM0 adapt_VVI to_PRP the_AT0 trend_NN1 of_PRF a_AT0 new_AJ0 
global_AJ0 military_AJ0 revolution_NN1 and_CJC to_PRP national_AJ0 
security_NN1 needs_NN2 ;_PUN we_PNP will_VM0 upgrade_VVI our_DPS military_AJ0 
capabilities_NN2 ,_PUN and_CJC see_VVI that_CJT ,_PUN by_PRP the_AT0 year_NN1 
2020_CRD ,_PUN mechanization_NN1 is_VBZ basically_AV0 achieved_VVN ,_PUN 
IT_NN1 application_NN1 has_VHZ come_VVN a_AT0 long_AJ0 way_NN1 ,_PUN and_CJC 
strategic_AJ0 capabilities_NN2 have_VHB seen_VVN a_AT0 big_AJ0 improvement_NN1 
._PUN 
In_PRP step_NN1 with_PRP our_DPS countrys_NN2 modernization_NN1 process_NN1 
,_PUN we_PNP will_VM0 modernize_VVI our_DPS military_AJ0 across_PRP the_AT0 
board_NN1 in_PRP terms_PRP of_PRP theory_NN1 ,_PUN organizational_AJ0 
structure_NN1 ,_PUN service_NN1 personnel_NN2 ,_PUN and_CJC weaponry.We_NN0 
will_VM0 make_VVI it_PNP our_DPS mission_NN1 to_TO0 see_VVI that_CJT by_PRP 
2035_CRD ,_PUN the_AT0 modernization_NN1 of_PRF our_DPS national_AJ0 
defense_NN1 and_CJC our_DPS forces_NN2 is_VBZ basically_AV0 completed_VVN 
;_PUN and_CJC that_CJT by_PRP the_AT0 mid-21st_ORD century_NN1 our_DPS 
peoples_NN2 armed_AJ0 forces_NN2 have_VHB been_VBN fully_AV0 transformed_VVN 
into_PRP world-class_AJ0 forces_NN2 ._PUN 
We_PNP will_VM0 strengthen_VVI Party_NN1 building_NN1 in_PRP the_AT0 
military.We_NN0 will_VM0 launch_VVI activities_NN2 under_PRP the_AT0 theme_NN1 
of_PRF passing_VVG on_PRP the_AT0 traditions_NN2 of_PRF revolution_NN1 ;_PUN 
stepping_VVG up_PRP to_PRP the_AT0 task_NN1 of_PRF making_VVG the_AT0 
military_AJ0 strong_AJ0 ._PUN 
We_PNP will_VM0 move_VVI forward_AV0 with_PRP the_AT0 development_NN1 of_PRF 
the_AT0 military_AJ0 honors_NN2 system.We_NN0 will_VM0 train_VVI the_AT0 
revolutionary_AJ0 officers_NN2 and_CJC soldiers_NN2 of_PRF a_AT0 new_AJ0 
era_NN1 with_PRP faith_NN1 ,_PUN ability_NN1 ,_PUN courage_NN1 ,_PUN and_CJC 
integrity_NN1 ,_PUN and_CJC see_VVB that_CJT our_DPS forces_NN2 forever_AV0 
preserve_VVB their_DPS nature_NN1 ,_PUN purpose_NN1 ,_PUN and_CJC 
character_NN1 as_PRP the_AT0 forces_NN2 of_PRF the_AT0 people_NN0 ._PUN 
We_PNP will_VM0 continue_VVI to_TO0 deepen_VVI national_AJ0 defense_NN1 
and_CJC military_AJ0 reform.We_NN0 will_VM0 further_AV0 the_AT0 reform_NN1 
of_PRF major_AJ0 policy_NN1 systems_NN2 ,_PUN including_PRP the_AT0 career_NN1 
officers_NN2 system_NN1 ,_PUN the_AT0 system_NN1 for_PRP posting_VVG 
civilian_AJ0 personnel_NN2 in_PRP the_AT0 military_AJ0 ,_PUN and_CJC the_AT0 
military_AJ0 service_NN1 system.We_NN0 will_VM0 push_VVI ahead_AV0 with_PRP 
transformation_NN1 of_PRF military_AJ0 management_NN1 ,_PUN and_CJC 
improve_VVB and_CJC develop_VVB our_DPS distinctively_AV0 Chinese_AJ0 
socialist_AJ0 military_AJ0 institutions_NN2 ._PUN 
We_PNP must_VM0 keep_VVI it_PNP firm_AJ0 in_PRP our_DPS minds_NN2 that_CJT 
technology_NN1 is_VBZ the_AT0 core_NN1 combat_NN1 capability_NN1 ,_PUN 
encourage_VVB innovations_NN2 in_PRP major_AJ0 technologies_NN2 ,_PUN and_CJC 
conduct_VVB innovations_NN2 independently.We_NN0 will_VM0 strengthen_VVI 
the_AT0 system_NN1 for_PRP training_VVG military_AJ0 personnel_NN2 ,_PUN 
and_CJC make_VVB our_DPS peoples_NN2 forces_VVZ more_AV0 innovative_AJ0 ._PUN 
We_PNP will_VM0 govern_VVI the_AT0 military_AJ0 with_PRP strict_AJ0 
discipline_NN1 in_PRP every_AT0 respect_NN1 ,_PUN push_VVB for_PRP a_AT0 
fundamental_AJ0 transformation_NN1 in_PRP the_AT0 way_NN1 our_DPS military_NN1 
is_VBZ run_VVN ,_PUN and_CJC strengthen_VVB the_AT0 role_NN1 of_PRF rule_NN1 
of_PRF law_NN1 in_PRP enhancing_VVG national_AJ0 defense_NN1 and_CJC 
military_AJ0 capabilities_NN2 ._PUN 
A_AT0 military_NN1 is_VBZ built_VVN to_TO0 fight_VVI ._PUN 
Our_DPS military_NN1 must_VM0 regard_VVI combat_NN1 capability_NN1 as_PRP 
the_AT0 criterion_NN1 to_TO0 meet_VVI in_PRP all_DT0 its_DPS work_NN1 and_CJC 
focus_VVI on_PRP how_AVQ to_TO0 win_VVI when_AVQ it_PNP is_VBZ called_VVN 
on_AVP ._PUN 
We_PNP will_VM0 take_VVI solid_AJ0 steps_NN2 to_TO0 ensure_VVI military_AJ0 
preparedness_NN1 for_PRP all_DT0 strategic_AJ0 directions_NN2 ,_PUN and_CJC 
make_VVB progress_NN1 in_PRP combat_NN1 readiness_NN1 in_PRP both_DT0 
traditional_AJ0 and_CJC new_AJ0 security_NN1 fields_NN2 ._PUN 
We_PNP will_VM0 develop_VVI new_AJ0 combat_NN1 forces_NN2 and_CJC support_VVI 
forces_NN2 ,_PUN conduct_VVB military_AJ0 training_NN1 under_PRP combat_NN1 
conditions_NN2 ,_PUN strengthen_VVB the_AT0 application_NN1 of_PRF 
military_AJ0 strength_NN1 ,_PUN speed_VVB up_AVP development_NN1 of_PRF 
intelligent_AJ0 military_AJ0 ,_PUN and_CJC improve_VVB combat_NN1 
capabilities_NN2 for_PRP joint_AJ0 operations_NN2 based_VVN on_PRP the_AT0 
network_NN1 information_NN1 system_NN1 and_CJC the_AT0 ability_NN1 to_TO0 
fight_VVI under_PRP multi-dimensional_AJ0 conditions_NN2 ._PUN 
This_DT0 will_VM0 enable_VVI us_PNP to_TO0 effectively_AV0 shape_VVI our_DPS 
military_AJ0 posture_NN1 ,_PUN manage_VVB crises_NN2 ,_PUN and_CJC deter_VVB 
and_CJC win_VVB wars_NN2 ._PUN 
We_PNP should_VM0 ensure_VVI that_CJT efforts_NN2 to_TO0 make_VVI our_DPS 
country_NN1 prosperous_AJ0 and_CJC efforts_NN2 to_TO0 make_VVI our_DPS 
military_AJ0 strong_AJ0 go_NN1 hand_NN1 in_PRP hand_NN1 ._PUN 
We_PNP will_VM0 strengthen_VVI unified_AJ0 leadership_NN1 ,_PUN top-level_AJ0 
design_NN1 ,_PUN reform_NN1 ,_PUN and_CJC innovation.We_NN0 will_VM0 speed_VVI 
up_AVP implementation_NN1 of_PRF major_AJ0 projects_NN2 ,_PUN deepen_VVB 
reform_NN1 of_PRF defense-related_AJ0 science_NN1 ,_PUN technology_NN1 ,_PUN 
and_CJC industry_NN1 ,_PUN achieve_VVB greater_AJC military-civilian_AJ0 
integration_NN1 ,_PUN and_CJC build_VVB integrated_AJ0 national_AJ0 
strategies_NN2 and_CJC strategic_AJ0 capabilities_NN2 ._PUN 
We_PNP will_VM0 improve_VVI our_DPS national_AJ0 defense_NN1 mobilization_NN1 
system_NN1 ,_PUN and_CJC build_VVB a_AT0 strong_AJ0 ,_PUN well-structured_NN1 
,_PUN and_CJC modern_AJ0 border_NN1 defense_NN1 ,_PUN coastal_AJ0 defense_NN1 
,_PUN and_CJC air_NN1 defense_NN1 ._PUN 
We_PNP will_VM0 establish_VVI an_AT0 administration_NN1 for_PRP veterans_NN2 
;_PUN we_PNP will_VM0 protect_VVI the_AT0 legitimate_AJ0 rights_NN2 and_CJC 
interests_NN2 of_PRF military_AJ0 personnel_NN2 and_CJC their_DPS families_NN2 
;_PUN and_CJC we_PNP will_VM0 make_VVI military_AJ0 service_NN1 an_AT0 
occupation_NN1 that_CJT enjoys_VVZ public_AJ0 respect_NN1 ._PUN 
We_PNP will_VM0 carry_VVI out_AVP further_AV0 reforms_VVZ to_TO0 build_VVI 
a_AT0 modernized_AJ0 armed_AJ0 police_NN2 force_NN1 ._PUN 
Comrades_NN2 ,_PUN Our_DPS military_NN1 is_VBZ the_AT0 peoples_NN2 
military_AJ0 ,_PUN and_CJC our_DPS national_AJ0 defense_NN1 is_VBZ the_AT0 
responsibility_NN1 of_PRF every_AT0 one_CRD of_PRF us_PNP ._PUN 
We_PNP must_VM0 raise_VVI public_AJ0 awareness_NN1 about_PRP the_AT0 
importance_NN1 of_PRF national_AJ0 defense_NN1 and_CJC strengthen_VVB 
unity_NN1 between_PRP the_AT0 government_NN1 and_CJC the_AT0 military_AJ0 
and_CJC between_PRP the_AT0 people_NN0 and_CJC the_AT0 military.Let_NN0 us_PNP 
work_VVB together_AV0 to_TO0 create_VVI a_AT0 mighty_AJ0 force_NN1 for_PRP 
realizing_VVG the_AT0 Chinese_AJ0 Dream_NN1 and_CJC the_AT0 dream_NN1 of_PRF 
building_VVG a_AT0 powerful_AJ0 military_AJ0 ._PUN 
XI_NN1 ._PUN 
Upholding_VVG One_CRD Country_NN1 ,_PUN Two_CRD Systems_NN2 and_CJC Moving_VVG 
Toward_PRP National_AJ0 Reunification_NN1 Since_CJS Hong_NP0 Kong_NP0 and_CJC 
Macaos_NP0 return_VVB to_PRP the_AT0 motherland_NN1 ,_PUN the_AT0 practice_NN1 
of_PRF one_CRD country_NN1 ,_PUN two_CRD systems_NN2 in_PRP both_DT0 
regions_NN2 has_VHZ been_VBN a_AT0 resounding_AJ0 success_NN1 ._PUN 
The_AT0 policy_NN1 of_PRF one_CRD country_NN1 ,_PUN two_CRD systems_NN2 
has_VHZ proved_VVN to_TO0 be_VBI the_AT0 best_AJS solution_NN1 to_PRP the_AT0 
questions_NN2 of_PRF Hong_NP0 Kong_NP0 and_CJC Macao_NP0 ,_PUN left_VVN by_PRP 
history_NN1 ,_PUN and_CJC the_AT0 best_AJS institutional_AJ0 guarantee_NN1 
for_PRP the_AT0 long-term_AJ0 prosperity_NN1 and_CJC stability_NN1 of_PRF 
Hong_NP0 Kong_NP0 and_CJC Macao_NP0 after_PRP their_DPS return_NN1 ._PUN 
To_TO0 maintain_VVI long-term_AJ0 prosperity_NN1 and_CJC stability_NN1 in_PRP 
Hong_NP0 Kong_NP0 and_CJC Macao_NP0 ,_PUN it_PNP is_VBZ imperative_AJ0 to_TO0 
fully_AV0 and_CJC faithfully_AV0 implement_VVB the_AT0 policies_NN2 of_PRF 
one_CRD country_NN1 ,_PUN two_CRD systems_NN2 ,_PUN the_AT0 people_NN0 of_PRF 
Hong_NP0 Kong_NP0 governing_VVG Hong_NP0 Kong_NP0 ,_PUN the_AT0 people_NN0 
of_PRF Macao_NP0 governing_VVG Macao_NP0 ,_PUN and_CJC a_AT0 high_AJ0 
degree_NN1 of_PRF autonomy_NN1 for_PRP both_AV0 regions.It_NN0 is_VBZ 
imperative_AJ0 too_AV0 ,_PUN to_TO0 act_VVI in_PRP strict_AJ0 compliance_NN1 
with_PRP Chinas_NP0 Constitution_NN1 and_CJC the_AT0 basic_AJ0 laws_NN2 of_PRF 
the_AT0 two_CRD special_AJ0 administrative_AJ0 regions_NN2 ,_PUN and_CJC 
to_TO0 improve_VVI the_AT0 systems_NN2 and_CJC mechanisms_NN2 for_PRP 
enforcing_VVG the_AT0 basic_AJ0 laws_NN2 ._PUN 
We_PNP will_VM0 continue_VVI to_TO0 support_VVI the_AT0 governments_NN2 
and_CJC chief_AJ0 executives_NN2 of_PRF both_DT0 regions_NN2 in_PRP 
pursuing_VVG the_AT0 following_AJ0 endeavors_NN2 :_PUN exercising_VVG 
law-based_AJ0 governance_NN1 ,_PUN uniting_VVG and_CJC leading_VVG the_AT0 
people_NN0 of_PRF all_DT0 sectors_NN2 in_PRP an_AT0 active_AJ0 and_CJC 
concerted_AJ0 effort_NN1 to_TO0 promote_VVI development_NN1 and_CJC 
harmony_NN1 ,_PUN ensuring_VVG and_CJC improving_AJ0 peoples_NN2 wellbeing_NN1 
,_PUN taking_VVG well-ordered_AJ0 steps_NN2 to_TO0 advance_VVI democracy_NN1 
,_PUN maintaining_VVG law_NN1 and_CJC order_NN1 ,_PUN and_CJC fulfilling_VVG 
the_AT0 constitutional_AJ0 responsibility_NN1 of_PRF safeguarding_VVG 
Chinas_NN2 sovereignty_NN1 ,_PUN security_NN1 ,_PUN and_CJC development_NN1 
interests_NN2 ._PUN 
The_AT0 development_NN1 of_PRF Hong_NP0 Kong_NP0 and_CJC Macao_NP0 is_VBZ 
closely_AV0 tied_VVN up_AVP with_PRP that_DT0 of_PRF the_AT0 mainland_NN1 
._PUN 
We_PNP will_VM0 continue_VVI to_TO0 support_VVI Hong_NP0 Kong_NP0 and_CJC 
Macao_NP0 in_PRP integrating_VVG their_DPS own_DT0 development_NN1 into_PRP 
the_AT0 overall_AJ0 development_NN1 of_PRF the_AT0 country.We_NN0 will_VM0 
give_VVI priority_NN1 to_PRP the_AT0 development_NN1 of_PRF the_AT0 
Guangdong-Hong_NP0 Kong-Macao_NP0 Greater_NP0 Bay_NN1 Area_NN1 ,_PUN 
cooperation_NN1 between_PRP Guangdong_NP0 ,_PUN Hong_NP0 Kong_NP0 ,_PUN 
and_CJC Macao_NP0 ,_PUN and_CJC regional_AJ0 cooperation_NN1 in_PRP the_AT0 
pan-Pearl_AJ0 River_NN1 Delta_NN1 ,_PUN thus_AV0 fully_AV0 advancing_AJ0 
mutually_AV0 beneficial_AJ0 cooperation_NN1 between_PRP the_AT0 mainland_NN1 
and_CJC the_AT0 two_CRD regions.We_NN0 will_VM0 formulate_VVI and_CJC 
improve_VVI policies_NN2 and_CJC measures_NN2 to_TO0 make_VVI it_PNP more_AV0 
convenient_AJ0 for_PRP people_NN0 from_PRP Hong_NP0 Kong_NP0 and_CJC Macao_NP0 
to_TO0 develop_VVI careers_NN2 on_PRP the_AT0 mainland_NN1 ._PUN 
We_PNP will_VM0 remain_VVI committed_VVN to_PRP the_AT0 policy_NN1 for_PRP 
the_AT0 Hong_NP0 Kong_NP0 people_NN0 to_TO0 govern_VVI Hong_NP0 Kong_NP0 
and_CJC the_AT0 Macao_NP0 people_NN0 to_TO0 govern_VVI Macao_NP0 ,_PUN 
with_PRP patriots_NN2 playing_VVG the_AT0 principal_AJ0 role.We_NN0 will_VM0 
develop_VVI and_CJC strengthen_VVI the_AT0 ranks_NN2 of_PRF patriots_NN2 
who_PNQ love_VVB both_AV0 our_DPS country_NN1 and_CJC their_DPS regions_NN2 
,_PUN and_CJC foster_VVB greater_AJC patriotism_NN1 and_CJC a_AT0 stronger_AJC 
sense_NN1 of_PRF national_AJ0 identity_NN1 among_PRP the_AT0 people_NN0 in_PRP 
Hong_NP0 Kong_NP0 and_CJC Macao.With_NP0 this_DT0 ,_PUN our_DPS 
compatriots_NN2 in_PRP Hong_NP0 Kong_NP0 and_CJC Macao_NP0 will_VM0 share_VVI 
both_DT0 the_AT0 historic_AJ0 responsibility_NN1 of_PRF national_AJ0 
rejuvenation_NN1 and_CJC the_AT0 pride_NN1 of_PRF a_AT0 strong_AJ0 and_CJC 
prosperous_AJ0 China_NN1 ._PUN 
Resolving_VVG the_AT0 Taiwan_NP0 question_NN1 to_TO0 realize_VVI Chinas_NP0 
complete_AJ0 reunification_NN1 is_VBZ the_AT0 shared_AJ0 aspiration_NN1 of_PRF 
all_DT0 Chinese_AJ0 people_NN0 ,_PUN and_CJC is_VBZ in_PRP the_AT0 
fundamental_AJ0 interests_NN2 of_PRF the_AT0 Chinese_AJ0 nation_NN1 ._PUN 
We_PNP must_VM0 uphold_VVI the_AT0 principles_NN2 of_PRF peaceful_AJ0 
reunification_NN1 and_CJC one_CRD country_NN1 ,_PUN two_CRD systems_NN2 ,_PUN 
work_VVB for_PRP the_AT0 peaceful_AJ0 development_NN1 of_PRF cross-Straits_NN2 
relations_NN2 ,_PUN and_CJC advance_VVB the_AT0 process_NN1 toward_PRP the_AT0 
peaceful_AJ0 reunification_NN1 of_PRF China_NP0 ._PUN 
The_AT0 one-China_AJ0 principle_NN1 is_VBZ the_AT0 political_AJ0 
foundation_NN1 of_PRF cross-Straits_NN2 relations_NN2 ._PUN 
The_AT0 1992_CRD Consensus_NN1 embodies_VVZ the_AT0 one-China_AJ0 
principle_NN1 and_CJC defines_VVZ the_AT0 fundamental_AJ0 nature_NN1 of_PRF 
cross-Straits_NN2 relations_NN2 ;_PUN it_PNP thus_AV0 holds_VVZ the_AT0 
key_NN1 to_PRP the_AT0 peaceful_AJ0 development_NN1 of_PRF relations_NN2 
between_PRP the_AT0 two_CRD sides_NN2 of_PRF the_AT0 Taiwan_NP0 Straits_NN2 
._PUN 
Recognize_VVB the_AT0 historical_AJ0 fact_NN1 of_PRF the_AT0 1992_CRD 
Consensus_NN1 and_CJC that_CJT the_AT0 two_CRD sides_NN2 both_AV0 belong_VVB 
to_PRP one_CRD China_NP0 ,_PUN and_CJC then_AV0 our_DPS two_CRD sides_NN2 
can_VM0 conduct_VVI dialogue_NN1 to_TO0 address_VVI through_PRP discussion_NN1 
the_AT0 concerns_NN2 of_PRF the_AT0 people_NN0 of_PRF both_DT0 sides_NN2 ,_PUN 
and_CJC no_AT0 political_AJ0 party_NN1 or_CJC group_NN1 in_PRP Taiwan_NP0 
will_VM0 have_VHI any_DT0 difficulty_NN1 conducting_VVG exchanges_NN2 with_PRP 
the_AT0 mainland_NN1 ._PUN 
Blood_NN1 is_VBZ thicker_AJC than_CJS water_NN1 ._PUN 
People_NN0 on_PRP both_DT0 sides_NN2 of_PRF the_AT0 Taiwan_NP0 Straits_NN2 
are_VBB brothers_NN2 and_CJC sisters_NN2 ;_PUN we_PNP share_VVB the_AT0 
bond_NN1 of_PRF kinship_NN1 ._PUN 
Guided_VVN by_PRP the_AT0 conviction_NN1 that_CJT we_PNP are_VBB all_DT0 
of_PRF the_AT0 same_DT0 family_NN1 ,_PUN we_PNP respect_VVB the_AT0 
current_AJ0 social_AJ0 system_NN1 and_CJC way_NN1 of_PRF life_NN1 in_PRP 
Taiwan_NP0 and_CJC are_VBB ready_AJ0 to_TO0 share_VVI the_AT0 development_NN1 
opportunities_NN2 on_PRP the_AT0 mainland_NN1 with_PRP our_DPS Taiwan_NP0 
compatriots_NN2 first_ORD ._PUN 
We_PNP will_VM0 expand_VVI cross-Straits_NN2 economic_AJ0 and_CJC cultural_AJ0 
exchanges_NN2 and_CJC cooperation_NN1 for_PRP mutual_AJ0 benefits.We_NN0 
will_VM0 ensure_VVI that_CJT over_PRP time_NN1 ,_PUN people_NN0 from_PRP 
Taiwan_NP0 will_VM0 enjoy_VVI the_AT0 same_DT0 treatment_NN1 as_CJS local_AJ0 
people_NN0 when_CJS they_PNP pursue_VVB their_DPS studies_NN2 ,_PUN start_VVB 
businesses_NN2 ,_PUN seek_VVB jobs_NN2 ,_PUN or_CJC live_VVB on_PRP the_AT0 
mainland_NN1 ,_PUN thus_AV0 improving_VVG the_AT0 wellbeing_NN1 of_PRF 
Taiwan_NP0 compatriots_NN2 ._PUN 
We_PNP will_VM0 encourage_VVI people_NN0 from_PRP both_DT0 sides_NN2 to_TO0 
work_VVI together_AV0 to_TO0 promote_VVI Chinese_AJ0 culture_NN1 and_CJC 
forge_VVI closer_AJC bonds_NN2 between_PRP them_PNP ._PUN 
We_PNP stand_VVB firm_NN1 in_PRP safeguarding_VVG Chinas_NN2 sovereignty_NN1 
and_CJC territorial_AJ0 integrity_NN1 ,_PUN and_CJC will_VM0 never_AV0 
allow_VVI the_AT0 historical_AJ0 tragedy_NN1 of_PRF national_AJ0 division_NN1 
to_TO0 repeat_VVI itself_PNX ._PUN 
Any_DT0 separatist_AJ0 activity_NN1 is_VBZ certain_AJ0 to_TO0 meet_VVI 
with_PRP the_AT0 resolute_AJ0 opposition_NN1 of_PRF the_AT0 Chinese_AJ0 
people_NN0 ._PUN 
We_PNP have_VHB the_AT0 resolve_NN1 ,_PUN the_AT0 confidence_NN1 ,_PUN and_CJC 
the_AT0 ability_NN1 to_TO0 defeat_VVI separatist_AJ0 attempts_NN2 for_PRP 
Taiwan_NP0 independence_NN1 in_PRP any_DT0 form_NN1 ._PUN 
We_PNP will_VM0 never_AV0 allow_VVI anyone_PNI ,_PUN any_DT0 organization_NN1 
,_PUN or_CJC any_DT0 political_AJ0 party_NN1 ,_PUN at_PRP any_DT0 time_NN1 
or_CJC in_PRP any_DT0 form_NN1 ,_PUN to_TO0 separate_VVI any_DT0 part_NN1 
of_PRF Chinese_AJ0 territory_NN1 from_PRP China_NP0 !_PUN 
Comrades_NN2 ,_PUN Realizing_VVG the_AT0 rejuvenation_NN1 of_PRF the_AT0 
Chinese_AJ0 nation_NN1 is_VBZ a_AT0 dream_NN1 shared_VVN by_PRP all_DT0 of_PRF 
us_PNP as_CJS Chinese_AJ0 ._PUN 
We_PNP remain_VVB firm_NN1 in_PRP our_DPS conviction_NN1 that_CJT ,_PUN as_CJS 
long_CJS as_CJS all_DT0 the_AT0 sons_NN2 and_CJC daughters_NN2 of_PRF the_AT0 
Chinese_AJ0 nation_NN1 ,_PUN including_PRP our_DPS compatriots_NN2 in_PRP 
Hong_NP0 Kong_NP0 ,_PUN Macao_NP0 ,_PUN and_CJC Taiwan_NP0 ,_PUN follow_VVB 
the_AT0 tide_NN1 of_PRF history_NN1 ,_PUN work_VVB together_AV0 for_PRP 
the_AT0 greater_AJC national_AJ0 interests_NN2 ,_PUN and_CJC keep_VVB our_DPS 
nations_NN2 destiny_NN1 firmly_AV0 in_PRP our_DPS own_DT0 hands_NN2 ,_PUN 
we_PNP will_VM0 ,_PUN without_PRP doubt_NN1 ,_PUN be_VBI able_AJ0 to_TO0 
achieve_VVI the_AT0 great_AJ0 rejuvenation_NN1 of_PRF the_AT0 Chinese_AJ0 
nation_NN1 ._PUN 
XII_CRD ._PUN 
Following_VVG a_AT0 Path_NN1 of_PRF Peaceful_AJ0 Development_NN1 and_CJC 
Working_VVG to_TO0 Build_VVB a_AT0 Community_NN1 with_PRP a_AT0 Shared_AJ0 
Future_NN1 for_PRP Mankind_NN1 The_AT0 Communist_AJ0 Party_NN1 of_PRF 
China_NP0 strives_VVZ for_PRP both_DT0 the_AT0 wellbeing_NN1 of_PRF the_AT0 
Chinese_AJ0 people_NN0 and_CJC human_AJ0 progress_NN1 ._PUN 
To_TO0 make_VVI new_AJ0 and_CJC greater_AJC contributions_NN2 for_PRP 
mankind_NN1 is_VBZ our_DPS Partys_NN2 abiding_VVG mission_NN1 ._PUN 
China_NP0 will_VM0 continue_VVI to_TO0 hold_VVI high_AV0 the_AT0 banner_NN1 
of_PRF peace_NN1 ,_PUN development_NN1 ,_PUN cooperation_NN1 ,_PUN and_CJC 
mutual_AJ0 benefit_NN1 and_CJC uphold_VVB its_DPS fundamental_AJ0 foreign_AJ0 
policy_NN1 goal_NN1 of_PRF preserving_AJ0 world_NN1 peace_NN1 and_CJC 
promoting_VVG common_AJ0 development.China_NN0 remains_VVZ firm_NN1 in_PRP 
its_DPS commitment_NN1 to_PRP strengthening_VVG friendship_NN1 and_CJC 
cooperation_NN1 with_PRP other_AJ0 countries_NN2 on_PRP the_AT0 basis_NN1 
of_PRF the_AT0 Five_CRD Principles_NN2 of_PRF Peaceful_AJ0 Coexistence_NN1 
,_PUN and_CJC to_PRP forging_VVG a_AT0 new_AJ0 form_NN1 of_PRF 
international_AJ0 relations_NN2 featuring_VVG mutual_AJ0 respect_NN1 ,_PUN 
fairness_NN1 ,_PUN justice_NN1 ,_PUN and_CJC win-win_AJ0 cooperation_NN1 ._PUN 
The_AT0 world_NN1 is_VBZ undergoing_VVG major_AJ0 developments_NN2 ,_PUN 
transformation_NN1 ,_PUN and_CJC adjustment_NN1 ,_PUN but_CJC peace_NN1 
and_CJC development_NN1 remain_VVB the_AT0 call_NN1 of_PRF our_DPS day_NN1 
._PUN 
The_AT0 trends_NN2 of_PRF global_AJ0 multi-polarity_NN1 ,_PUN economic_AJ0 
globalization_NN1 ,_PUN IT_NN1 application_NN1 ,_PUN and_CJC cultural_AJ0 
diversity_NN1 are_VBB surging_VVG forward_AV0 ;_PUN changes_NN2 in_PRP the_AT0 
global_AJ0 governance_NN1 system_NN1 and_CJC the_AT0 international_AJ0 
order_NN1 are_VBB speeding_VVG up_AVP ;_PUN countries_NN2 are_VBB becoming_VVG 
increasingly_AV0 interconnected_VVD and_CJC interdependent_AJ0 ;_PUN 
relative_AJ0 international_AJ0 forces_NN2 are_VBB becoming_VVG more_AV0 
balanced_AJ0 ;_PUN and_CJC peace_NN1 and_CJC development_NN1 remain_VVB 
irreversible_AJ0 trends_NN2 ._PUN 
And_CJC yet_AV0 ,_PUN as_CJS a_AT0 world_NN1 we_PNP face_VVB growing_AJ0 
uncertainties_NN2 and_CJC destabilizing_VVG factors.Global_NN0 economic_AJ0 
growth_NN1 lacks_VVZ energy_NN1 ;_PUN the_AT0 gap_NN1 between_PRP rich_AJ0 
and_CJC poor_AJ0 continues_VVZ to_TO0 widen_VVI ;_PUN hotspot_VVB issues_NN2 
arise_VVB often_AV0 in_PRP some_DT0 regions_NN2 ;_PUN and_CJC 
unconventional_AJ0 security_NN1 threats_NN2 like_PRP terrorism_NN1 ,_PUN 
cyber-insecurity_NN1 ,_PUN major_AJ0 infectious_AJ0 diseases_NN2 ,_PUN and_CJC 
climate_NN1 change_NN1 continue_VVB to_PRP spread.As_NN0 human_AJ0 beings_NN2 
we_PNP have_VHB many_DT0 common_AJ0 challenges_NN2 to_TO0 face_VVI ._PUN 
Our_DPS world_NN1 is_VBZ full_AJ0 of_PRF both_AV0 hope_VVB and_CJC 
challenges_NN2 ._PUN 
We_PNP should_VM0 not_XX0 give_VVI up_AVP on_PRP our_DPS dreams_NN2 
because_CJS the_AT0 reality_NN1 around_PRP us_PNP is_VBZ too_AV0 
complicated_AJ0 ;_PUN we_PNP should_VM0 not_XX0 stop_VVI pursuing_VVG our_DPS 
ideals_NN2 because_CJS they_PNP seem_VVB out_PRP of_PRP our_DPS reach_NN1 
._PUN 
No_AT0 country_NN1 can_VM0 address_VVI alone_AV0 the_AT0 many_DT0 
challenges_NN2 facing_VVG mankind_NN1 ;_PUN no_AT0 country_NN1 can_VM0 
afford_VVI to_TO0 retreat_VVI into_PRP self-isolation_NN1 ._PUN 
We_PNP call_VVB on_PRP the_AT0 people_NN0 of_PRF all_DT0 countries_NN2 to_TO0 
work_VVI together_AV0 to_TO0 build_VVI a_AT0 community_NN1 with_PRP a_AT0 
shared_AJ0 future_NN1 for_PRP mankind_NN1 ,_PUN to_TO0 build_VVI an_AT0 
open_AJ0 ,_PUN inclusive_AJ0 ,_PUN clean_AJ0 ,_PUN and_CJC beautiful_AJ0 
world_NN1 that_CJT enjoys_VVZ lasting_AJ0 peace_NN1 ,_PUN universal_AJ0 
security_NN1 ,_PUN and_CJC common_AJ0 prosperity_NN1 ._PUN 
We_PNP should_VM0 respect_VVI each_PNX other_PNX ,_PUN discuss_VVB issues_NN2 
as_CJS equals_VVZ ,_PUN resolutely_AV0 reject_VVB the_AT0 Cold_AJ0 War_NN1 
mentality_NN1 and_CJC power_NN1 politics_NN1 ,_PUN and_CJC take_VVB a_AT0 
new_AJ0 approach_NN1 to_PRP developing_VVG state-to-state_AJ0 relations_NN2 
with_PRP communication_NN1 ,_PUN not_XX0 confrontation_NN1 ,_PUN and_CJC 
with_PRP partnership_NN1 ,_PUN not_XX0 alliance_NN1 ._PUN 
We_PNP should_VM0 commit_VVI to_PRP settling_VVG disputes_NN2 through_PRP 
dialogue_NN1 and_CJC resolving_VVG differences_NN2 through_PRP discussion_NN1 
,_PUN coordinate_VVB responses_NN2 to_PRP traditional_AJ0 and_CJC 
non-traditional_AJ0 threats_NN2 ,_PUN and_CJC oppose_VVB terrorism_NN1 in_PRP 
all_DT0 its_DPS forms_NN2 ._PUN 
We_PNP should_VM0 stick_VVI together_AV0 through_AV0 thick_AV0 and_AV0 
thin_AV0 ,_PUN promote_VVB trade_NN1 and_CJC investment_NN1 liberalization_NN1 
and_CJC facilitation_NN1 ,_PUN and_CJC make_VVB economic_AJ0 globalization_NN1 
more_AV0 open_AJ0 ,_PUN inclusive_AJ0 ,_PUN and_CJC balanced_VVN so_CJS 
that_CJS its_DPS benefits_NN2 are_VBB shared_VVN by_PRP all_DT0 ._PUN 
We_PNP should_VM0 respect_VVI the_AT0 diversity_NN1 of_PRF 
civilizations.In_NN0 handling_NN1 relations_NN2 among_PRP civilizations_NN2 
,_PUN let_VVB us_PNP replace_VVI estrangement_NN1 with_PRP exchange_NN1 ,_PUN 
clashes_NN2 with_PRP mutual_AJ0 learning_NN1 ,_PUN and_CJC superiority_NN1 
with_PRP coexistence_NN1 ._PUN 
We_PNP should_VM0 be_VBI good_AJ0 friends_NN2 to_PRP the_AT0 environment_NN1 
,_PUN cooperate_VVB to_TO0 tackle_VVI climate_NN1 change_NN1 ,_PUN and_CJC 
protect_VVI our_DPS planet_NN1 for_PRP the_AT0 sake_NN1 of_PRF human_AJ0 
survival_NN1 ._PUN 
China_NP0 remains_VVZ firm_NN1 in_PRP pursuing_VVG an_AT0 independent_AJ0 
foreign_AJ0 policy_NN1 of_PRF peace.We_NN0 respect_NN1 the_AT0 right_NN1 
of_PRF the_AT0 people_NN0 of_PRF all_DT0 countries_NN2 to_TO0 choose_VVI 
their_DPS own_DT0 development_NN1 path.We_NN0 endeavor_VVB to_TO0 uphold_VVI 
international_AJ0 fairness_NN1 and_CJC justice_NN1 ,_PUN and_CJC oppose_VVB 
acts_NN2 that_CJT impose_VVB ones_NN2 will_VM0 on_PRP others_NN2 or_CJC 
interfere_VVB in_PRP the_AT0 internal_AJ0 affairs_NN2 of_PRF others_NN2 as_PRP 
well_PRP as_PRP the_AT0 practice_NN1 of_PRF the_AT0 strong_AJ0 bullying_NN1 
the_AT0 weak_AJ0 ._PUN 
China_NP0 will_VM0 never_AV0 pursue_VVI development_NN1 at_PRP the_AT0 
expense_NN1 of_PRF others_NN2 interests_NN2 ,_PUN but_CJC nor_CJC will_NN1 
China_NP0 ever_AV0 give_VVI up_AVP its_DPS legitimate_AJ0 rights_NN2 and_CJC 
interests.No_NN0 one_PNI should_VM0 expect_VVI us_PNP to_TO0 swallow_VVI 
anything_PNI that_CJT undermines_VVZ our_DPS interests_NN2 ._PUN 
China_NP0 pursues_VVZ a_AT0 national_AJ0 defense_NN1 policy_NN1 that_CJT 
is_VBZ in_PRP nature_NN1 defensive_AJ0 ._PUN 
Chinas_NP0 development_NN1 does_VDZ not_XX0 pose_VVI a_AT0 threat_NN1 to_PRP 
any_DT0 other_AJ0 country_NN1 ._PUN 
No_DTQ matter_DTQ what_DTQ stage_NN1 of_PRF development_NN1 it_PNP reaches_VVZ 
,_PUN China_NP0 will_VM0 never_AV0 seek_VVI hegemony_NN1 or_CJC engage_VVB 
in_PRP expansion_NN1 ._PUN 
China_NP0 has_VHZ actively_AV0 developed_VVN global_AJ0 partnerships_NN2 
and_CJC expanded_VVN the_AT0 convergence_NN1 of_PRF interests_NN2 with_PRP 
other_AJ0 countries.China_NN0 will_VM0 promote_VVI coordination_NN1 and_CJC 
cooperation_NN1 with_PRP other_AJ0 major_AJ0 countries_NN2 and_CJC work_VVB 
to_TO0 build_VVI a_AT0 framework_NN1 for_PRP major_AJ0 country_NN1 
relations_NN2 featuring_VVG overall_AJ0 stability_NN1 and_CJC balanced_AJ0 
development.China_NN0 will_VM0 deepen_VVI relations_NN2 with_PRP its_DPS 
neighbors_NN2 in_PRP accordance_PRP with_PRP the_AT0 principle_NN1 of_PRF 
amity_NN1 ,_PUN sincerity_NN1 ,_PUN mutual_AJ0 benefit_NN1 ,_PUN and_CJC 
inclusiveness_NN1 and_CJC the_AT0 policy_NN1 of_PRF forging_VVG friendship_NN1 
and_CJC partnership_NN1 with_PRP its_DPS neighbors.China_NN0 will_NN1 ,_PUN 
guided_VVN by_PRP the_AT0 principle_NN1 of_PRF upholding_VVG justice_NN1 
while_CJS pursuing_VVG shared_AJ0 interests_NN2 and_CJC the_AT0 principle_NN1 
of_PRF sincerity_NN1 ,_PUN real_AJ0 results_NN2 ,_PUN affinity_NN1 ,_PUN 
and_CJC good_AJ0 faith_NN1 ,_PUN work_VVB to_TO0 strengthen_VVI solidarity_NN1 
and_CJC cooperation_NN1 with_PRP other_AJ0 developing_AJ0 countries_NN2 ._PUN 
We_PNP will_VM0 strengthen_VVI exchanges_NN2 and_CJC cooperation_NN1 with_PRP 
the_AT0 political_AJ0 parties_NN2 and_CJC organizations_NN2 of_PRF other_AJ0 
countries_NN2 ,_PUN and_CJC encourage_VVB peoples_NN2 congresses_NN2 ,_PUN 
CPPCC_NP0 committees_NN2 ,_PUN the_AT0 military_AJ0 ,_PUN local_AJ0 
governments_NN2 ,_PUN and_CJC peoples_NN2 organizations_NN2 to_TO0 engage_VVI 
in_PRP exchanges_NN2 with_PRP other_AJ0 countries_NN2 ._PUN 
China_NP0 adheres_VVZ to_PRP the_AT0 fundamental_AJ0 national_AJ0 policy_NN1 
of_PRF opening-up_NN1 and_CJC pursues_VVZ development_NN1 with_PRP its_DPS 
doors_NN2 open_VVB wide.China_NN0 will_VM0 actively_AV0 promote_VVI 
international_AJ0 cooperation_NN1 through_PRP the_AT0 Belt_NN1 and_CJC 
Road_NN1 Initiative.In_NP0 doing_VDG so_AV0 ,_PUN we_PNP hope_VVB to_TO0 
achieve_VVI policy_NN1 ,_PUN infrastructure_NN1 ,_PUN trade_NN1 ,_PUN 
financial_AJ0 ,_PUN and_CJC people-to-people_AJ0 connectivity_NN1 and_CJC 
thus_AV0 build_VVB a_AT0 new_AJ0 platform_NN1 for_PRP international_AJ0 
cooperation_NN1 to_TO0 create_VVI new_AJ0 drivers_NN2 of_PRF shared_AJ0 
development_NN1 ._PUN 
China_NP0 will_VM0 increase_VVI assistance_NN1 to_PRP other_AJ0 developing_AJ0 
countries_NN2 ,_PUN especially_AV0 the_AT0 least_AV0 developed_AJ0 
countries_NN2 ,_PUN and_CJC do_VDB its_DPS part_NN1 to_TO0 reduce_VVI the_AT0 
North-South_NN1 development_NN1 gap_NN1 ._PUN 
China_NP0 will_VM0 support_VVI multilateral_AJ0 trade_NN1 regimes_NN2 and_CJC 
work_VVI to_TO0 facilitate_VVI the_AT0 establishment_NN1 of_PRF free_AJ0 
trade_NN1 areas_NN2 and_CJC build_VVB an_AT0 open_AJ0 world_NN1 economy_NN1 
._PUN 
China_NP0 follows_VVZ the_AT0 principle_NN1 of_PRF achieving_VVG shared_AJ0 
growth_NN1 through_PRP discussion_NN1 and_CJC collaboration_NN1 in_PRP 
engaging_VVG in_PRP global_AJ0 governance.China_NN0 stands_NN2 for_PRP 
democracy_NN1 in_PRP international_AJ0 relations_NN2 and_CJC the_AT0 
equality_NN1 of_PRF all_DT0 countries_NN2 ,_PUN big_AJ0 or_CJC small_AJ0 ,_PUN 
strong_AJ0 or_CJC weak_AJ0 ,_PUN rich_AJ0 or_CJC poor.China_NN0 supports_VVZ 
the_AT0 United_AJ0 Nations_NN2 in_PRP playing_VVG an_AT0 active_AJ0 role_NN1 
in_PRP international_AJ0 affairs_NN2 ,_PUN and_CJC supports_VVZ the_AT0 
efforts_NN2 of_PRF other_AJ0 developing_AJ0 countries_NN2 to_TO0 increase_VVI 
their_DPS representation_NN1 and_CJC strengthen_VVI their_DPS voice_NN1 in_PRP 
international_AJ0 affairs_NN2 ._PUN 
China_NP0 will_VM0 continue_VVI to_TO0 play_VVI its_DPS part_NN1 as_PRP a_AT0 
major_AJ0 and_CJC responsible_AJ0 country_NN1 ,_PUN take_VVB an_AT0 active_AJ0 
part_NN1 in_PRP reforming_VVG and_CJC developing_VVG the_AT0 global_AJ0 
governance_NN1 system_NN1 ,_PUN and_CJC keep_VVB contributing_VVG Chinese_AJ0 
wisdom_NN1 and_CJC strength_NN1 to_PRP global_AJ0 governance_NN1 ._PUN 
Comrades_NN2 ,_PUN The_AT0 future_NN1 of_PRF the_AT0 world_NN1 rests_VVZ 
in_PRP the_AT0 hands_NN2 of_PRF the_AT0 people_NN0 of_PRF all_DT0 
countries_NN2 ;_PUN the_AT0 future_NN1 of_PRF mankind_NN1 hinges_VVZ on_PRP 
the_AT0 choices_NN2 they_PNP make_VVB ._PUN 
We_PNP ,_PUN the_AT0 Chinese_AJ0 ,_PUN are_VBB ready_AJ0 to_TO0 work_VVI 
with_PRP the_AT0 people_NN0 of_PRF all_DT0 other_AJ0 countries_NN2 to_TO0 
build_VVI a_AT0 community_NN1 with_PRP a_AT0 shared_AJ0 future_NN1 for_PRP 
mankind_NN1 and_CJC create_VVB a_AT0 bright_AJ0 tomorrow_AV0 for_PRP all_DT0 
of_PRF us_PNP ._PUN 
XIII_CRD ._PUN 
Exercising_VVG Strict_AJ0 Governance_NN1 over_PRP the_AT0 Party_NN1 and_CJC 
Improving_VVG the_AT0 Partys_NN2 Ability_NN1 to_TO0 Govern_VVB and_CJC 
Lead_VVB As_CJS socialism_NN1 with_PRP Chinese_AJ0 characteristics_NN2 has_VHZ 
entered_VVN a_AT0 new_AJ0 era_NN1 ,_PUN our_DPS Party_NN1 must_VM0 get_VVI 
a_AT0 new_AJ0 look_NN1 and_CJC make_VVI new_AJ0 accomplishments_NN2 ._PUN 
As_PRP the_AT0 saying_NN1 goes_VVZ ,_PUN it_PNP takes_VVZ a_AT0 good_AJ0 
blacksmith_NN1 to_TO0 make_VVI good_AJ0 steel_NN1 ._PUN 
For_PRP the_AT0 Party_NN1 to_TO0 unite_VVI the_AT0 people_NN0 and_CJC lead_VVI 
them_PNP in_PRP carrying_VVG out_AVP our_DPS great_AJ0 struggle_NN1 ,_PUN 
advancing_VVG our_DPS great_AJ0 cause_NN1 ,_PUN and_CJC realizing_VVG our_DPS 
great_AJ0 dream_NN1 ,_PUN we_PNP must_VM0 unwaveringly_AV0 uphold_VVI and_CJC 
improve_VVI Party_NN1 leadership_NN1 and_CJC make_VVI the_AT0 Party_NN1 
still_AV0 stronger_AJC ._PUN 
Ensuring_VVG Party_NN1 self-governance_NN1 is_VBZ exercised_VVN fully_AV0 
and_CJC strictly_AV0 is_VBZ a_AT0 journey_NN1 to_PRP which_DTQ theres_NN2 
no_AT0 end_NN1 ._PUN 
The_AT0 future_NN1 of_PRF a_AT0 political_AJ0 party_NN1 or_CJC a_AT0 
government_NN1 is_VBZ determined_VVN by_PRP whether_CJS it_PNP enjoys_VVZ 
public_AJ0 support_NN1 ._PUN 
We_PNP must_VM0 guard_VVI against_PRP and_CJC correct_AJ0 with_PRP resolve_VVI 
the_AT0 practices_NN2 the_AT0 people_NN0 oppose_VVB and_CJC resent_VVB ._PUN 
The_AT0 whole_AJ0 Party_NN1 must_VM0 be_VBI soberly_AV0 aware_AJ0 that_CJT 
the_AT0 governance_NN1 environment_NN1 our_DPS Party_NN1 faces_NN2 is_VBZ 
complex_AJ0 ,_PUN and_CJC that_CJT so_AV0 too_AV0 are_VBB the_AT0 factors_NN2 
undermining_VVG the_AT0 Partys_NN2 advanced_AJ0 nature_NN1 and_CJC purity_NN1 
;_PUN prominent_AJ0 problems_NN2 of_PRF impurity_NN1 in_PRP thinking_VVG ,_PUN 
organization_NN1 ,_PUN and_CJC conduct_VVB in_PRP the_AT0 Party_NN1 have_VHB 
not_XX0 been_VBN solved_VVN root_NN1 and_CJC branch_NN1 ._PUN 
We_PNP must_VM0 fully_AV0 recognize_VVI the_AT0 long-term_AJ0 and_CJC 
complex_AJ0 nature_NN1 of_PRF the_AT0 tests_NN2 confronting_VVG the_AT0 
Party_NN1 as_CJS they_PNP relate_VVB to_PRP governance_NN1 ,_PUN reform_NN1 
and_CJC opening-up_NN1 ,_PUN the_AT0 market_NN1 economy_NN1 ,_PUN and_CJC 
the_AT0 external_AJ0 environment.We_NN0 must_VM0 also_AV0 fully_AV0 
recognize_VVI the_AT0 intensity_NN1 and_CJC severity_NN1 of_PRF the_AT0 
dangers_NN2 of_PRF a_AT0 lack_NN1 of_PRF drive_NN1 ,_PUN incompetence_NN1 
,_PUN disengagement_NN1 from_PRP the_AT0 people_NN0 ,_PUN inaction_NN1 ,_PUN 
and_CJC corruption.So_NN0 we_PNP must_VM0 focus_VVI on_PRP solving_VVG 
problems_NN2 ,_PUN maintain_VVB strategic_AJ0 resolve_NN1 ,_PUN and_CJC 
ensure_VVB strict_AJ0 Party_NN1 self-governance_NN1 ._PUN 
The_AT0 general_AJ0 requirements_NN2 for_PRP Party_NN1 building_NN1 for_PRP 
the_AT0 new_AJ0 era_NN1 are:Uphold_UNC and_CJC strengthen_VVB overall_AJ0 
Party_NN1 leadership_NN1 and_CJC ensure_VVB that_CJT the_AT0 Party_NN1 
exercises_VVZ effective_AJ0 self-supervision_NN1 and_CJC practices_NN2 
strict_AJ0 self-governance_NN1 in_PRP every_AT0 respect_NN1 ;_PUN Take_VVB 
strengthening_VVG the_AT0 Partys_NN2 long-term_AJ0 governance_NN1 capacity_NN1 
and_CJC its_DPS advanced_AJ0 nature_NN1 and_CJC purity_NN1 as_PRP the_AT0 
main_AJ0 thrust_NN1 ;_PUN take_VVB enhancing_VVG the_AT0 Partys_NN2 
political_AJ0 building_NN1 as_PRP the_AT0 overarching_AJ0 principle_NN1 ;_PUN 
take_VVB holding_VVG dear_AV0 the_AT0 Partys_NN2 ideals_NN2 ,_PUN 
convictions_NN2 ,_PUN and_CJC purpose_NN1 as_PRP the_AT0 underpinning_AJ0 
;_PUN and_CJC take_VVB harnessing_VVG the_AT0 whole_AJ0 Partys_NN2 
enthusiasm_NN1 ,_PUN initiative_NN1 ,_PUN and_CJC creativity_NN1 as_PRP 
the_AT0 focus_NN1 of_PRF efforts_NN2 ;_PUN Make_VVB all-round_AJ0 efforts_NN2 
to_TO0 see_VVI the_AT0 Partys_NN2 political_AJ0 building_NN1 enhanced_VVD 
,_PUN its_DPS theory_NN1 strengthened_VVD ,_PUN its_DPS organizations_NN2 
consolidated_VVN ,_PUN its_DPS conduct_NN1 improved_VVD ,_PUN and_CJC its_DPS 
discipline_NN1 enforced_VVD ,_PUN with_PRP institution_NN1 building_NN1 
incorporated_VVN into_PRP every_AT0 aspect_NN1 of_PRF Party_NN1 building_NN1 
;_PUN Step_VVB up_AVP efforts_NN2 to_TO0 combat_VVI corruption_NN1 and_CJC 
continue_VVI to_TO0 improve_VVI the_AT0 efficacy_NN1 of_PRF Party_NN1 
building_NN1 ;_PUN Build_VVB the_AT0 Party_NN1 into_PRP a_AT0 vibrant_AJ0 
Marxist_AJ0 governing_AJ0 party_NN1 that_CJT is_VBZ always_AV0 at_PRP the_AT0 
forefront_NN1 of_PRF the_AT0 times_NN2 ,_PUN enjoys_VVZ the_AT0 
wholehearted_AJ0 support_NN1 of_PRF the_AT0 people_NN0 ,_PUN has_VHZ the_AT0 
courage_NN1 to_TO0 reform_VVI itself_PNX ,_PUN and_CJC is_VBZ able_AJ0 to_TO0 
withstand_VVI all_DT0 tests_NN2 ._PUN 
1_CRD ._PUN 
Putting_VVG the_AT0 Partys_NN2 political_AJ0 building_NN1 first_ORD Taking_VVG 
a_AT0 clear_AJ0 political_AJ0 stand_NN1 is_VBZ the_AT0 fundamental_AJ0 
requirement_NN1 our_DPS Party_NN1 must_VM0 meet_VVI as_PRP a_AT0 Marxist_AJ0 
party_NN1 ._PUN 
The_AT0 Partys_NN2 political_AJ0 building_NN1 is_VBZ of_PRF fundamental_AJ0 
importance_NN1 to_PRP the_AT0 Party_NN1 as_CJS it_PNP determines_VVZ the_AT0 
direction_NN1 and_CJC efficacy_NN1 of_PRF Party_NN1 building_NN1 ._PUN 
The_AT0 primary_AJ0 task_NN1 of_PRF political_AJ0 Party_NN1 building_NN1 
is_VBZ to_TO0 ensure_VVI that_CJT the_AT0 whole_AJ0 Party_NN1 obeys_VVZ 
the_AT0 Central_AJ0 Committee_NN1 and_CJC upholds_VVZ its_DPS authority_NN1 
and_CJC centralized_AJ0 ,_PUN unified_VVD leadership_NN1 ._PUN 
All_DT0 Party_NN1 members_NN2 must_VM0 closely_AV0 follow_VVI the_AT0 
Partys_NN2 political_AJ0 line_NN1 ,_PUN strictly_AV0 observe_VVB its_DPS 
political_AJ0 discipline_NN1 and_CJC rules_NN2 ,_PUN and_CJC closely_AV0 
align_VVB themselves_PNX with_PRP the_AT0 Central_AJ0 Committee_NN1 in_PRP 
terms_PRP of_PRP political_AJ0 stance_NN1 ,_PUN direction_NN1 ,_PUN 
principle_NN1 ,_PUN and_CJC path_NN1 ._PUN 
Every_AT0 member_NN1 of_PRF the_AT0 Party_NN1 must_VM0 hold_VVI the_AT0 
Party_NN1 Constitution_NN1 in_PRP great_AJ0 reverence_NN1 ,_PUN act_VVB in_PRP 
strict_AJ0 accordance_NN1 with_PRP the_AT0 code_NN1 of_PRF conduct_NN1 for_PRP 
intraparty_AJ0 political_AJ0 life_NN1 under_PRP new_AJ0 circumstances_NN2 
,_PUN and_CJC make_VVB intraparty_AJ0 activities_NN2 more_AV0 politically_AV0 
oriented_VVD ,_PUN up-to-date_AJ0 ,_PUN principled_VVD ,_PUN and_CJC 
effective.We_NN0 must_VM0 guard_VVI against_PRP the_AT0 rules_NN2 of_PRF 
business_NN1 dealings_NN2 eroding_AJ0 intraparty_AJ0 conduct_NN1 ,_PUN and_CJC 
foster_VVB a_AT0 healthy_AJ0 political_AJ0 atmosphere_NN1 of_PRF integrity_NN1 
within_PRP the_AT0 Party_NN1 ._PUN 
We_PNP must_VM0 improve_VVI and_CJC implement_VVI the_AT0 systems_NN2 of_PRF 
democratic_AJ0 centralism_NN1 ,_PUN and_CJC practice_NN1 both_AV0 
democracy-based_AJ0 centralism_NN1 and_CJC centralism-guided_AJ0 
democracy.This_NN0 means_NN0 we_PNP should_VM0 both_AV0 give_VVI full_AJ0 
play_NN1 to_PRP democracy_NN1 and_CJC practice_NN1 centralism_NN1 on_PRP 
this_DT0 basis_NN1 ._PUN 
We_PNP must_VM0 foster_VVI values_NN2 like_PRP loyalty_NN1 ,_PUN honesty_NN1 
,_PUN impartiality_NN1 ,_PUN adherence_NN1 to_PRP fact_NN1 ,_PUN and_CJC 
integrity_NN1 ;_PUN guard_VVB against_PRP and_CJC oppose_VVB self-centered_AJ0 
behavior_NN1 ,_PUN decentralism_NN1 ,_PUN behavior_NN1 in_PRP disregard_NN1 
of_PRF the_AT0 rules_NN2 ,_PUN a_AT0 silo_NN1 mentality_NN1 ,_PUN 
unprincipled_AJ0 nice-guyism_NN1 ,_PUN and_CJC sectarianism_NN1 ,_PUN 
factionalism_NN1 ,_PUN and_CJC patronage.We_NN0 must_VM0 resolutely_AV0 
oppose_VVI double-dealing_AJ0 and_CJC duplicity_NN1 ._PUN 
All_DT0 Party_NN1 members_NN2 ,_PUN especially_AV0 high-ranking_AJ0 
officials_NN2 ,_PUN must_VM0 strengthen_VVI their_DPS Party_NN1 
consciousness_NN1 ,_PUN political_AJ0 awareness_NN1 ,_PUN and_CJC 
political_AJ0 ability.We_NN0 must_VM0 regard_VVI it_PNP as_PRP our_DPS 
fundamental_AJ0 political_AJ0 responsibility_NN1 to_TO0 be_VBI loyal_AJ0 
to_PRP the_AT0 Party_NN1 ,_PUN share_VVB the_AT0 Partys_NN2 concerns_VVZ ,_PUN 
fulfill_VVB our_DPS obligations_NN2 to_PRP the_AT0 Party_NN1 ,_PUN and_CJC 
work_VVB for_PRP the_AT0 peoples_NN2 wellbeing_NN1 ,_PUN and_CJC forever_AV0 
preserve_VVB the_AT0 political_AJ0 character_NN1 of_PRF Communists_NN2 ._PUN 
2_CRD ._PUN 
Arming_VVG the_AT0 whole_AJ0 Party_NN1 with_PRP the_AT0 Thought_NN1 on_PRP 
Socialism_NN1 with_PRP Chinese_AJ0 Characteristics_NN2 for_PRP a_AT0 New_AJ0 
Era_NN1 Theory_NN1 is_VBZ fundamental_AJ0 to_PRP Party_NN1 building_NN1 ._PUN 
Our_DPS revolutionary_AJ0 ideals_NN2 soar_VVB beyond_PRP the_AT0 skies_NN2 
._PUN 
The_AT0 noble_AJ0 ideal_NN1 of_PRF Communism_NN1 and_CJC the_AT0 shared_AJ0 
ideal_NN1 of_PRF socialism_NN1 with_PRP Chinese_AJ0 characteristics_NN2 
are_VBB our_DPS source_NN1 of_PRF strength_NN1 and_CJC political_AJ0 soul_NN1 
as_CJS Chinese_AJ0 Communists_NN2 ;_PUN they_PNP also_AV0 form_VVB the_AT0 
theoretical_AJ0 foundation_NN1 of_PRF Party_NN1 solidarity_NN1 and_CJC 
unity_NN1 ._PUN 
Our_DPS top_AJ0 priority_NN1 in_PRP building_VVG the_AT0 Party_NN1 through_PRP 
theory_NN1 is_VBZ to_TO0 stay_VVI true_AJ0 to_PRP our_DPS ideals_NN2 and_CJC 
convictions.We_NN0 should_VM0 make_VVI all_DT0 Party_NN1 members_NN2 keep_VVB 
firmly_AV0 in_PRP mind_NN1 the_AT0 Partys_NN2 purpose_NN1 ,_PUN have_VHB 
unwavering_AJ0 convictions_NN2 as_CJS Communists_NN2 ,_PUN resolve_VVB the_AT0 
fundamental_AJ0 issue_NN1 of_PRF the_AT0 worldview_NN1 ,_PUN outlook_NN1 
on_PRP life_NN1 ,_PUN and_CJC values_NN2 we_PNP should_VM0 embrace_VVI ,_PUN 
and_CJC maintain_VVI deep_AJ0 belief_NN1 in_PRP and_CJC faithfully_AV0 
practice_NN1 Communism_NN1 and_CJC socialism_NN1 with_PRP Chinese_AJ0 
characteristics_NN2 ._PUN 
We_PNP will_VM0 foster_VVI a_AT0 Marxist_AJ0 style_NN1 of_PRF learning_NN1 
,_PUN and_CJC make_VVB it_PNP regular_AJ0 practice_NN1 and_CJC an_AT0 
institutionalized_AJ0 requirement_NN1 for_PRP all_DT0 Party_NN1 members_NN2 
to_TO0 gain_VVI a_AT0 good_AJ0 command_NN1 of_PRF the_AT0 Party_NN1 
Constitution_NN1 ,_PUN Party_NN1 regulations_NN2 ,_PUN and_CJC related_AJ0 
major_AJ0 policy_NN1 addresses_NN2 and_CJC to_TO0 meet_VVI Party_NN1 
standards.We_NN0 will_VM0 launch_VVI a_AT0 campaign_NN1 on_PRP the_AT0 
theme_NN1 of_PRF staying_VVG true_AJ0 to_PRP our_DPS founding_AJ0 mission_NN1 
to_TO0 enable_VVI all_DT0 Party_NN1 members_NN2 ,_PUN especially_AV0 
officials_NN2 at_PRP and_CJC above_PRP the_AT0 county_NN1 and_CJC director_NN1 
level_NN1 ,_PUN to_PRP arm_NN1 themselves_PNX with_PRP the_AT0 Partys_NN2 
new_AJ0 theories_NN2 and_CJC become_VVB more_AV0 purposeful_AJ0 in_PRP 
working_VVG tirelessly_AV0 to_TO0 accomplish_VVI the_AT0 Partys_NN2 
historic_AJ0 mission_NN1 in_PRP the_AT0 new_AJ0 era._NN0 3_CRD ._PUN 
Training_VVG a_AT0 contingent_NN1 of_PRF competent_AJ0 and_CJC 
professional_AJ0 officials_NN2 Party_NN1 officials_NN2 are_VBB a_AT0 
central_AJ0 pillar_NN1 of_PRF strength_NN1 for_PRP the_AT0 cause_NN1 of_PRF 
our_DPS Party_NN1 and_CJC country_NN1 ._PUN 
We_PNP must_VM0 adhere_VVI to_PRP the_AT0 principle_NN1 of_PRF the_AT0 
Party_NN1 supervising_NN1 officials_NN2 ;_PUN select_AJ0 officials_NN2 on_PRP 
the_AT0 basis_NN1 of_PRF both_AV0 integrity_NN1 and_CJC ability_NN1 ,_PUN 
with_PRP priority_NN1 given_VVN to_PRP integrity_NN1 ,_PUN and_CJC on_PRP 
the_AT0 basis_NN1 of_PRF merit_NN1 regardless_AV0 of_PRF background_NN1 ;_PUN 
and_CJC ensure_VVB that_CJT those_DT0 who_PNQ are_VBB dedicated_VVN ,_PUN 
impartial_AJ0 ,_PUN and_CJC upright_AV0 should_VM0 be_VBI appointed.We_NN0 
must_VM0 implement_VVI in_PRP earnest_AJ0 the_AT0 criteria_NN2 for_PRP 
evaluating_VVG good_AJ0 officials_NN2 ._PUN 
In_PRP selecting_VVG and_CJC appointing_VVG officials_NN2 ,_PUN we_PNP 
must_VM0 adopt_VVI the_AT0 right_AJ0 approach_NN1 ,_PUN with_PRP emphasis_NN1 
on_PRP political_AJ0 performance.We_NN0 will_VM0 promote_VVI and_CJC put_VVI 
in_PRP important_AJ0 positions_NN2 those_DT0 Party_NN1 officials_NN2 who_PNQ 
do_VDB well_AV0 according_PRP to_PRP the_AT0 following_AJ0 criteria_NN2 :_PUN 
they_PNP maintain_VVB political_AJ0 integrity_NN1 ,_PUN think_VVB in_PRP 
terms_PRP of_PRP the_AT0 big_AJ0 picture_NN1 ,_PUN follow_VVB the_AT0 
leadership_NN1 core_NN1 ,_PUN and_CJC keep_VVB in_PRP alignment_NN1 with_PRP 
the_AT0 central_AJ0 Party_NN1 leadership_NN1 ;_PUN they_PNP have_VHB full_AJ0 
confidence_NN1 in_PRP the_AT0 path_NN1 ,_PUN theory_NN1 ,_PUN system_NN1 ,_PUN 
and_CJC culture_NN1 of_PRF socialism_NN1 with_PRP Chinese_AJ0 
characteristics_NN2 ;_PUN they_PNP uphold_VVB the_AT0 authority_NN1 of_PRF 
the_AT0 Central_AJ0 Committee_NN1 and_CJC faithfully_AV0 follow_VVB the_AT0 
Partys_NN2 theories_NN2 ,_PUN lines_NN2 ,_PUN principles_NN2 ,_PUN and_CJC 
policies_NN2 ;_PUN and_CJC they_PNP are_VBB loyal_AJ0 to_PRP the_AT0 Party_NN1 
,_PUN have_VHB moral_AJ0 integrity_NN1 ,_PUN and_CJC demonstrate_VVB a_AT0 
keen_AJ0 sense_NN1 of_PRF responsibility.We_NN0 will_VM0 strengthen_VVI 
leadership_NN1 teams_NN2 at_PRP all_DT0 levels_NN2 by_PRP appointing_VVG 
competent_AJ0 officials_NN2 ._PUN 
We_PNP will_VM0 take_VVI seriously_AV0 the_AT0 development_NN1 of_PRF 
specialized_AJ0 expertise_NN1 and_CJC professionalism_NN1 ,_PUN and_CJC 
enhance_VVB Party_NN1 officials_NN2 ability_NN1 to_TO0 meet_VVI the_AT0 
requirements_NN2 of_PRF developing_AJ0 socialism_NN1 with_PRP Chinese_AJ0 
characteristics_NN2 in_PRP the_AT0 new_AJ0 era_NN1 ._PUN 
We_PNP will_VM0 work_VVI harder_AJC to_TO0 identify_VVI promising_AJ0 
young_AJ0 officials_NN2 and_CJC get_VVI them_PNP well_AV0 prepared_VVN for_PRP 
future_AJ0 jobs.We_NN0 will_VM0 focus_VVI on_PRP their_DPS practical_AJ0 
training_NN1 in_PRP local_AJ0 communities_NN2 ,_PUN in_PRP work_NN1 on_PRP 
the_AT0 frontline_NN1 ,_PUN and_CJC in_PRP areas_NN2 where_AVQ conditions_NN2 
are_VBB harsh_AJ0 ,_PUN and_CJC work_VVB to_TO0 produce_VVI a_AT0 constant_AJ0 
stream_NN1 of_PRF outstanding_AJ0 young_AJ0 officials_NN2 who_PNQ have_VHB 
passed_VVN the_AT0 test_NN1 of_PRF practice_NN1 ._PUN 
We_PNP will_VM0 ensure_VVI coordinated_AJ0 training_NN1 and_CJC selection_NN1 
of_PRF female_AJ0 officials_NN2 ,_PUN officials_NN2 from_PRP ethnic_AJ0 
minorities_NN2 ,_PUN and_CJC non-Party_AJ0 officials_NN2 ._PUN 
We_PNP will_VM0 ensure_VVI that_DT0 retired_AJ0 officials_NN2 are_VBB well_AV0 
taken_VVN care_NN1 of_PRF ._PUN 
We_PNP will_VM0 be_VBI both_AV0 strict_AJ0 and_CJC caring_NN1 ,_PUN and_CJC 
place_VVB equal_AJ0 emphasis_NN1 on_PRP providing_VVG incentives_NN2 and_CJC 
imposing_VVG constraints.We_NN0 will_VM0 improve_VVI the_AT0 performance_NN1 
assessment_NN1 and_CJC evaluation_NN1 system_NN1 for_PRP officials_NN2 ,_PUN 
institute_NN1 incentive_NN1 mechanisms_NN2 and_CJC mechanisms_NN2 to_TO0 
allow_VVI for_PRP and_CJC address_NN1 errors_NN2 ,_PUN and_CJC take_VVI a_AT0 
clear_AJ0 stand_NN1 in_PRP supporting_AJ0 officials_NN2 who_PNQ are_VBB 
willing_AJ0 to_TO0 assume_VVI responsibility_NN1 ,_PUN who_PNQ take_VVB a_AT0 
down-to-earth_AJ0 approach_NN1 in_PRP their_DPS work_NN1 ,_PUN and_CJC who_PNQ 
do_VDB not_XX0 seek_VVI personal_AJ0 gain_NN1 ._PUN 
Party_NN1 organizations_NN2 at_PRP every_AT0 level_NN1 should_VM0 care_VVI 
about_PRP officials_NN2 working_VVG at_PRP the_AT0 primary_AJ0 level_NN1 ,_PUN 
and_CJC help_VVB solve_VVI the_AT0 problems_NN2 and_CJC difficulties_NN2 
they_PNP encounter_VVB ._PUN 
People_NN0 with_PRP talent_NN1 are_VBB a_AT0 strategic_AJ0 resource_NN1 
for_PRP China_NP0 as_CJS it_PNP endeavors_VVZ to_TO0 achieve_VVI national_AJ0 
rejuvenation_NN1 and_CJC stay_VVI ahead_AV0 in_PRP international_AJ0 
competition_NN1 ._PUN 
We_PNP must_VM0 follow_VVI the_AT0 principle_NN1 of_PRF the_AT0 Party_NN1 
exercising_VVG leadership_NN1 over_PRP personnel_NN2 ,_PUN assemble_VVB 
the_AT0 best_AJS minds_NN2 across_PRP the_AT0 land_NN1 and_CJC draw_VVB 
fully_AV0 on_PRP their_DPS expertise_NN1 ,_PUN and_CJC step_VVB up_AVP 
efforts_NN2 to_TO0 make_VVI China_NP0 a_AT0 talent-strong_AJ0 country_NN1 
._PUN 
We_PNP will_VM0 pursue_VVI a_AT0 more_AV0 proactive_AJ0 ,_PUN open_VVB ,_PUN 
and_CJC effective_AJ0 policy_NN1 on_PRP training_VVG competent_AJ0 
professionals.We_NN0 should_VM0 value_NN1 people_NN0 with_PRP talent_NN1 ,_PUN 
be_VBI good_AJ0 at_PRP identifying_VVG talent_NN1 ,_PUN have_VHB the_AT0 
foresight_NN1 to_TO0 employ_VVI them_PNP ,_PUN be_VBI earnest_AJ0 to_TO0 
keep_VVI them_PNP ,_PUN and_CJC welcome_VVI them_PNP into_PRP our_DPS 
ranks.This_NN0 will_VM0 better_AV0 enable_VVI us_PNP to_TO0 attract_VVI 
bright_AJ0 people_NN0 from_PRP both_DT0 within_AV0 and_CJC outside_PRP the_AT0 
Party_NN1 and_CJC both_AV0 in_PRP China_NP0 and_CJC abroad_AV0 to_TO0 join_VVI 
us_PNP in_PRP pursuing_VVG the_AT0 great_AJ0 endeavor_NN1 of_PRF the_AT0 
Party_NN1 and_CJC the_AT0 people.We_NN0 will_VM0 encourage_VVI and_CJC 
guide_VVI people_NN0 with_PRP talent_NN1 to_TO0 work_VVI in_PRP remote_AJ0 
poor_AJ0 areas_NN2 ,_PUN border_NN1 areas_NN2 with_PRP mainly_AV0 ethnic_AJ0 
minority_NN1 populations_NN2 ,_PUN and_CJC old_AJ0 revolutionary_AJ0 base_NN1 
areas_NN2 ,_PUN as_AV0 well_AV0 as_CJS in_PRP communities_NN2 and_CJC on_PRP 
the_AT0 frontlines.We_NN0 will_VM0 work_VVI to_TO0 foster_VVI a_AT0 
positive_AJ0 environment_NN1 in_PRP which_DTQ everyone_PNI wants_VVZ ,_PUN 
strives_VVZ ,_PUN and_CJC is_VBZ able_AJ0 to_TO0 excel_VVI themselves_PNX 
,_PUN and_CJC can_VM0 do_VDI full_AJ0 justice_NN1 to_PRP their_DPS 
talents.With_NN0 this_DT0 ,_PUN we_PNP aim_VVB to_TO0 see_VVI that_CJT in_PRP 
every_AT0 field_NN1 the_AT0 creativity_NN1 of_PRF talent_NN1 is_VBZ given_VVN 
great_AJ0 expression_NN1 and_CJC their_DPS ingenuity_NN1 and_CJC expertise_NN1 
flow_NN1 freely_AV0 ._PUN 
4_CRD ._PUN 
Strengthening_VVG primary-level_AJ0 Party_NN1 organizations_NN2 
Primary-level_AJ0 Party_NN1 organizations_NN2 do_VDB the_AT0 groundwork_NN1 
to_TO0 ensure_VVI the_AT0 Partys_NN2 lines_NN2 ,_PUN principles_NN2 ,_PUN 
policies_NN2 ,_PUN decisions_NN2 ,_PUN and_CJC plans_NN2 are_VBB 
implemented_VVN ._PUN 
We_PNP will_VM0 work_VVI to_TO0 ensure_VVI that_DT0 primary-level_AJ0 
Party_NN1 organizations_NN2 in_PRP enterprises_NN2 ,_PUN villages_NN2 ,_PUN 
Party_NN1 and_CJC government_NN1 departments_NN2 ,_PUN schools_NN2 ,_PUN 
research_NN1 institutes_NN2 ,_PUN sub-districts_NN2 ,_PUN communities_NN2 
,_PUN and_CJC social_AJ0 organizations_NN2 play_VVB a_AT0 key_AJ0 role_NN1 
in_PRP communicating_VVG the_AT0 Partys_NN2 propositions_NN2 ,_PUN 
carrying_VVG out_AVP the_AT0 Partys_NN2 decisions_NN2 ,_PUN overseeing_VVG 
community-level_AJ0 social_AJ0 governance_NN1 ,_PUN uniting_VVG and_CJC 
mobilizing_VVG the_AT0 people_NN0 ,_PUN and_CJC promoting_VVG reform_NN1 
and_CJC development_NN1 ._PUN 
In_PRP doing_VDG so_AV0 ,_PUN we_PNP will_VM0 focus_VVI on_PRP improving_VVG 
the_AT0 organizational_AJ0 capability_NN1 of_PRF primary-level_AJ0 Party_NN1 
organizations_NN2 and_CJC give_VVB priority_NN1 to_PRP enhancing_VVG their_DPS 
political_AJ0 functions_NN2 ._PUN 
Party_NN1 branches_NN2 should_VM0 fulfill_VVI their_DPS responsibilities_NN2 
for_PRP directly_AV0 guiding_AJ0 ,_PUN managing_VVG ,_PUN and_CJC 
overseeing_VVG their_DPS members_NN2 and_CJC for_PRP organizing_VVG ,_PUN 
communicating_VVG with_PRP ,_PUN uniting_VVG ,_PUN and_CJC serving_VVG the_AT0 
people.They_NN0 should_VM0 encourage_VVI their_DPS members_NN2 to_TO0 play_VVI 
an_AT0 exemplary_AJ0 role_NN1 ._PUN 
We_PNP must_VM0 practice_NN1 the_AT0 system_NN1 of_PRF holding_VVG Party_NN1 
branch_NN1 general_NN1 meetings_NN2 ,_PUN meetings_NN2 of_PRF Party_NN1 
branch_NN1 committees_NN2 ,_PUN Party_NN1 group_NN1 meetings_NN2 ,_PUN and_CJC 
Party_NN1 lectures.We_NN0 will_VM0 develop_VVI new_AJ0 ways_NN2 for_PRP 
setting_VVG up_AVP primary-level_AJ0 Party_NN1 organizations_NN2 and_CJC 
for_PRP them_PNP to_TO0 carry_VVI out_AVP their_DPS activities_NN2 ,_PUN 
strengthen_VVB the_AT0 training_NN1 of_PRF their_DPS heads_NN2 ,_PUN and_CJC 
expand_VVB their_DPS reach.We_NN0 must_VM0 work_VVI harder_AJC to_TO0 
address_VVI the_AT0 problems_NN2 that_CJT some_DT0 primary-level_AJ0 Party_NN1 
organizations_NN2 are_VBB weak_AJ0 ,_PUN ineffective_AJ0 ,_PUN and_CJC 
marginalized_VVD ._PUN 
We_PNP will_VM0 expand_VVI intraparty_AJ0 democracy_NN1 at_PRP the_AT0 
primary_AJ0 level_NN1 ,_PUN make_VVB Party_NN1 affairs_NN2 more_AV0 
transparent_AJ0 ,_PUN and_CJC ensure_VVB channels_NN2 are_VBB open_AJ0 for_PRP 
Party_NN1 members_NN2 to_TO0 participate_VVI in_PRP Party_NN1 affairs_NN2 
,_PUN oversee_VVB Party_NN1 organizations_NN2 and_CJC officials_NN2 ,_PUN 
and_CJC submit_VVB opinions_NN2 and_CJC suggestions_NN2 to_PRP the_AT0 
Party_NN1 organization_NN1 at_PRP the_AT0 next_ORD level_NN1 up_AVP ._PUN 
We_PNP will_VM0 do_VDI more_AV0 to_TO0 recruit_VVI new_AJ0 Party_NN1 
members_NN2 from_PRP among_PRP industrial_AJ0 workers_NN2 ,_PUN young_AJ0 
people_NN0 working_VVG in_PRP agriculture_NN1 ,_PUN well-educated_AJ0 
groups_NN2 ,_PUN and_CJC people_NN0 working_VVG in_PRP non-public_AJ0 
economic_AJ0 entities_NN2 and_CJC social_AJ0 organizations_NN2 ._PUN 
We_PNP will_VM0 give_VVI more_DT0 incentives_NN2 ,_PUN solicitude_NN1 ,_PUN 
and_CJC assistance_NN1 to_PRP Party_NN1 members_NN2 ._PUN 
We_PNP will_VM0 make_VVI our_DPS guidance_NN1 and_CJC management_NN1 of_PRF 
Party_NN1 members_NN2 better_AV0 targeted_VVN and_CJC more_AV0 effective_AJ0 
,_PUN and_CJC handle_VVB Party_NN1 members_NN2 that_CJT do_VDB nt_XX0 meet_VVI 
the_AT0 mark_NN1 in_PRP a_AT0 prudent_AJ0 and_CJC orderly_AJ0 way_NN1 ._PUN 
5_CRD ._PUN 
Working_VVG ceaselessly_AV0 to_TO0 improve_VVI Party_NN1 conduct_NN1 and_CJC 
enforce_VVI Party_NN1 discipline_NN1 Our_DPS Party_NN1 comes_VVZ from_PRP 
the_AT0 people_NN0 ,_PUN has_VHZ its_DPS roots_NN2 among_PRP the_AT0 
people_NN0 ,_PUN and_CJC is_VBZ dedicated_VVN to_PRP serving_VVG the_AT0 
people.Once_NN0 the_AT0 Party_NN1 becomes_VVZ disengaged_VVN from_PRP the_AT0 
people_NN0 ,_PUN it_PNP will_VM0 lose_VVI its_DPS vitality_NN1 ._PUN 
In_PRP improving_AJ0 Party_NN1 conduct_NN1 ,_PUN we_PNP must_VM0 focus_VVI 
on_PRP maintaining_VVG the_AT0 Partys_NN2 close_VVB bond_NN1 with_PRP the_AT0 
people_NN0 ,_PUN keep_VVB them_PNP firmly_AV0 in_PRP mind_NN1 ,_PUN 
develop_VVB a_AT0 closer_AJC affinity_NN1 with_PRP them_PNP ,_PUN and_CJC 
keep_VVB working_VVG to_TO0 foster_VVI stronger_AJC public_AJ0 support_NN1 
for_PRP the_AT0 Partys_NN2 governance_NN1 ._PUN 
We_PNP must_VM0 earnestly_AV0 address_VVI all_DT0 issues_NN2 the_AT0 
people_NN0 are_VBB strongly_AV0 concerned_AJ0 about_PRP ,_PUN and_CJC 
resolutely_AV0 correct_VVB any_DT0 behavior_NN1 that_CJT undermines_VVZ 
the_AT0 peoples_NN2 interests_NN2 ._PUN 
Our_DPS Party_NN1 officials_NN2 should_VM0 lead_VVI by_PRP example_NN1 in_PRP 
consolidating_VVG and_CJC building_NN1 on_PRP the_AT0 advances_NN2 made_VVN 
in_PRP implementing_VVG the_AT0 central_AJ0 Party_NN1 leaderships_NN2 
eight-point_AJ0 decision_NN1 on_PRP improving_AJ0 Party_NN1 and_CJC 
government_NN1 conduct.We_NN0 should_VM0 continue_VVI to_TO0 address_VVI 
the_AT0 practice_NN1 of_PRF formalities_NN2 for_PRP formalities_NN2 sake_NN1 
,_PUN bureaucratism_NN1 ,_PUN hedonism_NN1 ,_PUN and_CJC extravagance_NN1 
,_PUN and_CJC oppose_VVB mindsets_NN2 and_CJC acts_NN2 of_PRF privilege_NN1 
seeking_VVG ._PUN 
We_PNP will_VM0 focus_VVI on_PRP strengthening_VVG the_AT0 enforcement_NN1 
of_PRF political_AJ0 and_CJC organizational_AJ0 discipline_NN1 ,_PUN and_CJC 
use_VVB this_DT0 to_TO0 prompt_VVI stricter_AJC observance_NN1 of_PRF 
discipline_NN1 on_PRP upholding_VVG integrity_NN1 ,_PUN on_PRP interacting_VVG 
with_PRP the_AT0 people_NN0 ,_PUN and_CJC regarding_VVG work_NN1 and_CJC 
life_NN1 ._PUN 
We_PNP will_VM0 continue_VVI to_TO0 carry_VVI out_AVP criticism_NN1 and_CJC 
self-criticism_NN1 in_PRP keeping_PRP with_PRP the_AT0 principle_NN1 of_PRF 
learning_VVG from_PRP mistakes_NN2 to_TO0 prevent_VVI recurrence_NN1 and_CJC 
treating_VVG the_AT0 illness_NN1 to_TO0 save_VVI the_AT0 patient.We_NN0 
will_VM0 conduct_VVI four_CRD forms_NN2 of_PRF oversight_NN1 over_PRP 
discipline_NN1 compliance_NN1 ,_PUN identify_VVB problems_NN2 early_AV0 
and_CJC correct_VVB them_PNP while_CJS they_PNP are_VBB nascent_AJ0 ._PUN 
Party_NN1 organizations_NN2 with_PRP the_AT0 power_NN1 to_TO0 supervise_VVI 
officials_NN2 will_VM0 be_VBI given_VVN corresponding_AJ0 power_NN1 to_TO0 
take_VVI disciplinary_AJ0 action_NN1 as_CJS called_VVN for_PRP ,_PUN and_CJC 
accountability_NN1 for_PRP overseeing_VVG discipline_NN1 compliance_NN1 
will_VM0 be_VBI tightened_VVN up_AVP on_PRP ._PUN 
We_PNP will_VM0 raise_VVI Party_NN1 members_NN2 awareness_NN1 of_PRF 
discipline_NN1 and_CJC strengthen_VVB discipline_NN1 enforcement_NN1 ,_PUN 
and_CJC demand_VVB that_DT0 Party_NN1 members_NN2 and_CJC officials_NN2 
hold_VVB discipline_NN1 in_PRP awe_NN1 and_CJC respect_NN1 ,_PUN do_VDB 
not_XX0 cross_VVI the_AT0 line_NN1 ,_PUN and_CJC become_VVI used_VVN to_PRP 
working_VVG and_CJC living_VVG under_PRP oversight_NN1 and_CJC constraints_NN2 
._PUN 
6_CRD ._PUN 
Securing_VVG a_AT0 sweeping_AJ0 victory_NN1 in_PRP the_AT0 fight_NN1 
against_PRP corruption_NN1 The_AT0 people_NN0 resent_VVB corruption_NN1 
most_DT0 ;_PUN and_CJC corruption_NN1 is_VBZ the_AT0 greatest_AJS threat_NN1 
our_DPS Party_NN1 faces_NN2 ._PUN 
We_PNP must_VM0 have_VHI the_AT0 resolve_NN1 and_CJC tenacity_NN1 to_TO0 
persevere_VVI in_PRP the_AT0 never-ending_AJ0 fight_NN1 against_PRP 
corruption.Only_NN0 by_PRP intensifying_VVG efforts_NN2 to_TO0 address_VVI 
both_DT0 the_AT0 symptoms_NN2 and_CJC root_NN1 causes_NN2 of_PRF 
corruption_NN1 by_PRP making_VVG sure_AJ0 that_CJT officials_NN2 are_VBB 
honest_AJ0 ,_PUN government_NN1 is_VBZ clean_AJ0 ,_PUN and_CJC political_AJ0 
affairs_NN2 are_VBB handled_VVN with_PRP integrity_NN1 can_VM0 we_PNP 
avoid_VVI historys_NN2 cycle_NN1 of_PRF rise_NN1 and_CJC fall_NN1 and_CJC 
ensure_VVB the_AT0 long-term_AJ0 stability_NN1 of_PRF the_AT0 Party_NN1 
and_CJC the_AT0 country_NN1 ._PUN 
Currently_AV0 ,_PUN the_AT0 fight_NN1 against_PRP corruption_NN1 remains_VVZ 
grave_AJ0 and_CJC complex_AJ0 ;_PUN we_PNP must_VM0 remain_VVI as_AV0 firm_AJ0 
as_CJS a_AT0 rock_NN1 in_PRP our_DPS resolve_NN1 to_TO0 build_VVI on_PRP 
the_AT0 overwhelming_AJ0 momentum_NN1 and_CJC secure_VVI a_AT0 sweeping_AJ0 
victory_NN1 ._PUN 
We_PNP will_VM0 continue_VVI to_TO0 see_VVI that_CJT there_EX0 are_VBB no_AT0 
no-go_AJ0 zones_NN2 ,_PUN no_AT0 ground_NN1 is_VBZ left_AJ0 unturned_AJ0 ,_PUN 
and_CJC no_AT0 tolerance_NN1 is_VBZ shown_VVN for_PRP corruption.We_NN0 
will_VM0 impose_VVI tight_AJ0 constraints_NN2 ,_PUN maintain_VVB a_AT0 
tough_AJ0 stance_NN1 and_CJC a_AT0 long-term_AJ0 deterrence_NN1 ,_PUN 
punish_VVB both_AV0 those_DT0 who_PNQ take_VVB bribes_NN2 and_CJC those_DT0 
who_PNQ offer_VVB them_PNP ,_PUN and_CJC prevent_VVB interest_NN1 groups_NN2 
from_PRP arising_VVG within_PRP the_AT0 Party_NN1 ._PUN 
We_PNP will_VM0 institute_VVI a_AT0 system_NN1 of_PRF disciplinary_AJ0 
inspection_NN1 for_PRP city_NN1 and_CJC county_NN1 level_NN1 Party_NN1 
committees_NN2 in_PRP an_AT0 intensified_AJ0 effort_NN1 to_TO0 address_VVI 
corruption_NN1 that_CJT occurs_VVZ on_PRP the_AT0 peoples_NN2 doorsteps_NN2 
._PUN 
Wherever_AVQ offenders_NN2 may_VM0 flee_VVI ,_PUN they_PNP will_VM0 be_VBI 
brought_VVN back_AVP and_CJC brought_VVN to_PRP justice_NN1 ._PUN 
We_PNP will_VM0 work_VVI for_PRP the_AT0 adoption_NN1 of_PRF national_AJ0 
anti-corruption_AJ0 legislation_NN1 and_CJC create_VVB a_AT0 corruption_NN1 
reporting_NN1 platform_NN1 that_CJT covers_VVZ both_AV0 disciplinary_AJ0 
inspection_NN1 commissions_NN2 and_CJC supervision_NN1 agencies_NN2 ._PUN 
We_PNP will_VM0 strengthen_VVI deterrence_NN1 so_AV0 officials_NN2 do_VDB 
nt_XX0 dare_VVI to_PRP ,_PUN strengthen_VVB the_AT0 cage_NN1 of_PRF 
institutions_NN2 so_AV0 theyre_NN1 unable_AJ0 to_TO0 ,_PUN and_CJC 
strengthen_VVB their_DPS vigilance_NN1 so_CJS they_PNP have_VHB no_AT0 
desire_NN1 to_TO0 commit_VVI acts_NN2 of_PRF corruption.Our_NN0 political_AJ0 
environment_NN1 will_VM0 ,_PUN through_PRP tireless_AJ0 efforts_NN2 ,_PUN 
like_PRP seas_NN2 fallen_VVN calm_AJ0 and_CJC rivers_NN2 running_VVG clear_AJ0 
,_PUN be_VBI clean_AJ0 and_CJC free_AJ0 of_PRF corruption_NN1 ._PUN 
7_CRD ._PUN 
Improving_AJ0 Party_NN1 and_CJC state_VVB oversight_NN1 systems_NN2 To_TO0 
improve_VVI the_AT0 Partys_NN2 ability_NN1 to_TO0 purify_VVI itself_PNX ,_PUN 
it_PNP is_VBZ essential_AJ0 that_CJT we_PNP strengthen_VVB Party_NN1 
self-supervision_NN1 and_CJC subject_VVB ourselves_PNX to_PRP public_AJ0 
oversight_NN1 ._PUN 
We_PNP must_VM0 strengthen_VVI checks_NN2 on_PRP and_CJC oversight_VVI 
over_AVP the_AT0 exercise_NN1 of_PRF power_NN1 ,_PUN and_CJC ensure_VVB 
that_DT0 power_NN1 is_VBZ exercised_VVN under_PRP public_AJ0 oversight_NN1 
,_PUN in_PRP broad_AJ0 daylight_NN1 ,_PUN and_CJC in_PRP an_AT0 
institutional_AJ0 cage_NN1 ._PUN 
We_PNP will_VM0 strengthen_VVI top-down_AJ0 organizational_AJ0 oversight_NN1 
,_PUN improve_VVB bottom-up_AJ0 democratic_AJ0 oversight_NN1 ,_PUN 
practice_NN1 peer_NN1 oversight_NN1 ,_PUN and_CJC tighten_VVB regular_AJ0 
supervision_NN1 over_PRP Party_NN1 members_NN2 in_PRP positions_NN2 of_PRF 
leadership_NN1 ._PUN 
We_PNP will_VM0 intensify_VVI political_AJ0 inspection_NN1 to_TO0 identify_VVI 
problems_NN2 and_CJC ensure_VVI that_DT0 deterrence_NN1 works_NN0 ;_PUN we_PNP 
will_VM0 establish_VVI an_AT0 oversight_NN1 network_NN1 that_CJT 
facilitates_VVZ coordination_NN1 in_PRP disciplinary_AJ0 inspections_NN2 
conducted_VVN at_PRP different_AJ0 levels_NN2 ._PUN 
We_PNP will_VM0 deepen_VVI reform_NN1 of_PRF the_AT0 national_AJ0 
supervision_NN1 system_NN1 ,_PUN conduct_VVB trials_NN2 throughout_PRP the_AT0 
country_NN1 ,_PUN and_CJC establish_VVB supervisory_AJ0 commissions_NN2 at_PRP 
the_AT0 national_AJ0 ,_PUN provincial_AJ0 ,_PUN prefectural_NN1 ,_PUN and_CJC 
county_NN1 levels_NN2 ,_PUN which_DTQ work_VVB together_AV0 with_PRP the_AT0 
Partys_NN2 disciplinary_AJ0 inspection_NN1 commissions_NN2 as_CJS one_CRD 
office_NN1 while_CJS keeping_VVG their_DPS own_DT0 identity.This_NN0 will_VM0 
ensure_VVI that_DT0 supervision_NN1 covers_VVZ everyone_PNI working_VVG in_PRP 
the_AT0 public_AJ0 sector_NN1 who_PNQ exercises_VVZ public_AJ0 power_NN1 ._PUN 
A_AT0 national_AJ0 supervision_NN1 law_NN1 will_VM0 be_VBI 
formulated.Supervisory_NN0 commissions_NN2 will_VM0 be_VBI given_VVN 
responsibilities_NN2 ,_PUN powers_NN2 ,_PUN and_CJC means_NN0 of_PRF 
investigation_NN1 in_PRP accordance_PRP with_PRP law.The_NN0 practice_NN1 
of_PRF shuanggui_NN2 will_VM0 be_VBI replaced_VVN by_PRP detention_NN1 ._PUN 
We_PNP will_VM0 reform_VVI the_AT0 auditing_NN1 management_NN1 system_NN1 
and_CJC improve_VVI the_AT0 statistics_NN0 system_NN1 ._PUN 
We_PNP will_VM0 establish_VVI an_AT0 authoritative_AJ0 ,_PUN efficient_AJ0 
oversight_NN1 system_NN1 with_PRP complete_AJ0 coverage_NN1 under_PRP the_AT0 
Partys_NN2 unified_VVD command_NN1 ;_PUN and_CJC integrate_VVB intraparty_AJ0 
oversight_NN1 with_PRP oversight_NN1 by_PRP state_NN1 organs_NN2 ,_PUN 
democratic_AJ0 oversight_NN1 ,_PUN judicial_AJ0 oversight_NN1 ,_PUN public_AJ0 
oversight_NN1 ,_PUN and_CJC oversight_VVB through_PRP public_AJ0 
opinion.All_NN0 this_DT0 will_VM0 create_VVI a_AT0 powerful_AJ0 synergy_NN1 
for_PRP conducting_VVG oversight._NN0 8_CRD ._PUN 
Strengthening_VVG every_AT0 dimension_NN1 of_PRF our_DPS ability_NN1 for_PRP 
governance_NN1 To_TO0 lead_VVI a_AT0 large_AJ0 socialist_AJ0 country_NN1 
of_PRF more_DT0 than_CJS 1.3_CRD billion_CRD people_NN0 ,_PUN our_DPS 
Party_NN1 must_VM0 be_VBI both_AV0 politically_AV0 strong_AJ0 and_CJC 
highly_AV0 competent_AJ0 ._PUN 
We_PNP should_VM0 be_VBI good_AJ0 at_PRP learning.We_NN0 will_VM0 foster_VVI 
a_AT0 strong_AJ0 atmosphere_NN1 of_PRF learning_NN1 and_CJC practicing_VVG 
in_PRP the_AT0 Party_NN1 ,_PUN and_CJC build_VVB our_DPS Party_NN1 into_PRP 
a_AT0 Marxist_AJ0 learning_NN1 party.We_NN0 will_VM0 nurture_VVI a_AT0 
love_NN1 of_PRF learning_VVG in_PRP our_DPS people_NN0 ._PUN 
We_PNP should_VM0 be_VBI good_AJ0 at_PRP exercising_VVG political_AJ0 
leadership.We_NN0 should_VM0 adopt_VVI a_AT0 strategic_AJ0 perspective_NN1 
,_PUN and_CJC develop_VVI creative_AJ0 thinking_NN1 and_CJC a_AT0 
dialectical_AJ0 approach_NN1 to_PRP thinking_VVG ;_PUN we_PNP should_VM0 
think_VVI in_PRP terms_PRP of_PRP the_AT0 rule_NN1 of_PRF law_NN1 ,_PUN 
and_CJC think_VVB about_PRP worst-case_AJ0 scenarios.We_NN0 should_VM0 
formulate_VVI sound_NN1 Party_NN1 lines_NN2 ,_PUN principles_NN2 ,_PUN and_CJC 
policies_NN2 and_CJC resolutely_AV0 implement_VVB them_PNP ,_PUN ensuring_VVG 
that_CJT the_AT0 Party_NN1 exercises_VVZ overall_AJ0 leadership_NN1 and_CJC 
coordinates_NN2 work_VVB in_PRP all_DT0 areas_NN2 ._PUN 
We_PNP should_VM0 be_VBI good_AJ0 reformers_NN2 and_CJC pioneers.We_NN0 
should_VM0 be_VBI enterprising_AJ0 ,_PUN work_VVB creatively_AV0 in_PRP 
light_PRP of_PRP actual_AJ0 conditions_NN2 ,_PUN and_CJC adeptly_AV0 apply_VVB 
information_NN1 technology_NN1 ,_PUN including_PRP the_AT0 internet_NN1 ,_PUN 
in_PRP our_DPS work_NN1 ._PUN 
We_PNP should_VM0 be_VBI good_AJ0 at_PRP promoting_VVG sound_NN1 
development.We_NN0 should_VM0 effectively_AV0 put_VVI into_PRP practice_NN1 
the_AT0 new_AJ0 development_NN1 philosophy_NN1 ,_PUN and_CJC continue_VVB 
to_TO0 break_VVI new_AJ0 ground_NN1 in_PRP development_NN1 ._PUN 
We_PNP should_VM0 be_VBI good_AJ0 at_PRP exercising_VVG law-based_AJ0 
governance.We_NN0 will_VM0 act_VVI more_AV0 quickly_AV0 to_TO0 put_VVI in_PRP 
place_NN1 a_AT0 system_NN1 of_PRF Party_NN1 rules_NN2 and_CJC regulations_NN2 
that_CJT covers_VVZ all_DT0 aspects_NN2 of_PRF Party_NN1 leadership_NN1 
and_CJC Party_NN1 building_NN1 ,_PUN and_CJC strengthen_VVB and_CJC 
improve_VVB Party_NN1 leadership_NN1 over_PRP bodies_NN2 of_PRF state_NN1 
power_NN1 ._PUN 
We_PNP should_VM0 be_VBI good_AJ0 at_PRP engaging_VVG with_PRP the_AT0 
people.We_NN0 will_VM0 develop_VVI new_AJ0 systems_NN2 ,_PUN mechanisms_NN2 
,_PUN ways_NN2 ,_PUN and_CJC means_NN0 for_PRP this_DT0 work.We_NN0 will_VM0 
urge_VVI trade_NN1 unions_NN2 ,_PUN Chinese_AJ0 Communist_AJ0 Youth_NN1 
League_NN1 organizations_NN2 ,_PUN womens_VVZ federations_NN2 ,_PUN and_CJC 
other_AJ0 peoples_NN2 organizations_NN2 to_TO0 strengthen_VVI their_DPS 
political_AJ0 consciousness_NN1 ,_PUN become_VVB more_AV0 advanced_VVN ,_PUN 
and_CJC better_AV0 represent_VVI the_AT0 people_NN0 ;_PUN to_TO0 play_VVI 
their_DPS role_NN1 as_CJS bridges_NN2 linking_VVG the_AT0 Party_NN1 with_PRP 
the_AT0 people_NN0 ;_PUN and_CJC to_TO0 organize_VVI and_CJC motivate_VVI 
the_AT0 people_NN0 to_TO0 follow_VVI the_AT0 Party_NN1 ._PUN 
We_PNP should_VM0 be_VBI good_AJ0 at_PRP implementing_VVG policy.We_NN0 
should_VM0 be_VBI open_AJ0 and_CJC frank_AJ0 ,_PUN take_VVB effective_AJ0 
measures_NN2 to_TO0 address_VVI real_AJ0 issues_NN2 ,_PUN and_CJC seek_VVI 
good_AJ0 outcomes.We_NN0 should_VM0 be_VBI ready_AJ0 both_AV0 to_TO0 act_VVI 
resolutely_AV0 and_CJC swiftly_AV0 and_CJC to_TO0 make_VVI sustained_AJ0 
efforts_NN2 to_TO0 tackle_VVI tough_AJ0 issues_NN2 head-on.We_NN0 should_VM0 
have_VHI the_AT0 perseverance_NN1 to_TO0 hammer_VVI away_AV0 until_CJS a_AT0 
task_NN1 is_VBZ done_VDN ,_PUN and_CJC make_VVB concrete_NN1 ,_PUN 
meticulous_AJ0 ,_PUN and_CJC effective_AJ0 efforts_NN2 in_PRP all_DT0 our_DPS 
work_NN1 ._PUN 
We_PNP should_VM0 be_VBI good_AJ0 at_PRP managing_VVG risks.We_NN0 will_VM0 
improve_VVI risk_NN1 prevention_NN1 and_CJC control_NN1 mechanisms_NN2 in_PRP 
all_DT0 areas_NN2 ,_PUN skillfully_AV0 handle_VVB various_AJ0 complex_AJ0 
issues_NN2 ,_PUN overcome_VVB all_DT0 difficulties_NN2 and_CJC obstacles_NN2 
that_CJT we_PNP meet_VVB on_PRP our_DPS way_NN1 ,_PUN and_CJC keep_VVB a_AT0 
firm_AJ0 hold_NN1 on_PRP the_AT0 initiative_NN1 in_PRP our_DPS work_NN1 ._PUN 
Comrades_NN2 ,_PUN A_ZZ0 great_AJ0 cause_NN1 calls_VVZ for_PRP leadership_NN1 
of_PRF a_AT0 strong_AJ0 party_NN1 ._PUN 
As_CJS long_CJS as_CJS our_DPS Party_NN1 keeps_VVZ itself_PNX competent_AJ0 
and_CJC strong_AJ0 ,_PUN always_AV0 remains_VVZ true_AJ0 to_PRP the_AT0 
peoples_NN2 aspiration_NN1 and_CJC works_VVZ in_PRP concert_NN1 with_PRP 
the_AT0 people_NN0 ,_PUN we_PNP can_VM0 and_CJC will_VM0 navigate_VVI the_AT0 
great_AJ0 ship_NN1 bearing_VVG the_AT0 great_AJ0 dream_NN1 of_PRF the_AT0 
Chinese_AJ0 people_NN0 to_TO0 conquer_VVI the_AT0 waves_NN2 and_CJC reach_VVI 
our_DPS destination_NN1 ._PUN 
Comrades_NN2 ,_PUN The_AT0 Chinese_AJ0 nation_NN1 is_VBZ a_AT0 great_AJ0 
nation_NN1 ;_PUN it_PNP has_VHZ been_VBN through_PRP hardships_NN2 and_CJC 
adversity_NN1 but_CJC remains_VVZ indomitable.The_NN0 Chinese_AJ0 people_NN0 
are_VBB a_AT0 great_AJ0 people_NN0 ;_PUN they_PNP are_VBB industrious_AJ0 
and_CJC brave_AJ0 ;_PUN and_CJC they_PNP never_AV0 pause_VVB in_PRP the_AT0 
pursuit_NN1 of_PRF progress.The_NN0 Communist_AJ0 Party_NN1 of_PRF China_NP0 
is_VBZ a_AT0 great_AJ0 party_NN1 ;_PUN it_PNP has_VHZ the_AT0 courage_NN1 
to_TO0 fight_VVI and_CJC the_AT0 mettle_NN1 to_TO0 win_VVI ._PUN 
The_AT0 wheels_NN2 of_PRF history_NN1 roll_VVB on_AVP ;_PUN the_AT0 tides_NN2 
of_PRF the_AT0 times_NN2 are_VBB vast_AJ0 and_CJC mighty_AJ0 ._PUN 
History_NN1 looks_VVZ kindly_AV0 on_PRP those_DT0 with_PRP resolve_NN1 ,_PUN 
with_PRP drive_NN1 and_CJC ambition_NN1 ,_PUN and_CJC with_PRP plenty_PNI 
of_PRF guts_NN2 ;_PUN it_PNP wont_AJ0 wait_NN1 for_PRP the_AT0 hesitant_AJ0 
,_PUN the_AT0 apathetic_AJ0 ,_PUN or_CJC those_DT0 shy_AJ0 of_PRF a_AT0 
challenge_NN1 ._PUN 
All_DT0 of_PRF us_PNP in_PRP the_AT0 Party_NN1 must_VM0 work_VVI hard_AJ0 
and_CJC live_VVI simply_AV0 ,_PUN guard_VVB against_PRP arrogance_NN1 and_CJC 
impetuosity_NN1 ;_PUN and_CJC lose_VVB no_AT0 time_NN1 in_PRP progressing_VVG 
along_PRP the_AT0 long_AJ0 march_NN1 of_PRF the_AT0 new_AJ0 era_NN1 ._PUN 
We_PNP must_VM0 conscientiously_AV0 safeguard_VVI the_AT0 solidarity_NN1 
and_CJC unity_NN1 of_PRF the_AT0 Party_NN1 ,_PUN maintain_VVB the_AT0 
Partys_NN2 deep_AV0 bond_VVB with_PRP the_AT0 people_NN0 ,_PUN and_CJC 
strengthen_VVB the_AT0 great_AJ0 unity_NN1 of_PRF the_AT0 Chinese_AJ0 
people_NN0 of_PRF all_DT0 ethnic_AJ0 groups_NN2 and_CJC the_AT0 great_AJ0 
unity_NN1 of_PRF all_DT0 the_AT0 sons_NN2 and_CJC daughters_NN2 of_PRF the_AT0 
Chinese_AJ0 nation_NN1 at_PRP home_NN1 and_CJC abroad.We_NN0 must_VM0 
unite_VVI all_DT0 the_AT0 forces_NN2 that_CJT can_VM0 be_VBI united_VVN 
and_CJC work_VVB as_CJS one_PNI to_TO0 progress_VVI toward_PRP the_AT0 
brilliant_AJ0 future_NN1 of_PRF national_AJ0 rejuvenation_NN1 ._PUN 
A_AT0 nation_NN1 will_VM0 prosper_VVI only_AV0 when_CJS its_DPS young_AJ0 
people_NN0 thrive_VVB ;_PUN a_AT0 country_NN1 will_VM0 be_VBI full_AJ0 of_PRF 
hope_NN1 and_CJC have_VHB a_AT0 great_AJ0 tomorrow_AV0 only_AV0 when_CJS 
its_DPS younger_AJC generations_NN2 have_VHB ideals_NN2 ,_PUN ability_NN1 
,_PUN and_CJC a_AT0 strong_AJ0 sense_NN1 of_PRF responsibility_NN1 ._PUN 
The_AT0 Chinese_AJ0 Dream_NN1 is_VBZ a_AT0 dream_NN1 about_PRP history_NN1 
,_PUN the_AT0 present_NN1 ,_PUN and_CJC the_AT0 future.It_NN0 is_VBZ a_AT0 
dream_NN1 of_PRF our_DPS generation_NN1 ,_PUN but_CJC even_AV0 more_AV0 so_AV0 
,_PUN a_AT0 dream_NN1 of_PRF the_AT0 younger_AJC generations_NN2 ._PUN 
The_AT0 Chinese_AJ0 Dream_NN1 of_PRF national_AJ0 rejuvenation_NN1 will_VM0 
be_VBI realized_VVN ultimately_AV0 through_PRP the_AT0 endeavors_NN2 of_PRF 
young_AJ0 people_NN0 ,_PUN generation_NN1 by_PRP generation_NN1 ._PUN 
All_DT0 of_PRF us_PNP in_PRP the_AT0 Party_NN1 should_VM0 care_VVI about_PRP 
young_AJ0 people_NN0 and_CJC set_VVI the_AT0 stage_NN1 for_PRP them_PNP to_TO0 
excel_VVI ._PUN 
To_PRP all_DT0 our_DPS young_AJ0 people_NN0 ,_PUN you_PNP should_VM0 have_VHI 
firm_AJ0 ideals_NN2 and_CJC convictions_NN2 ,_PUN aim_VVB high_AJ0 ,_PUN 
and_CJC have_VHB your_DPS feet_NN2 firmly_AV0 on_PRP the_AT0 ground.You_NN0 
should_VM0 ride_VVI the_AT0 waves_NN2 of_PRF your_DPS day_NN1 ;_PUN and_CJC 
in_PRP the_AT0 course_NN1 of_PRF realizing_VVG the_AT0 Chinese_AJ0 Dream_NN1 
,_PUN fulfill_VVB your_DPS youthful_AJ0 dreams_NN2 ,_PUN and_CJC write_VVB 
a_AT0 vivid_AJ0 chapter_NN1 in_PRP your_DPS tireless_AJ0 endeavors_NN2 to_TO0 
serve_VVI the_AT0 interests_NN2 of_PRF the_AT0 people_NN0 ._PUN 
A_AT0 just_AJ0 cause_NN1 should_VM0 be_VBI pursued_VVN for_PRP the_AT0 
common_AJ0 good_AJ0 ._PUN 
Rooted_VVN in_PRP a_AT0 land_NN1 of_PRF more_DT0 than_CJS 9.6_CRD million_CRD 
square_AJ0 kilometers_NN2 ,_PUN nourished_VVN by_PRP a_AT0 nations_NN2 
culture_NN1 of_PRF more_DT0 than_CJS 5,000_CRD years_NN2 ,_PUN and_CJC 
backed_VVN by_PRP the_AT0 invincible_AJ0 force_NN1 of_PRF more_DT0 than_CJS 
1.3_CRD billion_CRD people_NN0 ,_PUN we_PNP have_VHB an_AT0 infinitely_AV0 
vast_AJ0 stage_NN1 of_PRF our_DPS era_NN1 ,_PUN a_AT0 historical_AJ0 
heritage_NN1 of_PRF unmatched_AJ0 depth_NN1 ,_PUN and_CJC incomparable_AJ0 
resolve_NN1 that_CJT enable_VVB us_PNP to_TO0 forge_VVI ahead_AV0 on_PRP 
the_AT0 road_NN1 of_PRF socialism_NN1 with_PRP Chinese_AJ0 characteristics_NN2 
._PUN 
We_PNP ,_PUN the_AT0 entire_AJ0 Party_NN1 and_CJC the_AT0 Chinese_AJ0 
people_NN0 of_PRF all_DT0 ethnic_AJ0 groups_NN2 ,_PUN should_VM0 rally_VVI 
closely_AV0 around_PRP the_AT0 Party_NN1 Central_AJ0 Committee_NN1 ,_PUN 
and_CJC hold_VVB high_AV0 the_AT0 banner_NN1 of_PRF socialism_NN1 with_PRP 
Chinese_AJ0 characteristics.We_NN0 should_VM0 keep_VVI on_AVP working_VVG 
with_PRP great_AJ0 determination_NN1 to_TO0 accomplish_VVI the_AT0 three_CRD 
historic_AJ0 tasks_NN2 of_PRF advancing_AJ0 modernization_NN1 ,_PUN 
realizing_VVG Chinas_NN2 reunification_NN1 ,_PUN and_CJC preserving_AJ0 
world_NN1 peace_NN1 and_CJC promoting_VVG common_AJ0 development_NN1 ;_PUN 
we_PNP should_VM0 secure_VVI a_AT0 decisive_AJ0 victory_NN1 in_PRP 
finishing_VVG the_AT0 building_NN1 of_PRF a_AT0 moderately_AV0 prosperous_AJ0 
society_NN1 in_PRP all_DT0 respects_NN2 ,_PUN strive_VVB for_PRP the_AT0 
great_AJ0 success_NN1 of_PRF socialism_NN1 with_PRP Chinese_AJ0 
characteristics_NN2 for_PRP a_AT0 new_AJ0 era_NN1 ,_PUN realize_VVB the_AT0 
Chinese_AJ0 Dream_NN1 of_PRF national_AJ0 rejuvenation_NN1 ,_PUN and_CJC 
see_VVB that_CJT our_DPS people_NN0 realize_VVB their_DPS aspirations_NN2 
for_PRP a_AT0 better_AJC life_NN1 ._PUN 
