# Supplementary material for: Unraveling image construction by modality: Corpus-based diachronic insights into the reports to the Party Congress of China
Source: PLoS One. 2025 Mar 5;20(3):e0316017. doi: 10.1371/journal.pone.0316017 (PMC11882057; doi:10.1371/journal.pone.0316017)
Supplement: S1 File — (ZIP) [file pone.0316017.s001.zip › S1_Fig.zip/Corpus/Annotations/The RNCs Annotations/20.EN_2022.txt]

Hold_VVB High_AV0 the_AT0 Great_AJ0 Banner_NN1 of_PRF Socialism_NN1 with_PRP 
Chinese_AJ0 Characteristics_NN2 and_CJC Strive_VVB in_PRP Unity_NN1 to_TO0 
Build_VVB a_AT0 Modern_AJ0 Socialist_AJ0 Country_NN1 in_PRP All_DT0 
Respects_NN2 Report_NN1 to_PRP the_AT0 20th_ORD National_AJ0 Congress_NN1 
of_PRF the_AT0 Communist_AJ0 Party_NN1 of_PRF China_NP0 16-Oct-22_CRD Xi_NN1 
Jinping_VVG Comrades_NN2 ,_PUN On_PRP behalf_PRP of_PRP the_AT0 19th_ORD 
Central_AJ0 Committee_NN1 of_PRF the_AT0 Communist_AJ0 Party_NN1 of_PRF 
China_NP0 (_PUL CPC_NP0 )_PUR ,_PUN I_PNP will_VM0 now_AV0 deliver_VVI a_AT0 
report_NN1 to_PRP the_AT0 20th_ORD National_AJ0 Congress_NN1 ._PUN 
The_AT0 20th_ORD National_AJ0 Congress_NN1 of_PRF the_AT0 Communist_AJ0 
Party_NN1 of_PRF China_NP0 is_VBZ a_AT0 meeting_NN1 of_PRF great_AJ0 
importance_NN1 ._PUN 
It_PNP takes_VVZ place_NN1 at_PRP a_AT0 critical_AJ0 time_NN1 as_PRP the_AT0 
entire_AJ0 Party_NN1 and_CJC the_AT0 Chinese_AJ0 people_NN0 of_PRF all_DT0 
ethnic_AJ0 groups_NN2 embark_VVB on_PRP a_AT0 new_AJ0 journey_NN1 to_TO0 
build_VVI China_NP0 into_PRP a_AT0 modern_AJ0 socialist_AJ0 country_NN1 in_PRP 
all_DT0 respects_NN2 and_CJC advance_VVB toward_PRP the_AT0 Second_ORD 
Centenary_NN1 Goal_NN1 ._PUN 
The_AT0 theme_NN1 of_PRF this_DT0 Congress_NN1 is_VBZ holding_VVG high_AV0 
the_AT0 great_AJ0 banner_NN1 of_PRF socialism_NN1 with_PRP Chinese_AJ0 
characteristics_NN2 ,_PUN fully_AV0 implementing_VVG the_AT0 Thought_NN1 
on_PRP Socialism_NN1 with_PRP Chinese_AJ0 Characteristics_NN2 for_PRP a_AT0 
New_AJ0 Era_NN1 ,_PUN carrying_VVG forward_AV0 the_AT0 great_AJ0 founding_AJ0 
spirit_NN1 of_PRF the_AT0 Party_NN1 ,_PUN staying_VVG confident_AJ0 and_CJC 
building_NN1 strength_NN1 ,_PUN upholding_VVG fundamental_AJ0 principles_NN2 
and_CJC breaking_VVG new_AJ0 ground_NN1 ,_PUN forging_VVG ahead_AV0 with_PRP 
enterprise_NN1 and_CJC fortitude_NN1 ,_PUN and_CJC striving_VVG in_PRP 
unity_NN1 to_TO0 build_VVI a_AT0 modern_AJ0 socialist_AJ0 country_NN1 in_PRP 
all_DT0 respects_NN2 and_CJC advance_VVB the_AT0 great_AJ0 rejuvenation_NN1 
of_PRF the_AT0 Chinese_AJ0 nation_NN1 on_PRP all_DT0 fronts_NN2 ._PUN 
Since_CJS its_DPS founding_VVG a_AT0 century_NN1 ago_AV0 ,_PUN the_AT0 
Communist_AJ0 Party_NN1 of_PRF China_NP0 has_VHZ taken_VVN a_AT0 
remarkable_AJ0 journey_NN1 ._PUN 
Our_DPS Party_NN1 has_VHZ dedicated_VVN itself_PNX to_PRP achieving_VVG 
lasting_AJ0 greatness_NN1 for_PRP the_AT0 Chinese_AJ0 nation_NN1 and_CJC 
committed_VVD itself_PNX to_PRP the_AT0 noble_AJ0 cause_NN1 of_PRF peace_NN1 
and_CJC development_NN1 for_PRP humanity_NN1 ._PUN 
Our_DPS responsibility_NN1 is_VBZ unmatched_AJ0 in_PRP importance_NN1 ,_PUN 
and_CJC our_DPS mission_NN1 is_VBZ glorious_AJ0 beyond_AV0 compare_VVB ._PUN 
It_PNP is_VBZ imperative_AJ0 that_CJT all_DT0 of_PRF us_PNP in_PRP the_AT0 
Party_NN1 never_AV0 forget_VVB our_DPS original_AJ0 aspiration_NN1 and_CJC 
founding_VVG mission_NN1 ,_PUN that_CJT we_PNP always_AV0 stay_VVB modest_AJ0 
,_PUN prudent_AJ0 ,_PUN and_CJC hard-working_AJ0 ,_PUN and_CJC that_CJT we_PNP 
have_VHB the_AT0 courage_NN1 and_CJC ability_NN1 to_TO0 carry_VVI on_AVP 
our_DPS fight_NN1 ._PUN 
We_PNP must_VM0 remain_VVI confident_AJ0 in_PRP our_DPS history_NN1 ,_PUN 
exhibit_VVB greater_AJC historical_AJ0 initiative_NN1 ,_PUN and_CJC write_VVB 
an_AT0 even_AV0 more_AV0 magnificent_AJ0 chapter_NN1 for_PRP socialism_NN1 
with_PRP Chinese_AJ0 characteristics_NN2 in_PRP the_AT0 new_AJ0 era_NN1 ._PUN 
I._NP0 The_AT0 Work_NN1 of_PRF the_AT0 Past_AJ0 Five_CRD Years_NN2 and_CJC 
the_AT0 Great_AJ0 Changes_NN2 in_PRP the_AT0 First_ORD Decade_NN1 of_PRF 
the_AT0 New_AJ0 Era_NN1 The_AT0 five_CRD years_NN2 since_CJS the_AT0 19th_ORD 
National_AJ0 Congress_NN1 have_VHB been_VBN truly_AV0 momentous_AJ0 and_CJC 
extraordinary_AJ0 ._PUN 
The_AT0 Party_NN1 Central_AJ0 Committee_NN1 has_VHZ pursued_VVN a_AT0 
strategy_NN1 of_PRF national_AJ0 rejuvenation_NN1 amid_PRP global_AJ0 
changes_NN2 of_PRF a_AT0 magnitude_NN1 not_XX0 seen_VVN in_PRP a_AT0 
century_NN1 ._PUN 
It_PNP has_VHZ convened_VVN seven_CRD plenary_AJ0 sessions_NN2 ,_PUN at_PRP 
which_DTQ it_PNP adopted_VVD decisions_NN2 and_CJC resolutions_NN2 on_PRP 
major_AJ0 issues_NN2 such_PRP as_PRP revising_AJ0 Chinas_NP0 Constitution_NN1 
,_PUN deepening_AJ0 reform_NN1 of_PRF Party_NN1 and_CJC state_VVB 
institutions_NN2 ,_PUN upholding_VVG and_CJC improving_VVG the_AT0 system_NN1 
of_PRF socialism_NN1 with_PRP Chinese_AJ0 characteristics_NN2 and_CJC 
modernizing_AJ0 Chinas_NP0 system_NN1 and_CJC capacity_NN1 for_PRP 
governance_NN1 ,_PUN formulating_VVG the_AT0 14th_ORD Five-Year_AJ0 Plan_NN1 
for_PRP Economic_AJ0 and_CJC Social_AJ0 Development_NN1 and_CJC the_AT0 
Long-Range_AJ0 Objectives_NN2 through_PRP the_AT0 Year_NN1 2035_CRD ,_PUN 
and_CJC conducting_VVG a_AT0 thorough_AJ0 review_NN1 of_PRF the_AT0 Partys_NN2 
major_AJ0 achievements_NN2 and_CJC historical_AJ0 experience_NN1 over_PRP 
the_AT0 past_AJ0 century_NN1 ._PUN 
At_PRP these_DT0 sessions_NN2 ,_PUN major_AJ0 strategic_AJ0 plans_NN2 were_VBD 
also_AV0 made_VVN for_PRP advancing_VVG the_AT0 cause_NN1 of_PRF the_AT0 
Party_NN1 and_CJC the_AT0 country_NN1 ._PUN 
The_AT0 Central_AJ0 Committee_NN1 has_VHZ brought_VVN together_AV0 the_AT0 
entire_AJ0 Party_NN1 ,_PUN the_AT0 military_AJ0 ,_PUN and_CJC the_AT0 
Chinese_AJ0 people_NN0 and_CJC led_VVD them_PNP in_AVP effectively_AV0 
responding_VVG to_PRP grave_NN1 ,_PUN intricate_AJ0 international_AJ0 
developments_NN2 and_CJC a_AT0 series_NN0 of_PRF immense_AJ0 risks_NN2 and_CJC 
challenges_NN2 ._PUN 
With_PRP great_AJ0 effort_NN1 and_CJC determination_NN1 ,_PUN we_PNP have_VHB 
steadily_AV0 advanced_VVN socialism_NN1 with_PRP Chinese_AJ0 
characteristics_NN2 in_PRP the_AT0 new_AJ0 era_NN1 ._PUN 
Over_PRP the_AT0 past_AJ0 five_CRD years_NN2 ,_PUN we_PNP have_VHB 
continued_VVN to_TO0 strengthen_VVI the_AT0 overall_AJ0 leadership_NN1 of_PRF 
the_AT0 Party_NN1 and_CJC the_AT0 centralized_AJ0 ,_PUN unified_VVD 
leadership_NN1 of_PRF the_AT0 Central_AJ0 Committee_NN1 ._PUN 
We_PNP have_VHB devoted_VVN great_AJ0 energy_NN1 to_PRP finishing_AJ0 
building_NN1 a_AT0 moderately_AV0 prosperous_AJ0 society_NN1 in_PRP all_DT0 
respects_NN2 ._PUN 
We_PNP have_VHB fully_AV0 and_CJC faithfully_AV0 applied_VVD the_AT0 new_AJ0 
development_NN1 philosophy_NN1 on_PRP all_DT0 fronts_NN2 ,_PUN focused_VVN 
on_PRP promoting_VVG high-quality_AJ0 development_NN1 ,_PUN and_CJC worked_VVD 
to_TO0 create_VVI a_AT0 new_AJ0 pattern_NN1 of_PRF development_NN1 ._PUN 
We_PNP have_VHB pursued_VVN reform_NN1 at_PRP a_AT0 swift_AJ0 and_CJC 
steady_AJ0 pace_NN1 ,_PUN made_VVD solid_AJ0 progress_NN1 in_PRP 
developing_VVG whole-process_AJ0 peoples_NN2 democracy_NN1 ,_PUN and_CJC 
advanced_AJ0 law-based_AJ0 governance_NN1 across_PRP all_DT0 fields_NN2 of_PRF 
endeavor_NN1 ._PUN 
We_PNP have_VHB actively_AV0 developed_VVN advanced_AJ0 socialist_AJ0 
culture_NN1 ._PUN 
We_PNP have_VHB ensured_VVN and_CJC improved_AJ0 public_AJ0 wellbeing_NN1 
as_PRP a_AT0 matter_NN1 of_PRF priority_NN1 and_CJC pooled_VVD resources_NN2 
to_TO0 wage_VVI a_AT0 critical_AJ0 battle_NN1 against_PRP poverty_NN1 ._PUN 
We_PNP have_VHB made_VVN a_AT0 big_AJ0 push_NN1 to_TO0 enhance_VVI 
ecological_AJ0 conservation_NN1 ._PUN 
We_PNP have_VHB worked_VVN with_PRP firm_AJ0 resolve_NN1 to_TO0 safeguard_VVI 
national_AJ0 security_NN1 ,_PUN fended_VVD off_AVP and_CJC defused_AJ0 
major_AJ0 risks_NN2 ,_PUN and_CJC ensured_VVD social_AJ0 stability_NN1 ._PUN 
We_PNP have_VHB devoted_VVN great_AJ0 energy_NN1 to_PRP modernizing_VVG 
our_DPS national_AJ0 defense_NN1 and_CJC the_AT0 armed_AJ0 forces_NN2 ._PUN 
We_PNP have_VHB conducted_VVN major-country_AJ0 diplomacy_NN1 with_PRP 
Chinese_AJ0 characteristics_NN2 on_PRP all_DT0 fronts_NN2 ._PUN 
And_CJC we_PNP have_VHB made_VVN sweeping_AJ0 efforts_NN2 to_TO0 advance_VVI 
the_AT0 great_AJ0 new_AJ0 project_NN1 of_PRF Party_NN1 building_NN1 ._PUN 
We_PNP celebrated_VVD the_AT0 centenary_NN1 of_PRF the_AT0 Communist_AJ0 
Party_NN1 of_PRF China_NP0 and_CJC the_AT0 70th_ORD anniversary_NN1 of_PRF 
the_AT0 founding_NN1 of_PRF the_AT0 Peoples_NN2 Republic_NN1 of_PRF China_NP0 
._PUN 
We_PNP adopted_VVD the_AT0 third_ORD resolution_NN1 concerning_PRP the_AT0 
Partys_NN2 history_NN1 ,_PUN organized_VVD Party-wide_AJ0 activities_NN2 
to_TO0 study_VVI Party_NN1 history_NN1 ,_PUN and_CJC inaugurated_VVD the_AT0 
Museum_NN1 of_PRF the_AT0 Communist_AJ0 Party_NN1 of_PRF China_NP0 ._PUN 
We_PNP called_VVD upon_PRP all_DT0 Party_NN1 members_NN2 to_TO0 study_VVI 
and_CJC apply_VVI the_AT0 great_AJ0 founding_AJ0 spirit_NN1 of_PRF the_AT0 
Party_NN1 ,_PUN and_CJC we_PNP encouraged_VVD them_PNP to_TO0 create_VVI a_AT0 
brighter_AJC future_NN1 by_PRP staying_VVG true_AJ0 to_PRP the_AT0 Partys_NN2 
founding_VVG mission_NN1 with_PRP greater_AJC resolve_NN1 and_CJC purpose_NN1 
on_PRP the_AT0 new_AJ0 journey_NN1 ahead_AV0 ._PUN 
In_PRP responding_VVG to_PRP the_AT0 sudden_AJ0 outbreak_NN1 of_PRF 
Covid-19_CRD ,_PUN we_PNP put_VVB the_AT0 people_NN0 and_CJC their_DPS 
lives_NN2 above_PRP all_DT0 else_AV0 ,_PUN worked_VVD to_TO0 prevent_VVI 
both_AV0 imported_AJ0 cases_NN2 and_CJC domestic_AJ0 resurgences_NN2 ,_PUN 
and_CJC tenaciously_AV0 pursued_VVN a_AT0 dynamic_AJ0 zero-Covid_AJ0 
policy_NN1 ._PUN 
In_PRP launching_VVG an_AT0 all-out_AJ0 peoples_NN2 war_NN1 to_TO0 stop_VVI 
the_AT0 spread_NN1 of_PRF the_AT0 virus_NN1 ,_PUN we_PNP have_VHB 
protected_VVN the_AT0 peoples_NN2 health_NN1 and_CJC safety_NN1 to_PRP the_AT0 
greatest_AJS extent_NN1 possible_AJ0 and_CJC made_VVD tremendously_AV0 
encouraging_AJ0 achievements_NN2 in_PRP both_DT0 epidemic_AJ0 response_NN1 
and_CJC economic_AJ0 and_CJC social_AJ0 development_NN1 ._PUN 
In_PRP the_AT0 face_NN1 of_PRF turbulent_AJ0 developments_NN2 in_PRP Hong_NP0 
Kong_NP0 ,_PUN the_AT0 central_AJ0 government_NN1 exercised_VVN its_DPS 
overall_AJ0 jurisdiction_NN1 over_PRP the_AT0 special_AJ0 administrative_AJ0 
region_NN1 as_CJS prescribed_VVN by_PRP Chinas_NP0 Constitution_NN1 and_CJC 
the_AT0 Basic_AJ0 Law_NN1 of_PRF the_AT0 Hong_NP0 Kong_NP0 Special_AJ0 
Administrative_AJ0 Region_NN1 ._PUN 
The_AT0 Law_NN1 on_PRP Safeguarding_VVG National_AJ0 Security_NN1 in_PRP 
the_AT0 Hong_NP0 Kong_NP0 Special_AJ0 Administrative_AJ0 Region_NN1 was_VBD 
formulated_VVN and_CJC put_VVN into_PRP effect_NN1 ,_PUN ensuring_VVG that_CJT 
Hong_NP0 Kong_NP0 is_VBZ administered_VVN by_PRP patriots_NN2 ._PUN 
Thanks_PRP to_PRP these_DT0 moves_NN2 ,_PUN order_NN1 has_VHZ been_VBN 
restored_VVN in_PRP Hong_NP0 Kong_NP0 ,_PUN marking_VVG a_AT0 major_AJ0 
turn_NN1 for_PRP the_AT0 better_AJC in_PRP the_AT0 region_NN1 ._PUN 
Further_AJC headway_NN1 has_VHZ been_VBN made_VVN in_PRP developing_VVG 
the_AT0 Guangdong-Hong_NP0 Kong-Macao_NP0 Greater_NP0 Bay_NN1 Area_NN1 and_CJC 
supporting_VVG Hong_NP0 Kong_NP0 and_CJC Macao_NP0 in_PRP growing_VVG 
their_DPS economies_NN2 ,_PUN improving_AJ0 living_NN1 standards_NN2 ,_PUN 
and_CJC maintaining_VVG stability_NN1 ._PUN 
In_PRP response_PRP to_PRP separatist_AJ0 activities_NN2 aimed_VVN at_PRP 
Taiwan_NP0 independence_NN1 and_CJC gross_AJ0 provocations_NN2 of_PRF 
external_AJ0 interference_NN1 in_PRP Taiwan_NP0 affairs_NN2 ,_PUN we_PNP 
have_VHB resolutely_AV0 fought_VVN against_PRP separatism_NN1 and_CJC 
countered_AJ0 interference_NN1 ,_PUN demonstrating_VVG our_DPS resolve_NN1 
and_CJC ability_NN1 to_TO0 safeguard_VVI Chinas_NP0 sovereignty_NN1 and_CJC 
territorial_AJ0 integrity_NN1 and_CJC to_TO0 oppose_VVI Taiwan_NP0 
independence_NN1 ._PUN 
We_PNP have_VHB strengthened_VVN our_DPS strategic_AJ0 initiative_NN1 for_PRP 
Chinas_NN2 complete_VVB reunification_NN1 and_CJC consolidated_AJ0 
commitment_NN1 to_PRP the_AT0 one-China_AJ0 principle_NN1 within_PRP the_AT0 
international_AJ0 community_NN1 ._PUN 
Confronted_VVN with_PRP drastic_AJ0 changes_NN2 in_PRP the_AT0 
international_AJ0 landscape_NN1 ,_PUN especially_AV0 external_AJ0 attempts_NN2 
to_TO0 blackmail_VVI ,_PUN contain_VVB ,_PUN blockade_VVB ,_PUN and_CJC 
exert_VVB maximum_AJ0 pressure_NN1 on_PRP China_NP0 ,_PUN we_PNP have_VHB 
put_VVN our_DPS national_AJ0 interests_NN2 first_ORD ,_PUN focused_VVN on_PRP 
internal_AJ0 political_AJ0 concerns_NN2 ,_PUN and_CJC maintained_VVD firm_AJ0 
strategic_AJ0 resolve_NN1 ._PUN 
We_PNP have_VHB shown_VVN a_AT0 fighting_NN1 spirit_NN1 and_CJC a_AT0 firm_AJ0 
determination_NN1 to_TO0 never_AV0 yield_VVI to_PRP coercive_AJ0 power_NN1 
._PUN 
Throughout_PRP these_DT0 endeavors_NN2 ,_PUN we_PNP have_VHB safeguarded_VVN 
Chinas_NN2 dignity_NN1 and_CJC core_NN1 interests_NN2 and_CJC kept_VVD 
ourselves_PNX well-positioned_AJ0 for_PRP pursuing_VVG development_NN1 and_CJC 
ensuring_VVG security_NN1 ._PUN 
Over_PRP the_AT0 past_AJ0 five_CRD years_NN2 ,_PUN our_DPS Party_NN1 has_VHZ 
rallied_VVN the_AT0 people_NN0 and_CJC led_VVN them_PNP in_PRP solving_VVG 
a_AT0 great_AJ0 number_NN1 of_PRF problems_NN2 that_CJT had_VHD long_AV0 
gone_VVN unsolved_AJ0 ,_PUN securing_VVG many_DT0 accomplishments_NN2 that_CJT 
hold_VVB major_AJ0 future_AJ0 significance_NN1 ,_PUN and_CJC achieving_VVG 
impressive_AJ0 advances_NN2 in_PRP the_AT0 cause_NN1 of_PRF the_AT0 Party_NN1 
and_CJC the_AT0 country_NN1 ._PUN 
Comrades_NN2 ,_PUN Ten_CRD years_NN2 have_VHB passed_VVN since_CJS the_AT0 
Partys_NN2 18th_ORD National_AJ0 Congress_NN1 ._PUN 
The_AT0 past_AJ0 decade_NN1 marked_VVN three_CRD major_AJ0 events_NN2 of_PRF 
great_AJ0 immediate_AJ0 importance_NN1 and_CJC profound_AJ0 historical_AJ0 
significance_NN1 for_PRP the_AT0 cause_NN1 of_PRF the_AT0 Party_NN1 and_CJC 
the_AT0 people_NN0 :_PUN We_PNP embraced_VVD the_AT0 centenary_NN1 of_PRF 
the_AT0 Communist_AJ0 Party_NN1 of_PRF China_NP0 ;_PUN we_PNP ushered_VVD 
in_AVP a_AT0 new_AJ0 era_NN1 of_PRF socialism_NN1 with_PRP Chinese_AJ0 
characteristics_NN2 ;_PUN and_CJC we_PNP eradicated_VVD absolute_AJ0 
poverty_NN1 and_CJC finished_VVD building_VVG a_AT0 moderately_AV0 
prosperous_AJ0 society_NN1 in_PRP all_DT0 respects_NN2 ,_PUN thus_AV0 
completing_VVG the_AT0 First_ORD Centenary_NN1 Goal_NN1 ._PUN 
These_DT0 were_VBD historic_AJ0 featsfeats_NN2 accomplished_VVN by_PRP the_AT0 
Communist_AJ0 Party_NN1 of_PRF China_NP0 and_CJC the_AT0 Chinese_AJ0 
people_NN0 striving_VVG in_PRP unity_NN1 ,_PUN feats_NN2 that_CJT will_VM0 
be_VBI forever_AV0 recorded_VVN in_PRP the_AT0 Chinese_AJ0 nations_NN2 
history_NN1 ,_PUN and_CJC feats_NN2 that_CJT will_VM0 profoundly_AV0 
influence_VVI the_AT0 world_NN1 ._PUN 
A_AT0 decade_NN1 ago_AV0 this_DT0 was_VBD the_AT0 situation_NN1 we_PNP 
faced_VVD :_PUN Great_AJ0 achievements_NN2 had_VHD been_VBN secured_VVN in_PRP 
reform_NN1 ,_PUN opening_VVG up_AVP ,_PUN and_CJC socialist_AJ0 
modernization_NN1 ,_PUN and_CJC notable_AJ0 advances_NN2 had_VHD been_VBN 
made_VVN in_PRP the_AT0 great_AJ0 new_AJ0 project_NN1 of_PRF Party_NN1 
building_NN1 ._PUN 
All_DT0 this_DT0 had_VHD created_VVN solid_AJ0 foundations_NN2 ,_PUN 
favorable_AJ0 conditions_NN2 ,_PUN and_CJC key_AJ0 underpinnings_NN2 for_PRP 
our_DPS continued_AJ0 progress_NN1 ._PUN 
At_PRP the_AT0 same_DT0 time_NN1 ,_PUN however_AV0 ,_PUN a_AT0 number_NN1 
of_PRF prominent_AJ0 issues_NN2 and_CJC problemssome_AJ0 of_PRF which_DTQ 
had_VHD been_VBN building_VVG for_PRP years_NN2 and_CJC others_NN2 which_DTQ 
were_VBD just_AV0 emergingdemanded_VVN urgent_AJ0 action_NN1 ._PUN 
Inside_PRP the_AT0 Party_NN1 ,_PUN there_EX0 were_VBD many_DT0 issues_NN2 
with_PRP respect_PRP to_PRP upholding_VVG the_AT0 Partys_NN2 leadership_NN1 
,_PUN including_PRP a_AT0 lack_NN1 of_PRF clear_AJ0 understanding_NN1 and_CJC 
effective_AJ0 action_NN1 as_PRP well_PRP as_PRP a_AT0 slide_NN1 toward_PRP 
weak_AJ0 ,_PUN hollow_NN1 ,_PUN and_CJC watered-down_AJ0 Party_NN1 
leadership_NN1 in_PRP practice_NN1 ._PUN 
Some_DT0 Party_NN1 members_NN2 and_CJC officials_NN2 were_VBD wavering_VVG 
in_PRP their_DPS political_AJ0 conviction_NN1 ._PUN 
Despite_PRP repeated_AJ0 warnings_NN2 ,_PUN pointless_AJ0 formalities_NN2 
,_PUN bureaucratism_NN1 ,_PUN hedonism_NN1 ,_PUN and_CJC extravagance_NN1 
persisted_VVN in_PRP some_DT0 localities_NN2 and_CJC departments_NN2 ._PUN 
Privilege-seeking_AJ0 mindsets_NN2 and_CJC practices_NN2 posed_VVD a_AT0 
serious_AJ0 problem_NN1 ,_PUN and_CJC some_DT0 deeply_AV0 shocking_AJ0 
cases_NN2 of_PRF corruption_NN1 had_VHD been_VBN uncovered.Chinas_NN0 
economy_NN1 was_VBD beset_VVN by_PRP acute_AJ0 structural_AJ0 and_CJC 
institutional_AJ0 problems_NN2 ._PUN 
Development_NN1 was_VBD imbalanced_VVN ,_PUN uncoordinated_AJ0 ,_PUN and_CJC 
unsustainable_AJ0 ,_PUN and_CJC the_AT0 traditional_AJ0 development_NN1 
model_NN1 could_VM0 no_AV0 longer_AV0 keep_VVI us_PNP moving_VVG forward_AV0 
._PUN 
Some_DT0 deep-seated_AJ0 problems_NN2 in_PRP institutions_NN2 and_CJC 
barriers_NN2 built_VVN by_PRP vested_AJ0 interests_NN2 were_VBD becoming_VVG 
more_AV0 and_CJC more_DT0 apparent.Some_NN0 people_NN0 lacked_VVD 
confidence_NN1 in_PRP the_AT0 socialist_AJ0 political_AJ0 system_NN1 with_PRP 
Chinese_AJ0 characteristics_NN2 ,_PUN and_CJC ,_PUN all_AV0 too_AV0 often_AV0 
,_PUN we_PNP saw_VVD laws_NN2 being_VBG ignored_VVN or_CJC not_XX0 being_VBG 
strictly_AV0 enforced.Misguided_NN0 patterns_NN2 of_PRF thinking_VVG such_PRP 
as_PRP money_NN1 worship_NN1 ,_PUN hedonism_NN1 ,_PUN egocentricity_NN1 ,_PUN 
and_CJC historical_AJ0 nihilism_NN1 were_VBD common_AJ0 ,_PUN and_CJC 
online_AJ0 discourse_NN1 was_VBD rife_AJ0 with_PRP disorder_NN1 ._PUN 
All_DT0 this_DT0 had_VHD a_AT0 grave_AJ0 impact_NN1 on_PRP peoples_NN2 
thinking_VVG and_CJC the_AT0 public_NN1 opinion_NN1 environment_NN1 ._PUN 
Our_DPS work_NN1 to_TO0 ensure_VVI the_AT0 peoples_NN2 wellbeing_NN1 was_VBD 
fraught_AJ0 with_PRP weak_AJ0 links.Tightening_NN0 resource_NN1 and_CJC 
environmental_AJ0 constraints_NN2 and_CJC environmental_AJ0 pollution_NN1 
were_VBD pronounced.The_NN0 systems_NN2 for_PRP safeguarding_VVG national_AJ0 
security_NN1 were_VBD inadequate_AJ0 ,_PUN and_CJC our_DPS capacity_NN1 
for_PRP responding_VVG to_PRP various_AJ0 major_AJ0 risks_NN2 was_VBD 
insufficient.Many_NN0 shortcomings_NN2 were_VBD affecting_VVG the_AT0 
modernization_NN1 of_PRF national_AJ0 defense_NN1 and_CJC the_AT0 military_AJ0 
._PUN 
The_AT0 institutions_NN2 and_CJC mechanisms_NN2 for_PRP implementing_VVG 
the_AT0 policy_NN1 of_PRF One_CRD Country_NN1 ,_PUN Two_CRD Systems_NN2 in_PRP 
Hong_NP0 Kong_NP0 and_CJC Macao_NP0 were_VBD not_XX0 well-developed_AJ0 ,_PUN 
and_CJC China_NP0 faced_VVD grave_AJ0 challenges_NN2 to_PRP its_DPS 
national_AJ0 security_NN1 ._PUN 
These_DT0 were_VBD just_AV0 some_DT0 of_PRF the_AT0 problems_NN2 we_PNP 
faced_VVD ._PUN 
Back_AVP then_AV0 ,_PUN many_DT0 people_NN0 ,_PUN both_DT0 in_AVP and_CJC 
outside_PRP of_PRP our_DPS Party_NN1 ,_PUN were_VBD worried_VVN about_PRP 
the_AT0 future_NN1 of_PRF the_AT0 Party_NN1 and_CJC the_AT0 country_NN1 ._PUN 
In_PRP the_AT0 face_NN1 of_PRF these_DT0 acute_AJ0 problems_NN2 and_CJC 
challenges_NN2 ,_PUN which_DTQ undermined_VVD the_AT0 Partys_NN2 long-term_AJ0 
governance_NN1 ,_PUN the_AT0 security_NN1 and_CJC stability_NN1 of_PRF the_AT0 
country_NN1 ,_PUN and_CJC the_AT0 wellbeing_NN1 of_PRF the_AT0 people_NN0 
,_PUN the_AT0 Party_NN1 Central_AJ0 Committee_NN1 fully_AV0 assessed_VVN 
the_AT0 situation_NN1 ,_PUN made_VVD resolute_AJ0 decisions_NN2 ,_PUN and_CJC 
took_VVD firm_AJ0 steps_NN2 ._PUN 
Under_PRP its_DPS leadership_NN1 ,_PUN the_AT0 entire_AJ0 Party_NN1 ,_PUN 
the_AT0 military_AJ0 ,_PUN and_CJC the_AT0 Chinese_AJ0 people_NN0 were_VBD 
brought_VVN together_AV0 ._PUN 
We_PNP rolled_VVD up_AVP our_DPS sleeves_NN2 and_CJC got_VVD down_AVP to_PRP 
work_NN1 ,_PUN forging_VVG ahead_AV0 with_PRP resolve_NN1 to_TO0 carry_VVI 
out_AVP a_AT0 great_AJ0 struggle_NN1 with_PRP many_DT0 new_AJ0 features_NN2 
of_PRF our_DPS times_NN2 ._PUN 
Over_PRP the_AT0 past_AJ0 decade_NN1 ,_PUN we_PNP have_VHB stayed_VVN 
committed_VVN to_PRP Marxism-Leninism_NP0 ,_PUN Mao_NP0 Zedong_NP0 Thought_VVD 
,_PUN Deng_NP0 Xiaoping_NP0 Theory_NN1 ,_PUN the_AT0 Theory_NN1 of_PRF 
Three_CRD Represents_VVZ ,_PUN and_CJC the_AT0 Scientific_AJ0 Outlook_NN1 
on_PRP Development_NN1 ,_PUN and_CJC we_PNP have_VHB fully_AV0 implemented_VVN 
the_AT0 Thought_NN1 on_PRP Socialism_NN1 with_PRP Chinese_AJ0 
Characteristics_NN2 for_PRP a_AT0 New_AJ0 Era_NN1 as_PRP well_PRP as_PRP 
the_AT0 Partys_NN2 basic_AJ0 line_NN1 and_CJC basic_AJ0 policy_NN1 ._PUN 
We_PNP have_VHB adopted_VVN a_AT0 number_NN1 of_PRF strategic_AJ0 measures_NN2 
,_PUN developed_VVD a_AT0 range_NN1 of_PRF transformative_AJ0 practices_NN2 
,_PUN and_CJC made_VVD a_AT0 series_NN0 of_PRF breakthroughs_NN2 and_CJC 
landmark_NN1 advances_NN2 ._PUN 
We_PNP have_VHB withstood_VVN risks_NN2 ,_PUN challenges_NN2 ,_PUN and_CJC 
trials_NN2 in_PRP the_AT0 political_AJ0 ,_PUN economic_AJ0 ,_PUN 
ideological_AJ0 ,_PUN and_CJC natural_AJ0 domains_NN2 ,_PUN secured_VVD 
historic_AJ0 achievements_NN2 and_CJC seen_VVN historic_AJ0 changes_NN2 in_PRP 
the_AT0 cause_NN1 of_PRF the_AT0 Party_NN1 and_CJC the_AT0 country_NN1 ,_PUN 
and_CJC taken_VVN China_NP0 on_PRP a_AT0 new_AJ0 journey_NN1 toward_PRP 
building_VVG a_AT0 modern_AJ0 socialist_AJ0 country_NN1 in_PRP all_DT0 
respects_NN2 ._PUN 
We_PNP have_VHB established_VVN the_AT0 Thought_NN1 on_PRP Socialism_NN1 
with_PRP Chinese_AJ0 Characteristics_NN2 for_PRP a_AT0 New_AJ0 Era_NN1 ._PUN 
In_PRP doing_VDG so_AV0 ,_PUN we_PNP have_VHB laid_VVN out_AVP the_AT0 
basic_AJ0 policy_NN1 for_PRP upholding_VVG and_CJC developing_AJ0 
socialism_NN1 with_PRP Chinese_AJ0 characteristics_NN2 ,_PUN put_VVB 
forward_AV0 a_AT0 series_NN0 of_PRF new_AJ0 ideas_NN2 ,_PUN new_AJ0 
thinking_NN1 ,_PUN and_CJC new_AJ0 strategies_NN2 on_PRP national_AJ0 
governance_NN1 ,_PUN and_CJC achieved_VVN a_AT0 new_AJ0 breakthrough_NN1 
in_PRP adapting_VVG Marxism_NN1 to_PRP the_AT0 Chinese_AJ0 context_NN1 and_CJC 
the_AT0 needs_NN2 of_PRF our_DPS times_NN2 ._PUN 
We_PNP have_VHB endeavored_VVN to_TO0 use_VVI this_DT0 new_AJ0 theory_NN1 
to_PRP arm_NN1 ourselves_PNX intellectually_AV0 ,_PUN guide_VVB our_DPS 
practice_NN1 ,_PUN and_CJC advance_VVB our_DPS work_NN1 ._PUN 
This_DT0 theory_NN1 provides_VVZ us_PNP with_PRP fundamental_AJ0 guidance_NN1 
for_PRP advancing_VVG the_AT0 cause_NN1 of_PRF our_DPS Party_NN1 and_CJC 
our_DPS country_NN1 in_PRP the_AT0 new_AJ0 era_NN1 ._PUN 
We_PNP have_VHB strengthened_VVN Party_NN1 leadership_NN1 in_PRP all_DT0 
respects_NN2 ._PUN 
We_PNP have_VHB made_VVN clear_AJ0 that_CJT the_AT0 leadership_NN1 of_PRF 
the_AT0 Communist_AJ0 Party_NN1 of_PRF China_NP0 is_VBZ the_AT0 defining_AJ0 
feature_NN1 of_PRF socialism_NN1 with_PRP Chinese_AJ0 characteristics_NN2 
and_CJC the_AT0 greatest_AJS strength_NN1 of_PRF the_AT0 system_NN1 of_PRF 
socialism_NN1 with_PRP Chinese_AJ0 characteristics_NN2 ,_PUN that_CJT the_AT0 
Party_NN1 is_VBZ the_AT0 highest_AJS force_NN1 of_PRF political_AJ0 
leadership_NN1 ,_PUN and_CJC that_CJT upholding_VVG the_AT0 centralized_AJ0 
,_PUN unified_VVD leadership_NN1 of_PRF the_AT0 Party_NN1 Central_AJ0 
Committee_NN1 is_VBZ the_AT0 highest_AJS political_AJ0 principle_NN1 ._PUN 
We_PNP have_VHB made_VVN systematic_AJ0 improvements_NN2 to_PRP the_AT0 
Partys_NN2 leadership_NN1 systems_NN2 ._PUN 
All_DT0 Party_NN1 members_NN2 have_VHB become_VVN more_AV0 conscious_AJ0 
of_PRF the_AT0 need_NN1 to_TO0 maintain_VVI political_AJ0 integrity_NN1 ,_PUN 
think_VVB in_PRP big-picture_AJ0 terms_NN2 ,_PUN follow_VVB the_AT0 
leadership_NN1 core_NN1 ,_PUN and_CJC keep_VVB in_PRP alignment_NN1 with_PRP 
the_AT0 central_AJ0 Party_NN1 leadership_NN1 ._PUN 
They_PNP have_VHB become_VVN more_AV0 purposeful_AJ0 in_PRP closely_AV0 
following_VVG the_AT0 Party_NN1 Central_AJ0 Committee_NN1 in_PRP thinking_VVG 
,_PUN political_AJ0 stance_NN1 ,_PUN and_CJC action_NN1 ,_PUN and_CJC they_PNP 
have_VHB continued_VVN to_TO0 improve_VVI their_DPS capacity_NN1 for_PRP 
political_AJ0 judgment_NN1 ,_PUN thinking_VVG ,_PUN and_CJC implementation_NN1 
._PUN 
All_DT0 this_DT0 has_VHZ ensured_VVN the_AT0 Party_NN1 Central_AJ0 
Committees_NN2 authority_NN1 and_CJC its_DPS centralized_AJ0 ,_PUN unified_VVD 
leadership_NN1 and_CJC guaranteed_VVD that_CJT the_AT0 Party_NN1 fulfills_VVZ 
its_DPS core_NN1 role_NN1 of_PRF exercising_VVG overall_AJ0 leadership_NN1 
and_CJC coordinating_VVG the_AT0 efforts_NN2 of_PRF all_DT0 sides_NN2 ._PUN 
Now_AV0 ,_PUN our_DPS Marxist_AJ0 party_NN1 of_PRF over_AV0 96_CRD million_CRD 
members_NN2 enjoys_VVZ greater_AJC unity_NN1 and_CJC solidarity_NN1 than_CJS 
ever_AV0 ._PUN 
We_PNP have_VHB developed_VVN well-conceived_AJ0 and_CJC complete_AJ0 
strategic_AJ0 plans_NN2 for_PRP advancing_VVG the_AT0 cause_NN1 of_PRF the_AT0 
Party_NN1 and_CJC the_AT0 country_NN1 in_PRP the_AT0 new_AJ0 era_NN1 ._PUN 
We_PNP have_VHB put_VVN forward_AV0 the_AT0 Chinese_AJ0 Dream_NN1 of_PRF 
the_AT0 great_AJ0 rejuvenation_NN1 of_PRF the_AT0 Chinese_AJ0 nation_NN1 
and_CJC proposed_VVD promoting_VVG national_AJ0 rejuvenation_NN1 through_PRP 
a_AT0 Chinese_AJ0 path_NN1 to_PRP modernization_NN1 ._PUN 
We_PNP have_VHB made_VVN well-coordinated_AJ0 efforts_NN2 to_TO0 advance_VVI 
our_DPS great_AJ0 struggle_NN1 ,_PUN our_DPS great_AJ0 project_NN1 ,_PUN 
our_DPS great_AJ0 cause_NN1 ,_PUN and_CJC our_DPS great_AJ0 dream_NN1 ._PUN 
We_PNP have_VHB adopted_VVN the_AT0 Five-Sphere_NP0 Integrated_AJ0 Plan_NN1 
and_CJC the_AT0 Four-Pronged_AJ0 Comprehensive_AJ0 Strategy_NN1 as_PRP 
well_PRP as_PRP the_AT0 general_AJ0 principle_NN1 of_PRF pursuing_VVG 
progress_NN1 while_CJS ensuring_VVG stability_NN1 ,_PUN and_CJC we_PNP 
have_VHB worked_VVN to_PRP both_DT0 pursue_VVB development_NN1 and_CJC 
safeguard_VVB security_NN1 ._PUN 
We_PNP have_VHB identified_VVN the_AT0 principal_AJ0 contradiction_NN1 
facing_VVG Chinese_AJ0 society_NN1 as_CJS that_DT0 between_PRP unbalanced_AJ0 
and_CJC inadequate_AJ0 development_NN1 and_CJC the_AT0 peoples_NN2 
ever-growing_AJ0 needs_NN2 for_PRP a_AT0 better_AJC life_NN1 ,_PUN and_CJC 
we_PNP have_VHB made_VVN it_PNP clear_AJ0 that_CJT closing_VVG this_DT0 
gap_NN1 should_VM0 be_VBI the_AT0 focus_NN1 of_PRF all_DT0 our_DPS 
initiatives_NN2 ._PUN 
With_PRP these_DT0 efforts_NN2 ,_PUN we_PNP have_VHB made_VVN constant_AJ0 
progress_NN1 in_PRP enriching_VVG and_CJC developing_VVG a_AT0 new_AJ0 
form_NN1 of_PRF human_AJ0 advancement_NN1 ._PUN 
We_PNP have_VHB achieved_VVN moderate_AJ0 prosperity_NN1 ,_PUN the_AT0 
millennia-old_AJ0 dream_NN1 of_PRF the_AT0 Chinese_AJ0 nation_NN1 ,_PUN 
through_PRP persistent_AJ0 hard_AJ0 work_NN1 ._PUN 
With_PRP this_DT0 ,_PUN we_PNP have_VHB elevated_VVN China_NP0 to_PRP a_AT0 
higher_AJC historical_AJ0 starting_NN1 point_NN1 in_PRP development_NN1 ._PUN 
By_PRP galvanizing_VVG the_AT0 entire_AJ0 nation_NN1 to_TO0 carry_VVI out_AVP 
targeted_VVD poverty_NN1 alleviation_NN1 ,_PUN we_PNP have_VHB won_VVN the_AT0 
largest_AJS battle_NN1 against_PRP poverty_NN1 in_PRP human_AJ0 history_NN1 
._PUN 
A_AT0 total_NN1 of_PRF 832_CRD impoverished_AJ0 counties_NN2 and_CJC close_AV0 
to_PRP 100_CRD million_CRD poor_AJ0 rural_AJ0 residents_NN2 have_VHB been_VBN 
lifted_VVN out_PRP of_PRP poverty_NN1 ,_PUN and_CJC ,_PUN among_PRP them_PNP 
,_PUN more_DT0 than_CJS 9.6_CRD million_CRD poverty-stricken_AJ0 people_NN0 
have_VHB been_VBN relocated_VVN from_PRP inhospitable_AJ0 areas_NN2 ._PUN 
We_PNP have_VHB ,_PUN once_AV0 and_AV0 for_AV0 all_AV0 ,_PUN resolved_VVN 
the_AT0 problem_NN1 of_PRF absolute_AJ0 poverty_NN1 in_PRP China_NP0 ,_PUN 
making_VVG significant_AJ0 contributions_NN2 to_PRP the_AT0 cause_NN1 of_PRF 
global_AJ0 poverty_NN1 reduction_NN1 ._PUN 
We_PNP have_VHB put_VVN forward_AV0 and_CJC applied_VVD a_AT0 new_AJ0 
development_NN1 philosophy_NN1 ,_PUN worked_VVD hard_AV0 to_TO0 promote_VVI 
high-quality_AJ0 development_NN1 ,_PUN and_CJC pushed_VVD to_TO0 foster_VVI 
a_AT0 new_AJ0 pattern_NN1 of_PRF development_NN1 ._PUN 
We_PNP have_VHB carried_VVN out_AVP supply-side_AJ0 structural_AJ0 reform_NN1 
,_PUN formulated_VVN a_AT0 series_NN0 of_PRF major_AJ0 regional_AJ0 
strategies_NN2 important_AJ0 to_PRP Chinas_NP0 overall_AJ0 development_NN1 
,_PUN and_CJC brought_VVD about_AVP a_AT0 historic_AJ0 rise_NN1 in_PRP 
Chinas_NP0 economic_AJ0 strength_NN1 ._PUN 
In_PRP the_AT0 past_AJ0 decade_NN1 ,_PUN Chinas_NP0 GDP_NN1 has_VHZ grown_VVN 
from_PRP 54_CRD trillion_CRD yuan_NN0 to_PRP 114_CRD trillion_CRD yuan_NN0 
to_TO0 account_VVI for_PRP 18.5_CRD percent_NN0 of_PRF the_AT0 world_NN1 
economy_NN1 ,_PUN up_PRP 7.2_CRD percentage_NN1 points_NN2 ._PUN 
China_NP0 has_VHZ remained_VVN the_AT0 worlds_NN2 second_ORD largest_AJS 
economy_NN1 ,_PUN and_CJC its_DPS per_AJ0 capita_AJ0 GDP_NN1 has_VHZ risen_VVN 
from_PRP 39,800_CRD yuan_NN0 to_PRP 81,000_CRD yuan_NN0 ._PUN 
It_PNP ranks_VVZ first_ORD in_PRP the_AT0 world_NN1 in_PRP terms_PRP of_PRP 
grain_NN1 output_NN1 ,_PUN and_CJC it_PNP has_VHZ ensured_VVN food_NN1 and_CJC 
energy_NN1 security_NN1 for_PRP its_DPS more_DT0 than_CJS 1.4_CRD billion_CRD 
people_NN0 ._PUN 
The_AT0 number_NN1 of_PRF permanent_AJ0 urban_AJ0 residents_NN2 has_VHZ 
grown_VVN by_PRP 11.6_CRD percentage_NN1 points_NN2 to_TO0 account_VVI for_PRP 
64.7_CRD percent_NN0 of_PRF the_AT0 population_NN1 ._PUN 
Chinas_NP0 manufacturing_NN1 sector_NN1 is_VBZ the_AT0 largest_AJS in_PRP 
the_AT0 world_NN1 ,_PUN as_CJS are_VBB its_DPS foreign_AJ0 exchange_NN1 
reserves_NN2 ._PUN 
China_NP0 has_VHZ built_VVN the_AT0 worlds_NN2 largest_AJS networks_NN2 of_PRF 
high-speed_AJ0 railways_NN2 and_CJC expressways_NN2 and_CJC made_VVD major_AJ0 
achievements_NN2 in_PRP building_NN1 airports_NN2 ,_PUN ports_NN2 ,_PUN 
and_CJC water_NN1 conservancy_NN1 ,_PUN energy_NN1 ,_PUN information_NN1 ,_PUN 
and_CJC other_AJ0 infrastructure_NN1 ._PUN 
We_PNP have_VHB accelerated_VVN efforts_NN2 to_TO0 build_VVI our_DPS 
self-reliance_NN1 and_CJC strength_NN1 in_PRP science_NN1 and_CJC 
technology_NN1 ,_PUN with_PRP nationwide_AJ0 R_ZZ0 &D; spending_NN1 
rising_VVG from_PRP 1_CRD trillion_CRD yuan_NN0 to_PRP 2.8_CRD trillion_CRD 
yuan_NN0 ,_PUN the_AT0 second_ORD highest_AJS in_PRP the_AT0 world_NN1 ._PUN 
Our_DPS country_NN1 is_VBZ now_AV0 home_AV0 to_PRP the_AT0 largest_AJS 
cohort_NN1 of_PRF R_ZZ0 &D; personnel_NN2 in_PRP the_AT0 world_NN1 ._PUN 
We_PNP have_VHB grown_VVN stronger_AJC in_PRP basic_AJ0 research_NN1 and_CJC 
original_AJ0 innovation_NN1 ,_PUN made_VVD breakthroughs_NN2 in_PRP some_DT0 
core_NN1 technologies_NN2 in_PRP key_AJ0 fields_NN2 ,_PUN and_CJC boosted_VVD 
emerging_AJ0 strategic_AJ0 industries_NN2 ._PUN 
We_PNP have_VHB witnessed_VVN major_AJ0 successes_NN2 on_PRP multiple_AJ0 
fronts_NN2 ,_PUN including_PRP manned_AJ0 spaceflight_NN1 ,_PUN lunar_AJ0 
and_CJC Martian_AJ0 exploration_NN1 ,_PUN deep_AJ0 sea_NN1 and_CJC deep_AJ0 
earth_NN1 probes_NN2 ,_PUN supercomputers_NN2 ,_PUN satellite_NN1 
navigation_NN1 ,_PUN quantum_NN1 information_NN1 ,_PUN nuclear_AJ0 power_NN1 
technology_NN1 ,_PUN new_AJ0 energy_NN1 technology_NN1 ,_PUN airliner_NN1 
manufacturing_NN1 ,_PUN and_CJC biomedicine_NN1 ._PUN 
China_NP0 has_VHZ joined_VVN the_AT0 ranks_NN2 of_PRF the_AT0 worlds_NN2 
innovators_NN2 ._PUN 
We_PNP have_VHB comprehensively_AV0 deepened_VVN reform_NN1 with_PRP 
tremendous_AJ0 political_AJ0 courage_NN1 ._PUN 
We_PNP have_VHB carried_VVN out_AVP critical_AJ0 tasks_NN2 and_CJC 
enhanced_AJ0 top-level_AJ0 design_NN1 for_PRP reform_NN1 ._PUN 
We_PNP have_VHB dared_VVN to_TO0 brave_VVI uncharted_AJ0 waters_NN2 ,_PUN 
take_VVB on_AVP tough_AJ0 problems_NN2 ,_PUN navigate_VVB potential_AJ0 
dangers_NN2 ,_PUN and_CJC face_VVB new_AJ0 issues_NN2 and_CJC challenges_NN2 
._PUN 
We_PNP have_VHB broken_VVN the_AT0 shackles_NN2 of_PRF stale_AJ0 thinking_NN1 
,_PUN torn_VVN down_AVP barriers_NN2 erected_VVN by_PRP vested_AJ0 
interests_NN2 ,_PUN and_CJC removed_VVD institutional_AJ0 obstacles_NN2 in_PRP 
all_DT0 areas_NN2 ._PUN 
This_DT0 has_VHZ enabled_VVN us_PNP to_TO0 put_VVI in_PRP place_NN1 
foundational_AJ0 institutional_AJ0 frameworks_NN2 in_PRP all_DT0 sectors_NN2 
,_PUN to_TO0 achieve_VVI historic_AJ0 ,_PUN systemic_AJ0 ,_PUN and_CJC 
holistic_AJ0 transformations_NN2 in_PRP many_DT0 fields_NN2 ,_PUN and_CJC 
to_TO0 complete_VVI a_AT0 new_AJ0 round_NN1 of_PRF reform_NN1 in_PRP Party_NN1 
and_CJC state_VVB institutions_NN2 ._PUN 
The_AT0 system_NN1 of_PRF socialism_NN1 with_PRP Chinese_AJ0 
characteristics_NN2 has_VHZ become_VVN more_AV0 mature_AJ0 and_CJC 
well-defined_AJ0 ,_PUN and_CJC Chinas_NP0 system_NN1 and_CJC capacity_NN1 
for_PRP governance_NN1 have_VHB been_VBN further_AV0 modernized_VVN ._PUN 
We_PNP have_VHB pursued_VVN a_AT0 more_AV0 proactive_AJ0 strategy_NN1 of_PRF 
opening_VVG up_AVP ._PUN 
We_PNP have_VHB worked_VVN to_TO0 build_VVI a_AT0 globally-oriented_AJ0 
network_NN1 of_PRF high-standard_AJ0 free_AJ0 trade_NN1 areas_NN2 and_CJC 
accelerated_VVD the_AT0 development_NN1 of_PRF pilot_NN1 free_AJ0 trade_NN1 
zones_NN2 and_CJC the_AT0 Hainan_AJ0 Free_AJ0 Trade_NN1 Port_NN1 ._PUN 
As_PRP a_AT0 collaborative_AJ0 endeavor_NN1 ,_PUN the_AT0 Belt_NN1 and_CJC 
Road_NN1 Initiative_NN1 has_VHZ been_VBN welcomed_VVN by_PRP the_AT0 
international_AJ0 community_NN1 both_AV0 as_PRP a_AT0 public_AJ0 good_AJ0 
and_CJC a_AT0 cooperation_NN1 platform_NN1 ._PUN 
China_NP0 has_VHZ become_VVN a_AT0 major_AJ0 trading_NN1 partner_NN1 for_PRP 
more_DT0 than_CJS 140_CRD countries_NN2 and_CJC regions_NN2 ,_PUN it_PNP 
leads_VVZ the_AT0 world_NN1 in_PRP total_AJ0 volume_NN1 of_PRF trade_NN1 
in_PRP goods_NN2 ,_PUN and_CJC it_PNP is_VBZ a_AT0 major_AJ0 destination_NN1 
for_PRP global_AJ0 investment_NN1 and_CJC a_AT0 leading_AJ0 country_NN1 in_PRP 
outbound_NN1 investment_NN1 ._PUN 
Through_PRP these_DT0 efforts_NN2 ,_PUN we_PNP have_VHB advanced_VVN a_AT0 
broader_AJC agenda_NN1 of_PRF opening_VVG up_AVP across_PRP more_DT0 areas_NN2 
and_CJC in_PRP greater_AJC depth_NN1 ._PUN 
We_PNP have_VHB kept_VVN to_PRP the_AT0 path_NN1 of_PRF socialist_AJ0 
political_AJ0 advancement_NN1 with_PRP Chinese_AJ0 characteristics_NN2 ._PUN 
We_PNP have_VHB comprehensively_AV0 developed_VVN whole-process_AJ0 
peoples_NN2 democracy_NN1 ,_PUN made_VVD all-around_DT0 progress_NN1 in_PRP 
improving_VVG the_AT0 institutions_NN2 ,_PUN standards_NN2 ,_PUN and_CJC 
procedures_NN2 of_PRF our_DPS socialist_AJ0 democracy_NN1 ,_PUN and_CJC 
advanced_AJ0 socialist_AJ0 consultative_AJ0 democracy_NN1 by_PRP way_PRP 
of_PRP extensive_AJ0 participation_NN1 ._PUN 
We_PNP have_VHB reinforced_VVN the_AT0 foundations_NN2 that_CJT undergird_NN1 
the_AT0 peoples_NN2 running_VVG of_PRF the_AT0 country_NN1 ,_PUN injected_VVD 
fresh_AJ0 vitality_NN1 into_PRP democracy_NN1 at_PRP the_AT0 community_NN1 
level_NN1 ,_PUN and_CJC consolidated_AJ0 and_CJC expanded_VVD the_AT0 
patriotic_AJ0 united_AJ0 front_NN1 ._PUN 
We_PNP have_VHB made_VVN new_AJ0 accomplishments_NN2 in_PRP promoting_VVG 
ethnic_AJ0 unity_NN1 and_CJC progress_NN1 ,_PUN fully_AV0 implemented_VVN 
the_AT0 Partys_NN2 basic_AJ0 policy_NN1 on_PRP religious_AJ0 affairs_NN2 ,_PUN 
and_CJC provided_VVD better_AJC protections_NN2 for_PRP human_AJ0 rights_NN2 
._PUN 
We_PNP have_VHB intensified_VVN efforts_NN2 to_TO0 advance_VVI socialist_AJ0 
rule_NN1 of_PRF law_NN1 in_PRP our_DPS country_NN1 ,_PUN and_CJC a_AT0 
comprehensive_AJ0 framework_NN1 for_PRP law-based_AJ0 governance_NN1 has_VHZ 
taken_VVN shape_NN1 ._PUN 
We_PNP have_VHB sped_VVN up_AVP work_NN1 on_PRP developing_VVG the_AT0 
system_NN1 of_PRF socialist_AJ0 rule_NN1 of_PRF law_NN1 with_PRP Chinese_AJ0 
characteristics_NN2 ._PUN 
We_PNP have_VHB made_VVN major_AJ0 progress_NN1 in_PRP reforming_VVG the_AT0 
judicial_AJ0 system_NN1 ,_PUN thus_AV0 providing_VVG more_AV0 effective_AJ0 
protection_NN1 for_PRP social_AJ0 fairness_NN1 and_CJC justice_NN1 ._PUN 
These_DT0 efforts_NN2 have_VHB opened_VVN new_AJ0 ground_NN1 for_PRP 
advancing_VVG the_AT0 rule_NN1 of_PRF law_NN1 in_PRP China_NP0 ._PUN 
We_PNP have_VHB established_VVN and_CJC upheld_VVN a_AT0 foundational_AJ0 
system_NN1 for_PRP ensuring_VVG the_AT0 guiding_AJ0 role_NN1 of_PRF 
Marxism_NN1 in_PRP the_AT0 ideological_AJ0 domain_NN1 ._PUN 
The_AT0 Partys_NN2 new_AJ0 theory_NN1 for_PRP the_AT0 new_AJ0 era_NN1 has_VHZ 
been_VBN embraced_VVN by_PRP the_AT0 people_NN0 ,_PUN the_AT0 core_NN1 
socialist_AJ0 values_NN2 are_VBB resonating_VVG with_PRP the_AT0 public_NN1 
,_PUN fine_AJ0 traditional_AJ0 Chinese_AJ0 culture_NN1 is_VBZ undergoing_VVG 
creative_AJ0 transformation_NN1 and_CJC development_NN1 ,_PUN cultural_AJ0 
programs_NN2 are_VBB flourishing_VVG ,_PUN and_CJC the_AT0 online_AJ0 
environment_NN1 has_VHZ seen_VVN continuous_AJ0 improvement_NN1 ._PUN 
All_DT0 this_DT0 has_VHZ brought_VVN overarching_VVG and_CJC fundamental_AJ0 
changes_NN2 in_PRP Chinas_NP0 ideological_AJ0 landscape_NN1 ._PUN 
We_PNP celebrated_VVD the_AT0 90th_ORD anniversary_NN1 of_PRF the_AT0 
founding_NN1 of_PRF the_AT0 Peoples_NN2 Liberation_NN1 Army_NN1 ,_PUN the_AT0 
40th_ORD anniversary_NN1 of_PRF the_AT0 launch_NN1 of_PRF reform_NN1 and_CJC 
opening_VVG up_AVP ,_PUN the_AT0 70th_ORD anniversary_NN1 of_PRF victory_NN1 
in_PRP the_AT0 Chinese_AJ0 Peoples_NN2 War_NN1 of_PRF Resistance_NN1 
against_PRP Japanese_AJ0 Aggression_NN1 and_CJC the_AT0 global_AJ0 war_NN1 
against_PRP fascism_NN1 ,_PUN and_CJC the_AT0 70th_ORD anniversary_NN1 of_PRF 
the_AT0 Chinese_AJ0 Peoples_NN2 Volunteers_NN2 departure_NN1 for_PRP Korea_NP0 
to_TO0 resist_VVI US_NP0 aggression_NN1 and_CJC aid_NN1 Korea_NP0 ._PUN 
The_AT0 2022_CRD Beijing_NP0 Winter_NP0 Olympics_NN2 and_CJC Paralympics_NN2 
were_VBD a_AT0 great_AJ0 success_NN1 ._PUN 
Our_DPS young_AJ0 people_NN0 are_VBB filled_VVN with_PRP greater_AJC 
optimism_NN1 and_CJC enterprise_NN1 ,_PUN and_CJC there_EX0 is_VBZ a_AT0 
notably_AV0 stronger_AJC sense_NN1 of_PRF cultural_AJ0 confidence_NN1 and_CJC 
a_AT0 higher_AJC level_NN1 of_PRF morale_NN1 throughout_PRP the_AT0 Party_NN1 
and_CJC the_AT0 nation_NN1 ._PUN 
We_PNP have_VHB implemented_VVN a_AT0 people-centered_AJ0 philosophy_NN1 
of_PRF development_NN1 ._PUN 
We_PNP have_VHB worked_VVN continuously_AV0 to_TO0 ensure_VVI peoples_NN2 
access_VVB to_PRP childcare_NN1 ,_PUN education_NN1 ,_PUN employment_NN1 ,_PUN 
medical_AJ0 services_NN2 ,_PUN elderly_AJ0 care_NN1 ,_PUN housing_VVG ,_PUN 
and_CJC social_AJ0 assistance_NN1 ,_PUN thus_AV0 bringing_VVG about_AVP an_AT0 
all-around_DT0 improvement_NN1 in_PRP peoples_NN2 lives_NN2 ._PUN 
Chinas_NP0 life_NN1 expectancy_NN1 has_VHZ reached_VVN 78.2_CRD years_NN2 
,_PUN its_DPS per_AJ0 capita_AJ0 disposable_AJ0 annual_AJ0 income_NN1 has_VHZ 
risen_VVN from_PRP 16,500_CRD yuan_NN0 to_PRP 35,100_CRD yuan_NN0 ,_PUN 
and_CJC more_DT0 than_CJS 13_CRD million_CRD urban_AJ0 jobs_NN2 have_VHB 
been_VBN created_VVN each_DT0 year_NN1 on_PRP average_NN1 over_PRP the_AT0 
past_AJ0 10_CRD years_NN2 ._PUN 
We_PNP have_VHB built_VVN the_AT0 largest_AJS education_NN1 ,_PUN social_AJ0 
security_NN1 ,_PUN and_CJC healthcare_NN1 systems_NN2 in_PRP the_AT0 world_NN1 
._PUN 
These_DT0 achievements_NN2 have_VHB allowed_VVN us_PNP to_TO0 make_VVI 
historic_AJ0 strides_NN2 in_PRP making_VVG education_NN1 universally_AV0 
available_AJ0 ,_PUN bring_VVB 1.04_CRD billion_CRD people_NN0 under_PRP 
the_AT0 coverage_NN1 of_PRF basic_AJ0 old-age_AJ0 insurance_NN1 ,_PUN and_CJC 
ensure_VVB basic_AJ0 medical_AJ0 insurance_NN1 for_PRP 95_CRD percent_NN0 
of_PRF the_AT0 population_NN1 ._PUN 
Timely_AJ0 adjustments_NN2 have_VHB been_VBN made_VVN to_PRP the_AT0 
childbirth_NN1 policy_NN1 ._PUN 
More_DT0 than_CJS 42_CRD million_CRD housing_NN1 units_NN2 in_PRP run-down_AJ0 
urban_AJ0 areas_NN2 and_CJC more_DT0 than_CJS 24_CRD million_CRD 
dilapidated_AJ0 rural_AJ0 houses_NN2 have_VHB been_VBN rebuilt_VVN ,_PUN 
marking_VVG a_AT0 significant_AJ0 improvement_NN1 in_PRP housing_VVG 
conditions_NN2 in_PRP both_DT0 urban_AJ0 and_CJC rural_AJ0 areas_NN2 ._PUN 
The_AT0 number_NN1 of_PRF internet_NN1 users_NN2 has_VHZ reached_VVN 1.03_CRD 
billion_CRD ._PUN 
We_PNP have_VHB ensured_VVN a_AT0 more_AV0 complete_AJ0 and_CJC lasting_AJ0 
sense_NN1 of_PRF fulfillment_NN1 ,_PUN happiness_NN1 ,_PUN and_CJC 
security_NN1 for_PRP our_DPS people_NN0 ,_PUN and_CJC we_PNP have_VHB made_VVN 
further_AV0 progress_NN1 in_PRP achieving_VVG common_AJ0 prosperity_NN1 
for_PRP all_DT0 ._PUN 
We_PNP have_VHB acted_VVN on_PRP the_AT0 idea_NN1 that_CJT lucid_AJ0 
waters_NN2 and_CJC lush_AJ0 mountains_NN2 are_VBB invaluable_AJ0 assets_NN2 
._PUN 
We_PNP have_VHB persisted_VVN with_PRP a_AT0 holistic_AJ0 and_CJC 
systematic_AJ0 approach_NN1 to_PRP conserving_VVG and_CJC improving_AJ0 
mountain_NN1 ,_PUN water_NN1 ,_PUN forest_NN1 ,_PUN farmland_NN1 ,_PUN 
grassland_NN1 ,_PUN and_CJC desert_VVB ecosystems_NN2 ,_PUN and_CJC we_PNP 
have_VHB ensured_VVN stronger_AJC ecological_AJ0 conservation_NN1 and_CJC 
environmental_AJ0 protection_NN1 across_PRP the_AT0 board_NN1 ,_PUN in_PRP 
all_DT0 regions_NN2 ,_PUN and_CJC at_PRP all_DT0 times_NN2 ._PUN 
Chinas_NN2 ecological_AJ0 conservation_AJ0 systems_NN2 have_VHB been_VBN 
improved_VVN ,_PUN the_AT0 critical_AJ0 battle_NN1 against_PRP pollution_NN1 
has_VHZ been_VBN advanced_VVN ,_PUN and_CJC solid_AJ0 progress_NN1 has_VHZ 
been_VBN made_VVN in_PRP promoting_VVG green_AJ0 ,_PUN circular_NN1 ,_PUN 
and_CJC low-carbon_AJ0 development_NN1 ._PUN 
This_DT0 has_VHZ led_VVN to_PRP historic_AJ0 ,_PUN transformative_AJ0 ,_PUN 
and_CJC comprehensive_AJ0 changes_NN2 in_PRP ecological_AJ0 and_CJC 
environmental_AJ0 protection_NN1 and_CJC has_VHZ brought_VVN us_PNP bluer_AJC 
skies_NN2 ,_PUN greener_AJC mountains_NN2 ,_PUN and_CJC cleaner_AJC waters_NN2 
._PUN 
We_PNP have_VHB applied_VVN a_AT0 holistic_AJ0 approach_NN1 to_PRP 
national_AJ0 security_NN1 ._PUN 
We_PNP have_VHB steadily_AV0 improved_VVN the_AT0 leadership_NN1 ,_PUN 
legal_AJ0 ,_PUN strategy_NN1 ,_PUN and_CJC policy_NN1 systems_NN2 for_PRP 
national_AJ0 security_NN1 ._PUN 
We_PNP have_VHB not_XX0 yielded_VVN any_DT0 ground_NN1 on_PRP matters_NN2 
of_PRF principle_NN1 ,_PUN and_CJC we_PNP have_VHB resolutely_AV0 
safeguarded_VVN Chinas_NN2 sovereignty_NN1 ,_PUN security_NN1 ,_PUN and_CJC 
development_NN1 interests_NN2 ._PUN 
National_AJ0 security_NN1 has_VHZ thus_AV0 been_VBN strengthened_VVN on_PRP 
all_DT0 fronts_NN2 ._PUN 
We_PNP have_VHB further_AV0 improved_VVN the_AT0 social_AJ0 governance_NN1 
system_NN1 based_VVN on_PRP collaboration_NN1 ,_PUN participation_NN1 ,_PUN 
and_CJC shared_AJ0 benefits_NN2 ._PUN 
We_PNP have_VHB effectively_AV0 contained_VVN ethnic_AJ0 separatists_NN2 ,_PUN 
religious_AJ0 extremists_NN2 ,_PUN and_CJC violent_AJ0 terrorists_NN2 and_CJC 
secured_VVD important_AJ0 progress_NN1 in_PRP the_AT0 campaigns_NN2 to_TO0 
combat_VVI and_CJC root_VVI out_AVP organized_AJ0 crime_NN1 ._PUN 
We_PNP have_VHB responded_VVN effectively_AV0 to_PRP major_AJ0 natural_AJ0 
disasters_NN2 ._PUN 
The_AT0 Peaceful_AJ0 China_NN1 Initiative_NN1 has_VHZ entered_VVN a_AT0 
new_AJ0 stage_NN1 ._PUN 
We_PNP have_VHB set_VVN the_AT0 Partys_NN2 goal_NN1 of_PRF building_VVG a_AT0 
strong_AJ0 military_AJ0 in_PRP the_AT0 new_AJ0 era_NN1 ._PUN 
We_PNP have_VHB implemented_VVN the_AT0 Partys_NN2 thinking_VVG on_PRP 
strengthening_VVG the_AT0 military_AJ0 for_PRP the_AT0 new_AJ0 era_NN1 ,_PUN 
followed_VVD the_AT0 military_AJ0 strategy_NN1 for_PRP the_AT0 new_AJ0 era_NN1 
,_PUN and_CJC upheld_VVN absolute_AJ0 Party_NN1 leadership_NN1 over_PRP 
the_AT0 peoples_NN2 armed_AJ0 forces_NN2 ._PUN 
We_PNP held_VVD a_AT0 meeting_NN1 on_PRP military_AJ0 political_AJ0 work_NN1 
in_PRP Gutian_AJ0 in_PRP 2014_CRD and_CJC improved_AJ0 political_AJ0 
conduct_NN1 through_PRP rectification_NN1 initiatives_NN2 ._PUN 
Having_VHG established_VVN combat_NN1 effectiveness_NN1 as_PRP the_AT0 
sole_AJ0 criterion_NN1 ,_PUN we_PNP have_VHB acted_VVN with_PRP resolve_NN1 
to_TO0 focus_VVI the_AT0 entire_AJ0 militarys_NN2 attention_NN1 on_PRP 
combat_NN1 readiness_NN1 ._PUN 
We_PNP have_VHB coordinated_VVN efforts_NN2 to_TO0 strengthen_VVI military_AJ0 
work_NN1 in_PRP all_DT0 directions_NN2 and_CJC domains_NN2 and_CJC devoted_AJ0 
great_AJ0 energy_NN1 to_PRP training_NN1 under_PRP combat_NN1 conditions_NN2 
._PUN 
We_PNP have_VHB carried_VVN out_AVP bold_AJ0 reforms_NN2 of_PRF national_AJ0 
defense_NN1 and_CJC the_AT0 armed_AJ0 forces_NN2 ,_PUN restructuring_VVG 
the_AT0 military_AJ0 leadership_NN1 and_CJC command_VVB systems_NN2 ,_PUN 
the_AT0 modern_AJ0 armed_AJ0 forces_NN2 system_NN1 ,_PUN and_CJC the_AT0 
military_AJ0 policy_NN1 system_NN1 ._PUN 
We_PNP have_VHB moved_VVN faster_AV0 to_TO0 modernize_VVI our_DPS national_AJ0 
defense_NN1 and_CJC the_AT0 armed_AJ0 forces_NN2 and_CJC reduced_VVD the_AT0 
number_NN1 of_PRF active_AJ0 service_NN1 personnel_NN2 by_PRP 300,000_CRD 
._PUN 
With_PRP new_AJ0 systems_NN2 ,_PUN a_AT0 new_AJ0 structure_NN1 ,_PUN a_AT0 
new_AJ0 configuration_NN1 ,_PUN and_CJC a_AT0 new_AJ0 look_NN1 ,_PUN the_AT0 
peoples_NN2 armed_AJ0 forces_NN2 have_VHB become_VVN a_AT0 much_AV0 more_AV0 
modern_AJ0 and_CJC capable_AJ0 fighting_NN1 force_NN1 ,_PUN and_CJC the_AT0 
Chinese_AJ0 path_NN1 to_PRP building_VVG a_AT0 strong_AJ0 military_NN1 is_VBZ 
growing_VVG ever_AV0 broader_AJC ._PUN 
We_PNP have_VHB fully_AV0 and_CJC faithfully_AV0 implemented_VVN the_AT0 
policy_NN1 of_PRF One_CRD Country_NN1 ,_PUN Two_CRD Systems_NN2 ._PUN 
We_PNP have_VHB upheld_VVN the_AT0 policy_NN1 of_PRF One_CRD Country_NN1 ,_PUN 
Two_CRD Systems_NN2 ,_PUN under_PRP which_DTQ the_AT0 people_NN0 of_PRF 
Hong_NP0 Kong_NP0 administer_VVB Hong_NP0 Kong_NP0 and_CJC the_AT0 people_NN0 
of_PRF Macao_NP0 administer_VVB Macao_NP0 ,_PUN both_AV0 with_PRP a_AT0 
high_AJ0 degree_NN1 of_PRF autonomy_NN1 ._PUN 
We_PNP have_VHB helped_VVN Hong_NP0 Kong_NP0 enter_VVB a_AT0 new_AJ0 stage_NN1 
in_PRP which_DTQ it_PNP has_VHZ restored_VVN order_NN1 and_CJC is_VBZ set_VVN 
to_TO0 thrive_VVI ,_PUN and_CJC we_PNP have_VHB seen_VVN both_DT0 Hong_NP0 
Kong_NP0 and_CJC Macao_NP0 maintain_VVB good_AJ0 momentum_NN1 for_PRP 
long-term_AJ0 stability_NN1 and_CJC development_NN1 ._PUN 
We_PNP have_VHB put_VVN forward_AV0 an_AT0 overall_AJ0 policy_NN1 
framework_NN1 for_PRP resolving_VVG the_AT0 Taiwan_NP0 question_NN1 in_PRP 
the_AT0 new_AJ0 era_NN1 and_CJC facilitated_VVD cross-Strait_AJ0 exchanges_NN2 
and_CJC cooperation_NN1 ._PUN 
We_PNP have_VHB resolutely_AV0 opposed_VVN separatist_AJ0 activities_NN2 
aimed_VVN at_PRP Taiwan_NP0 independence_NN1 and_CJC foreign_AJ0 
interference_NN1 ._PUN 
We_PNP have_VHB thus_AV0 maintained_VVN the_AT0 initiative_NN1 and_CJC the_AT0 
ability_NN1 to_TO0 steer_VVI in_PRP cross-Strait_AJ0 relations_NN2 ._PUN 
We_PNP have_VHB pursued_VVN major-country_AJ0 diplomacy_NN1 with_PRP 
Chinese_AJ0 characteristics_NN2 on_PRP all_DT0 fronts_NN2 ._PUN 
We_PNP have_VHB promoted_VVN the_AT0 development_NN1 of_PRF a_AT0 human_AJ0 
community_NN1 with_PRP a_AT0 shared_AJ0 future_NN1 and_CJC stood_VVD firm_NN1 
in_PRP protecting_VVG international_AJ0 fairness_NN1 and_CJC justice_NN1 ._PUN 
We_PNP have_VHB advocated_VVN and_CJC practiced_VVN true_AJ0 
multilateralism_NN1 ._PUN 
We_PNP have_VHB taken_VVN a_AT0 clear-cut_AJ0 stance_NN1 against_PRP 
hegemonism_NN1 and_CJC power_NN1 politics_NN1 in_PRP all_DT0 their_DPS 
forms_NN2 ,_PUN and_CJC we_PNP have_VHB never_AV0 wavered_VVN in_PRP our_DPS 
opposition_NN1 to_PRP unilateralism_NN1 ,_PUN protectionism_NN1 ,_PUN and_CJC 
bullying_NN1 of_PRF any_DT0 kind_NN1 ._PUN 
We_PNP have_VHB improved_VVN Chinas_NN2 overall_AV0 diplomatic_AJ0 agenda_NN1 
and_CJC worked_VVN actively_AV0 to_TO0 build_VVI a_AT0 global_AJ0 network_NN1 
of_PRF partnerships_NN2 and_CJC foster_VVB a_AT0 new_AJ0 type_NN1 of_PRF 
international_AJ0 relations_NN2 ._PUN 
We_PNP have_VHB demonstrated_VVN Chinas_NN2 sense_NN1 of_PRF duty_NN1 as_PRP 
a_AT0 responsible_AJ0 major_AJ0 country_NN1 ,_PUN actively_AV0 
participating_VVG in_PRP the_AT0 reform_NN1 and_CJC development_NN1 of_PRF 
the_AT0 global_AJ0 governance_NN1 system_NN1 and_CJC engaging_VVG in_PRP 
all-around_DT0 international_AJ0 cooperation_NN1 in_PRP the_AT0 fight_NN1 
against_PRP Covid-19_CRD ._PUN 
All_DT0 this_DT0 has_VHZ seen_VVN us_PNP win_VVI widespread_AJ0 
international_AJ0 recognition_NN1 ._PUN 
Chinas_NN2 international_AJ0 influence_NN1 ,_PUN appeal_NN1 ,_PUN and_CJC 
power_NN1 to_TO0 shape_VVI have_VHB risen_VVN markedly_AV0 ._PUN 
We_PNP have_VHB made_VVN significant_AJ0 advances_NN2 in_PRP exercising_VVG 
full_AJ0 and_CJC rigorous_AJ0 Party_NN1 self-governance_NN1 ._PUN 
Guided_VVN by_PRP the_AT0 belief_NN1 that_CJT it_PNP takes_VVZ a_AT0 good_AJ0 
blacksmith_NN1 to_TO0 forge_VVI good_AJ0 steel_NN1 ,_PUN we_PNP kicked_VVD 
off_AVP our_DPS efforts_NN2 by_PRP formulating_VVG and_CJC implementing_VVG 
the_AT0 central_AJ0 Party_NN1 leaderships_NN2 eight-point_AJ0 decision_NN1 
on_PRP improving_AJ0 conduct_NN1 ._PUN 
We_PNP have_VHB put_VVN forward_AV0 and_CJC implemented_VVD the_AT0 
general_AJ0 requirements_NN2 for_PRP strengthening_VVG the_AT0 Party_NN1 
in_PRP the_AT0 new_AJ0 era_NN1 ._PUN 
We_PNP have_VHB set_VVN strengthening_VVG ourselves_PNX politically_AV0 as_CJS 
the_AT0 overarching_AJ0 guide_NN1 for_PRP all_DT0 other_AJ0 initiatives_NN2 
of_PRF Party_NN1 building_NN1 ,_PUN and_CJC we_PNP have_VHB made_VVN sure_AJ0 
that_CJT our_DPS ideological_AJ0 work_NN1 is_VBZ aligned_VVN with_PRP our_DPS 
institution_NN1 building_NN1 efforts_NN2 ._PUN 
Intraparty_AJ0 political_AJ0 activities_NN2 have_VHB been_VBN conducted_VVN 
in_PRP earnest_AJ0 ,_PUN and_CJC we_PNP have_VHB continued_VVN to_TO0 
carry_VVI out_AVP intensive_AJ0 education_NN1 initiatives_NN2 ._PUN 
We_PNP have_VHB formulated_VVN and_CJC implemented_VVN the_AT0 Partys_NN2 
organizational_AJ0 line_NN1 for_PRP the_AT0 new_AJ0 era_NN1 and_CJC placed_VVN 
an_AT0 emphasis_NN1 on_PRP political_AJ0 commitment_NN1 in_PRP selecting_VVG 
and_CJC appointing_VVG officials_NN2 ._PUN 
Political_AJ0 inspections_NN2 have_VHB been_VBN strengthened_VVN ,_PUN and_CJC 
a_AT0 sound_NN1 system_NN1 of_PRF Party_NN1 regulations_NN2 has_VHZ taken_VVN 
shape_NN1 ._PUN 
These_DT0 moves_NN2 have_VHB enabled_VVN the_AT0 entire_AJ0 Party_NN1 to_TO0 
maintain_VVI firm_AJ0 ideals_NN2 and_CJC convictions_NN2 and_CJC have_VHB 
strengthened_VVN the_AT0 Partys_NN2 organizational_AJ0 system_NN1 and_CJC 
tightened_AJ0 discipline_NN1 and_CJC rules_NN2 ._PUN 
We_PNP have_VHB worked_VVN ceaselessly_AV0 to_TO0 improve_VVI Party_NN1 
conduct_NN1 and_CJC enforce_VVI Party_NN1 discipline_NN1 ._PUN 
We_PNP have_VHB hammered_VVN away_AV0 at_PRP the_AT0 task_NN1 of_PRF 
rectifying_VVG pointless_AJ0 formalities_NN2 ,_PUN bureaucratism_NN1 ,_PUN 
hedonism_NN1 ,_PUN and_CJC extravagance_NN1 ;_PUN opposed_VVD 
privilege-seeking_AJ0 mindsets_NN2 and_CJC practices_NN2 ;_PUN and_CJC 
taken_VVN strong_AJ0 action_NN1 to_TO0 address_VVI misconduct_NN1 and_CJC 
corruption_NN1 that_CJT occur_VVI at_PRP peoples_NN2 doorsteps_NN2 ._PUN 
Thanks_PRP to_PRP these_DT0 efforts_NN2 ,_PUN unhealthy_AJ0 tendencies_NN2 
that_CJT had_VHD long_AV0 gone_VVN unchecked_AJ0 have_VHB been_VBN 
reversed_VVN ,_PUN and_CJC deep-seated_AJ0 problems_NN2 that_CJT had_VHD 
plagued_VVN us_PNP for_PRP years_NN2 have_VHB been_VBN remedied_VVN ._PUN 
We_PNP have_VHB waged_VVN a_AT0 battle_NN1 against_PRP corruption_NN1 on_PRP 
a_AT0 scale_NN1 unprecedented_AJ0 in_PRP our_DPS history_NN1 ._PUN 
Driven_VVN by_PRP a_AT0 strong_AJ0 sense_NN1 of_PRF mission_NN1 ,_PUN we_PNP 
have_VHB resolved_VVN to_TO0 offend_VVI a_AT0 few_DT0 thousand_CRD rather_CJS 
than_CJS fail_VVI 1.4_CRD billion_CRD and_CJC to_TO0 clear_VVI our_DPS 
Party_NN1 of_PRF all_DT0 its_DPS ills_NN2 ._PUN 
We_PNP have_VHB taken_VVN coordinated_AJ0 steps_NN2 to_TO0 see_VVI that_CJT 
officials_NN2 do_VDB not_XX0 have_VHI the_AT0 audacity_NN1 ,_PUN 
opportunity_NN1 ,_PUN or_CJC desire_NN1 to_TO0 be_VBI corrupt_AJ0 ,_PUN 
and_CJC we_PNP have_VHB used_VVN a_AT0 combination_NN1 of_PRF measures_NN2 
to_TO0 take_VVI out_AVP tigers_NN2 ,_PUN swat_VVB flies_NN2 ,_PUN and_CJC 
hunt_VVB down_AVP foxes_NN2 ,_PUN punishing_VVG corrupt_AJ0 officials_NN2 
of_PRF all_DT0 types_NN2 ._PUN 
We_PNP have_VHB achieved_VVN an_AT0 overwhelming_AJ0 victory_NN1 and_CJC 
fully_AV0 consolidated_VVN the_AT0 gains_NN2 in_PRP our_DPS fight_NN1 
against_PRP corruption_NN1 ._PUN 
All_DT0 this_DT0 has_VHZ helped_VVN remove_VVI serious_AJ0 hidden_AJ0 
dangers_NN2 in_PRP the_AT0 Party_NN1 ,_PUN the_AT0 country_NN1 ,_PUN and_CJC 
the_AT0 military_AJ0 and_CJC ensured_VVD that_CJT the_AT0 power_NN1 
granted_VVN to_PRP us_PNP by_PRP the_AT0 Party_NN1 and_CJC the_AT0 people_NN0 
is_VBZ always_AV0 exercised_VVN in_PRP the_AT0 interests_NN2 of_PRF the_AT0 
people_NN0 ._PUN 
Through_PRP painstaking_AJ0 efforts_NN2 ,_PUN the_AT0 Party_NN1 has_VHZ 
found_VVN a_AT0 second_ORD answer_NN1 to_PRP the_AT0 question_NN1 of_PRF 
how_AVQ to_TO0 escape_VVI the_AT0 historical_AJ0 cycle_NN1 of_PRF rise_NN1 
and_CJC fall_NN1 ._PUN 
The_AT0 answer_NN1 is_VBZ self-reform_AJ0 ._PUN 
We_PNP have_VHB significantly_AV0 boosted_VVN the_AT0 Partys_NN2 ability_NN1 
to_TO0 purify_VVI ,_PUN improve_VVB ,_PUN renew_VVB ,_PUN and_CJC excel_VVB 
itself_PNX ,_PUN addressed_VVD the_AT0 problem_NN1 of_PRF lax_AJ0 and_CJC 
weak_AJ0 self-governance_NN1 in_PRP Party_NN1 organizations_NN2 at_PRP the_AT0 
root_NN1 ,_PUN and_CJC steadily_AV0 fostered_VVN and_CJC developed_VVN a_AT0 
political_AJ0 atmosphere_NN1 of_PRF integrity_NN1 within_PRP the_AT0 Party_NN1 
._PUN 
By_PRP doing_VDG so_AV0 ,_PUN we_PNP have_VHB ensured_VVN that_CJT the_AT0 
Party_NN1 will_VM0 never_AV0 change_VVI its_DPS nature_NN1 ,_PUN its_DPS 
conviction_NN1 ,_PUN or_CJC its_DPS character_NN1 ._PUN 
As_CJS we_PNP fully_AV0 affirm_VVB the_AT0 remarkable_AJ0 achievements_NN2 
we_PNP have_VHB made_VVN in_PRP the_AT0 cause_NN1 of_PRF the_AT0 Party_NN1 
and_CJC the_AT0 country_NN1 ,_PUN we_PNP must_VM0 not_XX0 lose_VVI sight_NN1 
of_PRF the_AT0 shortcomings_NN2 in_PRP our_DPS work_NN1 and_CJC the_AT0 
many_DT0 difficulties_NN2 and_CJC problems_NN2 confronting_VVG us_PNP ._PUN 
They_PNP are_VBB mainly_AV0 as_CJS follows_VVZ :_PUN Imbalances_NN2 and_CJC 
inadequacies_NN2 in_PRP development_NN1 remain_VVB a_AT0 prominent_AJ0 
problem_NN1 ._PUN 
There_EX0 are_VBB many_DT0 bottlenecks_NN2 hindering_VVG high-quality_AJ0 
development_NN1 ,_PUN and_CJC Chinas_NP0 capacity_NN1 for_PRP scientific_AJ0 
and_CJC technological_AJ0 innovation_NN1 is_VBZ not_XX0 yet_AV0 strong_AJ0 
enough.Many_NN0 major_AJ0 issues_NN2 need_VVB to_TO0 be_VBI resolved_VVN 
in_AV0 order_AV0 to_TO0 guard_VVI against_PRP financial_AJ0 risks_NN2 and_CJC 
ensure_VVI that_DT0 food_NN1 ,_PUN energy_NN1 ,_PUN and_CJC industrial_AJ0 
and_CJC supply_VVB chains_NN2 are_VBB secure_AJ0 and_CJC reliable.There_NN0 
are_VBB still_AV0 many_DT0 tough_AJ0 issues_NN2 to_TO0 be_VBI addressed_VVN 
in_PRP the_AT0 reform_NN1 of_PRF key_AJ0 areas.Quite_NN0 a_AT0 few_DT0 
challenges_NN2 exist_VVB in_PRP the_AT0 ideological_AJ0 domain.There_NN0 
are_VBB still_AV0 wide_AJ0 gaps_NN2 in_PRP development_NN1 and_CJC income_NN1 
distribution_NN1 between_PRP urban_AJ0 and_CJC rural_AJ0 areas_NN2 and_CJC 
between_PRP regions.Our_NN0 people_NN0 face_VVB many_DT0 difficulties_NN2 
in_PRP areas_NN2 such_PRP as_PRP employment_NN1 ,_PUN education_NN1 ,_PUN 
medical_AJ0 services_NN2 ,_PUN childcare_NN1 ,_PUN elderly_AJ0 care_NN1 ,_PUN 
and_CJC housing.Ecological_NN0 conservation_NN1 and_CJC environmental_AJ0 
protection_NN1 remain_VVB a_AT0 formidable_AJ0 task.Some_NN0 Party_NN1 
members_NN2 and_CJC officials_NN2 lack_VVB a_AT0 strong_AJ0 sense_NN1 of_PRF 
responsibility_NN1 ,_PUN the_AT0 capacity_NN1 to_TO0 grapple_VVI with_PRP 
tough_AJ0 challenges_NN2 ,_PUN and_CJC the_AT0 readiness_NN1 to_TO0 get_VVI 
down_AVP to_PRP work_NN1 ._PUN 
Pointless_AJ0 formalities_NN2 and_CJC bureaucratism_NN1 remain_VVB rather_AV0 
pronounced.Eradicating_NN0 breeding_NN1 grounds_NN2 for_PRP corruption_NN1 
is_VBZ still_AV0 an_AT0 arduous_AJ0 task_NN1 ._PUN 
We_PNP have_VHB already_AV0 put_VVN in_PRP place_NN1 a_AT0 series_NN0 of_PRF 
measures_NN2 to_TO0 deal_VVI with_PRP these_DT0 problems_NN2 ,_PUN and_CJC 
we_PNP must_VM0 redouble_VVI our_DPS efforts_NN2 to_TO0 see_VVI them_PNP 
fully_AV0 resolved_VVN ._PUN 
The_AT0 great_AJ0 achievements_NN2 of_PRF the_AT0 new_AJ0 era_NN1 have_VHB 
come_VVN from_PRP the_AT0 collective_AJ0 dedication_NN1 and_CJC hard_AJ0 
work_NN1 of_PRF our_DPS Party_NN1 and_CJC our_DPS people_NN0 ._PUN 
Here_AV0 ,_PUN on_PRP behalf_PRP of_PRP the_AT0 Central_AJ0 Committee_NN1 
of_PRF the_AT0 Communist_AJ0 Party_NN1 of_PRF China_NP0 ,_PUN I_PNP 
express_VVB our_DPS heartfelt_AJ0 gratitude_NN1 to_PRP all_DT0 of_PRF our_DPS 
Party_NN1 members_NN2 ,_PUN to_PRP the_AT0 people_NN0 of_PRF all_DT0 
ethnic_AJ0 groups_NN2 ,_PUN to_PRP all_DT0 other_AJ0 political_AJ0 parties_NN2 
,_PUN peoples_NN2 organizations_NN2 ,_PUN and_CJC patriotic_AJ0 figures_NN2 
from_PRP all_DT0 sectors_NN2 of_PRF society_NN1 ,_PUN to_PRP our_DPS 
fellow_AJ0 compatriots_NN2 in_PRP the_AT0 Hong_NP0 Kong_NP0 and_CJC Macao_NP0 
special_AJ0 administrative_AJ0 regions_NN2 ,_PUN in_PRP Taiwan_NP0 ,_PUN 
and_CJC overseas_AV0 ,_PUN and_CJC to_PRP all_DT0 our_DPS friends_NN2 
around_PRP the_AT0 world_NN1 who_PNQ have_VHB shown_VVN understanding_NN1 
and_CJC support_VVB for_PRP Chinas_NN2 modernization_NN1 drive_NN1 ._PUN 
The_AT0 great_AJ0 transformation_NN1 over_PRP the_AT0 past_AJ0 10_CRD 
years_NN2 of_PRF the_AT0 new_AJ0 era_NN1 marks_VVZ a_AT0 milestone_NN1 in_PRP 
the_AT0 history_NN1 of_PRF the_AT0 Party_NN1 ,_PUN of_PRF the_AT0 Peoples_NN2 
Republic_NN1 of_PRF China_NP0 ,_PUN of_PRF reform_NN1 and_CJC opening_VVG 
up_AVP ,_PUN of_PRF the_AT0 development_NN1 of_PRF socialism_NN1 ,_PUN and_CJC 
of_PRF the_AT0 development_NN1 of_PRF the_AT0 Chinese_AJ0 nation_NN1 ._PUN 
Over_PRP the_AT0 course_NN1 of_PRF a_AT0 century_NN1 of_PRF endeavor_NN1 ,_PUN 
the_AT0 Communist_AJ0 Party_NN1 of_PRF China_NP0 has_VHZ tempered_VVN 
itself_PNX through_PRP revolution_NN1 and_CJC grown_VVN stronger_AJC ._PUN 
It_PNP has_VHZ grown_VVN better_AV0 at_PRP providing_VVG political_AJ0 
leadership_NN1 ,_PUN giving_VVG theoretical_AJ0 guidance_NN1 ,_PUN 
organizing_VVG the_AT0 people_NN0 ,_PUN and_CJC inspiring_AJ0 society_NN1 
,_PUN all_AV0 while_CJS maintaining_VVG a_AT0 close_AJ0 bond_NN1 with_PRP 
the_AT0 people_NN0 ._PUN 
Throughout_PRP the_AT0 Partys_NN2 history_NN1 ,_PUN as_CJS the_AT0 world_NN1 
has_VHZ undergone_VVN profound_AJ0 changes_NN2 ,_PUN it_PNP has_VHZ always_AV0 
remained_VVN at_PRP the_AT0 forefront_NN1 of_PRF the_AT0 times_NN2 ._PUN 
As_CJS we_PNP have_VHB responded_VVN to_PRP risks_NN2 and_CJC tests_NN2 at_PRP 
home_NN1 and_CJC abroad_AV0 ,_PUN the_AT0 Party_NN1 has_VHZ always_AV0 
remained_VVN the_AT0 backbone_NN1 of_PRF the_AT0 nation_NN1 ._PUN 
And_CJC as_CJS we_PNP have_VHB upheld_VVN and_CJC developed_AJ0 socialism_NN1 
with_PRP Chinese_AJ0 characteristics_NN2 ,_PUN the_AT0 Party_NN1 has_VHZ 
always_AV0 remained_VVN a_AT0 strong_AJ0 leadership_NN1 core_NN1 ._PUN 
The_AT0 Chinese_AJ0 people_NN0 are_VBB more_AV0 inspired_AJ0 than_CJS ever_AV0 
to_TO0 forge_VVI ahead_AV0 ,_PUN more_AV0 resolved_AJ0 than_CJS ever_AV0 
to_TO0 work_VVI hard_AV0 ,_PUN and_CJC more_AV0 confident_AJ0 than_CJS 
ever_AV0 of_PRF securing_VVG success_NN1 ._PUN 
They_PNP are_VBB filled_VVN with_PRP a_AT0 stronger_AJC sense_NN1 of_PRF 
history_NN1 and_CJC initiative_NN1 ._PUN 
With_PRP full_AJ0 confidence_NN1 ,_PUN the_AT0 Communist_AJ0 Party_NN1 of_PRF 
China_NP0 and_CJC the_AT0 Chinese_AJ0 people_NN0 are_VBB driving_VVG the_AT0 
great_AJ0 transformation_NN1 of_PRF the_AT0 Chinese_AJ0 nation_NN1 from_PRP 
standing_VVG up_AVP and_CJC growing_AJ0 prosperous_AJ0 to_PRP becoming_VVG 
strong_AJ0 ._PUN 
We_PNP have_VHB advanced_VVN reform_NN1 ,_PUN opening_VVG up_AVP ,_PUN and_CJC 
socialist_AJ0 modernization_NN1 and_CJC have_VHB written_VVN a_AT0 new_AJ0 
chapter_NN1 on_PRP the_AT0 miracles_NN2 of_PRF fast_AJ0 economic_AJ0 
growth_NN1 and_CJC long-term_AJ0 social_AJ0 stability_NN1 ._PUN 
China_NP0 now_AV0 has_VHZ more_AV0 solid_AJ0 material_NN1 foundations_NN2 
and_CJC stronger_AJC institutional_AJ0 underpinnings_NN2 for_PRP pursuing_VVG 
development_NN1 ._PUN 
The_AT0 rejuvenation_NN1 of_PRF the_AT0 Chinese_AJ0 nation_NN1 is_VBZ now_AV0 
on_PRP an_AT0 irreversible_AJ0 historical_AJ0 course_NN1 ._PUN 
Scientific_AJ0 socialism_NN1 is_VBZ brimming_VVG with_PRP renewed_AJ0 
vitality_NN1 in_PRP 21st-century_AJ0 China_NN1 ._PUN 
Chinese_AJ0 modernization_NN1 offers_NN2 humanity_NN1 a_AT0 new_AJ0 choice_NN1 
for_PRP achieving_VVG modernization_NN1 ._PUN 
The_AT0 Communist_AJ0 Party_NN1 of_PRF China_NP0 and_CJC the_AT0 Chinese_AJ0 
people_NN0 have_VHB provided_VVN humanity_NN1 with_PRP more_AV0 Chinese_AJ0 
insight_NN1 ,_PUN better_AV0 Chinese_AJ0 input_NN1 ,_PUN and_CJC greater_AJC 
Chinese_AJ0 strength_NN1 to_TO0 help_VVI solve_VVI its_DPS common_AJ0 
challenges_NN2 and_CJC have_VHB made_VVN new_AJ0 and_CJC greater_AJC 
contributions_NN2 to_PRP the_AT0 noble_AJ0 cause_NN1 of_PRF human_AJ0 
peace_NN1 and_CJC development_NN1 ._PUN 
II_CRD ._PUN 
A_AT0 New_AJ0 Frontier_NN1 in_PRP Adapting_VVG Marxism_NN1 to_PRP the_AT0 
Chinese_AJ0 Context_NN1 and_CJC the_AT0 Needs_NN2 of_PRF the_AT0 Times_NN2 
Marxism_NN1 is_VBZ the_AT0 fundamental_AJ0 guiding_AJ0 ideology_NN1 upon_PRP 
which_DTQ our_DPS Party_NN1 and_CJC our_DPS country_NN1 are_VBB founded_VVN 
and_CJC thrive_VVB ._PUN 
Our_DPS experience_NN1 has_VHZ taught_VVN us_PNP that_CJT ,_PUN at_PRP the_AT0 
fundamental_AJ0 level_NN1 ,_PUN we_PNP owe_VVB the_AT0 success_NN1 of_PRF 
our_DPS Party_NN1 and_CJC socialism_NN1 with_PRP Chinese_AJ0 
characteristics_NN2 to_PRP the_AT0 fact_NN1 that_CJT Marxism_NN1 works_VVZ 
,_PUN particularly_AV0 when_CJS it_PNP is_VBZ adapted_VVN to_PRP the_AT0 
Chinese_AJ0 context_NN1 and_CJC the_AT0 needs_NN2 of_PRF our_DPS times_NN2 
._PUN 
The_AT0 sound_NN1 theoretical_AJ0 guidance_NN1 of_PRF Marxism_NN1 is_VBZ 
the_AT0 source_NN1 from_PRP which_DTQ our_DPS Party_NN1 draws_VVZ its_DPS 
firm_AJ0 belief_NN1 and_CJC conviction_NN1 and_CJC which_DTQ enables_VVZ 
our_DPS Party_NN1 to_TO0 seize_VVI the_AT0 historical_AJ0 initiative_NN1 ._PUN 
Adapting_VVG Marxism_NN1 to_PRP the_AT0 Chinese_AJ0 context_NN1 and_CJC 
the_AT0 needs_NN2 of_PRF the_AT0 times_NN2 is_VBZ a_AT0 process_NN1 of_PRF 
seeking_VVG ,_PUN revealing_VVG ,_PUN and_CJC applying_VVG truth_NN1 ._PUN 
With_PRP new_AJ0 changes_NN2 and_CJC practical_AJ0 demands_NN2 emerging_VVG 
both_DT0 in_AVP and_CJC outside_PRP of_PRP China_NP0 since_CJS the_AT0 
18th_ORD National_AJ0 Congress_NN1 ,_PUN there_EX0 was_VBD an_AT0 urgent_AJ0 
need_NN1 for_PRP us_PNP to_TO0 provide_VVI in-depth_AJ0 theoretical_AJ0 
and_CJC practical_AJ0 answers_NN2 to_PRP a_AT0 series_NN0 of_PRF epochal_AJ0 
questions_NN2 on_PRP the_AT0 cause_NN1 of_PRF the_AT0 Party_NN1 and_CJC 
the_AT0 country_NN1 as_PRP well_PRP as_PRP the_AT0 Partys_NN2 governance_NN1 
of_PRF China_NP0 ._PUN 
With_PRP the_AT0 courage_NN1 to_TO0 make_VVI theoretical_AJ0 explorations_NN2 
and_CJC innovations_NN2 ,_PUN our_DPS Party_NN1 has_VHZ ,_PUN from_PRP an_AT0 
entirely_AV0 new_AJ0 perspective_NN1 ,_PUN deepened_VVD its_DPS 
understanding_NN1 of_PRF the_AT0 laws_NN2 that_CJT underlie_VVB governance_NN1 
by_PRP a_AT0 communist_AJ0 party_NN1 ,_PUN the_AT0 development_NN1 of_PRF 
socialism_NN1 ,_PUN and_CJC the_AT0 evolution_NN1 of_PRF human_AJ0 society_NN1 
._PUN 
It_PNP has_VHZ achieved_VVN major_AJ0 theoretical_AJ0 innovations_NN2 ,_PUN 
which_DTQ are_VBB encapsulated_VVN in_PRP the_AT0 Thought_NN1 on_PRP 
Socialism_NN1 with_PRP Chinese_AJ0 Characteristics_NN2 for_PRP a_AT0 New_AJ0 
Era_NN1 ._PUN 
The_AT0 main_AJ0 elements_NN2 of_PRF this_DT0 theory_NN1 are_VBB 
summarized_VVN in_PRP the_AT0 10_CRD affirmations_NN2 ,_PUN the_AT0 14_CRD 
commitments_NN2 ,_PUN and_CJC the_AT0 13_CRD areas_NN2 of_PRF achievement_NN1 
that_CJT were_VBD articulated_VVN at_PRP the_AT0 19th_ORD National_AJ0 
Congress_NN1 and_CJC the_AT0 Sixth_ORD Plenary_AJ0 Session_NN1 of_PRF the_AT0 
19th_ORD Party_NN1 Central_AJ0 Committee_NN1 ,_PUN all_DT0 of_PRF which_DTQ 
we_PNP must_VM0 adhere_VVI to_PRP over_PRP the_AT0 long_AJ0 term_NN1 and_CJC 
continue_VVB to_TO0 enrich_VVI and_CJC develop_VVI ._PUN 
Chinese_AJ0 Communists_NN2 are_VBB keenly_AV0 aware_AJ0 that_CJT only_AV0 
by_PRP integrating_VVG the_AT0 basic_AJ0 tenets_NN2 of_PRF Marxism_NN1 
with_PRP Chinas_NP0 specific_AJ0 realities_NN2 and_CJC fine_AJ0 
traditional_AJ0 culture_NN1 and_CJC only_AV0 by_PRP applying_VVG 
dialectical_AJ0 and_CJC historical_AJ0 materialism_NN1 can_VM0 we_PNP 
provide_VVI correct_AJ0 answers_NN2 to_PRP the_AT0 major_AJ0 questions_NN2 
presented_VVN by_PRP the_AT0 times_NN2 and_CJC discovered_VVD through_PRP 
practice_NN1 and_CJC can_VM0 we_PNP ensure_VVI that_DT0 Marxism_NN1 always_AV0 
retains_VVZ its_DPS vigor_NN1 and_CJC vitality_NN1 ._PUN 
To_TO0 uphold_VVI and_CJC develop_VVI Marxism_NN1 ,_PUN we_PNP must_VM0 
integrate_VVI it_PNP with_PRP Chinas_NP0 specific_AJ0 realities_NN2 ._PUN 
Taking_VVG Marxism_NN1 as_CJS our_DPS guide_NN1 means_VVZ applying_VVG its_DPS 
worldview_NN1 and_CJC methodology_NN1 to_PRP solving_VVG problems_NN2 in_PRP 
China_NP0 ;_PUN it_PNP does_VDZ not_XX0 mean_VVI memorizing_VVG and_CJC 
reciting_VVG its_DPS specific_AJ0 conclusions_NN2 and_CJC lines_NN2 ,_PUN 
and_CJC still_AV0 less_DT0 does_VDZ it_PNP mean_VVI treating_VVG it_PNP as_PRP 
a_AT0 rigid_AJ0 dogma_NN1 ._PUN 
We_PNP must_VM0 continue_VVI to_TO0 free_VVI our_DPS minds_NN2 ,_PUN seek_VVB 
truth_NN1 from_PRP facts_NN2 ,_PUN move_VVB with_PRP the_AT0 times_NN2 ,_PUN 
and_CJC take_VVB a_AT0 realistic_AJ0 and_CJC pragmatic_AJ0 approach_NN1 ._PUN 
We_PNP must_VM0 base_VVI everything_PNI we_PNP do_VDB on_PRP actual_AJ0 
conditions_NN2 and_CJC focus_VVB on_PRP solving_VVG real_AJ0 problems_NN2 
arising_VVG in_PRP our_DPS reform_NN1 ,_PUN opening_VVG up_AVP ,_PUN and_CJC 
socialist_AJ0 modernization_NN1 endeavors_VVZ in_PRP the_AT0 new_AJ0 era_NN1 
._PUN 
We_PNP must_VM0 keep_VVI responding_VVG to_PRP the_AT0 questions_NN2 posed_VVN 
by_PRP China_NP0 ,_PUN by_PRP the_AT0 world_NN1 ,_PUN by_PRP the_AT0 
people_NN0 ,_PUN and_CJC by_PRP the_AT0 times_NN2 ;_PUN in_PRP doing_VDG 
so_AV0 ,_PUN we_PNP should_VM0 find_VVI the_AT0 right_AJ0 answers_NN2 
suited_VVN to_PRP the_AT0 realities_NN2 of_PRF China_NP0 and_CJC the_AT0 
needs_NN2 of_PRF our_DPS day_NN1 ,_PUN reach_VVB conclusions_NN2 that_CJT 
are_VBB compatible_AJ0 with_PRP objective_AJ0 laws_NN2 ,_PUN and_CJC 
develop_VVB new_AJ0 theories_NN2 that_CJT are_VBB in_PRP step_NN1 with_PRP 
the_AT0 times_NN2 ,_PUN so_AV0 as_AV0 to_TO0 provide_VVI better_AJC 
guidance_NN1 for_PRP Chinas_NN2 practice_NN1 ._PUN 
To_TO0 uphold_VVI and_CJC develop_VVI Marxism_NN1 ,_PUN we_PNP must_VM0 
integrate_VVI it_PNP with_PRP Chinas_NP0 fine_AJ0 traditional_AJ0 culture_NN1 
._PUN 
Only_AV0 by_PRP taking_VVG root_NN1 in_PRP the_AT0 rich_AJ0 historical_AJ0 
and_CJC cultural_AJ0 soil_NN1 of_PRF the_AT0 country_NN1 and_CJC the_AT0 
nation_NN1 can_VM0 the_AT0 truth_NN1 of_PRF Marxism_NN1 flourish_VVB here_AV0 
._PUN 
With_PRP a_AT0 history_NN1 stretching_VVG back_AVP to_PRP antiquity_NN1 ,_PUN 
Chinas_NP0 fine_AJ0 traditional_AJ0 culture_NN1 is_VBZ extensive_AJ0 and_CJC 
profound_AJ0 ;_PUN it_PNP is_VBZ the_AT0 crystallization_NN1 of_PRF the_AT0 
wisdom_NN1 of_PRF Chinese_AJ0 civilization_NN1 ._PUN 
Our_DPS traditional_AJ0 culture_NN1 espouses_VVZ many_DT0 important_AJ0 
principles_NN2 and_CJC concepts_NN2 ,_PUN including_PRP pursuing_VVG 
common_AJ0 good_AJ0 for_PRP all_DT0 ;_PUN regarding_PRP the_AT0 people_NN0 
as_PRP the_AT0 foundation_NN1 of_PRF the_AT0 state_NN1 ;_PUN governing_VVG 
by_PRP virtue_NN1 ;_PUN discarding_VVG the_AT0 outdated_AJ0 in_PRP favor_PRP 
of_PRP the_AT0 new_AJ0 ;_PUN selecting_VVG officials_NN2 on_PRP the_AT0 
basis_NN1 of_PRF merit_NN1 ;_PUN promoting_VVG harmony_NN1 between_PRP 
humanity_NN1 and_CJC nature_NN1 ;_PUN ceaselessly_AV0 pursuing_VVG 
self-improvement_NN1 ;_PUN embracing_VVG the_AT0 world_NN1 with_PRP virtue_NN1 
;_PUN acting_VVG in_PRP good_AJ0 faith_NN1 and_CJC being_VBG friendly_AJ0 
to_PRP others_NN2 ;_PUN and_CJC fostering_NN1 neighborliness_NN1 ._PUN 
These_DT0 maxims_NN2 ,_PUN which_DTQ have_VHB taken_VVN shape_NN1 over_PRP 
centuries_NN2 of_PRF work_NN1 and_CJC life_NN1 ,_PUN reflect_VVB the_AT0 
Chinese_AJ0 peoples_NN2 way_NN1 of_PRF viewing_VVG the_AT0 universe_NN1 ,_PUN 
the_AT0 world_NN1 ,_PUN society_NN1 ,_PUN and_CJC morality_NN1 and_CJC are_VBB 
highly_AV0 consistent_AJ0 with_PRP the_AT0 values_NN2 and_CJC propositions_NN2 
of_PRF scientific_AJ0 socialism_NN1 ._PUN 
We_PNP must_VM0 stay_VVI confident_AJ0 in_PRP our_DPS history_NN1 and_CJC 
culture_NN1 ,_PUN make_VVB the_AT0 past_NN1 serve_VVI the_AT0 present_NN1 
,_PUN and_CJC develop_VVB the_AT0 new_AJ0 from_PRP the_AT0 old_AJ0 ._PUN 
We_PNP must_VM0 integrate_VVI the_AT0 essence_NN1 of_PRF Marxism_NN1 with_PRP 
the_AT0 best_AJS of_PRF fine_AJ0 traditional_AJ0 Chinese_AJ0 culture_NN1 
and_CJC with_PRP the_AT0 common_AJ0 values_NN2 that_CJT our_DPS people_NN0 
intuitively_AV0 apply_VVB in_PRP their_DPS everyday_AJ0 lives_NN2 ._PUN 
We_PNP should_VM0 keep_VVI endowing_VVG Marxist_AJ0 theory_NN1 with_PRP 
distinctive_AJ0 Chinese_AJ0 features_NN2 and_CJC consolidating_VVG the_AT0 
historical_AJ0 basis_NN1 and_CJC public_AJ0 support_NN1 for_PRP adapting_VVG 
Marxism_NN1 to_PRP the_AT0 Chinese_AJ0 context_NN1 and_CJC the_AT0 needs_NN2 
of_PRF our_DPS times_NN2 ._PUN 
With_PRP this_DT0 ,_PUN we_PNP will_VM0 ensure_VVI that_DT0 Marxism_NN1 
puts_VVZ down_AVP deep_AJ0 roots_NN2 in_PRP China_NP0 ._PUN 
Just_AV0 as_CJS there_EX0 are_VBB no_AT0 bounds_NN2 to_PRP practice_NN1 ,_PUN 
there_EX0 is_VBZ no_AT0 end_NN1 to_PRP theoretical_AJ0 innovation_NN1 ._PUN 
It_PNP is_VBZ the_AT0 solemn_AJ0 historical_AJ0 responsibility_NN1 of_PRF 
todays_NN2 Chinese_AJ0 Communists_NN2 to_TO0 continue_VVI opening_VVG new_AJ0 
chapters_NN2 in_PRP adapting_VVG Marxism_NN1 to_PRP the_AT0 Chinese_AJ0 
context_NN1 and_CJC the_AT0 needs_NN2 of_PRF the_AT0 times_NN2 ._PUN 
To_TO0 keep_VVI advancing_AJ0 theoretical_AJ0 innovation_NN1 on_PRP the_AT0 
basis_NN1 of_PRF practical_AJ0 experience_NN1 ,_PUN we_PNP must_VM0 ,_PUN 
first_ORD of_PRF all_DT0 ,_PUN gain_VVB a_AT0 good_AJ0 command_NN1 of_PRF 
the_AT0 worldview_NN1 and_CJC methodology_NN1 of_PRF the_AT0 Thought_NN1 
on_PRP Socialism_NN1 with_PRP Chinese_AJ0 Characteristics_NN2 for_PRP a_AT0 
New_AJ0 Era_NN1 and_CJC adhere_VVB to_PRP and_CJC make_VVB good_AJ0 use_NN1 
of_PRF its_DPS stances_NN2 ,_PUN viewpoints_NN2 ,_PUN and_CJC methods_NN2 
._PUN 
We_PNP must_VM0 put_VVI the_AT0 people_NN0 first_ORD ._PUN 
People-centeredness_NN1 is_VBZ an_AT0 essential_AJ0 attribute_NN1 of_PRF 
Marxism_NN1 ._PUN 
Our_DPS Partys_NN2 theories_NN2 are_VBB from_PRP the_AT0 people_NN0 ,_PUN 
for_PRP the_AT0 people_NN0 ,_PUN and_CJC beneficial_AJ0 to_PRP the_AT0 
people_NN0 ._PUN 
The_AT0 peoples_NN2 creative_AJ0 practices_NN2 are_VBB the_AT0 
inexhaustible_AJ0 source_NN1 of_PRF our_DPS theoretical_AJ0 innovations_NN2 
._PUN 
Theories_NN2 that_CJT are_VBB detached_VVN from_PRP the_AT0 people_NN0 
will_VM0 be_VBI feeble_AJ0 and_CJC ineffective_AJ0 ,_PUN and_CJC theories_NN2 
that_CJT can_VM0 not_XX0 deliver_VVI for_PRP the_AT0 people_NN0 will_VM0 
be_VBI stale_AJ0 and_CJC lifeless_AJ0 ._PUN 
We_PNP must_VM0 stand_VVI firmly_AV0 with_PRP the_AT0 people_NN0 ,_PUN 
respond_VVB to_PRP their_DPS wishes_NN2 ,_PUN respect_VVB their_DPS 
creativity_NN1 ,_PUN and_CJC pool_NN1 their_DPS wisdom_NN1 to_TO0 develop_VVI 
theories_NN2 that_CJT they_PNP like_VVB ,_PUN accept_VVB ,_PUN and_CJC 
adopt_VVB and_CJC that_CJT become_VVB powerful_AJ0 tools_NN2 guiding_AJ0 
them_PNP in_PRP understanding_NN1 and_CJC changing_VVG the_AT0 world_NN1 ._PUN 
We_PNP must_VM0 maintain_VVI self-confidence_NN1 and_CJC stand_VVI on_PRP 
our_DPS own_DT0 feet_NN2 ._PUN 
There_EX0 has_VHZ never_AV0 been_VBN an_AT0 instruction_NN1 manual_NN1 or_CJC 
ready-made_AJ0 solution_NN1 for_PRP the_AT0 Chinese_AJ0 people_NN0 and_CJC 
the_AT0 Chinese_AJ0 nation_NN1 to_TO0 turn_VVI to_PRP as_CJS they_PNP 
fought_VVD to_TO0 end_VVI the_AT0 great_AJ0 sufferings_NN2 endured_VVD 
since_CJS the_AT0 advent_NN1 of_PRF modern_AJ0 times_NN2 and_CJC have_VHB 
moved_VVN on_AVP toward_PRP the_AT0 bright_AJ0 future_NN1 of_PRF 
rejuvenation_NN1 ._PUN 
The_AT0 Party_NN1 has_VHZ led_VVN the_AT0 people_NN0 in_PRP independently_AV0 
blazing_VVG the_AT0 path_NN1 to_PRP success_NN1 over_PRP the_AT0 past_AJ0 
century_NN1 ,_PUN and_CJC the_AT0 success_NN1 of_PRF Marxism_NN1 in_PRP 
China_NP0 has_VHZ been_VBN realized_VVN by_PRP Chinese_AJ0 Communists_NN2 
through_PRP our_DPS own_DT0 endeavors_NN2 ._PUN 
One_CRD point_NN1 underpinning_VVG these_DT0 successes_NN2 is_VBZ that_CJT 
Chinas_NN2 issues_NN2 must_VM0 be_VBI dealt_VVN with_PRP by_PRP Chinese_AJ0 
people_NN0 in_PRP light_PRP of_PRP the_AT0 Chinese_AJ0 context_NN1 ._PUN 
We_PNP must_VM0 remain_VVI firm_NN1 in_PRP our_DPS conviction_NN1 in_PRP 
Marxism_NN1 and_CJC socialism_NN1 with_PRP Chinese_AJ0 characteristics_NN2 
and_CJC strengthen_VVB our_DPS confidence_NN1 in_PRP the_AT0 path_NN1 ,_PUN 
theory_NN1 ,_PUN system_NN1 ,_PUN and_CJC culture_NN1 of_PRF socialism_NN1 
with_PRP Chinese_AJ0 characteristics_NN2 ._PUN 
With_PRP a_AT0 stronger_AJC sense_NN1 of_PRF historical_AJ0 responsibility_NN1 
and_CJC creativity_NN1 ,_PUN we_PNP should_VM0 make_VVI greater_AJC 
contributions_NN2 to_PRP the_AT0 development_NN1 of_PRF Marxism_NN1 ._PUN 
We_PNP should_VM0 never_AV0 act_VVI blindly_AV0 without_PRP assessing_VVG 
how_AVQ conditions_NN2 have_VHB evolved_VVN or_CJC allow_VVB ourselves_PNX 
to_TO0 become_VVI ossified_AJ0 or_CJC closed_VVD off_AVP ,_PUN nor_CJC 
should_VM0 we_PNP mechanically_AV0 imitate_VVI others_NN2 or_CJC 
indiscriminately_AV0 absorb_VVI foreign_AJ0 ideas_NN2 ._PUN 
We_PNP must_VM0 uphold_VVI fundamental_AJ0 principles_NN2 and_CJC break_VVI 
new_AJ0 ground_NN1 ._PUN 
We_PNP are_VBB advancing_VVG a_AT0 great_AJ0 cause_NN1 that_CJT none_PNI 
have_VHB attempted_VVN before_AV0 ._PUN 
Only_AV0 by_PRP upholding_VVG fundamental_AJ0 principles_NN2 can_VM0 we_PNP 
avoid_VVI losing_VVG our_DPS bearings_NN2 or_CJC making_VVG catastrophic_AJ0 
mistakes_NN2 ._PUN 
Only_AV0 by_PRP breaking_VVG new_AJ0 ground_NN1 can_VM0 we_PNP meet_VVI 
the_AT0 call_NN1 of_PRF the_AT0 day_NN1 and_CJC shape_VVB the_AT0 trends_NN2 
of_PRF our_DPS times_NN2 ._PUN 
We_PNP should_VM0 approach_VVI Marxism_NN1 with_PRP a_AT0 respect_NN1 for_PRP 
science_NN1 and_CJC in_PRP the_AT0 spirit_NN1 of_PRF seeking_VVG truth_NN1 
._PUN 
We_PNP must_VM0 never_AV0 waver_VVI in_PRP upholding_VVG the_AT0 basic_AJ0 
tenets_NN2 of_PRF Marxism_NN1 ,_PUN the_AT0 overall_AJ0 leadership_NN1 of_PRF 
the_AT0 Party_NN1 ,_PUN and_CJC socialism_NN1 with_PRP Chinese_AJ0 
characteristics_NN2 ._PUN 
We_PNP should_VM0 keep_VVI pace_NN1 with_PRP the_AT0 times_NN2 and_CJC 
adapt_VVI to_PRP the_AT0 evolution_NN1 of_PRF practice_NN1 ._PUN 
We_PNP should_VM0 approach_VVI each_DT0 and_CJC every_AT0 new_AJ0 thing_NN1 
with_PRP great_AJ0 enthusiasm_NN1 and_CJC never_AV0 stop_VVB broadening_AJ0 
and_CJC deepening_VVG our_DPS understanding_NN1 of_PRF the_AT0 world_NN1 ._PUN 
We_PNP must_VM0 dare_VVI to_TO0 say_VVI what_DTQ has_VHZ never_AV0 been_VBN 
said_VVN and_CJC do_VDB what_DTQ has_VHZ never_AV0 been_VBN done_VDN ,_PUN 
and_CJC we_PNP must_VM0 use_VVI new_AJ0 theory_NN1 to_TO0 guide_VVI new_AJ0 
practice_NN1 ._PUN 
We_PNP must_VM0 adopt_VVI a_AT0 problem-oriented_AJ0 approach_NN1 ._PUN 
Problems_NN2 represent_VVB the_AT0 voice_NN1 of_PRF the_AT0 times_NN2 ._PUN 
The_AT0 fundamental_AJ0 task_NN1 of_PRF theory_NN1 is_VBZ to_TO0 respond_VVI 
to_PRP problems_NN2 and_CJC provide_VVI guidelines_NN2 for_PRP finding_VVG 
solutions_NN2 ._PUN 
The_AT0 problems_NN2 we_PNP face_VVB today_AV0 are_VBB considerably_AV0 
more_AV0 complex_AJ0 ,_PUN and_CJC resolving_VVG them_PNP has_VHZ become_VVN 
much_AV0 more_AV0 difficult_AJ0 ._PUN 
This_DT0 presents_VVZ a_AT0 completely_AV0 new_AJ0 challenge_NN1 for_PRP 
theoretical_AJ0 innovation_NN1 ._PUN 
We_PNP must_VM0 be_VBI more_AV0 conscious_AJ0 of_PRF problems_NN2 ,_PUN 
especially_AV0 new_AJ0 problems_NN2 that_CJT are_VBB discovered_VVN 
through_PRP practice_NN1 ,_PUN deep-seated_AJ0 problems_NN2 affecting_VVG 
reform_NN1 ,_PUN development_NN1 ,_PUN and_CJC stability_NN1 ,_PUN 
pressing_VVG concerns_NN2 of_PRF the_AT0 people_NN0 ,_PUN major_AJ0 issues_NN2 
in_PRP the_AT0 evolving_AJ0 global_AJ0 landscape_NN1 ,_PUN and_CJC 
prominent_AJ0 issues_NN2 we_PNP face_VVB in_PRP Party_NN1 building_NN1 ._PUN 
We_PNP should_VM0 keep_VVI developing_AJ0 new_AJ0 thinking_NN1 ,_PUN new_AJ0 
approaches_NN2 ,_PUN and_CJC new_AJ0 ways_NN2 to_TO0 effectively_AV0 
resolve_VVI problems_NN2 ._PUN 
We_PNP must_VM0 apply_VVI systems_NN2 thinking_VVG ._PUN 
All_DT0 things_NN2 are_VBB interconnected_VVN and_CJC interdependent_AJ0 ._PUN 
We_PNP must_VM0 view_VVI them_PNP with_PRP the_AT0 understanding_NN1 that_CJT 
they_PNP are_VBB universally_AV0 connected_VVN ,_PUN part_NN1 of_PRF a_AT0 
complete_AJ0 system_NN1 ,_PUN and_CJC constantly_AV0 evolving_VVG if_CJS 
we_PNP are_VBB to_TO0 grasp_VVI the_AT0 laws_NN2 governing_VVG their_DPS 
development_NN1 ._PUN 
As_PRP a_AT0 major_AJ0 developing_AJ0 country_NN1 ,_PUN China_NP0 is_VBZ 
still_AV0 in_PRP the_AT0 primary_AJ0 stage_NN1 of_PRF socialism_NN1 and_CJC 
is_VBZ going_VVG through_PRP an_AT0 extensive_AJ0 and_CJC profound_AJ0 
social_AJ0 transformation_NN1 ._PUN 
A_AT0 small_AJ0 move_NN1 made_VVD to_TO0 advance_VVI reform_NN1 and_CJC 
development_NN1 or_CJC to_TO0 adjust_VVI interests_NN2 may_VM0 affect_VVI 
the_AT0 bigger_AJC picture_NN1 ._PUN 
We_PNP should_VM0 be_VBI able_AJ0 to_TO0 see_VVI the_AT0 present_NN1 from_PRP 
a_AT0 historical_AJ0 perspective_NN1 ,_PUN look_VVB beyond_PRP the_AT0 
surface_NN1 to_TO0 get_VVI to_PRP the_AT0 crux_NN1 of_PRF issues_NN2 ,_PUN 
and_CJC properly_AV0 manage_VVB the_AT0 relationships_NN2 between_PRP 
overall_NN1 and_CJC local_AJ0 interests_NN2 ,_PUN between_PRP the_AT0 
present_NN1 and_CJC the_AT0 future_NN1 ,_PUN between_PRP macro_NN1 and_CJC 
micro_NN1 concerns_NN2 ,_PUN between_PRP primary_NN1 and_CJC secondary_AJ0 
issues_NN2 ,_PUN and_CJC between_PRP the_AT0 special_AJ0 and_CJC the_AT0 
ordinary_AJ0 ._PUN 
We_PNP should_VM0 improve_VVI our_DPS ability_NN1 to_TO0 adopt_VVI a_AT0 
strategic_AJ0 perspective_NN1 and_CJC apply_VVI a_AT0 historical_AJ0 ,_PUN 
dialectical_AJ0 ,_PUN and_CJC systematic_AJ0 approach_NN1 to_PRP thinking_VVG 
;_PUN we_PNP should_VM0 get_VVI better_AV0 at_PRP thinking_VVG creatively_AV0 
,_PUN thinking_VVG in_PRP terms_PRP of_PRP the_AT0 rule_NN1 of_PRF law_NN1 
,_PUN and_CJC considering_VVG worst-case_AJ0 scenarios_NN2 ._PUN 
By_PRP doing_VDG so_AV0 ,_PUN we_PNP can_VM0 develop_VVI a_AT0 
well-conceived_AJ0 approach_NN1 to_PRP planning_NN1 and_CJC advancing_VVG 
the_AT0 endeavors_NN2 of_PRF the_AT0 Party_NN1 and_CJC the_AT0 country_NN1 
on_PRP all_DT0 fronts_NN2 in_PRP a_AT0 forward-looking_NN1 and_CJC 
holistic_AJ0 manner_NN1 ._PUN 
We_PNP must_VM0 maintain_VVI a_AT0 global_AJ0 vision_NN1 ._PUN 
The_AT0 Communist_AJ0 Party_NN1 of_PRF China_NP0 is_VBZ dedicated_VVN to_PRP 
pursuing_VVG happiness_NN1 for_PRP the_AT0 Chinese_AJ0 people_NN0 and_CJC 
rejuvenation_NN1 for_PRP the_AT0 Chinese_AJ0 nation_NN1 ._PUN 
It_PNP is_VBZ also_AV0 dedicated_VVN to_PRP human_AJ0 progress_NN1 and_CJC 
world_NN1 harmony_NN1 ._PUN 
We_PNP should_VM0 expand_VVI our_DPS global_AJ0 vision_NN1 and_CJC develop_VVI 
keen_AJ0 insight_NN1 into_PRP the_AT0 trends_NN2 of_PRF human_AJ0 
development_NN1 and_CJC progress_NN1 ,_PUN respond_VVB to_PRP the_AT0 
general_AJ0 concerns_NN2 of_PRF people_NN0 of_PRF all_DT0 countries_NN2 ,_PUN 
and_CJC play_VVB our_DPS part_NN1 in_PRP resolving_VVG the_AT0 common_AJ0 
issues_NN2 facing_VVG humankind_NN1 ._PUN 
With_PRP an_AT0 open_AJ0 mind_NN1 ,_PUN we_PNP should_VM0 draw_VVI 
inspiration_NN1 from_PRP all_DT0 of_PRF human_AJ0 civilizations_NN2 
outstanding_AJ0 achievements_NN2 and_CJC work_VVB to_TO0 build_VVI an_AT0 
even_AV0 better_AJC world_NN1 ._PUN 
III_CRD ._PUN 
The_AT0 New_AJ0 Journey_NN1 of_PRF the_AT0 New_AJ0 Era_NN1 :_PUN Missions_NN2 
and_CJC Tasks_NN2 of_PRF the_AT0 Communist_AJ0 Party_NN1 of_PRF China_NP0 
From_PRP this_DT0 day_NN1 forward_AV0 ,_PUN the_AT0 central_AJ0 task_NN1 
of_PRF the_AT0 Communist_AJ0 Party_NN1 of_PRF China_NP0 will_VM0 be_VBI to_TO0 
lead_VVI the_AT0 Chinese_AJ0 people_NN0 of_PRF all_DT0 ethnic_AJ0 groups_NN2 
in_PRP a_AT0 concerted_AJ0 effort_NN1 to_TO0 realize_VVI the_AT0 Second_ORD 
Centenary_NN1 Goal_NN1 of_PRF building_NN1 China_NN1 into_PRP a_AT0 great_AJ0 
modern_AJ0 socialist_AJ0 country_NN1 in_PRP all_DT0 respects_NN2 and_CJC 
to_TO0 advance_VVI the_AT0 rejuvenation_NN1 of_PRF the_AT0 Chinese_AJ0 
nation_NN1 on_PRP all_DT0 fronts_NN2 through_PRP a_AT0 Chinese_AJ0 path_NN1 
to_PRP modernization_NN1 ._PUN 
Based_VVN on_PRP our_DPS decades_NN2 of_PRF exploration_NN1 and_CJC 
practice_NN1 since_CJS the_AT0 founding_NN1 of_PRF the_AT0 Peoples_NN2 
Republic_NN1 of_PRF China_NP0 in_PRP 1949_CRD ,_PUN especially_AV0 since_CJS 
the_AT0 launch_NN1 of_PRF reform_NN1 and_CJC opening_VVG up_AVP in_PRP 
1978_CRD ,_PUN as_PRP well_PRP as_PRP the_AT0 new_AJ0 breakthroughs_NN2 
made_VVN in_PRP theory_NN1 and_CJC practice_NN1 since_CJS the_AT0 18th_ORD 
National_AJ0 Congress_NN1 ,_PUN we_PNP have_VHB succeeded_VVN in_PRP 
advancing_AJ0 and_CJC expanding_AJ0 Chinese_AJ0 modernization_NN1 ._PUN 
Chinese_AJ0 modernization_NN1 is_VBZ socialist_AJ0 modernization_NN1 
pursued_VVN under_PRP the_AT0 leadership_NN1 of_PRF the_AT0 Communist_AJ0 
Party_NN1 of_PRF China_NP0 ._PUN 
It_PNP contains_VVZ elements_NN2 that_CJT are_VBB common_AJ0 to_PRP the_AT0 
modernization_NN1 processes_NN2 of_PRF all_DT0 countries_NN2 ,_PUN but_CJC 
it_PNP is_VBZ more_AV0 characterized_VVN by_PRP features_NN2 that_CJT are_VBB 
unique_AJ0 to_PRP the_AT0 Chinese_AJ0 context_NN1 ._PUN 
It_PNP is_VBZ the_AT0 modernization_NN1 of_PRF a_AT0 huge_AJ0 population_NN1 
._PUN 
China_NP0 is_VBZ working_VVG to_TO0 achieve_VVI modernization_NN1 for_PRP 
more_DT0 than_CJS 1.4_CRD billion_CRD people_NN0 ,_PUN a_AT0 number_NN1 
larger_AJC than_CJS the_AT0 combined_AJ0 population_NN1 of_PRF all_DT0 
developed_AJ0 countries_NN2 in_PRP the_AT0 world_NN1 today_AV0 ._PUN 
This_DT0 is_VBZ a_AT0 task_NN1 of_PRF unparalleled_AJ0 difficulty_NN1 and_CJC 
complexity_NN1 ;_PUN it_PNP inevitably_AV0 means_VVZ that_CJT our_DPS 
pathways_NN2 of_PRF development_NN1 and_CJC methods_NN2 of_PRF advancement_NN1 
will_VM0 be_VBI unique_AJ0 ._PUN 
We_PNP will_VM0 ,_PUN as_CJS always_AV0 ,_PUN bear_VVB Chinas_NN2 
realities_NN2 in_PRP mind_NN1 as_CJS we_PNP address_VVB issues_NN2 ,_PUN 
make_VVB decisions_NN2 ,_PUN and_CJC take_VVB action_NN1 ._PUN 
We_PNP will_VM0 neither_AV0 pursue_VVI grandiose_AJ0 goals_NN2 nor_CJC go_VVB 
by_PRP the_AT0 rulebook_NN1 ._PUN 
We_PNP will_VM0 stay_VVI patient_NN1 in_PRP advancing_VVG the_AT0 course_NN1 
of_PRF history_NN1 and_CJC take_VVB steady_AJ0 and_CJC incremental_AJ0 
steps_NN2 to_TO0 sustain_VVI progress_NN1 ._PUN 
It_PNP is_VBZ the_AT0 modernization_NN1 of_PRF common_AJ0 prosperity_NN1 
for_PRP all_DT0 ._PUN 
Achieving_VVG common_AJ0 prosperity_NN1 is_VBZ a_AT0 defining_AJ0 feature_NN1 
of_PRF socialism_NN1 with_PRP Chinese_AJ0 characteristics_NN2 and_CJC 
involves_VVZ a_AT0 long_AJ0 historical_AJ0 process_NN1 ._PUN 
The_AT0 immutable_AJ0 goal_NN1 of_PRF our_DPS modernization_NN1 drive_NN1 
is_VBZ to_TO0 meet_VVI the_AT0 peoples_NN2 aspirations_NN2 for_PRP a_AT0 
better_AJC life_NN1 ._PUN 
We_PNP will_VM0 endeavor_VVI to_TO0 maintain_VVI and_CJC promote_VVI 
social_AJ0 fairness_NN1 and_CJC justice_NN1 ,_PUN bring_VVB prosperity_NN1 
to_PRP all_DT0 ,_PUN and_CJC prevent_VVB polarization_NN1 ._PUN 
It_PNP is_VBZ the_AT0 modernization_NN1 of_PRF material_NN1 and_CJC 
cultural-ethical_AJ0 advancement_NN1 ._PUN 
Material_NN1 abundance_NN1 and_CJC cultural-ethical_AJ0 enrichment_NN1 are_VBB 
fundamental_AJ0 goals_NN2 of_PRF socialist_AJ0 modernization_NN1 ._PUN 
Material_NN1 want_VVB is_VBZ not_XX0 socialism_NN1 ,_PUN nor_CJC is_VBZ 
cultural_AJ0 impoverishment_NN1 ._PUN 
While_CJS continuing_VVG to_TO0 consolidate_VVI the_AT0 material_NN1 
foundation_NN1 for_PRP modernization_NN1 and_CJC improve_VVB the_AT0 
material_NN1 conditions_NN2 for_PRP peoples_NN2 wellbeing_NN1 ,_PUN we_PNP 
will_VM0 strive_VVI to_TO0 develop_VVI advanced_AJ0 socialist_AJ0 culture_NN1 
,_PUN foster_VVB strong_AJ0 ideals_NN2 and_CJC convictions_NN2 ,_PUN and_CJC 
carry_VVB forward_AJ0 Chinas_NP0 cultural_AJ0 heritage_NN1 ._PUN 
We_PNP will_VM0 thus_AV0 promote_VVI all-around_DT0 material_AJ0 abundance_NN1 
as_PRP well_PRP as_PRP peoples_NN2 well-rounded_AJ0 development_NN1 ._PUN 
It_PNP is_VBZ the_AT0 modernization_NN1 of_PRF harmony_NN1 between_PRP 
humanity_NN1 and_CJC nature_NN1 ._PUN 
Humanity_NN1 and_CJC nature_NN1 make_VVB up_AVP a_AT0 community_NN1 of_PRF 
life_NN1 ._PUN 
If_CJS we_PNP extract_VVB from_PRP nature_NN1 without_PRP limit_NN1 or_CJC 
inflict_VVB damage_NN1 on_PRP it_PNP ,_PUN we_PNP are_VBB bound_VVN to_TO0 
face_VVI its_DPS retaliation_NN1 ._PUN 
China_NP0 is_VBZ committed_VVN to_PRP sustainable_AJ0 development_NN1 and_CJC 
to_PRP the_AT0 principles_NN2 of_PRF prioritizing_VVG resource_NN1 
conservation_NN1 and_CJC environmental_AJ0 protection_NN1 and_CJC letting_VVG 
nature_NN1 restore_VVI itself_PNX ._PUN 
We_PNP will_VM0 protect_VVI nature_NN1 and_CJC the_AT0 environment_NN1 as_CJS 
we_PNP do_VDB our_DPS own_DT0 lives_NN2 ._PUN 
We_PNP will_VM0 continue_VVI to_TO0 pursue_VVI a_AT0 model_NN1 of_PRF 
sound_NN1 development_NN1 featuring_VVG improved_AJ0 production_NN1 ,_PUN 
higher_AJC living_NN1 standards_NN2 ,_PUN and_CJC healthy_AJ0 ecosystems_NN2 
to_TO0 ensure_VVI the_AT0 sustainable_AJ0 development_NN1 of_PRF the_AT0 
Chinese_AJ0 nation_NN1 ._PUN 
It_PNP is_VBZ the_AT0 modernization_NN1 of_PRF peaceful_AJ0 development_NN1 
._PUN 
In_PRP pursuing_VVG modernization_NN1 ,_PUN China_NP0 will_VM0 not_XX0 
tread_VVI the_AT0 old_AJ0 path_NN1 of_PRF war_NN1 ,_PUN colonization_NN1 ,_PUN 
and_CJC plunder_NN1 taken_VVN by_PRP some_DT0 countries_NN2 ._PUN 
That_DT0 brutal_AJ0 and_CJC blood-stained_AJ0 path_NN1 of_PRF enrichment_NN1 
at_PRP the_AT0 expense_NN1 of_PRF others_NN2 caused_VVD great_AJ0 
suffering_NN1 for_PRP the_AT0 people_NN0 of_PRF developing_AJ0 countries_NN2 
._PUN 
We_PNP will_VM0 stand_VVI firmly_AV0 on_PRP the_AT0 right_AJ0 side_NN1 of_PRF 
history_NN1 and_CJC on_PRP the_AT0 side_NN1 of_PRF human_AJ0 progress_NN1 
._PUN 
Dedicated_VVN to_PRP peace_NN1 ,_PUN development_NN1 ,_PUN cooperation_NN1 
,_PUN and_CJC mutual_AJ0 benefit_NN1 ,_PUN we_PNP will_VM0 strive_VVI to_TO0 
safeguard_VVI world_NN1 peace_NN1 and_CJC development_NN1 as_CJS we_PNP 
pursue_VVB our_DPS own_DT0 development_NN1 ,_PUN and_CJC we_PNP will_VM0 
make_VVI greater_AJC contributions_NN2 to_PRP world_NN1 peace_NN1 and_CJC 
development_NN1 through_PRP our_DPS own_DT0 development_NN1 ._PUN 
The_AT0 essential_AJ0 requirements_NN2 of_PRF Chinese_AJ0 modernization_NN1 
are_VBB as_CJS follows_VVZ :_PUN upholding_VVG the_AT0 leadership_NN1 of_PRF 
the_AT0 Communist_AJ0 Party_NN1 of_PRF China_NP0 and_CJC socialism_NN1 
with_PRP Chinese_AJ0 characteristics_NN2 ,_PUN pursuing_VVG high-quality_AJ0 
development_NN1 ,_PUN developing_VVG whole-process_AJ0 peoples_NN2 
democracy_NN1 ,_PUN enriching_VVG the_AT0 peoples_NN2 cultural_AJ0 lives_NN2 
,_PUN achieving_VVG common_AJ0 prosperity_NN1 for_PRP all_DT0 ,_PUN 
promoting_VVG harmony_NN1 between_PRP humanity_NN1 and_CJC nature_NN1 ,_PUN 
building_VVG a_AT0 human_AJ0 community_NN1 with_PRP a_AT0 shared_AJ0 
future_NN1 ,_PUN and_CJC creating_VVG a_AT0 new_AJ0 form_NN1 of_PRF human_AJ0 
advancement_NN1 ._PUN 
To_TO0 build_VVI China_NP0 into_PRP a_AT0 great_AJ0 modern_AJ0 socialist_AJ0 
country_NN1 in_PRP all_DT0 respects_NN2 ,_PUN we_PNP have_VHB adopted_VVN 
a_AT0 two-step_AJ0 strategic_AJ0 plan_NN1 :_PUN Basically_AV0 realize_VVB 
socialist_AJ0 modernization_NN1 from_PRP 2020_CRD through_PRP 2035_CRD ;_PUN 
Build_VVB China_NP0 into_PRP a_AT0 great_AJ0 modern_AJ0 socialist_AJ0 
country_NN1 that_CJT is_VBZ prosperous_AJ0 ,_PUN strong_AJ0 ,_PUN 
democratic_AJ0 ,_PUN culturally_AV0 advanced_VVN ,_PUN harmonious_AJ0 ,_PUN 
and_CJC beautiful_AJ0 from_PRP 2035_CRD through_PRP the_AT0 middle_NN1 of_PRF 
this_DT0 century_NN1 ._PUN 
Chinas_NN2 overall_AJ0 development_NN1 objectives_NN2 for_PRP the_AT0 year_NN1 
2035_CRD are_VBB as_CJS follows:Significantly_UNC increase_VVB economic_AJ0 
strength_NN1 ,_PUN scientific_AJ0 and_CJC technological_AJ0 capabilities_NN2 
,_PUN and_CJC composite_AJ0 national_AJ0 strength_NN1 ;_PUN substantially_AV0 
grow_VVB the_AT0 per_AJ0 capita_AJ0 GDP_NN1 to_TO0 be_VBI on_PRP par_NN1 
with_PRP that_DT0 of_PRF a_AT0 mid-level_NN1 developed_VVN countryJoin_VVB 
the_AT0 ranks_NN2 of_PRF the_AT0 worlds_NN2 most_AV0 innovative_AJ0 
countries_NN2 ,_PUN with_PRP great_AJ0 self-reliance_NN1 and_CJC strength_NN1 
in_PRP science_NN1 and_CJC technologyBuild_VVB a_AT0 modernized_AJ0 
economy_NN1 ;_PUN form_VVB a_AT0 new_AJ0 pattern_NN1 of_PRF development_NN1 
;_PUN basically_AV0 achieve_VVB new_AJ0 industrialization_NN1 ,_PUN 
informatization_NN1 ,_PUN urbanization_NN1 ,_PUN and_CJC agricultural_AJ0 
modernizationBasically_AV0 modernize_VVB the_AT0 system_NN1 and_CJC 
capacity_NN1 for_PRP governance_NN1 ;_PUN improve_VVB the_AT0 system_NN1 
for_PRP whole-process_AJ0 peoples_NN2 democracy_NN1 ;_PUN build_VVB a_AT0 
law-based_AJ0 country_NN1 ,_PUN government_NN1 ,_PUN and_CJC societyBecome_NN1 
a_AT0 leading_AJ0 country_NN1 in_PRP education_NN1 ,_PUN science_NN1 and_CJC 
technology_NN1 ,_PUN talent_NN1 ,_PUN culture_NN1 ,_PUN sports_NN2 ,_PUN 
and_CJC health_NN1 ;_PUN significantly_AV0 enhance_VVB national_AJ0 soft_AJ0 
powerEnsure_NN1 that_CJT the_AT0 people_NN0 are_VBB leading_VVG better_AV0 
and_CJC happier_AJC lives_NN2 ;_PUN bring_VVB per_AV0 capita_AV0 
disposable_AJ0 income_NN1 to_PRP new_AJ0 heights_NN2 ;_PUN substantially_AV0 
grow_VVB the_AT0 middle-income_AJ0 group_NN1 as_PRP a_AT0 share_NN1 of_PRF 
the_AT0 total_AJ0 population_NN1 ;_PUN guarantee_VVB equitable_AJ0 access_NN1 
to_PRP basic_AJ0 public_AJ0 services_NN2 ;_PUN ensure_VVB modern_AJ0 
standards_NN2 of_PRF living_VVG in_PRP rural_AJ0 areas_NN2 ;_PUN achieve_VVB 
long-term_AJ0 social_AJ0 stability_NN1 ;_PUN make_VVB more_AV0 notable_AJ0 
and_CJC substantive_AJ0 progress_NN1 in_PRP promoting_VVG the_AT0 peoples_NN2 
well-rounded_AJ0 development_NN1 and_CJC prosperity_NN1 for_PRP allBroadly_AV0 
establish_VVB eco-friendly_AJ0 ways_NN2 of_PRF work_NN1 and_CJC life_NN1 ;_PUN 
steadily_AV0 lower_AJC carbon_NN1 emissions_NN2 after_PRP reaching_VVG a_AT0 
peak_NN1 ;_PUN fundamentally_AV0 improve_VVB the_AT0 environment_NN1 ;_PUN 
largely_AV0 accomplish_VVB the_AT0 goal_NN1 of_PRF building_VVG a_AT0 
Beautiful_AJ0 ChinaComprehensively_AV0 strengthen_VVB the_AT0 national_AJ0 
security_NN1 system_NN1 and_CJC national_AJ0 security_NN1 capabilities_NN2 
;_PUN achieve_VVB basic_AJ0 modernization_NN1 of_PRF national_AJ0 defense_NN1 
and_CJC the_AT0 armed_AJ0 forces_NN2 After_CJS basically_AV0 realizing_VVG 
modernization_NN1 ,_PUN we_PNP will_VM0 continue_VVI to_TO0 work_VVI hard_AJ0 
and_CJC build_VVI China_NP0 into_PRP a_AT0 great_AJ0 modern_AJ0 socialist_AJ0 
country_NN1 that_CJT leads_VVZ the_AT0 world_NN1 in_PRP terms_PRP of_PRP 
composite_AJ0 national_AJ0 strength_NN1 and_CJC international_AJ0 
influence_NN1 by_PRP the_AT0 middle_NN1 of_PRF the_AT0 century_NN1 ._PUN 
The_AT0 next_ORD five_CRD years_NN2 will_VM0 be_VBI crucial_AJ0 for_PRP 
getting_VVG our_DPS efforts_NN2 to_TO0 build_VVI a_AT0 modern_AJ0 
socialist_AJ0 country_NN1 in_PRP all_DT0 respects_VVZ off_AVP to_PRP a_AT0 
good_AJ0 start_NN1 ._PUN 
Our_DPS main_AJ0 objectives_NN2 and_CJC tasks_NN2 for_PRP this_DT0 period_NN1 
are_VBB as_CJS follows:Make_UNC breakthroughs_NN2 in_PRP promoting_VVG 
high-quality_AJ0 economic_AJ0 development_NN1 ;_PUN achieve_VVB greater_AJC 
self-reliance_NN1 and_CJC strength_NN1 in_PRP science_NN1 and_CJC 
technology_NN1 ;_PUN make_VVB major_AJ0 progress_NN1 in_PRP creating_VVG a_AT0 
new_AJ0 pattern_NN1 of_PRF development_NN1 and_CJC building_VVG a_AT0 
modernized_AJ0 economyMake_NN1 new_AJ0 strides_NN2 in_PRP reform_NN1 and_CJC 
opening_VVG up_AVP ;_PUN make_VVB further_AJC progress_NN1 in_PRP 
modernizing_AJ0 Chinas_NP0 system_NN1 and_CJC capacity_NN1 for_PRP 
governance_NN1 ;_PUN further_AV0 improve_VVB the_AT0 socialist_AJ0 market_NN1 
economy_NN1 ;_PUN put_VVB in_PRP place_NN1 new_AJ0 systems_NN2 for_PRP a_AT0 
higher-standard_AJC open_AJ0 economyFurther_NN1 enhance_VVB the_AT0 
institutions_NN2 ,_PUN standards_NN2 ,_PUN and_CJC procedures_NN2 of_PRF 
whole-process_AJ0 peoples_NN2 democracy_NN1 ;_PUN improve_VVB the_AT0 
system_NN1 of_PRF socialist_AJ0 rule_NN1 of_PRF law_NN1 with_PRP Chinese_AJ0 
characteristicsEnrich_NN1 the_AT0 intellectual_NN1 and_CJC cultural_AJ0 
lives_NN2 of_PRF our_DPS people_NN0 ;_PUN enhance_VVB the_AT0 cohesion_NN1 
of_PRF the_AT0 Chinese_AJ0 nation_NN1 and_CJC the_AT0 appeal_NN1 of_PRF 
Chinese_AJ0 cultureEnsure_NN1 personal_AJ0 income_NN1 grows_VVZ basically_AV0 
in_PRP step_NN1 with_PRP economic_AJ0 growth_NN1 and_CJC pay_NN1 rises_NN2 
in_PRP tandem_NN1 with_PRP increases_NN2 in_PRP productivity_NN1 ;_PUN 
ensure_VVB much_AV0 more_AV0 equitable_AJ0 access_NN1 to_PRP basic_AJ0 
public_AJ0 services_NN2 ;_PUN develop_VVB a_AT0 better_AJC multi-tiered_AJ0 
social_AJ0 security_NN1 systemSubstantially_AV0 improve_VVB urban_AJ0 and_CJC 
rural_AJ0 living_AJ0 environments_NN2 ;_PUN make_VVB notable_AJ0 progress_NN1 
in_PRP building_VVG a_AT0 Beautiful_AJ0 ChinaFurther_NN1 consolidate_VVB 
national_AJ0 security_NN1 ;_PUN fulfill_VVB the_AT0 goals_NN2 for_PRP the_AT0 
centenary_NN1 of_PRF the_AT0 Peoples_NN2 Liberation_NN1 Army_NN1 in_PRP 
2027_CRD ;_PUN make_VVB solid_AJ0 progress_NN1 in_PRP building_VVG a_AT0 
Peaceful_AJ0 ChinaFurther_NN1 increase_NN1 Chinas_NN2 international_AJ0 
standing_NN1 and_CJC influence_VVB ;_PUN enable_VVB China_NP0 to_TO0 play_VVI 
a_AT0 greater_AJC role_NN1 in_PRP global_AJ0 governance_NN1 Building_VVG a_AT0 
modern_AJ0 socialist_AJ0 country_NN1 in_PRP all_DT0 respects_NN2 is_VBZ a_AT0 
great_AJ0 and_CJC arduous_AJ0 endeavor_NN1 ._PUN 
Our_DPS future_NN1 is_VBZ bright_AJ0 ,_PUN but_CJC we_PNP still_AV0 have_VHB 
a_AT0 long_AJ0 way_NN1 to_TO0 go_VVI ._PUN 
At_AV0 present_AV0 ,_PUN momentous_AJ0 changes_NN2 of_PRF a_AT0 like_AJ0 
not_XX0 seen_VVN in_PRP a_AT0 century_NN1 are_VBB accelerating_VVG across_PRP 
the_AT0 world_NN1 ._PUN 
A_AT0 new_AJ0 round_NN1 of_PRF scientific_AJ0 and_CJC technological_AJ0 
revolution_NN1 and_CJC industrial_AJ0 transformation_NN1 is_VBZ well_AJ0 
under_AV0 way_AV0 ,_PUN and_CJC a_AT0 significant_AJ0 shift_NN1 is_VBZ 
taking_VVG place_NN1 in_PRP the_AT0 international_AJ0 balance_NN1 of_PRF 
power_NN1 ,_PUN presenting_VVG China_NP0 with_PRP new_AJ0 strategic_AJ0 
opportunities_NN2 in_PRP pursuing_VVG development_NN1 ._PUN 
At_PRP the_AT0 same_DT0 time_NN1 ,_PUN however_AV0 ,_PUN the_AT0 
once-in-a-century_AJ0 pandemic_AJ0 has_VHZ had_VHN far-reaching_AJ0 
effects_NN2 ;_PUN a_AT0 backlash_NN1 against_PRP globalization_NN1 is_VBZ 
rising_VVG ;_PUN and_CJC unilateralism_NN1 and_CJC protectionism_NN1 are_VBB 
mounting_VVG ._PUN 
The_AT0 global_AJ0 economic_AJ0 recovery_NN1 is_VBZ sluggish_AJ0 ,_PUN 
regional_AJ0 conflicts_NN2 and_CJC disturbances_NN2 are_VBB frequent_AJ0 ,_PUN 
and_CJC global_AJ0 issues_NN2 are_VBB becoming_VVG more_AV0 acute_AJ0 ._PUN 
The_AT0 world_NN1 has_VHZ entered_VVN a_AT0 new_AJ0 period_NN1 of_PRF 
turbulence_NN1 and_CJC change_NN1 ._PUN 
At_PRP home_NN1 ,_PUN we_PNP face_VVB many_DT0 deep-seated_AJ0 problems_NN2 
regarding_PRP reform_NN1 ,_PUN development_NN1 ,_PUN and_CJC stability_NN1 
that_CJT can_VM0 not_XX0 be_VBI avoided_VVN or_CJC bypassed_VVD ._PUN 
In_PRP our_DPS efforts_NN2 to_TO0 strengthen_VVI the_AT0 Party_NN1 ,_PUN 
and_CJC especially_AV0 to_TO0 improve_VVI conduct_NN1 ,_PUN build_VVB 
integrity_NN1 ,_PUN and_CJC combat_VVB corruption_NN1 ,_PUN we_PNP are_VBB 
confronted_VVN with_PRP many_DT0 stubborn_AJ0 and_CJC recurrent_AJ0 
problems_NN2 ._PUN 
External_AJ0 attempts_NN2 to_TO0 suppress_VVI and_CJC contain_VVI China_NP0 
may_VM0 escalate_VVI at_PRP any_DT0 time_NN1 ._PUN 
Our_DPS country_NN1 has_VHZ entered_VVN a_AT0 period_NN1 of_PRF 
development_NN1 in_PRP which_DTQ strategic_AJ0 opportunities_NN2 ,_PUN 
risks_NN2 ,_PUN and_CJC challenges_NN2 are_VBB concurrent_AJ0 and_CJC 
uncertainties_NN2 and_CJC unforeseen_AJ0 factors_NN2 are_VBB rising_VVG ._PUN 
Various_AJ0 black_AJ0 swan_NN1 and_CJC gray_AJ0 rhino_NN0 events_NN2 may_VM0 
occur_VVI at_PRP any_DT0 time_NN1 ._PUN 
We_PNP must_VM0 therefore_AV0 be_VBI more_AV0 mindful_AJ0 of_PRF potential_AJ0 
dangers_NN2 ,_PUN be_VBI prepared_VVN to_TO0 deal_VVI with_PRP worst-case_AJ0 
scenarios_NN2 ,_PUN and_CJC be_VBI ready_AJ0 to_TO0 withstand_VVI high_AJ0 
winds_NN2 ,_PUN choppy_AJ0 waters_NN2 ,_PUN and_CJC even_AV0 dangerous_AJ0 
storms_NN2 ._PUN 
On_PRP the_AT0 journey_NN1 ahead_AV0 ,_PUN we_PNP must_VM0 firmly_AV0 
adhere_VVI to_PRP the_AT0 following_AJ0 major_AJ0 principles_NN2 ._PUN 
Upholding_VVG and_CJC strengthening_VVG the_AT0 Partys_NN2 overall_AJ0 
leadership_NN1 ._PUN 
We_PNP must_VM0 resolutely_AV0 uphold_VVI the_AT0 Party_NN1 Central_AJ0 
Committees_NN2 authority_NN1 and_CJC its_DPS centralized_AJ0 ,_PUN unified_VVD 
leadership_NN1 and_CJC see_VVB that_DT0 Party_NN1 leadership_NN1 is_VBZ 
exercised_VVN in_PRP all_DT0 aspects_NN2 and_CJC every_AT0 stage_NN1 of_PRF 
the_AT0 endeavors_NN2 of_PRF the_AT0 Party_NN1 and_CJC the_AT0 country_NN1 
._PUN 
This_DT0 will_VM0 ensure_VVI that_CJT our_DPS Party_NN1 always_AV0 remains_VVZ 
the_AT0 pillar_NN1 that_CJT the_AT0 Chinese_AJ0 people_NN0 can_VM0 lean_VVI 
on_AVP in_PRP times_NN2 of_PRF difficulty_NN1 ,_PUN that_CJT our_DPS 
socialist_AJ0 modernization_NN1 advances_VVZ along_PRP the_AT0 right_AJ0 
path_NN1 ,_PUN and_CJC that_CJT we_PNP have_VHB the_AT0 political_AJ0 
cohesion_NN1 and_CJC confidence_NN1 in_PRP our_DPS development_NN1 to_TO0 
inspire_VVI the_AT0 people_NN0 to_TO0 strive_VVI in_PRP unity_NN1 ._PUN 
It_PNP will_VM0 see_VVI us_PNP forming_VVG a_AT0 mighty_AJ0 force_NN1 to_TO0 
overcome_VVI all_DT0 difficulties_NN2 with_PRP one_CRD heart_NN1 and_CJC 
one_CRD mind_NN1 ._PUN 
Following_VVG the_AT0 path_NN1 of_PRF socialism_NN1 with_PRP Chinese_AJ0 
characteristics_NN2 ._PUN 
We_PNP must_VM0 continue_VVI to_TO0 pursue_VVI economic_AJ0 development_NN1 
as_CJS our_DPS central_AJ0 task_NN1 ,_PUN uphold_VVB the_AT0 Four_CRD 
Cardinal_NN1 Principles_NN2 ,_PUN remain_VVB committed_AJ0 to_TO0 reform_VVI 
and_CJC opening_VVG up_AVP ,_PUN and_CJC stay_VVI independent_AJ0 and_CJC 
self-reliant_AJ0 ._PUN 
We_PNP must_VM0 keep_VVI to_PRP our_DPS path_NN1 and_CJC not_XX0 sway_VVB 
in_PRP our_DPS commitment_NN1 ._PUN 
We_PNP must_VM0 not_XX0 return_VVI to_PRP the_AT0 isolation_NN1 and_CJC 
rigidity_NN1 of_PRF the_AT0 past_NN1 ,_PUN or_CJC veer_VVB off_AVP course_NN1 
by_PRP changing_VVG our_DPS nature_NN1 or_CJC abandoning_VVG our_DPS 
system_NN1 ._PUN 
We_PNP must_VM0 develop_VVI our_DPS country_NN1 and_CJC our_DPS nation_NN1 
with_PRP our_DPS own_DT0 strength_NN1 ,_PUN and_CJC we_PNP must_VM0 
maintain_VVI a_AT0 firm_AJ0 grasp_NN1 on_PRP the_AT0 future_NN1 of_PRF 
Chinas_NP0 development_NN1 and_CJC progress_NN1 ._PUN 
Applying_VVG a_AT0 people-centered_AJ0 development_NN1 philosophy_NN1 ._PUN 
We_PNP must_VM0 protect_VVI the_AT0 peoples_NN2 fundamental_AJ0 interests_NN2 
,_PUN improve_VVB their_DPS wellbeing_NN1 ,_PUN and_CJC work_VVB 
tirelessly_AV0 to_TO0 ensure_VVI that_DT0 development_NN1 is_VBZ for_PRP 
the_AT0 people_NN0 and_CJC by_PRP the_AT0 people_NN0 and_CJC that_CJT its_DPS 
fruits_NN2 are_VBB shared_VVN by_PRP the_AT0 people_NN0 ._PUN 
We_PNP must_VM0 do_VDI a_AT0 better_AJC job_NN1 of_PRF seeing_CJS that_CJS 
the_AT0 gains_NN2 of_PRF modernization_NN1 benefit_VVB all_DT0 our_DPS 
people_NN0 fairly_AV0 ._PUN 
Remaining_AJ0 committed_AJ0 to_PRP deepening_AJ0 reform_NN1 and_CJC 
opening_VVG up_AVP ._PUN 
We_PNP must_VM0 intensify_VVI efforts_NN2 to_TO0 advance_VVI reform_NN1 
and_CJC explore_VVI new_AJ0 ground_NN1 ,_PUN and_CJC we_PNP must_VM0 
remain_VVI steadfast_AJ0 in_PRP expanding_VVG opening_VVG up_AVP ._PUN 
We_PNP must_VM0 work_VVI hard_AJ0 to_TO0 remove_VVI deep-seated_AJ0 
institutional_AJ0 barriers_NN2 so_AV0 as_AV0 to_TO0 fully_AV0 tap_VVI into_PRP 
the_AT0 strengths_NN2 of_PRF socialism_NN1 with_PRP Chinese_AJ0 
characteristics_NN2 and_CJC continuously_AV0 imbue_VVB our_DPS socialist_AJ0 
modernization_NN1 endeavors_VVZ with_PRP fresh_AJ0 dynamism_NN1 and_CJC 
vitality_NN1 ._PUN 
We_PNP must_VM0 do_VDI better_AV0 in_PRP translating_VVG our_DPS countrys_NN2 
institutional_AJ0 strengths_NN2 into_PRP effective_AJ0 governance_NN1 ._PUN 
Carrying_VVG forward_AV0 our_DPS fighting_NN1 spirit_NN1 ._PUN 
We_PNP must_VM0 foster_VVI a_AT0 firmer_AJC sense_NN1 of_PRF purpose_NN1 ,_PUN 
fortitude_NN1 ,_PUN and_CJC self-belief_NN1 in_PRP the_AT0 whole_AJ0 Party_NN1 
and_CJC the_AT0 Chinese_AJ0 people_NN0 so_CJS that_CJS we_PNP can_VM0 not_XX0 
be_VBI swayed_VVN by_PRP fallacies_NN2 ,_PUN deterred_VVN by_PRP 
intimidation_NN1 ,_PUN or_CJC cowed_VVN by_PRP pressure_NN1 ._PUN 
We_PNP must_VM0 meet_VVI obstacles_NN2 and_CJC difficulties_NN2 head_VVB 
on_AVP ,_PUN ensure_VVI both_AV0 development_NN1 and_CJC security_NN1 ,_PUN 
and_CJC dig_VVB deep_AV0 to_TO0 surmount_VVI the_AT0 difficulties_NN2 and_CJC 
challenges_NN2 on_PRP the_AT0 road_NN1 ahead_AV0 ._PUN 
Let_VVB us_PNP harness_VVI our_DPS indomitable_AJ0 fighting_NN1 spirit_NN1 
to_TO0 open_VVI up_AVP new_AJ0 horizons_NN2 for_PRP our_DPS cause_NN1 ._PUN 
Today_AV0 ,_PUN we_PNP are_VBB closer_AJC ,_PUN more_AV0 confident_AJ0 ,_PUN 
and_CJC more_AV0 capable_AJ0 than_CJS ever_AV0 of_PRF reaching_VVG the_AT0 
goal_NN1 of_PRF rejuvenating_VVG the_AT0 Chinese_AJ0 nation_NN1 ._PUN 
At_PRP the_AT0 same_DT0 time_NN1 ,_PUN we_PNP must_VM0 be_VBI prepared_VVN 
to_TO0 work_VVI even_AV0 harder_AJC to_TO0 get_VVI there_AV0 ._PUN 
All_DT0 of_PRF us_PNP in_PRP the_AT0 Party_NN1 must_VM0 forge_VVI ahead_AV0 
with_PRP confidence_NN1 and_CJC determination_NN1 ;_PUN proactively_AV0 
identify_VVB ,_PUN respond_VVB to_TO0 ,_PUN and_CJC steer_VVB changes_NN2 
and_CJC prevent_VVB and_CJC defuse_VVB risks_NN2 ;_PUN and_CJC keep_VVB on_AVP 
striving_VVG to_TO0 secure_VVI new_AJ0 successes_NN2 in_PRP building_VVG a_AT0 
modern_AJ0 socialist_AJ0 China_NN1 in_PRP all_DT0 respects_NN2 ._PUN 
IV_CRD ._PUN 
Accelerating_VVG the_AT0 Creation_NN1 of_PRF a_AT0 New_AJ0 Development_NN1 
Pattern_NN1 and_CJC Pursuing_VVG High-Quality_AJ0 Development_NN1 To_TO0 
build_VVI a_AT0 modern_AJ0 socialist_AJ0 country_NN1 in_PRP all_DT0 
respects_NN2 ,_PUN we_PNP must_VM0 ,_PUN first_ORD and_CJC foremost_AJS ,_PUN 
pursue_VVB high-quality_AJ0 development_NN1 ._PUN 
Development_NN1 is_VBZ our_DPS Partys_NN2 top_AJ0 priority_NN1 in_PRP 
governing_VVG and_CJC rejuvenating_VVG China_NP0 ,_PUN for_PRP without_PRP 
solid_AJ0 material_NN1 and_CJC technological_AJ0 foundations_NN2 ,_PUN we_PNP 
can_VM0 not_XX0 hope_VVI to_TO0 build_VVI a_AT0 great_AJ0 modern_AJ0 
socialist_AJ0 country_NN1 in_PRP all_DT0 respects_NN2 ._PUN 
We_PNP must_VM0 fully_AV0 and_CJC faithfully_AV0 apply_VVB the_AT0 new_AJ0 
development_NN1 philosophy_NN1 on_PRP all_DT0 fronts_NN2 ,_PUN continue_VVB 
reforms_NN2 to_TO0 develop_VVI the_AT0 socialist_AJ0 market_NN1 economy_NN1 
,_PUN promote_VVB high-standard_NN1 opening_VVG up_AVP ,_PUN and_CJC 
accelerate_VVB efforts_NN2 to_TO0 foster_VVI a_AT0 new_AJ0 pattern_NN1 of_PRF 
development_NN1 that_CJT is_VBZ focused_VVN on_PRP the_AT0 domestic_AJ0 
economy_NN1 and_CJC features_NN2 positive_AJ0 interplay_NN1 between_PRP 
domestic_AJ0 and_CJC international_AJ0 economic_AJ0 flows_NN2 ._PUN 
Pursuing_VVG high-quality_AJ0 development_NN1 as_CJS our_DPS overarching_AJ0 
task_NN1 ,_PUN we_PNP will_VM0 make_VVI sure_AJ0 that_CJT our_DPS 
implementation_NN1 of_PRF the_AT0 strategy_NN1 to_TO0 expand_VVI domestic_AJ0 
demand_NN1 is_VBZ integrated_VVN with_PRP our_DPS efforts_NN2 to_TO0 
deepen_VVI supply-side_AJ0 structural_AJ0 reform_NN1 ;_PUN we_PNP will_VM0 
boost_VVI the_AT0 dynamism_NN1 and_CJC reliability_NN1 of_PRF the_AT0 
domestic_AJ0 economy_NN1 while_CJS engaging_VVG at_PRP a_AT0 higher_AJC 
level_NN1 in_PRP the_AT0 global_AJ0 economy_NN1 ;_PUN and_CJC we_PNP will_VM0 
move_VVI faster_AJC to_TO0 build_VVI a_AT0 modernized_AJ0 economy_NN1 ._PUN 
We_PNP will_VM0 raise_VVI total_AJ0 factor_NN1 productivity_NN1 ,_PUN make_VVB 
Chinas_NN2 industrial_AJ0 and_CJC supply_VVB chains_NN2 more_AV0 resilient_AJ0 
and_CJC secure_VVB ,_PUN and_CJC promote_VVB integrated_AJ0 urban-rural_AJ0 
development_NN1 and_CJC coordinated_AJ0 regional_AJ0 development_NN1 ,_PUN 
so_AV0 as_AV0 to_TO0 effectively_AV0 upgrade_VVI and_CJC appropriately_AV0 
expand_VVB Chinas_NN2 economic_AJ0 output_NN1 ._PUN 
1_CRD ._PUN 
Building_VVG a_AT0 high-standard_AJ0 socialist_AJ0 market_NN1 economy_NN1 
We_PNP must_VM0 uphold_VVI and_CJC improve_VVI Chinas_NP0 basic_AJ0 
socialist_AJ0 economic_AJ0 systems_NN2 ._PUN 
We_PNP must_VM0 unswervingly_AV0 consolidate_VVI and_CJC develop_VVI the_AT0 
public_AJ0 sector_NN1 and_CJC unswervingly_AV0 encourage_VVB ,_PUN support_VVB 
,_PUN and_CJC guide_VVB the_AT0 development_NN1 of_PRF the_AT0 non-public_AJ0 
sector_NN1 ._PUN 
We_PNP will_VM0 work_VVI to_TO0 see_VVI that_CJT the_AT0 market_NN1 plays_VVZ 
the_AT0 decisive_AJ0 role_NN1 in_PRP resource_NN1 allocation_NN1 and_CJC 
that_CJT the_AT0 government_NN1 better_AV0 plays_VVZ its_DPS role_NN1 ._PUN 
We_PNP will_VM0 deepen_VVI reform_NN1 of_PRF state-owned_AJ0 capital_NN1 
and_CJC state-owned_AJ0 enterprises_NN2 (_PUL SOEs_NP0 )_PUR ;_PUN 
accelerate_VVB efforts_NN2 to_TO0 improve_VVI the_AT0 layout_NN1 of_PRF 
the_AT0 state-owned_AJ0 sector_NN1 and_CJC adjust_VVB its_DPS structure_NN1 
;_PUN work_VVB to_TO0 see_VVI state-owned_AJ0 capital_NN1 and_CJC 
enterprises_NN2 get_VVB stronger_AJC ,_PUN do_VDB better_AV0 ,_PUN and_CJC 
grow_VVB bigger_AJC ;_PUN and_CJC enhance_VVB the_AT0 core_NN1 
competitiveness_NN1 of_PRF SOEs_NP0 ._PUN 
We_PNP will_VM0 provide_VVI an_AT0 enabling_AJ0 environment_NN1 for_PRP 
private_AJ0 enterprises_NN2 ,_PUN protect_VVB their_DPS property_NN1 
rights_NN2 and_CJC the_AT0 rights_NN2 and_CJC interests_NN2 of_PRF 
entrepreneurs_NN2 in_PRP accordance_PRP with_PRP the_AT0 law_NN1 ,_PUN and_CJC 
facilitate_VVB the_AT0 growth_NN1 of_PRF the_AT0 private_AJ0 sector_NN1 ._PUN 
We_PNP will_VM0 improve_VVI the_AT0 modern_AJ0 corporate_AJ0 system_NN1 
with_PRP distinctive_AJ0 Chinese_AJ0 features_NN2 ,_PUN encourage_VVB 
entrepreneurship_NN1 ,_PUN and_CJC move_VVB faster_AV0 to_TO0 help_VVI 
Chinese_AJ0 companies_NN2 become_VVB world-class_AJ0 outfits_NN2 ._PUN 
We_PNP will_VM0 support_VVI the_AT0 development_NN1 of_PRF micro_NN1 ,_PUN 
small_AJ0 ,_PUN and_CJC medium_AJ0 enterprises_NN2 ._PUN 
We_PNP will_VM0 intensify_VVI reforms_NN2 to_TO0 streamline_VVI government_NN1 
administration_NN1 ,_PUN delegate_NN1 power_NN1 ,_PUN improve_VVB 
regulation_NN1 ,_PUN and_CJC upgrade_VVB services_NN2 ._PUN 
We_PNP will_VM0 build_VVI a_AT0 unified_AJ0 national_AJ0 market_NN1 ,_PUN 
advance_VVB reforms_NN2 for_PRP the_AT0 market-based_AJ0 allocation_NN1 of_PRF 
production_NN1 factors_NN2 ,_PUN and_CJC put_VVN in_PRP place_NN1 a_AT0 
high-standard_AJ0 market_NN1 system_NN1 ._PUN 
We_PNP will_VM0 refine_VVI the_AT0 systems_NN2 underpinning_VVG the_AT0 
market_NN1 economy_NN1 ,_PUN such_PRP as_PRP those_DT0 for_PRP property_NN1 
rights_NN2 protection_NN1 ,_PUN market_VVB access_NN1 ,_PUN fair_AJ0 
competition_NN1 ,_PUN and_CJC social_AJ0 credit_NN1 ,_PUN in_AV0 order_AV0 
to_TO0 improve_VVI the_AT0 business_NN1 environment_NN1 ._PUN 
We_PNP will_VM0 improve_VVI the_AT0 system_NN1 of_PRF macroeconomic_AJ0 
governance_NN1 ,_PUN give_VVB full_AJ0 play_NN1 to_PRP the_AT0 strategic_AJ0 
guidance_NN1 of_PRF national_AJ0 development_NN1 plans_NN2 ,_PUN and_CJC 
enhance_VVB coordination_NN1 between_PRP fiscal_AJ0 and_CJC monetary_AJ0 
policies_NN2 ._PUN 
We_PNP will_VM0 work_VVI to_TO0 expand_VVI domestic_AJ0 demand_NN1 and_CJC 
better_AJC leverage_NN1 the_AT0 fundamental_AJ0 role_NN1 of_PRF 
consumption_NN1 in_PRP stimulating_AJ0 economic_AJ0 growth_NN1 and_CJC the_AT0 
key_AJ0 role_NN1 of_PRF investment_NN1 in_PRP improving_VVG the_AT0 supply_NN1 
structure_NN1 ._PUN 
We_PNP will_VM0 improve_VVI the_AT0 modern_AJ0 budget_NN1 system_NN1 ,_PUN 
optimize_VVB the_AT0 tax_NN1 structure_NN1 ,_PUN and_CJC improve_VVB the_AT0 
system_NN1 of_PRF transfer_NN1 payments_NN2 ._PUN 
We_PNP will_VM0 deepen_VVI structural_AJ0 reform_NN1 in_PRP the_AT0 
financial_AJ0 sector_NN1 ,_PUN modernize_VVB the_AT0 central_AJ0 bank_NN1 
system_NN1 ,_PUN and_CJC strengthen_VVB and_CJC refine_VVB modern_AJ0 
financial_AJ0 regulation_NN1 ._PUN 
We_PNP will_VM0 reinforce_VVI the_AT0 systems_NN2 that_CJT safeguard_VVB 
financial_AJ0 stability_NN1 ,_PUN place_VVB all_DT0 types_NN2 of_PRF 
financial_AJ0 activities_NN2 under_PRP regulation_NN1 according_PRP to_PRP 
the_AT0 law_NN1 ,_PUN and_CJC ensure_VVB no_AT0 systemic_AJ0 risks_NN2 
arise_VVB ._PUN 
We_PNP will_VM0 improve_VVI the_AT0 functions_NN2 of_PRF the_AT0 capital_NN1 
market_NN1 and_CJC increase_VVB the_AT0 proportion_NN1 of_PRF direct_AJ0 
financing_NN1 ._PUN 
We_PNP will_VM0 take_VVI stronger_AJC action_NN1 against_PRP monopolies_NN2 
and_CJC unfair_AJ0 competition_NN1 ,_PUN break_VVB local_AJ0 protectionism_NN1 
and_CJC administrative_AJ0 monopolies_NN2 ,_PUN and_CJC conduct_VVB 
law-based_AJ0 regulation_NN1 and_CJC guidance_NN1 to_TO0 promote_VVI the_AT0 
healthy_AJ0 development_NN1 of_PRF capital_NN1 ._PUN 
2_CRD ._PUN 
Modernizing_VVG the_AT0 industrial_AJ0 system_NN1 In_PRP pursuing_VVG 
economic_AJ0 growth_NN1 ,_PUN we_PNP must_VM0 continue_VVI to_TO0 focus_VVI 
on_PRP the_AT0 real_AJ0 economy_NN1 ._PUN 
We_PNP will_VM0 advance_VVI new_AJ0 industrialization_NN1 and_CJC move_VVI 
faster_AV0 to_TO0 boost_VVI Chinas_NP0 strength_NN1 in_PRP manufacturing_NN1 
,_PUN product_NN1 quality_NN1 ,_PUN aerospace_NN1 ,_PUN transportation_NN1 
,_PUN cyberspace_VVB ,_PUN and_CJC digital_AJ0 development_NN1 ._PUN 
We_PNP will_VM0 carry_VVI out_AVP industrial_AJ0 foundation_NN1 
reengineering_VVG projects_NN2 and_CJC research_NN1 projects_NN2 on_PRP 
major_AJ0 technologies_NN2 and_CJC equipment_NN1 ;_PUN support_VVB 
enterprises_NN2 that_CJT use_VVB special_AJ0 and_CJC sophisticated_AJ0 
technologies_NN2 to_TO0 produce_VVI novel_AJ0 and_CJC unique_AJ0 products_NN2 
;_PUN and_CJC move_VVI the_AT0 manufacturing_NN1 sector_NN1 toward_PRP 
higher-end_NN1 ,_PUN smarter_AJC ,_PUN and_CJC greener_AJC production_NN1 
._PUN 
We_PNP will_VM0 consolidate_VVI our_DPS leading_AJ0 position_NN1 in_PRP 
industries_NN2 where_CJS we_PNP excel_VVB ,_PUN work_VVB faster_AV0 to_TO0 
shore_VVI up_AVP weaknesses_NN2 in_PRP sectors_NN2 vital_AJ0 to_PRP Chinas_NP0 
development_NN1 security_NN1 ,_PUN and_CJC improve_VVB our_DPS capacity_NN1 
for_PRP securing_VVG the_AT0 supply_NN1 of_PRF strategic_AJ0 resources_NN2 
._PUN 
We_PNP will_VM0 promote_VVI the_AT0 integrated_AJ0 and_CJC clustered_AJ0 
development_NN1 of_PRF strategic_AJ0 emerging_AJ0 industries_NN2 and_CJC 
cultivate_VVB new_AJ0 growth_NN1 engines_NN2 such_PRP as_PRP 
next-generation_AJ0 information_NN1 technology_NN1 ,_PUN artificial_AJ0 
intelligence_NN1 ,_PUN biotechnology_NN1 ,_PUN new_AJ0 energy_NN1 ,_PUN 
new_AJ0 materials_NN2 ,_PUN high-end_AJ0 equipment_NN1 ,_PUN and_CJC green_AJ0 
industry_NN1 ._PUN 
We_PNP will_VM0 build_VVI a_AT0 new_AJ0 system_NN1 of_PRF efficient_AJ0 
and_CJC high-quality_AJ0 services_NN2 and_CJC promote_VVB further_AJC 
integration_NN1 of_PRF modern_AJ0 services_NN2 with_PRP advanced_AJ0 
manufacturing_NN1 and_CJC modern_AJ0 agriculture_NN1 ._PUN 
We_PNP will_VM0 accelerate_VVI development_NN1 of_PRF the_AT0 Internet_NN1 
of_PRF Things_NN2 and_CJC build_VVB an_AT0 efficient_AJ0 and_CJC smooth_AJ0 
logistics_NN1 system_NN1 to_TO0 help_VVI cut_AJ0 distribution_NN1 costs_NN2 
._PUN 
We_PNP will_VM0 accelerate_VVI the_AT0 development_NN1 of_PRF the_AT0 
digital_AJ0 economy_NN1 ,_PUN further_AV0 integrate_VVB it_PNP with_PRP 
the_AT0 real_AJ0 economy_NN1 ,_PUN and_CJC build_VVB internationally_AV0 
competitive_AJ0 digital_AJ0 industry_NN1 clusters_NN2 ._PUN 
We_PNP will_VM0 build_VVI a_AT0 modern_AJ0 infrastructure_NN1 system_NN1 
with_PRP a_AT0 better_AJC layout_NN1 and_CJC structure_NN1 ,_PUN more_AV0 
effective_AJ0 functions_NN2 ,_PUN and_CJC greater_AJC system_NN1 
integration_NN1 ._PUN 
3_CRD ._PUN 
Advancing_AJ0 rural_AJ0 revitalization_NN1 across_PRP the_AT0 board_NN1 
The_AT0 most_AV0 challenging_AJ0 and_CJC arduous_AJ0 tasks_NN2 we_PNP face_VVB 
in_PRP building_VVG a_AT0 modern_AJ0 socialist_AJ0 China_NN1 in_PRP all_DT0 
respects_NN2 remain_VVB in_PRP our_DPS rural_AJ0 areas_NN2 ._PUN 
We_PNP will_VM0 continue_VVI to_TO0 put_VVI agricultural_AJ0 and_CJC rural_AJ0 
development_NN1 first_ORD ,_PUN pursue_VVI integrated_AJ0 development_NN1 
of_PRF urban_AJ0 and_CJC rural_AJ0 areas_NN2 ,_PUN and_CJC facilitate_VVB 
the_AT0 flows_NN2 of_PRF production_NN1 factors_NN2 between_PRP them_PNP ._PUN 
We_PNP will_VM0 move_VVI faster_AJC to_TO0 build_VVI up_AVP Chinas_NN2 
strength_NN1 in_PRP agriculture_NN1 and_CJC steadily_AV0 promote_VVB the_AT0 
revitalization_NN1 of_PRF businesses_NN2 ,_PUN talent_NN1 ,_PUN culture_NN1 
,_PUN ecosystems_NN2 ,_PUN and_CJC organizations_NN2 in_PRP the_AT0 
countryside_NN1 ._PUN 
We_PNP must_VM0 reinforce_VVI the_AT0 foundations_NN2 for_PRP food_NN1 
security_NN1 on_PRP all_DT0 fronts_NN2 ._PUN 
We_PNP will_VM0 ensure_VVI that_CJT both_DT0 Party_NN1 committees_NN2 and_CJC 
governments_NN2 assume_VVB responsibility_NN1 for_PRP ensuring_VVG food_NN1 
security_NN1 and_CJC that_CJT Chinas_NN2 total_AJ0 area_NN1 of_PRF 
farmland_NN1 does_VDZ not_XX0 fall_VVI below_PRP the_AT0 redline_NN1 of_PRF 
120_CRD million_CRD hectares_NN2 ._PUN 
We_PNP will_VM0 work_VVI to_TO0 gradually_AV0 develop_VVI all_DT0 
permanent_AJ0 basic_AJ0 cropland_NN1 into_PRP high-standard_AJ0 cropland_NN1 
._PUN 
We_PNP will_VM0 invigorate_VVI the_AT0 seed_NN1 industry_NN1 ,_PUN support_VVB 
the_AT0 development_NN1 of_PRF agricultural_AJ0 science_NN1 ,_PUN 
technology_NN1 ,_PUN and_CJC equipment_NN1 ,_PUN and_CJC refine_VVB the_AT0 
mechanisms_NN2 for_PRP ensuring_VVG the_AT0 incomes_NN2 of_PRF grain_NN1 
growers_NN2 and_CJC for_PRP compensating_VVG major_AJ0 grain-producing_AJ0 
areas_NN2 ._PUN 
With_PRP these_DT0 efforts_NN2 ,_PUN we_PNP will_VM0 ensure_VVI that_CJT 
Chinas_NN2 food_NN1 supply_NN1 remains_VVZ firmly_AV0 in_PRP its_DPS own_DT0 
hands_NN2 ._PUN 
We_PNP will_VM0 adopt_VVI an_AT0 all-encompassing_AJ0 approach_NN1 to_PRP 
food_NN1 ,_PUN develop_VVB protected_AJ0 agriculture_NN1 ,_PUN and_CJC 
build_VVB a_AT0 diversified_AJ0 food_NN1 supply_NN1 system_NN1 ._PUN 
We_PNP will_VM0 foster_VVI rural_AJ0 industries_NN2 with_PRP local_AJ0 
features_NN2 to_TO0 create_VVI more_DT0 channels_NN2 for_PRP increasing_VVG 
rural_AJ0 incomes_NN2 ._PUN 
We_PNP will_VM0 consolidate_VVI and_CJC expand_VVI our_DPS achievements_NN2 
in_PRP poverty_NN1 alleviation_NN1 and_CJC help_VVB areas_NN2 and_CJC 
people_NN0 that_CJT have_VHB just_AV0 shaken_VVN off_PRP poverty_NN1 build_VVB 
their_DPS own_DT0 momentum_NN1 for_PRP growth_NN1 ._PUN 
We_PNP will_VM0 develop_VVI infrastructure_NN1 and_CJC public_AJ0 services_NN2 
in_PRP rural_AJ0 areas_NN2 in_PRP a_AT0 well-planned_AJ0 and_CJC 
coordinated_AJ0 way_NN1 and_CJC build_VVB a_AT0 beautiful_AJ0 and_CJC 
harmonious_AJ0 countryside_NN1 that_CJT is_VBZ desirable_AJ0 to_TO0 live_VVI 
and_CJC work_VVI in_AVP ._PUN 
We_PNP will_VM0 consolidate_VVI and_CJC improve_VVI the_AT0 basic_AJ0 
rural_AJ0 operation_NN1 system_NN1 ,_PUN develop_VVB new_AJ0 rural_AJ0 
collective_AJ0 economies_NN2 ,_PUN cultivate_VVB new_AJ0 types_NN2 of_PRF 
agribusiness_NN1 and_CJC commercial_AJ0 agricultural_AJ0 services_NN2 ,_PUN 
and_CJC support_VVB appropriately_AV0 scaled_VVN agricultural_AJ0 
operations_NN2 ._PUN 
We_PNP will_VM0 advance_VVI reform_NN1 of_PRF the_AT0 rural_AJ0 land_NN1 
system_NN1 and_CJC grant_VVB farmers_NN2 more_AV0 adequate_AJ0 property_NN1 
rights_NN2 and_CJC interests_NN2 ._PUN 
We_PNP will_VM0 safeguard_VVI the_AT0 lawful_AJ0 land_NN1 rights_NN2 and_CJC 
interests_NN2 of_PRF rural_AJ0 residents_NN2 who_PNQ have_VHB moved_VVN to_PRP 
urban_AJ0 areas_NN2 and_CJC obtained_VVN permanent_AJ0 residency_NN1 ,_PUN 
and_CJC we_PNP will_VM0 encourage_VVI law-based_NN1 ,_PUN voluntary_AJ0 ,_PUN 
and_CJC paid_VVD transfers_NN2 of_PRF such_DT0 rights_NN2 and_CJC 
interests_NN2 ._PUN 
We_PNP will_VM0 improve_VVI the_AT0 systems_NN2 for_PRP supporting_VVG and_CJC 
protecting_VVG agriculture_NN1 and_CJC the_AT0 rural_AJ0 financial_AJ0 
services_NN2 system_NN1 ._PUN 
4Promoting_UNC coordinated_AJ0 regional_AJ0 development_NN1 We_PNP will_VM0 
thoroughly_AV0 implement_VVI the_AT0 coordinated_AJ0 regional_AJ0 
development_NN1 strategy_NN1 ,_PUN major_AJ0 regional_AJ0 strategies_NN2 ,_PUN 
the_AT0 functional_AJ0 zoning_NN1 strategy_NN1 ,_PUN and_CJC the_AT0 new_AJ0 
urbanization_NN1 strategy_NN1 ._PUN 
We_PNP will_VM0 improve_VVI the_AT0 distribution_NN1 of_PRF the_AT0 major_AJ0 
productive_AJ0 forces_NN2 and_CJC develop_VVB a_AT0 regional_AJ0 economic_AJ0 
layout_NN1 and_CJC a_AT0 territorial_AJ0 space_NN1 system_NN1 that_CJT 
complement_VVB each_DT0 others_NN2 strengths_NN2 and_CJC promote_VVB 
high-quality_AJ0 development_NN1 ._PUN 
We_PNP will_VM0 make_VVI further_AJC progress_NN1 in_PRP the_AT0 
large-scale_AJ0 development_NN1 of_PRF the_AT0 western_AJ0 region_NN1 ,_PUN 
achieve_VVB new_AJ0 breakthroughs_NN2 in_PRP the_AT0 full_AJ0 
revitalization_NN1 of_PRF the_AT0 Northeast_NN1 ,_PUN accelerate_VVB the_AT0 
rise_NN1 of_PRF the_AT0 central_AJ0 region_NN1 ,_PUN and_CJC encourage_VVB 
the_AT0 eastern_AJ0 region_NN1 to_TO0 modernize_VVI more_AV0 quickly_AV0 ._PUN 
We_PNP will_VM0 support_VVI old_AJ0 revolutionary_AJ0 base_NN1 areas_NN2 
and_CJC areas_NN2 with_PRP large_AJ0 ethnic_AJ0 minority_NN1 populations_NN2 
in_PRP speeding_VVG up_AVP development_NN1 ._PUN 
We_PNP will_VM0 promote_VVI development_NN1 in_PRP border_NN1 areas_NN2 to_TO0 
boost_VVI local_AJ0 economies_NN2 ,_PUN raise_VVB local_AJ0 living_NN1 
standards_NN2 ,_PUN and_CJC ensure_VVB local_AJ0 stability_NN1 ._PUN 
We_PNP will_VM0 promote_VVI coordinated_AJ0 development_NN1 in_PRP the_AT0 
Beijing-Tianjin-Hebei_NP0 region_NN1 ,_PUN the_AT0 development_NN1 of_PRF 
the_AT0 Yangtze_NN1 Economic_AJ0 Belt_NN1 ,_PUN the_AT0 integrated_AJ0 
development_NN1 of_PRF the_AT0 Yangtze_NP0 River_NP0 Delta_NN1 ,_PUN and_CJC 
ecological_AJ0 conservation_NN1 and_CJC high-quality_AJ0 development_NN1 
in_PRP the_AT0 Yellow_NP0 River_NP0 basin_NN1 ._PUN 
We_PNP will_VM0 build_VVI the_AT0 Xiongan_NP0 New_AJ0 Area_NN1 to_PRP a_AT0 
high_AJ0 standard_NN1 and_CJC drive_VVB forward_AV0 the_AT0 development_NN1 
of_PRF the_AT0 Chengdu-Chongqing_AJ0 economic_AJ0 zone_NN1 ._PUN 
We_PNP will_VM0 improve_VVI the_AT0 functional_AJ0 zoning_NN1 system_NN1 
and_CJC the_AT0 development_NN1 of_PRF territorial_AJ0 space_NN1 ._PUN 
We_PNP will_VM0 advance_VVI people-centered_AJ0 new_AJ0 urbanization_NN1 
and_CJC work_VVI faster_AV0 to_TO0 grant_VVI permanent_AJ0 urban_AJ0 
residency_NN1 to_PRP eligible_AJ0 people_NN0 who_PNQ move_VVB from_PRP 
rural_AJ0 to_PRP urban_AJ0 areas_NN2 ._PUN 
We_PNP will_VM0 leverage_NN1 the_AT0 role_NN1 of_PRF city_NN1 clusters_NN2 
and_CJC metropolitan_AJ0 areas_NN2 to_TO0 promote_VVI coordinated_AJ0 
development_NN1 of_PRF large_AJ0 ,_PUN medium_NN1 ,_PUN and_CJC small_AJ0 
cities_NN2 and_CJC push_VVB forward_AV0 with_PRP urbanization_NN1 that_CJT 
is_VBZ centered_VVN on_PRP county_NN1 seats_NN2 ._PUN 
Guided_VVN by_PRP the_AT0 principle_NN1 that_CJT cities_NN2 should_VM0 be_VBI 
built_VVN by_PRP the_AT0 people_NN0 and_CJC for_PRP the_AT0 people_NN0 ,_PUN 
we_PNP will_VM0 improve_VVI urban_AJ0 planning_NN1 ,_PUN construction_NN1 
,_PUN and_CJC governance_NN1 and_CJC move_VVB faster_AV0 to_TO0 change_VVI 
the_AT0 development_NN1 models_NN2 of_PRF super-large_AJ0 and_CJC mega_AJ0 
cities_NN2 ._PUN 
We_PNP will_VM0 carry_VVI out_AVP urban_AJ0 renewal_NN1 projects_NN2 and_CJC 
improve_VVI urban_AJ0 infrastructure_NN1 to_TO0 build_VVI livable_AJ0 ,_PUN 
resilient_AJ0 ,_PUN and_CJC smart_AJ0 cities_NN2 ._PUN 
We_PNP will_VM0 develop_VVI the_AT0 marine_AJ0 economy_NN1 ,_PUN protect_VVB 
the_AT0 marine_AJ0 ecological_AJ0 environment_NN1 ,_PUN and_CJC step_VVB 
up_AVP efforts_NN2 to_TO0 build_VVI China_NP0 into_PRP a_AT0 strong_AJ0 
maritime_AJ0 country_NN1 ._PUN 
5_CRD ._PUN 
Promoting_VVG high-standard_NN1 opening_VVG up_AVP We_PNP will_VM0 
leverage_NN1 the_AT0 strengths_NN2 of_PRF Chinas_NP0 enormous_AJ0 market_NN1 
,_PUN attract_VVB global_AJ0 resources_NN2 and_CJC production_NN1 factors_NN2 
with_PRP our_DPS strong_AJ0 domestic_AJ0 economy_NN1 ,_PUN and_CJC amplify_VVB 
the_AT0 interplay_NN1 between_PRP domestic_AJ0 and_CJC international_AJ0 
markets_NN2 and_CJC resources_NN2 ._PUN 
This_DT0 will_VM0 position_VVI us_PNP to_TO0 improve_VVI the_AT0 level_NN1 
and_CJC quality_NN1 of_PRF trade_NN1 and_CJC investment_NN1 cooperation_NN1 
._PUN 
We_PNP will_VM0 steadily_AV0 expand_VVI institutional_AJ0 opening_NN1 up_AVP 
with_PRP regard_PRP to_PRP rules_NN2 ,_PUN regulations_NN2 ,_PUN 
management_NN1 ,_PUN and_CJC standards_NN2 ._PUN 
We_PNP will_VM0 upgrade_VVI trade_NN1 in_PRP goods_NN2 ,_PUN develop_VVB 
new_AJ0 mechanisms_NN2 for_PRP trade_NN1 in_PRP services_NN2 ,_PUN and_CJC 
promote_VVB digital_AJ0 trade_NN1 ,_PUN in_AV0 order_AV0 to_TO0 accelerate_VVI 
Chinas_NP0 transformation_NN1 into_PRP a_AT0 trader_NN1 of_PRF quality_NN1 
._PUN 
We_PNP will_VM0 make_VVI appropriate_AJ0 reductions_NN2 to_PRP the_AT0 
negative_AJ0 list_NN1 for_PRP foreign_AJ0 investment_NN1 ,_PUN protect_VVB 
the_AT0 rights_NN2 and_CJC interests_NN2 of_PRF foreign_AJ0 investors_NN2 
in_PRP accordance_PRP with_PRP the_AT0 law_NN1 ,_PUN and_CJC foster_VVB a_AT0 
world-class_AJ0 business_NN1 environment_NN1 that_CJT is_VBZ 
market-oriented_AJ0 ,_PUN law-based_NN1 ,_PUN and_CJC internationalized_AJ0 
._PUN 
We_PNP will_VM0 promote_VVI the_AT0 high-quality_AJ0 development_NN1 of_PRF 
the_AT0 Belt_NN1 and_CJC Road_NN1 Initiative_NN1 ._PUN 
We_PNP will_VM0 better_AV0 plan_VVI regional_AJ0 opening_NN1 up_AVP ,_PUN 
consolidate_VVB the_AT0 leading_AJ0 position_NN1 of_PRF eastern_AJ0 
coastal_AJ0 areas_NN2 in_PRP opening_VVG up_AVP ,_PUN and_CJC more_AV0 
widely_AV0 open_VVB the_AT0 central_AJ0 ,_PUN western_AJ0 ,_PUN and_CJC 
northeastern_AJ0 regions_NN2 ._PUN 
We_PNP will_VM0 accelerate_VVI the_AT0 construction_NN1 of_PRF the_AT0 New_AJ0 
International_AJ0 Land-Sea_NP0 Trade_NN1 Corridor_NN1 in_PRP the_AT0 
western_AJ0 region_NN1 ._PUN 
We_PNP will_VM0 work_VVI faster_AJC to_TO0 develop_VVI the_AT0 Hainan_AJ0 
Free_AJ0 Trade_NN1 Port_NN1 ,_PUN upgrade_VVB pilot_NN1 free_AJ0 trade_NN1 
zones_NN2 ,_PUN and_CJC expand_VVB the_AT0 globally-oriented_AJ0 network_NN1 
of_PRF high-standard_AJ0 free_AJ0 trade_NN1 areas_NN2 ._PUN 
We_PNP will_VM0 promote_VVI the_AT0 internationalization_NN1 of_PRF the_AT0 
RMB_NP0 in_PRP an_AT0 orderly_AJ0 way_NN1 ,_PUN deeply_AV0 involve_VVB 
ourselves_PNX in_PRP the_AT0 global_AJ0 industrial_AJ0 division_NN1 of_PRF 
labor_NN1 and_CJC cooperation_NN1 ,_PUN and_CJC endeavor_VVB to_TO0 
preserve_VVI the_AT0 diversity_NN1 and_CJC stability_NN1 of_PRF the_AT0 
international_AJ0 economic_AJ0 landscape_NN1 and_CJC economic_AJ0 and_CJC 
trade_NN1 relations_NN2 ._PUN 
V._PRP Invigorating_AJ0 China_NN1 through_PRP Science_NN1 and_CJC 
Education_NN1 and_CJC Developing_VVG a_AT0 Strong_AJ0 Workforce_NN1 for_PRP 
the_AT0 Modernization_NN1 Drive_NN1 Education_NN1 ,_PUN science_NN1 and_CJC 
technology_NN1 ,_PUN and_CJC human_AJ0 resources_NN2 are_VBB the_AT0 
foundational_AJ0 and_CJC strategic_AJ0 pillars_NN2 for_PRP building_VVG a_AT0 
modern_AJ0 socialist_AJ0 country_NN1 in_PRP all_DT0 respects_NN2 ._PUN 
We_PNP must_VM0 regard_VVI science_NN1 and_CJC technology_NN1 as_PRP our_DPS 
primary_AJ0 productive_AJ0 force_NN1 ,_PUN talent_NN1 as_CJS our_DPS 
primary_AJ0 resource_NN1 ,_PUN and_CJC innovation_NN1 as_CJS our_DPS 
primary_AJ0 driver_NN1 of_PRF growth_NN1 ._PUN 
We_PNP will_VM0 fully_AV0 implement_VVI the_AT0 strategy_NN1 for_PRP 
invigorating_AJ0 China_NN1 through_PRP science_NN1 and_CJC education_NN1 ,_PUN 
the_AT0 workforce_NN1 development_NN1 strategy_NN1 ,_PUN and_CJC the_AT0 
innovation-driven_AJ0 development_NN1 strategy_NN1 ._PUN 
We_PNP will_VM0 open_VVI up_AVP new_AJ0 areas_NN2 and_CJC new_AJ0 arenas_NN2 
in_PRP development_NN1 and_CJC steadily_AV0 foster_VVB new_AJ0 growth_NN1 
drivers_NN2 and_CJC new_AJ0 strengths_NN2 ._PUN 
We_PNP will_VM0 continue_VVI to_TO0 give_VVI high_AJ0 priority_NN1 to_PRP 
the_AT0 development_NN1 of_PRF education_NN1 ,_PUN build_VVB Chinas_NN2 
self-reliance_NN1 and_CJC strength_NN1 in_PRP science_NN1 and_CJC 
technology_NN1 ,_PUN and_CJC rely_VVB on_PRP talent_NN1 to_TO0 pioneer_VVI 
and_CJC to_TO0 propel_VVI development_NN1 ._PUN 
We_PNP will_VM0 speed_VVI up_AVP work_VVB to_TO0 build_VVI a_AT0 strong_AJ0 
educational_AJ0 system_NN1 ,_PUN greater_AJC scientific_AJ0 and_CJC 
technological_AJ0 strength_NN1 ,_PUN and_CJC a_AT0 quality_NN1 workforce_NN1 
._PUN 
We_PNP will_VM0 continue_VVI efforts_NN2 to_TO0 cultivate_VVI talent_NN1 
for_PRP the_AT0 Party_NN1 and_CJC the_AT0 country_NN1 and_CJC 
comprehensively_AV0 improve_VVB our_DPS ability_NN1 to_TO0 nurture_VVI 
talent_NN1 at_PRP home_NN1 ._PUN 
All_DT0 this_DT0 will_VM0 see_VVI us_PNP producing_VVG first-class_AJ0 
innovators_NN2 and_CJC attracting_VVG the_AT0 brightest_AJS minds_NN2 from_PRP 
all_AV0 over_AVP ._PUN 
1_CRD ._PUN 
Developing_AJ0 education_NN1 that_CJT meets_VVZ the_AT0 peoples_NN2 
expectations_NN2 Education_NN1 is_VBZ of_PRF critical_AJ0 importance_NN1 
to_PRP the_AT0 future_NN1 of_PRF our_DPS country_NN1 and_CJC our_DPS Party_NN1 
._PUN 
What_DTQ kind_NN1 of_PRF people_NN0 we_PNP should_VM0 cultivate_VVI ,_PUN 
how_AVQ ,_PUN and_CJC for_PRP whomthese_NN1 are_VBB the_AT0 fundamental_AJ0 
issues_NN2 that_CJT education_NN1 must_VM0 address_VVI ._PUN 
The_AT0 most_AV0 basic_AJ0 aim_NN1 of_PRF education_NN1 is_VBZ to_TO0 
foster_VVI virtue_NN1 ._PUN 
We_PNP will_VM0 fully_AV0 implement_VVI the_AT0 Partys_NN2 educational_AJ0 
policy_NN1 ,_PUN carry_VVB out_AVP the_AT0 basic_AJ0 task_NN1 of_PRF 
fostering_NN1 virtue_NN1 through_PRP education_NN1 ,_PUN and_CJC nurture_VVB 
a_AT0 new_AJ0 generation_NN1 of_PRF capable_AJ0 young_AJ0 people_NN0 with_PRP 
sound_AJ0 moral_AJ0 grounding_NN1 ,_PUN intellectual_AJ0 ability_NN1 ,_PUN 
physical_AJ0 vigor_NN1 ,_PUN aesthetic_AJ0 sensibility_NN1 ,_PUN and_CJC 
work_VVB skills_NN2 who_PNQ will_VM0 fully_AV0 develop_VVI socialism_NN1 
and_CJC carry_VVI forward_AV0 the_AT0 socialist_AJ0 cause_NN1 ._PUN 
We_PNP will_VM0 continue_VVI to_TO0 follow_VVI a_AT0 people-centered_AJ0 
approach_NN1 to_PRP developing_AJ0 education_NN1 ,_PUN move_VVB faster_AV0 
to_TO0 build_VVI a_AT0 high-quality_AJ0 educational_AJ0 system_NN1 ,_PUN 
advance_VVB students_NN2 well-rounded_AJ0 development_NN1 ,_PUN and_CJC 
promote_VVB fairness_NN1 in_PRP education_NN1 ._PUN 
We_PNP will_VM0 accelerate_VVI high-quality_AJ0 ,_PUN balanced_AJ0 
development_NN1 and_CJC urban-rural_AJ0 integration_NN1 in_PRP compulsory_AJ0 
education_NN1 ._PUN 
We_PNP will_VM0 better_AV0 allocate_VVI educational_AJ0 resources_NN2 
across_PRP regions_NN2 ,_PUN strengthen_VVB public-benefit_AJ0 preschool_AJ0 
education_NN1 and_CJC special_AJ0 needs_VVZ education_NN1 ,_PUN ensure_VVB 
the_AT0 diversified_AJ0 development_NN1 of_PRF senior_AJ0 secondary_AJ0 
schools_NN2 ,_PUN and_CJC improve_VVB the_AT0 financial_AJ0 aid_NN1 system_NN1 
so_CJS it_PNP covers_VVZ students_NN2 at_PRP all_DT0 stages_NN2 of_PRF 
schooling_NN1 ._PUN 
We_PNP will_VM0 promote_VVI collaborative_AJ0 innovation_NN1 in_PRP 
vocational_AJ0 education_NN1 ,_PUN higher_AJC education_NN1 ,_PUN and_CJC 
continuing_AJ0 education_NN1 and_CJC promote_VVB integration_NN1 between_PRP 
vocational_AJ0 education_NN1 and_CJC general_AJ0 education_NN1 ,_PUN 
between_PRP industry_NN1 and_CJC education_NN1 ,_PUN and_CJC between_PRP 
science_NN1 and_CJC education_NN1 ._PUN 
We_PNP will_VM0 better_AV0 establish_VVI vocational_AJ0 education_NN1 as_PRP 
a_AT0 category_NN1 in_PRP the_AT0 educational_AJ0 system_NN1 ._PUN 
We_PNP will_VM0 do_VDI more_AV0 to_TO0 develop_VVI basic_AJ0 disciplines_NN2 
,_PUN emerging_VVG disciplines_NN2 ,_PUN and_CJC interdisciplinary_AJ0 
subjects_NN2 and_CJC speed_VVB up_AVP the_AT0 development_NN1 of_PRF 
world-class_AJ0 universities_NN2 and_CJC strong_AJ0 disciplines_NN2 with_PRP 
Chinese_AJ0 features_NN2 ._PUN 
We_PNP will_VM0 better_AV0 guide_VVI and_CJC regulate_VVI the_AT0 
development_NN1 of_PRF private_AJ0 schools_NN2 ._PUN 
We_PNP will_VM0 intensify_VVI efforts_NN2 to_TO0 promote_VVI standard_NN1 
spoken_VVN and_CJC written_VVN Chinese_AJ0 ._PUN 
We_PNP will_VM0 advance_VVI comprehensive_AJ0 reform_NN1 in_PRP education_NN1 
,_PUN strengthen_VVB the_AT0 creation_NN1 and_CJC management_NN1 of_PRF 
teaching_VVG materials_NN2 ,_PUN refine_VVB the_AT0 systems_NN2 for_PRP 
school_NN1 management_NN1 and_CJC educational_AJ0 assessments_NN2 ,_PUN 
and_CJC improve_VVB mechanisms_NN2 for_PRP school-family-society_AJ0 
collaboration_NN1 in_PRP education_NN1 ._PUN 
We_PNP will_VM0 strengthen_VVI the_AT0 professional_AJ0 integrity_NN1 ,_PUN 
conduct_VVB ,_PUN and_CJC ability_NN1 of_PRF our_DPS teachers_NN2 ,_PUN 
foster_VVB public_AJ0 respect_NN1 for_PRP educators_NN2 ,_PUN and_CJC 
encourage_VVB public_AJ0 support_NN1 for_PRP education_NN1 ._PUN 
We_PNP will_VM0 promote_VVI the_AT0 digitalization_NN1 of_PRF education_NN1 
and_CJC build_VVI a_AT0 society_NN1 and_CJC country_NN1 of_PRF learning_VVG 
where_AVQ lifelong_AJ0 learning_NN1 is_VBZ pursued_VVN by_PRP all_DT0 ._PUN 
2_CRD ._PUN 
Improving_AJ0 systems_NN2 for_PRP scientific_AJ0 and_CJC technological_AJ0 
innovation_NN1 Innovation_NN1 will_VM0 remain_VVI at_PRP the_AT0 heart_NN1 
of_PRF Chinas_NP0 modernization_NN1 drive_NN1 ._PUN 
We_PNP will_VM0 improve_VVI the_AT0 system_NN1 in_PRP which_DTQ the_AT0 
Party_NN1 Central_AJ0 Committee_NN1 exercises_VVZ unified_AJ0 leadership_NN1 
over_PRP science_NN1 and_CJC technology_NN1 work_NN1 ._PUN 
We_PNP will_VM0 improve_VVI the_AT0 new_AJ0 system_NN1 for_PRP mobilizing_VVG 
resources_NN2 nationwide_AV0 to_TO0 make_VVI key_AJ0 technological_AJ0 
breakthroughs_NN2 ._PUN 
We_PNP will_VM0 boost_VVI Chinas_NP0 strength_NN1 in_PRP strategic_AJ0 
science_NN1 and_CJC technology_NN1 ,_PUN better_AV0 allocate_VVI 
innovation_NN1 resources_NN2 ,_PUN and_CJC better_AV0 define_VVI the_AT0 
roles_NN2 of_PRF national_AJ0 research_NN1 institutes_NN2 ,_PUN 
advanced-level_AJ0 research_NN1 universities_NN2 ,_PUN and_CJC leading_AJ0 
high-tech_AJ0 enterprises_NN2 to_TO0 improve_VVI their_DPS layout_NN1 ._PUN 
We_PNP will_VM0 establish_VVI a_AT0 system_NN1 of_PRF national_AJ0 
laboratories_NN2 ,_PUN coordinate_VVB the_AT0 development_NN1 of_PRF 
international_AJ0 and_CJC regional_AJ0 centers_NN2 for_PRP scientific_AJ0 
and_CJC technological_AJ0 innovation_NN1 ,_PUN enhance_VVB basic_AJ0 
scientific_AJ0 and_CJC technological_AJ0 capacity_NN1 ,_PUN and_CJC ensure_VVB 
better_AJC strategic_AJ0 input_NN1 from_PRP the_AT0 science_NN1 and_CJC 
technology_NN1 sector_NN1 ,_PUN so_AV0 as_AV0 to_TO0 boost_VVI the_AT0 
overall_AJ0 performance_NN1 of_PRF Chinas_NP0 innovation_NN1 system_NN1 ._PUN 
We_PNP will_VM0 deepen_VVI structural_AJ0 scientific_AJ0 and_CJC 
technological_AJ0 reform_NN1 and_CJC reform_NN1 of_PRF the_AT0 system_NN1 
for_PRP appraisal_NN1 of_PRF scientific_AJ0 and_CJC technological_AJ0 
advances_NN2 ._PUN 
We_PNP will_VM0 increase_VVI investment_NN1 in_PRP science_NN1 and_CJC 
technology_NN1 through_PRP diverse_AJ0 channels_NN2 and_CJC strengthen_VVB 
legal_AJ0 protection_NN1 of_PRF intellectual_AJ0 property_NN1 rights_NN2 ,_PUN 
in_AV0 order_AV0 to_TO0 establish_VVI a_AT0 foundational_AJ0 system_NN1 
for_PRP all-around_DT0 innovation_NN1 ._PUN 
We_PNP will_VM0 nurture_VVI a_AT0 culture_NN1 of_PRF innovation_NN1 ,_PUN 
encourage_VVB dedication_NN1 to_TO0 science_NN1 ,_PUN cultivate_VVB fine_AJ0 
academic_AJ0 conduct_NN1 ,_PUN and_CJC foster_VVB an_AT0 enabling_AJ0 
environment_NN1 for_PRP innovation_NN1 ._PUN 
We_PNP will_VM0 expand_VVI science_NN1 and_CJC technology_NN1 exchanges_NN2 
and_CJC cooperation_NN1 with_PRP other_AJ0 countries_NN2 ,_PUN cultivate_VVB 
an_AT0 internationalized_AJ0 environment_NN1 for_PRP research_NN1 ,_PUN 
and_CJC create_VVB an_AT0 open_AJ0 and_CJC globally-competitive_AJ0 
innovation_NN1 ecosystem._NN0 3_CRD ._PUN 
Accelerating_VVG the_AT0 implementation_NN1 of_PRF the_AT0 
innovation-driven_AJ0 development_NN1 strategy_NN1 Setting_VVG our_DPS 
sights_NN2 on_PRP the_AT0 global_AJ0 frontiers_NN2 of_PRF science_NN1 and_CJC 
technology_NN1 ,_PUN national_AJ0 economic_AJ0 development_NN1 ,_PUN the_AT0 
major_AJ0 needs_NN2 of_PRF the_AT0 country_NN1 ,_PUN and_CJC the_AT0 
health_NN1 and_CJC safety_NN1 of_PRF the_AT0 people_NN0 ,_PUN we_PNP 
should_VM0 speed_VVI up_AVP efforts_NN2 to_TO0 achieve_VVI greater_AJC 
self-reliance_NN1 and_CJC strength_NN1 in_PRP science_NN1 and_CJC 
technology_NN1 ._PUN 
To_TO0 meet_VVI Chinas_NP0 strategic_AJ0 needs_NN2 ,_PUN we_PNP will_VM0 
concentrate_VVI resources_NN2 on_PRP original_AJ0 and_CJC pioneering_AJ0 
scientific_AJ0 and_CJC technological_AJ0 research_NN1 to_TO0 achieve_VVI 
breakthroughs_NN2 in_PRP core_NN1 technologies_NN2 in_PRP key_AJ0 fields_NN2 
._PUN 
In_AV0 order_AV0 to_TO0 enhance_VVI Chinas_NP0 innovation_NN1 capacity_NN1 
,_PUN we_PNP will_VM0 move_VVI faster_AJC to_TO0 launch_VVI a_AT0 number_NN1 
of_PRF major_AJ0 national_AJ0 projects_NN2 that_CJT are_VBB of_PRF 
strategic_AJ0 ,_PUN big-picture_NN1 ,_PUN and_CJC long-term_AJ0 importance_NN1 
._PUN 
We_PNP will_VM0 strengthen_VVI basic_AJ0 research_NN1 ,_PUN prioritize_VVB 
original_AJ0 innovation_NN1 ,_PUN and_CJC encourage_VVB researchers_NN2 to_TO0 
engage_VVI in_PRP free_AJ0 exploration_NN1 ._PUN 
To_TO0 inspire_VVI greater_AJC creativity_NN1 ,_PUN we_PNP will_VM0 invest_VVI 
more_AV0 effectively_AV0 in_PRP science_NN1 and_CJC technology_NN1 and_CJC 
advance_VVB reform_NN1 of_PRF the_AT0 mechanisms_NN2 for_PRP the_AT0 
allocation_NN1 and_CJC use_NN1 of_PRF government_NN1 research_NN1 funds_NN2 
._PUN 
We_PNP will_VM0 promote_VVI closer_AJC enterprise-led_AJ0 collaboration_NN1 
between_PRP industries_NN2 ,_PUN universities_NN2 ,_PUN and_CJC research_NN1 
institutes_NN2 ,_PUN stay_VVB goal-oriented_AJ0 ,_PUN and_CJC promote_VVB 
the_AT0 industrial_AJ0 application_NN1 of_PRF scientific_AJ0 and_CJC 
technological_AJ0 advances_NN2 ._PUN 
We_PNP will_VM0 reinforce_VVI the_AT0 principal_AJ0 role_NN1 of_PRF 
enterprises_NN2 in_PRP innovation_NN1 ,_PUN give_VVB full_AJ0 play_NN1 to_PRP 
the_AT0 guiding_AJ0 and_CJC supporting_AJ0 role_NN1 of_PRF key_AJ0 
high-tech_AJ0 enterprises_NN2 ,_PUN create_VVB an_AT0 enabling_AJ0 
environment_NN1 for_PRP the_AT0 growth_NN1 of_PRF micro_NN1 ,_PUN small_AJ0 
,_PUN and_CJC medium_AJ0 technological_AJ0 enterprises_NN2 ,_PUN and_CJC 
promote_VVB deeper_AJC integration_NN1 of_PRF the_AT0 innovation_NN1 ,_PUN 
industrial_AJ0 ,_PUN capital_NN1 ,_PUN and_CJC talent_NN1 chains_NN2 ._PUN 
4_CRD ._PUN 
Implementing_VVG the_AT0 workforce_NN1 development_NN1 strategy_NN1 
Cultivating_VVG a_AT0 large_AJ0 workforce_NN1 of_PRF high-quality_AJ0 
talent_NN1 who_PNQ have_VHB both_AV0 integrity_NN1 and_CJC professional_AJ0 
competence_NN1 is_VBZ of_PRF critical_AJ0 importance_NN1 to_PRP the_AT0 
long-term_AJ0 development_NN1 of_PRF China_NP0 and_CJC the_AT0 Chinese_AJ0 
nation_NN1 ._PUN 
A_AT0 wealth_NN1 of_PRF talent_NN1 is_VBZ vital_AJ0 to_PRP the_AT0 success_NN1 
of_PRF a_AT0 great_AJ0 cause_NN1 ._PUN 
We_PNP should_VM0 follow_VVI the_AT0 principle_NN1 of_PRF the_AT0 Party_NN1 
managing_NN1 talent_NN1 ,_PUN and_CJC we_PNP should_VM0 respect_VVI work_NN1 
,_PUN knowledge_NN1 ,_PUN talent_NN1 ,_PUN and_CJC creativity_NN1 ._PUN 
We_PNP will_VM0 adopt_VVI more_AV0 proactive_AJ0 ,_PUN open_VVB ,_PUN and_CJC 
effective_AJ0 policies_NN2 on_PRP talent_NN1 and_CJC encourage_VVB our_DPS 
talent_NN1 to_TO0 love_VVI the_AT0 Party_NN1 ,_PUN dedicate_VVB themselves_PNX 
to_PRP the_AT0 country_NN1 and_CJC contribute_VVB to_PRP its_DPS cause_NN1 
,_PUN and_CJC serve_VVB the_AT0 people_NN0 ._PUN 
We_PNP will_VM0 improve_VVI the_AT0 strategic_AJ0 distribution_NN1 of_PRF 
human_AJ0 resources_NN2 and_CJC make_VVB concerted_AJ0 efforts_NN2 to_TO0 
cultivate_VVI talented_AJ0 people_NN0 in_PRP all_DT0 fields_NN2 ,_PUN so_AV0 
as_AV0 to_TO0 create_VVI a_AT0 large_AJ0 ,_PUN well-structured_NN1 ,_PUN 
and_CJC high-quality_AJ0 workforce_NN1 ._PUN 
We_PNP will_VM0 move_VVI faster_AJC to_TO0 build_VVI world_NN1 hubs_NN2 
for_PRP talent_NN1 and_CJC innovation_NN1 ,_PUN promote_VVB better_AJC 
distribution_NN1 and_CJC balanced_AJ0 development_NN1 of_PRF talent_NN1 
across_PRP regions_NN2 ,_PUN and_CJC strive_VVB to_TO0 build_VVI up_AVP 
our_DPS comparative_AJ0 strengths_NN2 in_PRP global_AJ0 competition_NN1 
for_PRP talent_NN1 ._PUN 
We_PNP will_VM0 speed_VVI up_AVP efforts_NN2 to_TO0 build_VVI a_AT0 
contingent_NN1 of_PRF personnel_NN2 with_PRP expertise_NN1 of_PRF 
strategic_AJ0 importance_NN1 and_CJC cultivate_VVB greater_AJC numbers_NN2 
of_PRF master_NN1 scholars_NN2 ,_PUN science_NN1 strategists_NN2 ,_PUN 
first-class_AJ0 scientists_NN2 and_CJC innovation_NN1 teams_NN2 ,_PUN 
young_AJ0 scientists_NN2 ,_PUN outstanding_AJ0 engineers_NN2 ,_PUN master_NN1 
craftsmen_NN2 ,_PUN and_CJC highly-skilled_AJ0 workers_NN2 ._PUN 
We_PNP will_VM0 increase_VVI international_AJ0 personnel_NN2 exchanges_NN2 
and_CJC make_VVI the_AT0 best_AJS use_NN1 of_PRF talent_NN1 of_PRF all_DT0 
types_NN2 to_TO0 fully_AV0 harness_VVI their_DPS potential_NN1 ._PUN 
We_PNP will_VM0 further_AV0 reform_VVI the_AT0 systems_NN2 and_CJC 
mechanisms_NN2 for_PRP talent_NN1 development_NN1 and_CJC ensure_VVB we_PNP 
value_VVB talented_AJ0 people_NN0 ,_PUN nurture_VVB them_PNP ,_PUN attract_VVB 
them_PNP ,_PUN and_CJC put_VVB them_PNP to_PRP good_AJ0 use_NN1 ._PUN 
No_AT0 effort_NN1 should_VM0 be_VBI spared_VVN and_CJC no_AT0 rigid_AJ0 
boundaries_NN2 drawn_VVN in_PRP the_AT0 endeavor_NN1 to_TO0 bring_VVI 
together_AV0 the_AT0 best_AJS and_CJC the_AT0 brightest_AV0 from_PRP all_DT0 
fields_NN2 for_PRP the_AT0 cause_NN1 of_PRF the_AT0 Party_NN1 and_CJC the_AT0 
people_NN0 ._PUN 
VI_CRD ._PUN 
Advancing_AJ0 Whole-Process_NP0 Peoples_NN2 Democracy_NN1 and_CJC Ensuring_VVG 
that_CJT the_AT0 People_NN0 Run_VVB the_AT0 Country_NN1 China_NP0 is_VBZ a_AT0 
socialist_AJ0 country_NN1 of_PRF peoples_NN2 democratic_AJ0 dictatorship_NN1 
under_PRP the_AT0 leadership_NN1 of_PRF the_AT0 working_AJ0 class_NN1 
based_VVN on_PRP an_AT0 alliance_NN1 of_PRF workers_NN2 and_CJC farmers_NN2 
;_PUN all_DT0 power_NN1 of_PRF the_AT0 state_NN1 in_PRP China_NP0 belongs_VVZ 
to_PRP the_AT0 people_NN0 ._PUN 
Peoples_NN2 democracy_NN1 is_VBZ the_AT0 lifeblood_NN1 of_PRF socialism_NN1 
,_PUN and_CJC it_PNP is_VBZ integral_AJ0 to_PRP our_DPS efforts_NN2 to_TO0 
build_VVI a_AT0 modern_AJ0 socialist_AJ0 country_NN1 in_PRP all_DT0 
respects_NN2 ._PUN 
Whole-process_AJ0 peoples_NN2 democracy_NN1 is_VBZ the_AT0 defining_AJ0 
feature_NN1 of_PRF socialist_AJ0 democracy_NN1 ;_PUN it_PNP is_VBZ 
democracy_NN1 in_PRP its_DPS broadest_AJS ,_PUN most_AV0 genuine_AJ0 ,_PUN 
and_CJC most_AV0 effective_AJ0 form_NN1 ._PUN 
We_PNP must_VM0 firmly_AV0 stay_VVI on_PRP the_AT0 path_NN1 of_PRF 
socialist_AJ0 political_AJ0 advancement_NN1 with_PRP Chinese_AJ0 
characteristics_NN2 ,_PUN uphold_VVB the_AT0 unity_NN1 between_PRP Party_NN1 
leadership_NN1 ,_PUN the_AT0 running_NN1 of_PRF the_AT0 country_NN1 by_PRP 
the_AT0 people_NN0 ,_PUN and_CJC law-based_AJ0 governance_NN1 ,_PUN and_CJC 
ensure_VVB the_AT0 principal_AJ0 position_NN1 of_PRF the_AT0 people_NN0 ,_PUN 
so_AV0 as_AV0 to_TO0 give_VVI full_AJ0 expression_NN1 to_PRP their_DPS 
will_NN1 ,_PUN protect_VVB their_DPS rights_NN2 and_CJC interests_NN2 ,_PUN 
and_CJC spark_VVB their_DPS creativity_NN1 ._PUN 
We_PNP will_VM0 improve_VVI the_AT0 system_NN1 of_PRF institutions_NN2 
through_PRP which_DTQ the_AT0 people_NN0 run_VVB the_AT0 country_NN1 ._PUN 
We_PNP will_VM0 encourage_VVI the_AT0 peoples_NN2 orderly_AJ0 
participation_NN1 in_PRP political_AJ0 affairs_NN2 and_CJC guarantee_VVB 
their_DPS ability_NN1 to_TO0 engage_VVI in_PRP democratic_AJ0 elections_NN2 
,_PUN consultations_NN2 ,_PUN decision-making_NN1 ,_PUN management_NN1 ,_PUN 
and_CJC oversight_VVB in_PRP accordance_PRP with_PRP the_AT0 law_NN1 ._PUN 
We_PNP will_VM0 inspire_VVI the_AT0 peoples_NN2 motivation_NN1 ,_PUN 
initiative_NN1 ,_PUN and_CJC creativity_NN1 ,_PUN so_AV0 as_AV0 to_TO0 
consolidate_VVI and_CJC develop_VVI a_AT0 lively_AJ0 ,_PUN stable_AJ0 ,_PUN 
and_CJC united_AJ0 political_AJ0 atmosphere_NN1 ._PUN 
1_CRD ._PUN 
Strengthening_VVG the_AT0 institutions_NN2 through_PRP which_DTQ the_AT0 
people_NN0 run_VVB the_AT0 country_NN1 We_PNP must_VM0 uphold_VVI and_CJC 
improve_VVI our_DPS countrys_NN2 foundational_AJ0 ,_PUN basic_AJ0 ,_PUN 
and_CJC important_AJ0 political_AJ0 systems_NN2 ,_PUN expand_VVB 
democratic_AJ0 channels_NN2 ,_PUN and_CJC diversify_VVB the_AT0 forms_NN2 
of_PRF democracy_NN1 ,_PUN so_AV0 as_AV0 to_TO0 ensure_VVI that_CJT people_NN0 
participate_VVB in_PRP various_AJ0 ways_NN2 in_PRP the_AT0 management_NN1 
of_PRF state_NN1 ,_PUN economic_AJ0 ,_PUN cultural_AJ0 ,_PUN and_CJC 
social_AJ0 affairs_NN2 in_PRP accordance_PRP with_PRP the_AT0 law_NN1 ._PUN 
We_PNP will_VM0 support_VVI and_CJC ensure_VVI the_AT0 peoples_NN2 
exercise_NN1 of_PRF state_NN1 power_NN1 through_PRP peoples_NN2 congresses_NN2 
,_PUN and_CJC we_PNP will_VM0 ensure_VVI that_CJT peoples_NN2 congresses_NN2 
at_PRP all_DT0 levels_NN2 are_VBB formed_VVN through_PRP democratic_AJ0 
elections_NN2 ,_PUN responsible_AJ0 to_PRP the_AT0 people_NN0 ,_PUN and_CJC 
subject_PRP to_PRP their_DPS oversight_NN1 ._PUN 
We_PNP will_VM0 support_VVI and_CJC ensure_VVI that_CJT peoples_NN2 
congresses_NN2 and_CJC their_DPS standing_NN1 committees_NN2 lawfully_AV0 
exercise_VVB the_AT0 powers_NN2 of_PRF enacting_VVG laws_NN2 ,_PUN 
conducting_VVG oversight_NN1 ,_PUN making_VVG decisions_NN2 ,_PUN and_CJC 
appointing_VVG and_CJC removing_VVG officials_NN2 ._PUN 
We_PNP will_VM0 improve_VVI the_AT0 system_NN1 under_PRP which_DTQ peoples_NN2 
congresses_NN2 conduct_VVB oversight_NN1 of_PRF administrative_AJ0 ,_PUN 
supervisory_AJ0 ,_PUN adjudicatory_AJ0 ,_PUN and_CJC procuratorial_AJ0 
organs_NN2 ,_PUN and_CJC we_PNP will_VM0 uphold_VVI the_AT0 unity_NN1 ,_PUN 
sanctity_NN1 ,_PUN and_CJC authority_NN1 of_PRF the_AT0 law_NN1 ._PUN 
We_PNP will_VM0 see_VVI that_CJT deputies_NN2 to_PRP peoples_NN2 
congresses_NN2 are_VBB better_AV0 able_AJ0 to_TO0 carry_VVI out_AVP their_DPS 
work_NN1 and_CJC that_CJT they_PNP strengthen_VVB ties_NN2 with_PRP the_AT0 
general_AJ0 public_NN1 ._PUN 
We_PNP will_VM0 improve_VVI working_VVG mechanisms_NN2 for_PRP drawing_VVG 
on_PRP public_NN1 opinion_NN1 and_CJC pooling_VVG the_AT0 wisdom_NN1 of_PRF 
the_AT0 people_NN0 and_CJC ensure_VVB that_CJT local_AJ0 legislative_AJ0 
outreach_NN1 offices_NN2 are_VBB well-run_AJ0 ._PUN 
We_PNP will_VM0 intensify_VVI reform_NN1 and_CJC development_NN1 of_PRF 
trade_NN1 unions_NN2 ,_PUN Chinese_AJ0 Communist_AJ0 Youth_NN1 League_NN1 
organizations_NN2 ,_PUN womens_VVZ federations_NN2 ,_PUN and_CJC other_AJ0 
peoples_NN2 organizations_NN2 and_CJC give_VVB full_AJ0 play_NN1 to_PRP 
their_DPS role_NN1 as_CJS bridges_NN2 connecting_VVG the_AT0 Party_NN1 and_CJC 
the_AT0 people_NN0 ._PUN 
We_PNP will_VM0 follow_VVI a_AT0 Chinese_AJ0 path_NN1 of_PRF human_AJ0 
rights_NN2 development_NN1 ,_PUN actively_AV0 participate_VVB in_PRP 
global_AJ0 human_AJ0 rights_NN2 governance_NN1 ,_PUN and_CJC promote_VVB 
all-around_DT0 advancement_NN1 of_PRF human_AJ0 rights_NN2 ._PUN 
2_CRD ._PUN 
Fully_AV0 developing_VVG consultative_AJ0 democracy_NN1 Consultative_AJ0 
democracy_NN1 is_VBZ an_AT0 important_AJ0 way_NN1 by_PRP which_DTQ 
whole-process_AJ0 peoples_NN2 democracy_NN1 is_VBZ practiced_VVN ._PUN 
We_PNP will_VM0 improve_VVI the_AT0 system_NN1 of_PRF consultative_AJ0 
democracy_NN1 ,_PUN make_VVB coordinated_AJ0 efforts_NN2 to_TO0 promote_VVI 
consultations_NN2 carried_VVN out_AVP by_PRP political_AJ0 parties_NN2 ,_PUN 
peoples_NN2 congresses_NN2 ,_PUN government_NN1 departments_NN2 ,_PUN 
committees_NN2 of_PRF the_AT0 Chinese_AJ0 Peoples_NN2 Political_AJ0 
Consultative_AJ0 Conference_NN1 (_PUL CPPCC_NP0 )_PUR ,_PUN peoples_NN2 
organizations_NN2 ,_PUN communities_NN2 ,_PUN and_CJC social_AJ0 
organizations_NN2 ,_PUN and_CJC improve_VVB various_AJ0 institutional_AJ0 
consultative_AJ0 platforms_NN2 ,_PUN so_AV0 as_AV0 to_TO0 promote_VVI 
extensive_AJ0 ,_PUN multilevel_VVB ,_PUN and_CJC institutionalized_AJ0 
development_NN1 of_PRF consultative_AJ0 democracy_NN1 ._PUN 
We_PNP will_VM0 uphold_VVI and_CJC improve_VVI the_AT0 system_NN1 of_PRF 
CPC-led_AJ0 multiparty_AJ0 cooperation_NN1 and_CJC political_AJ0 
consultation_NN1 and_CJC ensure_VVB the_AT0 integration_NN1 of_PRF Party_NN1 
leadership_NN1 ,_PUN the_AT0 united_AJ0 front_NN1 ,_PUN and_CJC 
consultative_AJ0 democracy_NN1 ._PUN 
We_PNP will_VM0 give_VVI play_NN1 to_PRP the_AT0 CPPCCs_NP0 role_NN1 as_PRP 
a_AT0 specialized_AJ0 consultative_AJ0 body_NN1 and_CJC see_VVB that_CJT 
it_PNP coordinates_NN2 efforts_NN2 to_TO0 promote_VVI democracy_NN1 and_CJC 
unity_NN1 while_CJS making_VVG proposals_NN2 on_PRP state_NN1 affairs_NN2 
and_CJC building_NN1 consensus_NN1 ._PUN 
Improvements_NN2 will_VM0 be_VBI made_VVN to_PRP institutions_NN2 ,_PUN 
standards_NN2 ,_PUN and_CJC procedures_NN2 to_TO0 help_VVI the_AT0 CPPCC_NP0 
ensure_VVB that_CJT in-depth_AJ0 consultations_NN2 and_CJC interactions_NN2 
are_VBB conducted_VVN ,_PUN opinions_NN2 are_VBB fully_AV0 expressed_VVN ,_PUN 
and_CJC broad_AJ0 consensus_NN1 is_VBZ built_VVN ._PUN 
Efforts_NN2 will_VM0 be_VBI also_AV0 made_VVN to_TO0 improve_VVI the_AT0 
systems_NN2 and_CJC mechanisms_NN2 through_PRP which_DTQ CPPCC_NP0 
committees_NN2 conduct_VVB democratic_AJ0 oversight_NN1 and_CJC their_DPS 
members_NN2 stay_VVB engaged_AJ0 with_PRP people_NN0 from_PRP various_AJ0 
sectors_NN2 ._PUN 
3_CRD ._PUN 
Actively_AV0 developing_AJ0 democracy_NN1 at_PRP the_AT0 primary_AJ0 level_AJ0 
Primary-level_AJ0 democracy_NN1 is_VBZ an_AT0 important_AJ0 manifestation_NN1 
of_PRF whole-process_AJ0 peoples_NN2 democracy_NN1 ._PUN 
We_PNP will_VM0 improve_VVI the_AT0 mechanism_NN1 for_PRP community-level_AJ0 
self-governance_NN1 under_PRP the_AT0 leadership_NN1 of_PRF primary-level_AJ0 
Party_NN1 organizations_NN2 ,_PUN build_VVB up_AVP the_AT0 strength_NN1 of_PRF 
primary-level_AJ0 organizations_NN2 ,_PUN and_CJC improve_VVB the_AT0 
institutional_AJ0 and_CJC working_VVG systems_NN2 for_PRP direct_AJ0 
democracy_NN1 at_PRP the_AT0 primary_AJ0 level_NN1 to_TO0 see_VVI that_DT0 
urban_AJ0 and_CJC rural_AJ0 communities_NN2 can_VM0 more_AV0 effectively_AV0 
manage_VVI ,_PUN serve_VVB ,_PUN educate_VVB ,_PUN and_CJC oversee_VVB 
themselves_PNX ._PUN 
We_PNP will_VM0 increase_VVI transparency_NN1 in_PRP government_NN1 
affairs_NN2 ,_PUN establish_VVB more_DT0 channels_NN2 for_PRP people_NN0 
from_PRP various_AJ0 sectors_NN2 to_TO0 participate_VVI in_PRP 
community-level_AJ0 governance_NN1 in_PRP an_AT0 orderly_AJ0 way_NN1 ,_PUN 
and_CJC ensure_VVB that_CJT the_AT0 people_NN0 manage_VVB public_AJ0 
affairs_NN2 and_CJC run_VVB public-interest_AJ0 programs_NN2 at_PRP the_AT0 
primary_AJ0 level_NN1 in_PRP accordance_PRP with_PRP the_AT0 law_NN1 ._PUN 
We_PNP will_VM0 rely_VVI wholeheartedly_AV0 on_PRP the_AT0 working_AJ0 
class_NN1 and_CJC improve_VVB the_AT0 system_NN1 of_PRF democratic_AJ0 
management_NN1 in_PRP enterprises_NN2 and_CJC public_AJ0 institutions_NN2 
,_PUN which_DTQ takes_VVZ basic_AJ0 shape_NN1 in_PRP the_AT0 form_NN1 of_PRF 
workers_NN2 congresses_NN2 ,_PUN so_AV0 as_AV0 to_TO0 protect_VVI workers_NN2 
lawful_AJ0 rights_NN2 and_CJC interests_NN2 ._PUN 
4_CRD ._PUN 
Consolidating_AJ0 and_CJC developing_VVG the_AT0 broadest_AJS possible_AJ0 
patriotic_AJ0 united_AJ0 front_NN1 The_AT0 peoples_NN2 support_VVB is_VBZ 
of_PRF the_AT0 utmost_AJ0 political_AJ0 importance_NN1 ,_PUN and_CJC the_AT0 
united_AJ0 front_NN1 is_VBZ an_AT0 effective_AJ0 instrument_NN1 for_PRP 
rallying_VVG the_AT0 peoples_NN2 support_VVB and_CJC pooling_VVG their_DPS 
strength_NN1 ._PUN 
We_PNP will_VM0 build_VVI a_AT0 broad_AJ0 united_AJ0 front_NN1 to_TO0 
forge_VVI great_AJ0 unity_NN1 and_CJC solidarity_NN1 ,_PUN and_CJC we_PNP 
will_VM0 encourage_VVI all_DT0 the_AT0 sons_NN2 and_CJC daughters_NN2 of_PRF 
the_AT0 Chinese_AJ0 nation_NN1 to_TO0 dedicate_VVI themselves_PNX to_PRP 
realizing_VVG the_AT0 Chinese_AJ0 Dream_NN1 of_PRF national_AJ0 
rejuvenation_NN1 ._PUN 
We_PNP will_VM0 leverage_NN1 the_AT0 strengths_NN2 of_PRF our_DPS countrys_NN2 
new_AJ0 type_NN1 of_PRF socialist_AJ0 political_AJ0 party_NN1 system_NN1 ._PUN 
Following_VVG the_AT0 principles_NN2 of_PRF long-term_AJ0 coexistence_NN1 
,_PUN mutual_AJ0 oversight_NN1 ,_PUN sincerity_NN1 ,_PUN and_CJC sharing_VVG 
the_AT0 rough_AJ0 times_NN2 and_CJC the_AT0 smooth_AJ0 ,_PUN we_PNP will_VM0 
strengthen_VVI our_DPS Partys_NN2 unity_NN1 and_CJC cooperation_NN1 with_PRP 
other_AJ0 political_AJ0 parties_NN2 and_CJC prominent_AJ0 figures_NN2 
without_PRP party_NN1 affiliation_NN1 ._PUN 
We_PNP will_VM0 also_AV0 support_VVI other_AJ0 political_AJ0 parties_NN2 
in_PRP improving_VVG themselves_PNX and_CJC performing_VVG their_DPS roles_NN2 
more_AV0 effectively_AV0 ._PUN 
We_PNP will_VM0 ,_PUN with_PRP a_AT0 focus_NN1 on_PRP forging_VVG a_AT0 
strong_AJ0 sense_NN1 of_PRF community_NN1 for_PRP the_AT0 Chinese_AJ0 
nation_NN1 ,_PUN continue_VVB to_TO0 take_VVI the_AT0 correct_AJ0 and_CJC 
distinctively_AV0 Chinese_AJ0 approach_NN1 to_PRP handling_VVG ethnic_AJ0 
affairs_NN2 ,_PUN uphold_VVB and_CJC improve_VVB the_AT0 system_NN1 of_PRF 
regional_AJ0 ethnic_AJ0 autonomy_NN1 ,_PUN and_CJC improve_VVB the_AT0 
Partys_NN2 work_VVB on_PRP ethnic_AJ0 affairs_NN2 ,_PUN so_AV0 as_AV0 to_TO0 
comprehensively_AV0 promote_VVI ethnic_AJ0 unity_NN1 and_CJC progress_NN1 
._PUN 
We_PNP will_VM0 remain_VVI committed_VVN to_PRP the_AT0 principle_NN1 that_CJT 
religions_NN2 in_PRP China_NP0 must_VM0 be_VBI Chinese_AJ0 in_PRP 
orientation_NN1 and_CJC provide_VVB active_AJ0 guidance_NN1 to_PRP 
religions_NN2 so_CJS that_CJS they_PNP can_VM0 adapt_VVI to_PRP socialist_AJ0 
society_NN1 ._PUN 
We_PNP will_VM0 strengthen_VVI communication_NN1 with_PRP intellectuals_NN2 
who_PNQ are_VBB not_XX0 Party_NN1 members_NN2 on_PRP theoretical_AJ0 and_CJC 
political_AJ0 issues_NN2 and_CJC improve_VVB our_DPS work_NN1 concerning_PRP 
people_NN0 from_PRP emerging_VVG social_AJ0 groups_NN2 in_PRP an_AT0 
effort_NN1 to_TO0 provide_VVI better_AJC political_AJ0 guidance_NN1 for_PRP 
pursuing_VVG common_AJ0 goals_NN2 ._PUN 
We_PNP will_VM0 cultivate_VVI a_AT0 cordial_AJ0 and_CJC clean_AJ0 
relationship_NN1 between_PRP government_NN1 and_CJC business_NN1 across_PRP 
the_AT0 board_NN1 and_CJC facilitate_VVB the_AT0 healthy_AJ0 development_NN1 
of_PRF the_AT0 non-public_AJ0 sector_NN1 and_CJC those_DT0 working_VVG in_PRP 
it_PNP ._PUN 
We_PNP will_VM0 improve_VVI and_CJC strengthen_VVI our_DPS work_NN1 
related_VVN to_PRP Chinese_AJ0 nationals_NN2 overseas_AV0 to_TO0 give_VVI 
shape_NN1 to_PRP a_AT0 powerful_AJ0 joint_AJ0 force_NN1 for_PRP advancing_VVG 
the_AT0 rejuvenation_NN1 of_PRF the_AT0 Chinese_AJ0 nation_NN1 ._PUN 
VII_CRD ._PUN 
Exercising_VVG Law-Based_AJ0 Governance_NN1 on_PRP All_DT0 Fronts_NN2 and_CJC 
Advancing_VVG the_AT0 Rule_NN1 of_PRF Law_NN1 in_PRP China_NP0 The_AT0 
comprehensive_AJ0 advancement_NN1 of_PRF law-based_AJ0 governance_NN1 has_VHZ 
been_VBN a_AT0 profound_AJ0 revolution_NN1 in_PRP Chinas_NP0 governance_NN1 
._PUN 
Law-based_AJ0 governance_NN1 is_VBZ important_AJ0 for_PRP the_AT0 Partys_NN2 
success_NN1 in_PRP governing_VVG and_CJC rejuvenating_VVG the_AT0 country_NN1 
,_PUN for_PRP the_AT0 wellbeing_NN1 of_PRF the_AT0 people_NN0 ,_PUN and_CJC 
for_PRP the_AT0 long-term_AJ0 stability_NN1 of_PRF the_AT0 Party_NN1 and_CJC 
the_AT0 country_NN1 ._PUN 
We_PNP must_VM0 give_VVI better_AJC play_NN1 to_PRP the_AT0 role_NN1 of_PRF 
the_AT0 rule_NN1 of_PRF law_NN1 in_PRP consolidating_AJ0 foundations_NN2 ,_PUN 
ensuring_VVG stable_AJ0 expectations_NN2 ,_PUN and_CJC delivering_VVG 
long-term_AJ0 benefits_NN2 ,_PUN and_CJC we_PNP must_VM0 strive_VVI to_TO0 
build_VVI a_AT0 modern_AJ0 socialist_AJ0 country_NN1 in_PRP all_DT0 
respects_NN2 under_PRP the_AT0 rule_NN1 of_PRF law_NN1 ._PUN 
We_PNP must_VM0 follow_VVI a_AT0 path_NN1 of_PRF socialist_AJ0 rule_NN1 of_PRF 
law_NN1 with_PRP Chinese_AJ0 characteristics_NN2 ,_PUN develop_VVB a_AT0 
Chinese_AJ0 system_NN1 of_PRF socialist_AJ0 rule_NN1 of_PRF law_NN1 ,_PUN 
and_CJC establish_VVB China_NP0 as_PRP a_AT0 socialist_AJ0 country_NN1 
under_PRP the_AT0 rule_NN1 of_PRF law_NN1 ._PUN 
We_PNP must_VM0 ,_PUN with_PRP a_AT0 focus_NN1 on_PRP protecting_VVG and_CJC 
promoting_VVG social_AJ0 fairness_NN1 and_CJC justice_NN1 ,_PUN pursue_VVB 
coordinated_AJ0 progress_NN1 in_PRP law-based_AJ0 governance_NN1 ,_PUN 
law-based_AJ0 exercise_NN1 of_PRF state_NN1 power_NN1 ,_PUN and_CJC 
law-based_AJ0 government_NN1 administration_NN1 and_CJC take_VVB 
integrated_AJ0 steps_NN2 to_TO0 build_VVI a_AT0 country_NN1 ,_PUN 
government_NN1 ,_PUN and_CJC society_NN1 based_VVN on_PRP the_AT0 rule_NN1 
of_PRF law_NN1 ._PUN 
We_PNP will_VM0 make_VVI all-around_DT0 efforts_NN2 to_TO0 ensure_VVI 
sound_NN1 legislation_NN1 ,_PUN strict_AJ0 law_NN1 enforcement_NN1 ,_PUN 
impartial_AJ0 administration_NN1 of_PRF justice_NN1 ,_PUN and_CJC 
society-wide_AJ0 observance_NN1 of_PRF the_AT0 law_NN1 and_CJC see_VVB 
that_CJT all_DT0 work_NN1 of_PRF the_AT0 state_NN1 is_VBZ carried_VVN out_AVP 
under_PRP the_AT0 rule_NN1 of_PRF law_NN1 ._PUN 
1_CRD ._PUN 
Improving_VVG the_AT0 socialist_AJ0 legal_AJ0 system_NN1 with_PRP Chinese_AJ0 
characteristics_NN2 with_PRP the_AT0 Constitution_NN1 at_PRP its_DPS core_NN1 
Law-based_NN1 governance_NN1 and_CJC law-based_AJ0 exercise_NN1 of_PRF 
state_NN1 power_NN1 begin_VVB with_PRP compliance_NN1 with_PRP the_AT0 
Constitution_NN1 ._PUN 
We_PNP must_VM0 remain_VVI firmly_AV0 committed_VVN to_PRP leadership_NN1 
of_PRF the_AT0 Party_NN1 ,_PUN to_PRP the_AT0 state_NN1 system_NN1 of_PRF 
peoples_NN2 democratic_AJ0 dictatorship_NN1 ,_PUN and_CJC to_PRP the_AT0 
political_AJ0 system_NN1 of_PRF peoples_NN2 congresses_NN2 ,_PUN all_DT0 
of_PRF which_DTQ are_VBB mandated_VVN by_PRP the_AT0 Constitution_NN1 ._PUN 
We_PNP will_VM0 better_AV0 implement_VVI the_AT0 Constitution_NN1 and_CJC 
conduct_VVI constitutional_AJ0 oversight_NN1 ,_PUN and_CJC we_PNP will_VM0 
improve_VVI the_AT0 systems_NN2 for_PRP ensuring_VVG full_AJ0 compliance_NN1 
with_PRP the_AT0 Constitution_NN1 ,_PUN so_AV0 as_AV0 to_TO0 give_VVI 
better_AJC play_NN1 to_PRP the_AT0 Constitutions_NN2 important_AJ0 role_NN1 
in_PRP Chinas_NP0 governance_NN1 and_CJC uphold_VVB its_DPS authority_NN1 
._PUN 
We_PNP will_VM0 step_VVI up_AVP legislation_NN1 in_PRP key_NN1 ,_PUN 
emerging_VVG ,_PUN and_CJC foreign-related_AJ0 fields_NN2 and_CJC advance_VVB 
the_AT0 rule_NN1 of_PRF law_NN1 in_PRP domestic_AJ0 and_CJC 
foreign-related_AJ0 affairs_NN2 in_PRP a_AT0 coordinated_AJ0 manner_NN1 ,_PUN 
so_CJS that_CJS good_AJ0 laws_NN2 are_VBB made_VVN to_TO0 promote_VVI 
development_NN1 and_CJC ensure_VVI good_AJ0 governance_NN1 ._PUN 
We_PNP will_VM0 make_VVI further_AJC headway_NN1 in_PRP making_VVG laws_NN2 
in_PRP a_AT0 well-conceived_NN1 and_CJC democratic_AJ0 way_NN1 and_CJC in_PRP 
accordance_PRP with_PRP the_AT0 law_NN1 ;_PUN we_PNP will_VM0 take_VVI 
coordinated_AJ0 steps_NN2 to_TO0 enact_VVI ,_PUN revise_VVB ,_PUN abolish_VVB 
,_PUN interpret_VVB ,_PUN and_CJC codify_VVB laws_NN2 ;_PUN and_CJC we_PNP 
will_VM0 see_VVI that_DT0 legislative_AJ0 work_NN1 is_VBZ more_AV0 
systematic_AJ0 ,_PUN holistic_AJ0 ,_PUN coordinated_VVD ,_PUN and_CJC 
responsive_AJ0 ._PUN 
Improvements_NN2 will_VM0 be_VBI made_VVN to_PRP the_AT0 record_NN1 and_CJC 
review_NN1 system_NN1 for_PRP normative_AJ0 documents_NN2 ._PUN 
We_PNP must_VM0 ensure_VVI sound_NN1 ,_PUN democratic_AJ0 ,_PUN and_CJC 
law-based_AJ0 decision-making_NN1 and_CJC fully_AV0 implement_VVB the_AT0 
procedural_AJ0 system_NN1 for_PRP making_VVG major_AJ0 decisions_NN2 ._PUN 
2_CRD ._PUN 
Steadily_AV0 advancing_AJ0 law-based_AJ0 government_NN1 administration_NN1 
Building_VVG a_AT0 law-based_AJ0 government_NN1 is_VBZ a_AT0 key_AJ0 task_NN1 
and_CJC major_AJ0 part_NN1 of_PRF comprehensively_AV0 advancing_AJ0 
law-based_AJ0 governance_NN1 ._PUN 
We_PNP will_VM0 transform_VVI government_NN1 functions_NN2 ,_PUN improve_VVB 
the_AT0 government_NN1 responsibility_NN1 system_NN1 and_CJC 
organizational_AJ0 structure_NN1 ,_PUN and_CJC establish_VVB legal_AJ0 
footing_NN1 for_PRP government_NN1 institutions_NN2 ,_PUN functions_NN2 ,_PUN 
powers_NN2 ,_PUN procedures_NN2 ,_PUN and_CJC responsibilities_NN2 ,_PUN 
so_AV0 as_AV0 to_TO0 enhance_VVI the_AT0 efficiency_NN1 and_CJC 
credibility_NN1 of_PRF government_NN1 administration_NN1 ._PUN 
We_PNP will_VM0 deepen_VVI reform_NN1 of_PRF public_AJ0 institutions_NN2 ._PUN 
With_PRP regard_PRP to_PRP administrative_AJ0 law_NN1 enforcement_NN1 ,_PUN 
we_PNP will_VM0 advance_VVI structural_AJ0 reform_NN1 to_TO0 ensure_VVI 
that_CJT it_PNP is_VBZ strict_AJ0 ,_PUN procedure-based_NN1 ,_PUN 
impartial_AJ0 ,_PUN and_CJC civil_AJ0 across_PRP the_AT0 board_NN1 ,_PUN 
and_CJC we_PNP will_VM0 intensify_VVI it_PNP in_PRP key_AJ0 areas_NN2 
involving_VVG the_AT0 peoples_NN2 immediate_AJ0 interests_NN2 ._PUN 
We_PNP will_VM0 refine_VVI law_NN1 enforcement_NN1 procedures_NN2 and_CJC 
the_AT0 standards_NN2 for_PRP administrative_AJ0 discretion_NN1 ,_PUN 
enhance_VVB oversight_NN1 mechanisms_NN2 and_CJC oversight_VVB capacity_NN1 
,_PUN and_CJC strictly_AV0 implement_VVB responsibility_NN1 and_CJC 
accountability_NN1 systems_NN2 ._PUN 
We_PNP will_VM0 also_AV0 improve_VVI the_AT0 systems_NN2 and_CJC 
mechanisms_NN2 for_PRP coordinated_AJ0 law_NN1 enforcement_NN1 at_PRP the_AT0 
community_NN1 level_NN1 ._PUN 
3_CRD ._PUN 
Ensuring_VVG strict_AJ0 and_CJC impartial_AJ0 administration_NN1 of_PRF 
justice_NN1 An_AT0 impartial_AJ0 judiciary_NN1 is_VBZ the_AT0 last_ORD 
line_NN1 of_PRF defense_NN1 for_PRP social_AJ0 fairness_NN1 and_CJC 
justice_NN1 ._PUN 
We_PNP will_VM0 deepen_VVI comprehensive_AJ0 and_CJC integrated_AJ0 reform_NN1 
of_PRF the_AT0 judicial_AJ0 system_NN1 ,_PUN fully_AV0 and_CJC faithfully_AV0 
enforce_VVB judicial_AJ0 accountability_NN1 ,_PUN and_CJC accelerate_VVB 
the_AT0 development_NN1 of_PRF a_AT0 fair_AJ0 ,_PUN efficient_AJ0 ,_PUN 
and_CJC authoritative_AJ0 socialist_AJ0 judicial_AJ0 system_NN1 ._PUN 
We_PNP will_VM0 see_VVI that_CJT the_AT0 people_NN0 feel_VVB justice_NN1 
has_VHZ been_VBN served_VVN in_PRP each_DT0 and_CJC every_AT0 judicial_AJ0 
case_NN1 ._PUN 
We_PNP will_VM0 ensure_VVI the_AT0 well-regulated_AJ0 exercise_NN1 of_PRF 
judicial_AJ0 power_NN1 and_CJC improve_VVB the_AT0 systems_NN2 and_CJC 
mechanisms_NN2 that_CJT enable_VVB public_AJ0 security_NN1 organs_NN2 ,_PUN 
procuratorates_NN2 ,_PUN courts_NN2 ,_PUN and_CJC administrative_AJ0 
agencies_NN2 for_PRP justice_NN1 to_TO0 perform_VVI their_DPS respective_AJ0 
functions_NN2 and_CJC to_TO0 coordinate_VVI with_PRP and_CJC check_VVI one_PNX 
another_PNX ._PUN 
Checks_NN2 and_CJC oversight_VVB on_PRP judicial_AJ0 activities_NN2 will_VM0 
be_VBI enhanced_VVN to_TO0 ensure_VVI judicial_AJ0 justice_NN1 ._PUN 
Procuratorial_AJ0 organs_NN2 will_VM0 step_VVI up_AVP legal_AJ0 oversight_NN1 
,_PUN and_CJC the_AT0 system_NN1 of_PRF public-interest_AJ0 litigation_NN1 
will_VM0 be_VBI improved_VVN ._PUN 
4_CRD ._PUN 
Stepping_VVG up_AVP efforts_NN2 to_TO0 establish_VVI the_AT0 rule_NN1 of_PRF 
law_NN1 throughout_PRP society_NN1 A_ZZ0 society_NN1 based_VVN on_PRP the_AT0 
rule_NN1 of_PRF law_NN1 is_VBZ the_AT0 foundation_NN1 on_PRP which_DTQ we_PNP 
can_VM0 build_VVI a_AT0 country_NN1 under_PRP the_AT0 rule_NN1 of_PRF law_NN1 
._PUN 
We_PNP will_VM0 promote_VVI socialist_AJ0 rule_NN1 of_PRF law_NN1 and_CJC 
carry_VVI forward_AV0 fine_AJ0 traditional_AJ0 Chinese_AJ0 legal_AJ0 
culture_NN1 ,_PUN and_CJC we_PNP will_VM0 encourage_VVI all_DT0 our_DPS 
people_NN0 to_TO0 truly_AV0 revere_VVI ,_PUN readily_AV0 observe_VVB ,_PUN 
and_CJC firmly_AV0 defend_VVB socialist_AJ0 rule_NN1 of_PRF law_NN1 ._PUN 
We_PNP will_VM0 develop_VVI a_AT0 modern_AJ0 public_AJ0 legal_AJ0 service_NN1 
system_NN1 that_CJT covers_VVZ both_AV0 urban_AJ0 and_CJC rural_AJ0 
populations_NN2 and_CJC carry_VVB out_AVP intensive_AJ0 activities_NN2 to_TO0 
raise_VVI public_AJ0 awareness_NN1 of_PRF the_AT0 rule_NN1 of_PRF law_NN1 
._PUN 
We_PNP will_VM0 advance_VVI law-based_AJ0 governance_NN1 at_PRP multiple_AJ0 
levels_NN2 and_CJC in_PRP multiple_AJ0 areas_NN2 and_CJC enhance_VVB the_AT0 
rule_NN1 of_PRF law_NN1 in_PRP social_AJ0 governance_NN1 ._PUN 
We_PNP will_VM0 see_VVI that_DT0 leading_AJ0 officials_NN2 play_VVB an_AT0 
exemplary_AJ0 role_NN1 and_CJC work_VVB hard_AV0 to_TO0 make_VVI 
respecting_PRP ,_PUN learning_VVG about_AVP ,_PUN observing_VVG ,_PUN and_CJC 
applying_VVG the_AT0 law_NN1 common_AJ0 practice_NN1 throughout_PRP 
society_NN1 ._PUN 
VIII_CRD ._PUN 
Building_VVG Cultural_AJ0 Confidence_NN1 and_CJC Strength_NN1 and_CJC 
Securing_VVG New_AJ0 Successes_NN2 in_PRP Developing_VVG Socialist_AJ0 
Culture_NN1 To_TO0 build_VVI a_AT0 modern_AJ0 socialist_AJ0 country_NN1 in_PRP 
all_DT0 respects_NN2 ,_PUN we_PNP must_VM0 develop_VVI a_AT0 socialist_AJ0 
culture_NN1 with_PRP Chinese_AJ0 characteristics_NN2 and_CJC be_VBI more_AV0 
confident_AJ0 in_PRP our_DPS culture_NN1 ._PUN 
In_PRP our_DPS efforts_NN2 to_TO0 turn_VVI China_NP0 into_PRP a_AT0 
country_NN1 with_PRP a_AT0 strong_AJ0 socialist_AJ0 culture_NN1 ,_PUN we_PNP 
will_VM0 focus_VVI on_PRP upholding_VVG socialism_NN1 with_PRP Chinese_AJ0 
characteristics_NN2 ,_PUN rallying_VVG public_AJ0 support_NN1 ,_PUN 
fostering_VVG a_AT0 new_AJ0 generation_NN1 of_PRF young_AJ0 people_NN0 ,_PUN 
developing_VVG Chinese_AJ0 culture_NN1 ,_PUN and_CJC better_AV0 presenting_VVG 
China_NP0 to_PRP the_AT0 world_NN1 ._PUN 
We_PNP will_VM0 develop_VVI a_AT0 sound_NN1 ,_PUN people-oriented_AJ0 
socialist_AJ0 culture_NN1 for_PRP our_DPS nation_NN1 that_CJT embraces_VVZ 
modernization_NN1 ,_PUN the_AT0 world_NN1 ,_PUN and_CJC the_AT0 future_NN1 
._PUN 
We_PNP will_VM0 ignite_VVI the_AT0 cultural_AJ0 creativity_NN1 of_PRF the_AT0 
entire_AJ0 nation_NN1 and_CJC build_VVB a_AT0 powerful_AJ0 source_NN1 of_PRF 
inspiration_NN1 for_PRP realizing_VVG national_AJ0 rejuvenation_NN1 ._PUN 
We_PNP should_VM0 uphold_VVI the_AT0 foundational_AJ0 system_NN1 for_PRP 
ensuring_VVG the_AT0 guiding_AJ0 role_NN1 of_PRF Marxism_NN1 in_PRP the_AT0 
ideological_AJ0 domain_NN1 ._PUN 
We_PNP will_VM0 ensure_VVI that_DT0 culture_NN1 serves_VVZ the_AT0 people_NN0 
and_CJC serves_VVZ socialism_NN1 ._PUN 
We_PNP will_VM0 follow_VVI the_AT0 principle_NN1 of_PRF letting_VVG a_AT0 
hundred_CRD flowers_NN2 bloom_VVI and_CJC a_AT0 hundred_CRD schools_NN2 of_PRF 
thought_NN1 contend_VVB ,_PUN and_CJC we_PNP will_VM0 encourage_VVI 
creative_AJ0 transformation_NN1 and_CJC innovative_AJ0 development_NN1 of_PRF 
traditional_AJ0 Chinese_AJ0 culture_NN1 ._PUN 
Guided_VVN by_PRP the_AT0 core_NN1 socialist_AJ0 values_NN2 ,_PUN we_PNP 
will_VM0 develop_VVI advanced_AJ0 socialist_AJ0 culture_NN1 ,_PUN promote_VVB 
revolutionary_AJ0 culture_NN1 ,_PUN and_CJC carry_VVB forward_AV0 fine_AJ0 
traditional_AJ0 Chinese_AJ0 culture_NN1 ._PUN 
In_PRP doing_VDG so_AV0 ,_PUN we_PNP will_VM0 be_VBI well-placed_AJ0 to_TO0 
meet_VVI peoples_NN2 ever-growing_AJ0 intellectual_NN1 and_CJC cultural_AJ0 
needs_NN2 ,_PUN consolidate_VVB a_AT0 common_AJ0 intellectual_AJ0 
foundation_NN1 for_PRP the_AT0 whole_AJ0 Party_NN1 and_CJC all_DT0 Chinese_AJ0 
people_NN0 to_TO0 strive_VVI in_PRP unity_NN1 ,_PUN and_CJC continuously_AV0 
grow_VVB Chinas_NN2 cultural_AJ0 soft_AJ0 power_NN1 and_CJC the_AT0 appeal_NN1 
of_PRF Chinese_AJ0 culture_NN1 ._PUN 
1_CRD ._PUN 
Developing_VVG a_AT0 socialist_AJ0 ideology_NN1 that_CJT has_VHZ the_AT0 
power_NN1 to_TO0 unite_VVI and_CJC inspire_VVI the_AT0 people_NN0 
Ideological_AJ0 work_NN1 is_VBZ about_PRP forging_VVG the_AT0 character_NN1 
of_PRF a_AT0 country_NN1 and_CJC the_AT0 soul_NN1 of_PRF a_AT0 nation_NN1 
._PUN 
We_PNP must_VM0 ensure_VVI that_CJT the_AT0 Party_NN1 firmly_AV0 exercises_VVZ 
leadership_NN1 over_PRP this_DT0 work_NN1 and_CJC that_CJT the_AT0 
responsibility_NN1 system_NN1 for_PRP it_PNP is_VBZ fully_AV0 implemented_VVN 
._PUN 
We_PNP will_VM0 cement_VVI and_CJC expand_VVI the_AT0 mainstream_AJ0 
thoughts_NN2 and_CJC ideas_NN2 that_CJT inspire_VVB hard_AV0 work_VVB in_PRP 
the_AT0 new_AJ0 era_NN1 ._PUN 
We_PNP will_VM0 refine_VVI the_AT0 working_AJ0 systems_NN2 for_PRP arming_VVG 
Party_NN1 members_NN2 ,_PUN educating_VVG the_AT0 people_NN0 ,_PUN and_CJC 
guiding_AJ0 our_DPS practice_NN1 with_PRP the_AT0 Partys_NN2 new_AJ0 
theories_NN2 ._PUN 
We_PNP will_VM0 make_VVI further_AJC progress_NN1 in_PRP the_AT0 project_NN1 
to_TO0 study_VVI and_CJC develop_VVI Marxist_AJ0 theory_NN1 ._PUN 
In_PRP philosophy_NN1 and_CJC the_AT0 social_AJ0 sciences_NN2 ,_PUN we_PNP 
will_VM0 work_VVI faster_AJC to_TO0 develop_VVI Chinese_AJ0 systems_NN2 
for_PRP fields_NN2 of_PRF study_NN1 ,_PUN academia_NN1 ,_PUN and_CJC 
discourse_NN1 ,_PUN and_CJC we_PNP will_VM0 cultivate_VVI a_AT0 pool_NN1 
of_PRF talented_AJ0 philosophers_NN2 and_CJC social_AJ0 scientists_NN2 ._PUN 
We_PNP will_VM0 improve_VVI the_AT0 systems_NN2 for_PRP communications_NN2 
across_PRP all_DT0 forms_NN2 of_PRF media_NN0 and_CJC create_VVB a_AT0 new_AJ0 
environment_NN1 of_PRF mainstream_AJ0 public_NN1 opinion_NN1 ._PUN 
We_PNP will_VM0 improve_VVI the_AT0 system_NN1 for_PRP conducting_VVG 
comprehensive_AJ0 cyberspace_NN1 management_NN1 and_CJC foster_VVB a_AT0 
healthy_AJ0 online_AJ0 environment_NN1 ._PUN 
2_CRD ._PUN 
Extensively_AV0 applying_VVG the_AT0 core_NN1 socialist_AJ0 values_NN2 The_AT0 
core_NN1 socialist_AJ0 values_NN2 have_VHB immense_AJ0 power_NN1 to_TO0 
rally_VVI the_AT0 peoples_NN2 support_VVB and_CJC pool_NN1 their_DPS 
strength_NN1 ._PUN 
We_PNP will_VM0 carry_VVI forward_AV0 the_AT0 long_AJ0 line_NN1 of_PRF 
inspiring_AJ0 principles_NN2 for_PRP the_AT0 Chinese_AJ0 Communists_NN2 
that_CJT originated_VVD with_PRP the_AT0 great_AJ0 founding_AJ0 spirit_NN1 
of_PRF the_AT0 Party_NN1 ;_PUN put_VVB resources_NN2 related_VVN to_PRP 
the_AT0 Partys_NN2 heritage_NN1 to_PRP great_AJ0 use_NN1 ;_PUN conduct_VVB 
extensive_AJ0 public_AJ0 awareness_NN1 activities_NN2 to_TO0 promote_VVI 
the_AT0 core_NN1 socialist_AJ0 values_NN2 ;_PUN enhance_VVB commitment_NN1 
to_PRP patriotism_NN1 ,_PUN collectivism_NN1 ,_PUN and_CJC socialism_NN1 ;_PUN 
and_CJC foster_VVB a_AT0 new_AJ0 generation_NN1 of_PRF young_AJ0 people_NN0 
to_TO0 shoulder_VVI the_AT0 mission_NN1 of_PRF realizing_VVG national_AJ0 
rejuvenation_NN1 ._PUN 
We_PNP will_VM0 develop_VVI and_CJC institutionalize_VVI regular_AJ0 
activities_NN2 to_TO0 foster_VVI ideals_NN2 and_CJC convictions_NN2 ,_PUN 
and_CJC we_PNP will_VM0 carry_VVI out_AVP public_AJ0 awareness_NN1 
initiatives_NN2 on_PRP the_AT0 history_NN1 of_PRF the_AT0 Party_NN1 ,_PUN 
the_AT0 Peoples_NN2 Republic_NN1 of_PRF China_NP0 ,_PUN reform_NN1 and_CJC 
opening_VVG up_AVP ,_PUN and_CJC the_AT0 development_NN1 of_PRF socialism_NN1 
,_PUN in_AV0 order_AV0 to_TO0 foster_VVI love_NN1 for_PRP the_AT0 Party_NN1 
and_CJC the_AT0 country_NN1 ._PUN 
These_DT0 efforts_NN2 will_VM0 help_VVI strengthen_VVI the_AT0 peoples_NN2 
commitment_NN1 to_PRP our_DPS common_AJ0 ideal_NN1 of_PRF socialism_NN1 
with_PRP Chinese_AJ0 characteristics_NN2 ._PUN 
We_PNP will_VM0 draw_VVI on_PRP the_AT0 core_NN1 socialist_AJ0 values_NN2 
to_TO0 forge_VVI inner_AJ0 strength_NN1 and_CJC inspire_VVI our_DPS people_NN0 
,_PUN improve_VVB the_AT0 system_NN1 of_PRF theoretical_AJ0 and_CJC 
political_AJ0 work_NN1 ,_PUN and_CJC integrate_VVB the_AT0 political_AJ0 
education_NN1 curriculum_NN1 across_PRP all_DT0 levels_NN2 ,_PUN from_PRP 
elementary_AJ0 schools_NN2 to_PRP universities_NN2 ._PUN 
We_PNP will_VM0 uphold_VVI both_DT0 the_AT0 rule_NN1 of_PRF law_NN1 and_CJC 
the_AT0 rule_NN1 of_PRF virtue_NN1 and_CJC see_VVB that_CJT the_AT0 core_NN1 
socialist_AJ0 values_NN2 are_VBB incorporated_VVN into_PRP efforts_NN2 to_TO0 
advance_VVI the_AT0 rule_NN1 of_PRF law_NN1 ,_PUN into_PRP social_AJ0 
development_NN1 ,_PUN and_CJC into_PRP the_AT0 peoples_NN2 daily_AJ0 lives_NN2 
._PUN 
3_CRD ._PUN 
Enhancing_VVG civility_NN1 throughout_PRP society_NN1 We_PNP will_VM0 
continue_VVI the_AT0 civic_AJ0 morality_NN1 campaign_NN1 ,_PUN carry_VVB 
forward_AV0 traditional_AJ0 Chinese_AJ0 virtues_NN2 ,_PUN foster_VVB 
stronger_AJC family_NN1 ties_NN2 ,_PUN values_NN2 ,_PUN and_CJC traditions_NN2 
,_PUN and_CJC raise_VVB the_AT0 intellectual_NN1 and_CJC moral_AJ0 
standards_NN2 of_PRF minors_NN2 ._PUN 
We_PNP will_VM0 build_VVI public_AJ0 commitment_NN1 to_PRP the_AT0 greater_AJC 
good_AJ0 ,_PUN public_AJ0 morality_NN1 ,_PUN and_CJC personal_AJ0 
integrity_NN1 ._PUN 
These_DT0 efforts_NN2 will_VM0 help_VVI raise_VVI public_AJ0 moral_AJ0 
standards_NN2 and_CJC enhance_VVB public_AJ0 civility_NN1 ._PUN 
To_TO0 promote_VVI cultural-ethical_AJ0 progress_NN1 ,_PUN we_PNP will_VM0 
take_VVI coordinated_AJ0 steps_NN2 to_TO0 raise_VVI awareness_NN1 ,_PUN 
apply_VVB principles_NN2 ,_PUN and_CJC develop_VVB initiatives_NN2 and_CJC 
advance_VVB efforts_NN2 in_PRP both_DT0 urban_AJ0 and_CJC rural_AJ0 areas_NN2 
._PUN 
We_PNP will_VM0 foster_VVI an_AT0 ethos_NN1 of_PRF work_NN1 ,_PUN 
enterprise_NN1 ,_PUN dedication_NN1 ,_PUN creativity_NN1 ,_PUN and_CJC 
frugality_NN1 throughout_PRP society_NN1 and_CJC cultivate_VVB new_AJ0 
trends_NN2 and_CJC new_AJ0 customs_NN2 for_PRP our_DPS times_NN2 ._PUN 
We_PNP will_VM0 increase_VVI peoples_NN2 knowledge_NN1 of_PRF science_NN1 
and_CJC encourage_VVI everyone_PNI to_TO0 read_VVI ._PUN 
The_AT0 system_NN1 and_CJC working_VVG mechanisms_NN2 for_PRP volunteer_NN1 
services_NN2 will_VM0 be_VBI improved_VVN ._PUN 
We_PNP will_VM0 promote_VVI integrity_NN1 and_CJC credibility_NN1 in_PRP 
society_NN1 and_CJC work_VVI to_TO0 perfect_VVI relevant_AJ0 long-term_AJ0 
mechanisms_NN2 ._PUN 
We_PNP will_VM0 see_VVI that_DT0 Party_NN1 and_CJC state_VVI awards_NN2 
and_CJC honors_NN2 play_VVB a_AT0 guiding_AJ0 and_CJC exemplary_AJ0 role_NN1 
and_CJC that_CJT a_AT0 public_AJ0 atmosphere_NN1 prevails_VVZ in_PRP which_DTQ 
people_NN0 emulate_VVB paragons_NN2 of_PRF virtue_NN1 ,_PUN look_VVB up_PRP 
to_PRP heroes_NN2 ,_PUN and_CJC strive_VVB to_TO0 become_VVI pioneers_NN2 
._PUN 
4_CRD ._PUN 
Developing_AJ0 cultural_AJ0 programs_NN2 and_CJC the_AT0 cultural_AJ0 
sector_NN1 We_PNP will_VM0 encourage_VVI people-centered_AJ0 cultural_AJ0 
creation_NN1 and_CJC production_NN1 of_PRF more_AV0 outstanding_AJ0 works_NN0 
that_CJT inspire_VVB the_AT0 people_NN0 ,_PUN and_CJC we_PNP will_VM0 
nurture_VVI a_AT0 great_AJ0 number_NN1 of_PRF writers_NN2 and_CJC artists_NN2 
of_PRF both_DT0 moral_AJ0 and_CJC artistic_AJ0 stature_NN1 as_PRP well_PRP 
as_PRP a_AT0 large_AJ0 contingent_NN1 of_PRF talented_AJ0 personnel_NN2 in_PRP 
culture_NN1 and_CJC the_AT0 arts_NN2 ._PUN 
We_PNP will_VM0 make_VVI sure_AJ0 the_AT0 cultural_AJ0 sector_NN1 
prioritizes_VVZ social_AJ0 benefit_NN1 while_CJS also_AV0 producing_VVG 
economic_AJ0 returns_NN2 ,_PUN deepen_VVB reform_NN1 of_PRF the_AT0 
cultural_AJ0 management_NN1 system_NN1 ,_PUN and_CJC improve_VVB economic_AJ0 
policy_NN1 for_PRP the_AT0 cultural_AJ0 sector_NN1 ._PUN 
We_PNP will_VM0 implement_VVI a_AT0 national_AJ0 cultural_AJ0 digitization_NN1 
strategy_NN1 ,_PUN improve_VVB the_AT0 modern_AJ0 system_NN1 of_PRF public_AJ0 
cultural_AJ0 services_NN2 ,_PUN and_CJC launch_VVB new_AJ0 public-benefit_AJ0 
cultural_AJ0 programs_NN2 ._PUN 
We_PNP will_VM0 improve_VVI the_AT0 modern_AJ0 systems_NN2 for_PRP 
cultural_AJ0 industries_NN2 and_CJC markets_NN2 and_CJC implement_VVB 
major_AJ0 cultural_AJ0 projects_NN2 to_TO0 spur_VVI the_AT0 development_NN1 
of_PRF the_AT0 sector_NN1 ._PUN 
We_PNP will_VM0 put_VVI more_DT0 effort_NN1 into_PRP protecting_VVG 
cultural_AJ0 artifacts_NN2 and_CJC heritage_NN1 ,_PUN better_AV0 protect_VVI 
and_CJC preserve_VVI historical_AJ0 and_CJC cultural_AJ0 heritage_NN1 in_PRP 
the_AT0 course_NN1 of_PRF urban_AJ0 and_CJC rural_AJ0 development_NN1 ,_PUN 
and_CJC build_VVB and_CJC make_VVB good_AJ0 use_NN1 of_PRF national_AJ0 
cultural_AJ0 parks_NN2 ._PUN 
We_PNP will_VM0 encourage_VVI positive_AJ0 interplay_NN1 between_PRP 
culture_NN1 and_CJC tourism_NN1 and_CJC advance_VVB deeper_AJC integration_NN1 
of_PRF the_AT0 two_CRD sectors_NN2 ._PUN 
We_PNP will_VM0 launch_VVI extensive_AJ0 public_AJ0 fitness_NN1 
initiatives_NN2 ,_PUN improve_VVB physical_AJ0 education_NN1 for_PRP our_DPS 
young_AJ0 people_NN0 ,_PUN promote_VVB all-around_DT0 development_NN1 of_PRF 
recreational_AJ0 and_CJC competitive_AJ0 sports_NN2 ,_PUN and_CJC move_VVB 
faster_AV0 to_TO0 build_VVI China_NP0 into_PRP a_AT0 country_NN1 strong_AJ0 
in_PRP sports_NN2 ._PUN 
5_CRD ._PUN 
Extending_VVG the_AT0 reach_NN1 and_CJC appeal_NN1 of_PRF Chinese_AJ0 
civilization_NN1 We_PNP will_VM0 stay_VVI firmly_AV0 rooted_VVN in_PRP 
Chinese_AJ0 culture_NN1 ._PUN 
We_PNP will_VM0 collect_VVI and_CJC refine_VVI the_AT0 defining_AJ0 
symbols_NN2 and_CJC best_AJS elements_NN2 of_PRF Chinese_AJ0 culture_NN1 
and_CJC showcase_NN1 them_PNP to_PRP the_AT0 world_NN1 ._PUN 
We_PNP will_VM0 accelerate_VVI the_AT0 development_NN1 of_PRF Chinas_NP0 
discourse_NN1 and_CJC narrative_AJ0 systems_NN2 ,_PUN better_AV0 tell_VVI 
Chinas_NN2 stories_NN2 ,_PUN make_VVB Chinas_NN2 voice_NN1 heard_VVD ,_PUN 
and_CJC present_VVB a_AT0 China_NN1 that_CJT is_VBZ credible_AJ0 ,_PUN 
appealing_VVG ,_PUN and_CJC respectable_AJ0 ._PUN 
We_PNP will_VM0 strengthen_VVI our_DPS international_AJ0 communications_NN2 
capabilities_NN2 ,_PUN make_VVB our_DPS communications_NN2 more_AV0 
effective_AJ0 ,_PUN and_CJC strive_VVB to_TO0 strengthen_VVI Chinas_NP0 
voice_NN1 in_PRP international_AJ0 affairs_NN2 so_CJS it_PNP is_VBZ 
commensurate_AJ0 with_PRP our_DPS composite_AJ0 national_AJ0 strength_NN1 
and_CJC international_AJ0 status_NN1 ._PUN 
We_PNP will_VM0 deepen_VVI exchanges_NN2 and_CJC mutual_AJ0 learning_NN1 
with_PRP other_AJ0 civilizations_NN2 and_CJC better_AV0 present_AJ0 
Chinese_AJ0 culture_NN1 to_PRP the_AT0 world_NN1 ._PUN 
IX_CRD ._PUN 
Improving_VVG the_AT0 Peoples_NN2 Wellbeing_NN1 and_CJC Raising_VVG 
Quality_NN1 of_PRF Life_NN1 This_DT0 country_NN1 is_VBZ its_DPS people_NN0 
;_PUN the_AT0 people_NN0 are_VBB the_AT0 country_NN1 ._PUN 
As_PRP the_AT0 Communist_AJ0 Party_NN1 of_PRF China_NP0 has_VHZ led_VVN 
the_AT0 people_NN0 in_PRP fighting_VVG to_TO0 establish_VVI and_CJC 
develop_VVI the_AT0 Peoples_NN2 Republic_NN1 ,_PUN it_PNP has_VHZ really_AV0 
been_VBN fighting_VVG for_PRP their_DPS support_NN1 ._PUN 
Bringing_VVG benefit_NN1 to_PRP the_AT0 people_NN0 is_VBZ the_AT0 
fundamental_AJ0 principle_NN1 of_PRF governance_NN1 ._PUN 
Working_VVG for_PRP the_AT0 peoples_NN2 wellbeing_NN1 is_VBZ an_AT0 
essential_AJ0 part_NN1 of_PRF the_AT0 Partys_NN2 commitment_NN1 to_PRP 
serving_VVG the_AT0 public_AJ0 good_AJ0 and_CJC exercising_VVG governance_NN1 
for_PRP the_AT0 people_NN0 ._PUN 
We_PNP must_VM0 ensure_VVI and_CJC improve_VVI the_AT0 peoples_NN2 
wellbeing_NN1 in_PRP the_AT0 course_NN1 of_PRF pursuing_VVG development_NN1 
and_CJC encourage_VVB everyone_PNI to_TO0 work_VVI hard_AV0 together_AV0 
to_TO0 meet_VVI the_AT0 peoples_NN2 aspirations_NN2 for_PRP a_AT0 better_AJC 
life_NN1 ._PUN 
We_PNP must_VM0 strive_VVI to_TO0 realize_VVI ,_PUN safeguard_VVI ,_PUN 
and_CJC advance_VVI the_AT0 fundamental_AJ0 interests_NN2 of_PRF all_DT0 
our_DPS people_NN0 ._PUN 
To_PRP this_DT0 end_NN1 ,_PUN we_PNP must_VM0 do_VDI everything_PNI within_PRP 
our_DPS capacity_NN1 to_TO0 resolve_VVI the_AT0 most_AV0 practical_AJ0 
problems_NN2 that_CJT are_VBB of_PRF the_AT0 greatest_AJS and_CJC most_AV0 
direct_AJ0 concern_NN1 to_PRP the_AT0 people_NN0 ._PUN 
We_PNP will_VM0 stay_VVI engaged_AJ0 with_PRP our_DPS people_NN0 and_CJC 
their_DPS communities_NN2 ,_PUN adopt_VVB more_DT0 measures_NN2 that_CJT 
deliver_VVB real_AJ0 benefits_NN2 to_PRP the_AT0 people_NN0 and_CJC win_VVB 
their_DPS approval_NN1 ,_PUN and_CJC work_VVB hard_AV0 to_TO0 resolve_VVI 
the_AT0 pressing_AJ0 difficulties_NN2 and_CJC problems_NN2 that_CJT 
concern_VVB them_PNP most_AV0 ._PUN 
We_PNP will_VM0 improve_VVI the_AT0 basic_AJ0 public_AJ0 services_NN2 
system_NN1 to_TO0 raise_VVI public_AJ0 service_NN1 standards_NN2 and_CJC 
make_VVI public_AJ0 services_NN2 more_AV0 balanced_AJ0 and_CJC accessible_AJ0 
,_PUN so_AV0 as_AV0 to_TO0 achieve_VVI solid_AJ0 progress_NN1 in_PRP 
promoting_VVG common_AJ0 prosperity_NN1 ._PUN 
1_CRD ._PUN 
Improving_VVG the_AT0 system_NN1 of_PRF income_NN1 distribution_NN1 The_AT0 
system_NN1 of_PRF income_NN1 distribution_NN1 is_VBZ the_AT0 foundational_AJ0 
system_NN1 for_PRP promoting_VVG common_AJ0 prosperity_NN1 ._PUN 
We_PNP will_VM0 keep_VVI distribution_NN1 according_PRP to_PRP work_NN1 as_PRP 
the_AT0 mainstay_NN1 with_PRP multiple_AJ0 forms_NN2 of_PRF distribution_NN1 
existing_VVG alongside_AV0 it_PNP ,_PUN and_CJC we_PNP will_VM0 build_VVI 
an_AT0 institutional_AJ0 framework_NN1 under_PRP which_DTQ primary_NN1 ,_PUN 
secondary_NN1 ,_PUN and_CJC tertiary_AJ0 distribution_NN1 are_VBB well_AV0 
coordinated_VVN and_CJC mutually_AV0 complementary_AJ0 ._PUN 
We_PNP will_VM0 work_VVI to_TO0 raise_VVI the_AT0 share_NN1 of_PRF 
personal_AJ0 income_NN1 in_PRP the_AT0 distribution_NN1 of_PRF national_AJ0 
income_NN1 and_CJC give_VVB more_DT0 weight_NN1 to_TO0 work_VVI 
remuneration_NN1 in_PRP primary_AJ0 distribution_NN1 ._PUN 
We_PNP will_VM0 ensure_VVI more_DT0 pay_NN1 for_PRP more_DT0 work_NN1 and_CJC 
encourage_VVB people_NN0 to_TO0 achieve_VVI prosperity_NN1 through_PRP 
hard_AJ0 work_NN1 ._PUN 
We_PNP will_VM0 promote_VVI equality_NN1 of_PRF opportunity_NN1 ,_PUN 
increase_VVB the_AT0 incomes_NN2 of_PRF low-income_AJ0 earners_NN2 ,_PUN 
and_CJC expand_VVB the_AT0 size_NN1 of_PRF the_AT0 middle-income_AJ0 group_NN1 
._PUN 
We_PNP will_VM0 improve_VVI the_AT0 policy_NN1 system_NN1 for_PRP 
distribution_NN1 based_VVN on_PRP factors_NN2 of_PRF production_NN1 ,_PUN 
explore_VVB multiple_AJ0 avenues_NN2 to_TO0 enable_VVI the_AT0 low-_NN1 
and_CJC middle-income_AJ0 groups_NN2 to_TO0 earn_VVI more_AV0 from_PRP 
production_NN1 factors_NN2 ,_PUN and_CJC increase_VVB the_AT0 property_NN1 
income_NN1 of_PRF urban_AJ0 and_CJC rural_AJ0 residents_NN2 through_PRP 
more_DT0 channels_NN2 ._PUN 
We_PNP will_VM0 enhance_VVI the_AT0 roles_NN2 of_PRF taxation_NN1 ,_PUN 
social_AJ0 security_NN1 ,_PUN and_CJC transfer_NN1 payments_NN2 in_PRP 
regulating_VVG income_NN1 distribution_NN1 ._PUN 
We_PNP will_VM0 improve_VVI the_AT0 personal_AJ0 income_NN1 tax_NN1 system_NN1 
and_CJC keep_VVB income_NN1 distribution_NN1 and_CJC the_AT0 means_NN0 of_PRF 
accumulating_VVG wealth_NN1 well-regulated_NN1 ._PUN 
We_PNP will_VM0 protect_VVI lawful_AJ0 income_NN1 ,_PUN adjust_VVB 
excessive_AJ0 income_NN1 ,_PUN and_CJC prohibit_VVB illicit_AJ0 income_NN1 
._PUN 
We_PNP will_VM0 provide_VVI guidance_NN1 and_CJC support_VVI for_PRP 
enterprises_NN2 ,_PUN social_AJ0 organizations_NN2 ,_PUN and_CJC 
individuals_NN2 who_PNQ have_VHB the_AT0 desire_NN1 and_CJC ability_NN1 to_TO0 
actively_AV0 participate_VVI in_PRP charitable_AJ0 and_CJC public-interest_AJ0 
initiatives_NN2 ._PUN 
2_CRD ._PUN 
Implementing_VVG the_AT0 employment-first_ORD strategy_NN1 Employment_NN1 
is_VBZ the_AT0 most_AV0 basic_AJ0 component_NN1 of_PRF the_AT0 peoples_NN2 
wellbeing_NN1 ._PUN 
We_PNP need_VVB to_TO0 intensify_VVI efforts_NN2 to_TO0 implement_VVI the_AT0 
employment-first_ORD policy_NN1 and_CJC improve_VVI related_AJ0 mechanisms_NN2 
to_TO0 promote_VVI high-quality_AJ0 and_CJC full_AJ0 employment_NN1 ._PUN 
We_PNP will_VM0 refine_VVI the_AT0 public_AJ0 services_NN2 system_NN1 for_PRP 
employment_NN1 and_CJC the_AT0 system_NN1 of_PRF providing_VVG employment_NN1 
support_NN1 for_PRP key_AJ0 groups_NN2 and_CJC do_VDB more_DT0 to_TO0 help_VVI 
those_DT0 in_PRP difficulty_NN1 find_VVB employment_NN1 and_CJC meet_VVB 
their_DPS basic_AJ0 needs_NN2 ._PUN 
We_PNP will_VM0 integrate_VVI the_AT0 urban_AJ0 and_CJC rural_AJ0 
employment_NN1 policy_NN1 systems_NN2 ,_PUN remove_VVB institutional_AJ0 
and_CJC policy_NN1 barriers_NN2 that_CJT impede_VVB the_AT0 flow_NN1 of_PRF 
labor_NN1 and_CJC talent_NN1 ,_PUN and_CJC eliminate_VVB unjustified_AJ0 
restrictions_NN2 and_CJC discrimination_NN1 that_CJT undermine_VVB equal_AJ0 
employment_NN1 ._PUN 
In_PRP this_DT0 way_NN1 ,_PUN we_PNP will_VM0 ensure_VVI that_CJT everyone_PNI 
has_VHZ the_AT0 opportunity_NN1 to_TO0 pursue_VVI a_AT0 career_NN1 through_PRP 
hard_AJ0 work_NN1 ._PUN 
We_PNP will_VM0 improve_VVI the_AT0 system_NN1 of_PRF lifelong_AJ0 
vocational_AJ0 training_NN1 and_CJC tackle_VVB structural_AJ0 unemployment_NN1 
._PUN 
We_PNP will_VM0 improve_VVI the_AT0 system_NN1 for_PRP creating_VVG jobs_NN2 
by_PRP encouraging_AJ0 business_NN1 startups_NN2 and_CJC support_NN1 and_CJC 
regulate_VVB the_AT0 development_NN1 of_PRF new_AJ0 forms_NN2 of_PRF 
employment_NN1 ._PUN 
We_PNP will_VM0 improve_VVI labor_NN1 laws_NN2 and_CJC regulations_NN2 ,_PUN 
the_AT0 mechanisms_NN2 for_PRP labor_NN1 relation_NN1 consultations_NN2 
and_CJC mediation_NN1 ,_PUN and_CJC the_AT0 systems_NN2 for_PRP 
safeguarding_VVG workers_NN2 rights_NN2 and_CJC interests_NN2 ,_PUN and_CJC 
we_PNP will_VM0 do_VDI more_AV0 to_TO0 protect_VVI the_AT0 rights_NN2 and_CJC 
interests_NN2 of_PRF those_DT0 in_PRP flexible_AJ0 employment_NN1 and_CJC 
new_AJ0 forms_NN2 of_PRF employment_NN1 ._PUN 
3_CRD ._PUN 
Improving_VVG the_AT0 social_AJ0 security_NN1 system_NN1 The_AT0 social_AJ0 
security_NN1 system_NN1 provides_VVZ a_AT0 safety_NN1 net_NN1 for_PRP 
peoples_NN2 livelihoods_NN2 and_CJC helps_NN2 ensure_VVI social_AJ0 
stability_NN1 ._PUN 
We_PNP will_VM0 further_AV0 improve_VVI the_AT0 multi-tiered_AJ0 social_AJ0 
security_NN1 system_NN1 that_CJT covers_VVZ the_AT0 entire_AJ0 population_NN1 
in_PRP urban_AJ0 and_CJC rural_AJ0 areas_NN2 and_CJC see_VVB that_CJT it_PNP 
is_VBZ fair_AJ0 ,_PUN unified_VVD ,_PUN reliable_AJ0 ,_PUN well-regulated_NN1 
,_PUN and_CJC sustainable_AJ0 ._PUN 
We_PNP will_VM0 improve_VVI the_AT0 unified_AJ0 national_AJ0 management_NN1 
system_NN1 for_PRP basic_AJ0 old-age_AJ0 insurance_NN1 funds_NN2 and_CJC 
develop_VVB a_AT0 multi-tiered_AJ0 and_CJC multi-pillar_AJ0 old-age_AJ0 
insurance_NN1 system_NN1 ._PUN 
The_AT0 statutory_AJ0 retirement_NN1 age_NN1 will_VM0 be_VBI gradually_AV0 
raised_VVN ._PUN 
We_PNP will_VM0 expand_VVI the_AT0 coverage_NN1 of_PRF social_AJ0 
insurance_NN1 programs_NN2 ,_PUN improve_VVB the_AT0 mechanisms_NN2 for_PRP 
financing_VVG and_CJC adjusting_VVG benefits_NN2 for_PRP basic_AJ0 old-age_AJ0 
insurance_NN1 and_CJC basic_AJ0 medical_AJ0 insurance_NN1 ,_PUN and_CJC 
work_VVB toward_PRP provincial-level_AJ0 unified_AJ0 management_NN1 of_PRF 
funds_NN2 for_PRP basic_AJ0 medical_AJ0 insurance_NN1 ,_PUN unemployment_NN1 
insurance_NN1 ,_PUN and_CJC workers_NN2 compensation_NN1 ._PUN 
We_PNP will_VM0 promote_VVI the_AT0 orderly_NN1 linking_VVG up_AVP of_PRF 
medical_AJ0 insurance_NN1 programs_NN2 at_PRP different_AJ0 levels_NN2 ,_PUN 
improve_VVB major_AJ0 disease_NN1 insurance_NN1 and_CJC medical_AJ0 
assistance_NN1 schemes_NN2 ,_PUN and_CJC see_VVB that_CJT medical_AJ0 
expenses_NN2 are_VBB settled_VVN where_CJS they_PNP are_VBB incurred_VVN ._PUN 
We_PNP will_VM0 institute_VVI an_AT0 insurance_NN1 system_NN1 to_TO0 
support_VVI long-term_AJ0 care_NN1 and_CJC vigorously_AV0 develop_VVB 
commercial_AJ0 medical_AJ0 insurance_NN1 ._PUN 
We_PNP will_VM0 move_VVI faster_AJC to_TO0 improve_VVI the_AT0 nationally_AV0 
unified_VVN public_AJ0 platform_NN1 for_PRP social_AJ0 insurance_NN1 
services_NN2 ._PUN 
Improvements_NN2 will_VM0 be_VBI made_VVN to_PRP the_AT0 system_NN1 
whereby_AVQ social_AJ0 security_NN1 funds_NN2 are_VBB kept_VVN safe_AJ0 
through_PRP supervision_NN1 and_CJC their_DPS value_NN1 is_VBZ maintained_VVN 
and_CJC increased_VVN over_PRP time_NN1 ._PUN 
The_AT0 multi-tiered_AJ0 and_CJC categorized_VVD social_AJ0 assistance_NN1 
system_NN1 will_VM0 be_VBI improved_VVN ._PUN 
We_PNP will_VM0 remain_VVI committed_VVN to_PRP the_AT0 fundamental_AJ0 
national_AJ0 policy_NN1 of_PRF gender_NN1 equality_NN1 and_CJC protect_VVB 
the_AT0 lawful_AJ0 rights_NN2 and_CJC interests_NN2 of_PRF women_NN2 and_CJC 
children_NN2 ._PUN 
For_PRP people_NN0 with_PRP disabilities_NN2 ,_PUN we_PNP will_VM0 improve_VVI 
the_AT0 social_AJ0 security_NN1 and_CJC service_NN1 systems_NN2 and_CJC 
promote_VVB all-around_DT0 development_NN1 of_PRF related_AJ0 programs_NN2 
._PUN 
Adhering_VVG to_PRP the_AT0 principle_NN1 that_CJT housing_NN1 is_VBZ for_PRP 
living_VVG in_AVP and_CJC not_XX0 for_PRP speculation_NN1 ,_PUN we_PNP 
will_VM0 move_VVI faster_AJC to_TO0 build_VVI a_AT0 housing_NN1 system_NN1 
featuring_VVG multiple_AJ0 suppliers_NN2 and_CJC various_AJ0 channels_NN2 
of_PRF support_NN1 that_CJT encourages_VVZ both_AV0 housing_VVG rentals_NN2 
and_CJC purchases_NN2 ._PUN 
4_CRD ._PUN 
Advancing_VVG the_AT0 Healthy_AJ0 China_NN1 Initiative_NN1 Peoples_NN2 
health_NN1 is_VBZ a_AT0 key_AJ0 indicator_NN1 of_PRF a_AT0 prosperous_AJ0 
nation_NN1 and_CJC a_AT0 strong_AJ0 country_NN1 ._PUN 
We_PNP must_VM0 give_VVI strategic_AJ0 priority_NN1 to_PRP ensuring_VVG 
the_AT0 peoples_NN2 health_NN1 and_CJC improve_VVB policies_NN2 on_PRP 
promoting_VVG public_AJ0 health_NN1 ._PUN 
We_PNP will_VM0 improve_VVI the_AT0 population_NN1 development_NN1 
strategy_NN1 ,_PUN establish_VVB a_AT0 policy_NN1 system_NN1 to_TO0 boost_VVI 
birth_NN1 rates_NN2 ,_PUN and_CJC bring_VVI down_AVP the_AT0 costs_NN2 of_PRF 
pregnancy_NN1 and_CJC childbirth_NN1 ,_PUN child_NN1 rearing_VVG ,_PUN and_CJC 
schooling_NN1 ._PUN 
We_PNP will_VM0 pursue_VVI a_AT0 proactive_AJ0 national_AJ0 strategy_NN1 
in_PRP response_PRP to_PRP population_NN1 aging_NN1 ,_PUN develop_VVB 
elderly_AJ0 care_NN1 programs_NN2 and_CJC services_NN2 ,_PUN and_CJC 
provide_VVB better_AJC services_NN2 for_PRP elderly_AJ0 people_NN0 who_PNQ 
live_VVB alone_AV0 ._PUN 
By_PRP doing_VDG so_AV0 ,_PUN we_PNP can_VM0 ensure_VVI that_DT0 basic_AJ0 
elderly_AJ0 care_NN1 is_VBZ accessible_AJ0 to_PRP the_AT0 entire_AJ0 
elderly_AJ0 population_NN1 ._PUN 
We_PNP will_VM0 further_AV0 reform_VVI the_AT0 medical_AJ0 and_CJC 
healthcare_NN1 systems_NN2 and_CJC promote_VVB coordinated_AJ0 development_NN1 
and_CJC regulation_NN1 of_PRF medical_AJ0 insurance_NN1 ,_PUN medical_AJ0 
services_NN2 ,_PUN and_CJC pharmaceuticals_NN2 ._PUN 
We_PNP will_VM0 expand_VVI the_AT0 availability_NN1 of_PRF quality_NN1 
medical_AJ0 resources_NN2 and_CJC ensure_VVB they_PNP are_VBB better_AV0 
distributed_VVN among_PRP regions_NN2 ._PUN 
Giving_VVG priority_NN1 to_PRP prevention_NN1 ,_PUN we_PNP will_VM0 
strengthen_VVI health_NN1 management_NN1 for_PRP major_AJ0 chronic_AJ0 
diseases_NN2 and_CJC enhance_VVB the_AT0 capacity_NN1 for_PRP disease_NN1 
prevention_NN1 and_CJC treatment_NN1 as_PRP well_PRP as_PRP health_NN1 
management_NN1 at_PRP the_AT0 community_NN1 level_NN1 ._PUN 
We_PNP will_VM0 deepen_VVI reform_NN1 of_PRF public_AJ0 hospitals_NN2 to_TO0 
see_VVI that_CJT they_PNP truly_AV0 serve_VVB the_AT0 public_AJ0 interest_NN1 
and_CJC better_AV0 regulate_VVI the_AT0 development_NN1 of_PRF private_AJ0 
hospitals_NN2 ._PUN 
We_PNP will_VM0 build_VVI up_AVP the_AT0 ranks_NN2 of_PRF medical_AJ0 and_CJC 
healthcare_NN1 personnel_NN2 with_PRP an_AT0 emphasis_NN1 on_PRP rural_AJ0 
areas_NN2 and_CJC urban_AJ0 communities_NN2 ._PUN 
We_PNP will_VM0 place_VVI importance_NN1 on_PRP mental_AJ0 and_CJC 
psychological_AJ0 health_NN1 ._PUN 
We_PNP will_VM0 promote_VVI the_AT0 preservation_NN1 and_CJC innovative_AJ0 
development_NN1 of_PRF traditional_AJ0 Chinese_AJ0 medicine_NN1 ._PUN 
We_PNP will_VM0 develop_VVI new_AJ0 mechanisms_NN2 for_PRP enhancing_VVG 
collaboration_NN1 and_CJC integration_NN1 between_PRP hospitals_NN2 and_CJC 
institutions_NN2 for_PRP disease_NN1 prevention_NN1 and_CJC control_NN1 ._PUN 
We_PNP will_VM0 also_AV0 improve_VVI the_AT0 public_AJ0 health_NN1 system_NN1 
,_PUN improve_VVB our_DPS early_AJ0 warning_NN1 system_NN1 for_PRP major_AJ0 
epidemics_NN2 ,_PUN and_CJC strengthen_VVB the_AT0 systems_NN2 for_PRP 
epidemic_NN1 prevention_NN1 ,_PUN control_NN1 ,_PUN and_CJC treatment_NN1 
as_PRP well_PRP as_PRP our_DPS emergency_NN1 response_NN1 capacity_NN1 so_AV0 
as_AV0 to_TO0 effectively_AV0 contain_VVI major_AJ0 infectious_AJ0 
diseases_NN2 ._PUN 
We_PNP will_VM0 further_AV0 advance_VVI the_AT0 Healthy_AJ0 China_NN1 
Initiative_NN1 and_CJC patriotic_AJ0 health_NN1 campaigns_NN2 and_CJC 
promote_VVB sound_NN1 ,_PUN healthy_AJ0 lifestyles_NN2 ._PUN 
X._NP0 Pursuing_VVG Green_AJ0 Development_NN1 and_CJC Promoting_VVG 
Harmony_NN1 between_PRP Humanity_NN1 and_CJC Nature_NN1 Nature_NN1 
provides_VVZ the_AT0 basic_AJ0 conditions_NN2 for_PRP human_AJ0 survival_NN1 
and_CJC development_NN1 ._PUN 
Respecting_VVG ,_PUN adapting_VVG to_PRP ,_PUN and_CJC protecting_VVG 
nature_NN1 is_VBZ essential_AJ0 for_PRP building_NN1 China_NN1 into_PRP a_AT0 
modern_AJ0 socialist_AJ0 country_NN1 in_PRP all_DT0 respects_NN2 ._PUN 
We_PNP must_VM0 uphold_VVI and_CJC act_VVI on_PRP the_AT0 principle_NN1 
that_CJT lucid_AJ0 waters_NN2 and_CJC lush_AJ0 mountains_NN2 are_VBB 
invaluable_AJ0 assets_NN2 ,_PUN and_CJC we_PNP must_VM0 remember_VVI to_TO0 
maintain_VVI harmony_NN1 between_PRP humanity_NN1 and_CJC nature_NN1 when_CJS 
planning_VVG our_DPS development_NN1 ._PUN 
We_PNP will_VM0 advance_VVI the_AT0 Beautiful_AJ0 China_NN1 Initiative_NN1 
and_CJC take_VVI a_AT0 holistic_AJ0 and_CJC systematic_AJ0 approach_NN1 to_PRP 
the_AT0 conservation_NN1 and_CJC improvement_NN1 of_PRF mountains_NN2 ,_PUN 
waters_NN2 ,_PUN forests_NN2 ,_PUN farmlands_NN2 ,_PUN grasslands_NN2 ,_PUN 
and_CJC deserts_NN2 ._PUN 
We_PNP will_VM0 carry_VVI out_AVP coordinated_AJ0 industrial_AJ0 
restructuring_NN1 ,_PUN pollution_NN1 control_NN1 ,_PUN ecological_AJ0 
conservation_NN1 ,_PUN and_CJC climate_NN1 response_NN1 ,_PUN and_CJC we_PNP 
will_VM0 promote_VVI concerted_AJ0 efforts_NN2 to_TO0 cut_VVI carbon_NN1 
emissions_NN2 ,_PUN reduce_VVB pollution_NN1 ,_PUN expand_VVB green_AJ0 
development_NN1 ,_PUN and_CJC pursue_VVB economic_AJ0 growth_NN1 ._PUN 
We_PNP will_VM0 prioritize_VVI ecological_AJ0 protection_NN1 ,_PUN 
conserve_VVB resources_NN2 and_CJC use_VVB them_PNP efficiently_AV0 ,_PUN 
and_CJC pursue_VVB green_AJ0 and_CJC low-carbon_AJ0 development_NN1 ._PUN 
1_CRD ._PUN 
Accelerating_VVG the_AT0 transition_NN1 to_PRP a_AT0 model_NN1 of_PRF 
green_AJ0 development_NN1 A_ZZ0 green_AJ0 and_CJC low-carbon_AJ0 economy_NN1 
and_CJC society_NN1 are_VBB crucial_AJ0 to_PRP high-quality_AJ0 
development_NN1 ._PUN 
We_PNP must_VM0 work_VVI faster_AJC to_TO0 adjust_VVI and_CJC improve_VVI 
the_AT0 industrial_AJ0 structure_NN1 ,_PUN the_AT0 energy_NN1 mix_NN1 ,_PUN 
and_CJC the_AT0 composition_NN1 of_PRF the_AT0 transportation_NN1 sector_NN1 
._PUN 
We_PNP will_VM0 implement_VVI a_AT0 comprehensive_AJ0 conservation_AJ0 
strategy_NN1 ,_PUN conserve_VVB resources_NN2 of_PRF all_DT0 types_NN2 and_CJC 
use_VVB them_PNP efficiently_AV0 ,_PUN and_CJC move_VVB faster_AV0 to_TO0 
put_VVI in_PRP place_NN1 a_AT0 system_NN1 for_PRP recycling_VVG waste_NN1 
and_CJC used_AJ0 materials_NN2 ._PUN 
Fiscal_AJ0 ,_PUN taxation_NN1 ,_PUN financial_AJ0 ,_PUN investment_NN1 ,_PUN 
and_CJC pricing_VVG policies_NN2 and_CJC systems_NN2 of_PRF standards_NN2 
will_VM0 be_VBI improved_VVN to_TO0 support_VVI green_AJ0 development_NN1 
._PUN 
We_PNP will_VM0 boost_VVI green_AJ0 and_CJC low-carbon_AJ0 industries_NN2 
and_CJC improve_VVI the_AT0 system_NN1 for_PRP market-based_AJ0 allocation_NN1 
of_PRF resources_NN2 and_CJC environmental_AJ0 factors_NN2 ._PUN 
We_PNP will_VM0 accelerate_VVI the_AT0 R_NP0 &D,; promotion_NN1 ,_PUN and_CJC 
application_NN1 of_PRF advanced_AJ0 energy-saving_NN1 and_CJC carbon_NN1 
emission_NN1 reduction_NN1 technologies_NN2 ,_PUN encourage_VVB green_AJ0 
consumption_NN1 ,_PUN and_CJC promote_VVB green_AJ0 and_CJC low-carbon_AJ0 
ways_NN2 of_PRF production_NN1 and_CJC life_NN1 ._PUN 
2_CRD ._PUN 
Intensifying_VVG pollution_NN1 prevention_NN1 and_CJC control_VVB We_PNP 
will_VM0 continue_VVI to_TO0 control_VVI pollution_NN1 in_PRP a_AT0 lawful_AJ0 
,_PUN targeted_VVD ,_PUN and_CJC science-based_AJ0 way_NN1 ,_PUN and_CJC 
we_PNP will_VM0 make_VVI further_AJC efforts_NN2 to_TO0 keep_VVI our_DPS 
skies_NN2 blue_AJ0 ,_PUN waters_VVZ clear_AJ0 ,_PUN and_CJC lands_NN2 
clean_VVB ._PUN 
Pollutants_NN2 will_VM0 be_VBI controlled_VVN in_PRP a_AT0 
better-coordinated_AJC way_NN1 ,_PUN and_CJC we_PNP will_VM0 basically_AV0 
eliminate_VVI serious_AJ0 air_NN1 pollution_NN1 ._PUN 
We_PNP will_VM0 make_VVI concerted_AJ0 efforts_NN2 to_TO0 improve_VVI 
aquatic_AJ0 environments_NN2 ,_PUN water_NN1 resources_NN2 ,_PUN and_CJC 
aquatic_AJ0 ecosystems_NN2 ,_PUN strengthen_VVB ecological_AJ0 
conservation_NN1 of_PRF major_AJ0 rivers_NN2 ,_PUN lakes_NN2 ,_PUN and_CJC 
reservoirs_NN2 ,_PUN and_CJC generally_AV0 eliminate_VVB black_AJ0 ,_PUN 
malodorous_AJ0 water_NN1 bodies_NN2 in_PRP cities_NN2 ._PUN 
We_PNP will_VM0 strengthen_VVI prevention_NN1 and_CJC control_NN1 of_PRF 
soil_NN1 contamination_NN1 at_PRP the_AT0 source_NN1 and_CJC control_VVB 
new_AJ0 pollutants_NN2 ._PUN 
The_AT0 environmental_AJ0 infrastructure_NN1 will_VM0 be_VBI upgraded_VVN 
and_CJC living_AJ0 environments_NN2 in_PRP both_DT0 urban_AJ0 and_CJC 
rural_AJ0 areas_NN2 will_VM0 be_VBI improved_VVN ._PUN 
The_AT0 pollutant_AJ0 discharge_NN1 permit_VVB system_NN1 will_VM0 be_VBI 
implemented_VVN across_PRP the_AT0 board_NN1 ,_PUN and_CJC more_DT0 will_VM0 
be_VBI done_VDN to_TO0 modernize_VVI the_AT0 environmental_AJ0 governance_NN1 
system_NN1 ._PUN 
We_PNP will_VM0 rigorously_AV0 prevent_VVI and_CJC control_VVI 
environmental_AJ0 risks_NN2 and_CJC strengthen_VVI central_AJ0 government_NN1 
environmental_AJ0 inspections._NN0 3_CRD ._PUN 
Enhancing_VVG diversity_NN1 ,_PUN stability_NN1 ,_PUN and_CJC 
sustainability_NN1 in_PRP our_DPS ecosystems_NN2 Major_AJ0 projects_NN2 
for_PRP preserving_VVG and_CJC restoring_AJ0 key_AJ0 ecosystems_NN2 will_VM0 
be_VBI carried_VVN out_AVP at_PRP a_AT0 faster_AJC pace_NN1 in_PRP 
priority_NN1 areas_NN2 ,_PUN including_PRP key_AJ0 national_AJ0 ecosystem_NN1 
service_NN1 zones_NN2 ,_PUN ecological_AJ0 conservation_AJ0 redlines_NN2 ,_PUN 
and_CJC nature_NN1 reserves_NN2 ._PUN 
We_PNP will_VM0 develop_VVI the_AT0 national_AJ0 park-based_AJ0 nature_NN1 
reserve_NN1 system_NN1 and_CJC carry_VVB out_AVP major_AJ0 biodiversity_NN1 
protection_NN1 projects_NN2 ._PUN 
Large-scale_AJ0 greening_AJ0 programs_NN2 will_VM0 be_VBI rolled_VVN out_AVP 
in_PRP a_AT0 well-planned_AJ0 way_NN1 ,_PUN and_CJC reform_NN1 of_PRF 
collective_AJ0 forest_NN1 tenure_NN1 will_VM0 be_VBI deepened_VVN ._PUN 
We_PNP will_VM0 promote_VVI the_AT0 natural_AJ0 regeneration_NN1 of_PRF 
grasslands_NN2 ,_PUN forests_NN2 ,_PUN rivers_NN2 ,_PUN lakes_NN2 ,_PUN 
and_CJC wetlands_NN2 ,_PUN enforce_VVB the_AT0 10-year_AJ0 fishing_NN1 ban_NN1 
on_PRP the_AT0 Yangtze_NP0 River_NP0 ,_PUN and_CJC improve_VVB the_AT0 
system_NN1 of_PRF fallowing_VVG and_CJC crop_NN1 rotation_NN1 ._PUN 
We_PNP will_VM0 establish_VVI mechanisms_NN2 to_TO0 realize_VVI the_AT0 
market_NN1 value_NN1 of_PRF ecosystem_NN1 goods_NN2 and_CJC services_NN2 
and_CJC improve_VVB the_AT0 compensation_NN1 system_NN1 for_PRP ecological_AJ0 
conservation_NN1 ._PUN 
Biosafety_NN1 and_CJC biosecurity_NN1 management_NN1 will_VM0 be_VBI 
strengthened_VVN ,_PUN and_CJC efforts_NN2 will_VM0 be_VBI made_VVN to_TO0 
prevent_VVI and_CJC treat_VVI harm_NN1 caused_VVN by_PRP invasions_NN2 of_PRF 
exotic_AJ0 species_NN0 ._PUN 
4_CRD ._PUN 
Working_VVG actively_AV0 and_CJC prudently_AV0 toward_PRP the_AT0 goals_NN2 
of_PRF reaching_VVG peak_NN1 carbon_NN1 emissions_NN2 and_CJC carbon_NN1 
neutrality_NN1 Reaching_VVG peak_NN1 carbon_NN1 emissions_NN2 and_CJC 
achieving_VVG carbon_NN1 neutrality_NN1 will_VM0 mean_VVI a_AT0 broad_AJ0 
and_CJC profound_AJ0 systemic_AJ0 socio-economic_AJ0 transformation_NN1 ._PUN 
Based_VVN on_PRP Chinas_NP0 energy_NN1 and_CJC resource_VVB endowment_NN1 
,_PUN we_PNP will_VM0 advance_VVI initiatives_NN2 to_TO0 reach_VVI peak_NN1 
carbon_NN1 emissions_NN2 in_PRP a_AT0 well-planned_AJ0 and_CJC phased_AJ0 
way_NN1 in_PRP line_PRP with_PRP the_AT0 principle_NN1 of_PRF building_VVG 
the_AT0 new_AJ0 before_PRP discarding_VVG the_AT0 old_AJ0 ._PUN 
We_PNP will_VM0 exercise_VVI better_AJC control_NN1 over_PRP the_AT0 
amount_NN1 and_CJC intensity_NN1 of_PRF energy_NN1 consumption_NN1 ,_PUN 
particularly_AV0 of_PRF fossil_NN1 fuels_NN2 ,_PUN and_CJC transition_NN1 
gradually_AV0 toward_PRP controlling_VVG both_DT0 the_AT0 amount_NN1 and_CJC 
intensity_NN1 of_PRF carbon_NN1 emissions_NN2 ._PUN 
We_PNP will_VM0 promote_VVI clean_AJ0 ,_PUN low-carbon_NN1 ,_PUN and_CJC 
high-efficiency_AJ0 energy_NN1 use_NN1 and_CJC push_VVB forward_AV0 the_AT0 
clean_AJ0 and_CJC low-carbon_AJ0 transition_NN1 in_PRP industry_NN1 ,_PUN 
construction_NN1 ,_PUN transportation_NN1 ,_PUN and_CJC other_AJ0 sectors_NN2 
._PUN 
We_PNP will_VM0 thoroughly_AV0 advance_VVI the_AT0 energy_NN1 revolution_NN1 
._PUN 
Coal_NN1 will_VM0 be_VBI used_VVN in_PRP a_AT0 cleaner_AJC and_CJC more_AV0 
efficient_AJ0 way_NN1 ,_PUN and_CJC greater_AJC efforts_NN2 will_VM0 be_VBI 
made_VVN to_TO0 explore_VVI and_CJC develop_VVI petroleum_NN1 and_CJC 
natural_AJ0 gas_NN1 ,_PUN discover_VVB more_AV0 untapped_AJ0 reserves_NN2 
,_PUN and_CJC increase_NN1 production_NN1 ._PUN 
We_PNP will_VM0 speed_VVI up_AVP the_AT0 planning_NN1 and_CJC development_NN1 
of_PRF a_AT0 system_NN1 for_PRP new_AJ0 energy_NN1 sources_NN2 ,_PUN 
properly_AV0 balance_VVB hydropower_NN1 development_NN1 and_CJC ecological_AJ0 
conservation_NN1 ,_PUN and_CJC develop_VVB nuclear_AJ0 power_NN1 in_PRP an_AT0 
active_AJ0 ,_PUN safe_AJ0 ,_PUN and_CJC orderly_AJ0 manner_NN1 ._PUN 
We_PNP will_VM0 strengthen_VVI our_DPS systems_NN2 for_PRP energy_NN1 
production_NN1 ,_PUN supply_VVB ,_PUN storage_NN1 ,_PUN and_CJC marketing_NN1 
to_TO0 ensure_VVI energy_NN1 security_NN1 ._PUN 
We_PNP will_VM0 improve_VVI the_AT0 statistics_NN0 and_CJC accounting_VVG 
system_NN1 and_CJC the_AT0 cap-and-trade_AJ0 system_NN1 for_PRP carbon_NN1 
emissions_NN2 ._PUN 
The_AT0 carbon_NN1 absorption_NN1 capacity_NN1 of_PRF ecosystems_NN2 will_VM0 
be_VBI boosted_VVN ._PUN 
We_PNP will_VM0 get_VVI actively_AV0 involved_AJ0 in_PRP global_AJ0 
governance_NN1 in_PRP response_PRP to_PRP climate_NN1 change_NN1 ._PUN 
XI_NN1 ._PUN 
Modernizing_NP0 Chinas_NP0 National_AJ0 Security_NN1 System_NN1 and_CJC 
Capacity_NN1 and_CJC Safeguarding_VVG National_AJ0 Security_NN1 and_CJC 
Social_AJ0 Stability_NN1 National_AJ0 security_NN1 is_VBZ the_AT0 bedrock_NN1 
of_PRF national_AJ0 rejuvenation_NN1 ,_PUN and_CJC social_AJ0 stability_NN1 
is_VBZ a_AT0 prerequisite_NN1 for_PRP building_VVG a_AT0 strong_AJ0 and_CJC 
prosperous_AJ0 China_NN1 ._PUN 
We_PNP must_VM0 resolutely_AV0 pursue_VVI a_AT0 holistic_AJ0 approach_NN1 
to_PRP national_AJ0 security_NN1 and_CJC promote_VVB national_AJ0 security_NN1 
in_PRP all_DT0 areas_NN2 and_CJC stages_NN2 of_PRF the_AT0 work_NN1 of_PRF 
the_AT0 Party_NN1 and_CJC the_AT0 country_NN1 ,_PUN so_AV0 as_AV0 to_TO0 
ensure_VVI national_AJ0 security_NN1 and_CJC social_AJ0 stability_NN1 ._PUN 
We_PNP must_VM0 take_VVI the_AT0 peoples_NN2 security_NN1 as_CJS our_DPS 
ultimate_AJ0 goal_NN1 ,_PUN political_AJ0 security_NN1 as_CJS our_DPS 
fundamental_AJ0 task_NN1 ,_PUN economic_AJ0 security_NN1 as_CJS our_DPS 
foundation_NN1 ,_PUN military_AJ0 ,_PUN technological_AJ0 ,_PUN cultural_AJ0 
,_PUN and_CJC social_AJ0 security_NN1 as_CJS important_AJ0 pillars_NN2 ,_PUN 
and_CJC international_AJ0 security_NN1 as_PRP a_AT0 support_NN1 ._PUN 
We_PNP will_VM0 take_VVI coordinated_AJ0 steps_NN2 to_TO0 ensure_VVI 
external_AJ0 and_CJC internal_AJ0 security_NN1 ,_PUN homeland_NN1 and_CJC 
public_AJ0 security_NN1 ,_PUN traditional_AJ0 and_CJC non-traditional_AJ0 
security_NN1 ,_PUN and_CJC our_DPS own_DT0 security_NN1 and_CJC common_AJ0 
security_NN1 ._PUN 
We_PNP will_VM0 both_AV0 uphold_VVI national_AJ0 security_NN1 and_CJC 
create_VVI the_AT0 conditions_NN2 for_PRP ensuring_VVG it_PNP ._PUN 
We_PNP will_VM0 strengthen_VVI popular_AJ0 support_NN1 for_PRP national_AJ0 
security_NN1 and_CJC social_AJ0 stability_NN1 ,_PUN improve_VVB the_AT0 
mechanisms_NN2 for_PRP our_DPS participation_NN1 in_PRP global_AJ0 
security_NN1 governance_NN1 ,_PUN and_CJC advance_VVB the_AT0 Peaceful_AJ0 
China_NN1 Initiative_NN1 to_PRP a_AT0 higher_AJC level_NN1 ._PUN 
With_PRP this_DT0 new_AJ0 security_NN1 architecture_NN1 ,_PUN we_PNP will_VM0 
be_VBI able_AJ0 to_TO0 better_AV0 safeguard_VVI Chinas_NN2 new_AJ0 pattern_NN1 
of_PRF development_NN1 ._PUN 
1_CRD ._PUN 
Improving_VVG the_AT0 national_AJ0 security_NN1 system_NN1 We_PNP must_VM0 
uphold_VVI the_AT0 Central_AJ0 Committees_NN2 centralized_VVN ,_PUN 
unified_VVD leadership_NN1 over_PRP national_AJ0 security_NN1 work_NN1 and_CJC 
make_VVB sure_AJ0 that_CJT our_DPS leadership_NN1 system_NN1 for_PRP 
national_AJ0 security_NN1 is_VBZ high-performing_AJ0 and_CJC authoritative_AJ0 
._PUN 
The_AT0 mechanisms_NN2 for_PRP coordinating_VVG national_AJ0 security_NN1 
work_NN1 will_VM0 be_VBI strengthened_VVN ._PUN 
Improvements_NN2 will_VM0 be_VBI made_VVN in_PRP the_AT0 legal_AJ0 ,_PUN 
strategy_NN1 ,_PUN and_CJC policy_NN1 systems_NN2 for_PRP national_AJ0 
security_NN1 as_PRP well_PRP as_PRP the_AT0 risk_NN1 monitoring_NN1 and_CJC 
early_AJ0 warning_NN1 systems_NN2 and_CJC the_AT0 national_AJ0 emergency_NN1 
management_NN1 system_NN1 ._PUN 
We_PNP will_VM0 also_AV0 improve_VVI the_AT0 systems_NN2 that_CJT 
safeguard_VVB security_NN1 in_PRP key_AJ0 sectors_NN2 and_CJC the_AT0 
coordination_NN1 and_CJC command_VVB systems_NN2 for_PRP major_AJ0 
projects_NN2 ._PUN 
We_PNP will_VM0 strengthen_VVI the_AT0 safeguards_NN2 for_PRP ensuring_VVG 
economic_AJ0 ,_PUN major_AJ0 infrastructure_NN1 ,_PUN financial_AJ0 ,_PUN 
cyber_NN1 ,_PUN data_NN0 ,_PUN biological_AJ0 ,_PUN resource_VVB ,_PUN 
nuclear_AJ0 ,_PUN space_NN1 ,_PUN and_CJC maritime_AJ0 security_NN1 ._PUN 
Mechanisms_NN2 for_PRP countering_VVG foreign_AJ0 sanctions_NN2 ,_PUN 
interference_NN1 ,_PUN and_CJC long-arm_AJ0 jurisdiction_NN1 will_VM0 be_VBI 
strengthened_VVN ._PUN 
We_PNP will_VM0 improve_VVI the_AT0 allocation_NN1 of_PRF national_AJ0 
security_NN1 resources_NN2 and_CJC create_VVB a_AT0 coordinated_AJ0 ,_PUN 
multi-dimensional_AJ0 ,_PUN and_CJC highly_AV0 effective_AJ0 system_NN1 
for_PRP protecting_VVG national_AJ0 security_NN1 across_PRP all_DT0 
domains_NN2 ._PUN 
2_CRD ._PUN 
Strengthening_VVG our_DPS capacity_NN1 for_PRP safeguarding_VVG national_AJ0 
security_NN1 We_PNP will_VM0 resolutely_AV0 safeguard_VVI the_AT0 security_NN1 
of_PRF Chinas_NP0 state_VVB power_NN1 ,_PUN systems_NN2 ,_PUN and_CJC 
ideology_NN1 and_CJC build_VVB up_AVP security_NN1 capacity_NN1 in_PRP key_AJ0 
areas_NN2 ._PUN 
We_PNP will_VM0 ensure_VVI the_AT0 security_NN1 of_PRF food_NN1 ,_PUN 
energy_NN1 ,_PUN and_CJC resources_NN2 as_PRP well_PRP as_PRP key_AJ0 
industrial_AJ0 and_CJC supply_VVB chains_NN2 ._PUN 
We_PNP will_VM0 strengthen_VVI our_DPS capacity_NN1 to_TO0 ensure_VVI 
overseas_AJ0 security_NN1 and_CJC protect_VVI the_AT0 lawful_AJ0 rights_NN2 
and_CJC interests_NN2 of_PRF Chinese_AJ0 citizens_NN2 and_CJC legal_AJ0 
entities_NN2 overseas_AV0 ._PUN 
We_PNP will_VM0 safeguard_VVI Chinas_NP0 maritime_AJ0 rights_NN2 and_CJC 
interests_NN2 and_CJC resolutely_AV0 defend_VVB our_DPS countrys_NN2 
sovereignty_NN1 ,_PUN security_NN1 ,_PUN and_CJC development_NN1 interests_NN2 
._PUN 
We_PNP will_VM0 enhance_VVI our_DPS capacity_NN1 to_TO0 prevent_VVI and_CJC 
mitigate_VVI major_AJ0 risks_NN2 and_CJC will_VM0 remain_VVI on_PRP high_AJ0 
alert_NN1 against_PRP systemic_AJ0 security_NN1 risks_NN2 ._PUN 
We_PNP will_VM0 crack_VVI down_AVP hard_AV0 on_PRP infiltration_NN1 ,_PUN 
sabotage_VVB ,_PUN subversion_NN1 ,_PUN and_CJC separatist_AJ0 activities_NN2 
by_PRP hostile_AJ0 forces_NN2 ._PUN 
We_PNP will_VM0 conduct_VVI extensive_AJ0 public_AJ0 communications_NN2 
about_PRP the_AT0 importance_NN1 of_PRF national_AJ0 security_NN1 and_CJC 
improve_VVB the_AT0 ability_NN1 of_PRF leading_AJ0 officials_NN2 at_PRP 
all_DT0 levels_NN2 to_TO0 ensure_VVI security_NN1 in_PRP the_AT0 pursuit_NN1 
of_PRF development_NN1 ._PUN 
This_DT0 will_VM0 raise_VVI the_AT0 peoples_NN2 awareness_NN1 and_CJC 
readiness_NN1 regarding_PRP national_AJ0 security_NN1 and_CJC strengthen_VVB 
the_AT0 public_AJ0 line_NN1 of_PRF defense_NN1 ._PUN 
3_CRD ._PUN 
Enhancing_VVG public_AJ0 safety_NN1 governance_NN1 We_PNP will_VM0 follow_VVI 
the_AT0 principles_NN2 of_PRF putting_VVG safety_NN1 first_ORD and_CJC 
placing_VVG emphasis_NN1 on_PRP prevention_NN1 ,_PUN and_CJC we_PNP will_VM0 
establish_VVI an_AT0 overall_AJ0 safety_NN1 and_CJC emergency_NN1 response_NN1 
framework_NN1 ._PUN 
The_AT0 public_AJ0 safety_NN1 system_NN1 will_VM0 be_VBI improved_VVN ,_PUN 
and_CJC we_PNP will_VM0 drive_VVI a_AT0 shift_NN1 in_PRP public_AJ0 safety_NN1 
governance_NN1 toward_PRP a_AT0 model_NN1 of_PRF prevention_NN1 ._PUN 
Workplace_NN1 safety_NN1 risk_NN1 controls_NN2 will_VM0 be_VBI 
strengthened_VVN ,_PUN and_CJC safety_NN1 supervision_NN1 in_PRP key_AJ0 
sectors_NN2 and_CJC areas_NN2 will_VM0 be_VBI bolstered_VVN ._PUN 
We_PNP will_VM0 enhance_VVI our_DPS capacity_NN1 for_PRP disaster_NN1 
prevention_NN1 ,_PUN mitigation_NN1 ,_PUN and_CJC relief_NN1 and_CJC for_PRP 
responding_VVG to_PRP and_CJC providing_VVG support_NN1 during_PRP major_AJ0 
public_AJ0 emergencies_NN2 ._PUN 
Regional_AJ0 emergency_NN1 response_NN1 capacity_NN1 will_VM0 be_VBI 
strengthened_VVN ._PUN 
We_PNP will_VM0 tighten_VVI supervision_NN1 over_PRP food_NN1 and_CJC drug_NN1 
safety_NN1 and_CJC improve_VVB the_AT0 systems_NN2 of_PRF supervision_NN1 
,_PUN early_AJ0 warning_NN1 ,_PUN and_CJC prevention_NN1 and_CJC control_VVB 
for_PRP biosafety_NN1 and_CJC biosecurity_NN1 ._PUN 
Protection_NN1 of_PRF personal_AJ0 information_NN1 will_VM0 be_VBI 
strengthened_VVN ._PUN 
4_CRD ._PUN 
Improving_VVG the_AT0 social_AJ0 governance_NN1 system_NN1 We_PNP will_VM0 
improve_VVI the_AT0 social_AJ0 governance_NN1 system_NN1 based_VVN on_PRP 
collaboration_NN1 ,_PUN participation_NN1 ,_PUN and_CJC shared_AJ0 
benefits_NN2 ,_PUN so_AV0 as_AV0 to_TO0 make_VVI social_AJ0 governance_NN1 
more_AV0 effective_AJ0 ._PUN 
We_PNP will_VM0 apply_VVI and_CJC further_AV0 develop_VVI the_AT0 Fengqiao_NP0 
model_NN1 for_PRP promoting_VVG community-level_AJ0 governance_NN1 in_PRP 
the_AT0 new_AJ0 era_NN1 ,_PUN and_CJC we_PNP will_VM0 improve_VVI the_AT0 
mechanisms_NN2 for_PRP appropriately_AV0 addressing_VVG disputes_NN2 
between_PRP members_NN2 of_PRF the_AT0 public_NN1 under_PRP the_AT0 new_AJ0 
circumstances_NN2 ._PUN 
We_PNP will_VM0 improve_VVI our_DPS work_NN1 in_PRP handling_VVG public_AJ0 
complaints_NN2 and_CJC maintain_VVB open_AJ0 and_CJC regular_AJ0 channels_NN2 
for_PRP learning_VVG about_PRP peoples_NN2 concerns_VVZ ,_PUN handling_VVG 
their_DPS claims_NN2 ,_PUN and_CJC protecting_VVG their_DPS rights_NN2 and_CJC 
interests_NN2 ._PUN 
Primary-level_AJ0 social_AJ0 governance_NN1 platforms_NN2 featuring_VVG 
grid-based_AJ0 management_NN1 ,_PUN meticulous_AJ0 services_NN2 ,_PUN and_CJC 
IT_NN1 support_NN1 will_VM0 be_VBI improved_VVN to_TO0 strengthen_VVI 
urban_AJ0 and_CJC rural_AJ0 community_NN1 governance_NN1 ._PUN 
We_PNP should_VM0 see_VVI that_CJT problems_NN2 are_VBB resolved_VVN as_CJS 
they_PNP emerge_VVB at_PRP the_AT0 community_NN1 level_NN1 ._PUN 
We_PNP will_VM0 work_VVI faster_AJC to_TO0 modernize_VVI and_CJC enhance_VVI 
social_AJ0 governance_NN1 in_PRP cities_NN2 ._PUN 
We_PNP will_VM0 take_VVI a_AT0 holistic_AJ0 approach_NN1 to_PRP ensuring_VVG 
law_NN1 and_CJC order_NN1 ,_PUN we_PNP will_VM0 consistently_AV0 combat_VVI 
and_CJC root_VVI out_AVP organized_AJ0 crime_NN1 ,_PUN and_CJC we_PNP will_VM0 
lawfully_AV0 crack_VVI down_AVP on_PRP various_AJ0 illegal_AJ0 and_CJC 
criminal_AJ0 activities_NN2 that_CJT cause_VVB grave_AJ0 public_AJ0 
concern_NN1 ._PUN 
We_PNP will_VM0 boost_VVI public_AJ0 participation_NN1 in_PRP crime_NN1 
prevention_NN1 and_CJC control_NN1 and_CJC create_VVB an_AT0 atmosphere_NN1 
that_CJT honors_VVZ individuals_NN2 who_PNQ rise_VVB to_PRP the_AT0 
occasion_NN1 during_PRP emergencies_NN2 ._PUN 
This_DT0 will_VM0 foster_VVI a_AT0 community_NN1 of_PRF social_AJ0 
governance_NN1 in_PRP which_DTQ everyone_PNI fulfills_VVZ their_DPS 
responsibilities_NN2 and_CJC shares_NN2 in_PRP the_AT0 benefits_NN2 ._PUN 
XII_CRD ._PUN 
Achieving_VVG the_AT0 Centenary_NN1 Goal_NN1 of_PRF the_AT0 Peoples_NN2 
Liberation_NN1 Army_NN1 and_CJC Further_AV0 Modernizing_VVG National_AJ0 
Defense_NN1 and_CJC the_AT0 Military_NN1 Achieving_VVG the_AT0 goals_NN2 
for_PRP the_AT0 centenary_NN1 of_PRF the_AT0 Peoples_NN2 Liberation_NN1 
Army_NN1 in_PRP 2027_CRD and_CJC more_AV0 quickly_AV0 elevating_VVG our_DPS 
peoples_NN2 armed_AJ0 forces_NN2 to_PRP world-class_AJ0 standards_NN2 are_VBB 
strategic_AJ0 tasks_NN2 for_PRP building_VVG a_AT0 modern_AJ0 socialist_AJ0 
country_NN1 in_PRP all_DT0 respects_NN2 ._PUN 
To_PRP this_DT0 end_NN1 ,_PUN we_PNP must_VM0 apply_VVI the_AT0 thinking_NN1 
on_PRP strengthening_VVG the_AT0 military_AJ0 for_PRP the_AT0 new_AJ0 era_NN1 
,_PUN implement_VVB the_AT0 military_AJ0 strategy_NN1 for_PRP the_AT0 new_AJ0 
era_NN1 ,_PUN and_CJC maintain_VVB the_AT0 Partys_NN2 absolute_AJ0 
leadership_NN1 over_PRP the_AT0 peoples_NN2 armed_AJ0 forces_NN2 ._PUN 
We_PNP will_VM0 continue_VVI to_TO0 enhance_VVI political_AJ0 loyalty_NN1 
in_PRP the_AT0 military_AJ0 ,_PUN strengthen_VVB the_AT0 military_AJ0 
through_PRP reform_NN1 ,_PUN science_NN1 and_CJC technology_NN1 ,_PUN and_CJC 
personnel_NN2 training_NN1 ,_PUN and_CJC run_VVB the_AT0 military_AJ0 in_PRP 
accordance_PRP with_PRP the_AT0 law_NN1 ._PUN 
We_PNP will_VM0 simultaneously_AV0 carry_VVI out_AVP operations_NN2 ,_PUN 
boost_VVB combat_NN1 preparedness_NN1 ,_PUN and_CJC enhance_VVB our_DPS 
military_AJ0 capabilities_NN2 ._PUN 
We_PNP will_VM0 continue_VVI integrated_AJ0 development_NN1 of_PRF the_AT0 
military_AJ0 through_PRP mechanization_NN1 ,_PUN informatization_NN1 ,_PUN 
and_CJC the_AT0 application_NN1 of_PRF smart_AJ0 technologies_NN2 and_CJC 
work_VVB faster_AV0 to_TO0 modernize_VVI military_AJ0 theory_NN1 ,_PUN 
organizational_AJ0 forms_NN2 ,_PUN personnel_NN2 ,_PUN and_CJC weaponry_NN1 
and_CJC equipment_NN1 ._PUN 
We_PNP will_VM0 enhance_VVI the_AT0 militarys_NN2 strategic_AJ0 
capabilities_NN2 for_PRP defending_AJ0 Chinas_NP0 sovereignty_NN1 ,_PUN 
security_NN1 ,_PUN and_CJC development_NN1 interests_NN2 and_CJC see_VVB 
that_CJT the_AT0 peoples_NN2 armed_AJ0 forces_NN2 effectively_AV0 fulfill_VVB 
their_DPS missions_NN2 and_CJC tasks_NN2 in_PRP the_AT0 new_AJ0 era_NN1 ._PUN 
We_PNP will_VM0 strengthen_VVI Party_NN1 building_NN1 across_PRP the_AT0 
board_NN1 in_PRP the_AT0 peoples_NN2 armed_AJ0 forces_NN2 to_TO0 ensure_VVI 
that_CJT they_PNP always_AV0 obey_VVB the_AT0 Partys_NN2 command_VVB ._PUN 
We_PNP will_VM0 improve_VVI the_AT0 institutions_NN2 and_CJC mechanisms_NN2 
for_PRP implementing_VVG the_AT0 system_NN1 of_PRF ultimate_AJ0 
responsibility_NN1 resting_VVG with_PRP the_AT0 chairman_NN1 of_PRF the_AT0 
Central_AJ0 Military_AJ0 Commission_NN1 ._PUN 
We_PNP will_VM0 continue_VVI to_PRP arm_NN1 our_DPS military_AJ0 service_NN1 
members_NN2 with_PRP the_AT0 Partys_NN2 new_AJ0 theories_NN2 and_CJC carry_VVB 
out_AVP activities_NN2 so_CJS that_CJS they_PNP gain_VVB a_AT0 good_AJ0 
command_NN1 of_PRF the_AT0 thinking_NN1 on_PRP strengthening_VVG the_AT0 
military_AJ0 and_CJC contribute_VVB their_DPS share_NN1 to_PRP building_VVG 
a_AT0 strong_AJ0 military_AJ0 ._PUN 
We_PNP will_VM0 encourage_VVI military_AJ0 personnel_NN2 to_TO0 learn_VVI 
more_AV0 about_PRP the_AT0 history_NN1 of_PRF the_AT0 military_AJ0 ,_PUN 
promote_VVB a_AT0 thriving_AJ0 military_AJ0 culture_NN1 ,_PUN and_CJC 
redouble_VVB efforts_NN2 to_TO0 foster_VVI our_DPS militarys_NN2 fighting_VVG 
spirit_NN1 ._PUN 
We_PNP will_VM0 strengthen_VVI Party_NN1 organizations_NN2 in_PRP the_AT0 
peoples_NN2 armed_AJ0 forces_NN2 ,_PUN carry_VVB out_AVP regular_AJ0 
activities_NN2 and_CJC put_VVN in_PRP place_NN1 institutions_NN2 to_TO0 
improve_VVI the_AT0 militarys_NN2 political_AJ0 work_NN1 ,_PUN and_CJC 
make_VVB unremitting_AJ0 efforts_NN2 to_TO0 improve_VVI conduct_NN1 ,_PUN 
enforce_VVB discipline_NN1 ,_PUN and_CJC combat_VVB corruption_NN1 in_PRP 
the_AT0 military_AJ0 ._PUN 
We_PNP will_VM0 intensify_VVI troop_NN1 training_NN1 and_CJC enhance_VVI 
combat_NN1 preparedness_NN1 across_PRP the_AT0 board_NN1 to_TO0 see_VVI 
that_CJT our_DPS peoples_NN2 armed_AJ0 forces_NN2 can_VM0 fight_VVI and_CJC 
win_VVI ._PUN 
We_PNP will_VM0 study_VVI and_CJC gain_VVI a_AT0 good_AJ0 grasp_NN1 of_PRF 
the_AT0 characteristics_NN2 of_PRF informatized_AJ0 and_CJC intelligent_AJ0 
warfare_NN1 and_CJC the_AT0 laws_NN2 that_CJT govern_VVB it_PNP ,_PUN 
provide_VVB new_AJ0 military_AJ0 strategic_AJ0 guidance_NN1 ,_PUN and_CJC 
develop_VVB strategies_NN2 and_CJC tactics_NN2 for_PRP a_AT0 peoples_NN2 
war_NN1 ._PUN 
We_PNP will_VM0 establish_VVI a_AT0 strong_AJ0 system_NN1 of_PRF strategic_AJ0 
deterrence_NN1 ,_PUN increase_VVB the_AT0 proportion_NN1 of_PRF new-domain_AJ0 
forces_NN2 with_PRP new_AJ0 combat_NN1 capabilities_NN2 ,_PUN speed_VVB up_AVP 
the_AT0 development_NN1 of_PRF unmanned_AJ0 ,_PUN intelligent_AJ0 combat_NN1 
capabilities_NN2 ,_PUN and_CJC promote_VVB coordinated_AJ0 development_NN1 
and_CJC application_NN1 of_PRF the_AT0 network_NN1 information_NN1 system_NN1 
._PUN 
We_PNP will_VM0 improve_VVI the_AT0 command_NN1 system_NN1 for_PRP joint_AJ0 
operations_NN2 and_CJC enhance_VVB our_DPS systems_NN2 and_CJC capacity_NN1 
for_PRP reconnaissance_NN1 and_CJC early_AJ0 warning_NN1 ,_PUN joint_AJ0 
strikes_NN2 ,_PUN battlefield_NN1 support_NN1 ,_PUN and_CJC integrated_AJ0 
logistics_NN1 support_NN1 ._PUN 
We_PNP will_VM0 intensify_VVI military_AJ0 training_NN1 under_PRP combat_NN1 
conditions_NN2 ,_PUN laying_VVG emphasis_NN1 on_PRP joint_AJ0 training_NN1 
,_PUN force-on-force_AJ0 training_NN1 ,_PUN and_CJC high-tech_AJ0 training_NN1 
._PUN 
We_PNP will_VM0 become_VVI more_AV0 adept_AJ0 at_PRP deploying_VVG our_DPS 
military_AJ0 forces_NN2 on_PRP a_AT0 regular_AJ0 basis_NN1 and_CJC in_PRP 
diversified_AJ0 ways_NN2 ,_PUN and_CJC our_DPS military_NN1 will_VM0 
remain_VVI both_AV0 steadfast_AJ0 and_CJC flexible_AJ0 as_CJS it_PNP 
carries_VVZ out_AVP its_DPS operations_NN2 ._PUN 
This_DT0 will_VM0 enable_VVI us_PNP to_TO0 shape_VVI our_DPS security_NN1 
posture_NN1 ,_PUN deter_VVB and_CJC manage_VVB crises_NN2 and_CJC 
conflicts_NN2 ,_PUN and_CJC win_VVB local_AJ0 wars_NN2 ._PUN 
We_PNP will_VM0 strengthen_VVI all-around_DT0 military_AJ0 governance_NN1 
._PUN 
We_PNP will_VM0 build_VVI on_AVP and_CJC expand_VVI the_AT0 gains_NN2 of_PRF 
national_AJ0 defense_NN1 and_CJC military_AJ0 reform_NN1 ,_PUN improve_VVB 
the_AT0 structure_NN1 and_CJC composition_NN1 of_PRF the_AT0 armed_AJ0 
forces_NN2 ,_PUN and_CJC refine_VVB the_AT0 framework_NN1 of_PRF military_AJ0 
policies_NN2 and_CJC institutions_NN2 ._PUN 
In_PRP fulfilling_VVG major_AJ0 tasks_NN2 for_PRP national_AJ0 defense_NN1 
and_CJC military_AJ0 development_NN1 ,_PUN we_PNP will_VM0 coordinate_VVI 
our_DPS operations_NN2 ,_PUN capacity_NN1 building_NN1 ,_PUN and_CJC 
combat_VVB preparedness_NN1 ._PUN 
We_PNP will_VM0 speed_VVI up_AVP the_AT0 development_NN1 of_PRF modern_AJ0 
logistics_NN1 ,_PUN implement_VVB major_AJ0 projects_NN2 to_TO0 develop_VVI 
defense-related_AJ0 science_NN1 and_CJC technology_NN1 ,_PUN weaponry_NN1 
,_PUN and_CJC equipment_NN1 ,_PUN and_CJC move_VVB faster_AV0 to_TO0 
translate_VVI scientific_AJ0 and_CJC technological_AJ0 advances_NN2 into_PRP 
combat_NN1 capabilities_NN2 ._PUN 
We_PNP will_VM0 deepen_VVI the_AT0 reform_NN1 of_PRF military_AJ0 
universities_NN2 and_CJC colleges_NN2 ,_PUN build_VVB a_AT0 strong_AJ0 
system_NN1 for_PRP training_VVG new_AJ0 types_NN2 of_PRF military_AJ0 
personnel_NN2 ,_PUN and_CJC develop_VVB new_AJ0 ways_NN2 to_TO0 manage_VVI 
military_AJ0 human_AJ0 resources_NN2 ._PUN 
We_PNP will_VM0 strengthen_VVI mechanisms_NN2 and_CJC strategic_AJ0 
planning_NN1 for_PRP running_VVG the_AT0 armed_AJ0 forces_NN2 in_PRP 
accordance_PRP with_PRP the_AT0 law_NN1 and_CJC improve_VVB the_AT0 
Chinese_AJ0 system_NN1 for_PRP law-based_AJ0 administration_NN1 of_PRF 
military_AJ0 affairs_NN2 ._PUN 
We_PNP will_VM0 refine_VVI strategic_AJ0 management_NN1 ,_PUN improve_VVB 
the_AT0 performance_NN1 of_PRF the_AT0 military_AJ0 system_NN1 ,_PUN and_CJC 
put_VVB defense_NN1 resources_NN2 to_PRP better_AJC use_NN1 ._PUN 
We_PNP will_VM0 consolidate_VVI and_CJC enhance_VVI integrated_AJ0 
national_AJ0 strategies_NN2 and_CJC strategic_AJ0 capabilities_NN2 ._PUN 
We_PNP will_VM0 better_AV0 coordinate_VVI strategies_NN2 and_CJC plans_NN2 
,_PUN align_VVI policies_NN2 and_CJC systems_NN2 ,_PUN and_CJC share_NN1 
resources_NN2 and_CJC production_NN1 factors_NN2 between_PRP the_AT0 
military_AJ0 and_CJC civilian_AJ0 sectors_NN2 ._PUN 
We_PNP will_VM0 improve_VVI the_AT0 system_NN1 and_CJC layout_NN1 of_PRF 
science_NN1 ,_PUN technology_NN1 ,_PUN and_CJC industries_NN2 related_VVN 
to_PRP national_AJ0 defense_NN1 and_CJC step_VVB up_AVP capacity_NN1 
building_NN1 in_PRP these_DT0 areas_NN2 ._PUN 
We_PNP will_VM0 raise_VVI public_AJ0 awareness_NN1 of_PRF the_AT0 
importance_NN1 of_PRF national_AJ0 defense_NN1 ._PUN 
We_PNP will_VM0 improve_VVI our_DPS national_AJ0 defense_NN1 mobilization_NN1 
capacity_NN1 and_CJC the_AT0 development_NN1 of_PRF our_DPS reserve_AJ0 
forces_NN2 ,_PUN and_CJC we_PNP will_VM0 modernize_VVI our_DPS border_NN1 
,_PUN coastal_AJ0 ,_PUN and_CJC air_NN1 defense_NN1 ._PUN 
We_PNP will_VM0 better_AV0 motivate_VVI service_NN1 personnel_NN2 and_CJC 
their_DPS family_NN1 members_NN2 through_PRP military_AJ0 honors_NN2 and_CJC 
do_VDB more_DT0 to_TO0 protect_VVI their_DPS rights_NN2 and_CJC interests_NN2 
._PUN 
Better_AJC services_NN2 and_CJC support_NN1 will_VM0 be_VBI provided_VVN 
to_PRP ex-service_AJ0 personnel_NN2 ._PUN 
We_PNP will_VM0 consolidate_VVI and_CJC boost_VVI unity_NN1 between_PRP 
the_AT0 military_AJ0 and_CJC the_AT0 government_NN1 and_CJC between_PRP 
the_AT0 military_AJ0 and_CJC the_AT0 people_NN0 ._PUN 
Our_DPS peoples_NN2 armed_AJ0 forces_NN2 are_VBB a_AT0 heroic_AJ0 fighting_NN1 
force_NN1 that_CJT enjoys_VVZ the_AT0 full_AJ0 trust_NN1 of_PRF the_AT0 
Party_NN1 and_CJC the_AT0 people_NN0 ._PUN 
They_PNP have_VHB the_AT0 confidence_NN1 and_CJC the_AT0 ability_NN1 to_TO0 
safeguard_VVI Chinas_NP0 sovereignty_NN1 ,_PUN unity_NN1 ,_PUN and_CJC 
territorial_AJ0 integrity_NN1 ;_PUN the_AT0 confidence_NN1 and_CJC the_AT0 
ability_NN1 to_TO0 provide_VVI strategic_AJ0 support_NN1 for_PRP the_AT0 
rejuvenation_NN1 of_PRF the_AT0 Chinese_AJ0 nation_NN1 ;_PUN and_CJC the_AT0 
confidence_NN1 and_CJC the_AT0 ability_NN1 to_TO0 make_VVI yet_AV0 greater_AJC 
contributions_NN2 to_PRP world_NN1 peace_NN1 and_CJC development_NN1 ._PUN 
XIII_CRD ._PUN 
Upholding_VVG and_CJC Improving_VVG the_AT0 Policy_NN1 of_PRF One_CRD 
Country_NN1 ,_PUN Two_CRD Systems_NN2 and_CJC Promoting_VVG National_AJ0 
Reunification_NN1 The_AT0 policy_NN1 of_PRF One_CRD Country_NN1 ,_PUN Two_CRD 
Systems_NN2 is_VBZ a_AT0 great_AJ0 innovation_NN1 of_PRF socialism_NN1 
with_PRP Chinese_AJ0 characteristics_NN2 ._PUN 
It_PNP has_VHZ proven_VVN to_TO0 be_VBI the_AT0 best_AJS institutional_AJ0 
arrangement_NN1 for_PRP ensuring_VVG sustained_AJ0 prosperity_NN1 and_CJC 
stability_NN1 in_PRP Hong_NP0 Kong_NP0 and_CJC Macao_NP0 after_PRP their_DPS 
return_NN1 to_PRP the_AT0 motherland_NN1 ._PUN 
This_DT0 policy_NN1 must_VM0 be_VBI adhered_VVN to_PRP over_PRP the_AT0 
long_AJ0 term_NN1 ._PUN 
We_PNP will_VM0 fully_AV0 ,_PUN faithfully_AV0 ,_PUN and_CJC resolutely_AV0 
implement_VVB the_AT0 policy_NN1 of_PRF One_CRD Country_NN1 ,_PUN Two_CRD 
Systems_NN2 ,_PUN under_PRP which_DTQ the_AT0 people_NN0 of_PRF Hong_NP0 
Kong_NP0 administer_VVB Hong_NP0 Kong_NP0 and_CJC the_AT0 people_NN0 of_PRF 
Macao_NP0 administer_VVB Macao_NP0 ,_PUN both_AV0 with_PRP a_AT0 high_AJ0 
degree_NN1 of_PRF autonomy_NN1 ._PUN 
We_PNP will_VM0 remain_VVI committed_VVN to_PRP law-based_AJ0 governance_NN1 
in_PRP Hong_NP0 Kong_NP0 and_CJC Macao_NP0 and_CJC maintain_VVB 
constitutional_AJ0 order_NN1 in_PRP these_DT0 two_CRD special_AJ0 
administrative_AJ0 regions_NN2 as_CJS stipulated_VVN in_PRP Chinas_NP0 
Constitution_NN1 and_CJC their_DPS basic_AJ0 laws_NN2 ._PUN 
We_PNP will_VM0 uphold_VVI and_CJC improve_VVI the_AT0 systems_NN2 for_PRP 
implementing_VVG the_AT0 One_CRD Country_NN1 ,_PUN Two_CRD Systems_NN2 
policy_NN1 and_CJC ensure_VVB that_CJT the_AT0 central_AJ0 government_NN1 
exercises_VVZ overall_AJ0 jurisdiction_NN1 over_PRP the_AT0 two_CRD 
regions_NN2 ._PUN 
We_PNP will_VM0 see_VVI that_CJT Hong_NP0 Kong_NP0 and_CJC Macao_NP0 are_VBB 
administered_VVN by_PRP patriots_NN2 and_CJC that_CJT the_AT0 laws_NN2 and_CJC 
enforcement_NN1 mechanisms_NN2 for_PRP safeguarding_VVG national_AJ0 
security_NN1 are_VBB implemented_VVN there_AV0 ._PUN 
We_PNP will_VM0 ensure_VVI both_DT0 the_AT0 central_AJ0 governments_NN2 
overall_AJ0 jurisdiction_NN1 and_CJC a_AT0 high_AJ0 degree_NN1 of_PRF 
autonomy_NN1 in_PRP the_AT0 special_AJ0 administrative_AJ0 regions_NN2 ._PUN 
We_PNP will_VM0 uphold_VVI executive-led_AJ0 government_NN1 in_PRP Hong_NP0 
Kong_NP0 and_CJC Macao_NP0 and_CJC support_VVB the_AT0 chief_AJ0 
executives_NN2 and_CJC governments_NN2 of_PRF the_AT0 two_CRD regions_NN2 
in_PRP exercising_VVG law-based_AJ0 administration_NN1 ,_PUN enhancing_VVG 
their_DPS overall_AJ0 governance_NN1 and_CJC management_NN1 capacity_NN1 ,_PUN 
and_CJC improving_VVG their_DPS judicial_AJ0 and_CJC legal_AJ0 systems_NN2 
._PUN 
We_PNP will_VM0 ensure_VVI that_CJT the_AT0 capitalist_AJ0 system_NN1 and_CJC 
way_NN1 of_PRF life_NN1 remain_VVB unchanged_AJ0 in_PRP Hong_NP0 Kong_NP0 
and_CJC Macao_NP0 in_PRP the_AT0 long_AJ0 run_NN1 and_CJC work_VVB to_TO0 
promote_VVI long-term_AJ0 prosperity_NN1 and_CJC stability_NN1 in_PRP the_AT0 
two_CRD regions_NN2 ._PUN 
We_PNP will_VM0 support_VVI Hong_NP0 Kong_NP0 and_CJC Macao_NP0 in_PRP 
growing_VVG their_DPS economies_NN2 ,_PUN improving_VVG their_DPS peoples_NN2 
lives_NN2 ,_PUN and_CJC resolving_VVG deep-seated_AJ0 issues_NN2 and_CJC 
problems_NN2 in_PRP economic_AJ0 and_CJC social_AJ0 development_NN1 ._PUN 
We_PNP will_VM0 give_VVI full_AJ0 play_NN1 to_PRP the_AT0 strengths_NN2 
and_CJC distinctive_AJ0 features_NN2 of_PRF the_AT0 two_CRD regions_NN2 to_TO0 
see_VVI them_PNP consolidate_VVI and_CJC elevate_VVI their_DPS 
international_AJ0 position_NN1 in_PRP finance_NN1 ,_PUN trade_NN1 ,_PUN 
shipping_VVG ,_PUN aviation_NN1 ,_PUN innovation_NN1 and_CJC technology_NN1 
,_PUN culture_NN1 and_CJC tourism_NN1 ,_PUN and_CJC other_AJ0 fields_NN2 ._PUN 
We_PNP will_VM0 encourage_VVI Hong_NP0 Kong_NP0 and_CJC Macao_NP0 to_TO0 
conduct_VVI deeper_AV0 ,_PUN closer_AV0 ,_PUN and_CJC broader_AJC 
exchanges_NN2 and_CJC cooperation_NN1 with_PRP other_AJ0 regions_NN2 and_CJC 
countries_NN2 ._PUN 
We_PNP will_VM0 continue_VVI to_TO0 develop_VVI the_AT0 Guangdong-Hong_NP0 
Kong-Macao_NP0 Greater_NP0 Bay_NN1 Area_NN1 and_CJC support_VVB Hong_NP0 
Kong_NP0 and_CJC Macao_NP0 in_PRP better_AV0 integrating_VVG themselves_PNX 
into_PRP Chinas_NP0 overall_AJ0 development_NN1 and_CJC playing_VVG a_AT0 
greater_AJC role_NN1 in_PRP realizing_VVG national_AJ0 rejuvenation_NN1 ._PUN 
We_PNP will_VM0 inspire_VVI more_DT0 people_NN0 in_PRP Hong_NP0 Kong_NP0 
and_CJC Macao_NP0 to_TO0 love_VVI both_DT0 the_AT0 country_NN1 and_CJC 
their_DPS own_DT0 regions_NN2 ,_PUN be_VBI more_AV0 patriotic_AJ0 ,_PUN 
and_CJC forge_VVB a_AT0 broader_AJC united_AJ0 front_NN1 at_PRP home_NN1 
and_CJC abroad_AV0 in_PRP support_PRP of_PRP the_AT0 One_CRD Country_NN1 ,_PUN 
Two_CRD Systems_NN2 policy_NN1 ._PUN 
We_PNP will_VM0 crack_VVI down_AVP hard_AV0 on_PRP anti-China_AJ0 elements_NN2 
who_PNQ attempt_VVB to_TO0 create_VVI chaos_NN1 in_PRP Hong_NP0 Kong_NP0 
and_CJC Macao_NP0 ._PUN 
We_PNP will_VM0 take_VVI resolute_AJ0 action_NN1 to_TO0 prevent_VVI and_CJC 
stop_VVI interference_NN1 in_PRP the_AT0 affairs_NN2 of_PRF Hong_NP0 Kong_NP0 
and_CJC Macao_NP0 by_PRP external_AJ0 forces_NN2 ._PUN 
Resolving_VVG the_AT0 Taiwan_NP0 question_NN1 and_CJC realizing_VVG Chinas_NN2 
complete_VVB reunification_NN1 is_VBZ ,_PUN for_PRP the_AT0 Party_NN1 ,_PUN 
a_AT0 historic_AJ0 mission_NN1 and_CJC an_AT0 unshakable_AJ0 commitment_NN1 
._PUN 
It_PNP is_VBZ also_AV0 a_AT0 shared_AJ0 aspiration_NN1 of_PRF all_DT0 the_AT0 
sons_NN2 and_CJC daughters_NN2 of_PRF the_AT0 Chinese_AJ0 nation_NN1 and_CJC 
a_AT0 natural_AJ0 requirement_NN1 for_PRP realizing_VVG the_AT0 
rejuvenation_NN1 of_PRF the_AT0 Chinese_AJ0 nation_NN1 ._PUN 
We_PNP will_VM0 implement_VVI our_DPS Partys_NN2 overall_AJ0 policy_NN1 
for_PRP resolving_VVG the_AT0 Taiwan_NP0 question_NN1 in_PRP the_AT0 new_AJ0 
era_NN1 ,_PUN maintain_VVB the_AT0 initiative_NN1 and_CJC the_AT0 ability_NN1 
to_TO0 steer_VVI in_PRP cross-Strait_AJ0 relations_NN2 ,_PUN and_CJC 
unswervingly_AV0 advance_VVB the_AT0 cause_NN1 of_PRF national_AJ0 
reunification_NN1 ._PUN 
The_AT0 policies_NN2 of_PRF peaceful_AJ0 reunification_NN1 and_CJC One_CRD 
Country_NN1 ,_PUN Two_CRD Systems_NN2 are_VBB the_AT0 best_AJS way_NN1 to_TO0 
realize_VVI reunification_NN1 across_PRP the_AT0 Taiwan_NP0 Strait_NN1 ;_PUN 
this_AV0 best_AV0 serves_VVZ the_AT0 interests_NN2 of_PRF Chinese_AJ0 
people_NN0 on_PRP both_DT0 sides_NN2 of_PRF the_AT0 Strait_NN1 and_CJC the_AT0 
entire_AJ0 Chinese_AJ0 nation_NN1 ._PUN 
We_PNP will_VM0 adhere_VVI to_PRP the_AT0 one-China_AJ0 principle_NN1 and_CJC 
the_AT0 1992_CRD Consensus_NN1 ._PUN 
On_PRP this_DT0 basis_NN1 ,_PUN we_PNP will_VM0 conduct_VVI extensive_AJ0 
and_CJC in-depth_AJ0 consultations_NN2 on_PRP cross-Strait_AJ0 relations_NN2 
and_CJC national_AJ0 reunification_NN1 with_PRP people_NN0 from_PRP all_DT0 
political_AJ0 parties_NN2 ,_PUN sectors_NN2 ,_PUN and_CJC social_AJ0 
strata_NN2 in_PRP Taiwan_NP0 ,_PUN and_CJC we_PNP will_VM0 work_VVI with_PRP 
them_PNP to_TO0 promote_VVI peaceful_AJ0 development_NN1 of_PRF 
cross-Strait_AJ0 relations_NN2 and_CJC advance_VVB the_AT0 process_NN1 of_PRF 
Chinas_NP0 peaceful_AJ0 reunification_NN1 ._PUN 
We_PNP will_VM0 stand_VVI closely_AV0 with_PRP our_DPS Taiwan_NP0 
compatriots_NN2 ,_PUN give_VVB firm_AJ0 support_NN1 to_PRP patriots_NN2 in_PRP 
Taiwan_NP0 who_PNQ desire_VVB reunification_NN1 ,_PUN and_CJC join_VVB 
hands_NN2 to_TO0 keep_VVI pace_NN1 with_PRP the_AT0 trends_NN2 of_PRF 
history_NN1 ._PUN 
We_PNP will_VM0 safeguard_VVI the_AT0 overall_AJ0 interests_NN2 of_PRF the_AT0 
Chinese_AJ0 nation_NN1 and_CJC take_VVB resolute_AJ0 steps_NN2 to_TO0 
oppose_VVI Taiwan_NP0 independence_NN1 and_CJC promote_VVI reunification_NN1 
._PUN 
Our_DPS great_AJ0 country_NN1 will_VM0 forever_AV0 stand_VVI firm_NN1 
behind_PRP all_DT0 patriots_NN2 who_PNQ support_VVB reunification_NN1 ._PUN 
Blood_NN1 runs_VVZ thicker_AJC than_CJS water_NN1 ,_PUN and_CJC fellow_AJ0 
Chinese_NN1 on_PRP both_DT0 sides_NN2 of_PRF the_AT0 Taiwan_NP0 Strait_NN1 
are_VBB one_CRD family_NN1 bound_VVN by_PRP blood_NN1 ._PUN 
We_PNP have_VHB always_AV0 shown_VVN respect_NN1 and_CJC care_VVB for_PRP 
our_DPS Taiwan_NP0 compatriots_NN2 and_CJC worked_VVD to_TO0 deliver_VVI 
benefits_NN2 to_PRP them_PNP ._PUN 
We_PNP will_VM0 continue_VVI to_TO0 promote_VVI economic_AJ0 and_CJC 
cultural_AJ0 exchanges_NN2 and_CJC cooperation_NN1 across_PRP the_AT0 
Strait_NN1 ,_PUN advance_VVB our_DPS integrated_AJ0 development_NN1 in_PRP 
all_DT0 fields_NN2 ,_PUN and_CJC improve_VVB systems_NN2 and_CJC policies_NN2 
that_CJT contribute_VVB to_PRP the_AT0 wellbeing_NN1 of_PRF our_DPS Taiwan_NP0 
compatriots_NN2 ._PUN 
We_PNP will_VM0 encourage_VVI people_NN0 on_PRP both_DT0 sides_NN2 of_PRF 
the_AT0 Strait_NN1 to_TO0 work_VVI together_AV0 to_TO0 promote_VVI Chinese_AJ0 
culture_NN1 and_CJC forge_VVI closer_AJC bonds_NN2 ._PUN 
Taiwan_NP0 is_VBZ Chinas_NP0 Taiwan_NP0 ._PUN 
Resolving_VVG the_AT0 Taiwan_NP0 question_NN1 is_VBZ a_AT0 matter_NN1 for_PRP 
the_AT0 Chinese_AJ0 ,_PUN a_AT0 matter_NN1 that_CJT must_VM0 be_VBI 
resolved_VVN by_PRP the_AT0 Chinese_AJ0 ._PUN 
We_PNP will_VM0 continue_VVI to_TO0 strive_VVI for_PRP peaceful_AJ0 
reunification_NN1 with_PRP the_AT0 greatest_AJS sincerity_NN1 and_CJC the_AT0 
utmost_AJ0 effort_NN1 ,_PUN but_CJC we_PNP will_VM0 never_AV0 promise_VVI 
to_TO0 renounce_VVI the_AT0 use_NN1 of_PRF force_NN1 ,_PUN and_CJC we_PNP 
reserve_VVB the_AT0 option_NN1 of_PRF taking_VVG all_DT0 measures_NN2 
necessary_AJ0 ._PUN 
This_DT0 is_VBZ directed_VVN solely_AV0 at_PRP interference_NN1 by_PRP 
outside_AJ0 forces_NN2 and_CJC the_AT0 few_DT0 separatists_NN2 seeking_VVG 
Taiwan_NP0 independence_NN1 and_CJC their_DPS separatist_AJ0 activities_NN2 
;_PUN it_PNP is_VBZ by_AV0 no_AV0 means_AV0 targeted_VVN at_PRP our_DPS 
Taiwan_NP0 compatriots_NN2 ._PUN 
The_AT0 wheels_NN2 of_PRF history_NN1 are_VBB rolling_VVG on_AVP toward_PRP 
Chinas_NP0 reunification_NN1 and_CJC the_AT0 rejuvenation_NN1 of_PRF the_AT0 
Chinese_AJ0 nation_NN1 ._PUN 
Complete_AJ0 reunification_NN1 of_PRF our_DPS country_NN1 must_VM0 be_VBI 
realized_VVN ,_PUN and_CJC it_PNP can_VM0 ,_PUN without_PRP doubt_NN1 ,_PUN 
be_VBI realized_VVN !_PUN 
XIV_CRD ._PUN 
Promoting_VVG World_NN1 Peace_NN1 and_CJC Development_NN1 and_CJC Building_VVG 
a_AT0 Human_AJ0 Community_NN1 with_PRP a_AT0 Shared_AJ0 Future_NN1 Today_AV0 
,_PUN our_DPS world_NN1 ,_PUN our_DPS times_NN2 ,_PUN and_CJC history_NN1 
are_VBB changing_VVG in_PRP ways_NN2 like_PRP never_AV0 before_AV0 ._PUN 
The_AT0 historical_AJ0 trends_NN2 of_PRF peace_NN1 ,_PUN development_NN1 ,_PUN 
cooperation_NN1 ,_PUN and_CJC mutual_AJ0 benefit_NN1 are_VBB unstoppable_AJ0 
._PUN 
The_AT0 will_NN1 of_PRF the_AT0 people_NN0 and_CJC the_AT0 general_AJ0 
trends_NN2 of_PRF our_DPS day_NN1 will_VM0 eventually_AV0 lead_VVI to_PRP 
a_AT0 bright_AJ0 future_NN1 for_PRP humanity_NN1 ._PUN 
And_CJC yet_AV0 ,_PUN the_AT0 hegemonic_AJ0 ,_PUN high-handed_AV0 ,_PUN 
and_CJC bullying_VVG acts_NN2 of_PRF using_VVG strength_NN1 to_TO0 
intimidate_VVI the_AT0 weak_AJ0 ,_PUN taking_VVG from_PRP others_NN2 by_PRP 
force_NN1 and_CJC subterfuge_NN1 ,_PUN and_CJC playing_VVG zero-sum_AJ0 
games_NN2 are_VBB exerting_VVG grave_AJ0 harm_NN1 ._PUN 
The_AT0 deficit_NN1 in_PRP peace_NN1 ,_PUN development_NN1 ,_PUN security_NN1 
,_PUN and_CJC governance_NN1 is_VBZ growing_VVG ._PUN 
All_DT0 of_PRF this_DT0 is_VBZ posing_VVG unprecedented_AJ0 challenges_NN2 
for_PRP human_AJ0 society_NN1 ._PUN 
The_AT0 world_NN1 has_VHZ once_AV0 again_AV0 reached_VVN a_AT0 crossroads_NN1 
in_PRP history_NN1 ,_PUN and_CJC its_DPS future_AJ0 course_NN1 will_VM0 be_VBI 
decided_VVN by_PRP all_DT0 the_AT0 worlds_NN2 peoples_NN2 ._PUN 
For_PRP its_DPS part_NN1 ,_PUN China_NP0 has_VHZ always_AV0 been_VBN 
committed_VVN to_PRP its_DPS foreign_AJ0 policy_NN1 goals_NN2 of_PRF 
upholding_VVG world_NN1 peace_NN1 and_CJC promoting_VVG common_AJ0 
development_NN1 ,_PUN and_CJC it_PNP is_VBZ dedicated_VVN to_PRP promoting_VVG 
a_AT0 human_AJ0 community_NN1 with_PRP a_AT0 shared_AJ0 future_NN1 ._PUN 
China_NP0 remains_VVZ firm_NN1 in_PRP pursuing_VVG an_AT0 independent_AJ0 
foreign_AJ0 policy_NN1 of_PRF peace_NN1 ._PUN 
It_PNP has_VHZ always_AV0 decided_VVN its_DPS position_NN1 and_CJC policy_NN1 
on_PRP issues_NN2 based_VVN on_PRP their_DPS own_DT0 merits_NN2 ,_PUN and_CJC 
it_PNP has_VHZ strived_VVN to_TO0 uphold_VVI the_AT0 basic_AJ0 norms_NN2 
governing_VVG international_AJ0 relations_NN2 and_CJC safeguard_VVB 
international_AJ0 fairness_NN1 and_CJC justice_NN1 ._PUN 
China_NP0 respects_VVZ the_AT0 sovereignty_NN1 and_CJC territorial_AJ0 
integrity_NN1 of_PRF all_DT0 countries_NN2 ._PUN 
It_PNP stays_VVZ true_AJ0 to_PRP the_AT0 principle_NN1 of_PRF equality_NN1 
of_PRF all_DT0 countries_NN2 big_AJ0 or_CJC small_AJ0 ,_PUN strong_AJ0 or_CJC 
weak_AJ0 ,_PUN and_CJC rich_AJ0 or_CJC poor_AJ0 ,_PUN and_CJC it_PNP 
respects_VVZ the_AT0 development_NN1 paths_NN2 and_CJC social_AJ0 systems_NN2 
independently_AV0 chosen_VVN by_PRP all_DT0 the_AT0 worlds_NN2 peoples_NN2 
._PUN 
China_NP0 stands_VVZ firmly_AV0 against_PRP all_DT0 forms_NN2 of_PRF 
hegemonism_NN1 and_CJC power_NN1 politics_NN1 ,_PUN the_AT0 Cold_AJ0 War_NN1 
mentality_NN1 ,_PUN interference_NN1 in_PRP other_AJ0 countries_NN2 
internal_AJ0 affairs_NN2 ,_PUN and_CJC double_AJ0 standards_NN2 ._PUN 
China_NP0 pursues_VVZ a_AT0 defensive_AJ0 national_AJ0 defense_NN1 policy_NN1 
,_PUN and_CJC its_DPS development_NN1 strengthens_VVZ the_AT0 worlds_NN2 
forces_NN2 for_PRP peace_NN1 ._PUN 
No_DTQ matter_DTQ what_DTQ stage_NN1 of_PRF development_NN1 it_PNP reaches_VVZ 
,_PUN China_NP0 will_VM0 never_AV0 seek_VVI hegemony_NN1 or_CJC engage_VVB 
in_PRP expansionism_NN1 ._PUN 
China_NP0 adheres_VVZ to_PRP the_AT0 Five_CRD Principles_NN2 of_PRF 
Peaceful_AJ0 Coexistence_NN1 in_PRP pursuing_VVG friendship_NN1 and_CJC 
cooperation_NN1 with_PRP other_AJ0 countries_NN2 ._PUN 
It_PNP is_VBZ committed_VVN to_PRP promoting_VVG a_AT0 new_AJ0 type_NN1 of_PRF 
international_AJ0 relations_NN2 ,_PUN deepening_VVG and_CJC expanding_AJ0 
global_AJ0 partnerships_NN2 based_VVN on_PRP equality_NN1 ,_PUN openness_NN1 
,_PUN and_CJC cooperation_NN1 ,_PUN and_CJC broadening_VVG the_AT0 
convergence_NN1 of_PRF interests_NN2 with_PRP other_AJ0 countries_NN2 ._PUN 
China_NP0 works_VVZ to_TO0 enhance_VVI coordination_NN1 and_CJC positive_AJ0 
interaction_NN1 with_PRP other_AJ0 major_AJ0 countries_NN2 to_TO0 build_VVI 
major-country_AJ0 relations_NN2 featuring_VVG peaceful_AJ0 coexistence_NN1 
,_PUN overall_AJ0 stability_NN1 ,_PUN and_CJC balanced_AJ0 development_NN1 
._PUN 
Acting_VVG on_PRP the_AT0 principles_NN2 of_PRF amity_NN1 ,_PUN sincerity_NN1 
,_PUN mutual_AJ0 benefit_NN1 ,_PUN and_CJC inclusiveness_NN1 and_CJC the_AT0 
policy_NN1 of_PRF forging_VVG friendships_NN2 and_CJC partnerships_NN2 
with_PRP its_DPS neighbors_NN2 ,_PUN China_NP0 strives_VVZ to_TO0 enhance_VVI 
friendly_AJ0 ties_NN2 ,_PUN mutual_AJ0 trust_NN1 ,_PUN and_CJC converging_AJ0 
interests_NN2 with_PRP its_DPS neighboring_AJ0 countries_NN2 ._PUN 
Guided_VVN by_PRP the_AT0 principles_NN2 of_PRF sincerity_NN1 ,_PUN real_AJ0 
results_NN2 ,_PUN affinity_NN1 ,_PUN and_CJC good_AJ0 faith_NN1 and_CJC 
with_PRP a_AT0 commitment_NN1 to_PRP the_AT0 greater_AJC good_AJ0 and_CJC 
shared_AJ0 interests_NN2 ,_PUN China_NP0 endeavors_VVZ to_TO0 strengthen_VVI 
solidarity_NN1 and_CJC cooperation_NN1 with_PRP other_AJ0 developing_AJ0 
countries_NN2 and_CJC safeguard_VVB the_AT0 common_AJ0 interests_NN2 of_PRF 
the_AT0 developing_AJ0 world_NN1 ._PUN 
The_AT0 Communist_AJ0 Party_NN1 of_PRF China_NP0 stands_VVZ ready_AJ0 to_TO0 
boost_VVI exchanges_NN2 and_CJC cooperation_NN1 with_PRP political_AJ0 
parties_NN2 and_CJC organizations_NN2 of_PRF other_AJ0 countries_NN2 based_VVN 
on_PRP the_AT0 principles_NN2 of_PRF independence_NN1 ,_PUN complete_AJ0 
equality_NN1 ,_PUN mutual_AJ0 respect_NN1 ,_PUN and_CJC noninterference_NN1 
in_PRP each_DT0 others_NN2 internal_AJ0 affairs_NN2 ._PUN 
Our_DPS Party_NN1 encourages_VVZ peoples_NN2 congresses_NN2 ,_PUN CPPCC_NP0 
committees_NN2 ,_PUN the_AT0 military_AJ0 ,_PUN local_AJ0 governments_NN2 
,_PUN and_CJC peoples_NN2 organizations_NN2 to_TO0 expand_VVI their_DPS 
external_AJ0 exchanges_NN2 ._PUN 
China_NP0 is_VBZ committed_VVN to_PRP its_DPS fundamental_AJ0 national_AJ0 
policy_NN1 of_PRF opening_VVG to_PRP the_AT0 outside_AJ0 world_NN1 and_CJC 
pursues_VVZ a_AT0 mutually_AV0 beneficial_AJ0 strategy_NN1 of_PRF opening_VVG 
up_AVP ._PUN 
It_PNP strives_VVZ to_TO0 create_VVI new_AJ0 opportunities_NN2 for_PRP the_AT0 
world_NN1 with_PRP its_DPS own_DT0 development_NN1 and_CJC to_TO0 
contribute_VVI its_DPS share_NN1 to_PRP building_VVG an_AT0 open_AJ0 
global_AJ0 economy_NN1 that_CJT delivers_VVZ greater_AJC benefits_NN2 to_PRP 
all_DT0 peoples_NN2 ._PUN 
China_NP0 adheres_VVZ to_PRP the_AT0 right_AJ0 course_NN1 of_PRF economic_AJ0 
globalization_NN1 ._PUN 
It_PNP strives_VVZ to_TO0 promote_VVI trade_NN1 and_CJC investment_NN1 
liberalization_NN1 and_CJC facilitation_NN1 ,_PUN advance_VVI bilateral_AJ0 
,_PUN regional_AJ0 ,_PUN and_CJC multilateral_AJ0 cooperation_NN1 ,_PUN 
and_CJC boost_VVB international_AJ0 macroeconomic_AJ0 policy_NN1 
coordination_NN1 ._PUN 
It_PNP is_VBZ committed_VVN to_PRP working_VVG with_PRP other_AJ0 
countries_NN2 to_TO0 foster_VVI an_AT0 international_AJ0 environment_NN1 
conducive_AJ0 to_PRP development_NN1 and_CJC create_VVB new_AJ0 drivers_NN2 
for_PRP global_AJ0 growth_NN1 ._PUN 
China_NP0 opposes_VVZ protectionism_NN1 ,_PUN the_AT0 erection_NN1 of_PRF 
fences_NN2 and_CJC barriers_NN2 ,_PUN decoupling_VVG ,_PUN disruption_NN1 
of_PRF industrial_AJ0 and_CJC supply_VVB chains_NN2 ,_PUN unilateral_AJ0 
sanctions_NN2 ,_PUN and_CJC maximum-pressure_AJ0 tactics_NN2 ._PUN 
China_NP0 is_VBZ prepared_VVN to_TO0 invest_VVI more_DT0 resources_NN2 in_PRP 
global_AJ0 development_NN1 cooperation_NN1 ._PUN 
It_PNP is_VBZ committed_VVN to_PRP narrowing_VVG the_AT0 North-South_NN1 
gap_NN1 and_CJC supporting_AJ0 and_CJC assisting_VVG other_AJ0 developing_AJ0 
countries_NN2 in_PRP accelerating_AJ0 development_NN1 ._PUN 
China_NP0 plays_VVZ an_AT0 active_AJ0 part_NN1 in_PRP the_AT0 reform_NN1 
and_CJC development_NN1 of_PRF the_AT0 global_AJ0 governance_NN1 system_NN1 
._PUN 
It_PNP pursues_VVZ a_AT0 vision_NN1 of_PRF global_AJ0 governance_NN1 
featuring_VVG shared_AJ0 growth_NN1 through_PRP discussion_NN1 and_CJC 
collaboration_NN1 ._PUN 
China_NP0 upholds_VVZ true_AJ0 multilateralism_NN1 ,_PUN promotes_VVZ 
greater_AJC democracy_NN1 in_PRP international_AJ0 relations_NN2 ,_PUN and_CJC 
works_VVZ to_TO0 make_VVI global_AJ0 governance_NN1 fairer_AJC and_CJC 
more_AV0 equitable_AJ0 ._PUN 
China_NP0 is_VBZ firm_AJ0 in_PRP safeguarding_VVG the_AT0 international_AJ0 
system_NN1 with_PRP the_AT0 United_AJ0 Nations_NN2 at_PRP its_DPS core_NN1 
,_PUN the_AT0 international_AJ0 order_NN1 underpinned_VVN by_PRP 
international_AJ0 law_NN1 ,_PUN and_CJC the_AT0 basic_AJ0 norms_NN2 
governing_VVG international_AJ0 relations_NN2 based_VVN on_PRP the_AT0 
purposes_NN2 and_CJC principles_NN2 of_PRF the_AT0 UN_NP0 Charter_NN1 ._PUN 
It_PNP opposes_VVZ all_DT0 forms_NN2 of_PRF unilateralism_NN1 and_CJC the_AT0 
forming_NN1 of_PRF blocs_NN2 and_CJC exclusive_AJ0 groups_NN2 targeted_VVN 
against_PRP particular_AJ0 countries_NN2 ._PUN 
China_NP0 works_VVZ to_TO0 see_VVI that_DT0 multilateral_AJ0 institutions_NN2 
such_PRP as_PRP the_AT0 WTO_NN1 and_CJC APEC_NP0 better_AV0 play_VVI their_DPS 
roles_NN2 ,_PUN cooperation_NN1 mechanisms_NN2 such_PRP as_PRP BRICS_NP0 
and_CJC the_AT0 Shanghai_NP0 Cooperation_NN1 Organization_NN1 (_PUL SCO_NP0 
)_PUR exert_VVB greater_AJC influence_NN1 ,_PUN and_CJC emerging_AJ0 
markets_NN2 and_CJC developing_AJ0 countries_NN2 are_VBB better_AV0 
represented_VVN and_CJC have_VHB a_AT0 greater_AJC say_NN1 in_PRP global_AJ0 
affairs_NN2 ._PUN 
China_NP0 is_VBZ actively_AV0 involved_AJ0 in_PRP setting_VVG global_AJ0 
security_NN1 rules_NN2 ,_PUN works_VVZ to_TO0 promote_VVI international_AJ0 
security_NN1 cooperation_NN1 ,_PUN and_CJC takes_VVZ an_AT0 active_AJ0 
part_NN1 in_PRP UN_NP0 peacekeeping_VVG operations_NN2 ._PUN 
China_NP0 plays_VVZ a_AT0 constructive_AJ0 role_NN1 in_PRP safeguarding_VVG 
world_NN1 peace_NN1 and_CJC regional_AJ0 stability_NN1 ._PUN 
Building_VVG a_AT0 human_AJ0 community_NN1 with_PRP a_AT0 shared_AJ0 
future_NN1 is_VBZ the_AT0 way_NN1 forward_AV0 for_PRP all_DT0 the_AT0 
worlds_NN2 peoples_NN2 ._PUN 
An_AT0 ancient_AJ0 Chinese_AJ0 philosopher_NN1 observed_VVD that_CJT all_DT0 
living_AJ0 things_NN2 may_VM0 grow_VVI side_NN1 by_PRP side_NN1 without_PRP 
harming_VVG one_PNX another_PNX ,_PUN and_CJC different_AJ0 roads_NN2 may_VM0 
run_VVI in_PRP parallel_NN1 without_PRP interfering_VVG with_PRP one_PNX 
another_PNX ._PUN 
Only_AV0 when_CJS all_DT0 countries_NN2 pursue_VVB the_AT0 cause_NN1 of_PRF 
common_AJ0 good_AJ0 ,_PUN live_VVB in_PRP harmony_NN1 ,_PUN and_CJC engage_VVB 
in_PRP cooperation_NN1 for_PRP mutual_AJ0 benefit_NN1 will_VM0 there_EX0 
be_VBI sustained_AJ0 prosperity_NN1 and_CJC guaranteed_AJ0 security_NN1 ._PUN 
It_PNP is_VBZ in_PRP this_DT0 spirit_NN1 that_CJT China_NP0 has_VHZ put_VVN 
forward_AV0 the_AT0 Global_AJ0 Development_NN1 Initiative_NN1 and_CJC the_AT0 
Global_AJ0 Security_NN1 Initiative_NN1 ,_PUN and_CJC it_PNP stands_VVZ 
ready_AJ0 to_TO0 work_VVI with_PRP the_AT0 international_AJ0 community_NN1 
to_TO0 put_VVI these_DT0 two_CRD initiatives_NN2 into_PRP action_NN1 ._PUN 
China_NP0 is_VBZ committed_VVN to_PRP building_VVG a_AT0 world_NN1 of_PRF 
lasting_AJ0 peace_NN1 through_PRP dialogue_NN1 and_CJC consultation_NN1 ,_PUN 
a_AT0 world_NN1 of_PRF universal_AJ0 security_NN1 through_PRP 
collaboration_NN1 and_CJC shared_AJ0 benefits_NN2 ,_PUN a_AT0 world_NN1 of_PRF 
common_AJ0 prosperity_NN1 through_PRP mutually_AV0 beneficial_AJ0 
cooperation_NN1 ,_PUN an_AT0 open_AJ0 and_CJC inclusive_AJ0 world_NN1 
through_PRP exchanges_NN2 and_CJC mutual_AJ0 learning_NN1 ,_PUN and_CJC a_AT0 
clean_AJ0 and_CJC beautiful_AJ0 world_NN1 through_PRP green_AJ0 and_CJC 
low-carbon_AJ0 development_NN1 ._PUN 
We_PNP sincerely_AV0 call_VVB upon_PRP all_DT0 countries_NN2 to_TO0 hold_VVI 
dear_AJ0 humanitys_NN2 shared_AJ0 values_NN2 of_PRF peace_NN1 ,_PUN 
development_NN1 ,_PUN fairness_NN1 ,_PUN justice_NN1 ,_PUN democracy_NN1 ,_PUN 
and_CJC freedom_NN1 ;_PUN to_TO0 promote_VVI mutual_AJ0 understanding_NN1 
and_CJC forge_VVI closer_AJC bonds_NN2 with_PRP other_AJ0 peoples_NN2 ;_PUN 
and_CJC to_TO0 respect_VVI the_AT0 diversity_NN1 of_PRF civilizations_NN2 
._PUN 
Let_VVB us_PNP allow_VVI cultural_AJ0 exchanges_NN2 to_TO0 transcend_VVI 
estrangement_NN1 ,_PUN mutual_AJ0 learning_NN1 to_TO0 transcend_VVI 
clashes_NN2 ,_PUN and_CJC coexistence_NN1 to_TO0 transcend_VVI feelings_NN2 
of_PRF superiority_NN1 ._PUN 
Let_VVB us_PNP all_DT0 join_VVI forces_NN2 to_TO0 meet_VVI all_DT0 types_NN2 
of_PRF global_AJ0 challenges_NN2 ._PUN 
Although_CJS this_DT0 is_VBZ an_AT0 era_NN1 fraught_AJ0 with_PRP 
challenges_NN2 ,_PUN it_PNP is_VBZ also_AV0 an_AT0 era_NN1 brimming_VVG 
with_PRP hope_NN1 ._PUN 
The_AT0 Chinese_AJ0 people_NN0 are_VBB ready_AJ0 to_TO0 work_VVI hand_NN1 
in_PRP hand_NN1 with_PRP people_NN0 across_PRP the_AT0 world_NN1 to_TO0 
create_VVI an_AT0 even_AV0 brighter_AJC future_NN1 for_PRP humanity_NN1 ._PUN 
XV_CRD ._PUN 
Exercising_VVG Full_AJ0 and_CJC Rigorous_AJ0 Self-Governance_NP0 and_CJC 
Advancing_VVG the_AT0 Great_AJ0 New_AJ0 Project_NN1 of_PRF Party_NN1 
Building_NN1 in_PRP the_AT0 New_AJ0 Era_NN1 Our_DPS Party_NN1 has_VHZ a_AT0 
pivotal_AJ0 role_NN1 in_PRP building_NN1 China_NN1 into_PRP a_AT0 modern_AJ0 
socialist_AJ0 country_NN1 in_PRP all_DT0 respects_NN2 and_CJC in_PRP 
advancing_VVG the_AT0 rejuvenation_NN1 of_PRF the_AT0 Chinese_AJ0 nation_NN1 
on_PRP all_DT0 fronts_NN2 ._PUN 
As_PRP the_AT0 largest_AJS Marxist_AJ0 governing_AJ0 party_NN1 in_PRP the_AT0 
world_NN1 ,_PUN we_PNP must_VM0 always_AV0 stay_VVI alert_AJ0 and_CJC 
determined_VVN to_TO0 tackle_VVI the_AT0 special_AJ0 challenges_NN2 that_CJT 
a_AT0 large_AJ0 party_NN1 like_PRP ours_PNP faces_VVZ ,_PUN so_AV0 as_AV0 
to_TO0 maintain_VVI the_AT0 peoples_NN2 support_VVB and_CJC consolidate_VVI 
our_DPS position_NN1 as_PRP the_AT0 long-term_AJ0 governing_AJ0 party_NN1 
._PUN 
Since_CJS our_DPS Partys_NN2 18th_ORD National_AJ0 Congress_NN1 ,_PUN we_PNP 
have_VHB exercised_VVN full_AJ0 and_CJC rigorous_AJ0 self-governance_NN1 
and_CJC solved_VVN many_DT0 of_PRF our_DPS prominent_AJ0 problems_NN2 ._PUN 
Nevertheless_AV0 ,_PUN the_AT0 tests_NN2 the_AT0 Party_NN1 faces_VVZ in_PRP 
governance_NN1 ,_PUN reform_NN1 and_CJC opening_VVG up_AVP ,_PUN the_AT0 
market_NN1 economy_NN1 ,_PUN and_CJC the_AT0 external_AJ0 environment_NN1 
will_VM0 exist_VVI for_PRP a_AT0 long_AJ0 time_NN1 to_TO0 come_VVI ,_PUN 
as_CJS will_VM0 the_AT0 dangers_NN2 of_PRF a_AT0 lack_NN1 of_PRF drive_NN1 
,_PUN incompetence_NN1 ,_PUN disengagement_NN1 from_PRP the_AT0 people_NN0 
,_PUN inaction_NN1 ,_PUN and_CJC corruption_NN1 ._PUN 
All_DT0 of_PRF us_PNP in_PRP the_AT0 Party_NN1 must_VM0 bear_VVI in_PRP 
mind_NN1 that_CJT full_AJ0 and_CJC rigorous_AJ0 self-governance_NN1 is_VBZ 
an_AT0 unceasing_AJ0 endeavor_NN1 and_CJC that_DT0 self-reform_NN1 is_VBZ 
a_AT0 journey_NN1 to_PRP which_DTQ there_EX0 is_VBZ no_AT0 end_NN1 ._PUN 
We_PNP must_VM0 never_AV0 slacken_VVI our_DPS efforts_NN2 and_CJC never_AV0 
allow_VVB ourselves_PNX to_TO0 become_VVI weary_AJ0 or_CJC beaten_AJ0 ._PUN 
We_PNP must_VM0 persevere_VVI with_PRP full_AJ0 and_CJC rigorous_AJ0 
self-governance_NN1 ,_PUN continue_VVB to_TO0 advance_VVI the_AT0 great_AJ0 
new_AJ0 project_NN1 of_PRF Party_NN1 building_NN1 in_PRP the_AT0 new_AJ0 
era_NN1 ,_PUN and_CJC use_VVB our_DPS own_DT0 transformation_NN1 to_TO0 
steer_VVI social_AJ0 transformation_NN1 ._PUN 
We_PNP must_VM0 meet_VVI the_AT0 overall_AJ0 requirements_NN2 for_PRP 
Party_NN1 building_NN1 in_PRP the_AT0 new_AJ0 era_NN1 ,_PUN improve_VVB 
the_AT0 systems_NN2 for_PRP exercising_VVG full_AJ0 and_CJC rigorous_AJ0 
self-governance_NN1 ,_PUN and_CJC comprehensively_AV0 advance_VVB our_DPS 
efforts_NN2 to_TO0 purify_VVI ,_PUN improve_VVB ,_PUN renew_VVB ,_PUN and_CJC 
excel_VVB ourselves_PNX ._PUN 
This_DT0 will_VM0 enable_VVI our_DPS Party_NN1 to_TO0 stay_VVI true_AJ0 to_PRP 
its_DPS original_AJ0 aspiration_NN1 and_CJC founding_VVG mission_NN1 and_CJC 
remain_VVB the_AT0 strong_AJ0 leadership_NN1 core_NN1 in_PRP building_NN1 
socialism_NN1 with_PRP Chinese_AJ0 characteristics_NN2 ._PUN 
1_CRD ._PUN 
Upholding_VVG and_CJC strengthening_VVG the_AT0 centralized_AJ0 ,_PUN 
unified_VVD leadership_NN1 of_PRF the_AT0 Party_NN1 Central_AJ0 Committee_NN1 
The_AT0 Partys_NN2 leadership_NN1 is_VBZ comprehensive_AJ0 ,_PUN 
systematic_AJ0 ,_PUN and_CJC integrated_AJ0 ;_PUN therefore_AV0 ,_PUN it_PNP 
must_VM0 be_VBI exercised_VVN in_PRP a_AT0 comprehensive_AJ0 ,_PUN 
systematic_AJ0 ,_PUN and_CJC integrated_AJ0 way_NN1 ._PUN 
We_PNP will_VM0 improve_VVI the_AT0 leadership_NN1 systems_NN2 by_PRP 
which_DTQ the_AT0 Party_NN1 exercises_VVZ overall_AJ0 leadership_NN1 and_CJC 
coordinates_NN2 the_AT0 efforts_NN2 of_PRF all_DT0 sides_NN2 and_CJC 
refine_VVB the_AT0 mechanisms_NN2 through_PRP which_DTQ the_AT0 Party_NN1 
Central_AJ0 Committees_NN2 major_AJ0 decisions_NN2 and_CJC plans_NN2 are_VBB 
implemented_VVN ._PUN 
This_DT0 will_VM0 ensure_VVI that_CJT all_DT0 Party_NN1 members_NN2 
closely_AV0 follow_VVB the_AT0 Central_AJ0 Committee_NN1 in_PRP terms_PRP 
of_PRP political_AJ0 stance_NN1 ,_PUN orientation_NN1 ,_PUN principles_NN2 
,_PUN and_CJC path_NN1 and_CJC that_CJT the_AT0 Partys_NN2 solidarity_NN1 
and_CJC unity_NN1 are_VBB maintained_VVN ._PUN 
We_PNP will_VM0 improve_VVI the_AT0 Central_AJ0 Committees_NN2 
decision-making_NN1 ,_PUN deliberative_AJ0 ,_PUN and_CJC coordinating_VVG 
institutions_NN2 ,_PUN so_AV0 as_AV0 to_TO0 strengthen_VVI its_DPS 
centralized_AJ0 ,_PUN unified_VVD leadership_NN1 over_PRP major_AJ0 
initiatives_NN2 ._PUN 
In_PRP strengthening_VVG the_AT0 Party_NN1 politically_AV0 ,_PUN we_PNP 
will_VM0 enforce_VVI strict_AJ0 political_AJ0 discipline_NN1 and_CJC rules_NN2 
,_PUN ensure_VVB that_DT0 Party_NN1 committees_NN2 (_PUL leading_AJ0 Party_NN1 
members_NN2 groups_NN2 )_PUR at_PRP all_DT0 levels_NN2 fully_AV0 assume_VVB 
their_DPS principal_AJ0 responsibilities_NN2 ,_PUN and_CJC enhance_VVB the_AT0 
political_AJ0 judgment_NN1 ,_PUN understanding_VVG ,_PUN and_CJC 
implementation_NN1 of_PRF Party_NN1 organizations_NN2 and_CJC Party_NN1 
officials_NN2 at_PRP all_DT0 levels_NN2 ._PUN 
We_PNP will_VM0 continue_VVI to_TO0 conduct_VVI sound_NN1 ,_PUN democratic_AJ0 
,_PUN and_CJC law-based_AJ0 governance_NN1 ,_PUN practice_NN1 democratic_AJ0 
centralism_NN1 ,_PUN and_CJC develop_VVB new_AJ0 and_CJC improved_AJ0 ways_NN2 
of_PRF exercising_VVG leadership_NN1 ._PUN 
We_PNP will_VM0 enhance_VVI the_AT0 Partys_NN2 ability_NN1 to_TO0 chart_VVI 
the_AT0 course_NN1 ,_PUN make_VVB overall_AJ0 plans_NN2 ,_PUN design_NN1 
policy_NN1 ,_PUN and_CJC promote_VVB reform_NN1 ,_PUN and_CJC we_PNP will_VM0 
keep_VVI everyone_PNI motivated_VVN ._PUN 
We_PNP will_VM0 make_VVI intraparty_AJ0 political_AJ0 activities_NN2 more_AV0 
politically_AV0 oriented_VVD ,_PUN up-to-date_AJ0 ,_PUN principled_VVD ,_PUN 
and_CJC effective_AJ0 ._PUN 
We_PNP will_VM0 make_VVI full_AJ0 use_NN1 of_PRF criticism_NN1 and_CJC 
self-criticism_AJ0 and_CJC keep_VVB working_VVG to_TO0 improve_VVI the_AT0 
political_AJ0 environment_NN1 in_PRP the_AT0 Party_NN1 ._PUN 
2_CRD ._PUN 
Enhancing_VVG cohesion_NN1 and_CJC forging_VVG the_AT0 Partys_NN2 soul_NN1 
with_PRP the_AT0 Thought_NN1 on_PRP Socialism_NN1 with_PRP Chinese_AJ0 
Characteristics_NN2 for_PRP a_AT0 New_AJ0 Era_NN1 Arming_VVG our_DPS 
members_NN2 with_PRP the_AT0 Partys_NN2 new_AJ0 theories_NN2 is_VBZ a_AT0 
fundamental_AJ0 task_NN1 of_PRF strengthening_VVG ourselves_PNX 
theoretically_AV0 ._PUN 
To_PRP this_DT0 end_NN1 ,_PUN we_PNP will_VM0 continue_VVI to_TO0 use_VVI 
the_AT0 Thought_NN1 on_PRP Socialism_NN1 with_PRP Chinese_AJ0 
Characteristics_NN2 for_PRP a_AT0 New_AJ0 Era_NN1 to_TO0 achieve_VVI unity_NN1 
in_PRP thinking_VVG ,_PUN will_VM0 ,_PUN and_CJC action_NN1 ._PUN 
We_PNP will_VM0 launch_VVI programs_NN2 for_PRP Party_NN1 members_NN2 to_TO0 
study_VVI the_AT0 Partys_NN2 new_AJ0 theory_NN1 and_CJC build_VVI the_AT0 
Party_NN1 into_PRP a_AT0 Marxist_AJ0 party_NN1 of_PRF learning_NN1 ._PUN 
We_PNP will_VM0 strengthen_VVI the_AT0 ideals_NN2 and_CJC convictions_NN2 
of_PRF our_DPS Party_NN1 members_NN2 ,_PUN see_VVB that_CJT they_PNP are_VBB 
committed_VVN to_PRP the_AT0 Partys_NN2 purpose_NN1 ,_PUN and_CJC resolve_VVB 
the_AT0 fundamental_AJ0 question_NN1 of_PRF the_AT0 worldview_NN1 ,_PUN 
outlook_NN1 on_PRP life_NN1 ,_PUN and_CJC values_NN2 they_PNP should_VM0 
embrace_VVI ._PUN 
We_PNP will_VM0 be_VBI firm_AJ0 believers_NN2 and_CJC loyal_AJ0 
practitioners_NN2 of_PRF the_AT0 noble_AJ0 ideal_NN1 of_PRF communism_NN1 
and_CJC the_AT0 common_AJ0 ideal_NN1 of_PRF socialism_NN1 with_PRP Chinese_AJ0 
characteristics_NN2 ._PUN 
We_PNP will_VM0 apply_VVI what_DTQ we_PNP have_VHB learned_VVN in_PRP 
practice_NN1 ,_PUN act_VVB on_PRP our_DPS beliefs_NN2 ,_PUN and_CJC turn_VVB 
the_AT0 Thought_NN1 on_PRP Socialism_NN1 with_PRP Chinese_AJ0 
Characteristics_NN2 for_PRP a_AT0 New_AJ0 Era_NN1 into_PRP a_AT0 powerful_AJ0 
force_NN1 for_PRP strengthening_VVG ideals_NN2 ,_PUN enhancing_VVG Party_NN1 
consciousness_NN1 ,_PUN guiding_AJ0 practice_NN1 ,_PUN and_CJC advancing_VVG 
our_DPS work_NN1 ._PUN 
We_PNP will_VM0 combine_VVI theoretical_AJ0 study_NN1 with_PRP regular_AJ0 
,_PUN long-term_AJ0 study_NN1 of_PRF the_AT0 Partys_NN2 history_NN1 and_CJC 
see_VVB that_DT0 Party_NN1 members_NN2 and_CJC officials_NN2 strengthen_VVB 
their_DPS understanding_NN1 ,_PUN conviction_NN1 ,_PUN integrity_NN1 ,_PUN 
and_CJC diligence_NN1 through_PRP continued_AJ0 study_NN1 of_PRF Party_NN1 
history_NN1 and_CJC carry_VVB forward_AV0 our_DPS revolutionary_AJ0 
traditions_NN2 and_CJC heritage_NN1 ._PUN 
We_PNP will_VM0 launch_VVI theoretical_AJ0 study_NN1 programs_NN2 for_PRP 
Party_NN1 members_NN2 ,_PUN especially_AV0 leading_AJ0 officials_NN2 at_PRP 
and_CJC above_PRP the_AT0 county_NN1 and_CJC director_NN1 level_NN1 ._PUN 
3_CRD ._PUN 
Improving_VVG the_AT0 systems_NN2 and_CJC regulations_NN2 for_PRP the_AT0 
Partys_NN2 self-reform_NN1 We_PNP will_VM0 continue_VVI to_TO0 run_VVI the_AT0 
Party_NN1 with_PRP systems_NN2 and_CJC regulations_NN2 ._PUN 
We_PNP should_VM0 take_VVI the_AT0 Party_NN1 Constitution_NN1 as_CJS our_DPS 
fundamental_AJ0 guide_NN1 and_CJC give_VVB full_AJ0 play_NN1 to_PRP the_AT0 
core_NN1 role_NN1 of_PRF democratic_AJ0 centralism_NN1 in_AV0 order_AV0 to_TO0 
improve_VVI the_AT0 framework_NN1 of_PRF Party_NN1 regulations_NN2 ,_PUN 
increase_VVB their_DPS authority_NN1 ,_PUN and_CJC fully_AV0 enforce_VVB 
them_PNP ._PUN 
We_PNP will_VM0 put_VVI in_PRP place_NN1 mechanisms_NN2 for_PRP upholding_VVG 
truth_NN1 ,_PUN correcting_VVG errors_NN2 ,_PUN uncovering_VVG problems_NN2 
,_PUN and_CJC remedying_VVG failings_NN2 ._PUN 
We_PNP will_VM0 improve_VVI the_AT0 total-coverage_NN1 ,_PUN authoritative_AJ0 
,_PUN and_CJC highly_AV0 effective_AJ0 oversight_NN1 system_NN1 under_PRP 
the_AT0 Partys_NN2 unified_VVD leadership_NN1 and_CJC refine_VVB the_AT0 
mechanisms_NN2 for_PRP overseeing_VVG power_NN1 and_CJC keeping_VVG it_PNP 
in_PRP check_NN1 ._PUN 
We_PNP will_VM0 generate_VVI synergy_NN1 between_PRP various_AJ0 forms_NN2 
of_PRF oversight_NN1 with_PRP intraparty_AJ0 oversight_NN1 serving_VVG as_PRP 
the_AT0 mainstay_NN1 ,_PUN and_CJC we_PNP will_VM0 ensure_VVI that_DT0 
power_NN1 is_VBZ exercised_VVN in_PRP broad_AJ0 daylight_NN1 ._PUN 
We_PNP will_VM0 conduct_VVI concrete_NN1 ,_PUN targeted_VVD ,_PUN and_CJC 
regular_AJ0 political_AJ0 oversight_NN1 and_CJC keep_VVB leadership_NN1 
teams_NN2 and_CJC their_DPS heads_NN2 under_PRP effective_AJ0 oversight_NN1 
._PUN 
We_PNP will_VM0 see_VVI that_DT0 political_AJ0 inspections_NN2 serve_VVB 
as_PRP a_AT0 powerful_AJ0 tool_NN1 and_CJC that_DT0 follow-up_AJ0 
rectifications_NN2 are_VBB made_VVN accordingly_AV0 and_CJC their_DPS 
results_NN2 are_VBB put_VVN to_PRP practical_AJ0 use_NN1 ._PUN 
We_PNP will_VM0 work_VVI to_TO0 ensure_VVI that_DT0 political_AJ0 
responsibility_NN1 for_PRP full_AJ0 and_CJC rigorous_AJ0 Party_NN1 
self-governance_NN1 is_VBZ fulfilled_VVN and_CJC that_DT0 accountability_NN1 
mechanisms_NN2 have_VHB real_AJ0 teeth_NN2 ._PUN 
4_CRD ._PUN 
Cultivating_VVG officials_NN2 capable_AJ0 of_PRF shouldering_VVG the_AT0 
mission_NN1 of_PRF national_AJ0 rejuvenation_NN1 To_TO0 build_VVI a_AT0 
modern_AJ0 socialist_AJ0 country_NN1 in_PRP all_DT0 respects_NN2 ,_PUN we_PNP 
must_VM0 have_VHI a_AT0 team_NN1 of_PRF officials_NN2 who_PNQ are_VBB 
politically_AV0 committed_VVN and_CJC who_PNQ have_VHB the_AT0 competence_NN1 
to_TO0 meet_VVI the_AT0 needs_NN2 of_PRF the_AT0 new_AJ0 era_NN1 and_CJC 
lead_VVB Chinas_NN2 modernization_NN1 drive_NN1 ._PUN 
We_PNP must_VM0 adhere_VVI to_PRP the_AT0 principle_NN1 of_PRF the_AT0 
Party_NN1 supervising_NN1 officials_NN2 ._PUN 
We_PNP must_VM0 select_VVI officials_NN2 on_PRP the_AT0 basis_NN1 of_PRF 
both_AV0 integrity_NN1 and_CJC ability_NN1 ,_PUN with_PRP greater_AJC 
weight_NN1 given_VVN to_PRP integrity_NN1 ,_PUN and_CJC on_PRP the_AT0 
basis_NN1 of_PRF merit_NN1 regardless_AV0 of_PRF background_NN1 ,_PUN thus_AV0 
fully_AV0 applying_VVG the_AT0 criteria_NN2 for_PRP judging_VVG competent_AJ0 
officials_NN2 in_PRP the_AT0 new_AJ0 era_NN1 ._PUN 
We_PNP will_VM0 follow_VVI the_AT0 right_AJ0 approach_NN1 to_PRP selecting_VVG 
and_CJC appointing_VVG officials_NN2 ,_PUN select_VVB those_DT0 who_PNQ 
are_VBB high-caliber_AJ0 ,_PUN professional_AJ0 ,_PUN loyal_AJ0 ,_PUN 
upright_AV0 ,_PUN and_CJC responsible_AJ0 ,_PUN and_CJC ensure_VVB that_CJT 
strong_AJ0 and_CJC competent_AJ0 leadership_NN1 teams_NN2 are_VBB put_VVN 
in_PRP place_NN1 at_PRP all_DT0 levels_NN2 ._PUN 
We_PNP will_VM0 take_VVI political_AJ0 commitment_NN1 as_PRP the_AT0 
primary_AJ0 criterion_NN1 for_PRP selection_NN1 and_CJC carry_VVB out_AVP 
solid_AJ0 vetting_NN1 of_PRF officials_NN2 political_AJ0 commitment_NN1 to_TO0 
ensure_VVI that_CJT they_PNP are_VBB politically_AV0 reliable_AJ0 and_CJC 
corruption-free_AJ0 ._PUN 
We_PNP will_VM0 strengthen_VVI the_AT0 ability_NN1 of_PRF officials_NN2 by_PRP 
tempering_VVG them_PNP through_PRP practice_NN1 and_CJC giving_VVG them_PNP 
professional_AJ0 training_NN1 ,_PUN and_CJC we_PNP will_VM0 focus_VVI on_PRP 
honing_VVG their_DPS skills_NN2 by_PRP assigning_VVG them_PNP major_AJ0 
tasks_NN2 ._PUN 
This_DT0 will_VM0 help_VVI to_TO0 ensure_VVI that_CJT officials_NN2 become_VVB 
more_AV0 capable_AJ0 of_PRF pursuing_VVG high-quality_AJ0 development_NN1 
,_PUN serving_VVG the_AT0 people_NN0 ,_PUN and_CJC guarding_VVG against_PRP 
and_CJC defusing_VVG risks_NN2 ._PUN 
We_PNP will_VM0 redouble_VVI our_DPS efforts_NN2 to_TO0 build_VVI the_AT0 
fighting_NN1 spirit_NN1 and_CJC ability_NN1 of_PRF officials_NN2 ,_PUN 
particularly_AV0 their_DPS ability_NN1 to_TO0 prevent_VVI risks_NN2 ,_PUN 
rise_VVB to_PRP challenges_NN2 ,_PUN and_CJC withstand_VVB pressure_NN1 ._PUN 
This_DT0 will_VM0 enable_VVI them_PNP to_TO0 take_VVI the_AT0 lead_NN1 in_PRP 
shouldering_VVG responsibility_NN1 and_CJC to_TO0 excel_VVI in_PRP their_DPS 
daily_AJ0 work_NN1 ,_PUN step_VVB forward_AV0 at_PRP critical_AJ0 moments_NN2 
,_PUN and_CJC act_VVB with_PRP courage_NN1 in_PRP times_NN2 of_PRF danger_NN1 
._PUN 
We_PNP will_VM0 improve_VVI the_AT0 system_NN1 for_PRP assessing_VVG 
officials_NN2 performance_NN1 and_CJC see_VVB that_CJT officials_NN2 have_VHI 
a_AT0 correct_AJ0 understanding_NN1 of_PRF what_DTQ it_PNP means_VVZ to_TO0 
perform_VVI well_AV0 ._PUN 
We_PNP should_VM0 also_AV0 see_VVI that_CJT officials_NN2 can_VM0 be_VBI 
demoted_VVN as_AV0 well_AV0 as_CJS promoted_VVN and_CJC dismissed_VVN as_AV0 
well_AV0 as_CJS recruited_VVN ,_PUN thereby_AV0 creating_VVG an_AT0 
environment_NN1 in_PRP which_DTQ the_AT0 competent_AJ0 are_VBB elevated_VVN 
,_PUN the_AT0 outstanding_AJ0 are_VBB rewarded_VVN ,_PUN the_AT0 mediocre_AJ0 
are_VBB demoted_VVN ,_PUN and_CJC the_AT0 incompetent_AJ0 are_VBB 
dismissed_VVN ._PUN 
It_PNP is_VBZ of_PRF critical_AJ0 importance_NN1 to_PRP the_AT0 Partys_NN2 
future_NN1 that_CJT we_PNP have_VHB qualified_VVN successors_NN2 to_TO0 
carry_VVI forward_AV0 our_DPS cause_NN1 ._PUN 
With_PRP this_DT0 in_PRP mind_NN1 ,_PUN we_PNP will_VM0 improve_VVI the_AT0 
regular_AJ0 working_AJ0 mechanisms_NN2 for_PRP training_NN1 and_CJC 
selecting_VVG promising_AJ0 young_AJ0 officials_NN2 ._PUN 
We_PNP should_VM0 encourage_VVI young_AJ0 officials_NN2 to_TO0 work_VVI 
and_CJC gain_VVI experience_NN1 in_PRP local_AJ0 communities_NN2 and_CJC 
areas_NN2 where_AVQ conditions_NN2 are_VBB harsh_AJ0 ,_PUN and_CJC we_PNP 
should_VM0 make_VVI such_DT0 assignments_NN2 an_AT0 important_AJ0 part_NN1 
of_PRF their_DPS training_NN1 ._PUN 
We_PNP will_VM0 attach_VVI importance_NN1 to_PRP cultivating_VVG and_CJC 
selecting_VVG female_AJ0 officials_NN2 and_CJC give_VVB full_AJ0 play_NN1 
to_PRP their_DPS important_AJ0 role_NN1 ._PUN 
We_PNP will_VM0 also_AV0 attach_VVI importance_NN1 to_PRP cultivating_VVG 
and_CJC appointing_VVG officials_NN2 from_PRP ethnic_AJ0 minorities_NN2 
and_CJC carry_VVB out_AVP work_NN1 related_VVN to_PRP non-Party_AJ0 
officials_NN2 in_PRP a_AT0 well-coordinated_AJ0 way_NN1 ._PUN 
We_PNP will_VM0 ensure_VVI that_DT0 retired_AJ0 officials_NN2 are_VBB well_AV0 
taken_VVN care_NN1 of_PRF ._PUN 
We_PNP will_VM0 improve_VVI our_DPS management_NN1 of_PRF public_AJ0 
servants_NN2 and_CJC better_AV0 allocate_VVI staffing_NN1 resources_NN2 
for_PRP Party_NN1 and_CJC state_VVB institutions_NN2 ._PUN 
We_PNP should_VM0 both_AV0 be_VBI strict_AJ0 with_PRP our_DPS officials_NN2 
and_CJC care_VVB for_PRP them_PNP ,_PUN and_CJC we_PNP should_VM0 
strengthen_VVI overall_AJ0 management_NN1 and_CJC regular_AJ0 supervision_NN1 
of_PRF them_PNP ._PUN 
We_PNP should_VM0 apply_VVI the_AT0 three_CRD distinctions_NN2 ,_PUN so_AV0 
as_AV0 to_TO0 encourage_VVI officials_NN2 to_TO0 boldly_AV0 take_VVI on_AVP 
responsibilities_NN2 and_CJC demonstrate_VVB enterprise_NN1 in_PRP their_DPS 
work_NN1 ._PUN 
We_PNP should_VM0 care_VVI about_PRP officials_NN2 working_VVG in_PRP 
local_AJ0 communities_NN2 ,_PUN particularly_AV0 those_DT0 working_VVG in_PRP 
areas_NN2 where_AVQ conditions_NN2 are_VBB harsh_AJ0 ._PUN 
5Enhancing_UNC the_AT0 political_AJ0 and_CJC organizational_AJ0 functions_NN2 
of_PRF Party_NN1 organizations_NN2 The_AT0 Partys_NN2 advantages_NN2 and_CJC 
strength_NN1 lie_VVB in_PRP its_DPS close-knit_AJ0 organizational_AJ0 
system_NN1 ._PUN 
Party_NN1 organizations_NN2 at_PRP all_DT0 levels_NN2 must_VM0 perform_VVI 
the_AT0 duties_NN2 prescribed_VVN to_PRP them_PNP by_PRP the_AT0 Party_NN1 
Constitution_NN1 ,_PUN implement_VVB the_AT0 Partys_NN2 lines_NN2 ,_PUN 
principles_NN2 ,_PUN and_CJC policies_NN2 and_CJC the_AT0 Central_AJ0 
Committees_NN2 decisions_NN2 and_CJC plans_NN2 ,_PUN and_CJC effectively_AV0 
organize_VVB and_CJC rally_VVB people_NN0 from_PRP all_DT0 walks_NN2 of_PRF 
life_NN1 ._PUN 
In_PRP strengthening_VVG Party_NN1 organizations_NN2 ,_PUN we_PNP need_VVB 
to_TO0 keep_VVI a_AT0 clear_AJ0 focus_NN1 on_PRP the_AT0 primary_AJ0 level_NN1 
,_PUN using_VVG Party_NN1 building_NN1 initiatives_NN2 to_TO0 propel_VVI 
rural_AJ0 revitalization_NN1 and_CJC intensifying_VVG Party-building_AJ0 
efforts_NN2 in_PRP urban_AJ0 communities_NN2 ._PUN 
We_PNP will_VM0 guide_VVI community-level_AJ0 governance_NN1 through_PRP 
Party_NN1 building_NN1 ,_PUN keep_VVB working_VVG to_TO0 strengthen_VVI 
weak_AJ0 and_CJC lax_AJ0 Party_NN1 organizations_NN2 at_PRP the_AT0 
primary_AJ0 level_NN1 ,_PUN and_CJC see_VVB that_CJT primary-level_AJ0 
Party_NN1 organizations_NN2 play_VVB a_AT0 key_AJ0 role_NN1 in_PRP 
ensuring_VVG the_AT0 exercise_NN1 of_PRF the_AT0 Partys_NN2 leadership_NN1 
._PUN 
Party_NN1 building_NN1 will_VM0 be_VBI improved_VVN across_PRP the_AT0 
board_NN1 in_PRP Party_NN1 and_CJC state_VVB offices_NN2 and_CJC will_VM0 
be_VBI advanced_VVN in_PRP public_AJ0 institutions_NN2 ._PUN 
We_PNP will_VM0 make_VVI sure_AJ0 that_CJT Party_NN1 leadership_NN1 in_PRP 
SOEs_NP0 and_CJC financial_AJ0 firms_NN2 is_VBZ strengthened_VVN in_PRP 
the_AT0 process_NN1 of_PRF their_DPS improvements_NN2 to_PRP corporate_AJ0 
governance_NN1 ._PUN 
Party_NN1 building_NN1 will_VM0 also_AV0 be_VBI stepped_VVN up_AVP in_PRP 
mixed-ownership_NN1 and_CJC non-public_AJ0 enterprises_NN2 ._PUN 
The_AT0 management_NN1 systems_NN2 for_PRP Party_NN1 building_NN1 in_PRP 
trade_NN1 associations_NN2 ,_PUN academic_AJ0 societies_NN2 ,_PUN and_CJC 
chambers_NN2 of_PRF commerce_NN1 will_VM0 be_VBI improved_VVN ._PUN 
Party_NN1 building_NN1 efforts_NN2 will_VM0 also_AV0 be_VBI enhanced_VVN 
in_PRP new_AJ0 types_NN2 of_PRF economic_AJ0 and_CJC social_AJ0 
organizations_NN2 and_CJC among_PRP groups_NN2 in_PRP new_AJ0 forms_NN2 of_PRF 
employment_NN1 ._PUN 
We_PNP will_VM0 pay_VVI particular_AJ0 attention_NN1 to_PRP recruiting_VVG 
young_AJ0 people_NN0 ,_PUN industrial_AJ0 workers_NN2 ,_PUN farmers_NN2 ,_PUN 
and_CJC intellectuals_NN2 into_PRP the_AT0 Party_NN1 ._PUN 
Training_NN1 and_CJC management_NN1 will_VM0 be_VBI improved_VVN for_PRP 
Party_NN1 members_NN2 ,_PUN especially_AV0 those_DT0 among_PRP floating_AJ0 
populations_NN2 ._PUN 
We_PNP will_VM0 implement_VVI the_AT0 systems_NN2 for_PRP intraparty_AJ0 
democracy_NN1 ,_PUN protect_VVB Party_NN1 members_NN2 rights_NN2 ,_PUN and_CJC 
motivate_VVB them_PNP to_TO0 become_VVI role_NN1 models_NN2 ._PUN 
At_PRP the_AT0 same_DT0 time_NN1 ,_PUN we_PNP must_VM0 earnestly_AV0 and_CJC 
prudently_AV0 handle_VVB Party_NN1 members_NN2 who_PNQ do_VDB not_XX0 
measure_VVI up_AVP to_PRP standards_NN2 so_AV0 as_AV0 to_TO0 preserve_VVI 
our_DPS Party_NN1 memberships_NN2 advanced_AJ0 nature_NN1 and_CJC 
integrity_NN1 ._PUN 
6_CRD ._PUN 
Taking_VVG strict_AJ0 steps_NN2 to_TO0 improve_VVI Party_NN1 conduct_NN1 
and_CJC enforce_VVI Party_NN1 discipline_NN1 Good_AJ0 conduct_NN1 is_VBZ 
critical_AJ0 to_PRP the_AT0 survival_NN1 of_PRF a_AT0 governing_AJ0 party_NN1 
._PUN 
We_PNP must_VM0 carry_VVI forward_AV0 the_AT0 proud_AJ0 traditions_NN2 and_CJC 
venerable_AJ0 conduct_NN1 of_PRF the_AT0 Party_NN1 ._PUN 
In_PRP doing_VDG so_AV0 ,_PUN we_PNP will_VM0 encourage_VVI Party_NN1 
officials_NN2 ,_PUN especially_AV0 leading_AJ0 officials_NN2 ,_PUN to_TO0 
take_VVI the_AT0 lead_NN1 in_PRP conducting_VVG in-depth_AJ0 research_NN1 
and_CJC studies_NN2 and_CJC to_TO0 immerse_VVI themselves_PNX in_PRP hard_AJ0 
work_NN1 ,_PUN take_VVB concrete_AJ0 measures_NN2 ,_PUN and_CJC deliver_VVB 
solid_AJ0 outcomes_NN2 ._PUN 
We_PNP will_VM0 steadfastly_AV0 implement_VVI the_AT0 central_AJ0 Party_NN1 
leaderships_NN2 eight-point_AJ0 decision_NN1 on_PRP improving_AJ0 conduct_NN1 
and_CJC see_VVB that_CJT leading_AJ0 officials_NN2 ,_PUN or_CJC the_AT0 
key_AJ0 few_DT0 ,_PUN set_VVD an_AT0 example_NN1 for_PRP those_DT0 below_PRP 
them_PNP ._PUN 
We_PNP will_VM0 continue_VVI to_TO0 tackle_VVI pointless_AJ0 formalities_NN2 
,_PUN bureaucratism_NN1 ,_PUN hedonism_NN1 ,_PUN and_CJC extravagance_NN1 
,_PUN with_PRP a_AT0 focus_NN1 on_PRP the_AT0 first_ORD two_CRD ._PUN 
We_PNP will_VM0 resolutely_AV0 root_VVI out_AVP privilege-seeking_AJ0 
mindsets_NN2 and_CJC behavior_NN1 ._PUN 
In_PRP improving_AJ0 Party_NN1 conduct_NN1 ,_PUN we_PNP will_VM0 identify_VVI 
problems_NN2 specific_AJ0 to_PRP certain_AJ0 areas_NN2 ,_PUN sectors_NN2 ,_PUN 
and_CJC periods_NN2 of_PRF time_NN1 ,_PUN go_VVB to_PRP great_AJ0 lengths_NN2 
to_TO0 tackle_VVI prevalent_AJ0 and_CJC recurrent_AJ0 problems_NN2 ,_PUN 
and_CJC make_VVI consistent_AJ0 and_CJC sustained_AJ0 efforts_NN2 ._PUN 
We_PNP must_VM0 make_VVI all-around_DT0 efforts_NN2 to_TO0 tighten_VVI 
Party_NN1 discipline_NN1 ._PUN 
We_PNP will_VM0 urge_VVI leading_AJ0 officials_NN2 ,_PUN especially_AV0 
high-ranking_AJ0 ones_NN2 ,_PUN to_TO0 be_VBI strict_AJ0 with_PRP 
themselves_PNX ,_PUN earnestly_AV0 fulfill_VVB their_DPS responsibilities_NN2 
,_PUN and_CJC conduct_VVB rigorous_AJ0 management_NN1 within_PRP their_DPS 
jurisdictions_NN2 ._PUN 
Regarding_PRP violations_NN2 of_PRF Party_NN1 discipline_NN1 ,_PUN each_DT0 
and_CJC every_AT0 infraction_NN1 identified_VVN must_VM0 be_VBI strictly_AV0 
investigated_VVN and_CJC handled_VVN ._PUN 
We_PNP will_VM0 work_VVI in_PRP concert_NN1 to_TO0 enhance_VVI Party_NN1 
consciousness_NN1 ,_PUN improve_VVB Party_NN1 conduct_NN1 ,_PUN and_CJC 
tighten_VVB Party_NN1 discipline_NN1 ._PUN 
This_DT0 will_VM0 enable_VVI Party_NN1 members_NN2 to_TO0 maintain_VVI 
firm_AJ0 ideals_NN2 and_CJC convictions_NN2 ,_PUN enhance_VVB their_DPS 
Party_NN1 consciousness_NN1 ,_PUN and_CJC bolster_VVB their_DPS resistance_NN1 
to_PRP corruption_NN1 and_CJC moral_AJ0 decline_NN1 ._PUN 
We_PNP will_VM0 foster_VVI within_PRP our_DPS Party_NN1 members_NN2 an_AT0 
inner_AJ0 strength_NN1 to_TO0 never_AV0 be_VBI corrupted_VVN by_PRP wealth_NN1 
or_CJC power_NN1 ,_PUN never_AV0 deviate_VVB from_PRP principle_NN1 even_AV0 
in_PRP poverty_NN1 or_CJC humble_AJ0 positions_NN2 ,_PUN and_CJC never_AV0 
yield_VVB to_PRP the_AT0 threat_NN1 of_PRF force_NN1 ._PUN 
7_CRD ._PUN 
Winning_VVG the_AT0 tough_AJ0 and_CJC protracted_AJ0 battle_NN1 against_PRP 
corruption_NN1 Corruption_NN1 is_VBZ a_AT0 cancer_NN1 to_PRP the_AT0 
vitality_NN1 and_CJC ability_NN1 of_PRF the_AT0 Party_NN1 ,_PUN and_CJC 
fighting_VVG corruption_NN1 is_VBZ the_AT0 most_AV0 thorough_AJ0 kind_NN1 
of_PRF self-reform_NN1 there_EX0 is_VBZ ._PUN 
As_CJS long_CJS as_CJS the_AT0 breeding_NN1 grounds_NN2 and_CJC conditions_NN2 
for_PRP corruption_NN1 still_AV0 exist_VVB ,_PUN we_PNP must_VM0 keep_VVI 
sounding_VVG the_AT0 bugle_NN1 and_CJC never_AV0 rest_VVB ,_PUN not_XX0 
even_AV0 for_PRP a_AT0 minute_NN1 ,_PUN in_PRP our_DPS fight_NN1 against_PRP 
corruption_NN1 ._PUN 
We_PNP will_VM0 continue_VVI to_TO0 take_VVI simultaneous_AJ0 ,_PUN 
coordinated_VVD ,_PUN and_CJC comprehensive_AJ0 steps_NN2 to_TO0 ensure_VVI 
that_CJT officials_NN2 do_VDB not_XX0 have_VHI the_AT0 audacity_NN1 ,_PUN 
opportunity_NN1 ,_PUN or_CJC desire_NN1 to_TO0 become_VVI corrupt_AJ0 ._PUN 
We_PNP must_VM0 show_VVI zero_NN1 tolerance_NN1 in_PRP opposing_AJ0 
corruption_NN1 and_CJC punishing_AJ0 wrongdoing_NN1 ,_PUN and_CJC we_PNP 
must_VM0 take_VVI more_AV0 forceful_AJ0 action_NN1 to_PRP both_DT0 prevent_VVB 
new_AJ0 cases_NN2 and_CJC root_VVB out_AVP existing_AJ0 ones_NN2 ._PUN 
We_PNP will_VM0 investigate_VVI and_CJC deal_VVI with_PRP corruption_NN1 
that_CJT involves_VVZ both_AV0 political_AJ0 and_CJC economic_AJ0 elements_NN2 
,_PUN resolutely_AV0 prevent_VVB leading_AJ0 officials_NN2 from_PRP acting_VVG 
for_PRP any_DT0 interest_NN1 group_NN1 or_CJC power_NN1 group_NN1 ,_PUN 
and_CJC crack_VVB down_AVP on_PRP any_DT0 collusion_NN1 between_PRP 
officials_NN2 and_CJC businesspeople_VVB that_CJT undermines_VVZ the_AT0 
political_AJ0 ecosystem_NN1 or_CJC economic_AJ0 development_NN1 ._PUN 
There_EX0 must_VM0 be_VBI no_AT0 mercy_NN1 for_PRP corruption_NN1 ._PUN 
We_PNP will_VM0 intensify_VVI efforts_NN2 to_TO0 uproot_VVI corruption_NN1 
in_PRP sectors_NN2 with_PRP a_AT0 high_AJ0 concentration_NN1 of_PRF power_NN1 
,_PUN funds_NN2 ,_PUN and_CJC resources_NN2 ._PUN 
Firm_AJ0 action_NN1 will_VM0 be_VBI taken_VVN to_TO0 swat_VVI flies_NN2 ,_PUN 
or_CJC corrupt_AJ0 low-ranking_AJ0 officials_NN2 ,_PUN whose_DTQ 
misconduct_NN1 directly_AV0 affects_VVZ peoples_NN2 lives_NN2 ._PUN 
We_PNP will_VM0 strictly_AV0 investigate_VVI and_CJC handle_VVI cases_NN2 
of_PRF corruption_NN1 where_CJS leading_AJ0 officials_NN2 spouses_NN2 ,_PUN 
children_NN2 ,_PUN childrens_NN2 spouses_NN2 ,_PUN other_AJ0 relatives_NN2 
,_PUN or_CJC staff_NN0 use_VVB their_DPS influence_NN1 to_TO0 seek_VVI 
personal_AJ0 gain_NN1 ._PUN 
We_PNP will_VM0 punish_VVI both_DT0 bribe_VVB takers_NN2 and_CJC givers_NN2 
and_CJC combat_VVB new_AJ0 and_CJC disguised_AJ0 forms_NN2 of_PRF 
corruption_NN1 ._PUN 
We_PNP will_VM0 deepen_VVI international_AJ0 cooperation_NN1 to_TO0 combat_VVI 
corruption_NN1 and_CJC establish_VVI an_AT0 integrated_AJ0 mechanism_NN1 
for_PRP pursuing_VVG fugitives_NN2 ,_PUN preventing_VVG escape_NN1 ,_PUN 
and_CJC retrieving_VVG stolen_AJ0 assets_NN2 ._PUN 
To_TO0 address_VVI both_DT0 the_AT0 symptoms_NN2 and_CJC root_NN1 causes_NN2 
of_PRF corruption_NN1 ,_PUN we_PNP will_VM0 advance_VVI national_AJ0 
anti-corruption_AJ0 legislation_NN1 and_CJC promote_VVI a_AT0 culture_NN1 
of_PRF integrity_NN1 in_PRP the_AT0 new_AJ0 era_NN1 ._PUN 
We_PNP will_VM0 provide_VVI education_NN1 and_CJC guidance_NN1 aimed_VVN 
at_PRP strengthening_VVG the_AT0 vigilance_NN1 of_PRF Party_NN1 members_NN2 
and_CJC officials_NN2 so_CJS that_CJS they_PNP have_VHB no_AT0 desire_NN1 
to_TO0 engage_VVI in_PRP corruption_NN1 and_CJC so_CJS they_PNP live_VVB 
and_CJC work_VVB with_PRP honesty_NN1 and_CJC integrity_NN1 ._PUN 
We_PNP will_VM0 closely_AV0 integrate_VVI and_CJC coordinate_VVI harsh_AJ0 
punishment_NN1 ,_PUN regulation_NN1 over_PRP the_AT0 exercise_NN1 of_PRF 
power_NN1 ,_PUN and_CJC education_NN1 and_CJC guidance_NN1 ,_PUN so_AV0 as_AV0 
to_TO0 continually_AV0 secure_VVI more_AV0 institutional_AJ0 achievements_NN2 
and_CJC greater_AJC efficiency_NN1 in_PRP fighting_VVG corruption_NN1 ._PUN 
The_AT0 times_NN2 are_VBB calling_VVG us_PNP ,_PUN and_CJC the_AT0 people_NN0 
expect_VVB us_PNP to_TO0 deliver_VVI ._PUN 
Only_AV0 by_PRP pressing_VVG ahead_AV0 with_PRP unwavering_AJ0 commitment_NN1 
and_CJC perseverance_NN1 will_VM0 we_PNP be_VBI able_AJ0 to_TO0 answer_VVI 
the_AT0 call_NN1 of_PRF our_DPS times_NN2 and_CJC meet_VVB the_AT0 
expectations_NN2 of_PRF our_DPS people_NN0 ._PUN 
All_DT0 of_PRF us_PNP in_PRP the_AT0 Party_NN1 must_VM0 remember_VVI :_PUN 
Upholding_VVG the_AT0 Partys_NN2 overall_AJ0 leadership_NN1 is_VBZ the_AT0 
path_NN1 we_PNP must_VM0 take_VVI to_TO0 uphold_VVI and_CJC develop_VVI 
socialism_NN1 with_PRP Chinese_AJ0 characteristics_NN2 ;_PUN building_NN1 
socialism_NN1 with_PRP Chinese_AJ0 characteristics_NN2 is_VBZ the_AT0 path_NN1 
we_PNP must_VM0 take_VVI to_TO0 realize_VVI the_AT0 rejuvenation_NN1 of_PRF 
the_AT0 Chinese_AJ0 nation_NN1 ;_PUN striving_VVG in_PRP unity_NN1 is_VBZ 
the_AT0 path_NN1 the_AT0 Chinese_AJ0 people_NN0 must_VM0 take_VVI to_TO0 
create_VVI great_AJ0 historic_AJ0 achievements_NN2 ;_PUN implementing_VVG 
the_AT0 new_AJ0 development_NN1 philosophy_NN1 is_VBZ the_AT0 path_NN1 
China_NP0 must_VM0 take_VVI to_TO0 grow_VVI stronger_AJC in_PRP the_AT0 
new_AJ0 era_NN1 ;_PUN and_CJC exercising_VVG full_AJ0 and_CJC rigorous_AJ0 
self-governance_NN1 is_VBZ the_AT0 path_NN1 the_AT0 Party_NN1 must_VM0 
take_VVI to_TO0 maintain_VVI its_DPS vigor_NN1 and_CJC pass_VVI new_AJ0 
tests_NN2 on_PRP the_AT0 road_NN1 ahead_AV0 ._PUN 
We_PNP have_VHB come_VVN to_PRP this_DT0 understanding_NN1 through_PRP 
many_DT0 years_NN2 of_PRF practice_NN1 ._PUN 
It_PNP is_VBZ a_AT0 conclusion_NN1 of_PRF paramount_AJ0 importance_NN1 
that_CJT we_PNP must_VM0 cherish_VVI ,_PUN uphold_VVB ,_PUN and_CJC never_AV0 
deviate_VVB from_PRP ._PUN 
Under_PRP its_DPS guidance_NN1 ,_PUN we_PNP will_VM0 ensure_VVI that_CJT 
the_AT0 great_AJ0 ship_NN1 of_PRF socialism_NN1 with_PRP Chinese_AJ0 
characteristics_NN2 catches_VVZ the_AT0 wind_NN1 ,_PUN cuts_VVZ through_PRP 
the_AT0 waves_NN2 ,_PUN and_CJC sails_NN2 steadily_AV0 into_PRP the_AT0 
future_NN1 ._PUN 
Unity_NN1 is_VBZ strength_NN1 ,_PUN and_CJC only_AV0 in_PRP unity_NN1 can_VM0 
we_PNP succeed_VVI ._PUN 
To_TO0 build_VVI China_NP0 into_PRP a_AT0 modern_AJ0 socialist_AJ0 country_NN1 
in_PRP all_DT0 respects_NN2 ,_PUN we_PNP must_VM0 unleash_VVI the_AT0 
tremendous_AJ0 creativity_NN1 of_PRF the_AT0 Chinese_AJ0 people_NN0 in_PRP 
their_DPS hundreds_CRD of_PRF millions_CRD ._PUN 
All_DT0 of_PRF us_PNP in_PRP the_AT0 Party_NN1 must_VM0 stay_VVI true_AJ0 
to_PRP our_DPS fundamental_AJ0 purpose_NN1 of_PRF serving_VVG the_AT0 
people_NN0 wholeheartedly_AV0 ,_PUN maintain_VVB a_AT0 people-centered_AJ0 
mindset_NN1 ,_PUN and_CJC carry_VVB out_AVP the_AT0 mass_AJ0 line_NN1 ._PUN 
We_PNP must_VM0 respect_VVI the_AT0 pioneering_AJ0 spirit_NN1 of_PRF our_DPS 
people_NN0 and_CJC ensure_VVB that_CJT we_PNP are_VBB acting_VVG for_PRP 
the_AT0 people_NN0 and_CJC relying_VVG on_PRP the_AT0 people_NN0 in_PRP 
everything_PNI we_PNP do_VDB ._PUN 
We_PNP must_VM0 follow_VVI the_AT0 principle_NN1 of_PRF from_PRP the_AT0 
people_NN0 ,_PUN to_PRP the_AT0 people_NN0 ,_PUN maintain_VVB a_AT0 close_AJ0 
bond_NN1 with_PRP the_AT0 people_NN0 ,_PUN and_CJC accept_VVB their_DPS 
criticism_NN1 and_CJC oversight_NN1 ._PUN 
We_PNP must_VM0 breathe_VVI the_AT0 same_DT0 air_NN1 as_CJS the_AT0 people_NN0 
,_PUN share_VVB the_AT0 same_DT0 future_NN1 ,_PUN and_CJC stay_VVB truly_AV0 
connected_VVN to_PRP them_PNP ._PUN 
We_PNP must_VM0 strengthen_VVI the_AT0 great_AJ0 unity_NN1 of_PRF the_AT0 
Chinese_AJ0 people_NN0 of_PRF all_DT0 ethnic_AJ0 groups_NN2 and_CJC the_AT0 
great_AJ0 unity_NN1 of_PRF all_DT0 the_AT0 sons_NN2 and_CJC daughters_NN2 
of_PRF the_AT0 Chinese_AJ0 nation_NN1 at_PRP home_NN1 and_CJC abroad_AV0 ._PUN 
By_PRP doing_VDG so_AV0 ,_PUN we_PNP will_VM0 create_VVI a_AT0 powerful_AJ0 
collective_AJ0 force_NN1 working_VVG with_PRP one_CRD heart_NN1 and_CJC 
one_CRD mind_NN1 to_TO0 realize_VVI the_AT0 Chinese_AJ0 Dream_NN1 ._PUN 
A_AT0 nation_NN1 will_VM0 prosper_VVI only_AV0 when_CJS its_DPS young_AJ0 
people_NN0 thrive_VVB ._PUN 
Chinas_NN2 young_AJ0 people_NN0 of_PRF today_AV0 are_VBB living_VVG in_PRP 
a_AT0 remarkable_AJ0 time_NN1 ._PUN 
They_PNP have_VHB an_AT0 incomparably_AV0 broad_AJ0 stage_NN1 on_PRP which_DTQ 
to_TO0 display_VVI their_DPS full_AJ0 talents_NN2 ,_PUN and_CJC they_PNP 
have_VHB incomparably_AV0 bright_AJ0 prospects_NN2 of_PRF realizing_VVG 
their_DPS dreams_NN2 ._PUN 
All_DT0 of_PRF us_PNP in_PRP the_AT0 Party_NN1 should_VM0 regard_VVI our_DPS 
work_NN1 concerning_PRP young_AJ0 people_NN0 as_PRP a_AT0 matter_NN1 of_PRF 
strategic_AJ0 significance_NN1 ._PUN 
We_PNP will_VM0 equip_VVI young_AJ0 people_NN0 with_PRP the_AT0 Partys_NN2 
theories_NN2 ,_PUN inspire_VVB them_PNP with_PRP the_AT0 Partys_NN2 
original_AJ0 aspiration_NN1 and_CJC founding_VVG mission_NN1 ,_PUN and_CJC 
become_VVB their_DPS confidants_NN2 ,_PUN advocates_NN2 ,_PUN and_CJC 
guides_NN2 for_PRP the_AT0 future_NN1 ._PUN 
Young_AJ0 people_NN0 :_PUN You_PNP should_VM0 steadfastly_AV0 follow_VVI 
the_AT0 Party_NN1 and_CJC its_DPS guidance_NN1 ,_PUN aim_VVB high_AJ0 but_CJC 
stay_VVB grounded_VVN ,_PUN and_CJC dare_VVB to_TO0 think_VVI big_AJ0 and_CJC 
take_VVI action_NN1 but_CJC make_VVB sure_AJ0 you_PNP can_VM0 deliver_VVI 
._PUN 
You_PNP should_VM0 strive_VVI to_TO0 be_VBI the_AT0 new_AJ0 eras_NN2 great_AJ0 
young_AJ0 generation_NN1 ,_PUN a_AT0 generation_NN1 with_PRP ideals_NN2 ,_PUN 
a_AT0 sense_NN1 of_PRF responsibility_NN1 ,_PUN grit_VVB ,_PUN and_CJC 
dedication_NN1 ._PUN 
As_CJS you_PNP endeavor_VVB to_TO0 build_VVI China_NP0 into_PRP a_AT0 
modern_AJ0 socialist_AJ0 country_NN1 in_PRP all_DT0 respects_NN2 ,_PUN 
your_DPS youth_NN1 and_CJC vitality_NN1 will_VM0 bloom_VVI in_PRP full_AJ0 
splendor_NN1 ._PUN 
The_AT0 Party_NN1 has_VHZ made_VVN spectacular_AJ0 achievements_NN2 
through_PRP its_DPS great_AJ0 endeavors_NN2 over_PRP the_AT0 past_AJ0 
century_NN1 ,_PUN and_CJC our_DPS new_AJ0 endeavors_NN2 will_VM0 surely_AV0 
lead_VVI to_PRP more_AV0 spectacular_AJ0 achievements_NN2 ._PUN 
Let_VVB the_AT0 whole_AJ0 Party_NN1 ,_PUN the_AT0 entire_AJ0 military_AJ0 
,_PUN and_CJC the_AT0 Chinese_AJ0 people_NN0 of_PRF all_DT0 ethnic_AJ0 
groups_NN2 stay_VVB closely_AV0 rallied_VVN around_PRP the_AT0 Party_NN1 
Central_AJ0 Committee_NN1 ._PUN 
Let_VVB us_PNP keep_VVI in_PRP mind_NN1 that_CJT empty_AJ0 talk_NN1 will_VM0 
do_VDI nothing_PNI for_PRP our_DPS country_NN1 ;_PUN only_AV0 solid_AJ0 
work_NN1 will_VM0 make_VVI it_PNP flourish_VVI ._PUN 
Let_VVB us_PNP maintain_VVI firm_AJ0 confidence_NN1 ,_PUN unite_VVB as_CJS 
one_PNI ,_PUN and_CJC forge_VVB ahead_AV0 with_PRP resolve_NN1 ._PUN 
And_CJC let_VVB us_PNP strive_VVI in_PRP unity_NN1 to_TO0 build_VVI a_AT0 
modern_AJ0 socialist_AJ0 country_NN1 in_PRP all_DT0 respects_NN2 and_CJC 
advance_VVB national_AJ0 rejuvenation_NN1 on_PRP all_DT0 fronts_NN2 ._PUN
