# Supplementary material for: Unraveling image construction by modality: Corpus-based diachronic insights into the reports to the Party Congress of China
Source: PLoS One. 2025 Mar 5;20(3):e0316017. doi: 10.1371/journal.pone.0316017 (PMC11882057; doi:10.1371/journal.pone.0316017)
Supplement: S1 File — (ZIP) [file pone.0316017.s001.zip › S1_Fig.zip/Corpus/CROWN2021/CROWN2021_Metadata.xlsx]

## Sheet: CROWN2021
File Name	Genre	Sub-genre	Text Colletor	Word Count_1	Word Count_2	Publisher	Article and Book Title	Author	Date	URL
A01AA	Press: Reportage	Political Reportage	孙铭辰，BFSU	384		The New York Times	There’s a Bipartisan Voting Rights Bill. Yes, Really.	Maggie Astor	2021-09-30	https://www.nytimes.com/2021/09/30/us/politics/native-american-voting-rights.html?searchResultPosition=12
A01AB	Press: Reportage	Political Reportage		401		The New York Times	Biden Campaigned as the Anti-Trump. But a Clean Break Is Never Easy.	Annie Karni	2021-09-30	https://www.nytimes.com/2021/09/30/us/politics/biden-trump-comparisons.html?searchResultPosition=18
A01AC	Press: Reportage	Political Reportage		413		The New York Times	Lawmakers Back Changes at C.I.A. For Handling Mystery Health Episodes	Julian E. Barnes	2021-09-30	https://www.nytimes.com/2021/09/30/us/politics/havana-syndrome-house-intelligence-committee.html?searchResultPosition=27
A01AD	Press: Reportage	Political Reportage		411		The New York Times	Biden Guidelines Direct ICE to Focus on Immigrants Who Pose Safety Threat	Eileen Sullivan	2021-09-30	https://www.nytimes.com/2021/09/30/us/politics/biden-ice-immigration.html?searchResultPosition=28
A01AE	Press: Reportage	Political Reportage		412	2021	The New York Times	A Congresswoman’s Story: Raped at 17, ‘I Chose to Have an Abortion’	Sheryl Gay Stolberg	2021-09-30	https://www.nytimes.com/2021/09/30/us/politics/cori-bush-abortion.html?searchResultPosition=33
A02AA	Press: Reportage	Political Reportage	孙铭辰，BFSU	410		Fox News	Democrats Renew DC Statehood Push That Would Remake National Politics	Marisa Schultz	2021-03-16	https://www.foxnews.com/politics/democrats-renew-dc-statehood-push-that-would-remake-national-politics
A02AB	Press: Reportage	Political Reportage		411		Fox News	De Blasio Reacts to Ex-Staffer Accusing Him of 'Penis Politics': Administration Is 'Majority Women'	Thomas Barrabi	2021-02-24	https://www.foxnews.com/politics/de-blasio-reacts-daily-news-column-ex-staffer-accusing-him-of-playing-penis-politics
A02AC	Press: Reportage	Political Reportage		416		Fox News	Trump Adviser Says Former President Will Be ‘Actively Involved’ in GOP Politics, Not Interested in Third Party	Paul Steinhauser	2021-01-28	https://www.foxnews.com/politics/corey-lewandowski-trump-actively-involved-gop-politics
A02AD	Press: Reportage	Political Reportage		401		Fox News	Teachers Speak Out About Frustrations With Unions Slow-Walking School Reopenings: 'Politics Seems to Rule'	Bryn McCarthy	2021-02-25	https://www.foxnews.com/politics/teachers-frustrated-teachers-unions-school-reopenings
A02AE	Press: Reportage	Political Reportage		405	2043	Fox News	Left Is 'Playing Identity Politics' With Neera Tanden Confirmation Battle: Tammy Bruce	Joshua Q. Nelson	2021-02-23	https://www.foxnews.com/politics/neera-tanden-confirmation-identity-politics-left-bruce
A03AA	Press: Reportage	Political Reportage	孙铭辰，BFSU	430		CNN	NATO Leaders at Summit Back Biden's Decision to Pull Troops Out of Afghanistan	Kevin Liptak and Kate Sullivan	2021-06-14	https://edition.cnn.com/2021/06/14/politics/president-biden-nato-summit/index.html
A03AB	Press: Reportage	Political Reportage		399		CNN	Biden Causes Sighs of Relief Among World Leaders Even as G7 Divisions Linger	Kevin Liptak, Jeff Zeleny, Phil Mattingly and Kaitlan Collins	2021-06-12	https://www.cnn.com/2021/06/12/politics/g7-leaders-biden-trump/index.html
A03AC	Press: Reportage	Political Reportage		399		CNN	Situation Becoming 'Dire' at US Airbase in Germany Housing Afghan Refugees	Oren Liebermann and Ellie Kaufman	2021-09-27	https://www.cnn.com/2021/09/24/politics/ramstein-airbase-afghan-refugees/index.html
A03AD	Press: Reportage	Political Reportage		397		CNN	Judge to US Capitol Rioter: 'You've Disgraced This Country in the Eyes of the World'	Hannah Rabinowitz	2021-09-24	https://www.cnn.com/2021/09/24/politics/judge-says-capitol-rioter-disgraced-this-country/index.html
A03AE	Press: Reportage	Political Reportage		410	2035	CNN	Justice Department Appoints David Neal as Director of the Nation's Immigration Courts	Priscilla Alvarez	2021-09-24	https://www.cnn.com/2021/09/24/politics/justice-department-immigration/index.html
A04AA	Press: Reportage	Political Reportage	孙铭辰，BFSU	416		NPR	Senate Effort to Reform Military Justice System, Now Under Threat, Faces Final Hurdle	Claudia Grisales	2021-11-30	https://www.npr.org/2021/11/30/1060029279/senate-effort-to-reform-military-justice-system-now-under-threat-faces-final-hur
A04AB	Press: Reportage	Political Reportage		400		NPR	Reps. Boebert and Omar Spoke After Boebert's Islamophobic Comments. It Didn't Go Well	Caitlyn Kim	2021-11-29	https://www.npr.org/2021/11/29/1059858635/reps-boebert-and-omar-spoke-after-boeberts-islamophobic-comments-it-didnt-go-wel
A04AC	Press: Reportage	Political Reportage		419		NPR	Trump Keeps Up Conspiracies, Blasts Biden and GOP Foes in 1st Post-Presidency Speech	Domenico Montanaro	2021-02-28	https://www.npr.org/2021/02/28/972307678/trump-blasts-biden-in-his-1st-speech-since-leaving-office
A04AD	Press: Reportage	Political Reportage		374		NPR	At Black History Event, Harris Champions COVID-19 Bill for Its Aid to Black Americans	Jason Slotkin	2021-02-27	https://www.npr.org/2021/02/27/972119454/at-black-history-event-harris-champions-covid-19-bill-for-its-aid-to-black-ameri
A04AE	Press: Reportage	Political Reportage		416	2025	NPR	White House Slaps Sanctions on Belarus Following Brazen Arrest of Opposition Figure	Alana Wise	2021-05-28	https://www.npr.org/2021/05/28/1001479529/white-house-slaps-sanctions-on-belarus-following-brazen-arrest-of-opposition-fig
A05AA	Press: Reportage	Political Reportage	孙铭辰，BFSU	403		U.S. News	Biden Won’t Grant Trump Executive Privilege Over First Batch of Jan. 6 Documents	Lisa Hagen	2021-10-08	https://www.usnews.com/news/politics/articles/2021-10-08/biden-wont-grant-trump-executive-privilege-over-first-batch-of-jan-6-documents
A05AB	Press: Reportage	Political Reportage		416		U.S. News	Senate Expected to Raise Debt Ceiling, Push Standoff to December	Lisa Hagen	2021-10-07	https://www.usnews.com/news/politics/articles/2021-10-07/senate-expected-to-raise-debt-ceiling-push-standoff-to-december
A05AC	Press: Reportage	Political Reportage		404		U.S. News	GOP Is Better at Handling Security and Prosperity, Poll Says	Kaia Hubbard	2021-10-06	https://www.usnews.com/news/politics/articles/2021-10-06/gop-is-better-at-handling-security-and-prosperity-poll-says
A05AD	Press: Reportage	Political Reportage		418		U.S. News	Biden Calls GOP Debt Ceiling Politics ‘Disgraceful’	Susan Milligan	2021-10-04	https://www.usnews.com/news/politics/articles/2021-10-04/biden-calls-gop-debt-ceiling-politics-disgraceful
A05AE	Press: Reportage	Political Reportage		371	2012	U.S. News	House Democrats Delay Infrastructure Vote Amid Progressive Resistance	Lisa Hagen	2021-09-30	https://www.usnews.com/news/politics/articles/2021-09-30/house-democrats-delay-infrastructure-vote-amid-progressive-resistance
A06AA	Press: Reportage	Political Reportage	孙铭辰，BFSU	415		Los Angeles Times	Democrats Consider New Immigration Plan for Domestic Policy Bill	Alan Fram	2021-10-13	https://www.latimes.com/politics/story/2021-10-13/democrats-consider-new-immigration-plan-for-domestic-policy-bill
A06AB	Press: Reportage	Political Reportage		434		Los Angeles Times	Mitch McConnell Says GOP Won’t Agree to Raise Debt Limit Again	Alan Fram	2021-10-09	https://www.latimes.com/politics/story/2021-10-09/mcconnell-says-he-wont-help-dems-raise-debt-limit-again
A06AC	Press: Reportage	Political Reportage		352		Los Angeles Times	Arizona Officials Decry Republican Efforts to Undermine Election Results With Audit	Erin B. Logan	2021-10-07	https://www.latimes.com/politics/story/2021-10-07/arizona-officials-decry-republican-efforts-to-undermine-elections-with-audit
A06AD	Press: Reportage	Political Reportage		398		Los Angeles Times	California Lawmakers Demand More Info From Two Federal Agencies on Massive Oil Spill	Connor Sheets	2021-10-06	https://www.latimes.com/politics/story/2021-10-06/oil-spill-california-coast-congress
A06AE	Press: Reportage	Political Reportage		410	2009	Los Angeles Times	Congress Moves to Avert Partial Government Shutdown	Kevin Freking	2021-09-29	https://www.latimes.com/politics/story/2021-09-29/congress-moves-to-avert-partial-government-shutdown
A07AA	Press: Reportage	Political Reportage	孙铭辰，BFSU	407		The Seattle Times	Seattle Mayoral Candidates Clash on Zoning and Encampments in Homelessness Debate	Sydney Brownstone	2021-09-29	https://www.seattletimes.com/seattle-news/homeless/seattle-mayoral-candidates-clash-on-zoning-and-encampments-in-homelessness-debate/
A07AB	Press: Reportage	Political Reportage		420		The Seattle Times	King County Council Seeks Standards on When and How to Clear Homeless Encampments	David Gutman	2021-07-27	https://www.seattletimes.com/seattle-news/politics/king-county-council-seeks-standards-on-when-and-how-to-clear-encampments/
A07AC	Press: Reportage	Political Reportage		383		The Seattle Times	Bill to Curb Racial Teaching Goes to North Carolina Governor	Bryan Anderson	2021-09-01	https://www.seattletimes.com/nation-world/nation/bill-to-curb-racial-teaching-goes-to-north-carolina-governor/
A07AD	Press: Reportage	Political Reportage		405		The Seattle Times	Years Later, California Voters Still Wait on Water Projects	Adam Beam	2021-08-30	https://www.seattletimes.com/business/california-moves-slowly-on-water-projects-amid-drought/
A07AE	Press: Reportage	Political Reportage		398	2013	The Seattle Times	Illinois Democrats OK New Legislative Maps Over Criticism	Sara Burnett	2021-08-30	https://www.seattletimes.com/nation-world/nation/democrats-set-to-ok-new-legislative-maps-over-criticism/
A08AA	Press: Reportage	Political Reportage	孙铭辰，BFSU	372		The Washington Post	Two Georgia Election Workers Targeted by Trump Sue Far-Right Conspiracy Site Gateway Pundit for Defamation	Felicia Sonmez	2021-12-02	https://www.washingtonpost.com/politics/two-georgia-election-workers-targeted-by-trump-sue-far-right-conspiracy-site-gateway-pundit-for-defamation/2021/12/02/aa21ded0-5389-11ec-8769-2f4ecdf7a2ad_story.html
A08AB	Press: Reportage	Political Reportage		431		The Washington Post	House Jan. 6 Committee Votes to Hold Former Trump DOJ Official in Criminal Contempt	Jacqueline Alemany	2021-12-01	https://www.washingtonpost.com/politics/clark-january-6-contempt/2021/12/01/dbb142de-52ca-11ec-9267-17ae3bde2f26_story.html
A08AC	Press: Reportage	Political Reportage		392		The Washington Post	NATO Expands Focus to China, a Win for Biden in His First Trip to the Battered Alliance	Ashley Parker	2021-06-14	https://www.washingtonpost.com/politics/disagreements-flare-among-nato-allies-despite-relief-at-bidens-arrival/2021/06/14/3b7b0f6c-cd09-11eb-a7f1-52b8870bef7c_story.html
A08AD	Press: Reportage	Political Reportage		405		The Washington Post	Biden Asks Intelligence Community to Redouble Efforts to Determine Definitive Origin of the Coronavirus	David Willman	2021-05-26	https://www.washingtonpost.com/politics/biden-covid-china-virus-origins/2021/05/26/4f574a24-be44-11eb-9c90-731aff7d9a0d_story.html
A08AE	Press: Reportage	Political Reportage		411	2011	The Washington Post	Rep. Madison Cawthorn Falsely Suggests Elections Are ‘Rigged,’ Says There Will Be ‘Bloodshed’ if System Continues on Its Path	Felicia Sonmez	2021-08-31	https://www.washingtonpost.com/politics/rep-madison-cawthorn-says-there-will-be-bloodshed-if-us-elections-continue-to-be-rigged/2021/08/30/297a9fa2-09c8-11ec-aea1-42a8138f132a_story.html
A09AA	Press: Reportage	Political Reportage	孙铭辰，BFSU	418		The Christian Science Monitor	Under Garland, Justice Department Focuses on Civil Rights	Michael Balsamo and Amy Forliti Associated Press	2021-05-08	https://www.csmonitor.com/USA/Politics/2021/0508/Under-Garland-Justice-Department-focuses-on-civil-rights
A09AB	Press: Reportage	Political Reportage		347		The Christian Science Monitor	GOP Continues to Tighten Voting Laws Despite Corporate Pressure	Acacia Coronado and Bill Barrow Associated Press	2021-05-05	https://www.csmonitor.com/USA/Politics/2021/0505/GOP-continues-to-tighten-voting-laws-despite-corporate-pressure
A09AC	Press: Reportage	Political Reportage		422		The Christian Science Monitor	No, Joe Biden Will Not Take Away Your Hamburgers	David Bauder and Ali Swenson Associated Press	2021-04-29	https://www.csmonitor.com/USA/Politics/2021/0429/No-Joe-Biden-will-not-take-away-your-hamburgers
A09AD	Press: Reportage	Political Reportage		407		The Christian Science Monitor	Kathy Hochul Marks New Era as New York's First Female Governor	Marina Villenevue Associated Press	2021-08-24	https://www.csmonitor.com/USA/Politics/2021/0824/Kathy-Hochul-marks-new-era-as-New-York-s-first-female-governor
A09AE	Press: Reportage	Political Reportage		409	2003	The Christian Science Monitor	House Passes Bill Dems Say Would Bolster Landmark Voting Law	Brian Slodysko Associated Press	2021-08-25	https://www.csmonitor.com/USA/Politics/2021/0825/House-passes-bill-Dems-say-would-bolster-landmark-voting-law
A10AA	Press: Reportage	Political Reportage	孙铭辰，BFSU	396		Chicago Tribune	Illinois Repeals Law Criminalizing HIV and Expands Coverage for Infertility Treatment to LGBTQ Couples and Single Would-Be Parents	Dan Petrella	2021-07-27	https://www.chicagotribune.com/politics/ct-illinois-lgbtq-legislation-20210727-lnr55gta3fbbfdd4uuaqa2436a-story.html
A10AB	Press: Reportage	Political Reportage		425		Chicago Tribune	Gov. J.B. Pritzker Doubles Down on Defense of State’s Pandemic Response in New Campaign Ad	Rick Pearson and Dan Petrella	2021-08-10	https://www.chicagotribune.com/politics/ct-pritzker-coronavirus-reelection-ad-20210810-rm7kkqkzjneyddgv4uok25cxie-story.html
A10AC	Press: Reportage	Political Reportage		391		Chicago Tribune	GOP Governor Candidate Gary Rabine Skews Danish Study’s Findings to Attack Pritzker’s School Mask Mandate	Rick Pearson	2021-08-05	https://www.chicagotribune.com/politics/ct-gary-rabine-masks-false-statements-20210805-trjbkpoxg5grbffkqvy4eivdzq-story.html
A10AD	Press: Reportage	Political Reportage		400		Chicago Tribune	Historians Urge State Lawmakers Who Are Weighing the Fate of Controversial Monuments to Make Their Task a ‘Teaching Moment’	Maggie Prosser	2021-07-28	https://www.chicagotribune.com/politics/ct-state-legislative-statue-hearing-20210729-lnk44z6c5vfrrnulft7rktgmgi-story.html
A10AE	Press: Reportage	Political Reportage		417	2029	Chicago Tribune	Rep. Adam Kinzinger Praises Law Enforcement Defense of US Capitol on Jan. 6, Criticizes Fellow Republicans for Trying to Block Probe	Rick Pearson	2021-07-27	https://www.chicagotribune.com/politics/ct-adam-kinzinger-jan-6-committee-20210727-areyg4hndncejbt4makb7m4oiu-story.html
A11AA	Press: Reportage	Political Reportage	孙铭辰，BFSU	391		Wall Street Journal	Cuomo, Lawmakers Weigh Forcing Nursing Homes to Spend on Patients	Jimmy Vielkind and Corinne Ramey	2021-03-31	https://www.wsj.com/articles/cuomo-lawmakers-weigh-forcing-nursing-homes-to-spend-on-patients-11617234199?mod=Searchresults_pos5&page=1
A11AB	Press: Reportage	Political Reportage		431		Wall Street Journal	Biden’s $2.3 Trillion Infrastructure Plan Takes Broad Aim	Andrew Restuccia and Tarini Parti	2021-03-31	https://www.wsj.com/articles/biden-set-to-unveil-2-trillion-infrastructure-plan-11617181208?mod=Searchresults_pos8&page=1
A11AC	Press: Reportage	Political Reportage		373		Wall Street Journal	Rita Hart Drops Challenge to Narrow Loss in Iowa Congressional Race	Kristina Peterson	2021-03-31	https://www.wsj.com/articles/rita-hart-drops-challenge-to-narrow-loss-in-iowa-congressional-race-11617225472?mod=Searchresults_pos13&page=1
A11AD	Press: Reportage	Political Reportage		416		Wall Street Journal	New York Lawmakers Weigh Raising Taxes as Budget Deadline Looms	Jimmy Vielkind	2021-03-29	https://www.wsj.com/articles/new-york-lawmakers-weigh-raising-taxes-as-budget-deadline-looms-11617057709?mod=Searchresults_pos6&page=3
A11AE	Press: Reportage	Political Reportage		413	2024	Wall Street Journal	Chinese Propaganda Officials Celebrate Social-Media Attacks on H&M in Countering Forced-Labor Allegations	Eva Xiao	2021-03-31	https://www.wsj.com/articles/chinese-propaganda-officials-celebrate-social-media-attacks-on-h-m-in-countering-forced-labor-allegations-11617219310?mod=Searchresults_pos19&page=1
A12AA	Press: Reportage	Political Reportage	孙铭辰，BFSU	406		ABC	Quiet Biden Presidency Confronts Noisy World: The Note	Rick Klein, Averi Harper, and Meg Cunningham	2021-05-26	https://abcnews.go.com/Politics/quiet-biden-presidency-confronts-noisy-world-note/story?id=77897260
A12AB	Press: Reportage	Political Reportage		419		ABC	Justice Amy Coney Barrett Picking Up 'Mores' of Supreme Court, Breyer Says	Devin Dwyer	2021-09-14	https://abcnews.go.com/Politics/justice-amy-coney-barrett-picking-mores-supreme-court/story?id=79991415
A12AC	Press: Reportage	Political Reportage		395		ABC	Dozens in Congress Still Vote Remotely as Critics Slam COVID Policy	Devin Dwyer, Benjamin Siegel, Amanda Maile, and Elizabeth Thomas	2021-11-22	https://abcnews.go.com/Politics/dozens-congress-vote-remotely-critics-slam-covid-policy/story?id=81252850
A12AD	Press: Reportage	Political Reportage		417		ABC	McCarthy Says He Would Testify About Conversation With Trump During Jan. 6 Capitol Assault	Benjamin Siegel and Libcathey	2021-05-21	https://abcnews.go.com/Politics/mccarthy-testify-conversation-trump-jan-capitol-assault/story?id=77801974
A12AE	Press: Reportage	Political Reportage		399	2036	ABC	Cheney Looms Larger for GOP on Eve of Ouster: The Note	Byrick Klein, Alisa Wiersema, and Quinn Scanlan	2021-05-12	https://abcnews.go.com/Politics/cheney-looms-larger-gop-eve-ouster-note/story?id=77626358
A13AA	Press: Reportage	Political Reportage	孙铭辰，BFSU	412		CBS	Clarence Thomas Warns Supreme Court Should Not Wade Into Politics	Kathryn Watson and Melissa Quinn	2021-09-17	https://www.cbsnews.com/news/clarence-thomas-supreme-court-politics-notre-dame-speech/?intcid=CNM-00-10abd1h
A13AB	Press: Reportage	Political Reportage		408		CBS	Gov. Cuomo Scandal Has Reignited Debate Over Term Limits in New York Politics	Jessica Layton	2021-08-12	https://www.cbsnews.com/newyork/news/new-york-politics-term-limits-andrew-cuomo-mike-lawler-ed-ra-basil-smikle/?intcid=CNM-00-10abd1h
A13AC	Press: Reportage	Political Reportage		382		CBS	Director of National Intelligence Nominee Avril Haines Vows to Keep Politics Out of Intelligence	Olivia Gazis	2021-01-19	https://www.cbsnews.com/news/avril-haines-director-of-national-intelligence-confirmation-hearing/?intcid=CNM-00-10abd1h
A13AD	Press: Reportage	Political Reportage		391		CBS	Condoleezza Rice Backs Biden China Policy	Richard Escobedo	2021-11-08	https://www.cbsnews.com/news/condoleezza-rice-backs-biden-china-policy/?intcid=CNM-00-10abd1h
A13AE	Press: Reportage	Political Reportage		421	2014	CBS	Biden Administration Reviving Trump-Era Border Policy It Says Led to "Inhumane" Conditions	Camilo Montoya-Galvez	2021-09-09	https://www.cbsnews.com/news/immigration-remain-in-mexico-biden-border-policy/?intcid=CNM-00-10abd1h
A14AA	Press: Reportage	Political Reportage	孙铭辰，BFSU	407		PBS	Trump Organization and Its CFO Plead Not Guilty to Tax Crime Charges	Tom Hays, Associated Press	2021-07-01	https://www.pbs.org/newshour/politics/trump-organization-cfo-pleads-not-guilty-to-tax-crime-charges
A14AB	Press: Reportage	Political Reportage		389		PBS	U.S. Hits 17 Nations for Not Combating Human Trafficking	Matthew Lee, Associated Press	2021-07-01	https://www.pbs.org/newshour/politics/u-s-hits-17-nations-for-not-combating-human-trafficking
A14AC	Press: Reportage	Political Reportage		393		PBS	House Votes to Launch New Probe of Jan. 6 Capitol Attack	Mary Clare Jalonick, Associated Press	2021-06-30	https://www.pbs.org/newshour/politics/house-votes-to-launch-new-probe-of-jan-6-capitol-attack
A14AD	Press: Reportage	Political Reportage		417		PBS	WATCH: Biden Tells Israel’s Outgoing President He Won’t Tolerate Nuclear Iran	Aamer Madhani, Associated Press; Josh Boak, Associated Press	2021-06-28	https://www.pbs.org/newshour/politics/watch-biden-tells-israels-outgoing-president-he-wont-tolerate-nuclear-iran
A14AE	Press: Reportage	Political Reportage		406	2012	PBS	WATCH: On Border Tour, Harris Cites ‘Progress’ in ‘Tough’ Situation	Alexandra Jaffe, Associated Press	2021-06-25	https://www.pbs.org/newshour/politics/watch-live-harris-speaks-during-visit-to-u-s-mexico-border
A15AA	Press: Reportage	Sports Reportage	孙铭辰，BFSU	405		ESPN	Draymond Green Feeling 'Lot of Respect' for NBA Finals Players Sticking to Tokyo Commitment	Brian Windhorst	2021-07-24	https://www.espn.com/olympics/story/_/id/31874415/draymond-green-feeling-lot-respect-nba-finals-players-sticking-tokyo-commitment
A15AB	Press: Reportage	Sports Reportage		442		ESPN	NBA Finals 2021: The Milwaukee Bucks Didn't Waste Another Legendary Performance From Giannis Antetokounmpo	Kevin Arnovitz	2021-07-12	https://www.espn.com/nba/story/_/id/31803541/nba-finals-2021-milwaukee-bucks-waste-another-legendary-performance-giannis-antetokounmpo
A15AC	Press: Reportage	Sports Reportage		398		ESPN	Let's Make a Deal: NCAA Athletes Cashing in on Name, Image and Likeness	Dan Murphy	2021-07-01	https://www.espn.com/college-sports/story/_/id/31738893/ncaa-athletes-cashing-name-image-likeness
A15AD	Press: Reportage	Sports Reportage		385		ESPN	Some Players Say Los Angeles Angels Failing in Treatment at Minor League Level, as GM Vows to Address It	Joon Lee	2021-07-24	https://www.espn.com/mlb/story/_/id/31870740/some-players-say-los-angeles-angels-failing-treatment-minor-league-level-gm-vows-address-it
A15AE	Press: Reportage	Sports Reportage		409	2039	ESPN	Giannis Antetokounmpo Still Awed by Block, but Ready to Shift Focus to Game 5 of NBA Finals	Tim Bontemps	2021-07-17	https://www.espn.com/nba/story/_/id/31829739/giannis-antetokounmpo-awed-block-ready-shift-focus-game-5-nba-finals
A16AA	Press: Reportage	Sports Reportage	孙铭辰，BFSU	423		Arizona Daily Sun	About Time': Gay Athletes Unleash Rainbow Wave at Olympics	Ap Photo/Ben Curtis	2021-07-27	https://azdailysun.com/sports/olympics/about-time-gay-athletes-unleash-rainbow-wave-at-olympics/article_939af4dc-eee2-527f-835e-0264df0e9bf8.html
A16AB	Press: Reportage	Sports Reportage		402		Arizona Daily Sun	Nashville Prospect Comes Out as Gay in NHL Milestone	Candice Ward	2021-07-22	https://azdailysun.com/sports/hockey/nashville-prospect-comes-out-as-gay-in-nhl-milestone/article_a60bb379-11f0-5253-b6bb-0127b375ca1a.html
A16AC	Press: Reportage	Sports Reportage		416		Arizona Daily Sun	Rod Beard: Bucks' NBA Championship Offers Plenty of Reasons to Celebrate	Jonathan Daniel/Getty Images North America/TNS	2021-07-22	https://azdailysun.com/sports/baseball/rod-beard-bucks-nba-championship-offers-plenty-of-reasons-to-celebrate/article_a425e161-b84e-5701-ab23-26e5de49b5ea.html
A16AD	Press: Reportage	Sports Reportage		433		Arizona Daily Sun	Sky’s Candace Parker Makes History as First WNBA Star to Be Featured on NBA2K Cover	Scott Taetsch/Getty Images North America/TNS	2021-07-15	https://azdailysun.com/sports/basketball/sky-s-candace-parker-makes-history-as-first-wnba-star-to-be-featured-on-nba2k/article_8fa9893b-21b8-5b65-951b-c24e3245e875.html
A16AE	Press: Reportage	Sports Reportage		370	2044	Arizona Daily Sun	Team USA Falls to Australia for Second Straight Pre-Olympic Basketball Exhibition Loss	Ethan Miller/Getty Images North America/TNS	2021-07-13	https://azdailysun.com/sports/basketball/team-usa-falls-to-australia-for-second-straight-pre-olympic-basketball-exhibition-loss/article_3d0a01f4-92b4-55ae-8448-7d350400fd87.html
A17AA	Press: Reportage	Sports Reportage	孙铭辰，BFSU	406		The Baltimore Sun	Carroll Board of Education Allows All Students to Start Playing Fall, Spring Sports Regardless of Grades	Kristen Griffith	2021-02-12	https://www.baltimoresun.com/maryland/carroll/education/cc-sports-eligibility-20210211-3bfzq5c4rrbibamoazfgwcr5fm-story.html
A17AB	Press: Reportage	Sports Reportage		415		The Baltimore Sun	Jessica Rothermel, Milan Gupta Garner Player of Week Honors | Howard Sports Notebook	Brent Kennedy	2021-03-29	https://www.baltimoresun.com/maryland/howard/sports/cng-ho-sp-hoco-sports-notebook-03282021-20210328-t6mnzlsfabcq7bmmjf4qnwfpim-story.html
A17AC	Press: Reportage	Sports Reportage		392		The Baltimore Sun	As Financial Reform Sweeps College Sports, Jordan McNair’s Father Says Health and Safety Must Remain Priorities	Childs Walker	2021-07-08	https://www.baltimoresun.com/sports/college/bs-sp-jordan-mcnair-ncaa-reform-health-safety-priorities-20210708-kmidzs7gyrcrdcy5yja4gtrgaa-story.html
A17AD	Press: Reportage	Sports Reportage		395		The Baltimore Sun	Carroll County Fall High School Sports Teams Primed for Unique Season in March and April	Pat Stoetzer	2021-03-11	https://www.baltimoresun.com/maryland/carroll/sports/high-school/cc-sp-fall-sports-preview-031121-20210311-x2nu2x2ohrb5zp77nsumum4rsq-story.html
A17AE	Press: Reportage	Sports Reportage		414	2022	The Baltimore Sun	Atholton Football Does Enough to Beat Wilde Lake | Howard County Sports Roundup	Jacob Calvin Meyer	2021-09-04	https://www.baltimoresun.com/maryland/howard/sports/cng-ho-sp-atholton-wilde-lake-football-09032021-20210904-evb3gamp5vbg5gphdd43mpydwy-story.html
A18AA	Press: Reportage	Sports Reportage	孙铭辰，BFSU	439		Sports Illustrated	No. 1 Slot Kevin Coleman Scores Four TDs in Four Different Ways	John Garcia Jr.	2021-12-01	https://www.si.com/college/2021/12/02/kevin-coleman-freak-of-the-week-oregon-usc-florida-state
A18AB	Press: Reportage	Sports Reportage		378		Sports Illustrated	Tennessee Victory Emphasizes Todd Monken's Importance	Evan Crowell	2021-11-14	https://www.si.com/college/georgia/news/tennessee-victory-emphasizes-todd-monkens-importance
A18AC	Press: Reportage	Sports Reportage		395		Sports Illustrated	Preseason Week Two Jets Rookie Report	Fischer Smith	2021-08-23	https://www.si.com/nfl/draft/nfl/preseason-week-two-jets-rookie-report
A18AD	Press: Reportage	Sports Reportage		421		Sports Illustrated	Points of Emphasis: Louisville vs. Michigan State	Matthew McGavic	2021-11-30	https://www.si.com/college/louisville/basketball/points-of-emphasis-2021-22-game-7-michigan-state
A18AE	Press: Reportage	Sports Reportage		406	2039	Sports Illustrated	One Thing to Watch on Every Men's Sweet 16 Team	Molly Geary	2021-03-27	https://www.si.com/college/2021/03/27/sweet-16-march-madness-picks-preview
A19AA	Press: Reportage	Sports Reportage	孙铭辰，BFSU	426		Bleacher Report	1 Change Each NFL Team Has to Make After Week 1	Kristopher Knox	2021-09-16	https://bleacherreport.com/articles/2948449-1-change-each-nfl-team-has-to-make-after-week-1
A19AB	Press: Reportage	Sports Reportage		401		Bleacher Report	Preseason Week 2 Takeaways: What Should the Patriots Do With Cam Newton?	Brad Gagnon	2021-08-20	https://bleacherreport.com/articles/2947503-preseason-week-2-takeaways-what-should-the-patriots-do-with-cam-newton
A19AC	Press: Reportage	Sports Reportage		409		Bleacher Report	Every NFL Team's Biggest Reason for Optimism Heading Into Camps	Kristopher Knox	2021-07-19	https://bleacherreport.com/articles/2945995-every-nfl-teams-biggest-reason-for-optimism-heading-into-camps
A19AD	Press: Reportage	Sports Reportage		407		Bleacher Report	Day 4 Stock Report for Top NBA Rookies at Las Vegas Summer League	Dan Favale	2021-08-12	https://bleacherreport.com/articles/2947169-day-4-stock-report-for-top-nba-rookies-at-las-vegas-summer-league
A19AE	Press: Reportage	Sports Reportage		402	2045	Bleacher Report	NBA Summer League Takeaways: Davion Mitchell Shines, Obi Toppin Flashes, More	Dan Favale	2021-08-10	https://bleacherreport.com/articles/2947072-nba-summer-league-takeaways-davion-mitchell-shines-obi-toppin-flashes-more
A20AA	Press: Reportage	Sports Reportage	孙铭辰，BFSU	408		The New York Times	Facing Elimination, the Knicks Must Find Another Gear	Sopan Deb	2021-05-30	https://www.nytimes.com/2021/05/30/sports/knicks-hawks-game-4-julius-randle.html?searchResultPosition=1
A20AB	Press: Reportage	Sports Reportage		416		The New York Times	N’Golo Kanté, Chelsea and Beating the System	Rory Smith	2021-05-30	https://www.nytimes.com/2021/05/30/sports/soccer/ngolo-kante-chelsea.html?searchResultPosition=5
A20AC	Press: Reportage	Sports Reportage		406		The New York Times	Naomi Osaka Skips News Conference, Drawing Tennis Officials’ Ire	Christopher Clarey	2021-05-30	https://www.nytimes.com/2021/05/30/sports/tennis/french-open-naomi-osaka-media.html?searchResultPosition=6
A20AD	Press: Reportage	Sports Reportage		405		The New York Times	The Big Three Vie at the French Open, Each With His Own Motivation	Matthew Futterman	2021-05-30	https://www.nytimes.com/2021/05/30/sports/tennis/french-open-djokovic-federer-nadal.html?searchResultPosition=7
A20AE	Press: Reportage	Sports Reportage		411	2046	The New York Times	Ready to Recruit in Person, College Coaches Move Toward Normal	Alan Blinder	2021-05-30	https://www.nytimes.com/2021/05/30/sports/ncaabasketball/ncaa-college-sports-recruiting.html?searchResultPosition=8
A21AA	Press: Reportage	Sports Reportage	孙铭辰，BFSU	392		Fox News	LeBron James Mocks Kyle Rittenhouse's Courtroom Breakdown: 'What Tears? Knock It Off'	Andrew Mark Miller	2021-11-11	https://www.foxnews.com/sports/lebron-james-mocks-rittenhouses-courtroom-breakdown-what-tears-knock-it-off
A21AB	Press: Reportage	Sports Reportage		410		Fox News	US Women’s Hoops Seeks Seventh Consecutive Gold Medal	Associated Press	2021-07-01	https://www.foxnews.com/sports/us-womens-hoops-seeks-seventh-consecutive-gold-medal
A21AC	Press: Reportage	Sports Reportage		401		Fox News	Mayweather, Paul Exhibition Fight Goes the Distance	Associated Press	2021-06-07	https://www.foxnews.com/sports/paul-lasts-the-distance-against-mayweather-in-exhibition
A21AD	Press: Reportage	Sports Reportage		412		Fox News	Djokovic Hands Nadal 3rd Loss in 108 French Open Matches	Associated Press	2021-06-12	https://www.foxnews.com/sports/djokovic-hands-nadal-3rd-loss-in-108-french-open-matches
A21AE	Press: Reportage	Sports Reportage		407	2022	Fox News	US Olympic Athlete Chelsea Wolfe Threatened to Burn Flag on Podium	Gregg Re , Evie Fordham	2021-06-21	https://www.foxnews.com/us/us-olympic-athlete-chelsea-wolfe-burn-flag-podium
A22AA	Press: Reportage	Society Reportage	孙铭辰，BFSU	411		NBC	Evidence Grows Stronger for Covid Vaccine Link to Heart Issue, CDC Says	Erika Edwards	2021-06-11	https://www.nbcnews.com/health/health-news/evidence-grows-stronger-covid-vaccine-link-heart-issue-cdc-says-n1270339
A22AB	Press: Reportage	Society Reportage		457		NBC	Nursing Home Residents Overlooked in Scramble for Covid Antibody Treatments	Jonel Aleccia, Kaiser Health News	2021-10-31	https://www.nbcnews.com/health/health-news/nursing-home-residents-overlooked-scramble-covid-antibody-treatments-rcna4116
A22AC	Press: Reportage	Society Reportage		358		NBC	Organ Centers to Transplant Patients: Get a Covid Vaccine or Move Down on Waitlist	Jonel Aleccia, Kaiser Health News	2021-10-08	https://www.nbcnews.com/health/health-news/organ-centers-transplant-patients-get-covid-vaccine-or-move-down-n1281084
A22AD	Press: Reportage	Society Reportage		393		NBC	Why Firefighters Are Fighting Covid Vaccine Mandates	Sandy West, Kaiser Health News	2021-09-25	https://www.nbcnews.com/health/health-news/why-firefighters-are-fighting-covid-vaccine-mandates-n1280042
A22AE	Press: Reportage	Society Reportage		402	2021	NBC	Thousands Were Released From Prison Because of Covid. Will They Have to Return?	Patrice Gaines	2021-09-14	https://www.nbcnews.com/news/nbcblk/thousands-released-prison-covid-will-return-rcna1977
A23AA	Press: Reportage	Society Reportage	孙铭辰，BFSU	413		Los Angeles Times	Vanessa Bryant Won’t Face Psych Evaluation in Lawsuit Over Kobe Crash Photos, Judge Rules	Richard Winton	2021-11-01	https://www.latimes.com/california/story/2021-11-01/vanessa-bryant-wont-face-psyche-evaluation-in-lawsuit-over-kobe-crash-photos-against-the-county-judge-rules
A23AB	Press: Reportage	Society Reportage		394		Los Angeles Times	As Public Health Workers Flee the Field, California Becomes More Vulnerable to Mix of Diseases	Anna Maria Barry-Jester	2021-11-01	https://www.latimes.com/california/story/2021-11-01/why-public-health-workers-are-fleeing-the-field-next-pandemic
A23AC	Press: Reportage	Society Reportage		432		Los Angeles Times	L.A. County Records Big Drop in COVID-19 Hospitalizations	Rong-Gong Lin Ii	2021-09-22	https://www.latimes.com/california/story/2021-09-22/l-a-covid-19-hospitalizations-big-drop
A23AD	Press: Reportage	Society Reportage		372		Los Angeles Times	Orange County Reports Sharp Rise in COVID-19 Cases, Hospitalizations: What to Know	Luke Money	2021-08-12	https://www.latimes.com/california/story/2021-08-12/orange-county-spike-covid-19-cases-what-to-know
A23AE	Press: Reportage	Society Reportage		427	2038	Los Angeles Times	One Person Stabbed as COVID Anti-Vaxxers and Counterdemonstrators Clash in Front of L.A. City Hall	Genaro Molina	2021-08-14	https://www.latimes.com/california/story/2021-08-14/anti-vaxers-face-off-with-counter-demonstrators-in-front-of-city-hall
A24AA	Press: Reportage	Society Reportage	孙铭辰，BFSU	366		The Seattle Times	Millions Plan to Travel for Christmas, New Year’s Even as Omicron Spreads	Katherine Shaver and Lori Aratani	2021-12-17	https://www.seattletimes.com/nation-world/millions-plan-to-travel-for-christmas-new-years-even-as-omicron-spreads/
A24AB	Press: Reportage	Society Reportage		404		The Seattle Times	Florida Doctor Says She Won’t Treat Unvaccinated Patients in Person	Timothy Bella	2021-09-08	https://www.seattletimes.com/nation-world/florida-doctor-says-she-wont-treat-unvaccinated-patients-in-person/
A24AC	Press: Reportage	Society Reportage		407		The Seattle Times	Florida Mother Holds Her Newborn One Time Before Dying of COVID	Maria Luisa Paul	2021-08-13	https://www.seattletimes.com/nation-world/florida-mother-holds-her-newborn-one-time-before-dying-of-covid/
A24AD	Press: Reportage	Society Reportage		432		The Seattle Times	Coronavirus Infections Drop Below 30,000 Daily in Continuing Sign of Recovery	Joel Achenbach and Lenny Bernstein	2021-05-22	https://www.seattletimes.com/nation-world/coronavirus-infections-drop-below-30000-daily-in-continuing-sign-of-recovery/
A24AE	Press: Reportage	Society Reportage		418	2027	The Seattle Times	Start Supporting Independent Journalism Today.	Akilah Johnson	2021-03-15	https://www.seattletimes.com/nation-world/nation/covid-19-especially-lethal-to-younger-latinos/
A25AA	Press: Reportage	Spot News	孙铭辰，BFSU	394		The New York Times	Shooting at Bar Near Kenosha, Wis., Leaves at Least 3 Dead	Austin Ramzy and Isabella Kwai	2021-04-18	https://www.nytimes.com/2021/04/18/us/kenosha-wisconsin-shooting.html?searchResultPosition=10
A25AB	Press: Reportage	Spot News		410		The New York Times	2 Killed in Driverless Tesla Car Crash, Officials Say	Bryan Pietsch	2021-11-10	https://www.nytimes.com/2021/04/18/business/tesla-fatal-crash-texas.html?searchResultPosition=27
A25AC	Press: Reportage	Spot News		414		The New York Times	Former Sheriff’s Deputy Is Charged After Deadly Shooting in Austin	Jesus JiméNez and Christine Hauser	2021-04-19	https://www.nytimes.com/2021/04/19/us/austin-texas-shooting.html?searchResultPosition=38
A25AD	Press: Reportage	Spot News		403		The New York Times	4 People Are Killed in a Shooting Outside Columbus, Ohio	Neil Vigdor and Christina Morales	2021-05-24	https://www.nytimes.com/2021/05/24/us/fatal-shooting-west-jefferson-ohio.html?searchResultPosition=60
A25AE	Press: Reportage	Spot News		424	2045	The New York Times	Gunman Kills 9 People at San Jose Rail Yard	Thomas Fuller, Shawn Hubler and Kellen Browning	2021-10-06	https://www.nytimes.com/2021/05/26/us/san-jose-mass-shooting.html?searchResultPosition=82
A26AA	Press: Reportage	Spot News	孙铭辰，BFSU	412		CNN	Inside Biden's Defiant Afghanistan Response	Kevin Liptak, Jeff Zeleny and Kaitlan Collins	2021-08-16	https://edition.cnn.com/world/live-news/afghanistan-taliban-us-news-08-16-21
A26AB	Press: Reportage	Spot News		414		CNN	First on CNN: Trump's Impeachment Defense Team Leaves Less Than Two Weeks Before Trial	Gloria Borger, Kaitlan Collins, Jeff Zeleny and Ashley Semler	2021-01-31	https://edition.cnn.com/2021/01/30/politics/butch-bowers-deborah-barbier-trump-impeachment-team
A26AC	Press: Reportage	Spot News		401		CNN	5 Key Takeaways From the House Impeachment Vote	Jeremy Herb, Manu Raju, Lauren Fox and Phil Mattingly	2021-01-13	https://edition.cnn.com/politics/live-news/house-trump-impeachment-vote-01-13-21
A26AD	Press: Reportage	Spot News		396		CNN	Self-Defense Is Not Illegal': Kyle Rittenhouse Tells Fox News After Not-Guilty Verdict	Ray Sanchez, Eric Levenson and Brad Parks	2021-11-20	https://edition.cnn.com/2021/11/19/us/kyle-rittenhouse-trial-friday/index.html
A26AE	Press: Reportage	Spot News		421	2044	CNN	What We Know About the Partial Building Collapse in Surfside, Florida	Multiple Cnn Journalists	2021-06-25	https://edition.cnn.com/us/live-news/miami-florida-building-collapse-06-24-21
A27AA	Press: Reportage	Spot News	孙铭辰，BFSU	369		ABC	7 Presumed Dead After Plane Crashes Into Lake in Tennessee	Bymeredith Deliso	2021-05-30	https://abcnews.go.com/US/confirmed-dead-plane-crashes-lake-tennessee-people-aboard/story?id=77982450
A27AB	Press: Reportage	Spot News		400		ABC	Firefighter Killed in Shooting at LA County Fire Station, Suspect Believed to Be Found Dead	Byemily Shapiro Andivan Pereira	2021-06-02	https://abcnews.go.com/US/shooting-reported-la-county-fire-station-suspect-large/story?id=78005678
A27AC	Press: Reportage	Spot News		418		ABC	3 Dead, Multiple People Injured After Shooting at Graduation Party in Miami-Dade Area	Bybill Hutchinson Andsamara Lynn	2021-06-07	https://abcnews.go.com/US/dead-multiple-people-injured-shooting-graduation-party-miami/story?id=78114402
A27AD	Press: Reportage	Spot News		407		ABC	Stolen Ambulance Crashes Into New York Bay After Lengthy Police Chase	Bymorgan Winsor	2021-06-15	https://abcnews.go.com/US/stolen-ambulance-crashes-york-bay-lengthy-police-chase/story?id=78264008
A27AE	Press: Reportage	Spot News		449	2043	ABC	2 Children Caught in Crossfire of Quadruple Cincinnati Shooting	Bybill Hutchinson	2021-06-14	https://abcnews.go.com/US/children-caught-crossfire-quadruple-cincinnati-shooting/story?id=78254895
A28AA	Press: Reportage	Spot News	孙铭辰，BFSU	390		CBS	Massive Cargo Ship Turns Sideways, Totally Blocks Suez Canal	CBS/AP (Unknown)	2021-03-24	https://www.cbsnews.com/news/suez-canal-blocked-ship-mv-ever-given-stuck-sideways/
A28AB	Press: Reportage	Spot News		416		CBS	Ex-Cop Derek Chauvin Convicted of All Charges in George Floyd's Death	Erin Donaghue	2021-04-20	https://www.cbsnews.com/live-updates/derek-chauvin-trial-george-floyd-death-guilty-three-counts-4-20-21/
A28AC	Press: Reportage	Spot News		440		CBS	SpaceX Crew Dragon Astronauts Arrive Home With Rare Pre-Dawn Splashdown in Gulf of Mexico	William Harwood	2021-05-03	https://www.cbsnews.com/news/spacex-astronauts-landing-splashdown/
A28AD	Press: Reportage	Spot News		406		CBS	First Responders Endure Emotional Toll of Surfside Condo Collapse: "It's Heartbreaking"	Manuel Bojorquez, Caitlin Yilek	2021-07-09	https://www.cbsnews.com/news/surfside-collapse-first-responders-emotional-toll/
A28AE	Press: Reportage	Spot News		394	2046	CBS	FDA Authorizes First Antiviral Pill to Treat COVID-19	Alexander Tin	2021-12-22	https://www.cbsnews.com/news/pfizer-covid-pill-fda-authorization/
A29AA	Press: Reportage	Spot News	孙铭辰，BFSU	394		Fox News	BREAKING NEWS: Laundrie Family Attorney Reacts to News Gabby Petito Was Strangled	David Aaro and Michael Lee	2021-10-13	https://www.foxnews.com/live-news/gabby-petito-private-investigator-asphyxiation-laundrie-death
A29AB	Press: Reportage	Spot News		395		Fox News	Waukesha Christmas Parade Attack: 5 Dead, 48 Injured, Darrell Brooks Named as Suspect: LIVE UPDATES	Paul Best and Stephanie Pagones	2021-11-23	https://www.foxnews.com/live-news/wisconsin-waukesha-suv-plows-crowd-christmas-parade
A29AC	Press: Reportage	Spot News		423		Fox News	California Recall Election of Gavin Newsom to Wrap Up Tuesday: LIVE UPDATES	Andrew Mark Miller	2021-09-16	https://www.foxnews.com/live-news/california-recall-election-gavin-newsom
A29AD	Press: Reportage	Spot News		408		Fox News	Post-Tropical Cyclone Henri Expected to Impact Northeast Monday: LIVE UPDATES	Stephen Sorace, Edmund Demarche, Bradford Betz	2021-08-24	https://www.foxnews.com/live-news/tropical-storm-henri-northeast
A29AE	Press: Reportage	Spot News		400	2020	Fox News	Alec Baldwin Shooting: New Mexico Sheriff, DA Investigating Holds Press Conference: LIVE UPDATES	Mariah Haas and Tyler McCarthy	2021-10-27	https://www.foxnews.com/live-news/rust-shooting-alec-baldwin-movie
A30AA	Press: Reportage	Spot News	孙铭辰，BFSU	399		The Assosiated Press	Pearl Harbor Survivors Gather on 80th Anniversary of Attack	Audrey McAvoy	2021-12-08	https://apnews.com/article/pearl-harbor-80th-anniversary-911941404646
A30AB	Press: Reportage	Spot News		415		The Assosiated Press	Defense Rests at Jussie Smollett’s Trial	Don Babwin and Sara Burnett	2021-12-08	https://apnews.com/article/jussie-smollett-trial-934042930561
A30AC	Press: Reportage	Spot News		376		The Assosiated Press	Major Outage Hits Amazon Web Services; Many Sites Affected	Associated Press Staff	2021-12-08	https://apnews.com/article/amazon-web-services-outage-978394126305
A30AD	Press: Reportage	Spot News		410		The Assosiated Press	Biden-Putin Square Off for 2 Hours as Ukraine Tensions Mount	Aamer Madhani and Dasha Litvinova	2021-12-08	https://apnews.com/article/biden-putin-meeting-russia-ukraine-448047649195
A30AE	Press: Reportage	Spot News		418	2018	The Assosiated Press	Judge Blocks Biden’s Vaccine Mandate for Federal Contractors	Geoff Mulvihill and David A. Lieb	2021-12-08	https://apnews.com/article/coronavirus-pandemic-vaccine-joe-biden-mandate-045740388704
A31AA	Press: Reportage	Spot News	孙铭辰，BFSU	400		United Press International	Myanmar Bans 5 Media Companies Amid Crackdown on Protests	Darryl Coote	2021-03-09	https://www.upi.com/Top_News/World-News/2021/03/09/myanmar-five-media-outlets-license-revoked/2081615269350/
A31AB	Press: Reportage	Spot News		411		United Press International	NASA Engineer Glynn Lunney Dead at 84	Christen McCurdy	2021-03-20	https://www.upi.com/Top_News/US/2021/03/20/Glynn-Lunney-NASA-dead/6171616269196/
A31AC	Press: Reportage	Spot News		399		United Press International	At Least 10 Dead as Bangladesh Residents Protest Modi's Visit	Christen McCurdy	2021-03-27	https://www.upi.com/Top_News/World-News/2021/03/27/bangladesh-protests-Modi-deaths-injuries/3671616886711/
A31AD	Press: Reportage	Spot News		430		United Press International	Nomadland' Wins Big at the Oscars	Karen Butler	2021-04-25	https://www.upi.com/Entertainment_News/Movies/2021/04/25/oscars-winners/6271619392774/
A31AE	Press: Reportage	Spot News		393	2033	United Press International	Court Grants Britney Spears Right to Select Attorney in Conservatorship Fight	Daniel Uria	2021-07-14	https://www.upi.com/Top_News/US/2021/07/14/court-grants-Britney-Spears-select-attorney-cosnervatorship-fight/2961626306889/
A32AA	Press: Reportage	Spot News	孙铭辰，BFSU	374		The Washington Post	At Least 5 Dead After Tornadoes, Storms Blast Through Great Plains and Midwest	Timothy Bella	2021-12-16	https://www.washingtonpost.com/nation/2021/12/16/power-outage-midwest-storms-tornado-derecho/
A32AB	Press: Reportage	Spot News		410		The Washington Post	Deadly Tornadoes Leave Path of Destruction Across Six States: ‘It’s Unlike Anything I’ve Ever Seen’	Scott Wilson	2021-12-11	https://www.washingtonpost.com/national/deadly-tornadoes-leave-path-of-destruction-across-six-states-its-unlike-anything-ive-ever-seen/2021/12/11/6a143b2c-5acc-11ec-b0c0-fe531874605a_story.html
A32AC	Press: Reportage	Spot News		397		The Washington Post	A Near-Record-High Number of October Tornadoes Struck in the United States	Ian Livingston	2021-11-03	https://www.washingtonpost.com/weather/2021/11/03/october-tornadoes-record-united-states/
A32AD	Press: Reportage	Spot News		413		The Washington Post	Multiple Rounds of Severe Weather to Usher in New Year in Deep South	Matthew Cappucci	2021-12-30	https://www.washingtonpost.com/weather/2021/12/30/severe-weather-deep-south/
A32AE	Press: Reportage	Spot News		426	2020	The Washington Post	Washington Adds Three More Players to Its Covid-19 List, Bringing Total to 21	Nicki Jhabvala	2021-12-16	https://www.washingtonpost.com/sports/2021/12/16/washington-covid-list-kam-curl/
A33AA	Press: Reportage	Spot News	孙铭辰，BFSU	404		The Atlanta Journal-Constitution	Witnesses Reported Massive Crowd of Teens Before Gunfire at Atlantic Station	Caroline Silva	2021-12-30	https://www.ajc.com/news/witnesses-reported-massive-crowds-of-teens-before-gunfire-at-atlantic-station/KTD4JHOZMVHF3KV5EGPTTA7DYE/
A33AB	Press: Reportage	Spot News		409		The Atlanta Journal-Constitution	Police ID Woman Found Dead Before Boyfriend’s Police Shooting in Henry County	Henri Hollis	2021-12-14	https://www.ajc.com/news/crime/police-id-woman-found-dead-before-boyfriends-police-shooting-in-henry-county/Y6EUKRPWSBELJAI3ELMMPUKA6Q/
A33AC	Press: Reportage	Spot News		402		The Atlanta Journal-Constitution	GBI to Probe Deadly Shooting at End of DeKalb Manhunt	Chelsea Prince, John Spink and Henri Hollis	2021-12-02	https://www.ajc.com/news/crime/breaking-heavy-police-presence-shuts-down-covington-highway/KADEEK5WOVGVJLGHDDSCKT3P3Q/
A33AD	Press: Reportage	Spot News		386		The Atlanta Journal-Constitution	LIVE UPDATES: Ahmaud Arbery Death | Trial Testimony Enters Day 5	Shaddi Abusaid, Bill Rankin and Simone Burns	2021-11-12	https://www.ajc.com/news/atlanta-news/live-updates-ahmaud-arbery-death-trial-testimony-enters-day-5/5QHTFOPNGND5HADTOQJZ33AJK4/
A33AE	Press: Reportage	Spot News		421	2022	The Atlanta Journal-Constitution	Cops Find Stolen SUV, but Clarkston 1-Year-Old Still Missing	Chelsea Prince and John Spink	2021-11-11	https://www.ajc.com/news/breaking-amber-alert-issued-for-1-year-old-taken-during-car-theft-in-clarkston/BXZSCWG2PBHKXJ2BDJF6FXBWC4/
A34AA	Press: Reportage	Financial Reportage	孙铭辰，BFSU	418		The Wall Street Journal	S&P 500 Edges Down as Investors Sell Bonds, Tech Stocks	Caitlin Ostroff and Karen Langley	2021-03-30	https://www.wsj.com/articles/global-stock-markets-dow-update-03-30-2021-11617090804?mod=Searchresults_pos4&page=1
A34AB	Press: Reportage	Financial Reportage		402		The Wall Street Journal	SPACs Are the Stock Market’s Hottest Trend. Here’s How They Work.	Peter Santilli and Amrith Ramkumar	2021-03-29	https://www.wsj.com/articles/spacs-are-the-stock-markets-hottest-trend-heres-how-they-work-11617010202
A34AC	Press: Reportage	Financial Reportage		394		The Wall Street Journal	Stocks Close Higher Amid Signs of Economic Recovery	Caitlin Ostroff and Michael Wursthorn	2021-03-25	https://www.wsj.com/articles/global-stock-markets-dow-update-03-25-2021-11616661781
A34AD	Press: Reportage	Financial Reportage		401		The Wall Street Journal	Powell Says Now Is Not the Time to Focus on Reducing Federal Debt	Paul Kiernan	2021-03-25	https://www.wsj.com/articles/jerome-powell-says-now-is-not-the-time-to-focus-on-reducing-federal-debt-11616673226
A34AE	Press: Reportage	Financial Reportage		417	2032	The Wall Street Journal	Cruise Lines Fear Another Lost Summer	Julie Bykowicz and Ted Mann	2021-03-22	https://www.wsj.com/articles/cruise-lines-fear-another-lost-summer-11616405401
A35AA	Press: Reportage	Financial Reportage	孙铭辰，BFSU	389		The New York Times	Just in Time for Pool Season: A Chlorine Shortage	Marie Fazio	2021-05-29	https://www.nytimes.com/2021/05/29/business/chlorine-shortage-us.html?searchResultPosition=2
A35AB	Press: Reportage	Financial Reportage		400		The New York Times	Defying Critics, Biden and the Fed Insist the Economic Recovery Is on Track	Jim Tankersley and Jeanna Smialek	2021-05-22	https://www.nytimes.com/2021/05/22/business/economy/biden-economy.html?searchResultPosition=18
A35AC	Press: Reportage	Financial Reportage		405		The New York Times	A Glimpse of a Future With True Shareholder Democracy	Jeff Sommer	2021-05-21	https://www.nytimes.com/2021/05/21/business/stock-funds-shareholder-democracy.html?searchResultPosition=24
A35AD	Press: Reportage	Financial Reportage		411		The New York Times	Stocks Drop for a Third Day Following Bitcoin’s Crash and Inflation Concerns.	Matt Phillips	2021-05-19	https://www.nytimes.com/2021/05/19/business/stock-market-today.html?searchResultPosition=32
A35AE	Press: Reportage	Financial Reportage		414	2019	The New York Times	The Big Money Is Going Vegan	Jack Ewing and Lauren Hirsch	2021-05-18	https://www.nytimes.com/2021/05/18/business/oatly-ipo-milk-substitutes.html?searchResultPosition=38
A36AA	Press: Reportage	Financial Reportage	孙铭辰，BFSU	401		The Assosiated Press	Biden Boosts Pandemic Lending to Smallest Businesses	Zeke Miller	2021-02-23	https://apnews.com/article/biden-boost-virus-lending-small-business-c70fb4d1f101bb5a7f0b10da39fdb988
A36AB	Press: Reportage	Financial Reportage		382		The Assosiated Press	Businesses Tied to Noem Family Got $600,000 in Virus Grants	Stephen Groves	2021-03-04	https://apnews.com/article/business-small-business-south-dakota-coronavirus-pandemic-kristi-noem-cd19956faf1a20de3890b9638f5605a1
A36AC	Press: Reportage	Financial Reportage		439		The Assosiated Press	Jump in Hiring Fuels Optimism for US Economic Recovery	Christopher Rugaber	2021-03-06	https://apnews.com/article/technology-us-news-coronavirus-pandemic-economy-3f614692359cf3cc62c17d8479a65366
A36AD	Press: Reportage	Financial Reportage		401		The Assosiated Press	US Businesses Struggle to Fill Jobs Even as Hiring Picks Up	Christopher Rugaber	2021-06-05	https://apnews.com/article/health-coronavirus-pandemic-business-bb295afe6ec8d8b88b1b944f3eba7931
A36AE	Press: Reportage	Financial Reportage		404	2027	The Assosiated Press	Verizon Sells Internet Trailblazers Yahoo and AOL for $5B	Michelle Chapman and Tali Arbel	2021-05-04	https://apnews.com/article/technology-business-1e2e958195af5920ac5183c3794d93ee
A37AA	Press: Reportage	Financial Reportage	孙铭辰，BFSU	385		CNN	China's Factories Are Still Struggling With the Energy Crunch and Supply Woes	Jill Disis	2021-11-01	https://edition.cnn.com/2021/11/01/economy/china-manufacturing-pmi-covid-intl-hnk/index.html
A37AB	Press: Reportage	Financial Reportage		395		CNN	Wall Street's $1 Trillion Club Is Growing. Don't Pop the Champagne	Julia Horowitz	2021-10-26	https://edition.cnn.com/2021/10/26/investing/premarket-stocks-trading/index.html
A37AC	Press: Reportage	Financial Reportage		403		CNN	Hertz Files for a New IPO	Chris Isidore	2021-10-16	https://edition.cnn.com/2021/10/16/investing/hertz-ipo/index.html
A37AD	Press: Reportage	Financial Reportage		419		CNN	Many 'Apes' on Reddit Are Sitting Out the Robinhood IPO	Paul R. La Monica	2021-07-29	https://edition.cnn.com/2021/07/29/investing/robinhood-ipo-reddit/index.html
A37AE	Press: Reportage	Financial Reportage		413	2015	CNN	Losses Mount for American and Southwest, but Their Outlook Is Brighter	Chris Isidore	2021-07-22	https://edition.cnn.com/2021/07/22/investing/american-southwest-airlines-losses/index.html
A38AA	Press: Reportage	Cultural Reportage	孙铭辰，BFSU	412		USA Today	‘What Is This White Nonsense?’: So-Called Queen of Congee Accused of Cultural Appropriation of Chinese Food	Christine Fernando	2021-07-22	https://www.usatoday.com/story/news/nation/2021/07/22/breakfast-cure-queen-congee-accused-cultural-appropriation/8060424002/
A38AB	Press: Reportage	Cultural Reportage		360		USA Today	Museums Are Welcoming Back Visitors. Here Are Some of the Most Enticing Exhibits Across the US	Harriet Baskas	2021-04-21	https://www.usatoday.com/story/travel/2021/04/21/art-museum-history-museum-science-museum-us-exhibits/7289182002/
A38AC	Press: Reportage	Cultural Reportage		392		USA Today	Is My Halloween Costume Offensive? What to Know About Cultural Appropriation	Jordan Mendoza	2021-10-21	https://www.usatoday.com/story/news/nation/2021/10/25/halloween-costumes-and-cultural-appropriation/6118430001/
A38AD	Press: Reportage	Cultural Reportage		431		USA Today	We Found a Way to Continue to Bring the Arts to the Community: Nebraska's Lied Center Creatively Navigates COVID-19	Rachel Layne and Andrea Kramar	2021-05-18	https://www.usatoday.com/story/money/usaandmain/2021/05/18/nebraska-lied-center-finds-way-bring-arts-community/5131899001/
A38AE	Press: Reportage	Cultural Reportage		441	2036	USA Today	We Can't Wait for These Albums From Kacey Musgraves, Lil Nas X, Sting, Diana Ross and More	Melissa Ruggieri and Patrick Ryan	2021-09-09	https://www.usatoday.com/story/entertainment/music/2021/09/08/fall-albums-lil-nas-x-kacey-musgraves-coldplay-lady-gaga-young-thug-finneas-duran-duran-diana-ross/5757070001/
A39AA	Press: Reportage	Cultural Reportage	孙铭辰，BFSU	403		Newsweek	Mom Shares Genius Hack for Quickly Making School Lunches	Lydia Veljanovski	2021-09-12	https://www.newsweek.com/mom-shares-genius-hack-quickly-making-school-lunches-1628218
A39AB	Press: Reportage	Cultural Reportage		424		Newsweek	Wheel of Fortune' Format Goes Through Major Change as Pat Sajak Signs New Contract	Ryan Smith	2021-09-09	https://www.newsweek.com/wheel-fortune-format-goes-through-major-change-pat-sajak-signs-new-contract-quiz-show-1627409
A39AC	Press: Reportage	Cultural Reportage		392		Newsweek	When Is 'Rick and Morty' Season 6 Coming Out?	Jamie Burton	2021-09-06	https://www.newsweek.com/rick-morty-season-6-release-date-cast-1626311
A39AD	Press: Reportage	Cultural Reportage		400		Newsweek	Cinderella' Soundtrack: Every Song Featured in the Camila Cabello Movie	Molli Mitchell	2021-09-06	https://www.newsweek.com/cinderella-2021-soundtrack-songs-music-covers-camila-cabello-amazon-prime-1626334
A39AE	Press: Reportage	Cultural Reportage		393	2012	Newsweek	Bette Midler Calls for a Sex Strike Amid Texas Abortion Law	Natalie Colarossi	2021-09-04	https://www.newsweek.com/bette-midler-calls-sex-strike-amid-texas-abortion-law-1626151
A40AA	Press: Reportage	Cultural Reportage	孙铭辰，BFSU	405		The Providence Journal	Explore Rhode Island's Rich Native American History and Culture, All in One Day	G. Wayne Miller	2021-07-09	https://www.providencejournal.com/story/news/local/2021/07/09/explore-ris-rich-native-american-history-and-culture-all-one-day/7793074002/
A40AB	Press: Reportage	Cultural Reportage		411		The Providence Journal	Want to Travel to Portugal Without Leaving RI? You've Got to Try PVD's Newest Tapas Restaurant	Gail Ciampa	2021-09-22	https://www.providencejournal.com/story/entertainment/dining/2021/09/22/portuguese-cuisine-and-latin-american-dishes-menu-aguardente-aguardente/8316799002/
A40AC	Press: Reportage	Cultural Reportage		382		The Providence Journal	Central Falls Ditches 'Comeback City' Nickname With Revamped Logo, Fresh Slogan	Amy Russo	2021-09-09	https://www.providencejournal.com/story/news/local/2021/09/09/central-falls-unveils-new-logo-slogan-emphasizing-citys-diversity/5773880001/
A40AD	Press: Reportage	Cultural Reportage		415		The Providence Journal	New to RI: State’s Only Native Museum Gives Witness to Those Erased by History	Amy Russo	2021-08-06	https://www.providencejournal.com/story/news/local/2021/08/06/countering-erasure-states-only-native-museum-calls-on-visitors-to-remember/5467296001/
A40AE	Press: Reportage	Cultural Reportage		404	2017	The Providence Journal	FirstWorks to Relaunch Live Music Series at Roger Williams Park on June 27	Rob Duguay	2021-06-18	https://www.providencejournal.com/story/entertainment/arts/2021/06/18/firstworks-concerts-return-providences-roger-williams-park-june-27/7686758002/
A41AA	Press: Reportage	Cultural Reportage	孙铭辰，BFSU	398		The Christian Post	Dennis Quaid to Star in New Faith-Based Films Produced by Roma Downey, Erwin Brothers	Jeannie Ortega Law	2021-01-28	https://www.christianpost.com/entertainment/dennis-quaid-announces-gospel-album-discusses-spiritual-journey.html
A41AB	Press: Reportage	Cultural Reportage		389		The Christian Post	The Jesus Music' Stars Reflect on Highs, Lows of Christian Music: 'We Aren’t Perfect, We’re Forgiven'	Leah Marieann Klett	2021-09-30	https://www.christianpost.com/entertainment/the-jesus-music-stars-reflect-on-highs-lows-of-christian-music.html
A41AC	Press: Reportage	Cultural Reportage		425		The Christian Post	Hillsong Member Wins ‘The Voice’ Australia Amid Controversy Surrounding Global Megachurch	Jeannie Ortega Law	2021-09-14	https://www.christianpost.com/entertainment/hillsong-member-wins-the-voice-australia-amid-controversy.html
A41AD	Press: Reportage	Cultural Reportage		409		The Christian Post	Kodak Black, Rapper Pardoned by Trump, Accepts ‘Jesus as My Lord and Savior’	Leonardo Blair	2021-09-14	https://www.christianpost.com/entertainment/kodak-black-accepts-jesus-as-my-lord-and-savior.html
A41AE	Press: Reportage	Cultural Reportage		393	2014	The Christian Post	Ellie Holcomb Releases New Album, Shares How God Meets His Children in Darkest Places	Jeannie Ortega Law	2021-06-26	https://www.christianpost.com/entertainment/ellie-holcomb-god-meets-his-children-in-the-darkest-places.html
A42AA	Press: Reportage	Cultural Reportage	孙铭辰，BFSU	407		San Francisco Chronicle	In ‘Belfast,’ Kenneth Branagh Makes Art of the Day That Changed His Life Forever	G. Allen Johnson	2021-11-09	https://datebook.sfchronicle.com/movies-tv/in-belfast-kenneth-branagh-makes-art-of-the-day-that-changed-his-life-forever
A42AB	Press: Reportage	Cultural Reportage		415		San Francisco Chronicle	San Francisco’s Opera Plaza Cinema Announces Reopening After Major Renovation	G. Allen Johnson	2021-11-15	https://datebook.sfchronicle.com/movies-tv/san-franciscos-opera-plaza-cinema-announces-re-opening-after-major-renovation
A42AC	Press: Reportage	Cultural Reportage		436		San Francisco Chronicle	6 Bay Area Arts and Entertainment Events to Check Out This Week, Oct. 25-31	Chronicle Staff	2021-10-25	https://datebook.sfchronicle.com/guide/6-bay-area-arts-and-entertainment-events-to-check-out-this-week-oct-25-31
A42AD	Press: Reportage	Cultural Reportage		388		San Francisco Chronicle	New Brittany Murphy Docuseries Brings Actress’ Tragic Death Back to the Surface	Mick Lasalle	2021-10-14	https://datebook.sfchronicle.com/movies-tv/new-brittany-murphy-docuseries-brings-her-tragic-death-back-to-the-surface
A42AE	Press: Reportage	Cultural Reportage		377	2023	San Francisco Chronicle	Andy Serkis Says He ‘Had a Ball’ Filming ‘Venom: Let There Be Carnage’ in S.F. Before Pandemic Hit	Bob Strauss	2021-09-30	https://datebook.sfchronicle.com/movies-tv/andy-serkis-on-filming-venom-let-there-be-carnage-in-san-francisco
A43AA	Press: Reportage	Cultural Reportage	孙铭辰，BFSU	412		The New York Times	National Endowment for the Arts Funding Would Rise Under Biden Plan	Graham Bowley	2021-05-28	https://www.nytimes.com/2021/05/28/arts/national-endowment-for-the-arts-funding.html?searchResultPosition=11
A43AB	Press: Reportage	Cultural Reportage		396		The New York Times	The Surprising Evolution of Cruella De Vil	Sarah Bahr	2021-05-30	https://www.nytimes.com/2021/05/30/arts/cruella-de-vil-101-dalmatians.html?searchResultPosition=2
A43AC	Press: Reportage	Cultural Reportage		405		The New York Times	Gehry’s Quiet Interventions Reshape the Philadelphia Museum	Jason Farago	2021-05-30	https://www.nytimes.com/2021/05/30/arts/design/philadelphia-museum-gehry-renovation.html?searchResultPosition=3
A43AD	Press: Reportage	Cultural Reportage		397		The New York Times	All Her Life Studies: A Downtown Dancer Finds Her Voice	Gia Kourlas	2021-05-30	https://www.nytimes.com/2021/05/30/arts/dance/leslie-cuyjet-choreographer.html?searchResultPosition=4
A43AE	Press: Reportage	Cultural Reportage		406	2016	The New York Times	Send in the Bugs. The Michelangelos Need Cleaning.	Jason Horowitz	2021-05-30	https://www.nytimes.com/2021/05/30/arts/bacteria-cleaning-michelangelo-medici-restoration.html?searchResultPosition=5
A44AA	Press: Reportage	Cultural Reportage	孙铭辰，BFSU	420		Fox News	Billy Crystal Blasts Cancel Culture 'Minefield': 'I Don't Like It'	Nate Day	2021-05-07	https://www.foxnews.com/entertainment/billy-crystal-cancel-culture
A44AB	Press: Reportage	Cultural Reportage		403		Fox News	Sharon Stone Tears Into Cancel Culture: ‘The Stupidest Thing I Have Ever Seen Happen’	Julius Young	2021-03-25	https://www.foxnews.com/entertainment/sharon-stone-cancel-culture
A44AC	Press: Reportage	Cultural Reportage		356		Fox News	Texas High School Caves to 'Woke' Culture Over Dress-Code Controversy	Bradford Betz	2021-04-21	https://www.foxnews.com/us/texas-school-district-dress-code-gender-neutral-male-student-suspended-painted-nails
A44AD	Press: Reportage	Cultural Reportage		422		Fox News	Gwen Stefani Slams Cultural Appropriation Claims, Explains Why She Doesn’t Discuss Politics	Julius Young	2021-05-27	https://www.foxnews.com/entertainment/gwen-stefani-slams-cultural-appropriation-doesnt-talk-politics
A44AE	Press: Reportage	Cultural Reportage		412	2013	Fox News	Entourage' Creator Doug Ellin Suggests HBO's Reluctancy, PC Culture Stunted Show's Legacy: 'I Resent It'	Melissa Roberto	2021-04-28	https://www.foxnews.com/entertainment/entourage-creator-doug-ellin-hbo-pc-culture-stunted-legacy-resent
B01AA	Press: Editorial	Institutional Editorial	孙铭辰，BFSU	399		The New York Times	A Dangerous Court Order Against the New York Times	The Editorial Board	2021-12-24	https://www.nytimes.com/2021/12/24/opinion/project-veritas-new-york-times.html?searchResultPosition=1
B01AB	Press: Editorial	Institutional Editorial		408		The New York Times	‘When I Will Be Old, Maybe. But Now, I Feel Myself Young.’	The Editorial Board	2021-12-16	https://www.nytimes.com/2021/12/16/opinion/neediest-cases-charity.html?searchResultPosition=7
B01AC	Press: Editorial	Institutional Editorial		396		The New York Times	Reform New York City’s Board of Elections Now	The Editorial Board	2021-10-30	https://www.nytimes.com/2021/10/30/opinion/nyc-elections-board-reform.html?searchResultPosition=30
B01AD	Press: Editorial	Institutional Editorial		405		The New York Times	The School Kids Are Not Alright	The Editorial Board	2021-08-21	https://www.nytimes.com/2021/08/21/opinion/covid-education-schools.html?searchResultPosition=61
B01AE	Press: Editorial	Institutional Editorial		409	2017	The New York Times	We’ve Come So Far With Vaccines, America. Now Keep Going.	The Editorial Board	2021-07-03	https://www.nytimes.com/2021/07/03/opinion/covid-vaccine-us-hesitancy.html?searchResultPosition=82
B02AA	Press: Editorial	Institutional Editorial	孙铭辰，BFSU	426		Wall Street Journal	Justices, Please Take the Harvard Case	The Editorial Board	2021-05-24	https://www.wsj.com/articles/justices-please-take-the-harvard-case-11621894691?mod=Searchresults_pos10&page=10
B02AB	Press: Editorial	Institutional Editorial		409		Wall Street Journal	The Dumbest Tax Increase	The Editorial Board	2021-04-25	https://www.wsj.com/articles/the-dumbest-tax-increase-11619384611?mod=Searchresults_pos8&page=17
B02AC	Press: Editorial	Institutional Editorial		377		Wall Street Journal	About That Tax ‘Race to the Bottom’	The Editorial Board	2021-04-08	https://www.wsj.com/articles/about-that-tax-race-to-the-bottom-11617921407?mod=Searchresults_pos3&page=21
B02AD	Press: Editorial	Institutional Editorial		425		Wall Street Journal	New York Taxes Go Skyscraper High	The Editorial Board	2021-04-07	https://www.wsj.com/articles/new-york-taxes-go-skyscraper-high-11617834769?mod=Searchresults_pos8&page=21
B02AE	Press: Editorial	Institutional Editorial		401	2038	Wall Street Journal	Sheldon Whitehouse vs. The Supreme Court	The Editorial Board	2021-03-10	https://www.wsj.com/articles/sheldon-whitehouse-vs-the-supreme-court-11615332964?mod=Searchresults_pos3&page=28
B03AA	Press: Editorial	Institutional Editorial	孙铭辰，BFSU	403		The Washington Post	Opinion: Want to Protect People From Social Media? Start With Kids	The Editorial Board	2021-10-30	https://www.washingtonpost.com/opinions/2021/10/30/want-protect-people-social-media-start-with-kids/
B03AB	Press: Editorial	Institutional Editorial		441		The Washington Post	Opinion: NFL Is Using Secrecy to Manage a Scandal Instead of Holding People Accountable.	The Editorial Board	2021-10-27	https://www.washingtonpost.com/opinions/2021/10/27/nfl-is-using-secrecy-manage-scandal-instead-holding-people-accountable/
B03AC	Press: Editorial	Institutional Editorial		406		The Washington Post	Opinion: The U.S. Is Using Sanctions More Than Ever. But Do They Work?	The Editorial Board	2021-10-24	https://www.washingtonpost.com/opinions/2021/10/24/us-is-using-sanctions-more-than-ever-do-they-work/
B03AD	Press: Editorial	Institutional Editorial		376		The Washington Post	Opinion: Do Not Forget These Courageous Fighters in Russia.	The Editorial Board	2021-10-21	https://www.washingtonpost.com/opinions/2021/10/21/russia-memorial-alexei-navalny/
B03AE	Press: Editorial	Institutional Editorial		399	2025	The Washington Post	Opinion: Are the Wheels Coming Off at Metrorail? And Why Didn’t We Know?	The Editorial Board	2021-10-19	https://www.washingtonpost.com/opinions/2021/10/19/wmata-safety-problems-raise-questions/
B04AA	Press: Editorial	Institutional Editorial	孙铭辰，BFSU	420		Los Angeles Times	Editorial: Recall Candidates Have Shallow Takes on California’s Water Problems	The Editorial Board	2021-08-25	https://www.latimes.com/opinion/story/2021-08-25/california-governor-recall-candidates-water-ignorance
B04AB	Press: Editorial	Institutional Editorial		397		Los Angeles Times	Editorial: Prop. 22 Is Bad for Gig Drivers. It May Also Be Unconstitutional	The Editorial Board	2021-08-24	https://www.latimes.com/opinion/story/2021-08-24/proposition-22-unconstitutional-uber-lyft-gig-workers
B04AC	Press: Editorial	Institutional Editorial		407		Los Angeles Times	Editorial: Bring on the COVID Vaccination Mandates	The Editorial Board	2021-08-23	https://www.latimes.com/opinion/story/2021-08-23/bring-on-the-covid-vaccine-mandates
B04AD	Press: Editorial	Institutional Editorial		412		Los Angeles Times	Editorial: President Biden Is Wrong: The Federal Government Should Absolutely Raise the Gas Tax	The Editorial Board	2021-06-23	https://www.latimes.com/opinion/story/2021-06-23/raise-gas-tax-infrastructure
B04AE	Press: Editorial	Institutional Editorial		411	2047	Los Angeles Times	Editorial: Senate Republicans Won’t Even Consider Voting Rights. The Filibuster Must Go	The Editorial Board	2021-06-22	https://www.latimes.com/opinion/story/2021-06-22/editorial-senate-republicans-wont-take-yes-for-an-answer-on-voting-rights
B05AA	Press: Editorial	Institutional Editorial	孙铭辰，BFSU	411		The Seattle Times	Charter Amendment Should Elevate Seattle’s Homelessness Debate	The Editorial Board	2021-04-30	https://www.seattletimes.com/opinion/editorials/homelessness-amendment-should-center-seattle-politics/
B05AB	Press: Editorial	Institutional Editorial		407		The Seattle Times	The Light of the Free Press Dims in West Seattle	The Editorial Board	2021-04-28	https://www.seattletimes.com/opinion/editorials/the-light-of-the-free-press-dims-in-west-seattle/
B05AC	Press: Editorial	Institutional Editorial		414		The Seattle Times	Pandemic Underscores Need to Invest in Child Care	The Editorial Board	2021-04-27	https://www.seattletimes.com/opinion/editorials/pandemic-underscores-need-to-invest-in-child-care/
B05AD	Press: Editorial	Institutional Editorial		402		The Seattle Times	Give a Whistle Back to Election Referees	The Editorial Board	2021-04-25	https://www.seattletimes.com/opinion/editorials/give-a-whistle-back-to-election-referees/
B05AE	Press: Editorial	Institutional Editorial		409	2043	The Seattle Times	Make Room for New Approaches in Regional Fight to End Homelessness	The Editorial Board	2021-04-23	https://www.seattletimes.com/opinion/editorials/make-room-for-new-approaches-in-regional-fight-to-end-homelessness/
B06AA	Press: Editorial	Institutional Editorial	孙铭辰，BFSU	404		Chicago Tribune	Editorial: Feels Like We’re There, but We’re Not. The Delta Variant Is in the Way.	The Editorial Board	2021-07-01	https://www.chicagotribune.com/opinion/editorials/ct-editorial-coronavirus-pandemic-delta-variant-threat-20210630-ci5t6ejpuvezha3ctsbbvop22q-story.html
B06AB	Press: Editorial	Institutional Editorial		387		Chicago Tribune	Editorial: A Fix That Helps Chicago Fight Gun Violence? Street Outreach. Biden Noticed.	The Editorial Board	2021-06-28	https://www.chicagotribune.com/opinion/editorials/ct-editorial-biden-gun-violence-strategy-eddie-bocanegra-20210628-2zjmen4c2jht5aroo62qpwruga-story.html
B06AC	Press: Editorial	Institutional Editorial		403		Chicago Tribune	Editorial: A Rail Merger Could Mean More Southland Traffic Backups	The Editorial Board	2021-06-09	https://www.chicagotribune.com/opinion/editorials/ct-editorial-rail-merger-southland-traffic-20210608-kuedws4plzadhm4omenycpenq4-story.html
B06AD	Press: Editorial	Institutional Editorial		422		Chicago Tribune	Editorial: Lift Chicago’s 10 p.m. Curfew on Liquor Sales: ‘We Are Not Wheaton’	The Editorial Board	2021-06-02	https://www.chicagotribune.com/opinion/editorials/ct-editorial-chicago-liquor-sales-lightfoot-20210601-tt4unndnc5acblui67co7lfz3y-story.html
B06AE	Press: Editorial	Institutional Editorial		417	2033	Chicago Tribune	Editorial: Pro-Union Lawmaker Pushes Bill That Would Crush an Illinois Success Story	The Editorial Board	2021-05-28	https://www.chicagotribune.com/opinion/editorials/ct-editorial-illinois-data-centers-union-hiring-mandate-20210527-3qbjkexouba73bvlz6c36ujhwa-story.html
B07AA	Press: Editorial	Institutional Editorial	孙铭辰，BFSU	447		New York Daily News	The Cuomo Record 5: On COVID, His Best and Worst Sides Showed	The Editorial Board	2021-08-23	https://www.nydailynews.com/opinion/ny-edit-cuomo-record-covid-20210823-z6dt4rozezb4xmmgufgjwfm7q4-story.html
B07AB	Press: Editorial	Institutional Editorial		331		New York Daily News	Welcome Medicine: Johnson & Johnson’s Vaccine Could Make Vaccinations Much Simpler	The Editorial Board	2021-02-26	https://www.nydailynews.com/opinion/ny-edit-johnson-johnson-vaccine-covid-nyc-20210226-xlzf4uj2rzgjbchwh33jnvghca-story.html
B07AC	Press: Editorial	Institutional Editorial		307		New York Daily News	Humane, but Safe, Jails: End Solitary Confinement While Protecting Inmates and Correction Officers	The Editorial Board	2021-03-11	https://www.nydailynews.com/opinion/ny-edit-board-of-correction-nyc-jails-solitary-confinement-de-blasio-20210311-ay63woyikrg3vkokpktxfn7aga-story.html
B07AD	Press: Editorial	Institutional Editorial		334		New York Daily News	Faster, Joe, Faster: Matching Vaccines and People Needs to Happen Quicker	The Editorial Board	2021-03-26	https://www.nydailynews.com/opinion/ny-edit-biden-vaccine-goals-20210326-tpqbm76pyzgnrjmh5m7u3mhg2e-story.html
B07AE	Press: Editorial	Institutional Editorial		307		New York Daily News	Burned Again: NYCHA Residents Are Right to Sue the Authority for Its Failure to Fix Broken Gas Ranges and Ovens	The Editorial Board	2021-04-03	https://www.nydailynews.com/opinion/ny-edit-burned-again-20210403-ekjnylwho5glde6n23t24lprva-story.html
B07AF	Press: Editorial	Institutional Editorial		321	2047	New York Daily News	Feds Can’t Ignore Faster Fix: Gateway Environmental Review Must Include Repairs in Place	The Editorial Board	2021-03-08	https://www.nydailynews.com/opinion/ny-edit-gtw-gateway-rod-eis-20210308-dczg24volbgt7ohzvxg42werzm-story.html
B08AA	Press: Editorial	Institutional Editorial	孙铭辰，BFSU	377		The Boston Globe	Getting Americans to Pay What They Owe Shouldn’t Be Controversial	The Editorial Board	2021-07-28	https://www.bostonglobe.com/2021/07/28/opinion/getting-americans-pay-what-they-owe-shouldnt-be-controversial/?p1=BGSearch_Advanced_Results
B08AB	Press: Editorial	Institutional Editorial		402		The Boston Globe	The Heat Is on Cities — and It’s Not Going Away	The Editorial Board	2021-07-20	https://www.bostonglobe.com/2021/07/20/opinion/heat-is-cities-its-not-going-away/?p1=BGSearch_Advanced_Results
B08AC	Press: Editorial	Institutional Editorial		419		The Boston Globe	States Must Take Up the Gun-Safety Fight	The Editorial Board	2021-04-10	https://www.bostonglobe.com/2021/04/10/opinion/states-must-take-up-gun-safety-fight/?p1=BGSearch_Advanced_Results
B08AD	Press: Editorial	Institutional Editorial		423		The Boston Globe	Big Dreams for Transit Need a Dose of Reality	The Editorial Board	2021-04-09	https://www.bostonglobe.com/2021/04/09/opinion/big-dreams-transit-need-dose-reality/?p1=BGSearch_Advanced_Results
B08AE	Press: Editorial	Institutional Editorial		398	2019	The Boston Globe	Time for State Lawmakers to Act on School Integration	The Editorial Board	2021-04-01	https://www.bostonglobe.com/2021/04/01/opinion/time-state-lawmakers-act-school-integration/?p1=BGSearch_Advanced_Results
B09AA	Press: Editorial	Institutional Editorial	孙铭辰，BFSU	397		The Dallas Morning News	Someone Tell Michael Flynn and Allen West That Theocracy Is Un-American	The Editorial Board	2021-11-20	https://www.dallasnews.com/opinion/editorials/2021/11/20/someone-tell-michael-flynn-and-allen-west-that-theocracy-is-un-american/
B09AB	Press: Editorial	Institutional Editorial		408		The Dallas Morning News	Eddie Bernice Johnson’s Old-School Politics Delivered for Dallas	The Editorial Board	2021-11-20	https://www.dallasnews.com/opinion/editorials/2021/11/20/eddie-bernice-johnsons-old-school-politics-delivered-for-n-texas/
B09AC	Press: Editorial	Institutional Editorial		408		The Dallas Morning News	Release the JFK Records	The Editorial Board	2021-11-20	https://www.dallasnews.com/opinion/editorials/2021/11/20/release-the-jfk-records/
B09AD	Press: Editorial	Institutional Editorial		412		The Dallas Morning News	Can the Texas GOP Change Its Minority Appeal?	The Editorial Board	2021-11-12	https://www.dallasnews.com/opinion/editorials/2021/11/12/can-the-texas-gop-change-its-minority-appeal/
B09AE	Press: Editorial	Institutional Editorial		398	2023	The Dallas Morning News	Dallas Leaders Were Bold in Their Corruption. City Hall Must Be Bold in Ethics Reform.	The Editorial Board	2021-11-11	https://www.dallasnews.com/opinion/editorials/2021/11/11/will-dallas-city-hall-clean-up-after-the-latest-corruption-scandal/
B10AA	Press: Editorial	Institutional Editorial	孙铭辰，BFSU	407		Star Tribune	State House Republicans Have the Right Idea on Police Security Funding	The Editorial Board	2021-02-19	https://www.startribune.com/state-house-republicans-have-the-right-idea-on-police-security-funding/600025199/
B10AB	Press: Editorial	Institutional Editorial		374		Star Tribune	Abuse of Public Officials Doesn't Further Causes	The Editorial Board	2021-06-30	https://www.startribune.com/abuse-of-public-officials-doesn-t-further-causes/600073719/
B10AC	Press: Editorial	Institutional Editorial		421		Star Tribune	Decisions Needed on Health Reinsurance	The Editorial Board	2021-07-04	https://www.startribune.com/decisions-needed-on-health-reinsurance/600075006/
B10AD	Press: Editorial	Institutional Editorial		407		Star Tribune	The Arc of the Space Cowboys	The Editorial Board	2021-07-21	https://www.startribune.com/the-arc-of-the-space-cowboys/600080164/
B10AE	Press: Editorial	Institutional Editorial		409	2018	Star Tribune	Masking in Schools Is the Right Call	The Editorial Board	2021-07-29	https://www.startribune.com/masking-in-schools-is-the-right-call/600082881/
B11AA	Press: Editorial	Personal Editorial	孙铭辰，BFSU	422		The New York Times	The Side of Harry Reid That Most People Never Saw	Adam Jentleson	2021-12-29	https://www.nytimes.com/2021/12/29/opinion/harry-reid.html?searchResultPosition=11
B11AB	Press: Editorial	Personal Editorial		405		The New York Times	San Francisco Schools, Radicalism and the Pandemic	Ross Douthat	2021-01-30	https://www.nytimes.com/2021/01/30/opinion/san-francisco-school-renaming.html?searchResultPosition=2
B11AC	Press: Editorial	Personal Editorial		396		The New York Times	What Kind of Fear Is Stopping Joe Biden?	Samuel Moyn	2021-05-02	https://www.nytimes.com/2021/05/02/opinion/joe-biden-100-days.html?searchResultPosition=5
B11AD	Press: Editorial	Personal Editorial		419		The New York Times	Is America a Racist Country?	Charles M. Blow	2021-05-02	https://www.nytimes.com/2021/05/02/opinion/america-racism.html?searchResultPosition=7
B11AE	Press: Editorial	Personal Editorial		405	2047	The New York Times	Krugman Wonks Out: What We Talk About When We Talk About Money	Paul Krugman	2021-05-21	https://www.nytimes.com/2021/05/21/opinion/money-federal-reserve-deficit.html?searchResultPosition=6
B12AA	Press: Editorial	Personal Editorial	孙铭辰，BFSU	327		Wall Street Journal	The Next Cancellation Target: Dr. Seuss	Michael Saltsman	2021-03-01	https://www.wsj.com/articles/the-next-cancellation-target-dr-seuss-11614623372?mod=Searchresults_pos7&page=30
B12AB	Press: Editorial	Personal Editorial		436		Wall Street Journal	It’s Joe Manchin’s Moment	William McGurn	2021-03-01	https://www.wsj.com/articles/its-joe-manchins-moment-11614641678?mod=Searchresults_pos5&page=1
B12AC	Press: Editorial	Personal Editorial		410		Wall Street Journal	Biden’s Iran Problem	Walter Russell Mead	2021-03-01	https://www.wsj.com/articles/bidens-iran-problem-11614641638?mod=Searchresults_pos6&page=1
B12AD	Press: Editorial	Personal Editorial		436		Wall Street Journal	Democrats Need an 11th Commandment	Rahm Emanuel	2021-03-01	https://www.wsj.com/articles/democrats-need-an-11th-commandment-11614641569?mod=Searchresults_pos8&page=1
B12AE	Press: Editorial	Personal Editorial		404	2013	Wall Street Journal	Joe Biden’s Trump-Like Fabrication on Covid	Gerard Baker	2021-03-01	https://www.wsj.com/articles/joe-bidens-trump-like-fabrication-on-covid-11614623284?mod=Searchresults_pos17&page=1
B13AA	Press: Editorial	Personal Editorial	孙铭辰，BFSU	416		The Washington Post	Opinion: Gabby Giffords: The Stabbing of a British MP Is Another Example of How Violence Eats Away at Democracy	GabGiffords	2021-10-22	https://www.washingtonpost.com/opinions/2021/10/22/gabby-giffords-sir-david-amess-stabbing-violence-democracy/
B13AB	Press: Editorial	Personal Editorial		377		The Washington Post	Opinion: Montgomery County’s Vaccination Rate Is High Enough for the County to Fully Reopen	Bethany Mandel	2021-10-22	https://www.washingtonpost.com/opinions/2021/10/22/montgomery-countys-vaccination-rate-is-high-enough-county-fully-reopen/
B13AC	Press: Editorial	Personal Editorial		408		The Washington Post	Opinion: Joe Manchin Is Wrong About Spending on Climate Change. It Would Be Good for His State.	David Ignatius	2021-10-21	https://www.washingtonpost.com/opinions/2021/10/21/joe-manchin-is-wrong-about-spending-climate-change-it-would-be-good-his-state/
B13AD	Press: Editorial	Personal Editorial		410		The Washington Post	Opinion: The GOP Rebrands Itself as the Party of Tax Cheats	Opinion Catherine Rampell	2021-10-21	https://www.washingtonpost.com/opinions/2021/10/21/gop-rebrands-itself-party-tax-cheats/
B13AE	Press: Editorial	Personal Editorial		421	2032	The Washington Post	Opinion: CNN Defends Joe Rogan Treatment in Fiery Statement	Erik Wemple	2021-10-21	https://www.washingtonpost.com/opinions/2021/10/21/joe-rogan-cnn-ivermectin-statement-gupta/
B14AA	Press: Editorial	Personal Editorial	孙铭辰，BFSU	387		Los Angeles Times	Op-Ed: How the U.S. Could Help Prevent the Russia-Ukraine Crisis From Morphing Into War	Rajan Menon	2021-12-30	https://www.latimes.com/opinion/story/2021-12-30/ukraine-russia-withdraw-troops-avoid-war
B14AB	Press: Editorial	Personal Editorial		429		Los Angeles Times	Column: Gavin Newsom Has Been One of the Most Pro-Latino Governors in California History, and He’s Under Attack for It	Jean Guerrero	2021-08-25	https://www.latimes.com/opinion/story/2021-08-25/recall-election-newsom-latino-support
B14AC	Press: Editorial	Personal Editorial		416		Los Angeles Times	Op-Ed: A Nutty Court Ruling on California’s Assault Weapons Ban Makes Us Less Safe	Erwin Chemerinsky	2021-06-05	https://www.latimes.com/opinion/story/2021-06-05/assault-weapon-ban-california-unconstitutional-second-amendment
B14AD	Press: Editorial	Personal Editorial		400		Los Angeles Times	Op-Ed: A Hate Crime Law Is a Start. But It Will Take Much More to Make Asian Americans Feel Safer	Stewart Kwoh, Connie Chung Joe and Connie Rice	2021-04-26	https://www.latimes.com/opinion/story/2021-04-26/hate-crime-law-asians-community-solutions
B14AE	Press: Editorial	Personal Editorial		410	2042	Los Angeles Times	Op-Ed: Trump’s Lock on the GOP Has Ended. Now What?	Scott Jennings	2021-01-09	https://www.latimes.com/opinion/story/2021-01-09/trump-republican-party-what-next
B15AA	Press: Editorial	Personal Editorial	孙铭辰，BFSU	395		The Seattle Times	Attacking Seattle Jews Does Not Resolve Middle East Conflict	Regina Sassoon Friedland	2021-05-21	https://www.seattletimes.com/opinion/attacking-seattle-jews-does-not-resolve-middle-east-conflict/
B15AB	Press: Editorial	Personal Editorial		414		The Seattle Times	Treat Gun Violence Like COVID-19 — as a Public-Health Crisis	Girmay Zahilay	2021-05-20	https://www.seattletimes.com/opinion/treat-gun-violence-like-covid-19-as-a-public-health-crisis/
B15AC	Press: Editorial	Personal Editorial		397		The Seattle Times	Palestinian Oppression and Despair in Stark Relief in Netanyahu’s War	Alice Rothchild	2021-05-19	https://www.seattletimes.com/opinion/palestinian-oppression-and-despair-in-stark-relief-in-netanyahus-war/
B15AD	Press: Editorial	Personal Editorial		431		The Seattle Times	Truckers Are Crucial: The DRIVE-Safe Act Can Help Get Our Economy Moving	Sheri Call	2021-05-17	https://www.seattletimes.com/opinion/truckers-are-crucial-the-drive-safe-act-can-help-get-our-economy-moving/
B15AE	Press: Editorial	Personal Editorial		401	2038	The Seattle Times	A Charter Amendment Is Not the Way Out of Seattle’s Homelessness Crisis	Jean Godden, Margaret Pageler and Sue Donaldson	2021-05-14	https://www.seattletimes.com/opinion/a-charter-amendment-is-not-the-way-out-of-seattles-homelessness-crisis/
B16AA	Press: Editorial	Personal Editorial	孙铭辰，BFSU	420		Chicago Tribune	Op-Ed: Amending the Illinois Constitution: 50 Words That Can Save the State	Ted Dabrowski and John Klingner	2021-03-18	https://www.chicagotribune.com/opinion/commentary/ct-opinion-fixing-illinois-chicago-budget-pension-amendment-20210317-nimnyjhk65anbngffof3ogl5cy-story.html
B16AB	Press: Editorial	Personal Editorial		343		Chicago Tribune	Op-Ed: Vegetable Gardener Takes Fight to the Illinois Capitol	Daryl James and Melanie Benit	2021-03-13	https://www.chicagotribune.com/opinion/commentary/ct-opinion-gardens-controversy-20210312-7hjbqrby6jf2lcp4entkivrite-story.html
B16AC	Press: Editorial	Personal Editorial		409		Chicago Tribune	Column: Biden’s European Trip Has Marked ‘A Welcome Return to Customary U.S. Leadership’	Arthur I. Cyr	2021-06-16	https://www.chicagotribune.com/suburbs/lake-county-news-sun/opinion/ct-lns-cyr-biden-europe-st-0619-20210615-rxnams3w5rbk5hhxpk2nlzib2q-story.html
B16AD	Press: Editorial	Personal Editorial		413		Chicago Tribune	Column: Chicago Native Moves to Gary, Regrets It, Then Embraces It: ‘This City Is My Home Now’	Jerry Davich	2021-06-12	https://www.chicagotribune.com/suburbs/post-tribune/opinion/ct-ptb-davich-terra-cooks-choice-of-gary-st-0614-20210611-epcib23ynrb3haukeqz66kretm-story.html
B16AE	Press: Editorial	Personal Editorial		431	2016	Chicago Tribune	Column: Are Unwritten Rules of White Privilege Behind a Lack of Goods and Services in Many South Suburbs?	Jerry Shnay	2021-06-08	https://www.chicagotribune.com/suburbs/daily-southtown/opinion/ct-sta-shnay-column-st-0608-20210607-wyfgm5byi5dk3puwb5hcp5lzha-story.html
B17AA	Press: Editorial	Personal Editorial	孙铭辰，BFSU	410		New York Daily News	Meritocracy Isn’t Always by the Numbers	Alan Dershowitz	2021-06-17	https://www.nydailynews.com/opinion/ny-oped-meritocracy-isnt-always-by-the-numbers-20210616-k4e3cgejkna2tckml3urqsdaze-story.html
B17AB	Press: Editorial	Personal Editorial		407		New York Daily News	The Addiction Cuomo Can’t Quit: The Governor Keeps Giving the State’s Hospitals What They Want	Bill Hammond	2021-03-31	https://www.nydailynews.com/opinion/ny-oped-the-addiction-cuomo-cant-quit-20210330-gi3ymryfhffffhvryhnr4wlxuy-story.html
B17AC	Press: Editorial	Personal Editorial		411		New York Daily News	New York’s Gun Laws Save Lives	Richard Aborn and Bill Bratton	2021-04-29	https://www.nydailynews.com/opinion/ny-oped-new-yorks-gun-laws-save-lives-20210429-vpiw6fyyxvalfmlbod46cmy5bi-story.html
B17AD	Press: Editorial	Personal Editorial		404		New York Daily News	Alec Baldwin Is Still a Human Being: Conservatives Delighting in His Pain Show How Far We’ve Fallen	S.E. Cupp	2021-10-27	https://www.nydailynews.com/opinion/ny-oped-in-defense-of-alec-baldwin-20211027-avxe3nu5bbdadp4lqnqfkjxmum-story.html
B17AE	Press: Editorial	Personal Editorial		404	2036	New York Daily News	The Heinous Killing of Kawaski Trawick: The NYPD and Mayor De Blasio Must Answer for Their Behaivor	Errol Louis	2021-04-29	https://www.nydailynews.com/opinion/ny-oped-the-outrageous-killing-of-kawaski-trawick-20210429-d6zsdpkerfa3zkm6f4rmmmcrhy-story.html
B18AA	Press: Editorial	Personal Editorial	孙铭辰，BFSU	393		The Boston Globe	Saving Democracy’s Front Lines — Local Newspapers	Renée Loth	2021-12-17	https://www.bostonglobe.com/2021/12/17/opinion/saving-democracys-front-lines-local-newspapers/?p1=BGSearch_Advanced_Results
B18AB	Press: Editorial	Personal Editorial		408		The Boston Globe	A New Era in Lawrence Politics?	Marcela García	2021-11-08	https://www.bostonglobe.com/2021/11/08/opinion/new-era-lawrence-politics/?p1=BGSearch_Advanced_Results
B18AC	Press: Editorial	Personal Editorial		407		The Boston Globe	A Free Press Doesn’t Take Government Handouts	Jeff Jacoby	2021-10-24	https://www.bostonglobe.com/2021/10/24/opinion/free-press-doesnt-take-government-handouts/?p1=BGSearch_Advanced_Results
B18AD	Press: Editorial	Personal Editorial		409		The Boston Globe	Message in a (Mayoral) Battle	Scot Lehigh	2021-09-09	https://www.bostonglobe.com/2021/09/09/opinion/message-mayoral-battle/?p1=BGSearch_Advanced_Results
B18AE	Press: Editorial	Personal Editorial		417	2034	The Boston Globe	Mr. President, Recognize the Armenian Genocide	Sarah Leah Whitson	2021-04-23	https://www.bostonglobe.com/2021/04/22/opinion/mr-president-recognize-armenian-genocide/?p1=BGSearch_Advanced_Results
B19AA	Press: Editorial	Personal Editorial	孙铭辰，BFSU	428		The Dallas Morning News	So Long, Facebook, This Goodbye Is Forever	Frank Christlieb	2021-10-24	https://www.dallasnews.com/opinion/commentary/2021/10/24/so-long-facebook-this-goodbye-is-forever/
B19AB	Press: Editorial	Personal Editorial		419		The Dallas Morning News	U.S. Mask Company in Arlington Battles China With a New Invention, a High-Quality Face Mask for Kids	Dave Lieber	2021-10-21	https://www.dallasnews.com/news/watchdog/2021/10/21/us-mask-company-in-arlington-battles-china-with-a-new-invention-a-high-quality-face-mask-for-kids/
B19AC	Press: Editorial	Personal Editorial		405		The Dallas Morning News	Dallas ISD Tells Us Teachers to ‘Embrace Flexibility.’ if Only ‘Flexibility’ Were Possible.	Rosemary Curts	2021-10-19	https://www.dallasnews.com/opinion/commentary/2021/10/19/dallas-isd-tells-us-teachers-to-embrace-flexibility-if-only-flexibility-were-possible/
B19AD	Press: Editorial	Personal Editorial		385		The Dallas Morning News	Texas and California Are Rivals, but They Don’t Have to Be Enemies	Kenneth P. Miller	2021-10-17	https://www.dallasnews.com/opinion/commentary/2021/10/17/texas-and-california-are-rivals-but-they-dont-have-to-be-enemies/
B19AE	Press: Editorial	Personal Editorial		413	2050	The Dallas Morning News	Americans Continue to Have a Dim View of Congress, for Good Reason	Carl P. Leubsdorf	2021-10-14	https://www.dallasnews.com/opinion/commentary/2021/10/14/americans-continue-to-have-a-dim-view-of-congress-for-good-reason/
B20AA	Press: Editorial	Personal Editorial	孙铭辰，BFSU	375		Star Tribune	Counterpoint: We're No. 3! But the ParkScore Index Misleads.	David C. Smith	2021-06-09	https://www.startribune.com/counterpoint-we-re-no-3-but-the-parkscore-index-misleads/600066516/
B20AB	Press: Editorial	Personal Editorial		418		Star Tribune	Overturning Roe Will Worsen Racial, Economic Health Gaps	Sarah Stoesz	2021-11-30	https://www.startribune.com/overturning-roe-will-worsen-racial-economic-health-gaps/600122365/
B20AC	Press: Editorial	Personal Editorial		402		Star Tribune	Collateral Damage of Abortion Is Vast	Renee Carlson and Teresa Stanton Collett	2021-11-30	https://www.startribune.com/collateral-damage-of-abortion-is-vast/600122362/
B20AD	Press: Editorial	Personal Editorial		416		Star Tribune	Counterpoint: Destructive 'Fun' Should Be Banned	Sandy Wolfe Wood	2021-09-15	https://www.startribune.com/counterpoint-destructive-fun-should-be-banned/600097549/
B20AE	Press: Editorial	Personal Editorial		401	2012	Star Tribune	Defund the Health Care System	Edward P. Ehlinger	2021-10-19	https://www.startribune.com/defund-the-health-care-system/600108121/
B21AA	Press: Editorial	Letters to the Editor	孙铭辰，BFSU	134		The New York Times	Make Some Noise	Roy A. Meals	2021-03-19	https://www.nytimes.com/2021/03/19/books/review/can-data-make-life-better-and-other-letters-to-the-editor.html
B21AB	Press: Editorial	Letters to the Editor		131		The New York Times	Bill Gates	Christina Albers	2021-03-19	https://www.nytimes.com/2021/03/19/books/review/can-data-make-life-better-and-other-letters-to-the-editor.html
B21AC	Press: Editorial	Letters to the Editor		78		The New York Times	Rust and Disgust	Louis Phillips	2021-03-19	https://www.nytimes.com/2021/03/19/books/review/can-data-make-life-better-and-other-letters-to-the-editor.html
B21AD	Press: Editorial	Letters to the Editor		162		The New York Times	Rust and Disgust	Susan Mullendore	2021-03-19	https://www.nytimes.com/2021/03/19/books/review/can-data-make-life-better-and-other-letters-to-the-editor.html
B21AE	Press: Editorial	Letters to the Editor		164		The New York Times	Using Force	William Primosch	2021-05-14	https://www.nytimes.com/2021/05/14/books/review/the-air-force-sign-language-and-other-letters-to-the-editor.html
B21AF	Press: Editorial	Letters to the Editor		222		The New York Times	Sign of Times	Jane Madell	2021-05-14	https://www.nytimes.com/2021/05/14/books/review/the-air-force-sign-language-and-other-letters-to-the-editor.html
B21AG	Press: Editorial	Letters to the Editor		191		The New York Times	The Book Review Turns 125	Mac Brachman	2021-11-05	https://www.nytimes.com/2021/11/05/books/review/letters-to-the-editor-on-the-125th-anniversary-issue.html
B21AH	Press: Editorial	Letters to the Editor		169		The New York Times	Different Characters	George Dunbar	2021-01-29	https://www.nytimes.com/2021/01/29/books/review/cartoons-jfks-victory-and-other-letters-to-the-editor.html
B21AI	Press: Editorial	Letters to the Editor		206		The New York Times	Listen for the Music	Tom Parisi	2021-01-29	https://www.nytimes.com/2021/01/29/books/review/cartoons-jfks-victory-and-other-letters-to-the-editor.html
B21AJ	Press: Editorial	Letters to the Editor		190		The New York Times	The Art of Making Art	Krasna Svoboda	2021-08-20	https://www.nytimes.com/2021/08/20/books/review/alan-cumming-drinking-and-other-letters-to-the-editor.html
B21AK	Press: Editorial	Letters to the Editor		135		The New York Times	Predecessors	Joseph L. Davis	2021-08-20	https://www.nytimes.com/2021/08/20/books/review/alan-cumming-drinking-and-other-letters-to-the-editor.html
B21AL	Press: Editorial	Letters to the Editor		238	2020	The New York Times	Having It Both Ways	Richard Strier	2021-04-16	https://www.nytimes.com/2021/04/16/books/review/how-has-amazon-affected-america-and-other-letters-to-the-editor.html
B22AA	Press: Editorial	Letters to the Editor	孙铭辰，BFSU	202		Wall Street Journal	Don’t Forget the Victims of ‘Victimless Crimes’	David G. Decker	2021-12-01	https://www.wsj.com/articles/victimless-crime-drug-use-abuse-overdose-11638308522?mod=article_inline
B22AB	Press: Editorial	Letters to the Editor		163		Wall Street Journal	Why Am I Being Blamed for Covid Lockdowns?	Jane Heffley	2021-12-03	https://www.wsj.com/articles/covid-19-lockdown-old-elderly-young-vaccine-mandate-11638488399?mod=article_inline
B22AC	Press: Editorial	Letters to the Editor		181		Wall Street Journal	The Downward Spiral of America’s Second City	Grady Hauser	2021-12-12	https://www.wsj.com/articles/chicago-second-city-mayor-lightfoot-crime-decline-11639175588?mod=article_inline
B22AD	Press: Editorial	Letters to the Editor		216		Wall Street Journal	Chevron and the Murky Politics of Deference	Prof. Stanley I. Langbein	2021-12-13	https://www.wsj.com/articles/chevron-deference-law-supreme-court-executive-congress-administrative-11639407271?mod=article_inline
B22AE	Press: Editorial	Letters to the Editor		164		Wall Street Journal	Chevron and the Murky Politics of Deference	Steven Sarfatti	2021-12-13	https://www.wsj.com/articles/chevron-deference-law-supreme-court-executive-congress-administrative-11639407271?mod=article_inline
B22AF	Press: Editorial	Letters to the Editor		253		Wall Street Journal	The Salvation Army Responds on ‘Wokeness’	Kenneth Hodder	2021-12-21	https://www.wsj.com/articles/the-salvation-army-woke-color-us-united-charity-jesus-christian-mission-11640037203?mod=Searchresults_pos6&page=1
B22AG	Press: Editorial	Letters to the Editor		187		Wall Street Journal	How America Can Keep Its Lead in Technology	David P. Goldman	2021-12-12	https://www.wsj.com/articles/china-us-tech-research-manufacturing-creativity-innovation-11639175960?mod=Searchresults_pos10&page=1
B22AH	Press: Editorial	Letters to the Editor		78		Wall Street Journal	Tribalism, Like Wokeism, Is Corrosive to Our Society	Russell Paul La Valle	2021-06-14	https://www.wsj.com/articles/tribalism-like-wokeism-is-corrosive-to-our-society-11623691065?mod=Searchresults_pos2&page=10
B22AI	Press: Editorial	Letters to the Editor		92		Wall Street Journal	Religious Liberty, the State and the Yeshivas	Jason Bedrick	2021-09-13	https://www.wsj.com/articles/religious-liberty-yeshivas-jewish-schools-education-11631547238?mod=Searchresults_pos10&page=5
B22AJ	Press: Editorial	Letters to the Editor		108		Wall Street Journal	Religious Liberty, the State and the Yeshivas	Mark Mandell, M.D.	2021-09-13	https://www.wsj.com/articles/religious-liberty-yeshivas-jewish-schools-education-11631547238?mod=Searchresults_pos10&page=5
B22AK	Press: Editorial	Letters to the Editor		152		Wall Street Journal	A Medical Degree Isn’t a License to Spout Off	Jacob Mabey	2021-09-15	https://www.wsj.com/articles/a-medical-degree-isnt-a-license-to-spout-off-11631727789?mod=Searchresults_pos6&page=5
B22AL	Press: Editorial	Letters to the Editor		214	2010	Wall Street Journal	Why Europe Is Failing in Covid Vaccination	Mike Lynch	2021-03-25	https://www.wsj.com/articles/why-europe-is-failing-in-covid-vaccination-11616709454?mod=Searchresults_pos2&page=13
B23AA	Press: Editorial	Letters to the Editor	孙铭辰，BFSU	198		The Washington Post	Opinion the Focus Should Be on White Domestic Terrorism	Barry D. Yatt	2021-04-09	https://www.washingtonpost.com/opinions/letters-to-the-editor/the-focus-should-be-on-white-domestic-terrorism/2021/04/09/d5d22b10-987d-11eb-8f0a-3384cf4fb399_story.html
B23AB	Press: Editorial	Letters to the Editor		194		The Washington Post	Opinion a Law That Goes Beyond Voter Suppression	Frank Demarais	2021-04-09	https://www.washingtonpost.com/opinions/letters-to-the-editor/a-law-that-goes-beyond-voter-suppression/2021/04/09/be01c2d4-97e2-11eb-8f0a-3384cf4fb399_story.html
B23AC	Press: Editorial	Letters to the Editor		180		The Washington Post	Opinion What the SALT Deduction Means for the Middle Class	Bill Pascrell	2021-04-09	https://www.washingtonpost.com/opinions/letters-to-the-editor/what-the-salt-deduction-means-for-the-middle-class/2021/04/09/cf3fa8e0-97e7-11eb-8f0a-3384cf4fb399_story.html
B23AD	Press: Editorial	Letters to the Editor		211		The Washington Post	Opinion D.C.’s Early Cherry Blossoms Underscore the Cost of Inaction	Katherine Ruane	2021-04-09	https://www.washingtonpost.com/opinions/letters-to-the-editor/dcs-early-cherry-blossoms-underscore-the-cost-of-inaction/2021/04/09/5b5318d4-97bc-11eb-8f0a-3384cf4fb399_story.html
B23AE	Press: Editorial	Letters to the Editor		254		The Washington Post	Opinion Don’t Gloss Over White Maleness in the Gun Debate	Michel Martin	2021-04-09	https://www.washingtonpost.com/opinions/letters-to-the-editor/dont-gloss-over-white-maleness-in-the-gun-debate/2021/04/09/22e83f7e-97cb-11eb-8f0a-3384cf4fb399_story.html
B23AF	Press: Editorial	Letters to the Editor		159		The Washington Post	Opinion What Are the Penalties for Legislating Under the Influence of the Big Lie?	Russell Baskett	2021-04-08	https://www.washingtonpost.com/opinions/letters-to-the-editor/what-are-the-penalties-for-legislating-under-the-influence-of-the-big-lie/2021/04/08/18776dbc-9712-11eb-8f0a-3384cf4fb399_story.html
B23AG	Press: Editorial	Letters to the Editor		108		The Washington Post	Opinion Shift the Primary Focus Away From New Hampshire and Iowa	Sandy Harlow	2021-04-08	https://www.washingtonpost.com/opinions/letters-to-the-editor/shift-the-primary-focus-away-from-new-hampshire-and-iowa/2021/04/08/078df64c-970d-11eb-8f0a-3384cf4fb399_story.html
B23AH	Press: Editorial	Letters to the Editor		229		The Washington Post	Opinion How Can Bystanders Stand Up When They Witness Abuse of Authority?	Ira Chaleff	2021-04-07	https://www.washingtonpost.com/opinions/letters-to-the-editor/how-can-bystanders-stand-up-when-they-witness-abuse-of-authority/2021/04/07/22e47514-96ff-11eb-8f0a-3384cf4fb399_story.html
B23AI	Press: Editorial	Letters to the Editor		249		The Washington Post	Opinion the Trump Administration’s Incomparable Indecency	Joseph Cerquone	2021-04-01	https://www.washingtonpost.com/opinions/letters-to-the-editor/the-trump-administrations-incomparable-indecency/2021/04/01/17d22c84-90bf-11eb-aadc-af78701a30ca_story.html
B23AJ	Press: Editorial	Letters to the Editor		260	2042	The Washington Post	Opinion Doctors Should Remember Their Oaths	Elizabeth Kingery	2021-04-01	https://www.washingtonpost.com/opinions/letters-to-the-editor/doctors-should-remember-their-oaths/2021/04/01/1f7ec380-90b4-11eb-aadc-af78701a30ca_story.html
B24AA	Press: Editorial	Letters to the Editor	孙铭辰，BFSU	127		Los Angeles Times	Letters to the Editor: That Anti-Vaccine LAFD Captain Is Free to Quit	Chris Cornell	2021-08-26	https://www.latimes.com/opinion/story/2021-08-26/anti-vaccine-fire-captain-free-to-quit
B24AB	Press: Editorial	Letters to the Editor		188		Los Angeles Times	Letters to the Editor: That Anti-Vaccine LAFD Captain Is Free to Quit	Karen Samski	2021-08-26	https://www.latimes.com/opinion/story/2021-08-26/anti-vaccine-fire-captain-free-to-quit
B24AC	Press: Editorial	Letters to the Editor		137		Los Angeles Times	Letters to the Editor: Why Hasn’t California Banned Logging That Worsens Fires and Destroys Forests?	Caroline Harris	2021-08-26	https://www.latimes.com/opinion/story/2021-08-26/why-hasnt-california-banned-clearcutting
B24AD	Press: Editorial	Letters to the Editor		163		Los Angeles Times	Letters to the Editor: Why Hasn’t California Banned Logging That Worsens Fires and Destroys Forests?	Gene Nielsen	2021-08-26	https://www.latimes.com/opinion/story/2021-08-26/why-hasnt-california-banned-clearcutting
B24AE	Press: Editorial	Letters to the Editor		126		Los Angeles Times	Letters to the Editor: Why Hasn’t California Banned Logging That Worsens Fires and Destroys Forests?	Larry Hanson	2021-08-26	https://www.latimes.com/opinion/story/2021-08-26/why-hasnt-california-banned-clearcutting
B24AF	Press: Editorial	Letters to the Editor		243		Los Angeles Times	Letters to the Editor: We Live in Texas. Visiting California, We Feel Safe From COVID-19	Milton and Kathie Magness	2021-08-26	https://www.latimes.com/opinion/story/2021-08-26/we-live-in-texas-visiting-california-safe-from-covid-19
B24AG	Press: Editorial	Letters to the Editor		121		Los Angeles Times	Letters to the Editor: We Live in Texas. Visiting California, We Feel Safe From COVID-19	Donna Sloan	2021-08-26	https://www.latimes.com/opinion/story/2021-08-26/we-live-in-texas-visiting-california-safe-from-covid-19
B24AH	Press: Editorial	Letters to the Editor		189		Los Angeles Times	Letters to the Editor: Why There Is No Disgrace in Defeat for America’s Afghanistan Veterans	Stephen Sloane	2021-08-25	https://www.latimes.com/opinion/story/2021-08-25/no-disgrace-in-defeat-for-afghanistan-veterans
B24AI	Press: Editorial	Letters to the Editor		143		Los Angeles Times	Letters to the Editor: Why There Is No Disgrace in Defeat for America’s Afghanistan Veterans	Ellen Faulk	2021-08-25	https://www.latimes.com/opinion/story/2021-08-25/no-disgrace-in-defeat-for-afghanistan-veterans
B24AJ	Press: Editorial	Letters to the Editor		222		Los Angeles Times	Letters to the Editor: Cellphone Tower ‘Trees’ Are an Invasive Species. A Botanist Suggests a Name for Them	Stefan Kirchanski	2021-07-06	https://www.latimes.com/opinion/story/2021-07-06/invasive-species-of-cellphone-tower-trees
B24AK	Press: Editorial	Letters to the Editor		214		Los Angeles Times	Letters to the Editor: I’m Vaccinated. Why Should I Have to Mask Up for the Unvaccinated?	Gerald Swanson	2021-07-06	https://www.latimes.com/opinion/story/2021-07-06/im-vaccinated-why-should-i-have-to-mask-up-for-the-unvaccinated
B24AL	Press: Editorial	Letters to the Editor		168	2041	Los Angeles Times	Letters to the Editor: We Need a Bigger IRS, and the Trump Organization Shows Why	Gene E. Schwartz	2021-07-05	https://www.latimes.com/opinion/story/2021-07-05/we-need-a-bigger-irs-trump-organization
B25AA	Press: Editorial	Letters to the Editor	孙铭辰，BFSU	183		The Seattle Times	Indigenous Women: End Cycle of Abuse	Grace Wark	2021-11-19	https://www.seattletimes.com/opinion/letters-to-the-editor/indigenous-women-end-cycle-of-abuse/
B25AB	Press: Editorial	Letters to the Editor		209		The Seattle Times	UW Athletics: Ideals or Expediency?	Roberta Scholz	2021-11-19	https://www.seattletimes.com/opinion/letters-to-the-editor/uw-athletics-ideals-or-expediency/
B25AC	Press: Editorial	Letters to the Editor		183		The Seattle Times	Vaccine Mandate: ‘A Huge Favor’	Marshall Dunlap	2021-11-19	https://www.seattletimes.com/opinion/letters-to-the-editor/vaccine-mandate-a-huge-favor/
B25AD	Press: Editorial	Letters to the Editor		206		The Seattle Times	Homelessness: Suffering, Frustration in Suburbs, Too	Samantha Brown, Mill Creek	2021-11-18	https://www.seattletimes.com/opinion/letters-to-the-editor/homelessness-suffering-frustration-in-suburbs-too/
B25AE	Press: Editorial	Letters to the Editor		193		The Seattle Times	Divisiveness: Arrogance About Education Level	Cindy Ann Cole	2021-11-18	https://www.seattletimes.com/opinion/letters-to-the-editor/divisiveness-arrogance-about-education-level/
B25AF	Press: Editorial	Letters to the Editor		152		The Seattle Times	Travel and Climate: Rethink Luxury Pleasures	Diane Steen	2021-11-17	https://www.seattletimes.com/opinion/letters-to-the-editor/travel-and-climate-rethink-luxury-pleasures/
B25AG	Press: Editorial	Letters to the Editor		110		The Seattle Times	Travel and Climate: ‘Environmental Hypocrites’	Donald Janssen	2021-11-17	https://www.seattletimes.com/opinion/letters-to-the-editor/travel-and-climate-environmental-hypocrites/
B25AH	Press: Editorial	Letters to the Editor		137		The Seattle Times	Homelessness: Mind the Till	Ron Bell	2021-11-17	https://www.seattletimes.com/opinion/letters-to-the-editor/homelessness-mind-the-till/
B25AI	Press: Editorial	Letters to the Editor		164		The Seattle Times	Cinerama: Accessibility Champion	Elizabeth Ralston	2021-11-16	https://www.seattletimes.com/opinion/letters-to-the-editor/cinerama-accessibility-champion/
B25AJ	Press: Editorial	Letters to the Editor		187		The Seattle Times	Open-Carry Laws: Take Firearms Out of Heated Situations	Don Neifert	2021-11-16	https://www.seattletimes.com/opinion/letters-to-the-editor/open-carry-laws-take-firearms-out-of-heated-situations/
B25AK	Press: Editorial	Letters to the Editor		151		The Seattle Times	Electric Vehicles: No Such Thing as Free-Ride Infrastructure	Stuart Weibel	2021-11-15	https://www.seattletimes.com/opinion/letters-to-the-editor/electric-vehicles-no-such-thing-as-free-ride-infrastructure/
B25AL	Press: Editorial	Letters to the Editor		137	2012	The Seattle Times	Systemic Racism: Mistrust of Youth	Christa Kriesel-Roth	2021-11-10	https://www.seattletimes.com/opinion/letters-to-the-editor/systemic-racism-mistrust-of-youth/
B26AA	Press: Editorial	Letters to the Editor	孙铭辰，BFSU	235		Chicago Tribune	In Our Self-Governing Republic, We Should Allow Differing Points of View to Be Discussed	David L. Applegate	2021-09-02	https://www.chicagotribune.com/opinion/letters/ct-letters-vp-090221-20210901-xh7gyx63djgqxmg2hsllos4oeu-story.html
B26AB	Press: Editorial	Letters to the Editor		135		Chicago Tribune	Rights and Harm	Rob Gorski	2021-09-02	https://www.chicagotribune.com/opinion/letters/ct-letters-vp-090221-20210901-xh7gyx63djgqxmg2hsllos4oeu-story.html
B26AC	Press: Editorial	Letters to the Editor		132		Chicago Tribune	Protect Kids’ Future	Jeanne Follman	2021-09-02	https://www.chicagotribune.com/opinion/letters/ct-letters-vp-090221-20210901-xh7gyx63djgqxmg2hsllos4oeu-story.html
B26AD	Press: Editorial	Letters to the Editor		62		Chicago Tribune	2 Undeniable Facts	Ron Flowers	2021-09-02	https://www.chicagotribune.com/opinion/letters/ct-letters-vp-090221-20210901-xh7gyx63djgqxmg2hsllos4oeu-story.html
B26AE	Press: Editorial	Letters to the Editor		137		Chicago Tribune	Did Some People Respond to Hurricane Ida Like They Did to the Pandemic?	Carol Richart	2021-09-01	https://www.chicagotribune.com/opinion/letters/ct-letters-vp-090121-20210831-77hd4z3djbanfg33teokex5psq-story.html
B26AF	Press: Editorial	Letters to the Editor		218		Chicago Tribune	Defending the Blue Angels	William Kastner	2021-09-01	https://www.chicagotribune.com/opinion/letters/ct-letters-vp-090121-20210831-77hd4z3djbanfg33teokex5psq-story.html
B26AG	Press: Editorial	Letters to the Editor		183		Chicago Tribune	4 Presidents Tied to War	Stephen A. Gorman	2021-09-01	https://www.chicagotribune.com/opinion/letters/ct-letters-vp-090121-20210831-77hd4z3djbanfg33teokex5psq-story.html
B26AH	Press: Editorial	Letters to the Editor		111		Chicago Tribune	Give Relief to Landlords	John Reichert	2021-09-01	https://www.chicagotribune.com/opinion/letters/ct-letters-vp-090121-20210831-77hd4z3djbanfg33teokex5psq-story.html
B26AI	Press: Editorial	Letters to the Editor		161		Chicago Tribune	Chicago’s Lack of Requirements for Kanye West Event Contrasts With Illinois’ COVID-19 Actions	Karen Stahlecker	2021-08-28	https://www.chicagotribune.com/opinion/letters/ct-letters-vp-082821-20210827-k3t3kmouwndjjhtmjdmd42rbba-story.html
B26AJ	Press: Editorial	Letters to the Editor		112		Chicago Tribune	Share Vaccination Decision	Betty Baker	2021-08-28	https://www.chicagotribune.com/opinion/letters/ct-letters-vp-082821-20210827-k3t3kmouwndjjhtmjdmd42rbba-story.html
B26AK	Press: Editorial	Letters to the Editor		100		Chicago Tribune	The Costs of ‘Freedom’	Tom Minnerick	2021-08-28	https://www.chicagotribune.com/opinion/letters/ct-letters-vp-082821-20210827-k3t3kmouwndjjhtmjdmd42rbba-story.html
B26AL	Press: Editorial	Letters to the Editor		213		Chicago Tribune	Carbon Tax a Smart Step	Sheila Brown	2021-08-28	https://www.chicagotribune.com/opinion/letters/ct-letters-vp-082821-20210827-k3t3kmouwndjjhtmjdmd42rbba-story.html
B26AM	Press: Editorial	Letters to the Editor		220	2019	Chicago Tribune	Not the Right Fit for U.S.	Robert Bray	2021-08-26	https://www.chicagotribune.com/opinion/letters/ct-letters-vp-082621-20210825-7itbyo3oxndx5lcjpcspev4alq-story.html
B27AA	Press: Editorial	Letters to the Editor	孙铭辰，BFSU	171		Star Tribune	Readers Write: Gun Violence, the Border Crisis, Affordable Housing	Martha Wade	2021-03-24	https://www.startribune.com/readers-write-gun-violence-the-border-crisis-affordable-housing/600038190/
B27AB	Press: Editorial	Letters to the Editor		255		Star Tribune	Readers Write: Gun Violence, the Border Crisis, Affordable Housing	Isaac Anderson	2021-03-24	https://www.startribune.com/readers-write-gun-violence-the-border-crisis-affordable-housing/600038190/
B27AC	Press: Editorial	Letters to the Editor		251		Star Tribune	Readers Write: Gun Violence, the Border Crisis, Affordable Housing	William Beyer	2021-03-24	https://www.startribune.com/readers-write-gun-violence-the-border-crisis-affordable-housing/600038190/
B27AD	Press: Editorial	Letters to the Editor		181		Star Tribune	Readers Write: Gun Violence, the Border Crisis, Affordable Housing	Marita Karlisch	2021-03-24	https://www.startribune.com/readers-write-gun-violence-the-border-crisis-affordable-housing/600038190/
B27AE	Press: Editorial	Letters to the Editor		159		Star Tribune	Readers Write: Gun Violence, the Border Crisis, Affordable Housing	Harald Eriksen	2021-03-24	https://www.startribune.com/readers-write-gun-violence-the-border-crisis-affordable-housing/600038190/
B27AF	Press: Editorial	Letters to the Editor		354		Star Tribune	Readers Write: Downtown Minneapolis' Fate, Big Tech, Vaccine Tourism	Gabrielle Rohde	2021-03-12	https://www.startribune.com/readers-write-downtown-minneapolis-fate-big-tech-vaccine-tourism/600033752/
B27AG	Press: Editorial	Letters to the Editor		329		Star Tribune	Readers Write: Downtown Minneapolis' Fate, Big Tech, Vaccine Tourism	Craig Wilson	2021-03-12	https://www.startribune.com/readers-write-downtown-minneapolis-fate-big-tech-vaccine-tourism/600033752/
B27AH	Press: Editorial	Letters to the Editor		250		Star Tribune	Readers Write: Downtown Minneapolis' Fate, Big Tech, Vaccine Tourism	John Morgan	2021-03-12	https://www.startribune.com/readers-write-downtown-minneapolis-fate-big-tech-vaccine-tourism/600033752/
B27AI	Press: Editorial	Letters to the Editor		91	2041	Star Tribune	Readers Write: Downtown Minneapolis' Fate, Big Tech, Vaccine Tourism	Gene Delaune	2021-03-12	https://www.startribune.com/readers-write-downtown-minneapolis-fate-big-tech-vaccine-tourism/600033752/</url><content>
C01AA	Press: Reviews	Reviews	孙铭辰，BFSU	404		The New York Times	Four Poets Write New Histories	Emilia Phillips	2021-12-21	https://www.nytimes.com/2021/12/21/books/review/poems-tracy-k-smith-raymond-antrobus-tishani-doshi-jane-wong.html?searchResultPosition=2
C01AB	Press: Reviews	Reviews		403		The New York Times	‘In the Heights’ Review: In Dreams Begin Responsibilities	A.O. Scott	2021-06-15	https://www.nytimes.com/2021/06/09/movies/in-the-heights-review.html
C01AC	Press: Reviews	Reviews		402		The New York Times	Review: The Compassion of ‘A Thousand Ways (Part Two)	Laura Collins-Hughes	2021-06-13	https://www.nytimes.com/2021/06/13/theater/thousand-ways-encounter-review.html
C01AD	Press: Reviews	Reviews		408		The New York Times	Can Walking on Eggshells Have a Healing Effect? Maybe.	Elizabeth McCracken	2021-03-23	https://www.nytimes.com/2021/03/09/books/review/brood-jackie-polzin.html?searchResultPosition=3
C01AE	Press: Reviews	Reviews		415	2032	The New York Times	‘Limbo’ Review: A Musician in Exile Tunes Out	Glenn Kenny	2021-04-29	https://www.nytimes.com/2021/04/29/movies/limbo-review.html
C02AA	Press: Reviews	Reviews	孙铭辰，BFSU	405		Wall Street Journal	‘The Medici: Portraits and Politics, 1512-1570’ Review: Painting Power	Mary Tompkins Lewis	2021-06-30	https://www.wsj.com/articles/the-medici-portraits-and-politics-1512-1570-review-painting-power-11625090050?mod=Searchresults_pos7&page=1
C02AB	Press: Reviews	Reviews		383		Wall Street Journal	‘The Dream of the Audience’ Review: Dancing Through Distance	Robert Greskovic	2021-06-28	https://www.wsj.com/articles/the-dream-of-the-audience-review-dancing-through-distance-11624919403?mod=Searchresults_pos17&page=2
C02AC	Press: Reviews	Reviews		419		Wall Street Journal	Book Review: Two on Juul	Kate Bachelder Odell	2021-06-28	https://www.wsj.com/articles/book-review-two-on-juul-11624918194?mod=Searchresults_pos18&page=2
C02AD	Press: Reviews	Reviews		396		Wall Street Journal	‘Our Strength Is Our People: The Humanist Photographs of Lewis Hine’ Review: Faces of America	William Meyers	2021-06-28	https://www.wsj.com/articles/our-strength-is-our-people-the-humanist-photographs-of-lewis-hine-review-faces-of-america-11624916015?mod=Searchresults_pos19&page=2
C02AE	Press: Reviews	Reviews		430	2033	Wall Street Journal	‘Call Me if You Get Lost’ Review: Searching and Succeeding	Mark Richardson	2021-06-28	https://www.wsj.com/articles/call-me-if-you-get-lost-review-searching-and-succeeding-11624915546?mod=Searchresults_pos1&page=3
C03AA	Press: Reviews	Reviews	孙铭辰，BFSU	392		The Washington Post	‘The Border’ Asks: What Is Life Like When You Live Next Door to a Bully Nation?	Michael Dirda	2021-03-10	https://www.washingtonpost.com/entertainment/books/the-border-asks-what-is-life-like-when-you-live-next-door-to-an-aggressive-bully/2021/03/10/811b2730-8053-11eb-ac37-4383f7709abe_story.html
C03AB	Press: Reviews	Reviews		400		The Washington Post	‘Maquette’s’ Turbulent Love Story Is Its Strength. Its Uneven Puzzles Are Its Weakness.	Elise Favis	2021-03-10	https://www.washingtonpost.com/video-games/reviews/maquette-review/
C03AC	Press: Reviews	Reviews		419		The Washington Post	‘The Father’ Is a Meticulously Constructed Story in Which Very Little Is What It Seems	Ann Hornaday	2021-03-09	https://www.washingtonpost.com/goingoutguide/movies/the-father-movie-review/2021/03/09/87f719cc-7ec5-11eb-a976-c028a4215c78_story.html
C03AD	Press: Reviews	Reviews		398		The Washington Post	Phillips Collection Is Turning 100 and Showing What Future of Classic Museums Can Be	Philip Kennicott	2021-03-09	https://www.washingtonpost.com/entertainment/museums/phillips-collection-100-anniversary/2021/03/08/ba1e5376-7d1b-11eb-b3d1-9e5aa3d5220c_story.html
C03AE	Press: Reviews	Reviews		408	2017	The Washington Post	Twin Bistros in Northern Virginia Put a Personal Spin on Indian Cooking	Tom Sietsema	2021-03-05	https://www.washingtonpost.com/lifestyle/food/spice-kraft-restaurant-review/2021/03/04/ad260ec6-784c-11eb-9537-496158cc5fd9_story.html
C04AA	Press: Reviews	Reviews	孙铭辰，BFSU	377		Los Angeles Times	Review: A Narrator Under an Artist’s Thrall — and a Novel Under Rachel Cusk’s Influence	Michele Filgate	2021-11-30	https://www.latimes.com/entertainment-arts/books/story/2021-11-30/review-a-narrator-under-an-artists-thrall-and-a-novel-under-rachel-cusks-influence
C04AB	Press: Reviews	Reviews		415		Los Angeles Times	Review: ‘14 Peaks: Nothing Is Impossible’ Rises Above the Clouds	Gary Goldstein	2021-11-29	https://www.latimes.com/entertainment-arts/movies/story/2021-11-29/review-14-peaks-nothing-is-impossible-mountain-climbing
C04AC	Press: Reviews	Reviews		419		Los Angeles Times	Review: Can One Good Person Redeem a Nation’s Shame? A Novel Explores Ireland’s Laundries	Bethanne Patrick	2021-11-29	https://www.latimes.com/entertainment-arts/books/story/2021-11-29/review-can-one-good-person-redeem-a-nations-shame-a-novel-explores-irelands-laundries
C04AD	Press: Reviews	Reviews		415		Los Angeles Times	Review: ‘Like a Rolling Stone: The Life & Times of Ben Fong-Torres’ Spotlights Music Scribe	Robert Abele	2021-11-26	https://www.latimes.com/entertainment-arts/movies/story/2021-11-26/review-like-a-rolling-stone-the-life-and-times-of-ben-fong-torres
C04AE	Press: Reviews	Reviews		416	2042	Los Angeles Times	Review: Bask in the Feel-Good Glory of ‘What Do We See When We Look at the Sky?’	Carlos Aguilar	2021-11-26	https://www.latimes.com/entertainment-arts/movies/story/2021-11-26/what-do-we-see-when-we-look-at-the-sky-review-georgia
C05AA	Press: Reviews	Reviews	孙铭辰，BFSU	410		The Seattle Times	‘The Matrix Resurrections’ Review: Lana Wachowski Cleverly Reimagines the Original	Soren Andersen	2021-12-21	https://www.seattletimes.com/entertainment/movies/the-matrix-resurrections-review-keanu-reeves-returns-to-a-world-thats-familiar-yet-cleverly-different/
C05AB	Press: Reviews	Reviews		414		The Seattle Times	‘Dear Evan Hansen’ Review: Transition From Stage to Screen Reveals Flaws	Katie Walsh	2021-09-23	https://www.seattletimes.com/entertainment/movies/dear-evan-hansen-review-transition-from-stage-to-screen-reveals-flaws/
C05AC	Press: Reviews	Reviews		399		The Seattle Times	‘East of the Mountains’ Review: Tom Skerritt Shines as an Ill Man Journeying Home From Seattle	Soren Andersen	2021-09-21	https://www.seattletimes.com/entertainment/tv/east-of-the-mountains-review-tom-skerritt-shines-as-an-ill-seattle-surgeon-journeying-home/
C05AD	Press: Reviews	Reviews		397		The Seattle Times	‘The Eyes of Tammy Faye’ Review: Biopic Revisits 1980s Televangelists With Camp, Thoughtfulness	Ann Hornaday	2021-09-16	https://www.seattletimes.com/entertainment/movies/the-eyes-of-tammy-faye-review-biopic-revisits-1980s-televangelists-with-a-mix-of-camp-and-thoughtfulness/
C05AE	Press: Reviews	Reviews		415	2035	The Seattle Times	Tech Review: Samsung’s Folding Phones Keep Getting Better	Jim Rossman	2021-09-11	https://www.seattletimes.com/business/tech-review-samsungs-folding-phones-keep-getting-better/
C06AA	Press: Reviews	Reviews	孙铭辰，BFSU	416		Chicago Tribune	‘Found’ Review: Three American Teenagers Adopted as Infants in China Seek Out Their Family Roots in This Netflix Documentary	Nina Metz	2021-10-20	https://www.chicagotribune.com/entertainment/what-to-watch/ct-ent-found-chinese-adoption-documentary-netflix-20211020-32ca4x5glvajxpcksd2d7yksfe-story.html
C06AB	Press: Reviews	Reviews		422		Chicago Tribune	‘Dune’ Review: Frank Herbert’s Science Fiction Epic Gets a Movie That’s Hypnotically Beautiful. Is That Enough?	Michael Phillips	2021-10-20	https://www.chicagotribune.com/entertainment/movies/michael-phillips/sc-mov-dune-hbo-max-review-20211020-phajcfhcbze75nyyf7pm3lsati-story.html
C06AC	Press: Reviews	Reviews		399		Chicago Tribune	Review: ‘Othello’ at Court Theatre Has All the Chill of the Last Year, Packed Into a Shakespeare Tragedy	Chris Jones	2021-10-20	https://www.chicagotribune.com/entertainment/theater/reviews/ct-ent-othello-court-theatre-review-20211019-ypktnqpnirdllax42o7jjpzif4-story.html
C06AD	Press: Reviews	Reviews		399		Chicago Tribune	‘Good Timing With Jo Firestone’ Review: The Comedian Helps a Group of People in Their 70s and 80s Learn How to Do Standup Comedy	Nina Metz	2021-10-19	https://www.chicagotribune.com/entertainment/what-to-watch/ct-ent-review-good-timing-with-jo-firestone-20211019-pp6w5d3lnzfdtcvryvxecevh4u-story.html
C06AE	Press: Reviews	Reviews		404	2040	Chicago Tribune	Review: So That Was an Unforgettable Ear Taxi. Chicago’s ‘New Music’ Fest Tried Many Things in Its 2021 Edition, Here’s What Succeeded Most	Hannah Edgar	2021-10-06	https://www.chicagotribune.com/entertainment/music/ct-ent-ear-taxi-music-fest-chicago-20211006-zoirf6qbp5f4ndghrew4xuvjxm-story.html
C07AA	Press: Reviews	Reviews	孙铭辰，BFSU	424		New York Daily News	Far Cry 6 Is Full of Mayhem and Fun: Review	Ebenezer Samuel	2021-10-25	https://www.nydailynews.com/entertainment/ny-far-cry-6-review-20211025-zs5bnlp3rjebtiv5bmydup7kua-story.html
C07AB	Press: Reviews	Reviews		421		New York Daily News	BROADWAY REVIEW: Celebrities Tripping on LSD in ‘Flying Over Sunset’ Make for a Bizarre Musical	Chris Jones	2021-12-14	https://www.nydailynews.com/entertainment/broadway/ny-broadway-flying-over-sunset-review-20211214-2iqaaoas65h3bkfith2znsgt4m-story.html
C07AC	Press: Reviews	Reviews		400		New York Daily News	REVIEW: ‘Six’ on Broadway: Betrayed, Beheaded but Very Much Alive	Chris Jones	2021-10-04	https://www.nydailynews.com/entertainment/broadway/ny-six-broadway-review-20211004-ackz6fiiqrekvpppczvam7ks3m-story.html
C07AD	Press: Reviews	Reviews		404		New York Daily News	NBA 2K22 Scores With Nothing but Net: Review	Ebenezer Samuel	2021-09-21	https://www.nydailynews.com/entertainment/ny-nba-2k22-video-game-review-20210921-gqrkbnjiz5drzjo2piaej2vw6q-story.html
C07AE	Press: Reviews	Reviews		401	2050	New York Daily News	BROADWAY REVIEW: ‘Chicken & Biscuits’ Is Over-Long, Under-Baked Comedy Despite a Warm Center	Chris Jones	2021-10-11	https://www.nydailynews.com/entertainment/broadway/ny-chicken-and-biscuits-broadway-20211011-2u64bhhczfgo7k5k6vavzq5bqu-story.html
C08AA	Press: Reviews	Reviews	孙铭辰，BFSU	416		The Boston Globe	Reviewing Fox’s Much-Hyped Documentary on the Great John Madden	Chad Finn	2021-12-25	https://www.bostonglobe.com/2021/12/25/sports/reviewing-foxs-much-hyped-documentary-great-john-madden/?p1=BGSearch_Advanced_Results
C08AB	Press: Reviews	Reviews		409		The Boston Globe	NFL Week 11 Review: Even on a Sunday Off, Everything’s Coming Up Patriots	Ben Volin	2021-11-21	https://www.bostonglobe.com/2021/11/21/sports/week-11-review-even-sunday-off-everythings-coming-up-patriots/?p1=BGSearch_Advanced_Results
C08AC	Press: Reviews	Reviews		412		The Boston Globe	Review: In Docuseries ‘Man in the Arena,’ Tom Brady Delivers an Irresistible Inside Look at His Football Journey	Chad Finn	2021-11-11	https://www.bostonglobe.com/2021/11/11/sports/tom-brady-man-arena-review/?p1=BGSearch_Advanced_Results
C08AD	Press: Reviews	Reviews		417		The Boston Globe	NFL Week 9 Review: Across the League, the ’dogs Had Their Day	Ben Volin	2021-11-08	https://www.bostonglobe.com/2021/11/08/sports/nfl-week-9-review-across-league-dogs-had-their-day/?p1=BGSearch_Advanced_Results
C08AE	Press: Reviews	Reviews		376	2030	The Boston Globe	Unconventional Review: The Patriots Should Be Feeling Good About the Big Picture	Chad Finn	2021-09-12	https://www.bostonglobe.com/2021/09/12/sports/unconventional-review-frustrating-day-patriots-mac-jones-proved-ready-moment/?p1=BGSearch_Advanced_Results
C09AA	Press: Reviews	Reviews	孙铭辰，BFSU	413		The Dallas Morning News	Tech Review: Two Light-Duty Power Stations That Can Help You When the Power Goes Out	Jim Rossman	2021-07-08	https://www.dallasnews.com/business/technology/2021/07/08/be-prepared/
C09AB	Press: Reviews	Reviews		328		The Dallas Morning News	Review: Dallas Symphony and Fabio Luisi Vividly Present Strauss’ Rarely Heard ‘Aus Italien’	Tim Diovanni	2021-09-24	https://www.dallasnews.com/arts-entertainment/performing-arts/2021/09/24/review-dallas-symphony-and-fabio-luisi-vividly-present-strauss-rarely-heard-aus-italien/
C09AC	Press: Reviews	Reviews		419		The Dallas Morning News	Tech Review: This Robot Vacuum Mops, Too — and Auto-Empties When It’s Finished	Jim Rossman	2021-10-14	https://www.dallasnews.com/business/technology/2021/10/14/robots-can-gladly-clean-my-floors/
C09AD	Press: Reviews	Reviews		408		The Dallas Morning News	Review: Santa Fe Opera Presents World Premiere and Uneven ‘Figaro’ in Its Return to Performances	Tim Diovanni	2021-07-29	https://www.dallasnews.com/arts-entertainment/performing-arts/2021/07/29/review-santa-fe-opera-presents-world-premiere-and-uneven-figaro-in-its-return-to-performances/
C09AE	Press: Reviews	Reviews		447	2015	The Dallas Morning News	A Frisco Year in Review: The City’s Top 15 Stories in 2021	Brandi Addison	2021-12-09	https://www.dallasnews.com/news/2021/12/09/a-frisco-year-in-review-the-citys-top-15-stories-in-2021/
C10AA	Press: Reviews	Reviews	孙铭辰，BFSU	396		Star Tribune	Review: 'Olav Audunssøn, II. Providence,' by Sigrid Undset; Translated by Tiina Nunnally	Katherine A. Powers	2021-11-05	https://www.startribune.com/review-olav-audunsson-ii-providence-by-sigrid-undset-translated-by-tiina-nunnally/600113299/
C10AB	Press: Reviews	Reviews		373		Star Tribune	Review: 'Our Stories Carried Us Here,' Edited by Julie Vang, Tea Rozman and Tom Kaczynski	Trisha Collopy	2021-12-13	https://www.startribune.com/review-our-stories-carried-us-here-edited-by-julie-vang-tea-rozman-and-tom-kaczynski/600126600/
C10AC	Press: Reviews	Reviews		434		Star Tribune	Review: 'The Transcendentalists and Their World,' by Robert Gross	Glenn C. Altschuler	2021-12-17	https://www.startribune.com/review-the-transcendentalists-and-their-world-by-robert-gross/600128043/
C10AD	Press: Reviews	Reviews		425		Star Tribune	Review: 'Tell Me How to Be,' by Neel Patel	Jenny Shank	2021-12-17	https://www.startribune.com/review-tell-me-how-to-be-by-neel-patel/600128044/
C10AE	Press: Reviews	Reviews		399	2027	Star Tribune	Review: 'Mothers, Fathers, and Others,' by Siri Hustvedt	Lorraine Berry	2021-12-17	https://www.startribune.com/review-mothers-fathers-and-others-by-siri-hustvedt/600128050/
C11AA	Press: Reviews	Reviews	孙铭辰，BFSU	402		Pitchfork	Ask the Ages	By Andy Cush	2021-04-25	https://pitchfork.com/reviews/albums/sonny-sharrock-ask-the-ages/
C11AB	Press: Reviews	Reviews		424		Pitchfork	Clarity	By Brad Nelson	2021-06-06	https://pitchfork.com/reviews/albums/jimmy-eat-world-clarity/
C11AC	Press: Reviews	Reviews		405		Pitchfork	Bombay	By Vrinda Jagota	2021-06-13	https://pitchfork.com/reviews/albums/ar-rahman-bombay/
C11AD	Press: Reviews	Reviews		412		Pitchfork	The Stranger	By Matthew Strauss	2021-06-27	https://pitchfork.com/reviews/albums/billy-joel-the-stranger/
C11AE	Press: Reviews	Reviews		408	2051	Pitchfork	Origin of Symmetry	By Jazz Monroe	2021-07-11	https://pitchfork.com/reviews/albums/muse-origin-of-symmetry/
C12AA	Press: Reviews	Reviews	孙铭辰，BFSU	408		NPR	On '30,' Adele Walks Among Us	Ann Powers	2021-11-16	https://www.npr.org/2021/11/16/1056124172/on-30-adele-walks-among-us
C12AB	Press: Reviews	Reviews		386		NPR	On 'In These Silent Days,' Brandi Carlile Finds the Beauty in the Brokenness	Brittney McKenna	2021-10-01	https://www.npr.org/2021/10/01/1041926665/on-in-these-silent-days-brandi-carlile-finds-the-beauty-in-the-brokenness
C12AC	Press: Reviews	Reviews		435		NPR	Get Your Booty on the Floor. Turnstile Is Here to Help	Zachary Lipez	2021-09-07	https://www.npr.org/2021/09/07/1034651559/get-your-booty-on-the-floor-turnstile-glow-on-review
C12AD	Press: Reviews	Reviews		411		NPR	SNL' Musical Guests, Ranked From No. 1 to Morgan Wallen	Stephen Thompson	2021-05-24	https://www.npr.org/2021/05/24/998682100/snl-musical-guests-ranked-from-no-1-to-morgan-wallen
C12AE	Press: Reviews	Reviews		390	2030	NPR	The Lost Recordings of Hasaan Ibn Ali Reveal a Legend Just Getting Started	Tom Moon	2021-04-26	https://www.npr.org/2021/04/26/990881665/the-lost-recordings-of-hasaan-ibn-ali-reveal-a-legend-just-getting-started
C13AA	Press: Reviews	Reviews	孙铭辰，BFSU	413		San Francisco Chronicle	Review: Rebecca Hall’s ‘Passing’ Is a Powerfully Directed Story About Race	Mick LaSalle	2021-10-25	https://datebook.sfchronicle.com/movies-tv/review-rebecca-halls-passing-is-a-powerfully-directed-story-about-race
C13AB	Press: Reviews	Reviews		386		San Francisco Chronicle	Review: San Francisco Playhouse’s ‘Twelfth Night’ Is Local Theater at Its Best	Lily Janiak	2021-12-02	https://datebook.sfchronicle.com/theater/review-san-francisco-playhouses-twelfth-night-is-local-theater-at-its-best
C13AC	Press: Reviews	Reviews		409		San Francisco Chronicle	Review: Slick, Entertaining ‘The Harder They Fall’ Puts Black in the Saddle Again	Bob Strauss	2021-10-20	https://datebook.sfchronicle.com/movies-tv/review-slick-entertaining-the-harder-they-fall-puts-black-in-the-saddle-again
C13AD	Press: Reviews	Reviews		428		San Francisco Chronicle	Review: Even Woodward and Bernstein Would Be Inspired by the Women Reporters of India’s ‘Writing With Fire’	G. Allen Johnson	2021-12-01	https://datebook.sfchronicle.com/movies-tv/review-even-woodward-and-bernstein-would-be-inspired-by-the-women-reporters-of-indias-writing-with-fire
C13AE	Press: Reviews	Reviews		405	2041	San Francisco Chronicle	Review: George Orwell the Gardener Is Revealed in a Bracing Mix of Biography, History and Criticism	Kevin Canfield	2021-10-18	https://datebook.sfchronicle.com/books/review-george-orwell-the-gardener-is-revealed-in-a-bracing-mix-of-biography-history-and-criticism
C14AA	Press: Reviews	Reviews	孙铭辰，BFSU	410		GameSpot	World of Demons Review - a Cut Above	Jason Fanelli	2021-05-28	https://www.gamespot.com/reviews/world-of-demons-review-a-cut-above/1900-6417684/
C14AB	Press: Reviews	Reviews		403		GameSpot	Knockout City Review - Dodge, Duck, Dip, Dive, and Dodge	Alessandro Barbosa	2021-05-28	https://www.gamespot.com/reviews/knockout-city-review-dodge-duck-dip-dive-and-dodge/1900-6417682/
C14AC	Press: Reviews	Reviews		432		GameSpot	Days Gone Review - Farewell, Oregon	Kallie Plagge	2021-05-20	https://www.gamespot.com/reviews/days-gone-review-farewell-oregon/1900-6417130/
C14AD	Press: Reviews	Reviews		410		GameSpot	Assassin's Creed Valhalla: Wrath of the Druids DLC Review	Jordan Ramée	2021-05-12	https://www.gamespot.com/reviews/assassins-creed-valhalla-wrath-of-the-druids-dlc-review/1900-6417674/
C14AE	Press: Reviews	Reviews		380	2035	GameSpot	Resident Evil Village Review -- Shapeshifter	Phil Hornshaw	2021-05-05	https://www.gamespot.com/reviews/resident-evil-village-review-shapeshifter/1900-6417672/
C15AA	Press: Reviews	Reviews	孙铭辰，BFSU	423		RobertEbert.com	Jockey	Matt Zoller Seitz	2021-12-28	https://www.rogerebert.com/reviews/jockey-film-review-2021
C15AB	Press: Reviews	Reviews		379		RobertEbert.com	West Side Story	Brian Tallerico	2021-12-10	https://www.rogerebert.com/reviews/west-side-story-movie-review-2021
C15AC	Press: Reviews	Reviews		428		RobertEbert.com	The Hand of God	Simon Abrams	2021-12-03	https://www.rogerebert.com/reviews/the-hand-of-god-movie-review-2021
C15AD	Press: Reviews	Reviews		392		RobertEbert.com	A Boy Called Christmas	Nell Minow	2021-11-24	https://www.rogerebert.com/reviews/a-boy-called-christmas-movie-review-2021
C15AE	Press: Reviews	Reviews		406	2028	RobertEbert.com	The Beatles: Get Back	Sheila O'Malley	2021-11-25	https://www.rogerebert.com/reviews/the-beatles-get-back-movie-review-2021
C16AA	Press: Reviews	Reviews	孙铭辰，BFSU	413		Vulture	The Sharp-Edged Sword of While You Were Partying	Helen Shaw	2021-11-10	https://www.vulture.com/2021/11/theater-review-while-you-were-partying-soho-rep.html
C16AB	Press: Reviews	Reviews		416		Vulture	Ibsen’s Peer Gynt Becomes Eno’s Gnit, and Turns Gnomic, Gnostic and Gnostalgic	Helen Shaw	2021-11-07	https://www.vulture.com/2021/11/theater-review-will-enos-gnit.html
C16AC	Press: Reviews	Reviews		420		Vulture	The Risks and Rewards of Theater About Right Now	Helen Shaw	2021-11-04	https://www.vulture.com/2021/11/reviews-the-visitor-kristina-wong-sweatshop-overlord.html
C16AD	Press: Reviews	Reviews		409		Vulture	The Time Is Now, Finally, for Caroline, or Change	Helen Shaw	2021-10-27	https://www.vulture.com/2021/10/theater-review-caroline-change-roundabout-studio-54-kushner-tesori.html
C16AE	Press: Reviews	Reviews		374	2032	Vulture	Dana H. Is Harrowing and Unmissable	Helen Shaw	2021-10-17	https://www.vulture.com/2021/10/theater-review-lucas-hnaths-dana-h-on-broadway.html
C17AA	Press: Reviews	Reviews	孙铭辰，BFSU	418		Entertainment Weekly	The Rising of Broadway: Bruce Springsteen Returns	Dan Morrissey	2021-06-27	https://ew.com/music/bruce-springsteen-on-broadway-return/
C17AB	Press: Reviews	Reviews		428		Entertainment Weekly	Six Review: Broadway's High-Energy History Remix Reigns Supreme	Ruth Kinane	2021-10-03	https://ew.com/theater/theater-reviews/six-review/
C17AC	Press: Reviews	Reviews		418		Entertainment Weekly	The Lehman Trilogy Review: Financial Drama Becomes a Post-Modern Thrill on Broadway	Leah Greenblatt	2021-10-14	https://ew.com/theater/theater-reviews/the-lehman-trilogy-review/
C17AD	Press: Reviews	Reviews		392		Entertainment Weekly	Head Over Heels at Pasadena Playhouse Is a Dance Party With No Beat	Maureen Lee Lenker	2021-11-15	https://ew.com/theater/theater-reviews/head-over-heels-dance-party-no-beat/
C17AE	Press: Reviews	Reviews		386	2042	Entertainment Weekly	A Christmas Carol Review: Bradley Whitford Lends This Holiday Classic New Wit and Whimsy	Maureen Lee Lenker	2021-12-02	https://ew.com/theater/theater-reviews/christmas-carol-bradley-whitford-review/
D01AA	Religion	Books	孙铭辰，BFSU	2035	2035	Lifeway Press	No More Excuses: Be the Man God Made You to Be	Tony Evans	2021-12-01	https://zh.1lib.tw/book/3718120/6b8ee5
D02AA	Religion	Books	孙铭辰，BFSU	2034	2034	B&H Books	Holier Than Thou: How God’s Holiness Helps Us Trust Him	Jackie Hill Perry	2021-08-17	https://zh.1lib.tw/book/17677624/1ff706
D03AA	Religion	Books	孙铭辰，BFSU	2025	2025	Zondervan	The Case for Heaven: A Journalist Investigates Evidence for Life After Death	Lee Strobel	2021-09-14	https://zh.1lib.tw/book/17440681/d427a0
D04AA	Religion	Books	孙铭辰，BFSU	2034	2034	Salem Books	Christianity and Wokeness: How the Social Justice Movement Is Hijacking the Gospel - and the Way to Stop It	Owen Strachan	2021-07-20	https://zh.1lib.tw/book/18164215/e09ffe
D05AA	Religion	Books	孙铭辰，BFSU	2047	2047	Pacific Press Publishing Association	Risen: Finding Hope in the Empty Tomb	Clifford Goldstein	2021-03-14	https://zh.1lib.tw/book/15705765/bad6cf
D06AA	Religion	Books	吕兴克，BFSU	2041	2041	Penguin	Woke Racism: How a New Religion Has Betrayed Black America	John McWhorter	2021-10-26	https://zh.sg1lib.org/book/18064247/46a389
D07AA	Religion	Books	吕兴克，BFSU	2005	2005	Knopf	Religion and the Rise of Capitalism	Benjamin M. Friedman	2021-01-26	https://zh.usa1lib.org/book/11386850/5634f1
D08AA	Religion	Periodicals	吕兴克，BFSU	1752		Chiristainity Today	Is Critical Race Theory a Religion? Responding to Carl Trueman	Valerie Hobbs	2021-01-18	https://www.christianitytoday.com/scot-mcknight/2021/january/is-critical-race-theory-religion-responding-to-carl-trueman.html
D08AB	Religion	Periodicals		266	2018	National Catholic Register	Facebook and Religion Don’t Mix	Patti Maguire Armstrong	2021-09-18	https://www.ncregister.com/blog/mixing-facebook-and-religion
D09AA	Religion	Periodicals	吕兴克，BFSU	494		National Catholic Register	Spanish Supreme Court Rules Divorced-And-Remarried Religion Teacher Must Be Reinstated	Blanca Ruiz	2021-08-03	https://www.ncregister.com/cna/spanish-supreme-court-rules-divorced-and-remarried-religion-teacher-must-be-reinstated
D09AB	Religion	Periodicals		1142		National Catholic Register	Will the Supreme Court Finally End Discrimination Based on Religion in School Choice Programs?	Andrea Picciotti-Bayer	2021-12-06	https://www.ncregister.com/commentaries/will-the-supreme-court-finally-end-discrimination-based-on-religion-in-school-choice-programs
D09AC	Religion	Periodicals		397	2033	National Catholic Register	Without Religion, Science Can Become False and Idolatrous	Angelo Stagnaro	2021-06-22	https://www.ncregister.com/blog/religion-can-purify-science
D10AA	Religion	Periodicals	吕兴克，BFSU	1019		National Catholic Register	The Bible Makes It Clear: Religion Means Relationship With God	Dave Armstrong	2021-06-18	https://www.ncregister.com/blog/religion-means-relationship
D10AB	Religion	Periodicals		1039	2058	National Catholic Register	Young People Hunger to See the Face of God — Don’t Starve Them With Emoji Religion	Erika J. Ahern	2021-07-27	https://www.ncregister.com/blog/no-emoji-religion
D11AA	Religion	Periodicals	吕兴克，BFSU	1052		National Catholic Register	‘Big Tech’ Censorship of Religion Is Real and Deserves an Effective Response, Critics Say	Kevin J. Jones	2021-08-31	https://www.ncregister.com/cna/big-tech-censorship-of-religion-is-real-and-deserves-an-effective-response-critics-say
D11AB	Religion	Periodicals		993	2045	National Catholic Register	Biden Ambassador Pick a Wealthy ‘LGBT’ Activist Linked to ‘Hostile Takeover’ of Religion	Kevin J. Jones	2021-08-23	https://www.ncregister.com/cna/biden-ambassador-pick-a-wealthy-lgbt-activist-linked-to-hostile-takeover-of-religion
D12AA	Religion	Periodicals	吕兴克，BFSU	1141		U.S. Catholic	True Justice Requires Being True to Your Emotions	Kathleen Bonnette	2021-09-17	https://uscatholic.org/articles/202109/true-justice-requires-being-true-to-your-emotions/
D12AB	Religion	Periodicals		487		U.S. Catholic	A Reflection for the Feast of the Holy Family	Kate Oxsen	2021-12-20	https://uscatholic.org/articles/202112/a-reflection-for-the-feast-of-the-holy-family-2/
D12AC	Religion	Periodicals		400	2028	U.S. Catholic	A Reflection for the Fourth Sunday of Advent	Carolyn Woo	2021-12-13	https://uscatholic.org/articles/202112/a-reflection-for-the-fourth-sunday-of-advent-2/
D13AA	Religion	Periodicals	吕兴克，BFSU	787		U.S. Catholic	A Jesuit’s Legacy Inspires a More Just Global Community	Meghan J. Clark	2021-12-10	https://uscatholic.org/articles/202112/a-jesuits-legacy-inspires-a-more-just-global-community/
D13AB	Religion	Periodicals		498		U.S. Catholic	A Reflection for the Second Sunday of Advent	Sister Barbara Reid, O.P.	2021-11-29	https://uscatholic.org/articles/202111/a-reflection-for-the-second-sunday-of-advent/
D13AC	Religion	Periodicals		510		U.S. Catholic	A Reflection for the First Sunday of Advent	Father Rosendo Urrabazo, C.M.F.	2021-11-22	https://uscatholic.org/articles/202111/a-reflection-for-the-first-sunday-of-advent/
D13AD	Religion	Periodicals		241	2036	U.S. Catholic	A Reflection for the Feast of Christ the King	Matthew Gummess, O. Carm.	2021-11-15	https://uscatholic.org/articles/202111/a-reflection-for-the-feast-of-christ-the-king/
D14AA	Religion	Tracts	孙铭辰，BFSU	2035	2035	Christian Congregation of Jehovah’s Witnesses	“Shepherd the Flock of God” 1 Peter 5:2	Christian Congregation of Jehovah’s Witnesses	2021-04-01	https://zh.3lib.net/book/11947944/b571a3
D15AA	Religion	Tracts	孙铭辰，BFSU	2043	2043	Matt Williams	Overcoming: Encountering Jesus in the Gospel of John and Today	Matt Williams	2021-01-01	https://zh.3lib.net/book/22517602/d39b56
D16AA	Religion	Tracts	孙铭辰，BFSU	2046	2046	Presbyterian Publishing Corporation	Lies My Preacher Told Me: An Honest Look at the Old Testament	Brent A. Strawn	2021-02-09	https://zh.b-ok.global/book/23180588/2aeeb0
D17AA	Religion	Tracts	孙铭辰，BFSU	2029	2029	InterVarsity Press	In All the Scriptures: The Three Contexts of Biblical Hermeneutic	Nicholas G. Piotrowski	2021-12-28	https://zh.b-ok.global/book/23130298/f76bcb
E01AA	Skills and Hobbies	Books	孙铭辰，BFSU	2035	2035	Alpha	Joshua Weissman: An Unapologetic Cookbook	Joshua Weissman	2021-09-14	https://zh.1lib.tw/book/17366126/d87fe5
E02AA	Skills and Hobbies	Books	孙铭辰，BFSU	2042	2042	Clarkson Potter	Cravings: All Together: Recipes to Love: A Cookbook	Chrissy Teigen	2021-10-26	https://zh.1lib.tw/book/18027167/2f08fa
E03AA	Skills and Hobbies	Periodicals	孙铭辰，BFSU	1184		Good Housekeeping	9 Ways Walking Benefits Your Health, According to Doctors	Kaitlyn Pirie	2021-07-16	https://www.goodhousekeeping.com/health/fitness/a25768/health-benefits-of-walking/
E03AB	Skills and Hobbies	Periodicals		831	2015	Good Housekeeping	Prep Your Home for Summer With This Simple Checklist	Dan Diclerico	2021-06-07	https://www.goodhousekeeping.com/home/a36450902/prep-your-home-for-summer-with-this-simple-checklist/
E04AA	Skills and Hobbies	Periodicals	孙铭辰，BFSU	1124		AARP Magazine	5 Ways You're Sabotaging Your Retirement Plans	Patricia Amend	2021-10-30	https://www.aarp.org/retirement/planning-for-retirement/info-2021/most-common-mistakes-to-avoid.html
E04AB	Skills and Hobbies	Periodicals		908	2032	AARP Magazine	5 Ways to Get Better Gas Mileage Right Now	Myles Kornblatt	2021-09-10	https://www.aarp.org/auto/car-maintenance-safety/info-2021/gas-mileage-tips.html
E05AA	Skills and Hobbies	Periodicals	孙铭辰，BFSU	562		Better Homes and Gardens	How to Build a Raised Garden Bed for Growing Veggies and Flowers	Andrea Beck	2021-07-01	https://www.bhg.com/gardening/yard/garden-care/how-to-build-a-raised-bed/
E05AB	Skills and Hobbies	Periodicals		770		Better Homes and Gardens	21 Easy Thanksgiving Crafts to Decorate Your Home	Emily VanSchmus	2021-07-27	https://www.bhg.com/thanksgiving/crafts/easy-thanksgiving-handcrafts/
E05AC	Skills and Hobbies	Periodicals		717	2049	Better Homes and Gardens	10 Reasons Why Fall Is the Perfect Time for Planting Your Garden	Megan Hughes	2021-09-29	https://www.bhg.com/gardening/how-to-garden/10-reasons-why-fall-is-a-great-time-to-plant/
E06AA	Skills and Hobbies	Periodicals	孙铭辰，BFSU	942		Woman's Day Magazine	20 Stores Open on Christmas for All You Last-Minute Shoppers	Stacia Affelt and Nicol Natale	2021-12-21	https://www.womansday.com/food-recipes/g23321985/stores-open-christmas-day/
E06AB	Skills and Hobbies	Periodicals		1098	2040	Woman's Day Magazine	The Best Outdoor Christmas Lights You Can Buy in 2021	Corinne Sullivan	2021-12-03	https://www.womansday.com/home/decorating/g25169460/best-outdoor-christmas-lights/
E07AA	Skills and Hobbies	Periodicals	孙铭辰，BFSU	1116		Saltwater Sportsman	Offshore Fishing in the Gulf of Mexico	Robert Sloan	2021-11-12	https://www.saltwatersportsman.com/howto/offshore-fishing-in-the-gulf-of-mexico/
E07AB	Skills and Hobbies	Periodicals		538		Saltwater Sportsman	Tarpon Fishing in Florida	David A. Brown	2021-11-03	https://www.saltwatersportsman.com/story/sponsored-post/tarpon-fishing-in-florida/
E07AC	Skills and Hobbies	Periodicals		376	2030	Saltwater Sportsman	Gulf of Mexico Gag Grouper Fishing	Jim Hendricks	2021-10-14	https://www.saltwatersportsman.com/story/travel/gulf-of-mexico-gag-grouper-fishing/
E08AA	Skills and Hobbies	Periodicals	孙铭辰，BFSU	462		Outdoor Life	Fossil Hunter Finds Giant Prehistoric Shark Tooth While Diving in Florida	Dac Collins	2021-11-01	https://www.outdoorlife.com/fishing/fossil-hunter-finds-giant-prehistoric-shark-tooth/
E08AB	Skills and Hobbies	Periodicals		1136		Outdoor Life	Florida Anglers Are Asking for a Goliath Grouper Season, but It May Be Too Late	Bob McNally	2021-10-14	https://www.outdoorlife.com/fishing/florida-goliath-grouper-season/
E08AC	Skills and Hobbies	Periodicals		431	2029	Outdoor Life	Alabama Fisherman Accidentally Cuts the New State-Record Bonito Into Shark Bait	Bob McNally	2021-09-14	https://www.outdoorlife.com/fishing/alabama-state-record-bonito/
E09AA	Skills and Hobbies	Periodicals	孙铭辰，BFSU	385		National Fisherman	Pacific Squid: Better Ocean Conditions, Catches and Prices Bring Optimism	Charlie Ess	2021-08-26	https://www.nationalfisherman.com/west-coast-pacific/pacific-squid-better-ocean-conditions-catches-and-prices-bring-optimism
E09AB	Skills and Hobbies	Periodicals		269		National Fisherman	It’s a Wrap for 2021 Lobster Boat Race Season	Michael Crowley	2021-08-25	https://www.nationalfisherman.com/northeast/it-s-a-wrap-for-2021-lobster-boat-race-season
E09AC	Skills and Hobbies	Periodicals		503		National Fisherman	South Carolina Shrimp Boat Capsizes on Opening Day of Season	Maureen Donald	2021-06-01	https://www.nationalfisherman.com/gulf-south-atlantic/south-carolina-shrimp-boat-capsizes-on-opening-day-of-season
E09AD	Skills and Hobbies	Periodicals		472		National Fisherman	It’s On: Pacific Marine Expo Returns to Seattle	Jessica Hathaway	2021-05-17	https://www.nationalfisherman.com/west-coast-pacific/it-s-on-pacific-marine-expo-returns-to-seattle
E09AE	Skills and Hobbies	Periodicals		415	2044	National Fisherman	California Ropeless Gear Bill Dies Without a Hearing	Nick Rahaim	2021-04-30	https://www.nationalfisherman.com/west-coast-pacific/california-ropeless-gear-bill-dies-without-a-hearing
E10AA	Skills and Hobbies	Periodicals	孙铭辰，BFSU	754		Real Simple Magazine	How to Find Money for Home Upgrades	Kate Rockwood and Hiranmayi Srinivasan	2021-10-18	https://www.realsimple.com/home-organizing/home-improvement/find-funds-for-home-upgrades
E10AB	Skills and Hobbies	Periodicals		851		Real Simple Magazine	How to Earn a Higher Interest Rate on Your Savings Through Online Banking	Katelyn Chef	2021-10-04	https://www.realsimple.com/work-life/money/saving/earn-higher-interest-rate-online-savings
E10AC	Skills and Hobbies	Periodicals		435	2040	Real Simple Magazine	6 Ways to Rebuild Your Credit	Erica Sweeney	2021-10-04	https://www.realsimple.com/work-life/money/money-planning/ways-to-rebuild-credit
E11AA	Skills and Hobbies	Periodicals	孙铭辰，BFSU	936		Yoga Journal	This Workout Will Strengthen Your Leg Muscles in Just 20 Minutes	Katy Loren	2021-09-14	https://www.yogajournal.com/lifestyle/the-1-2-3-hiit-leg-workout/
E11AB	Skills and Hobbies	Periodicals		1092	2028	Yoga Journal	How to Do Baby Crow Pose	Kathryn Budig, Yj Editors	2021-09-13	https://www.yogajournal.com/poses/baby-bakasana/
E12AA	Skills and Hobbies	Periodicals	孙铭辰，BFSU	2022	2022	LA Yoga	10 Things Every Yoga Teacher Should Know	Cher Meli	2021-01-12	https://layoga.com/community/business-of-yoga/10-things-every-yoga-teacher-should-know/
E13AA	Skills and Hobbies	Periodicals	孙铭辰，BFSU	1013		Top Fitness Magazine	10 Healthy Habits You Can Start Before the New Year Begins	Jeff	2021-10-14	https://www.topfitnessmag.com/10-healthy-habits-you-can-start-before-the-new-year-begins/
E13AB	Skills and Hobbies	Periodicals		1027	2040	Top Fitness Magazine	How to Start Your Fitness Journey as an Absolute Beginner	Jeff	2021-01-12	https://www.topfitnessmag.com/how-to-start-your-fitness-journey-as-an-absolute-beginner/
E14AA	Skills and Hobbies	Periodicals	孙铭辰，BFSU	580		IDEA Health & Fitness Association	4 Brand-Building Tips for Personal Trainers	None	2021-10-26	https://www.ideafit.com/personal-training/4-brand-building-tips-for-personal-trainers/
E14AB	Skills and Hobbies	Periodicals		670		IDEA Health & Fitness Association	Diversify Your Personal Training Services	None	2021-10-12	https://www.ideafit.com/personal-training/diversify-your-personal-training-services/
E14AC	Skills and Hobbies	Periodicals		793	2043	IDEA Health & Fitness Association	Transform Your Fitness Facility	Debra Orringer, MS	2021-09-29	https://www.ideafit.com/personal-training/transform-your-fitness-facility/
E15AA	Skills and Hobbies	Periodicals	孙铭辰，BFSU	1316		IRONMAN	How to Stay Fit Outside of the Gym	None	2021-05-24	https://www.ironmanmagazine.com/how-to-stay-fit-outside-of-the-gym/
E15AB	Skills and Hobbies	Periodicals		712	2028	IRONMAN	How to Set Healthy Fitness and Diet Goals	None	2021-05-17	https://www.ironmanmagazine.com/how-to-set-healthy-fitness-and-diet-goals/
E16AA	Skills and Hobbies	Periodicals	孙铭辰，BFSU	961		Austin Fit Magazine	Life Lessons From Tennis	John Howard	2021-07-01	https://www.austinfitmagazine.com/July-2021/life-lessons-from-tennis/
E16AB	Skills and Hobbies	Periodicals		726		Austin Fit Magazine	The Benefits of Taking a Break (Without Guilt!)	Sarah Leahy	2021-06-30	https://www.austinfitmagazine.com/benefits-of-taking-a-break-without-guilt/
E16AC	Skills and Hobbies	Periodicals		350	2037	Austin Fit Magazine	Simple at Home Boxing Workouts to Get You Back in Shape	Reno Yudadibroto	2021-06-09	https://www.austinfitmagazine.com/at-home-boxing-to-get-you-back-in-the-shape/
E17AA	Skills and Hobbies	Periodicals	孙铭辰，BFSU	432		Men's Health	Understanding Heart Rate Variability Can Help You Avoid Overtraining	Trevor Thieme	2021-07-27	https://www.menshealth.com/fitness/a37130037/heart-rate-variability-training/
E17AB	Skills and Hobbies	Periodicals		530		Men's Health	Try This Burpee to Give Your Abs an Epic Challenge	Lindsay Berra	2021-07-22	https://www.menshealth.com/fitness/a37090402/burpee-hollow-rock-epic-abs/
E17AC	Skills and Hobbies	Periodicals		1068	2030	Men's Health	You'll Need to Be Super Fit to Thrive in This New Watersport	Milo Bryant	2021-07-15	https://www.menshealth.com/fitness/a37026155/underwater-torpedo-pool-workout/
E18AA	Skills and Hobbies	Periodicals	孙铭辰，BFSU	1653		Women's Health	The 26 Best Fitness Tips of All Time, From Top Trainers	Erin Warwood	2021-11-25	https://www.womenshealthmag.com/fitness/a38223093/best-fitness-tips/
E18AB	Skills and Hobbies	Periodicals		382	2035	Women's Health	This 30-Day Fitness Challenge Will Sculpt Your Body From Head to Toe	Jamie Spanfeller and Editor	2021-11-11	https://www.womenshealthmag.com/fitness/a25230342/30-day-fitness-workout-challenge/
E19AA	Skills and Hobbies	Periodicals	孙铭辰，BFSU	1096		Harward Business Review	How to Reshape Your Leadership Brand as You Start a New Role	Michael D. Watkins	2021-10-22	https://hbr.org/2021/10/how-to-reshape-your-leadership-brand-as-you-start-a-new-role
E19AB	Skills and Hobbies	Periodicals		950	2046	Harward Business Review	Leadership Training Can Pay Huge Dividends for Midsize Companies	Milton Corsey	2021-07-12	https://hbr.org/2021/07/leadership-training-can-pay-huge-dividends-for-midsize-companies
E20AA	Skills and Hobbies	Periodicals	孙铭辰，BFSU	965		Risk Management Magazine	“Shifting Left” to Keep Up With Third-Party Risk	Etai Hochman	2021-10-29	http://www.rmmagazine.com/articles/article//2021/10/29/shifting-left-to-keep-up-with-third-party-risk
E20AB	Skills and Hobbies	Periodicals		1068	2033	Risk Management Magazine	How to Subrogate Claims in Your Self-Insured Retention	Dan D'Imperio	2021-10-27	http://www.rmmagazine.com/articles/article//2021/10/27/how-to-subrogate-claims-in-your-self-insured-retention
E21AA	Skills and Hobbies	Periodicals	孙铭辰，BFSU	2035	2035	Supply Chain Management Review	How Smaller Manufacturers Can Manage Supply Chain Risk	MEP National Network	2021-09-21	https://www.scmr.com/article/how_smaller_manufacturers_can_manage_supply_chain_risk/management
E22AA	Skills and Hobbies	Periodicals	孙铭辰，BFSU	946		Bar & Restaurant	How Technology Can Help Your Bar or Restaurant Scale	Boris Shkolnikov	2021-12-10	https://www.barandrestaurant.com/operations/how-technology-can-help-your-bar-or-restaurant-scale
E22AB	Skills and Hobbies	Periodicals		1091	2037	Bar & Restaurant	Creative Wine Offerings Boost Revenue and Keep Costs Low	Kristine Hansen	2021-11-30	https://www.barandrestaurant.com/food-beverage/creative-wine-offerings-boost-revenue-and-keep-costs-low
E23AA	Skills and Hobbies	Periodicals	孙铭辰，BFSU	441		Hotel Management	Why Hoteliers Need to Safeguard Personal Information	Frank Wolfe	2021-11-29	https://www.hotelmanagement.net/security/global-terrorism-funded-online-behavior
E23AB	Skills and Hobbies	Periodicals		342		Hotel Management	Clarion Pointe Statesville Installs BeyondTV GuestCast	Esther Hertzfeld	2021-11-18	https://www.hotelmanagement.net/tech/clarion-pointe-statesville-installs-beyondtv-guestcast
E23AC	Skills and Hobbies	Periodicals		442		Hotel Management	How Dream Hotel Group Signed Its First Kentucky Hotel	Jena Tesse Fox	2021-11-15	https://www.hotelmanagement.net/development/how-dream-hotel-group-signed-its-second-kentucky-hotel
E23AD	Skills and Hobbies	Periodicals		818	2043	Hotel Management	How to Take Full Advantage of Software Assets	Kristi White	2021-11-07	https://www.hotelmanagement.net/tech/how-take-full-advantage-software-assets
E24AA	Skills and Hobbies	Periodicals	孙铭辰，BFSU	614		Essence	7 Important Self-Care Tips for Caregivers	Rachaell Davis	2021-11-18	https://www.essence.com/lifestyle/health-wellness/essence-wellness-house/self-care-tips-for-caregivers/
E24AB	Skills and Hobbies	Periodicals		529		Essence	7 Ways to Add Joy to Your Life	Noel Cody	2021-08-18	https://www.essence.com/lifestyle/7-ways-to-add-joy-to-your-life/
E24AC	Skills and Hobbies	Periodicals		898	2041	Essence	6 Tips to Help Manage Debt During a Time of Income Loss	Brittney Oliver	2021-05-24	https://www.essence.com/news/money-career/debt-during-a-time-of-income-loss/
E25AA	Skills and Hobbies	Periodicals	孙铭辰，BFSU	618		Ebony	Black Thought: Building Financial Capacity	Hill Harper	2021-08-03	https://www.ebony.com/black-thought-building-financial-capacity/
E25AB	Skills and Hobbies	Periodicals		500		Ebony	Feast, Fete & Flowers: Cook Like a Pro With These Kitchen Tools and Gadgets	Malene Younglao	2021-06-15	https://www.ebony.com/feast-fete-flowers-cook-like-a-pro-with-these-kitchen-tools-and-gadgets/
E25AC	Skills and Hobbies	Periodicals		923	2041	Ebony	Kick Back & Turn Up—recipes & Advice for Your Summer Cookout	Malene Younglao	2021-05-29	https://www.ebony.com/kick-back-turn-up-recipes-advice-for-your-summer-cookout/
E26AA	Skills and Hobbies	Periodicals	孙铭辰，BFSU	2045	2045	Vogue	The 18 Best Fashion Podcasts to Listen to Right Now	Liam Hess	2021-12-30	https://www.vogue.com/article/12-fashion-podcasts-to-know
E27AA	Skills and Hobbies	Periodicals	孙铭辰，BFSU	924		Harper's Bazaar	17 Essential Makeup Organizers to Keep Your Stash Neat and Tidy	Tiffany Dodson	2021-12-16	https://www.harpersbazaar.com/beauty/makeup/a38526780/best-organizers-for-makeup/
E27AB	Skills and Hobbies	Periodicals		580		Harper's Bazaar	The Expert's Guide to Frizzy Hair	Madge Maril	2021-05-04	https://www.harpersbazaar.com/beauty/hair/a36212769/how-to-fight-frizzy-hair-tips-products/
E27AC	Skills and Hobbies	Periodicals		511	2015	Harper's Bazaar	The Skin Care Guide for Lips	Harper's Bazaar Staff	2021-11-02	https://www.harpersbazaar.com/beauty/skin-care/a19099/anti-aging-lips/
E28AA	Skills and Hobbies	Periodicals	孙铭辰，BFSU	1267		Allure	6 Ways to Quench the Thirst of Dry or Dehydrated Skin	Devon Abelman	2021-10-04	https://www.allure.com/story/dry-vs-dehydrated-skin-whats-the-difference
E28AB	Skills and Hobbies	Periodicals		764	2031	Allure	How to Dye Your Hair at Home	Sophia Panych, Leah Prinzivalli, and Dianna Mazzone	2021-12-28	https://www.allure.com/story/hair-color-hacks
E29AA	Skills and Hobbies	Periodicals	孙铭辰，BFSU	1293		The Balance	7 Signs of a Toxic Workplace	Alison Doyle	2021-10-09	https://www.thebalancemoney.com/signs-of-a-toxic-workplace-5094362
E29AB	Skills and Hobbies	Periodicals		755	2048	The Balance	Top Skills and Attributes Employers Look For	Alison Doyle	2021-07-16	https://www.thebalancemoney.com/top-skills-employers-want-2062481
E30AA	Skills and Hobbies	Periodicals	孙铭辰，BFSU	2044	2044	Upwork	These Are the Best 6 Data Analysis Techniques	The Upwork Team	2021-12-09	https://www.upwork.com/resources/data-analysis-techniques
E31AA	Skills and Hobbies	Periodicals	孙铭辰，BFSU	1083		Forbes	The Future of Work Will Demand These 8 New Skills	Tracy Brower	2021-02-14	https://www.forbes.com/sites/tracybrower/2021/02/14/the-future-of-work-will-demand-these-8-new-skills/?sh=706c981322e6
E31AB	Skills and Hobbies	Periodicals		957	2040	Forbes	Create a Successful Career in 2021	Tracy Levine	2021-03-03	https://www.forbes.com/sites/forbescoachescouncil/2021/03/03/create-a-successful-career-in-2021/?sh=413ed6912bf6
E32AA	Skills and Hobbies	Periodicals	孙铭辰，BFSU	863		Fortune	Ready for a Career Change? How an MBA Degree Could Help	Kara Driscoll	2021-04-29	https://fortune.com/education/business/articles/2021/04/29/ready-for-a-career-change-how-an-mba-degree-could-help/
E32AB	Skills and Hobbies	Periodicals		1176	2039	Fortune	Want to Work 9-To-5? Good Luck Building a Career	Gabrielle Peterson	2021-08-18	https://fortune.com/2021/08/17/work-life-balance-9-to-5-jobs-career-building/
E33AA	Skills and Hobbies	Periodicals	孙铭辰，BFSU	715		InStyle	10 Tips Dermatologists Say Are Absolutely Necessary, No Matter Your Skin Type	Caroline Shannon Karasik and Genesis Rivas	2021-12-28	https://www.instyle.com/beauty/strategies-for-better-skin
E33AB	Skills and Hobbies	Periodicals		938		InStyle	If You're 5'5 or Under, You'll Want to Try These 9 Petite Fashion Tips	Julia Guerra	2021-02-05	https://www.instyle.com/fashion/clothing/petite-styling-shopping-fashion-tricks
E33AC	Skills and Hobbies	Periodicals		379	2032	InStyle	I'm a Fashion Editor, and These Are My Best Tips for Finding Your Personal Style	Samantha Sutton	2021-07-16	https://www.instyle.com/fashion/clothing/how-to-find-your-own-personal-style
E34AA	Skills and Hobbies	Periodicals	孙铭辰，BFSU	1186		Indeed	120 Essential Skills to List on a Resume	Indeed Editorial Team	2021-06-09	https://www.indeed.com/career-advice/career-development/skills-list
E34AB	Skills and Hobbies	Periodicals		841	2027	Indeed	10 Most Essential Data Analysis Skills	Indeed Editorial Team	2021-06-13	https://sg.indeed.com/career-advice/resumes-cover-letters/data-analyst-skills
E35AA	Skills and Hobbies	Periodicals	孙铭辰，BFSU	2026	2026	Travel + Leisure	Amsterdam Travel Guide	Lindsay Cohn	2021-07-14	https://www.travelandleisure.com/travel-guide/amsterdam
E36AA	Skills and Hobbies	Periodicals	孙铭辰，BFSU	2035	2035	Car and Driver	10Best Cars and Trucks for 2022	Car and Driver	2021-11-17	https://www.caranddriver.com/features/a38254154/10best-2022/
F01AA	Popular Lore	Books	孙铭辰，BFSU	2015	2015	Random House	Invisible Child: Poverty, Survival & Hope in an American City	Andrea Elliott	2021-10-05	https://zh.1lib.tw/book/17579092/f1a0d9
F02AA	Popular Lore	Books	孙铭辰，BFSU	2041	2041	Crown	Chatter: The Voice in Our Head, Why It Matters, and How to Harness It	Ethan Kross	2021-01-26	https://zh.1lib.tw/book/11421662/15a9d1
F03AA	Popular Lore	Books	孙铭辰，BFSU	2049	2049	Crown	Under a White Sky: The Nature of the Future	Elizabeth Kolbert	2021-02-09	https://zh.1lib.tw/book/11638416/0e1a5f
F04AA	Popular Lore	Books	孙铭辰，BFSU	2043	2043	Knopf	The Plague Year: America in the Time of Covid	Lawrence Wright	2021-06-08	https://zh.1lib.tw/book/16237632/3a5c73
F05AA	Popular Lore	Books	孙铭辰，BFSU	2015	2015	Portfolio	Courage Is Calling: Fortune Favors the Brave	Ryan Holiday	2021-09-28	https://zh.1lib.tw/book/17417435/847669
F06AA	Popular Lore	Books	邓新凯，BFSU	2045	2045	St. Martin's Press	Preventable: The Inside Story of How Leadership Failures, Politics, and Selfishness Doomed the U.S. Coronavirus Response	Andy Slavitt	2021-06-15	https://libgen.rocks/ads.php?md5=13d4f42b0f170fc7271904703ed29f23
F07AA	Popular Lore	Books	邓新凯，BFSU	2031	2031	HarperCollins	Uncontrolled Spread: Why COVID-19 Crushed Us and How We Can Defeat the Next Pandemic	Scott Gottlieb	2021-09-21	https://libgen.rocks/ads.php?md5=00e34380e214c731d9d112e3849c152e
F08AA	Popular Lore	Books	邓新凯，BFSU	2031	2031	Hachette	Controlling Women: What We Must Do Now to Save Reproductive Freedom	Kathryn Kolbert	2021-07-13	https://libgen.rocks/ads.php?md5=47dc8808ddbf41ed3040e4b101ddcb06
F09AA	Popular Lore	Books	孙铭辰，BFSU	2017	2017	Viking	Think Again: The Power of Knowing What You Don't Know	Adam Grant	2021-02-02	https://zh.b-ok.asia/book/11493302/086bdd
F10AA	Popular Lore	Books	孙铭辰，BFSU	2047	2047	Simon & Schuster	Principles for Dealing With the Changing World Order: Why Nations Succeed and Fail	Ray Dalio	2021-11-30	https://zh.b-ok.asia/book/18230395/ca60b1
F11AA	Popular Lore	Books	孙铭辰，BFSU	2024	2024	Sage	Leadership: Theory and Practice	Peter G. Northouse	2021-02-08	https://zh.b-ok.asia/book/3595189/5458f8
F12AA	Popular Lore	Books	孙铭辰，BFSU	2044	2044	Riverhead Books	Range: Why Generalists Triumph in a Specialized World	David Epstein	2021-04-27	https://zh.b-ok.asia/book/5687971/492656
F13AA	Popular Lore	Books	孙铭辰，BFSU	2039	2039	Baker Books	Soundtracks: The Surprising Solution to Overthinking	Jon Acuff	2021-04-06	https://zh.b-ok.asia/book/11968087/1a3a53
F14AA	Popular Lore	Books	孙铭辰，BFSU	2004	2004	HarperCollins	The First-Time Manager	Jim McCormick	2021-10-05	https://zh.b-ok.asia/dl/5216075/eab6b6
F15AA	Popular Lore	Books	孙铭辰，BFSU	2026	2026	Center Street	Woke, Inc.: Inside Corporate America's Social Justice Scam	Vivek Ramaswamy	2021-08-17	https://zh.b-ok.asia/book/17006999/245903
F16AA	Popular Lore	Books	孙铭辰，BFSU	2044	2044	HarperCollins	San Fransicko: Why Progressives Ruin Cities	Michael Shellenberger	2021-10-12	https://zh.b-ok.asia/book/17567611/3aa9d8
F17AA	Popular Lore	Books	孙铭辰，BFSU	2048	2048	BookBaby	The Qualified Sales: Proven Lessons From a Five Time CROLeader	John McMahon	2021-04-09	https://zh.b-ok.asia/book/22256779/90101a
F18AA	Popular Lore	Books	孙铭辰，BFSU	2028	2028	HarperCollins	Divergent Mind: Thriving in a World That Wasn't Designed for You	Jenara Nerenberg	2021-02-16	https://zh.b-ok.asia/book/5455969/d8e67b
F19AA	Popular Lore	Books	孙铭辰，BFSU	2025	2025	Balzer + Bray	Black Birds in the Sky: The Story and Legacy of the 1921 Tulsa Race Massacre	Brandy Colbert	2021-10-05	https://zh.b-ok.asia/book/17934392/05c8b9
F20AA	Popular Lore	Books	孙铭辰，BFSU	2018	2018	Lyons Press	Tiger in the Sea: The Ditching of Flying Tiger 923 and the Desperate Struggle for Survival	Eric Lindner	2021-05-14	https://zh.b-ok.global/book/23137534/0ed6ae
F21AA	Popular Lore	Books	孙铭辰，BFSU	2015	2015	Greenleaf Book Group Press	American Schism: How the Two Enlightenments Hold the Secret to Healing Our Nation	Seth Radwell	2021-06-29	https://zh.b-ok.global/book/16821340/00944f
F22AA	Popular Lore	Books	孙铭辰，BFSU	2016	2016	Arcade	Grant's Tomb: The Epic Death of Ulysses S. Grant and the Making of an American Pantheon	Louis L. Picone	2021-02-16	https://zh.b-ok.global/book/18151867/4a744a
F23AA	Popular Lore	Books	孙铭辰，BFSU	2049	2049	Doubleday	Under Jerusalem: The Buried History of the World's Most Contested City	Andrew Lawler	2021-11-02	https://zh.b-ok.global/book/18032830/a1bd8a
F24AA	Popular Lore	Periodicals	孙铭辰，BFSU	1034		The New Yorker	A Nonbinary Artist’s Chronicle of “Puberty”	Crispin Long	2021-09-30	https://www.newyorker.com/culture/photo-booth/laurence-philomenes-gender-maximalism
F24AB	Popular Lore	Periodicals		1007	2041	The New Yorker	The Vibrant Life and Quiet Passing of Dottie Dodgion	Megan Mayhew Bergman	2021-09-30	https://www.newyorker.com/culture/postscript/the-vibrant-life-and-quiet-passing-of-dottie-dodgion
F25AA	Popular Lore	Periodicals	孙铭辰，BFSU	2030	2030	The New Yorker	Who Owns Mike Disfarmer’s Photographs?	Eren Orbey	2021-07-13	https://www.newyorker.com/news/us-journal/who-owns-mike-disfarmers-photographs
F26AA	Popular Lore	Periodicals	孙铭辰，BFSU	2048	2048	The New Yorker	The Urge to Destroy a Violin	Jennifer Gersten	2021-07-02	https://www.newyorker.com/culture/cultural-comment/the-urge-to-destroy-a-violin
F27AA	Popular Lore	Periodicals	孙铭辰，BFSU	2038	2038	The New Yorker	Clubhouse Feels Like a Party	Anna Wiener	2021-03-31	https://www.newyorker.com/news/letter-from-silicon-valley/in-the-clubhouse
F28AA	Popular Lore	Periodicals	孙铭辰，BFSU	1289		The New Yorker	The Romantic Partners of Exotic Dancers	Dan Piepenbring	2021-03-30	https://www.newyorker.com/culture/photo-booth/the-men-and-women-who-make-lives-with-strippers
F28AB	Popular Lore	Periodicals		750	2039	The New Yorker	A Trump Tableau	Mary Gaitskill	2021-03-28	https://www.newyorker.com/culture/cultural-comment/a-trump-tableau
F29AA	Popular Lore	Periodicals	孙铭辰，BFSU	1204		Reader's Digest	40 Words You Think Are Antonyms but Aren’t	Melba Newsome	2021-07-23	https://www.rd.com/list/words-you-think-are-antonyms-but-arent/
F29AB	Popular Lore	Periodicals		814	2018	Reader's Digest	13 Etiquette Rules Even Experts Don’t Follow Anymore	Lauren Cahn	2021-08-02	https://www.rd.com/list/outdated-etiquette-rules/
F30AA	Popular Lore	Periodicals	孙铭辰，BFSU	2004	2004	Reader's Digest	59 “Did You Know” Facts That Are Almost Hard to Believe	Isabelle Tavares	2021-07-26	https://www.rd.com/list/did-you-know-facts-most-people-dont-know/
F31AA	Popular Lore	Periodicals	孙铭辰，BFSU	2035	2035	Reader's Digest	The Fascinating History Behind These 24 Christmas Symbols	Tina Donvito	2021-12-23	https://www.rd.com/list/history-of-christmas-traditions/
F32AA	Popular Lore	Periodicals	孙铭辰，BFSU	1025		Reader's Digest	When the World Shut Down, This 9-Year-Old Created an Unlikely Bond With 6 Chickens	Emma Taubenfeld	2021-08-09	https://www.rd.com/article/chromczak-family-chickens/
F32AB	Popular Lore	Periodicals		987	2012	Reader's Digest	50 Long Riddles to Give Your Brain a Workout	Kelly Kuehn	2021-11-22	https://www.rd.com/article/long-riddles/
F33AA	Popular Lore	Periodicals	孙铭辰，BFSU	2039	2039	Reader's Digest	25 Facts You Learned in School That Are No Longer True	Krista Carothers	2021-07-27	https://www.rd.com/list/facts-you-learned-no-longer-true/
F34AA	Popular Lore	Periodicals	吕兴克，BFSU	476		Real Sinmple	I Tried Making Squid Game's Dalgona Candy—Here's What You Need to Know	Lisa Milbrand	2021-10-08	https://www.realsimple.com/food-recipes/recipe-collections-favorites/desserts/squid-game-dalgona-candy
F34AB	Popular Lore	Periodicals		649		Real Sinmple	What You Need to Know About Vaccine Passports	Lisa Milbrand	2021-05-12	https://www.realsimple.com/work-life/travel/travel-planning/vaccine-passports
F34AC	Popular Lore	Periodicals		917	2042	Real Sinmple	All the Ways Your Commute Costs You (And Not Just Financially)	Mia Taylor	2021-09-29	https://www.realsimple.com/work-life/money/saving/ways-your-commute-costs-you
F35AA	Popular Lore	Periodicals	吕兴克，BFSU	1540		Real Sinmple	These Are the Best National Parks to Visit in Winter	Caitlin Morton	2021-11-23	https://www.realsimple.com/work-life/travel/destinations/national-parks-to-visit-in-winter
F35AB	Popular Lore	Periodicals		499	2039	Real Sinmple	My Shoes Cannot Touch My Clothes in My Suitcase, So I Don't Pack Without These Best-Selling Travel Bags	Carly Totten	2021-08-27	https://www.realsimple.com/work-life/travel/products/yamiu-travel-shoe-bags-review-amazon
F36AA	Popular Lore	Periodicals	吕兴克，BFSU	1093		Real Sinmple	Is It Time to Break Up With Your Car? Here's How to Know When to Let Go	Chaya Milchtein	2021-11-05	https://www.realsimple.com/work-life/money/is-your-car-a-financial-liability
F36AB	Popular Lore	Periodicals		941	2034	Real Sinmple	What Is Trip Stacking? Everything to Know Before Trying This Travel Trend	Morgan Noll	2021-10-11	https://www.realsimple.com/work-life/travel/travel-planning/what-is-trip-stacking
F37AA	Popular Lore	Periodicals	吕兴克，BFSU	1542		Real Sinmple	15 Best Places to Stargaze in the U.S.	Morgan Noll	2021-10-20	https://www.realsimple.com/work-life/travel/destinations/best-places-to-stargaze-in-us
F37AB	Popular Lore	Periodicals		503	2045	Real Sinmple	The Best Time to Book Your Tickets to Save Money on Holiday Travel	Hiranmayi Srinivasan	2021-10-08	https://www.realsimple.com/work-life/money/best-time-to-book-holiday-travel
F38AA	Popular Lore	Periodicals	吕兴克，BFSU	1426		Real Sinmple	These Are Best Places to See Fall Foliage With Your Family, State by State	Adrienne Jordan	2021-08-18	https://www.realsimple.com/work-life/travel/best-places-to-see-fall-foliage
F38AB	Popular Lore	Periodicals		598	2024	Real Sinmple	Are Car Subscriptions the Next Big Thing? Here's What to Know Before You Subscribe	Chaya Milchtein	2021-10-05	https://www.realsimple.com/work-life/money/car-subscription-services
F39AA	Popular Lore	Periodicals	孙铭辰，BFSU	1659		Fortune	Your Father’s Stock Market Is Never Coming Back	Joshua Brown	2021-06-02	https://fortune.com/2021/06/02/changing-stock-market-meme-stocks-day-trading-reddit-crypto-investing-robinhood-btc-tsla-gme-eth-amc-nfts/
F39AB	Popular Lore	Periodicals		375	2034	Fortune	Leading the Way in Energy Transition	Valero Energy Corporation	2021-06-01	https://brand-studio.fortune.com/valero-energy/leading-the-way-in-energy-transition/?prx_t=crkGAe9tMAoPEQA&prx_ro=s
F40AA	Popular Lore	Periodicals	孙铭辰，BFSU	875		Fortune	Building the Bridge	At&t	2021-06-01	https://brand-studio.fortune.com/at-t/building-the-bridge/?prx_t=rLoGABuRMAoPEQA&prx_ro=s
F40AB	Popular Lore	Periodicals		821		Fortune	How COVID-19 and a ‘Great Reimagining’ Reshaped the Fortune 500	Brian O'Keefe	2021-06-02	https://fortune.com/2021/06/02/fortune-500-2020-covid-19-how-business-changed-during-the-pandemic-coronavirus/
F40AC	Popular Lore	Periodicals		349	2045	Fortune	Back Where It Belongs	Rpm International	2021-06-01	https://brand-studio.fortune.com/rpm-international/back-where-it-belongs/?prx_t=hrkGAVRFNAoPEQA&prx_ro=s
F41AA	Popular Lore	Periodicals	孙铭辰，BFSU	2031	2031	Fortune	How Amazon, JPMorgan, and Berkshire Hathaway Took on America’s Health Care System—and Lost	Erika Fry	2021-06-01	https://fortune.com/2021/06/01/amazon-jpmorgan-berkshire-hathaway-haven-health-care-bezos-buffett-dimon/
F42AA	Popular Lore	Periodicals	孙铭辰，BFSU	2042	2042	Fortune	Investors Want Exxon Mobil to Change. Is It Ready?	Katherine Dunn	2021-06-02	https://fortune.com/longform/exxon-mobil-shareholders-oil-companies-covid-ceo-darren-woods-profits-debt-green-energy-fossil-fuels-fortune-500/
F43AA	Popular Lore	Periodicals	孙铭辰，BFSU	2037	2037	Fortune	Inside the Ad, Ad, Ad, Ad World of YouTube	Aaron Pressman	2021-06-02	https://fortune.com/longform/youtube-advertising-ads-revenues/
F44AA	Popular Lore	Periodicals	孙铭辰，BFSU	2037	2037	Time	We May Never Eliminate COVID-19. But We Can Learn to Live With It	Jamie Ducharme	2021-02-04	https://time.com/5936034/life-after-covid-19-vaccine/
F45AA	Popular Lore	Periodicals	孙铭辰，BFSU	2021	2021	Time	Inside One Combat Vet’s Journey From Defending His Country to Storming the Capitol	Vera Bergengruen; W.J. Hennigan	2021-07-09	https://time.com/6078530/army-veteran-capitol-siege/
F46AA	Popular Lore	Periodicals	孙铭辰，BFSU	2047	2047	Time	From Teachers to Custodians, Meet the Educators Who Saved a Pandemic School Year	Jasmine Aguilera; Madeleine Carlisle; Katie Reilly	2021-09-02	https://time.com/magazine/us/6094536/september-13th-2021-vol-198-no-9-u-s/
F47AA	Popular Lore	Periodicals	孙铭辰，BFSU	2049	2049	Time	How Facebook Forced a Reckoning by Shutting Down the Team That Put People Ahead of Profits	Billy Perrigo	2021-10-07	https://time.com/magazine/us/6106897/october-25th-2021-vol-198-no-15-u-s/
F48AA	Popular Lore	Periodicals	孙铭辰，BFSU	2037	2037	Time	The Pandemic Remade Every Corner of Society. Now It’s the Climate’s Turn	Justin Worland	2021-04-15	https://time.com/magazine/us/5955224/april-26th-2021-vol-197-no-15-u-s/
G01AA	Belles Lettres, Biography, Memoirs, etc.	Books	孙铭辰，BFSU	2029	2029	Doubleday	Empire of Pain: The Secret History of the Sackler Dynasty	Patrick Radden Keefe	2021-04-13	https://zh.1lib.tw/book/12078280/6a7ae0
G02AA	Belles Lettres, Biography, Memoirs, etc.	Books	孙铭辰，BFSU	2015	2015	Random House	Between Two Kingdoms: A Memoir of a Life Interrupted	Suleika Jaouad	2021-02-09	https://zh.1lib.tw/book/11638548/1d7d10
G03AA	Belles Lettres, Biography, Memoirs, etc.	Books	孙铭辰，BFSU	2023	2023	Mariner Books	Punch Me Up to the Gods: A Memoir	Brian Broome	2021-05-18	https://zh.1lib.tw/book/14696068/711760
G04AA	Belles Lettres, Biography, Memoirs, etc.	Books	孙铭辰，BFSU	2050	2050	Convergent Books	Redeeming Justice: From Defendant to Defender, My Fight for Equity on Both Sides of a Broken System	Jarrett Adams	2021-09-14	https://zh.1lib.tw/book/17393728/938ed5
G05AA	Belles Lettres, Biography, Memoirs, etc.	Books	孙铭辰，BFSU	2049	2049	Penguin	Travels With George: In Search of Washington and His Legacy	Nathaniel Philbrick	2021-09-14	https://zh.1lib.tw/book/17554204/60880c
G06AA	Belles Lettres, Biography, Memoirs, etc.	Books	毛浚语，BFSU	2014	2014	Random House	Broken Horses: A Memoir	Brandi Carlile	2021-04-06	https://www.amazon.co.uk/Broken-Horses-Memoir-Brandi-Carlile/dp/0593237242
G07AA	Belles Lettres, Biography, Memoirs, etc.	Books	毛浚语，BFSU	2030	2030	Penguin	Mike Nichols: A Life	Mark Harris	2021-02-04	https://www.amazon.co.uk/Mike-Nichols-Life-Mark-Harris/dp/0399562249
G08AA	Belles Lettres, Biography, Memoirs, etc.	Books	毛浚语，BFSU	2021	2021	Flatiron Books	Somebody's Daughter: A Memoir	Ashley C. Ford	2021-06-01	https://www.amazon.co.uk/Somebodys-Daughter-Memoir-Ashley-Ford/dp/1250305977
G09AA	Belles Lettres, Biography, Memoirs, etc.	Books	毛浚语，BFSU	2022	2022	Headline Book Publishing	Unbound: My Story of Liberation and the Birth of the Me Too Movement	Tarana Burke	2021-09-14	https://www.amazon.co.uk/Unbound-Story-Liberation-Birth-Movement/dp/1472292316
G10AA	Belles Lettres, Biography, Memoirs, etc.	Books	孙铭辰，BFSU	2002	2002	Hachette	Yours Cruelly, Elvira: Memoirs of the Mistress of the Dark	Cassandra Peterson	2021-09-21	https://zh.book4you.org/book/17405730/4d21e0
G11AA	Belles Lettres, Biography, Memoirs, etc.	Books	左梓诺，BFSU	2046	2046	Dey Street Books	The Storyteller: Tales of Life and Music	Dave Grohl	2021-10-05	https://zh.1lib.education/book/17472590/439ea9
G12AA	Belles Lettres, Biography, Memoirs, etc.	Books	左梓诺，BFSU	2026	2026	Gallery Books	Taste: My Life Through Food	Stanley Tucci	2021-10-05	https://zh.1lib.education/book/17559950/25f063
G13AA	Belles Lettres, Biography, Memoirs, etc.	Books	左梓诺，BFSU	2033	2033	PublicAffairs	Gunfight: My Battle Against the Industry That Radicalized America	Ryan Busse	2021-10-19	https://zh.1lib.education/book/18049490/b3879d
G14AA	Belles Lettres, Biography, Memoirs, etc.	Books	左梓诺，BFSU	2043	2043	Random House	Invisible Child Poverty, Survival Hope in an American City	Andrea Elliott	2021-05-10	https://zh.1lib.education/book/17579092/f1a0d9
G15AA	Belles Lettres, Biography, Memoirs, etc.	Books	陈雅刚，BFSU	2041	2041	Little, Brown and Company	Going There	Katie Couric	2021-10-26	https://zh.jp1lib.org/book/17885191/0c83fa?dsource=recommend
G16AA	Belles Lettres, Biography, Memoirs, etc.	Books	陈雅刚，BFSU	2044	2044	Simon & Schuster	The Baseball 100	Joe Posnanski	2021-09-28	https://zh.1lib.fr/book/18256894/dfb03b
G17AA	Belles Lettres, Biography, Memoirs, etc.	Books	陈雅刚，BFSU	2033	2033	Simon & Schuster	The Code Breaker: Jennifer Doudna, Gene Editing, and the Future of the Human Race	Walter Isaacson	2021-03-09	http://library.lol/main/B488C7C9599D39BC052D41B6D62516A4
G18AA	Belles Lettres, Biography, Memoirs, etc.	Books	陈雅刚，BFSU	2039	2039	Grand Central Publishing	The Hero Code: Lessons Learned From Lives Well Lived	Admiral William H. McRaven	2021-04-13	https://zh.1lib.fr/book/12115712/ab87a3
G19AA	Belles Lettres, Biography, Memoirs, etc.	Books	陈雅刚，BFSU	2044	2044	HarperCollins	Just as I Am	Cicely Tyson	2021-01-26	https://zh.usa1lib.org/book/11485903/f27523
G20AA	Belles Lettres, Biography, Memoirs, etc.	Books	陈雅刚，BFSU	2013	2013	Simon & Schuster	The Whole Language: The Power of Extravagant Tenderness	Gregory Boyle	2021-10-19	https://zh.1lib.fr/book/17586829/8d9a3c
G21AA	Belles Lettres, Biography, Memoirs, etc.	Books	陈雅刚，BFSU	2035	2035	Post Hill Press	For Such a Time as This: My Faith Journey Through the White House and Beyond	Kayleigh McEnany	2021-12-07	https://zh.1lib.fr/book/18337382/6aa619
G22AA	Belles Lettres, Biography, Memoirs, etc.	Books	陈雅刚，BFSU	2045	2045	Knopf	The Beauty of Living Twice	Sharon Stone	2021-03-30	https://zh.usa1lib.org/book/11920959/fe3f81
G23AA	Belles Lettres, Biography, Memoirs, etc.	Books	陈雅刚，BFSU	2034	2034	Scribner	Wish It Lasted Forever: Life With the Larry Bird Celtics	Dan Shaughnessy	2021-11-16	https://zh.kr1lib.org/book/18188998/e9ab3c
G24AA	Belles Lettres, Biography, Memoirs, etc.	Books	陈雅刚，BFSU	2001	2001	Convergent Books	Where the Light Fell: A Memoir	Philip Yancey	2021-10-05	https://zh.jp1lib.org/book/17532350/40f410
G25AA	Belles Lettres, Biography, Memoirs, etc.	Books	陈雅刚，BFSU	2031	2031	Basic Books	Maverick: A Biography of Thomas Sowell	Jason Riley	2021-05-25	https://zh.jp1lib.org/book/15877690/fddb6b
G26AA	Belles Lettres, Biography, Memoirs, etc.	Books	陈雅刚，BFSU	2022	2022	William Morrow	The Boys: A Memoir of Hollywood and Family	Ron Howard & Clint Howard	2021-10-12	https://zh.usa1lib.org/book/17549763/c2ac00
G27AA	Belles Lettres, Biography, Memoirs, etc.	Books	陈雅刚，BFSU	2003	2003	Simon & Schuster	Upper Bohemia: A Memoir	Hayden Herrera	2021-06-22	https://zh.usa1lib.org/book/19151063/20d952
G28AA	Belles Lettres, Biography, Memoirs, etc.	Books	陈雅刚，BFSU	2034	2034	Flatiron Books	Somebody's Daughter: A Memoir	Ashley C. Ford	2021-06-01	https://zh.jp1lib.org/book/16276380/722e95
G29AA	Belles Lettres, Biography, Memoirs, etc.	Books	陈雅刚，BFSU	2035	2035	Harry N. Abrams	Unprotected: A Memoir	Billy Porter	2021-10-19	https://zh.jp1lib.org/book/18331386/c4b558
G30AA	Belles Lettres, Biography, Memoirs, etc.	Books	陈雅刚，BFSU	2010	2010	Penguin	Led Zeppelin: The Biography	Bob Spitz	2021-11-09	https://zh.jp1lib.org/book/18094114/be8c8a
G31AA	Belles Lettres, Biography, Memoirs, etc.	Books	陈雅刚，BFSU	2024	2024	Crown	Broken Horses: A Memoir	Brandi Carlile	2021-04-06	https://zh.jp1lib.org/book/12286927/c84ac7
G32AA	Belles Lettres, Biography, Memoirs, etc.	Books	陈雅刚，BFSU	2039	2039	Legacy Lit	Sis, Don't Settle: How to Stay Smart in Matters of the Heart	Faith Jenkins	2021-11-09	https://zh.1lib.fr/book/21334901/5fc5f7
G33AA	Belles Lettres, Biography, Memoirs, etc.	Books	孙铭辰，BFSU	2037	2037	Metropolitan Books	My Body	Emily Ratajkowski	2021-11-09	https://zh.b-ok.global/book/18077577/e59fe9
G34AA	Belles Lettres, Biography, Memoirs, etc.	Books	孙铭辰，BFSU	2050	2050	HarperCollins	Hustle Harder, Hustle Smarter	Curtis "50 Cent" Jackson	2021-09-21	https://zh.b-ok.global/book/5495315/b882fc
G35AA	Belles Lettres, Biography, Memoirs, etc.	Books	孙铭辰，BFSU	2006	2006	HarperCollins	Man Enough: Undefining My Masculinity	Justin Baldoni	2021-04-27	https://zh.b-ok.global/book/12515611/a521a6
G36AA	Belles Lettres, Biography, Memoirs, etc.	Books	孙铭辰，BFSU	2044	2044	Ballantine Books	All About Me!: My Remarkable Life in Show Business	Mel Brooks	2021-11-30	https://zh.b-ok.global/book/18229237/384063
G37AA	Belles Lettres, Biography, Memoirs, etc.	Books	孙铭辰，BFSU	2046	2046	Penguin	All Boys Aren't Blue	Johnson George M	2021-03-04	https://zh.b-ok.global/book/23129263/5eeb2b
G38AA	Belles Lettres, Biography, Memoirs, etc.	Books	孙铭辰，BFSU	2018	2018	Random House	Building a Life Worth Living: A Memoir	Marsha M. Linehan	2021-01-05	https://zh.b-ok.global/book/5411762/494fd4
G39AA	Belles Lettres, Biography, Memoirs, etc.	Periodicals	孙铭辰，BFSU	2035	2035	The New Yorker	America Ruined My Name for Me	Beth Nguyen	2021-01-05	https://www.newyorker.com/culture/personal-history/america-ruined-my-name-for-me
G40AA	Belles Lettres, Biography, Memoirs, etc.	Periodicals	孙铭辰，BFSU	2031	2031	The New Yorker	Jenny Erpenbeck Is Keeping Time	Lauren Oyler	2021-07-14	https://www.newyorker.com/culture/persons-of-interest/jenny-erpenbeck-is-keeping-time
G41AA	Belles Lettres, Biography, Memoirs, etc.	Periodicals	孙铭辰，BFSU	1052		The New Yorker	On “Solar Power,” Lorde Loves the Beach	Carrie Battan	2021-08-24	https://www.newyorker.com/culture/culture-desk/on-solar-power-lorde-loves-the-beach
G41AB	Belles Lettres, Biography, Memoirs, etc.	Periodicals		982	2034	The New Yorker	Willow Smith Goes Pop-Punk	Sheldon Pearce	2021-07-20	https://www.newyorker.com/culture/listening-booth/willow-smith-goes-pop-punk
G42AA	Belles Lettres, Biography, Memoirs, etc.	Periodicals	孙铭辰，BFSU	2029	2029	The New Yorker	Having a Laugh With S. J. Perelman	Adam Gopnik	2021-08-24	https://www.newyorker.com/culture/culture-desk/having-a-laugh-with-s-j-perelman
G43AA	Belles Lettres, Biography, Memoirs, etc.	Periodicals	孙铭辰，BFSU	2017	2017	The New Yorker	One More Spin of Frank Sinatra	Adam Gopnik	2021-08-04	https://www.newyorker.com/culture/culture-desk/one-more-spin-of-frank-sinatra
G44AA	Belles Lettres, Biography, Memoirs, etc.	Periodicals	孙铭辰，BFSU	2029	2029	The New Yorker	Joan Didion and the Voice of America	Hilton Als	2021-12-29	https://www.newyorker.com/culture/postscript/joan-didion-and-the-voice-of-america
G45AA	Belles Lettres, Biography, Memoirs, etc.	Periodicals	陈雅刚，BFSU	2019	2019	The New Yorker	Mayfield, Before and After What Was Left of a Kentucky Town After the Tornado?	Bobbie Ann Mason	2021-12-26	https://www.newyorker.com/culture/personal-history/mayfield-before-and-after
G46AA	Belles Lettres, Biography, Memoirs, etc.	Periodicals	陈雅刚，BFSU	2028	2028	The New Yorker	Finding a Way Back From Suicide	Donald Antrim	2021-08-09	https://www.newyorker.com/magazine/2021/08/16/finding-a-way-back-from-suicide
G47AA	Belles Lettres, Biography, Memoirs, etc.	Periodicals	邓舒娟，BFSU	2036	2036	The New Yorker	Davóne Tines Is Changing What It Means to Be a Classical Singer	Alex Ross	2021-11-15	https://www.newyorker.com/magazine/2021/11/22/davone-tines-is-changing-what-it-means-to-be-a-classical-singer
G48AA	Belles Lettres, Biography, Memoirs, etc.	Periodicals	邓舒娟，BFSU	1007		The New Yorker	Twitter’s Most Heartfelt Liza Minnelli Tribute	Rachel Syme	2021-05-01	https://www.newyorker.com/culture/culture-desk/twitters-most-heartfelt-liza-minnelli-tribute
G48AB	Belles Lettres, Biography, Memoirs, etc.	Periodicals		1030	2037	The New Yorker	Farewell to Stephen Sondheim	Adam Gopnik	2021-11-27	https://www.newyorker.com/culture/postscript/farewell-to-stephen-sondheim
G49AA	Belles Lettres, Biography, Memoirs, etc.	Periodicals	邓舒娟，BFSU	1009		Time	Bob Dole, Senate Legend Who Championed Compromise, Dies at 98	Nancy Gibbs	2021-12-05	https://time.com/5505063/bob-dole-dies/
G49AB	Belles Lettres, Biography, Memoirs, etc.	Periodicals		1002	2011	Time	Desmond Tutu, Anti-Apartheid Campaigner Who Tried to Heal the World, Dies at 90	Aryn Baker	2021-12-26	https://time.com/6131611/desmond-tutu-dies-south-africa/
G50AA	Belles Lettres, Biography, Memoirs, etc.	Periodicals	邓舒娟，BFSU	998		Time	Harry Reid, Understated Political Strategist Who Mastered the Inside Game, Dies at 82	Molly Ball	2021-12-28	https://time.com/5505058/harry-reid-dies/
G50AB	Belles Lettres, Biography, Memoirs, etc.	Periodicals		1012	2010	Time	Beverly Cleary, Legendary Children's Author Who Quietly Revolutionized Kid Lit, Dies at 104	Kathy Ehrich Dowd	2021-03-26	https://time.com/5588869/beverly-cleary-dies/
G51AA	Belles Lettres, Biography, Memoirs, etc.	Periodicals	孙铭辰，BFSU	2045	2045	Time	The Enduring Hope of Jane Goodall	Ciara Nugent	2021-09-30	https://time.com/magazine/us/6102800/october-11th-2021-vol-198-no-3-u-s-international/
G52AA	Belles Lettres, Biography, Memoirs, etc.	Periodicals	孙铭辰，BFSU	2045	2045	Time	Inside Frances Haugen’s Decision to Take on Facebook	Billy Perrigo	2021-11-22	https://time.com/magazine/us/6133167/december-6th-2021-vol-198-no-22-asia-europe-middle-east-and-africa-north-america-south-america-south-pacific-u-s/
G53AA	Belles Lettres, Biography, Memoirs, etc.	Periodicals	孙铭辰，BFSU	2046	2046	Time	Four Civilian Astronauts. Three Days in Orbit. One Giant Leap. Meet the Inspiration4 Crew	Jeffrey Kluger	2021-08-10	https://time.com/magazine/us/6089812/august-23rd-2021-vol-198-no-7-u-s/
G54AA	Belles Lettres, Biography, Memoirs, etc.	Periodicals	孙铭辰，BFSU	678		Sports Illustrated	The Rise of Steve Sarkisian ... And the Decline of the Man Who Got Him Here	Ross Dellenger	2021-01-06	https://www.si.com/college/2021/01/06/steve-sarkisian-texas-john-featherstone-daily-cover
G54AB	Belles Lettres, Biography, Memoirs, etc.	Periodicals		1064		Sports Illustrated	Taylor Rooks Is One of the Best in the Business. And She’s Just Getting Started	Madelyne Woods	2021-12-06	https://www.si.com/media/2021/12/06/taylor-rooks-bleacher-report-100-influential-black-women-sports
G54AC	Belles Lettres, Biography, Memoirs, etc.	Periodicals		291	2033	Sports Illustrated	Liverpool Boss Jurgen Klopp a ‘Father Figure’ to Bayern Munich’s Robert Lewandowski	Joe Dixon	2021-11-17	https://www.si.com/soccer/liverpool/articles/ex-borussia-dortmund-striker-and-current-bayern-munich-player-says-jurgen-klopp-was-a-father-figure-lewandowski
G55AA	Belles Lettres, Biography, Memoirs, etc.	Periodicals	孙铭辰，BFSU	2041	2041	Sports Illustrated	Karl-Anthony Towns Opens Up About His Season of Grief	Michael Pina	2021-09-27	https://www.si.com/nba/2021/09/27/karl-anthony-towns-covid-19-daily-cover
G56AA	Belles Lettres, Biography, Memoirs, etc.	Periodicals	孙铭辰，BFSU	2019	2019	Sports Illustrated	The Unrivaled Arrival of Trevor Lawrence	Michael Rosenberg	2021-04-14	https://www.si.com/nfl/2021/04/14/trevor-lawrence-magazine-cover-story-daily-cover
G57AA	Belles Lettres, Biography, Memoirs, etc.	Periodicals	孙铭辰，BFSU	2021	2021	Sports Illustrated	Reinventing the One and Only Ronaldo	Grant Wahl	2021-03-29	https://www.si.com/soccer/2021/03/29/reinventing-the-one-and-only-ronaldo-daily-cover
G58AA	Belles Lettres, Biography, Memoirs, etc.	Periodicals	邓舒娟，BFSU	1995	1995	Sports Illustrated	2021 Sportsperson of the Year: Tom Brady	Jon Wertheim	2021-12-07	https://www.si.com/sportsperson/2021/12/08/tom-brady-wins-sports-illustrated-sportsperson-of-the-year-daily-cover
G59AA	Belles Lettres, Biography, Memoirs, etc.	Periodicals	邓舒娟，BFSU	1057		Sports Illustrated	2021 Athlete of the Year: Seven-Time Olympic Gold Medalist Caeleb Dressel	Pat Forde	2021-12-08	https://www.si.com/sportsperson/2021/12/08/caeleb-dressel-tokyo-olympics-si-athete-of-the-year
G59AB	Belles Lettres, Biography, Memoirs, etc.	Periodicals		971	2028	Sports Illustrated	2021 Athlete of the Year: Olympic Gold Medalist Suni Lee	Stephanie Apstein	2021-12-08	https://www.si.com/sportsperson/2021/12/08/suni-lee-tokyo-olympics-si-athete-of-the-year
G60AA	Belles Lettres, Biography, Memoirs, etc.	Periodicals	邓舒娟，BFSU	638		Esquire	G. Gordon Liddy Was a Bungler Who Hired Other Bunglers to Burgle for Him	Charles P. Pierce	2021-03-21	https://www.esquire.com/news-politics/politics/a35992535/g-gordon-liddy-obituary/
G60AB	Belles Lettres, Biography, Memoirs, etc.	Periodicals		662		Esquire	Baseball Gave Henry Aaron His Due, but Not Before He Saw Some Terrible Things	Charles P. Pierce	2021-01-22	https://www.esquire.com/news-politics/politics/a35294558/hank-aaron-dead-at-86-obituary/
G60AC	Belles Lettres, Biography, Memoirs, etc.	Periodicals		687	1987	Esquire	Eric Carle, the Author Who Inspired Generations of Children, Has Died at 91	Adrienne Westenfeld	2021-05-27	https://www.esquire.com/entertainment/books/a36555569/eric-carle-dead-obit-tribute/
G61AA	Belles Lettres, Biography, Memoirs, etc.	Periodicals	邓舒娟，BFSU	1033		Esquire	Anne Rice Lived as Large as Her Gothic Fiction	Adrienne Westenfeld	2021-12-13	https://www.esquire.com/entertainment/books/a38502406/anne-rice-dead-died-obit/
G61AB	Belles Lettres, Biography, Memoirs, etc.	Periodicals		972	2005	Esquire	Charles Grodin Mastered the Art of Slow-Burn, Cranky Comedy	Chris Nashawaty	2021-05-19	https://www.esquire.com/entertainment/movies/a36473800/charles-grodin-death-tribute-obituary/
G62AA	Belles Lettres, Biography, Memoirs, etc.	Periodicals	邓舒娟，BFSU	1014		The Washington Post	Michael Nesmith Leaves the Monkees in the Past With Mellow Birchmere Concert	Harrison Smith	2021-12-10	https://www.washingtonpost.com/obituaries/2021/12/10/michael-nesmith-dead/
G62AB	Belles Lettres, Biography, Memoirs, etc.	Periodicals		1016	2030	The Washington Post	Peter Scolari, Stage and TV Actor Who Won an Emmy for 'Girls', Dies at 66	Matt Schudel	2021-10-22	https://www.washingtonpost.com/local/obituaries/peter-scolari-dead/2021/10/22/9d8c2820-3358-11ec-9241-aad8e48f01ff_story.html
G63AA	Belles Lettres, Biography, Memoirs, etc.	Periodicals	邓舒娟，BFSU	1010		The Washington Post	Marie-Claire Blais, Celebrated French Canadian Novelist, Dies at 82	Harrison Smith	2021-12-02	https://www.washingtonpost.com/obituaries/2021/12/02/marie-claire-blais-dead/
G63AB	Belles Lettres, Biography, Memoirs, etc.	Periodicals		1015	2025	The Washington Post	Tom Morey, Inventor of Wave-Riding Boogie Board, Dies at 86	Matt Schudel	2021-10-16	https://www.washingtonpost.com/local/obituaries/tom-morey-dead/2021/10/16/20c22f12-2ea1-11ec-8ef6-3ca8fe943a92_story.html
G64AA	Belles Lettres, Biography, Memoirs, etc.	Periodicals	邓舒娟，BFSU	409		Men's Health	Here’s How Much Trevor Noah Makes on the Daily Show	Vanessa Etienne	2021-03-12	https://www.menshealth.com/entertainment/a35825189/trevor-noah-net-worth-salary/
G64AB	Belles Lettres, Biography, Memoirs, etc.	Periodicals		555		Men's Health	Lou Harris, a Retired Doorman, Saves Lives by Teaching Kids to Surf	Taylyn Washington-Harmon	2021-12-08	https://www.menshealth.com/trending-news/a38412414/lou-harris-black-surfing-association-rockaway/
G64AC	Belles Lettres, Biography, Memoirs, etc.	Periodicals		1062	2026	Men's Health	Randy Jackson's Weight-Loss and Health Journey in His Own Words	Zee Krstic	2021-01-07	https://www.menshealth.com/weight-loss/a35150520/randy-jackson-weight-loss-journey/
G65AA	Belles Lettres, Biography, Memoirs, etc.	Periodicals	邓舒娟，BFSU	1995	1995	Men's Health	Dave Bautista Wants to Be Big. Just Not in the Way You Think.	Lauren Larson	2021-10-13	https://www.menshealth.com/entertainment/a37712403/dave-bautista-dune-movie-interview/
G66AA	Belles Lettres, Biography, Memoirs, etc.	Periodicals	邓舒娟，BFSU	2026	2026	The Atlantic	The Political Obituary of Aung San Suu Kyi	Timothy McLaughlin	2021-12-07	https://www.theatlantic.com/international/archive/2021/12/myanmar-aung-san-suu-kyi-prison/620920/
G67AA	Belles Lettres, Biography, Memoirs, etc.	Periodicals	邓舒娟，BFSU	1136		The Atlantic	Joan Didion Was Our Bard of Disenchantment	Megan Garber	2021-12-24	https://www.theatlantic.com/culture/archive/2021/12/joan-didion-obituary-why-i-write/621115/
G67AB	Belles Lettres, Biography, Memoirs, etc.	Periodicals		875	2011	The Atlantic	How Rumsfeld Deserves to Be Remembered	George Packer	2021-07-01	https://www.theatlantic.com/ideas/archive/2021/06/how-donald-rumsfeld-deserves-be-remembered/619334/
G68AA	Belles Lettres, Biography, Memoirs, etc.	Periodicals	邓舒娟，BFSU	676		The Boston Globe	BU Professor David Jones Remembered as Thoughtful Scholar and ‘Ultimate Fun Dad’ in Obituary	Colleen Cronin	2021-09-17	https://www.bostonglobe.com/2021/09/17/metro/bu-professor-david-jones-remembered-thoughtful-scholar-ultimate-fun-dad-obituary/?p1=BGSearch_Overlay_Results
G68AB	Belles Lettres, Biography, Memoirs, etc.	Periodicals		663		The Boston Globe	Theresa Parks, Mission Hill Housing Advocate Who Stood Up to Harvard, Dies at 84	Bryan Marquard	2021-07-04	https://www.bostonglobe.com/2021/07/04/metro/theresa-parks-mission-hill-housing-advocate-who-stood-up-harvard-dies-84/?p1=BGSearch_Overlay_Results
G68AC	Belles Lettres, Biography, Memoirs, etc.	Periodicals		694	2033	The Boston Globe	Ganga Stone, Who Gave Sustenance to AIDS Patients, Dies at 79	Sam Roberts	2021-06-06	https://www.bostonglobe.com/2021/06/05/metro/ganga-stone-who-gave-sustenance-aids-patients-dies-79/
G69AA	Belles Lettres, Biography, Memoirs, etc.	Periodicals	邓舒娟，BFSU	505		USA Today	Ruthie Tompson, Legendary Disney Animator on 'Snow White' and 'Pinocchio,' Dies at 111	Cydney Henderson	2021-10-11	https://www.usatoday.com/story/entertainment/celebrities/2021/10/11/snow-white-pinocchio-disney-animator-ruthie-tompson-dies-111/6098145001/
G69AB	Belles Lettres, Biography, Memoirs, etc.	Periodicals		561		USA Today	Longtime ESPN Reporter Pedro Gomez Dies at 58	Tom Schad	2021-02-07	https://www.usatoday.com/story/sports/media/2021/02/07/espn-reporter-pedro-gomez-dies-at-58/4431906001/
G69AC	Belles Lettres, Biography, Memoirs, etc.	Periodicals		499		USA Today	Melvin Van Peebles, Icon of Black Cinema Behind 'Sweet Sweetback's Baadasssss Song,' Dies at 89	Jenna Ryu	2021-09-22	https://www.usatoday.com/story/entertainment/celebrities/2021/09/22/director-melvin-van-peebles-godfather-black-cinema-dead-89/5820609001/
G69AD	Belles Lettres, Biography, Memoirs, etc.	Periodicals		399	1964	USA Today	USA TODAY's Susan Page to Release Barbara Walters Biography	Barbara VanDenburgh	2021-06-24	https://www.usatoday.com/story/entertainment/books/2021/06/24/susan-page-barbara-walters-biography-coming-out-2023/5328463001/
G70AA	Belles Lettres, Biography, Memoirs, etc.	Periodicals	邓舒娟，BFSU	870		The Wall Street Journal	Ai Weiwei Traces a Century of Making Authorities Squirm	James T. Areddy	2021-10-30	https://www.wsj.com/articles/ai-weiwei-traces-a-century-of-making-authorities-squirm-11635606000?mod=Searchresults_pos2&page=1
G70AB	Belles Lettres, Biography, Memoirs, etc.	Periodicals		820		The Wall Street Journal	Utah Travel Agent Created a No-Frills Airline	James R. Hagerty	2021-08-04	https://www.wsj.com/articles/utah-travel-agent-created-a-no-frills-airline-11628085600?mod=Searchresults_pos1&page=1
G70AC	Belles Lettres, Biography, Memoirs, etc.	Periodicals		310	2000	The Wall Street Journal	Lawyer Opened Lines for Phone Company Breakup	Bob Tita	2021-08-06	https://www.wsj.com/articles/lawyer-opened-lines-for-phone-company-breakup-11628264463?mod=Searchresults_pos1&page=1
G71AA	Belles Lettres, Biography, Memoirs, etc.	Periodicals	邓舒娟，BFSU	622		Entertainment weekly	Joan Didion, Groundbreaking Journalist, Memoirist, Novelist, and Screenwriter, Dies at 87	Andrea Towers	2021-12-23	https://ew.com/books/joan-didion-dead-at-87/
G71AB	Belles Lettres, Biography, Memoirs, etc.	Periodicals		457		Entertainment weekly	Paul Rudd Is PEOPLE's Sexiest Man Alive 2021: 'I'm Going to Lean Into It Hard'	Maureen Lee Lenker	2021-11-10	https://ew.com/celebrity/paul-rudd-people-sexiest-man-alive-2021/
G71AC	Belles Lettres, Biography, Memoirs, etc.	Periodicals		364		Entertainment weekly	Renée Dorléac, French Actress and Mother of Catherine Deneuve, Dies at 109	Marcus Jones	2021-07-15	https://ew.com/movies/renee-dorleac-french-actress-mother-of-catherine-deneuve-dead-at-109/
G71AD	Belles Lettres, Biography, Memoirs, etc.	Periodicals		556	1999	Entertainment weekly	Bernie Madoff, the Man Behind the Largest Ponzi Scheme in History, Dies at 82	Christian Holub	2021-04-14	https://ew.com/celebrity/bernie-madoff-dies-at-82/
G72AA	Belles Lettres, Biography, Memoirs, etc.	Periodicals	邓舒娟，BFSU	682		people	24-Year-Old Researches Treatment for Her Own Crippling Disease: 'I'm in a Race Against Time'	Amy Eskind	2021-12-02	https://people.com/health/24-year-old-researches-treatment-for-her-own-crippling-disease-im-in-a-race-against-time/
G72AB	Belles Lettres, Biography, Memoirs, etc.	Periodicals		535		people	Legendary Artist Christo, Known for His Massive Public Artworks, Dead at 84	Wendy Grossman Kantor and Diane Herbst	2021-10-06	https://people.com/human-interest/artist-christo-dead-at-84/
G72AC	Belles Lettres, Biography, Memoirs, etc.	Periodicals		349		people	NFL Legend John Madden Dead at 85	Katie Campione	2021-12-08	https://people.com/sports/nfl-legend-john-madden-dead-at-85/
G72AD	Belles Lettres, Biography, Memoirs, etc.	Periodicals		459	2025	people	Longtime Television Journalist Roger Mudd Dead at 93	Nicholas Rice	2021-03-10	https://people.com/tv/roger-mudd-dead-at-93/
G73AA	Belles Lettres, Biography, Memoirs, etc.	Periodicals	邓舒娟，BFSU	1022		The New York Times	Grand Slam or Not, Novak Djokovic Knows His Role	Cindy Shmerler	2021-08-26	https://www.nytimes.com/2021/08/26/sports/tennis/novak-djokovic-us-open-grand-slam.html?searchResultPosition=1
G73AB	Belles Lettres, Biography, Memoirs, etc.	Periodicals		982	2004	The New York Times	Michael Rutter, Pioneering Child Psychiatrist, Is Dead at 88	Richard Sandomir	2021-11-07	https://www.nytimes.com/2021/11/07/science/michael-rutter-dead.html?searchResultPosition=1
G74AA	Belles Lettres, Biography, Memoirs, etc.	Periodicals	邓舒娟，BFSU	2047	2047	Vanity Fair	XOXO, Tavi	Kenzie Bryant	2021-06-30	https://www.vanityfair.com/hollywood/2021/06/xoxo-tavi
G75AA	Belles Lettres, Biography, Memoirs, etc.	Periodicals	孙铭辰，BFSU	2036	2036	Vanity Fair	Oscar–Winner Peter Ramsey’s Life Story Could Be Its Own Movie	Anthony Breznican	2021-04-16	https://www.vanityfair.com/hollywood/2021/04/peter-ramsey-spider-man-into-the-spider-verse-oscars
H01AA	Miscellaneous	Government Documents	孙铭辰，BFSU	1024		U.S. The White House	Executive Order on Blocking Property With Respect to Certain Russian Energy Export Pipelines	Joseph R. Biden Jr.	2021-08-20	https://www.whitehouse.gov/briefing-room/presidential-actions/2021/08/20/executive-order-on-blocking-property-with-respect-to-certain-russian-energy-export-pipelines/
H01AB	Miscellaneous	Government Documents		782		U.S. The White House	Executive Order on the President’s Council of Advisors on Science and Technology	Joseph R. Biden Jr.	2021-01-27	https://www.whitehouse.gov/briefing-room/presidential-actions/2021/01/27/executive-order-on-presidents-council-of-advisors-on-science-and-technology/
H01AC	Miscellaneous	Government Documents		214	2020	U.S. The White House	Executive Order on Amending Executive Order 14007	Joseph R. Biden Jr.	2021-09-13	https://www.whitehouse.gov/briefing-room/presidential-actions/2021/09/13/executive-order-on-amending-executive-order-14007/
H02AA	Miscellaneous	Government Documents	孙铭辰，BFSU	2009	2009	U.S. Department of State	2020 Country Reports on Human Rights Practices: Democratic People's Republic of Korea	Bureau of Democracy, Human Rights, and Labor	2021-03-30	https://www.state.gov/reports/2020-country-reports-on-human-rights-practices/north-korea/
H03AA	Miscellaneous	Government Documents	孙铭辰，BFSU	2006	2006	U.S. Department of the Treasury	General Explanations of the Administration’s Fiscal Year 2022 Revenue Proposals	U.S. Department of the Treasury	2021-05-01	https://home.treasury.gov/system/files/131/General-Explanations-FY2022.pdf
H04AA	Miscellaneous	Government Documents	孙铭辰，BFSU	2004	2004	U.S. Department of Defense	DOD Directive 3000.10 Contingency Basing Outside the United States	Office of the Under Secretary of Defense for Acquisition and Sustainment	2021-08-27	https://www.esd.whs.mil/Portals/54/Documents/DD/issuances/dodd/300010p.pdf?ver=bKZYYdwXS6wEsHBoVQ1m7Q%3d%3d
H05AA	Miscellaneous	Government Documents	孙铭辰，BFSU	2043	2043	U.S. Department of Justice	DOJ Interim Final Rule on Guidance Documents	Office of the Attorney General	2021-07-16	https://www.justice.gov/opa/page/file/1408601/download
H06AA	Miscellaneous	Government Documents	孙铭辰，BFSU	2033	2033	U.S. Department of the Interior	Report on the Federal Oil and Gas Leasing Program	U.S. Department of the Interior	2021-11-01	https://www.doi.gov/sites/doi.gov/files/report-on-the-federal-oil-and-gas-leasing-program-doi-eo-14008.pdf
H07AA	Miscellaneous	Government Documents	孙铭辰，BFSU	2024	2024	U.S. Department of Agriculture	World Agricultural Supply and Demand Estimates	The World Agricultural Outlook Board	2021-10-12	https://downloads.usda.library.cornell.edu/usda-esmis/files/3t945q76s/cc08jf37b/vx022d918/wasde1021.pdf
H08AA	Miscellaneous	Government Documents	孙铭辰，BFSU	2043	2043	U.S. Department of Commerce	United States Department of Commerce Internet Protocol Version 6 (IPv6) Policy	U.S. Department of Commerce	2021-09-01	https://www.commerce.gov/sites/default/files/2022-02/Internet-Protocol-Version-6-Policy.pdf
H09AA	Miscellaneous	Government Documents	孙铭辰，BFSU	2016	2016	U.S. Department of Labor	Report of Investigation, Surface (Lead-Zinc Ore), Fatal Machinery Accident	Mine Safety and Health Administration	2021-01-16	https://www.msha.gov/data-reports/fatality-reports/2021/january-16-2021-fatality/final-report
H10AA	Miscellaneous	Government Documents	孙铭辰，BFSU	2027	2027	U.S. Department of Health and Human Services	COVID-19 Container Closure System and Component Changes: Glass Vials and Stoppers, Guidance for Industry	Food and Drug Administration	2021-03-01	https://www.fda.gov/regulatory-information/search-fda-guidance-documents/covid-19-container-closure-system-and-component-changes-glass-vials-and-stoppers-guidance-industry
H11AA	Miscellaneous	Government Documents	孙铭辰，BFSU	2025	2025	U.S. Department of Transportation	DOT FY 2021 Agency Financial Report	U.S. Department of Transportation	2021-11-15	https://www.transportation.gov/sites/dot.gov/files/2021-12/FY%202021%20DOT%20AFR_508-Compliant_updated.pdf
H12AA	Miscellaneous	Government Documents	孙铭辰，BFSU	2021	2021	U.S. Department of Energy	Hybrid Energy Systems: Opportunities for Coordinated Research	DOE Hybrids Task Force	2021-04-01	https://www.nrel.gov/docs/fy21osti/77503.pdf
H13AA	Miscellaneous	Government Documents	孙铭辰，BFSU	2046	2046	U.S. Department of Education	Fact Sheet: Public Service Loan Forgiveness (PSLF) Program Overhaul	Press Office	2021-10-06	https://www.ed.gov/news/press-releases/fact-sheet-public-service-loan-forgiveness-pslf-program-overhaul
H14AA	Miscellaneous	Government Documents	孙铭辰，BFSU	2038	2038	U.S. Department of Veterans Affairs	Healthcare Failure Modes and Affects Analysis (HFMEA) Guidebook	Veterans Health Administration	2021-01-01	https://www.patientsafety.va.gov/docs/joe/HFMEA-Guidebook-January2021.pdf
H15AA	Miscellaneous	Government Documents	孙铭辰，BFSU	2007	2007	U.S. Department of Homeland Security	Citizenship and Immigration Services Ombudsman 2021 Annual Reports to Congress	Citizenship and Immigration Services Ombudsman	2021-06-30	https://www.dhs.gov/sites/default/files/publications/dhs_2021_ombudsman_report_med_508_compliant.pdf
H16AA	Miscellaneous	Government Documents	孙铭辰，BFSU	2045	2045	U.S. The Department of Housing and Urban Development	FY 2022 Annual Performance Plan	U.S. The Department of Housing and Urban Development	2021-09-30	https://www.hud.gov/sites/dfiles/CFO/documents/HUD_FY22_Annual_Performance_Plan_09-03-21.pdf
H17AA	Miscellaneous	Government Documents	孙铭辰，BFSU	2044	2044	U.S. Environmental Protection Agency	Multi-Sector General Permit (MSPG) for Stormwater Discharges Associated With Industrial Activity	U.S. Environmental Protection Agency	2021-09-29	https://www.epa.gov/sites/default/files/2021-01/documents/2021_msgp_-_permit_parts_1-7.pdf
H18AA	Miscellaneous	Government Documents	孙铭辰，BFSU	2018	2018	U.S. Office of the Director of National Intelligence	National Intelligence Estimate on Climate Change: Climate Change and International Responses Increasing Challenges to US National Security Through 2040	National Intelligence Council	2021-10-21	https://www.dni.gov/index.php/newsroom/reports-publications/reports-publications-2021/item/2253-national-intelligence-estimate-on-climate-change
H19AA	Miscellaneous	Government Documents	孙铭辰，BFSU	2032	2032	U.S. Small Business Administration	Evaluation of SBA’s Coronavirus Reconstitution Plan	Office of Inspector General	2021-07-12	https://www.sba.gov/document/report-21-18-evaluation-sbas-coronavirus-reconstitution-plan
H20AA	Miscellaneous	Government Documents	孙铭辰，BFSU	2030	2030	U.S. Office of Management and Budget	2021 Compliance Supplement – 2 CFR Part 200 Appendix XI	Office of Federal Financial Management	2021-08-25	https://www.whitehouse.gov/wp-content/uploads/2021/08/OMB-2021-Compliance-Supplement_Final_V2.pdf
H21AA	Miscellaneous	Government Documents	孙铭辰，BFSU	2003	2003	U.S. New York State Government	2020 Fiscal Year Annual Report	State of New York Mortgage Agency	2021-03-12	https://www.abo.ny.gov/annualreports/PARISAuditReports/FYE2020/State/StateofNewYorkMortgageAgency2020.pdf
H22AA	Miscellaneous	Government Documents	孙铭辰，BFSU	2028	2028	U.S. California State Government	Legislative Counsel's Digest: AB-43 Traffic Safety	Legislative Counsel	2021-10-08	https://leginfo.legislature.ca.gov/faces/billTextClient.xhtml?bill_id=202120220AB43
H23AA	Miscellaneous	Government Documents	孙铭辰，BFSU	2048	2048	U.S. Texas State Government	State of Texas Comprehensive Annual Financial Report 2020	Texas Comptroller's Office	2021-02-26	https://comptroller.texas.gov/transparency/reports/comprehensive-annual-financial/2020/
H24AA	Miscellaneous	Government Documents	孙铭辰，BFSU	2048	2048	U.S. Florida State Government	Agency Long Range Program Plan for Fiscal Year 2022-2023	Executive Office of the Governor	2021-09-30	http://floridafiscalportal.state.fl.us/Document.aspx?ID=23187&DocType=PDF
H25AA	Miscellaneous	Foundation Reports	孙铭辰，BFSU	2043	2043	Bloomberg Philanthropies	Annual Report 2020	Bloomberg Philanthropies	2021-02-01	https://assets.bbhub.io/dotorg/sites/65/2021/02/AnnualReport2020.pdf
H26AA	Miscellaneous	Foundation Reports	孙铭辰，BFSU	2006	2006	W. K. Kellogg Foundation	For 90 Year ... For Children, 2020 Annual Report	W. K. Kellogg Foundation	2021-02-01	https://2020annualreport.wkkf.org
H27AA	Miscellaneous	Industry Reports	孙铭辰，BFSU	2042	2042	Boeing Company	2021 Sustainability Report- Sustainable Aerospace Together	Boeing Company	2021-07-26	https://www.boeing.com/resources/boeingdotcom/principles/sustainability/assets/data/2021_Boeing_Sustainability_Report.pdf
H28AA	Miscellaneous	Industry Reports	孙铭辰，BFSU	2014	2014	Tesla, Inc.	2020 Impact Report	Tesla, Inc.	2021-08-01	https://www.tesla.com/impact-report/2020
H29AA	Miscellaneous	College Catalog	孙铭辰，BFSU	2044	2044	Massachusetts Institute of Technology	MIT Course Catalog Bulletin 2021-2022	Massachusetts Institute of Technology	2021-01-01	http://catalog.mit.edu/mit/
H30AA	Miscellaneous	Industry House organ	孙铭辰，BFSU	2026	2026	American Rifleman - National Rifle Association	Review: Ruger’s Southpaw 10/22 Competition	Kelly Young	2021-09-28	https://www.americanrifleman.org/content/review-ruger-s-southpaw-10-22-competition/
J01AA	Learned	Natural Sciences	孙铭辰，BFSU	2020	2020	Nature - Cell Death & Disease	Anoikis Resistance in Mammary Epithelial Cells Is Mediated by Semaphorin 7a	Taylor R. Rutherford, Alan M. Elder and Traci R. Lyons	2021-09-24	https://www.nature.com/articles/s41419-021-04133-5#article-info
J02AA	Learned	Natural Sciences	孙铭辰，BFSU	2043	2043	Inorganic Chemistry	Using JPP to Identify Ni Bidentate Phosphine Complexes in Situ	Matthew D. Hannigan, Anne J. McNeil, and Paul M. Zimmerman	2021-08-18	https://www.ncbi.nlm.nih.gov/pmc/articles/PMC8937619/
J03AA	Learned	Natural Sciences	孙铭辰，BFSU	2037	2037	Journal of Geophysical Research. Space Physics	The Thermospheric Column O/N2 Ratio	R. R. Meier	2021-03-12	https://www.ncbi.nlm.nih.gov/pmc/articles/PMC8097966/
J04AA	Learned	Natural Sciences	孙铭辰，BFSU	2039	2039	Icarus	Baroclinic Waves in the Northern Hemisphere of Mars as Observed by the MRP Mars Climate Sounder and the MGS Thermal Emission Spectrometer	David P. Hinsona and R. John Wilsonb	2021-03-15	https://www.ncbi.nlm.nih.gov/pmc/articles/PMC8506978/
J05AA	Learned	Natural Sciences	孙铭辰，BFSU	2026	2026	Entropy	Maxwell Equations Without a Polarization Field, Using a Paradigm From Biophysics	Robert S. Eisenberg	2021-01-30	https://www.mdpi.com/1099-4300/23/2/172/htm
J06AA	Learned	Natural Sciences	孙铭辰，BFSU	2028	2028	Physical Review. E	Dynamic Overlap Concentration Scale of Active Colloids	Mallory, Stewart A; Omar, Ahmad K; Brady, John F	2021-10-01	https://journals.aps.org/pre/abstract/10.1103/PhysRevE.104.044612
J07AA	Learned	Natural Sciences	孙铭辰，BFSU	2025	2025	Geophysical Research Letters	Summer Air Temperature for the Greater Yellowstone Ecoregion (770-2019 CE) Over 1,250 Years	Karen J. Heeter, Maegen L. Rochner, and Grant L. Harley	2021-03-22	https://agupubs.onlinelibrary.wiley.com/doi/abs/10.1029/2020GL092269
J08AA	Learned	Natural Sciences	孙铭辰，BFSU	2031	2031	Microbiology Spectrum	Spatial and Temporal Constraints on the Composition of Microbial Communities in Subsurface Boreholes of the Edgar Experimental Mine	Patrick H. Thieringer, Alexander S. Honeyman, John R. Spear	2021-11-10	https://journals.asm.org/doi/full/10.1128/Spectrum.00631-21
J09AA	Learned	Natural Sciences	孙铭辰，BFSU	2034	2034	Aerosol and Air Quality Research	Three Years of High Time-Resolution Air Pollution Monitoring in the Complex Multi-Source Harbor of New York and New Jersey.	Gayle Hagler, Dan Birkett, Ronald C. Henry, Richard E. Peltier	2021-02-26	https://aaqr.org/articles/aaqr-20-02-oa-0069
J10AA	Learned	Natural Sciences	孙铭辰，BFSU	2026	2026	Frontiers in Neural Circuits	Monosynaptic Retrograde Tracing From Prelimbic Neuron Subpopulations Projecting to Either Nucleus Accumbens Core or Rostromedial Tegmental Nucleus	Adelis M. Cruz, Tabitha H. Kim and Rachel J. Smith	2021-02-25	https://www.frontiersin.org/articles/10.3389/fncir.2021.639733/full
J11AA	Learned	Natural Sciences	孙铭辰，BFSU	2040	2040	Optics Express	Ultrafast-Laser-Absorption Spectroscopy in the Mid-Infrared for Single-Shot, Calibration-Free Temperature and Species Measurements in Low- and High-Pressure Combustion Gases	Ryan J. Tancin and Christopher S. Goldenstein	2021-09-13	https://opg.optica.org/oe/fulltext.cfm?uri=oe-29-19-30140&id=458397
J12AA	Learned	Natural Sciences	孙铭辰，BFSU	2035	2035	Materials Horizons	Plasmons: Untangling the Classical, Experimental, and Quantum Mechanical Definitions	Rebecca L. M. Gieseking	2021-09-28	https://pubs.rsc.org/en/content/articlehtml/2022/mh/d1mh01163d
J13AA	Learned	Medicine	孙铭辰，BFSU	2046	2046	Respiratory Care	2020 Year in Review: Pharmacologic Treatments for COVID-19	Jessica L. Saunders and Michael D. Davis	2021-07-01	https://www.ncbi.nlm.nih.gov/pmc/articles/PMC8984919/
J14AA	Learned	Medicine	孙铭辰，BFSU	2039	2039	Current HIV/AIDS Reports	HIV and COVID-19: Lessons From HIV and STI Harm Reduction Strategies	Ronnie M. Gravett and Jeanne M. Marrazzo	2021-08-01	https://link.springer.com/article/10.1007/s11904-021-00562-1
J15AA	Learned	Medicine	孙铭辰，BFSU	2010	2010	Nephron	The Impact of Chronic Kidney Disease on Outcomes of Patients With COVID-19 Admitted to the Intensive Care Unit	Maureen Brogan and Michael J. Ross	2021-10-11	https://www.ncbi.nlm.nih.gov/pmc/articles/PMC8678261/
J16AA	Learned	Medicine	孙铭辰，BFSU	2039	2039	Chest	Pulmonary Thrombosis and Thromboembolism in COVID-19	Hooman D. Poor	2021-06-19	https://www.ncbi.nlm.nih.gov/pmc/articles/PMC8213519/
J17AA	Learned	Medicine	孙铭辰，BFSU	2015	2015	Liver Transplantation	Coronavirus Disease 2019 and Liver Transplantation: Lessons From the First Year of the Pandemic	Meaghan M. Phipps, Elizabeth C. Verna	2021-06-05	https://aasldpubs.onlinelibrary.wiley.com/doi/full/10.1002/lt.26194
J18AA	Learned	Mathematics	孙铭辰，BFSU	2028	2028	Advances in Applied Mathematics	Enumeration of Coalescent Histories for Caterpillar Species Trees and P-Pseudocaterpillar Gene Trees	Egor Alimpiev, Noah A.Rosenberg	2021-10-01	https://www.sciencedirect.com/science/article/pii/S0196885821001032#!
J19AA	Learned	Mathematics	孙铭辰，BFSU	2049	2049	ORDER-A Journal on the Theory of Ordered Sets and Its Applications	The Voter Basis and the Admissibility of Tree Characters	Andrew Beveridge and Ian Calaway	2021-10-01	https://link.springer.com/article/10.1007/s11083-021-09553-8
J20AA	Learned	Mathematics	孙铭辰，BFSU	2038	2038	AIMS Mathematics	Fat Tails Arise Endogenously From Supply/Demand, With or Without Jump Processes	Gunduz Caginalp	2021-02-26	http://www.aimspress.com/article/doi/10.3934/math.2021283
J21AA	Learned	Mathematics	孙铭辰，BFSU	2050	2050	Journal of Mathematical Analysis and Applications	On Lipschitz Implicit Function Theorems in Banach Spaces and Applications	Chris Shanno	2021-02-15	https://www.sciencedirect.com/science/article/pii/S0022247X20307514?via%3Dihub
J22AA	Learned	Social and Behavioral Sciences	孙铭辰，BFSU	2031	2031	The Sociological Quarterly	COVID-19’S Impact on Gendered Household Food Practices: Eating and Feeding as Expressions of Competencies, Moralities, and Mobilities	Michael Carolan	2021-01-21	https://www.tandfonline.com/doi/full/10.1080/00380253.2020.1870415
J23AA	Learned	Social and Behavioral Sciences	孙铭辰，BFSU	2036	2036	Social Forces	Work Primacy and the Social Incorporation of Unaccompanied, Undocumented Latinx Youth in the United States	Stephanie L. Canizales	2021-12-15	https://academic.oup.com/sf/advance-article/doi/10.1093/sf/soab152/6461153?login=true
J24AA	Learned	Social and Behavioral Sciences	孙铭辰，BFSU	2032	2032	American Journal of Cultural Sociology	Imagining Cultural Wealth: Producer Perceptions and Potential Value in Cultural Markets	Amy E. Singer	2021-08-19	https://link.springer.com/article/10.1057/s41290-021-00141-2
J25AA	Learned	Social and Behavioral Sciences	孙铭辰，BFSU	2022	2022	Social Problems	Training for War: Academy Socialization and Warrior Policing	Samantha J. Simon	2021-09-12	https://academic.oup.com/socpro/advance-article/doi/10.1093/socpro/spab057/6369183?login=true
J26AA	Learned	Social and Behavioral Sciences	孙铭辰，BFSU	2032	2032	Critical Sociology	The January 6 Insurrection: Historical and Global Contexts	Kevin B. Anderson	2021-12-01	http://sage.cnpereading.com/paragraph/article/?doi=10.1177/08969205211058210
J27AA	Learned	Social and Behavioral Sciences	孙铭辰，BFSU	2027	2027	Population Research and Policy Review	The Role of Chance in the Census Bureau Database Reconstruction Experiment	Steven Ruggles and David Van Riper	2021-08-22	https://link.springer.com/article/10.1007/s11113-021-09674-3
J28AA	Learned	Social and Behavioral Sciences	孙铭辰，BFSU	2047	2047	Journal of Contemporary Ethnography	Uncoupled: American Widows in Times of Uncertainty and Ambiguous Norms	Regina Kenen	2021-03-10	https://journals.sagepub.com/doi/10.1177/0891241621996801
J29AA	Learned	Social and Behavioral Sciences	孙铭辰，BFSU	2038	2038	Social Analysis	Digital Failures in Abolitionist Ethnography	Jason Bartholomew Scott	2021-03-01	https://www.berghahnjournals.com/view/journals/social-analysis/65/1/sa650108.xml?utm_source=TrendMD&utm_medium=cpc&utm_campaign=Social_Analysis_TrendMD_1
J30AA	Learned	Social and Behavioral Sciences	孙铭辰，BFSU	2027	2027	Cultural Anthropology	Plants, Pathogens, and the Politics of Care: Xylella Fastidiosa and the Intra-Active Breakdown of Mallorca’S Almond Ecology	Emily Reisman	2021-08-01	https://journal.culanth.org/index.php/ca/article/view/4468/633
J31AA	Learned	Social and Behavioral Sciences	孙铭辰，BFSU	2031	2031	Current Psychology	The Role of Expectations for Liking and Other Positive Affiliative Outcomes in the Get-Acquainted Process That Occurs Over Computer-Mediated Video Communication	Susan Sprecher	2021-02-23	https://link.springer.com/article/10.1007/s12144-021-01466-4
J32AA	Learned	Social and Behavioral Sciences	孙铭辰，BFSU	2030	2030	Behavior Research Methods	Expected and Empirical Coverages of Different Methods for Generating Noncentral T Confidence Intervals for a Standardized Mean Difference	Douglas A. Fitts	2021-04-12	https://link.springer.com/article/10.3758/s13428-021-01550-4
J33AA	Learned	Social and Behavioral Sciences	孙铭辰，BFSU	2037	2037	Journal of Clinical Psychology in Medical Settings	Behavioral Strategies to Minimize Procedural Distress During In-Office Pediatric Tympanostomy Tube Placement Without Sedation or Restraint	Lindsey L. Cohen, Abigail S. Robbertz and Laura J. England	2021-08-31	https://link.springer.com/article/10.1007/s10880-021-09813-0
J34AA	Learned	Social and Behavioral Sciences	孙铭辰，BFSU	2036	2036	Assessment	Do You See What I See?: Researcher-Participant Agreement on Single-Item Measures of Emotion Regulation Behaviors in Borderline Personality Disorder	Nicole E. Stumpp, Matthew W. Southward, Shannon Sauer-Zavala	2021-09-11	https://journals.sagepub.com/doi/abs/10.1177/10731911211044216
J35AA	Learned	Social and Behavioral Sciences	孙铭辰，BFSU	2041	2041	Cognition	Refreshing and Removing Items in Working Memory: Different Approaches to Equivalent Processes?	Evan N. Lintz and Matthew R. Johnson	2021-06-01	https://www.sciencedirect.com/science/article/pii/S0010027721000743?via%3Dihub
J36AA	Learned	Political Science, Law, Education	孙铭辰，BFSU	2050	2050	Political Geography	The Future Lies Beneath: Mineral Science, Resource-Making, and the (De)Differentiation of the Peruvian Underground	MatthewHimley	2021-05-01	https://www.sciencedirect.com/science/article/pii/S0962629821000330?via%3Dihub
J37AA	Learned	Political Science, Law, Education	孙铭辰，BFSU	2037	2037	Annual Review of Political Science	The Politics of the Black Power Movement	James Lance Taylor	2021-06-16	https://www.annualreviews.org/doi/10.1146/annurev-polisci-010620-041912
J38AA	Learned	Political Science, Law, Education	孙铭辰，BFSU	2047	2047	American Political Science Review	A Dynamic Model of Speech for the Social Sciences	Dean Knox and Christopher Lucas	2021-03-02	https://www.cambridge.org/core/journals/american-political-science-review/article/dynamic-model-of-speech-for-the-social-sciences/9A70EE345AFC44C58CC0AFB6C2944698
J39AA	Learned	Political Science, Law, Education	孙铭辰，BFSU	2035	2035	PS: Political Science & Politics	New Medium, Same Story? Gender Gaps in Book Publishing	David J. Samuels and Dawn Langan Teele	2021-01-07	https://www.cambridge.org/core/journals/ps-political-science-and-politics/article/new-medium-same-story-gender-gaps-in-book-publishing/CCE2C49F2E79729A603770AB905E202B
J40AA	Learned	Political Science, Law, Education	孙铭辰，BFSU	2040	2040	Southern Economic Journal	The FDA and the COVID-19: A Political Economy Perspective	Raymond J. March	2021-02-28	https://onlinelibrary.wiley.com/doi/full/10.1002/soej.12494
J41AA	Learned	Political Science, Law, Education	孙铭辰，BFSU	2025	2025	Journal of Legal Analysis	Reassessing the Legislative Veto: The Statutory President, Foreign Affairs, and Congressional Workarounds	Curtis A. Bradley	2021-11-09	https://academic.oup.com/jla/article/13/1/439/6423603?
J42AA	Learned	Political Science, Law, Education	孙铭辰，BFSU	2028	2028	Law & Policy	Scaling the Baseline: Technicalities and Environmental Regulation in Owens Valley, California	Alyse Bertenthal	2021-02-07	https://onlinelibrary.wiley.com/doi/full/10.1111/lapo.12162
J43AA	Learned	Political Science, Law, Education	孙铭辰，BFSU	2011	2011	Law & Social Inquiry	Liquidity: Water and Investment in Mandate Palestine	Cristina Violante	2021-12-23	https://www.cambridge.org/core/journals/law-and-social-inquiry/article/liquidity-water-and-investment-in-mandate-palestine/32DB57EE566CE5764835685D39CCA165
J44AA	Learned	Political Science, Law, Education	孙铭辰，BFSU	2017	2017	Justice System Journal	Bridging the Gap Between Clients and Public Defenders: Introducing a Structured Shadow Method to Examine Attorney Communication	Christopher M. Campbell and Kelsey S. Henderson	2021-12-09	https://www.tandfonline.com/doi/full/10.1080/0098261X.2021.2011494
J45AA	Learned	Political Science, Law, Education	孙铭辰，BFSU	2012	2012	Annual Review of Law and Social Science	The Impact of Experienced and Expressed Emotion on Legal Factfinding	Jessica M. Salerno	2021-11-19	https://www.annualreviews.org/doi/full/10.1146/annurev-lawsocsci-021721-072326
J46AA	Learned	Political Science, Law, Education	孙铭辰，BFSU	2027	2027	System	Recurrent Restorying Through Language Teacher Narrative Inquiry	Paula R. Golombek and Karen E. Johnson	2021-11-01	https://www.sciencedirect.com/science/article/pii/S0346251X2100155X?via%3Dihub
J47AA	Learned	Political Science, Law, Education	孙铭辰，BFSU	2037	2037	Teaching and Teacher Education	Poetry and Possible Selves: Crisis Theory With/in Teacher Education Programs	Scott J. Baker	2021-09-01	https://www.sciencedirect.com/science/article/pii/S0742051X21001177?via%3Dihub
J48AA	Learned	Political Science, Law, Education	孙铭辰，BFSU	2031	2031	Educational Management Administration & Leadership	Balancing Race, Gender, and Responsibility: Conversations With Four Black Women in Educational Leadership in the United States of America	Natasha N. Johnson	2021-07-01	http://sage.cnpereading.com/paragraph/article/?doi=10.1177/1741143221991839
J49AA	Learned	Political Science, Law, Education	孙铭辰，BFSU	2040	2040	AERA OPEN	Constructing a Monolith: State Policy, Institutional DEI Plans, and the Flattening of Latinx Identity at Hispanic-Serving Institutions	Ishara Casellas Connors	2021-12-01	https://journals.sagepub.com/doi/10.1177/23328584211063872
J50AA	Learned	Political Science, Law, Education	孙铭辰，BFSU	2038	2038	Early Childhood Education Journal	The Effects of COVID-19 on Early Childhood Education and Care: Research and Resources for Children, Families, Teachers, and Teacher Educators	Mary Renck Jalongo	2021-05-24	https://link.springer.com/article/10.1007/s10643-021-01208-y
J51AA	Learned	Humanities	孙铭辰，BFSU	2036	2036	CLCWeb: Comparative Literature and Culture	Socrates the Degenerate: Irony as Trope of Decadence	Daniel R. Adler	2021-12-01	https://docs.lib.purdue.edu/clcweb/vol23/iss4/5/
J52AA	Learned	Humanities	孙铭辰，BFSU	2033	2033	Cambridge Journal of Postcolonial Literary Inquiry	Spatial Attractions: The Literary Aesthetics of Female Erotic Experience in the Colony	Anna Ziajka Stanton	2021-04-23	https://www.cambridge.org/core/journals/cambridge-journal-of-postcolonial-literary-inquiry/article/spatial-attractions-the-literary-aesthetics-of-female-erotic-experience-in-the-colony/873514F3D4876D99D41A03C3E45CDD83
J53AA	Learned	Humanities	孙铭辰，BFSU	2049	2049	Journal of World History	Digital Methods + Empire Histories = New, Old, and Emerging Practices	Antoinette Burton	2021-06-01	https://muse.jhu.edu/article/794326
J54AA	Learned	Humanities	孙铭辰，BFSU	2030	2030	Modern Intellectual History	Enlightenment and Erudition: Writing Cultural History at the Academie Des Inscriptions	Anton M. Matytsin	2021-02-24	https://www.cambridge.org/core/journals/modern-intellectual-history/article/enlightenment-and-erudition-writing-cultural-history-at-the-academie-des-inscriptions/FA9B2C26F01AEBFBADE557EE21094D03
J55AA	Learned	Humanities	孙铭辰，BFSU	2046	2046	World Archaeology	The Process of Complex Societies: Dynamic Models Beyond Site-Size Hierarchies	Monica L. Smith	2021-09-14	https://www.tandfonline.com/doi/full/10.1080/00438243.2021.1965015
J56AA	Learned	Humanities	孙铭辰，BFSU	2048	2048	Journal of Archaeological Science: Reports	The Effects of Charring on Common Bean (Phaseolus Vulgaris L) Seed Morphology and Strength	John P. Hart	2021-06-01	https://www.sciencedirect.com/science/article/pii/S2352409X2100208X?via%3Dihub
J57AA	Learned	Humanities	孙铭辰，BFSU	2010	2010	Episteme	The Epistemology of Moral Praise and Moral Criticism	Jimmy Alfonso Licon	2021-09-06	https://www.cambridge.org/core/journals/episteme/article/abs/epistemology-of-moral-praise-and-moral-criticism/65E3E0C0C167016EE3F0DC307CF958F4
J58AA	Learned	Humanities	孙铭辰，BFSU	2035	2035	Journal of the American Philosophical Association	The Moral Philosophy of Maria Montessori	Patrick Frierson	2021-04-12	https://www.cambridge.org/core/journals/journal-of-the-american-philosophical-association/article/moral-philosophy-of-maria-montessori/69DD7B9328BC0F385A298209728D2F9E
J59AA	Learned	Humanities	孙铭辰，BFSU	2045	2045	Religions	Is God Morally Obligated to Prevent Evil? A Response to James Sterba	Joseph Brian Huffling	2021-04-28	https://www.mdpi.com/2077-1444/12/5/312/htm
J60AA	Learned	Humanities	孙铭辰，BFSU	2004	2004	JCMS: Journal of Cinema and Media Studies	Selling Sonic Girlhood: Feminizing Indie Rock Through Music Supervision on MTV’S Awkward	Alyxandra Vesey	2021-12-10	https://muse.jhu.edu/article/805726
J61AA	Learned	Humanities	孙铭辰，BFSU	2046	2046	Animation	Hanna-Barbera’S Cacophony: Sound Effects and the Production of Movement	Patrick Sullivan	2021-07-01	https://journals.sagepub.com/doi/10.1177/17468477211025660
J62AA	Learned	Humanities	孙铭辰，BFSU	2019	2019	Modern Drama	S.N. Behrman, Comedy, and the Extermination of the Jews: Broadway, Christmas Eve, 1934	Martin Harries	2021-12-01	https://moderndrama.utpjournals.press/doi/abs/10.3138/md.64-4-1188
J63AA	Learned	Humanities	孙铭辰，BFSU	2029	2029	Popular Music	Can'T Nobody Tell Me Nothin': 'Old Town Road', Resisting Musical Norms, and Queer Remix Reproduction	Mel Stanfill	2021-12-01	https://www.cambridge.org/core/journals/popular-music/article/cant-nobody-tell-me-nothin-old-town-road-resisting-musical-norms-and-queer-remix-reproduction/944DDDF8BCB0C8D3A0A0AED06DCB9653
J64AA	Learned	Humanities	孙铭辰，BFSU	2039	2039	Music Theory Online	Asymmetrical Meter, Ostinati, and Cycles in the Music of Tigran Hamasyan	Scott C. Schumann	2021-06-01	https://mtosmt.org/issues/mto.21.27.2/mto.21.27.2.schumann.html
J65AA	Learned	Humanities	孙铭辰，BFSU	2027	2027	Leonardo	Making Sense of Variations in the Visual Depiction of DNA	Chris Toumey	2021-06-01	https://direct.mit.edu/leon/article-abstract/54/3/315/97255/Making-Sense-of-Variations-in-the-Visual-Depiction?redirectedFrom=fulltext
J66AA	Learned	Humanities	孙铭辰，BFSU	2013	2013	Journal of Architectural Conservation	Sustainable Reuse of Post-War Architecture Through Life Cycle Assessment	Lori Ferriss	2021-06-24	https://www.tandfonline.com/doi/full/10.1080/13556207.2021.1943260
J67AA	Learned	Humanities	孙铭辰，BFSU	2040	2040	Journal of Design History	A Dentist'S Chair: For Practicality, Comfort, or Spectacle?	Olivia Armandroff	2021-04-05	https://academic.oup.com/jdh/article/34/2/89/6210457?login=true
J68AA	Learned	Humanities	孙铭辰，BFSU	2032	2032	Urban Design International	High-Density Mobile LiDAR for Measuring Urban Streetscape Features	Yaneev Golombek and Wesley Marshall	2021-03-01	https://link.springer.com/article/10.1057/s41289-021-00176-4
J69AA	Learned	Technology and Engineering	孙铭辰，BFSU	2026	2026	Metabolic Engineering	The Bioprocess TEA Calculator: An Online Technoeconomic Analysis Tool to Evaluate the Commercial Competitiveness of Potential Bioprocesses	Michael D. Lynch	2021-05-01	https://www.sciencedirect.com/science/article/pii/S1096717621000409?via%3Dihub
J70AA	Learned	Technology and Engineering	孙铭辰，BFSU	2050	2050	Journal of Digital Imaging	Biomedical Ontologies to Guide AI Development in Radiology	Ross W. Filice and Charles E. Kahn Jr.	2021-11-01	https://link.springer.com/article/10.1007/s10278-021-00527-1
J71AA	Learned	Technology and Engineering	孙铭辰，BFSU	2048	2048	Computers and Electronics in Agriculture	A Risk-Averse Optimization Approach to Human-Robot Collaboration in Robotic Fruit Harvesting	M.W.Rysz and S.S.Mehta	2021-03-01	https://www.sciencedirect.com/science/article/pii/S0168169921000363?via%3Dihub
J72AA	Learned	Technology and Engineering	孙铭辰，BFSU	2039	2039	Environmental Science & Technology	Electrofuel Synthesis From Variable Renewable Electricity: An Optimization-Based Techno-Economic Analysis	Evan D. Sherwin	2021-06-01	https://pubs.acs.org/doi/10.1021/acs.est.0c07955
J73AA	Learned	Technology and Engineering	孙铭辰，BFSU	2027	2027	IEEE Access	A Tutorial on Horizon-Based Optical Navigation and Attitude Determination With Space Imaging Systems	John A. Christian	2021-01-18	https://ieeexplore.ieee.org/document/9326288
J74AA	Learned	Technology and Engineering	孙铭辰，BFSU	2044	2044	Acta Astronautica	SETI in 2020	Jason T. Wright,	2021-10-15	https://www.sciencedirect.com/science/article/pii/S0094576521005105
J75AA	Learned	Technology and Engineering	孙铭辰，BFSU	2040	2040	Journal of Manufacturing Science and Engineering	Assessment of a Novel Position Verification Sensor to Identify and Isolate Robot Workcell Health Degradation	Brian A. Weiss and Jared Kaplan	2021-04-01	https://www.ncbi.nlm.nih.gov/pmc/articles/PMC8176566/
J76AA	Learned	Technology and Engineering	孙铭辰，BFSU	2018	2018	Applied Bionics and Biomechanics	Feedback Training Improves Compliance With Sternal Precaution Guidelines During Functional Mobility: Implications for Optimizing Recovery in Older Patients After Median Sternotomy	Ansel LaPier and Kimberly Cleary	2021-01-25	https://www.hindawi.com/journals/abb/2021/8889502/
J77AA	Learned	Technology and Engineering	孙铭辰，BFSU	2048	2048	Materials	Contrasting the Role of Pores on the Stress State Dependent Fracture Behavior of Additively Manufactured Low and High Ductility Metals.	Alexander E. Wilson-Heid, Erik T. Furton and Allison M. Beese	2021-06-30	https://www.mdpi.com/1996-1944/14/13/3657/htm
J78AA	Learned	Technology and Engineering	孙铭辰，BFSU	2029	2029	Archives of Computational Methods in Engineering	A Digital-Twin and MacHine Framework for Ventilation System Optimization for Capturing Infectious Disease Respiratory Emissions.	T. I. Zohdi	2021-06-05	https://link.springer.com/article/10.1007/s11831-021-09609-3
J79AA	Learned	Technology and Engineering	孙铭辰，BFSU	2041	2041	Nuclear Engineering and Technology	A Novel Approach for Analyzing the Nuclear Supply Chain Cyber-Attack Surface	Shannon Eggers	2021-06-22	https://www.sciencedirect.com/science/article/pii/S1738573320308573
J80AA	Learned	Technology and Engineering	孙铭辰，BFSU	2032	2032	Automation in Construction	Human Centric Accessibility Graph for Environment Analysis	Mathew Schwartz	2021-07-01	https://www.sciencedirect.com/science/article/pii/S092658052100008X
K01AA	General Fiction	Novels	孙铭辰，BFSU	2003	2003	Viking	The Lincoln Highway: A Novel	Amor Towles	2021-10-05	https://zh.1lib.tw/book/17472577/1db69e
K02AA	General Fiction	Novels	孙铭辰，BFSU	1997	1997	St. Martin's Press	The Four Winds: A Novel	Kristin Hannah	2021-02-02	https://zh.1lib.tw/book/11786473/396fd3
K03AA	General Fiction	Novels	孙铭辰，BFSU	2049	2049	Colson Whitehead	Harlem Shuffle: A Novel	Doubleday	2021-09-14	https://zh.1lib.tw/book/17357526/27eab8
K04AA	General Fiction	Novels	孙铭辰，BFSU	2044	2044	Vintage	Great Circle: A Novel	Maggie Shipstead	2021-05-04	https://zh.1lib.tw/book/17445873/95acdb
K05AA	General Fiction	Novels	孙铭辰，BFSU	2021	2021	HarperCollins	The Sentence	Louise Erdrich	2021-11-09	https://zh.1lib.tw/book/18068916/7cde09
K06AA	General Fiction	Novels	张陈霆嫣，BFSU	1980	1980	Ballantine Books	Wish You Were Here	Jodi Picoult	2021-11-30	https://zh.zlib.life/book/18209675/d418ce
K07AA	General Fiction	Novels	张陈霆嫣，BFSU	2021	2021	Scribner	Cloud Cuckoo Land	Anthony Doerr	2021-09-28	https://zh.zlib.life/book/17418943/458b70
K08AA	General Fiction	Novels	张陈霆嫣，BFSU	1982	1982	Riverhead Books	The Paper Palace	Miranda Cowley Heller	2021-07-06	https://zh.zlib.life/book/16656581/7961fb
K09AA	General Fiction	Novels	张陈霆嫣，BFSU	1987	1987	Amazon Publishing	West With Giraffe	Lynda Rutledge	2021-02-01	https://zh.zlib.life/book/11171899/2b6862
K10AA	General Fiction	Novels	张陈霆嫣，BFSU	1981	1981	Ballantine Books	Malibu Rising	Taylor Jenkins Reid	2021-06-01	https://zh.zlib.life/book/15054074/d31635
K11AA	General Fiction	Novels	张陈霆嫣，BFSU	1963	1963	Custom House	Mary Jane	Jessica Anya Blau	2021-05-11	https://zh.zlib.life/book/15338839/8acc63
K12AA	General Fiction	Novels	张陈霆嫣，BFSU	2022	2022	Penguin	The Nature of Fragile Things	Susan Meissner	2021-02-02	https://zh.zlib.life/book/11492179/05b477
K13AA	General Fiction	Novels	张陈霆嫣，BFSU	2008	2008	Hanover Square Press	The Last Bookshop in London	Madeline Martin	2021-04-06	https://zh.zlib.life/book/11948302/722615
K14AA	General Fiction	Novels	张陈霆嫣，BFSU	1970	1970	Lake Union Publishing	The Last Green Valley	Mark Sullivan	2021-05-04	https://zh.zlib.life/book/14179713/d99b0f
K15AA	General Fiction	Novels	张陈霆嫣，BFSU	2004	2004	Penguin	The Guncle	Steven Rowley	2021-05-25	https://zh.zlib.life/book/17300530/0285e5
K16AA	General Fiction	Novels	张陈霆嫣，BFSU	1997	1997	Knopf	Harlem Shuffle	Colson Whitehead	2021-09-14	https://zh.zlib.life/book/17309238/784ac4
K17AA	General Fiction	Novels	张陈霆嫣，BFSU	1976	1976	Penguin	Matrix	Lauren Grof	2021-09-07	https://zh.zlib.life/book/17244861/facf6f
K18AA	General Fiction	Novels	张陈霆嫣，BFSU	1991	1991	W. W. Norton & Company	Bewilderment	Richard Powers	2021-09-21	https://zh.zlib.life/book/17314356/cd076c
K19AA	General Fiction	Novels	孙铭辰，BFSU	2021	2021	Avon	It Happened One Summer	Tessa Bailey	2021-07-13	https://zh.b-ok.global/book/16803066/fc24d9
K20AA	General Fiction	Novels	孙铭辰，BFSU	2031	2031	Simon & Schuster	In Five Years: A Novel	Rebecca Serle	2021-03-02	https://zh.b-ok.global/book/6111151/04f2e9
K21AA	General Fiction	Short Stories	张陈霆嫣，BFSU	2005	2005	Ecco	Afterparties	Anthony Veasna So	2021-08-03	https://zh.zlib.life/book/16919647/53b867
K22AA	General Fiction	Short Stories	张陈霆嫣，BFSU	1975	1975	Ecco	The Souvenir Museum	Elizabeth McCracken	2021-04-13	https://zh.zlib.life/book/19153990/439d75
K23AA	General Fiction	Short Stories	张陈霆嫣，BFSU	1995	1995	One World	The Ones Who Don't Say They Love You	Maurice Carlos Ruffin	2021-08-17	https://zh.zlib.life/book/17134669/9c971b
K24AA	General Fiction	Short Stories	张陈霆嫣，BFSU	1989	1989	Titan Books	Even Greater Mistakes	Charlie Jane Anders	2021-11-16	https://zh.zlib.life/book/18079098/ad8cd7
K25AA	General Fiction	Short Stories	张陈霆嫣，BFSU	1973	1973	W. W. Norton & Company	Site Fidelity	Claire Boyles	2021-06-15	https://zh.zlib.life/book/16582944/6ef9b8
K26AA	General Fiction	Short Stories	孙铭辰，BFSU	2027	2027	The New Yorker	The Party	Keith Ridgway	2021-05-17	https://www.newyorker.com/magazine/2021/05/24/the-party
K27AA	General Fiction	Short Stories	孙铭辰，BFSU	2046	2046	The New Yorker	A Challenge You Have Overcome	Allegra Goodman	2021-01-18	https://www.newyorker.com/magazine/fiction/a-challenge-you-have-overcome
K28AA	General Fiction	Short Stories	孙铭辰，BFSU	2008	2008	The New Yorker	My Apology	Sam Lipsyte	2021-06-28	https://www.newyorker.com/magazine/2021/07/05/my-apology
K29AA	General Fiction	Short Stories	孙铭辰，BFSU	2018	2018	The New Yorker	Coda	Tessa Hadley	2021-07-26	https://www.newyorker.com/magazine/2021/08/02/coda
L01AA	Mystery and Detective Fiction	Novels	孙铭辰，BFSU	2010	2010	Flatiron Books	Razorblade Tears: A Novel	S.A. Cosby	2021-07-06	https://zh.1lib.tw/book/16657372/f9b19e
L02AA	Mystery and Detective Fiction	Novels	孙铭辰，BFSU	2025	2025	Little, Brown and Company	The Dark Hours	Michael Connelly	2021-11-09	https://zh.1lib.tw/book/18075374/536d58
L03AA	Mystery and Detective Fiction	Novels	孙铭辰，BFSU	2022	2022	Simon & Schuster	The Last Thing He Told Me: A Novel	Laura Dave	2021-05-04	https://zh.1lib.tw/book/13289717/90cd3e
L04AA	Mystery and Detective Fiction	Novels	孙铭辰，BFSU	2044	2044	Scribner	Billy Summers	Stephen King	2021-08-03	https://zh.1lib.tw/book/16894871/fe36bc
L05AA	Mystery and Detective Fiction	Novels	孙铭辰，BFSU	2039	2039	William Morrow	When Ghosts Come Home: A Nove	Wiley Cash	2021-09-21	https://zh.1lib.tw/book/17547132/dde6f3
L06AA	Mystery and Detective Fiction	Novels	孙铭辰，BFSU	2044	2044	Byrd Book	Girl Found: A Detective Kaitlyn Carr Mystery	Kate Gable	2021-07-25	https://zh.b-ok.global/book/17123313/c9d078
L07AA	Mystery and Detective Fiction	Novels	孙铭辰，BFSU	2035	2035	Mulholland Books	The Pledge (Detective Betty)	Kathleen Kent	2021-11-16	https://zh.b-ok.global/book/23275493/920989
L08AA	Mystery and Detective Fiction	Novels	孙铭辰，BFSU	2041	2041	Thomas & Mercer	Under Color of Law	Aaron Philip Clark	2021-10-01	https://zh.b-ok.global/book/17195223/34f227
L09AA	Mystery and Detective Fiction	Novels	查若彤，BFSU	2016	2016	Bookouture	The Fragile Ones	Jennifer Chase	2021-03-05	https://zh.zlib.life/book/11806813/b2e91f
L10AA	Mystery and Detective Fiction	Novels	查若彤，BFSU	2042	2042	Grand Central Publishing	2 Sisters Detective Agency	James Patterson	2021-10-05	https://zh.zlib.life/book/17514210/e952ba
L11AA	Mystery and Detective Fiction	Novels	申佳夕，BFSU	2023	2023	G.P. Putnam's Sons	Ocean Prey	John Sandford	2021-04-13	https://zh.ir1lib.org/book/14783265/3851bf
L12AA	Mystery and Detective Fiction	Novels	申佳夕，BFSU	2042	2042	HarperCollins	The Midnight Lock	Jeffery Deaver	2021-11-30	https://zh.ir1lib.org/book/18209686/e3fe1c
L13AA	Mystery and Detective Fiction	Novels	申佳夕，BFSU	2047	2047	Montlake	Right Behind Her	Melinda Leigh	2021-09-14	https://zh.ir1lib.org/book/17576730/8e17ab
L14AA	Mystery and Detective Fiction	Novels	申佳夕，BFSU	2046	2046	Grand Central Publishing	Verity	Colleen Hoover	2021-10-05	https://zh.ir1lib.org/book/4965135/607368
L15AA	Mystery and Detective Fiction	Novels	申佳夕，BFSU	2049	2049	Random House	21st Birthday	James Patterson	2021-05-03	https://zh.ir1lib.org/book/11752007/f8960c
L16AA	Mystery and Detective Fiction	Novels	陈雅刚，BFSU	2041	2041	Kensington	A Glimmer of a Clue （A Fairy Garden Mystery)	Daryl Wood Gerber	2021-06-29	https://zh.usa1lib.org/book/18065844/74ea0e
L17AA	Mystery and Detective Fiction	Novels	陈雅刚，BFSU	2043	2043	Doubleday	Murder Under Her Skin: A Pentecost and Parker Mystery	Stephen Spotswood	2021-12-07	https://zh.usa1lib.org/book/18263090/37f5c3
L18AA	Mystery and Detective Fiction	Novels	陈雅刚，BFSU	2050	2050	Mariner Books	How to Find Your Way in the Dark	Derek B. Miller	2021-07-27	https://zh.usa1lib.org/book/16861266/5dc61a
L19AA	Mystery and Detective Fiction	Novels	陈雅刚，BFSU	2036	2036	Doubleday	Harlem Shuffle: A Novel	Colson Whitehead	2021-09-14	https://zh.usa1lib.org/book/17309238/784ac4
L20AA	Mystery and Detective Fiction	Novels	陈雅刚，BFSU	2044	2044	William Morrow	Dream Girl: A Novel	Laura Lippman	2021-06-22	https://onuploads.com/4zhu6f7tzlow/Dream-Girl-by-Laura-Lippman-_Lippman_-Laura_-_z-lib.org_.pdf.html#google_vignette
L21AA	Mystery and Detective Fiction	Short Stories	陈雅刚，BFSU	2005	2005	Mysterious Press	30 and Out	Doug Allyn	2021-09-14	https://zh.usa1lib.org/book/17557182/2e9dd9
L22AA	Mystery and Detective Fiction	Short Stories	陈雅刚，BFSU	2027	2027	Mysterious Press	Things That Follow	Jim Allyn	2021-09-14	https://zh.usa1lib.org/book/17345637/5a641b
L23AA	Mystery and Detective Fiction	Short Stories	陈雅刚，BFSU	2005	2005	Mysterious Press	Blest Be the Tie That Binds	Michael Bracken	2021-09-14	https://zh.usa1lib.org/book/17345637/5a641b
L24AA	Mystery and Detective Fiction	Short Stories	陈雅刚，BFSU	2000	2000	Mysterious Press	Harbor Lights	James Lee Burke	2021-09-14	https://zh.usa1lib.org/book/17345637/5a641b
M01AA	Science Fiction	Novels	杨馨之，BFSU	2021	2021	Tom Doherty Associates	Fugitive Telemetry	Martha Wells	2021-04-27	https://sg1lib.org/book/12343171/5ef7e6
M02AA	Science Fiction	Novels	杨馨之，BFSU	2007	2007	HarperCollins	Termination Shock	Neal Stephenson	2021-11-16	https://sg1lib.org/book/17857813/f01725
M03AA	Science Fiction	Novels	杨馨之，BFSU	2041	2041	Hachette	The Galaxy and the Ground Within	Becky Chambers	2021-04-20	https://sg1lib.org/book/11672519/ea8afd
M04AA	Science Fiction	Short Stories	陈雅刚，BFSU	2030	2030	Tordotcom	Burning Girls and Other Stories	Veronica Schanoes	2021-03-02	https://zh.usa1lib.org/book/11758897/7644a3
M05AA	Science Fiction	Short Stories	孙铭辰，BFSU	927		Daily Science Fiction	The Last Navigator	Marissa Lingen	2021-10-20	https://dailysciencefiction.com/science-fiction/space-travel/marissa-lingen/the-last-navigator
M05AB	Science Fiction	Short Stories		1066	1993	Daily Science Fiction	Fragments	Anthony Rivera	2021-10-12	https://dailysciencefiction.com/science-fiction/biotech/anthony-rivera/fragments
M06AA	Science Fiction	Short Stories	孙铭辰，BFSU	1510		Daily Science Fiction	The After Party	Max Christopher	2021-10-08	https://dailysciencefiction.com/science-fiction/biotech/max-christopher/the-after-party
M06AB	Science Fiction	Short Stories		522	2032	Daily Science Fiction	Winter Peterson Breaks the Wall	Jonathan Helland	2021-12-07	https://dailysciencefiction.com/science-fiction/biotech/jonathan-helland/winter-peterson-breaks-the-wall
N01AA	Adventure and Western Fiction	Novels	孙铭辰，BFSU	2024	2024	Paper Moon Press	Edge of Valor: A Post-Apocalyptic EMP Survival Thriller	Kyla Stone	2021-03-28	https://zh.1lib.tw/book/11928273/facd2a
N02AA	Adventure and Western Fiction	Novels	孙铭辰，BFSU	2045	2045	Paragon Press	Unidentified: A Science-Fiction Thriller	Douglas E. Richards	2021-11-10	https://zh.1lib.tw/book/18121643/ca126f
N03AA	Adventure and Western Fiction	Novels	孙铭辰，BFSU	2001	2001	Ballantine Books	Project Hail Mary: A Novel	Andy Weir	2021-05-04	https://zh.1lib.tw/book/12885531/0a0531
N04AA	Adventure and Western Fiction	Novels	孙铭辰，BFSU	2023	2023	High Peak Publishing	Battlefield Reclaimer	David North	2021-09-03	https://zh.1lib.tw/book/18326267/c88d06
N05AA	Adventure and Western Fiction	Novels	孙铭辰，BFSU	2048	2048	Orbit	Leviathan Falls	James S. A. Corey	2021-11-30	https://zh.1lib.tw/book/18228557/e33944
N06AA	Adventure and Western Fiction	Novels	张陈霆嫣，BFSU	2025	2025	Park Row Books	The Lost Apothecary	Sarah Penner	2021-03-02	https://zh.zlib.life/book/11742210/10e10c
N07AA	Adventure and Western Fiction	Novels	孙铭辰，BFSU	2030	2030	Ballantine Books	Wish You Were Here: A Novel	Jodi Picoult	2021-11-30	https://zh.b-ok.global/book/18850002/90f645
N08AA	Adventure and Western Fiction	Novels	孙铭辰，BFSU	2046	2046	William Morrow	The Rose Code: A Novel	Kate Quinn	2021-03-09	https://zh.b-ok.global/book/13029977/7a7965
N09AA	Adventure and Western Fiction	Novels	孙铭辰，BFSU	2031	2031	Ethan Westfield	A Bounty Hunter Never Sleeps: A Historical Western Adventure Book	Ethan Westfield	2021-05-13	https://zh.b-ok.global/book/16582603/6ab9ad
N10AA	Adventure and Western Fiction	Novels	杨馨之，BFSU	2045	2045	HarperCollins	The Actual Star	Monica Byrne	2021-09-14	https://sg1lib.org/book/17309086/c9507b
N11AA	Adventure and Western Fiction	Novels	孙铭辰，BFSU	2044	2044	PrB	Rusty's Redemption: A Classic Western Adventure	Travis McGraw	2021-02-07	https://zh.b-ok.global/book/13081260/0cf2fa
N12AA	Adventure and Western Fiction	Novels	孙铭辰，BFSU	2043	2043	Pinnacle	The Ghost Rifle: A Novel of America's Last Frontier	Max McCoy	2021-05-25	https://zh.b-ok.global/book/23190076/1fbcf8
N13AA	Adventure and Western Fiction	Novels	孙铭辰，BFSU	2035	2035	Pinnacle	This Side of Hell	Brett Cogburn	2021-02-23	https://zh.book4you.org/book/23192074/e9c726
N14AA	Adventure and Western Fiction	Novels	孙铭辰，BFSU	2011	2011	Pinnacle	Smoke Wagon	Brett Cogburn	2021-12-28	https://zh.book4you.org/book/23150685/53378f
N15AA	Adventure and Western Fiction	Novels	孙铭辰，BFSU	2038	2038	Berkley	Ralph Compton Shot to Hell	Jackson Lowry & Ralph Compton	2021-03-30	https://zh.book4you.org/book/21798343/45fe7f
N16AA	Adventure and Western Fiction	Short Stories	陈雅刚，BFSU	2019	2019	Frontier Tales Magazine	A Higher Law	Dick Derham	2021-04-01	http://frontiertales.com/2021/04Apr/a_higher_law.php#top
N17AA	Adventure and Western Fiction	Short Stories	陈雅刚，BFSU	2016	2016	Frontier Tales Magazine	Mitchell and the Death of a Shotgunner	Dick Derham	2021-02-01	http://frontiertales.com/2021/02Feb/the_death_of_a_shotgunner.php#top
N18AA	Adventure and Western Fiction	Short Stories	陈雅刚，BFSU	2042	2042	Frontier Tales Magazine	Flat Rock's First Cigar Store Indian	Tom Sheehan	2021-01-01	http://frontiertales.com/2021/01Jan/cigar_store_indian.php
N19AA	Adventure and Western Fiction	Short Stories	陈雅刚，BFSU	2030	2030	Frontier Tales Magazine	Bullets Don't Lie	Bill Epps	2021-11-01	http://frontiertales.com/2021/11Nov/bullets_dont_lie.php
N20AA	Adventure and Western Fiction	Short Stories	陈雅刚，BFSU	2016	2016	Frontier Tales Magazine	Baked Earth	Steve Carr	2021-09-01	http://frontiertales.com/2021/09Sep/baked_earth.php
N21AA	Adventure and Western Fiction	Short Stories	陈雅刚，BFSU	2039	2039	Frontier Tales Magazine	When Hell Freezes Over	Lamont Turner	2021-09-01	http://frontiertales.com/2021/09Sep/when_hell_freezes_over.php
N22AA	Adventure and Western Fiction	Short Stories	陈雅刚，BFSU	2005	2005	Frontier Tales Magazine	The Preacher	AI Matlock	2021-08-01	http://frontiertales.com/2021/08Aug/the_preacher.php#top
N23AA	Adventure and Western Fiction	Short Stories	陈雅刚，BFSU	2031	2031	Frontier Tales Magazine	Blanchard County	Robert Gilbert	2021-08-01	http://frontiertales.com/2021/08Aug/blanchard_county.php#top
N24AA	Adventure and Western Fiction	Short Stories	陈雅刚，BFSU	2026	2026	Frontier Tales Magazine	Ren of Tree Hill	John T Morgan	2021-07-01	http://frontiertales.com/2021/07Jul/ren_of_tree_hill.php
N25AA	Adventure and Western Fiction	Short Stories	陈雅刚，BFSU	2006	2006	Frontier Tales Magazine	The Gallows Man	Karin Torrey	2021-06-01	http://frontiertales.com/2021/06Jun/gallows_man.php
N26AA	Adventure and Western Fiction	Short Stories	陈雅刚，BFSU	2011	2011	Frontier Tales Magazine	Rescue at Elk Creek	AI Matlock	2021-06-01	http://frontiertales.com/2021/06Jun/rescue_at_elk_creek.php
N27AA	Adventure and Western Fiction	Short Stories	陈雅刚，BFSU	2037	2037	Frontier Tales Magazine	The Price of Freedom	Dick Derham	2021-06-01	http://frontiertales.com/2021/06Jun/the_price_of_freedom.php#top
N28AA	Adventure and Western Fiction	Short Stories	陈雅刚，BFSU	2042	2042	Frontier Tales Magazine	Revenge	Phillip R. Eaton	2021-05-01	http://frontiertales.com/2021/05May/revenge.php#top
N29AA	Adventure and Western Fiction	Short Stories	陈雅刚，BFSU	2037	2037	Frontier Tales Magazine	Forgive Me, Father	Issac Withrow	2021-05-01	http://frontiertales.com/2021/05May/forgive_me.php#top
P01AA	Romance and Love Story	Novels	孙铭辰，BFSU	2040	2040	St. Martin's Press	One Last Stop	Casey McQuiston	2021-06-01	https://zh.usa1lib.org/book/16448309/0608b4
P02AA	Romance and Love Story	Novels	孙铭辰，BFSU	2029	2029	Montlake	The Mixtape	Brittainy Cherry	2021-07-01	https://zh.usa1lib.org/book/17281945/78c91c
P03AA	Romance and Love Story	Novels	孙铭辰，BFSU	2017	2017	Berkley	People We Meet on Vacation	Emily Henry	2021-05-11	https://zh.usa1lib.org/book/14543018/541e1a
P04AA	Romance and Love Story	Novels	孙铭辰，BFSU	2036	2036	Heart Eyes Press LGBTQ	Roommate	Sarina Bowen	2021-01-12	https://zh.usa1lib.org/book/11218047/cd2dd4
P05AA	Romance and Love Story	Novels	孙铭辰，BFSU	2027	2027	Avon	When Stars Collide: A Chicago Stars Novel	Susan Elizabeth Phillips	2021-06-29	https://zh.usa1lib.org/book/17776314/885bb3
P06AA	Romance and Love Story	Novels	孙铭辰，BFSU	2045	2045	Kennedy Fox	The End of Us	Kennedy Fox	2021-12-14	https://zh.b-ok.global/book/18342135/b3e431
P07AA	Romance and Love Story	Novels	林媛媛，BFSU	2021	2021	Romig Works	Red Sin	Aleatha Romig	2021-10-19	https://zh.sg1lib.vip/book/17581078/ad14a2
P08AA	Romance and Love Story	Novels	林媛媛，BFSU	2014	2014	Grand Central Publishing	Seven Days in June: A Novel	Tia Williams	2021-06-01	https://zh.tw1lib.club/book/15426656/788da8
P09AA	Romance and Love Story	Novels	林媛媛，BFSU	2015	2015	Simon & Schuster	Better Than the Movies	Lynn Painter	2021-05-04	https://zh.tw1lib.club/book/17445833/6f5eae
P10AA	Romance and Love Story	Novels	林媛媛，BFSU	2012	2012	Dell	The Cheat Sheet: A Novel	Sarah Adams	2021-08-17	https://zh.sg1lib.vip/book/16999625/929583
P11AA	Romance and Love Story	Novels	孙铭辰，BFSU	2021	2021	Random House	Go Tell the Bees That I Am Gone: Outlander, Book 9	Diana Gabaldon	2021-11-23	https://zh.b-ok.global/book/18199811/8e58e1
P12AA	Romance and Love Story	Novels	孙铭辰，BFSU	2020	2020	Penguin	The Twelve Dates of Christmas	Charlee James	2021-11-01	https://zh.b-ok.global/book/5997187/ae1da7
P13AA	Romance and Love Story	Novels	孙铭辰，BFSU	2009	2009	CP Publishing	Simply Sinful	Carly Phillips	2021-05-11	https://zh.b-ok.global/book/17444828/77b1f3
P14AA	Romance and Love Story	Novels	孙铭辰，BFSU	2049	2049	The PageSmith LLC	Reckless Refuge	Catherine Cowles	2021-05-11	https://zh.b-ok.global/book/13484403/4efce0
P15AA	Romance and Love Story	Short Stories	郝美佳，BFSU	2006	2006	MCD x FSG Originals	Ed’s Name Written in Pencil (In 100 Boyfriends)	Brontez Purnell	2021-02-02	https://zh.cn1lib.vip/book/11920180/828d99
P16AA	Romance and Love Story	Short Stories	郝美佳，BFSU	2047	2047	Romantic Escapes Publishing	Tabitha (In Room Two: Love Is Blind(folded): Club Sin)	Barbra Campbell	2021-11-02	https://zh.cn1lib.vip/book/18025567/4730b4
P17AA	Romance and Love Story	Short Stories	郝美佳，BFSU	2002	2002	Running Press Teens	Five Stars (In Fools in Love)	Amy Spalding	2021-12-07	https://zh.cn1lib.vip/book/18263127/59aad9
P18AA	Romance and Love Story	Short Stories	郝美佳，BFSU	2043	2043	Running Press Teens	Unfortunately, Blobs Do Not Eat Snacks (In Fools in Love)	Rebecca Kim Wells	2021-12-07	https://zh.cn1lib.vip/book/18263127/59aad9
P19AA	Romance and Love Story	Short Stories	郝美佳，BFSU	2030	2030	Running Press Teens	Edges (In Fools in Love)	Ashley Herring Blake	2021-12-07	https://zh.cn1lib.vip/book/18263127/59aad9
P20AA	Romance and Love Story	Short Stories	郝美佳，BFSU	2043	2043	Running Press Teens	And (In Fools in Love)	Hannah Moskowitz	2021-12-07	https://zh.cn1lib.vip/book/18263127/59aad9
P21AA	Romance and Love Story	Short Stories	郝美佳，BFSU	2049	2049	Running Press Teens	My Best Friend's Girl (In Fools in Love)	Sara Farizan	2021-12-07	https://zh.cn1lib.vip/book/18263127/59aad9
P22AA	Romance and Love Story	Short Stories	郝美佳，BFSU	2042	2042	Running Press Teens	These Strings (In Fools in Love)	Lilliam Rivera	2021-12-07	https://zh.cn1lib.vip/book/18263127/59aad9
P23AA	Romance and Love Story	Short Stories	郝美佳，BFSU	2040	2040	Running Press Teens	The Passover Date (In Fools in Love)	Laura Silverman	2021-12-07	https://zh.cn1lib.vip/book/18263127/59aad9
P24AA	Romance and Love Story	Short Stories	郝美佳，BFSU	2040	2040	Running Press Teens	Boys Noise (In Fools in Love)	Mason Deaver	2021-12-07	https://zh.cn1lib.vip/book/18263127/59aad9
P25AA	Romance and Love Story	Short Stories	郝美佳，BFSU	2046	2046	Running Press Teens	Disaster (In Fools in Love)	Rebecca Podos	2021-12-07	https://zh.cn1lib.vip/book/18263127/59aad9
P26AA	Romance and Love Story	Short Stories	郝美佳，BFSU	2016	2016	Romantic Shorts	The Blindfold Agreement (In Fools in Love)	Kirsten S. Blacketer	2021-01-01	https://romanticshorts.com/the-blindfold-agreement/
P27AA	Romance and Love Story	Short Stories	郝美佳，BFSU	2026	2026	Romantic Shorts	Twice as Tempting (In Fools in Love)	Bonnie Wood	2021-01-01	https://romanticshorts.com/twice-as-tempting/
P28AA	Romance and Love Story	Short Stories	郝美佳，BFSU	2033	2033	Grove Press	Feast (In Milk Blood Heat)	Dantiel W. Moniz	2021-02-01	https://zh.cn1lib.vip/book/11821949/cc0243
P29AA	Romance and Love Story	Short Stories	郝美佳，BFSU	2022	2022	Knopf	Separation (In Objects of Desire)	Clare Sestanovich	2021-01-01	https://zh.cn1lib.vip/book/16578678/9803a2
R01AA	Humor	Novels	孙铭辰，BFSU	2019	2019	Mariner Books	Black Buck	Mateo Askaripour	2021-01-05	https://zh.book4you.org/book/11239854/e6682c
R02AA	Humor	Novels	孙铭辰，BFSU	2036	2036	Oneworld Publications	The Sellout	Paul Beatty	2021-09-07	https://zh.book4you.org/book/4291447/55c941
R03AA	Humor	Novels	孙铭辰，BFSU	2042	2042	Simon & Schuster	The Charm Offensive	Alison Cochrun	2021-09-07	https://zh.book4you.org/book/17244680/3f54b8
R04AA	Humor	Essays, etc.	孙铭辰，BFSU	677		The New Yorker	Help! I’m Watching a Christopher Nolan Movie Without Subtitles	Meghana Indurti	2021-12-14	https://www.newyorker.com/humor/daily-shouts/help-im-watching-a-christopher-nolan-movie-without-subtitles
R04AB	Humor	Essays, etc.		674		The New Yorker	Congratulations on the Birth of Your Future Taxpayer!	Ginny Hogan and Alex Connolly	2021-12-10	https://www.newyorker.com/humor/daily-shouts/congratulations-on-the-birth-of-your-future-taxpayer
R04AC	Humor	Essays, etc.		345		The New Yorker	Understanding Your Dog’s Body Language	Laura Chautin and Colin Stokes	2021-12-06	https://www.newyorker.com/humor/daily-shouts/understanding-your-dogs-body-language
R04AD	Humor	Essays, etc.		334	2030	The New Yorker	Questions I’ve Texted My Dad, in Ascending Order of How Disappointed He Was to Receive Them	Maeve Dunigan	2021-12-07	https://www.newyorker.com/humor/daily-shouts/questions-ive-texted-my-dad-in-ascending-order-of-how-disappointed-he-was-to-receive-them
R05AA	Humor	Essays, etc.	孙铭辰，BFSU	595		The New Yorker	How to Snag Your Favorite Celeb’s Must-Have Accessories	Tom Smyth	2021-12-09	https://www.newyorker.com/humor/daily-shouts/how-to-snag-your-favorite-celebs-must-have-accessories
R05AB	Humor	Essays, etc.		399		The New Yorker	What Thanksgiving Dishes Mean	Jake Goldwasser	2021-11-24	https://www.newyorker.com/humor/daily-shouts/what-thanksgiving-dishes-mean
R05AC	Humor	Essays, etc.		731		The New Yorker	Existentialist Blonde Jokes	Alex Baia	2021-12-03	https://www.newyorker.com/humor/daily-shouts/existentialist-blonde-jokes
R05AD	Humor	Essays, etc.		299	2024	The New Yorker	Twenty-One Things That Would More Appropriately Be Named Omicron Than a New Coronavirus Variant	David Kamp	2021-12-01	https://www.newyorker.com/humor/daily-shouts/twenty-one-things-that-would-more-appropriately-be-named-omicron-than-a-new-coronavirus-variant
R06AA	Humor	Essays, etc.	孙铭辰，BFSU	569		Points in Case	I'm a Dog Architect, and Here's Why Your Whole House Should Be Windows	Mary Gulino	2021-06-21	https://www.pointsincase.com/articles/im-a-dog-architect-and-heres-why-your-whole-house-should-be-windows
R06AB	Humor	Essays, etc.		793		Points in Case	eLearning Teacher Tricks (From Ghost Hunters)	Troy Doetch	2021-06-18	https://www.pointsincase.com/articles/elearning-teacher-tricks-from-ghost-hunters
R06AC	Humor	Essays, etc.		655	2017	Points in Case	8 Robots You're About to Marry (Because You Say Yes to Everything)	Corey Johnsen	2021-06-14	https://www.pointsincase.com/articles/8-robots-youre-about-to-marry-because-you-say-yes-to-everything
R07AA	Humor	Essays, etc.	陈雅刚，BFSU	1989	1989	Griffin	2000s Made Me Gay	Grace Perry	2021-06-01	https://zh.usa1lib.org/book/19255703/a18576
R08AA	Humor	Essays, etc.	陈雅刚，BFSU	2050	2050	Tiny Reparations Books	Please Don't Sit on My Bed in Your Outside Clothes: Essays	Phoebe Robinson	2021-09-28	https://zh.usa1lib.org/book/17419792/16936f
R09AA	Humor	Essays, etc.	陈雅刚，BFSU	2033	2033	Doubleday	Bring Your Baggage and Don't Pack Light: Essays	Helen Ellis	2021-07-13	https://zh.usa1lib.org/book/19137711/8f6e6d
