# Supplementary material for: Unraveling image construction by modality: Corpus-based diachronic insights into the reports to the Party Congress of China
Source: PLoS One. 2025 Mar 5;20(3):e0316017. doi: 10.1371/journal.pone.0316017 (PMC11882057; doi:10.1371/journal.pone.0316017)
Supplement: S1 File — (ZIP) [file pone.0316017.s001.zip › S1_Fig.zip/Corpus/CROWN2021/CROWN2021_POS/A01AA_POS.txt]

A_AT0 bipartisan_AJ0 elections_NN2 bill_NN1 is_VBZ the_AT0 rarest_AJS of_PRF creatures_NN2 ,_PUN one_CRD many_DT0 Americans_NN2 have_VHB never_AV0 seen_VVN in_PRP the_AT0 wild_NN1 ._SENT Congressional_AJ0 Democrats_NN2 are_VBB united_VVN behind_PRP sweeping_AJ0 voting_NN1 rights_NN2 legislation_NN1 that_CJT wo_VM0 n't_XX0 pass_VVI the_AT0 Senate_NN1 so_AV0 long_AV0 as_CJS the_AT0 filibuster_NN1 exists_VVZ ,_PUN because_CJS Republicans_NN2 are_VBB united_VVN against_PRP it_PNP ._SENT Republican_AJ0 legislators_NN2 in_PRP Texas_NP0 ,_PUN Georgia_NP0 ,_PUN Florida_NP0 and_CJC elsewhere_AV0 have_VHB passed_VVN numerous_AJ0 voting_NN1 restrictions_NN2 over_PRP united_AJ0 Democratic_AJ0 opposition_NN1 ._SENT But_CJC on_PRP one_CRD sliver_NN1 of_PRF voting_NN1 issues_NN2 ,_PUN it_PNP seems_VVZ lawmakers_NN2 might_VM0 —_PUN might_VM0 !_SENT —_PUN be_VBI able_AJ0 to_TO0 agree_VVI ._SENT The_AT0 Native_AJ0 American_AJ0 Voting_NN1 Rights_NN2 Act_NN1 ,_PUN or_CJC NAVRA_NP0 ,_PUN was_VBD introduced_VVN in_PRP the_AT0 House_NN1 last_ORD month_NN1 by_PRP Representatives_NN2 Tom_NP0 Cole_NP0 ,_PUN Republican_NN1 of_PRF Oklahoma_NP0 ,_PUN and_CJC Sharice_NP0 Davids_NP0 ,_PUN Democrat_NN1 of_PRF Kansas_NP0 ._SENT Senator_NP0 Ben_NP0 Ray_NP0 Luján_NP0 ,_PUN Democrat_NN1 of_PRF New_NP0 Mexico_NP0 ,_PUN introduced_VVD companion_NN1 legislation_NN1 in_PRP the_AT0 Senate_NN1 ._SENT It_PNP would_VM0 let_VVI tribes_NN2 determine_VVI the_AT0 number_NN1 and_CJC location_NN1 of_PRF voter_NN1 registration_NN1 sites_NN2 ,_PUN polling_NN1 places_NN2 and_CJC ballot_NN1 drop_NN1 boxes_NN2 on_PRP their_DPS reservations_NN2 ;_PUN bar_NN1 states_NN2 from_PRP closing_VVG or_CJC consolidating_VVG those_DT0 sites_NN2 without_PRP tribal_AJ0 consent_NN1 ;_PUN require_VVB states_NN2 with_PRP voter_NN1 identification_NN1 laws_NN2 to_TO0 accept_VVI tribal_AJ0 ID_NN1 ;_PUN and_CJC create_VVB a_AT0 $_NN0 10_CRD million_CRD grant_NN1 program_NN1 for_PRP state-level_AJ0 task_NN1 forces_NN2 to_TO0 examine_VVI barriers_NN2 to_PRP voting_VVG access_NN1 for_PRP Native_AJ0 Americans_NN2 ._SENT The_AT0 bill_NN1 —_PUN endorsed_VVN by_PRP many_DT0 Native_AJ0 American_AJ0 tribes_NN2 ,_PUN as_CJS well_AV0 as_CJS advocacy_NN1 groups_NN2 such_DT0 as_PRP the_AT0 Native_AJ0 American_AJ0 Rights_NN2 Fund_NN1 ,_PUN the_AT0 National_AJ0 Congress_NN1 of_PRF American_AJ0 Indians_NN2 and_CJC Four_CRD Directions_NN2 —_PUN is_VBZ in_PRP the_AT0 earliest_AJS stages_NN2 of_PRF the_AT0 legislative_AJ0 process_NN1 ._SENT It_PNP has_VHZ n't_XX0 even_AV0 had_VHD a_AT0 committee_NN1 hearing_NN1 ._SENT Congress_NN1 has_VHZ been_VBN rather_AV0 preoccupied_AJ0 with_PRP matters_NN2 like_PRP stopping_VVG the_AT0 government_NN1 from_PRP shutting_VVG down_AVP or_CJC defaulting_VVG on_PRP its_DPS debt_NN1 ._SENT While_CJS the_AT0 broad_AJ0 voting_NN1 rights_NN2 measures_NN2 are_VBB a_AT0 high_AJ0 priority_NN1 for_PRP Democrats_NN2 ,_PUN NAVRA_NP0 is_VBZ much_AV0 lower_AJC on_PRP the_AT0 list_NN1 ._SENT And_CJC there_EX0 is_VBZ no_AV0 telling_VVG how_AVQ many_DT0 Republicans_NN2 besides_PRP Mr._NP0 Cole_NP0 will_VM0 get_VVI on_PRP board_NN1 ._SENT All_DT0 of_PRF which_DTQ is_VBZ to_TO0 say_VVI that_DT0 passage_NN1 ,_PUN or_CJC even_AV0 a_AT0 vote_NN1 ,_PUN is_VBZ far_AV0 from_PRP guaranteed_AJ0 ._SENT It_PNP might_VM0 become_VVI law_NN1 ,_PUN or_CJC it_PNP might_VM0 go_VVI nowhere_AV0 ._SENT But_CJC the_AT0 mere_AJ0 existence_NN1 of_PRF a_AT0 voting_NN1 rights_NN2 bill_NN1 with_PRP bipartisan_AJ0 sponsors_NN2 is_VBZ noteworthy_AJ0 ._SENT So_AV0 I_PNP spoke_VVD with_PRP Mr._NP0 Cole_NP0 ,_PUN Ms._NP0 Davids_NP0 and_CJC Mr._NP0 Luján_NP0 this_DT0 month_NN1 about_PRP the_AT0 legislation_NN1 and_CJC its_DPS prospects_NN2 ._SENT Mr._NP0 Cole_NP0 said_VVD that_CJT he_PNP and_CJC Ms._NP0 Davids_NP0 —_PUN the_AT0 leaders_NN2 of_PRF the_AT0 Congressional_AJ0 Native_AJ0 American_AJ0 Caucus_NN1 ,_PUN and_CJC two_CRD of_PRF only_AV0 five_CRD Indigenous_AJ0 members_NN2 of_PRF Congress_NN1 —_PUN had_VHD decided_VVN what_DTQ to_TO0 include_VVI in_PRP the_AT0 bill_NN1 ,_PUN and_CJC what_DTQ not_XX0 to_TO0 ,_PUN with_PRP bipartisan_AJ0 support_NN1 in_PRP mind_NN1 ._SENT 
