# Supplementary material for: Unraveling image construction by modality: Corpus-based diachronic insights into the reports to the Party Congress of China
Source: PLoS One. 2025 Mar 5;20(3):e0316017. doi: 10.1371/journal.pone.0316017 (PMC11882057; doi:10.1371/journal.pone.0316017)
Supplement: S1 File — (ZIP) [file pone.0316017.s001.zip › S1_Fig.zip/Corpus/CROWN2021/CROWN2021_POS/A01AB_POS.txt]

WASHINGTON_NP0 —_PUN President_NP0 Biden_NP0 has_VHZ been_VBN so_AV0 eager_AJ0 to_TO0 move_VVI past_PRP the_AT0 Trump_NN1 era_NN1 that_CJT he_PNP prefers_VVZ to_TO0 call_VVI his_DPS predecessor_NN1 "_PUQ the_AT0 former_DT0 guy_NN1 "_PUQ rather_AV0 than_CJS utter_VVI his_DPS name_NN1 ._SENT But_CJC in_PRP recent_AJ0 weeks_NN2 ,_PUN Mr._NP0 Biden_NP0 has_VHZ found_VVN himself_PNX in_PRP the_AT0 uncomfortable_AJ0 position_NN1 of_PRF being_VBG compared_VVN over_AVP and_CJC over_AVP again_AV0 to_PRP Donald_NP0 J_NP0 ._SENT Trump_NN1 ._SENT Foreign_AJ0 policy_NN1 experts_NN2 and_CJC even_AV0 some_DT0 of_PRF his_DPS own_DT0 allies_NN2 have_VHB invoked_VVN the_AT0 T-word_NN1 on_PRP issues_NN2 such_DT0 as_PRP immigration_NN1 ,_PUN treatment_NN1 of_PRF foreign_AJ0 allies_NN2 and_CJC the_AT0 abrupt_AJ0 withdrawal_NN1 from_PRP Afghanistan_NP0 ._SENT The_AT0 comparisons_NN2 have_VHB prompted_VVN the_AT0 White_AJ0 House_NN1 to_TO0 underscore_VVI points_NN2 of_PRF contrast_NN1 —_PUN its_DPS focus_NN1 on_PRP climate_NN1 ,_PUN the_AT0 end_NN1 of_PRF dictating_VVG policy_NN1 by_PRP Twitter_NN1 —_PUN to_TO0 push_VVI back_AVP on_PRP any_DT0 sense_NN1 that_CJT Mr._NP0 Biden_NP0 represents_VVZ something_PNI less_DT0 than_CJS a_AT0 clean_AJ0 break_NN1 from_PRP the_AT0 slash-and-burn_AJ0 politics_NN1 of_PRF the_AT0 past_AJ0 four_CRD years_NN2 ._SENT "_PUQ I_PNP think_VVB we_PNP 're_VBB in_PRP a_AT0 bit_NN1 of_PRF a_AT0 different_AJ0 place_NN1 ,_PUN "_PUQ Jen_NP0 Psaki_NP0 ,_PUN the_AT0 White_AJ0 House_NN1 press_NN1 secretary_NN1 ,_PUN said_VVD at_PRP a_AT0 briefing_NN1 on_PRP Thursday_NP0 when_CJS asked_VVN about_PRP recent_AJ0 comparisons_NN2 ._SENT "_PUQ People_NN0 would_VM0 be_VBI pretty_AV0 hard-pressed_AJ0 to_TO0 argue_VVI that_CJT the_AT0 president_NN1 has_VHZ taken_VVN any_DT0 aspect_NN1 of_PRF the_AT0 former_DT0 president_NN1 's_POS playbook_NN1 and_CJC used_VVD it_PNP as_PRP a_AT0 model_NN1 of_PRF his_DPS own_DT0 ._SENT "_PUQ In_PRP terms_NN2 of_PRF tone_NN1 and_CJC temperament_NN1 ,_PUN the_AT0 two_CRD men_NN2 are_VBB hardly_AV0 alike_AV0 ._SENT But_CJC Mr._NP0 Biden_NP0 is_VBZ finding_VVG that_CJT when_CJS it_PNP comes_VVZ to_PRP policy_NN1 ,_PUN it_PNP is_VBZ not_XX0 always_AV0 easy_AJ0 to_TO0 draw_VVI a_AT0 clear_AJ0 line_NN1 separating_VVG himself_PNX from_PRP Mr._NP0 Trump_NP0 ._SENT Perhaps_AV0 the_AT0 most_AV0 blunt_AJ0 comparison_NN1 came_VVD this_DT0 month_NN1 ,_PUN when_CJS Jean-Yves_NP0 Le_NP0 Drian_NP0 ,_PUN the_AT0 French_AJ0 foreign_AJ0 minister_NN1 ,_PUN said_VVD he_PNP was_VBD livid_AJ0 at_PRP how_AVQ the_AT0 United_NP0 States_NP0 circumvented_VVD France_NP0 to_TO0 cut_VVI a_AT0 deal_NN1 with_PRP Australia_NP0 to_TO0 build_VVI nuclear-powered_AJ0 submarines_NN2 ._SENT "_PUQ This_DT0 brutal_AJ0 ,_PUN unilateral_AJ0 and_CJC unpredictable_AJ0 decision_NN1 reminds_VVZ me_PNP a_AT0 lot_NN1 of_PRF what_DTQ Mr._NP0 Trump_NP0 used_VVD to_TO0 do_VDI ,_PUN "_PUQ Mr._NP0 Le_NP0 Drian_NP0 said_VVD ._SENT Derrick_NP0 Johnson_NP0 ,_PUN the_AT0 president_NN1 of_PRF the_AT0 N.A.A.C.P._NP0 ,_PUN last_ORD week_NN1 referred_VVN to_PRP Mr._NP0 Trump_NN1 in_PRP criticizing_VVG the_AT0 Biden_NP0 administration_NN1 's_POS decision_NN1 to_TO0 turn_VVI back_AVP hundreds_CRD of_PRF Haitian_AJ0 migrants_NN2 trying_VVG to_TO0 enter_VVI the_AT0 United_NP0 States_NP0 ._SENT "_PUQ If_CJS we_PNP were_VBD to_TO0 close_VVI our_DPS eyes_NN2 and_CJC this_DT0 was_VBD occurring_VVG under_PRP the_AT0 Trump_NN1 administration_NN1 ,_PUN what_DTQ would_VM0 we_PNP do_VDI ?_SENT "_PUQ Mr._NP0 Johnson_NP0 said_VVD ,_PUN warning_VVG the_AT0 administration_NN1 that_CJT his_DPS group_NN1 had_VHD no_AT0 permanent_AJ0 friends_NN2 ,_PUN only_AV0 permanent_AJ0 interests_NN2 ._SENT And_CJC in_PRP a_AT0 scathing_AJ0 article_NN1 in_PRP Foreign_AJ0 Affairs_NN2 published_VVD this_DT0 week_NN1 ,_PUN Richard_NP0 Haass_NP0 ,_PUN the_AT0 president_NN1 of_PRF the_AT0 Council_NN1 on_PRP Foreign_AJ0 Relations_NN2 ,_PUN argued_VVD that_CJT there_EX0 was_VBD "_PUQ far_AV0 more_DT0 continuity_NN1 between_PRP the_AT0 foreign_AJ0 policy_NN1 of_PRF the_AT0 current_AJ0 president_NN1 and_CJC that_DT0 of_PRF the_AT0 former_DT0 president_NN1 than_CJS is_VBZ typically_AV0 recognized_VVN ._SENT "_PUQ 
