# Supplementary material for: Unraveling image construction by modality: Corpus-based diachronic insights into the reports to the Party Congress of China
Source: PLoS One. 2025 Mar 5;20(3):e0316017. doi: 10.1371/journal.pone.0316017 (PMC11882057; doi:10.1371/journal.pone.0316017)
Supplement: S1 File — (ZIP) [file pone.0316017.s001.zip › S1_Fig.zip/Corpus/CROWN2021/CROWN2021_POS/A01AC_POS.txt]

WASHINGTON_NP0 —_PUN The_AT0 House_NN1 Intelligence_NN1 Committee_NN1 approved_VVD a_AT0 bipartisan_AJ0 proposal_NN1 on_PRP Thursday_NP0 to_TO0 provide_VVI additional_AJ0 resources_NN2 to_TO0 help_VVI find_VVI the_AT0 cause_NN1 of_PRF Havana_NP0 syndrome_NN1 illnesses_NN2 and_CJC take_VVB steps_NN2 to_TO0 review_VVI the_AT0 C.I.A._NP0 's_POS handling_NN1 of_PRF the_AT0 mysterious_AJ0 episodes_NN2 that_CJT have_VHB injured_VVN more_AV0 than_CJS 200_CRD government_NN1 officials_NN2 ._SENT The_AT0 measure_NN1 would_VM0 overhaul_VVI the_AT0 agency_NN1 's_POS office_NN1 of_PRF medical_AJ0 services_NN2 and_CJC create_VVB a_AT0 voluntary_AJ0 system_NN1 where_AVQ C.I.A._NP0 officers_NN2 assigned_VVN overseas_AV0 could_VM0 first_ORD receive_VVI brain_NN1 scans_NN2 and_CJC lab_NN1 work_NN1 that_CJT would_VM0 help_VVI doctors_NN2 determine_VVI the_AT0 extent_NN1 of_PRF their_DPS injures_VVZ should_VM0 they_PNP later_AV0 exhibit_VVB symptoms_NN2 consistent_AJ0 with_PRP Havana_NP0 syndrome_NN1 or_CJC report_NN1 being_VBG victims_NN2 of_PRF a_AT0 health_NN1 episode_NN1 ._SENT The_AT0 measure_NN1 comes_VVZ as_PRP some_DT0 intelligence_NN1 officers_NN2 have_VHB expressed_VVN reticence_NN1 about_PRP accepting_VVG foreign_AJ0 posts_NN2 ,_PUN or_CJC bringing_VVG their_DPS family_NN1 members_NN2 on_PRP tours_NN2 in_PRP countries_NN2 where_AVQ the_AT0 episodes_NN2 have_VHB taken_VVN place_NN1 ,_PUN current_AJ0 and_CJC former_DT0 officials_NN2 said_VVD ._SENT "_PUQ I_PNP think_VVB as_CJS long_AV0 as_CJS these_DT0 incidents_NN2 are_VBB recurring_AJ0 ,_PUN with_PRP what_DTQ seems_VVZ to_TO0 be_VBI increasing_AJ0 frequency_NN1 ,_PUN without_PRP the_AT0 identification_NN1 of_PRF a_AT0 perpetrator_NN1 and_CJC without_PRP the_AT0 ability_NN1 to_TO0 stop_VVI them_PNP ,_PUN I_PNP think_VVB those_DT0 concerns_NN2 are_VBB going_VVG to_TO0 continue_VVI ,_PUN "_PUQ said_VVD Representative_NP0 Adam_NP0 B_ZZ0 ._SENT Schiff_NP0 ,_PUN Democrat_NN1 of_PRF California_NP0 and_CJC the_AT0 chairman_NN1 of_PRF the_AT0 Intelligence_NN1 Committee_NN1 ._SENT A_AT0 U.S._NP0 official_NN1 said_VVD C.I.A._NP0 officers_NN2 had_VHD volunteered_VVN in_PRP large_AJ0 numbers_NN2 to_TO0 work_VVI on_PRP the_AT0 issue_NN1 of_PRF the_AT0 health_NN1 episodes_NN2 ,_PUN eager_AJ0 to_TO0 find_VVI answers_NN2 ._SENT Since_PRP 2016_CRD ,_PUN diplomats_NN2 ,_PUN intelligence_NN1 officers_NN2 and_CJC military_AJ0 personnel_NN2 in_PRP Asia_NP0 ,_PUN Europe_NP0 and_CJC the_AT0 Americas_NP0 have_VHB reported_VVN hearing_VVG strange_AJ0 sounds_NN2 ,_PUN feeling_VVG unexplained_AJ0 heat_NN1 or_CJC experiencing_VVG pressure_NN1 and_CJC then_AV0 suffering_VVG headaches_NN2 ,_PUN nausea_NN1 ,_PUN vertigo_NN1 or_CJC other_AJ0 symptoms_NN2 ._SENT In_PRP many_DT0 cases_NN2 ,_PUN the_AT0 symptoms_NN2 have_VHB gone_VVN on_AVP for_PRP months_NN2 or_CJC years_NN2 ._SENT While_CJS some_DT0 government_NN1 officials_NN2 are_VBB convinced_AJ0 that_CJT a_AT0 hostile_AJ0 intelligence_NN1 service_NN1 using_VVG an_AT0 eavesdropping_AJ0 device_NN1 or_CJC a_AT0 directed-energy_AJ0 weapon_NN1 is_VBZ responsible_AJ0 for_PRP the_AT0 injuries_NN2 ,_PUN C.I.A._NP0 analysts_NN2 have_VHB not_XX0 reached_VVN a_AT0 conclusion_NN1 about_PRP what_DTQ is_VBZ causing_VVG the_AT0 episodes_NN2 or_CJC if_CJS a_AT0 hostile_AJ0 power_NN1 is_VBZ responsible_AJ0 ._SENT While_CJS the_AT0 agency_NN1 's_POS director_NN1 ,_PUN William_NP0 J_NP0 ._SENT Burns_NP0 ,_PUN has_VHZ been_VBN praised_VVN for_PRP the_AT0 attention_NN1 and_CJC resources_NN2 he_PNP has_VHZ put_VVN toward_PRP victims_NN2 of_PRF Havana_NP0 syndrome_NN1 ,_PUN Congress_NN1 has_VHZ been_VBN critical_AJ0 of_PRF how_AVQ the_AT0 C.I.A._NP0 and_CJC the_AT0 larger_AJC U.S._NP0 government_NN1 handled_VVD the_AT0 cases_NN2 before_PRP this_DT0 year_NN1 ._SENT The_AT0 Intelligence_NN1 Committee_NN1 is_VBZ doing_VDG its_DPS own_DT0 investigation_NN1 ,_PUN and_CJC the_AT0 bill_NN1 approved_VVN on_PRP Thursday_NP0 mandates_VVZ an_AT0 inspector_NN1 general_AJ0 review_NN1 of_PRF the_AT0 performance_NN1 of_PRF the_AT0 C.I.A._NP0 's_POS medical_AJ0 division_NN1 ,_PUN and_CJC sets_VVZ up_AVP an_AT0 outside_AJ0 advisory_AJ0 board_NN1 to_TO0 examine_VVI its_DPS work_NN1 ._SENT "_PUQ We_PNP want_VVB accountability_NN1 ,_PUN "_PUQ Mr._NP0 Schiff_NP0 said_VVD ._SENT "_PUQ It_PNP took_VVD too_AV0 long_AJ0 to_TO0 get_VVI to_PRP where_AVQ we_PNP are_VBB ._SENT 
