# Supplementary material for: Unraveling image construction by modality: Corpus-based diachronic insights into the reports to the Party Congress of China
Source: PLoS One. 2025 Mar 5;20(3):e0316017. doi: 10.1371/journal.pone.0316017 (PMC11882057; doi:10.1371/journal.pone.0316017)
Supplement: S1 File — (ZIP) [file pone.0316017.s001.zip › S1_Fig.zip/Corpus/CROWN2021/CROWN2021_POS/A01AD_POS.txt]

WASHINGTON_NP0 —_PUN The_AT0 Biden_NP0 administration_NN1 published_VVD new_AJ0 guidelines_NN2 on_PRP Thursday_NP0 for_PRP which_DTQ undocumented_AJ0 immigrants_NN2 should_VM0 be_VBI prioritized_VVN for_PRP arrest_NN1 ,_PUN giving_VVG Immigration_NN1 and_CJC Customs_NN2 Enforcement_NN1 agents_NN2 broad_AJ0 discretion_NN1 to_TO0 decide_VVI who_PNQ poses_VVZ threats_NN2 to_PRP public_AJ0 safety_NN1 and_CJC national_AJ0 security_NN1 ._SENT The_AT0 priorities_NN2 are_VBB intended_VVN to_TO0 further_AV0 undo_VVI the_AT0 broad_AJ0 immigration_NN1 arrest_NN1 policies_NN2 of_PRF the_AT0 Trump_NN1 administration_NN1 ,_PUN and_CJC to_PRP instead_AV0 direct_AJ0 immigration_NN1 officers_NN2 to_TO0 focus_VVI on_PRP each_DT0 person_NN1 rather_AV0 than_CJS categories_NN2 of_PRF specific_AJ0 offenses_NN2 ._SENT "_PUQ The_AT0 fact_NN1 that_CJT an_AT0 individual_NN1 is_VBZ a_AT0 removable_AJ0 noncitizen_NN1 should_VM0 not_XX0 alone_AV0 be_VBI the_AT0 basis_NN1 of_PRF an_AT0 enforcement_NN1 action_NN1 against_PRP them_PNP ,_PUN "_PUQ Alejandro_NP0 N_NP0 ._SENT Mayorkas_NP0 ,_PUN the_AT0 secretary_NN1 of_PRF homeland_NN1 security_NN1 ,_PUN said_VVD on_PRP Thursday_NP0 ._SENT "_PUQ Therefore_AV0 ,_PUN we_PNP are_VBB requiring_VVG and_CJC ,_PUN frankly_AV0 ,_PUN empowering_VVG our_DPS work_NN1 force_NN1 —_PUN critically_AV0 ,_PUN empowering_VVG our_DPS work_NN1 force_NN1 —_PUN to_TO0 exercise_VVI their_DPS judgment_NN1 ,_PUN their_DPS law_NN1 enforcement_NN1 judgment_NN1 ._SENT "_PUQ Such_DT0 considerations_NN2 include_VVB the_AT0 seriousness_NN1 of_PRF a_AT0 past_AJ0 offense_NN1 ,_PUN what_DTQ kind_NN1 of_PRF harm_NN1 it_PNP caused_VVD and_CJC whether_CJS a_AT0 firearm_NN1 was_VBD involved_VVN ._SENT Under_PRP the_AT0 guidelines_NN2 ,_PUN agents_NN2 should_VM0 also_AV0 consider_VVI "_PUQ advanced_AJ0 or_CJC tender_AJ0 age_NN1 "_PUQ as_PRP a_AT0 mitigating_AJ0 factor_NN1 ._SENT Other_AJ0 considerations_NN2 include_VVB the_AT0 effect_NN1 that_CJT arresting_AJ0 and_CJC eventually_AV0 deporting_VVG someone_PNI would_VM0 have_VHI on_PRP the_AT0 person_NN1 's_POS family_NN1 ._SENT But_CJC some_DT0 immigration_NN1 advocates_NN2 think_VVB the_AT0 guidelines_NN2 give_VVB agents_NN2 too_AV0 much_DT0 discretion_NN1 without_PRP a_AT0 clear_AJ0 plan_NN1 for_PRP accountability_NN1 ._SENT The_AT0 guidelines_NN2 come_VVB as_CJS Democrats_NN2 appear_VVB to_TO0 be_VBI losing_VVG a_AT0 fight_NN1 to_TO0 include_VVI a_AT0 path_NN1 to_PRP citizenship_NN1 for_PRP millions_CRD of_PRF unauthorized_AJ0 and_CJC temporarily_AV0 authorized_VVN immigrants_NN2 in_PRP a_AT0 sprawling_AJ0 budget_NN1 reconciliation_NN1 bill_NN1 ._SENT The_AT0 new_AJ0 arrest_NN1 priorities_NN2 would_VM0 largely_AV0 exclude_VVI the_AT0 noncitizens_NN2 to_PRP whom_PNQ lawmakers_NN2 had_VHD hoped_VVN to_TO0 extend_VVI permanent_AJ0 residency_NN1 ,_PUN including_PRP young_AJ0 adults_NN2 who_PNQ arrived_VVD in_PRP the_AT0 country_NN1 as_PRP children_NN2 ,_PUN as_CJS well_AV0 as_CJS farm_NN1 and_CJC health_NN1 care_NN1 workers_NN2 ._SENT There_EX0 are_VBB 11_CRD million_CRD noncitizens_NN2 in_PRP the_AT0 country_NN1 —_PUN some_DT0 with_PRP temporary_AJ0 authorization_NN1 to_TO0 live_VVI and_CJC work_VVI ,_PUN but_CJC many_DT0 without_PRP any_DT0 documentation_NN1 at_PRP all_DT0 —_PUN and_CJC limited_AJ0 resources_NN2 to_TO0 enforce_VVI the_AT0 law_NN1 ._SENT Early_AJ0 in_PRP his_DPS administration_NN1 ,_PUN President_NP0 Donald_NP0 J_NP0 ._SENT Trump_NP0 rejected_VVD the_AT0 prosecutorial_AJ0 discretion_NN1 his_DPS predecessor_NN1 put_VVN in_PRP place_NN1 on_PRP immigration_NN1 enforcement_NN1 and_CJC instead_AV0 set_VVD out_AVP to_TO0 arrest_VVI any_DT0 noncitizen_NN1 in_PRP the_AT0 country_NN1 without_PRP authorization_NN1 ,_PUN speed_NN1 deportations_NN2 and_CJC enlist_VVB local_AJ0 law_NN1 enforcement_NN1 more_AV0 often_AV0 to_TO0 act_VVI as_PRP immigration_NN1 enforcers_NN2 ._SENT Mr._NP0 Trump_NP0 's_POS first_ORD press_NN1 secretary_NN1 ,_PUN Sean_NP0 Spicer_NP0 ,_PUN said_VVD the_AT0 president_NN1 wanted_VVD to_TO0 "_PUQ take_VVI the_AT0 shackles_NN2 "_PUQ off_PRP Immigration_NN1 and_CJC Customs_NN2 Enforcement_NN1 agents_NN2 ,_PUN which_DTQ some_DT0 agents_NN2 at_PRP the_AT0 time_NN1 said_VVD was_VBD a_AT0 welcome_AJ0 change_NN1 ._SENT Lena_NP0 Graber_NP0 ,_PUN a_AT0 senior_AJ0 staff_NN0 attorney_NN1 at_PRP the_AT0 Immigrant_AJ0 Legal_AJ0 Resource_NN1 Center_NN1 ,_PUN said_VVD she_PNP worried_AJ0 that_CJT the_AT0 guidelines_NN2 gave_VVD officers_NN2 so_AV0 much_DT0 discretion_NN1 that_CJT enforcement_NN1 actions_NN2 would_VM0 not_XX0 look_VVI much_AV0 different_AJ0 from_PRP those_DT0 during_PRP the_AT0 Trump_NN1 administration_NN1 ._SENT 
