# Supplementary material for: Unraveling image construction by modality: Corpus-based diachronic insights into the reports to the Party Congress of China
Source: PLoS One. 2025 Mar 5;20(3):e0316017. doi: 10.1371/journal.pone.0316017 (PMC11882057; doi:10.1371/journal.pone.0316017)
Supplement: S1 File — (ZIP) [file pone.0316017.s001.zip › S1_Fig.zip/Corpus/CROWN2021/CROWN2021_POS/A01AE_POS.txt]

WASHINGTON_NP0 —_PUN Representative_NN1 Cori_NN2 Bush_NP0 ,_PUN a_AT0 Democrat_NN1 from_PRP Missouri_NP0 ,_PUN is_VBZ known_VVN on_PRP Capitol_NP0 Hill_NP0 as_PRP a_AT0 nurse_NN1 ,_PUN a_AT0 pastor_NN1 ,_PUN a_AT0 Black_AJ0 Lives_NN2 Matter_VVB activist_NN1 and_CJC a_AT0 member_NN1 of_PRF a_AT0 "_PUQ squad_NN1 "_PUQ of_PRF progressive_AJ0 women_NN2 lawmakers_NN2 ._SENT On_PRP Thursday_NP0 ,_PUN she_PNP told_VVD a_AT0 House_NN1 panel_NN1 that_CJT she_PNP is_VBZ also_AV0 a_AT0 rape_NN1 survivor_NN1 who_PNQ had_VHD an_AT0 abortion_NN1 after_CJS she_PNP was_VBD attacked_VVN on_PRP a_AT0 church_NN1 trip_NN1 when_CJS she_PNP was_VBD 17._CRD Ms._NP0 Bush_NP0 said_VVD she_PNP is_VBZ no_AT0 longer_AV0 ashamed_AJ0 ._SENT "_PUQ In_PRP the_AT0 summer_NN1 of_PRF 1994_CRD ,_PUN "_PUQ she_PNP declared_VVD ,_PUN "_PUQ I_PNP was_VBD raped_VVN ,_PUN I_PNP became_VVD pregnant_AJ0 and_CJC I_PNP chose_VVD to_TO0 have_VHI an_AT0 abortion_NN1 ._SENT "_PUQ With_PRP the_AT0 right_NN1 to_PRP abortion_NN1 under_PRP threat_NN1 after_PRP a_AT0 major_AJ0 Supreme_AJ0 Court_NN1 setback_NN1 ,_PUN Ms._NP0 Bush_NP0 was_VBD one_CRD of_PRF three_CRD Democratic_AJ0 congresswomen_NN2 who_PNQ sat_VVD at_PRP a_AT0 witness_NN1 table_NN1 to_TO0 share_VVI their_DPS personal_AJ0 experiences_NN2 with_PRP terminating_VVG a_AT0 pregnancy_NN1 ._SENT The_AT0 hearing_NN1 before_PRP the_AT0 House_NN1 Committee_NN1 on_PRP Oversight_NN1 and_CJC Reform_NN1 reflected_VVD a_AT0 sharp_AJ0 cultural_AJ0 divide_NN1 ,_PUN with_PRP Republicans_NN2 accusing_VVG Democrats_NN2 of_PRF "_PUQ glorifying_VVG and_CJC normalizing_VVG "_PUQ abortion_NN1 ,_PUN and_CJC Democrats_NN2 making_VVG their_DPS point_NN1 —_PUN that_DT0 abortion_NN1 is_VBZ a_AT0 decision_NN1 best_AV0 left_VVN to_PRP women_NN2 and_CJC their_DPS doctors_NN2 —_PUN in_PRP matter-of-fact_AJ0 terms_NN2 ._SENT Representative_NN1 Pramila_NP0 Jayapal_NP0 ,_PUN Democrat_NN1 of_PRF Washington_NP0 ,_PUN got_VVD an_AT0 abortion_NN1 when_CJS she_PNP was_VBD a_AT0 young_AJ0 mother_NN1 caring_VVG for_PRP a_AT0 very_AV0 sick_AJ0 child_NN1 and_CJC struggling_VVG to_TO0 recover_VVI from_PRP postpartum_NN1 depression_NN1 so_AV0 severe_AJ0 that_CJT she_PNP considered_VVD suicide_NN1 ._SENT Her_DPS doctor_NN1 told_VVD her_PNP that_CJT carrying_VVG a_AT0 second_ORD child_NN1 to_PRP term_NN1 would_VM0 be_VBI extremely_AV0 risky_AJ0 for_PRP both_DT0 her_PNP and_CJC the_AT0 baby_NN1 ._SENT "_PUQ I_PNP very_AV0 much_AV0 wanted_VVD to_TO0 have_VHI more_DT0 children_NN2 ,_PUN "_PUQ she_PNP told_VVD the_AT0 panel_NN1 ,_PUN "_PUQ but_CJC I_PNP simply_AV0 could_VM0 not_XX0 imagine_VVI going_VVG through_PRP that_DT0 again_AV0 ._SENT "_PUQ Representative_NN1 Barbara_NP0 Lee_NP0 ,_PUN Democrat_NN1 of_PRF California_NP0 ,_PUN was_VBD the_AT0 first_ORD Black_AJ0 cheerleader_NN1 in_PRP her_DPS high_AJ0 school_NN1 and_CJC a_AT0 promising_AJ0 student_NN1 with_PRP good_AJ0 grades_NN2 when_CJS she_PNP got_VVD pregnant_AJ0 before_CJS abortion_NN1 was_VBD legal_AJ0 in_PRP the_AT0 United_NP0 States_NP0 ._SENT Her_DPS mother_NN1 sent_VVD her_PNP to_PRP a_AT0 friend_NN1 in_PRP Texas_NP0 ,_PUN who_PNQ took_VVD her_PNP for_PRP a_AT0 "_PUQ back_NN1 alley_NN1 "_PUQ abortion_NN1 at_PRP a_AT0 clinic_NN1 in_PRP Mexico_NP0 ._SENT "_PUQ A_AT0 lot_NN1 of_PRF girls_NN2 and_CJC women_NN2 in_PRP my_DPS generation_NN1 did_VDD n't_XX0 make_VVI it_PNP —_PUN they_PNP died_VVD from_PRP unsafe_AJ0 abortions_NN2 ,_PUN "_PUQ she_PNP said_VVD ._SENT But_CJC Representative_NP0 Kat_NP0 Cammack_NP0 ,_PUN a_AT0 freshman_NN1 from_PRP Florida_NP0 and_CJC the_AT0 lone_AJ0 Republican_NN1 member_NN1 of_PRF Congress_NN1 to_TO0 testify_VVI ,_PUN offered_VVD a_AT0 starkly_AV0 different_AJ0 personal_AJ0 story_NN1 ,_PUN telling_VVG her_DPS colleagues_NN2 that_CJT she_PNP "_PUQ would_VM0 not_XX0 be_VBI here_AV0 "_PUQ if_CJS her_DPS mother_NN1 ,_PUN who_PNQ suffered_VVD a_AT0 stroke_NN1 after_PRP having_VHG her_DPS first_ORD child_NN1 ,_PUN had_VHD not_XX0 rebuffed_VVN a_AT0 doctor_NN1 's_POS advice_NN1 to_TO0 have_VHI an_AT0 abortion_NN1 ._SENT "_PUQ You_PNP can_VM0 imagine_VVI the_AT0 feeling_NN1 ,_PUN the_AT0 disappointment_NN1 ,_PUN the_AT0 struggle_NN1 ,_PUN the_AT0 internal_AJ0 anguish_NN1 that_CJT my_DPS mother_NN1 felt_VVD ,_PUN "_PUQ replaced-dns_NP0 said_VVD ,_PUN adding_VVG ,_PUN "_PUQ She_PNP chose_VVD life_NN1 ._SENT That_DT0 was_VBD n't_XX0 an_AT0 easy_AJ0 decision_NN1 for_PRP a_AT0 single_AJ0 mom_NN1 ._SENT "_PUQ 
