# Supplementary material for: Unraveling image construction by modality: Corpus-based diachronic insights into the reports to the Party Congress of China
Source: PLoS One. 2025 Mar 5;20(3):e0316017. doi: 10.1371/journal.pone.0316017 (PMC11882057; doi:10.1371/journal.pone.0316017)
Supplement: S1 File — (ZIP) [file pone.0316017.s001.zip › S1_Fig.zip/Corpus/CROWN2021/CROWN2021_POS/A02AA_POS.txt]

For_PRP the_AT0 first_ORD time_NN1 the_AT0 House_NN1 passed_VVD a_AT0 bill_NN1 that_CJT would_VM0 make_VVI Washington_NP0 ,_PUN D.C._NP0 the_AT0 51st_ORD state_NN1 ._SENT If_CJS the_AT0 bill_NN1 gets_VVZ past_PRP the_AT0 Senate_NN1 ,_PUN here_AV0 's_VBZ how_AVQ H.R._NN0 51_CRD ,_PUN The_AT0 D.C._NP0 Statehood_NN1 Act_NN1 would_VM0 work_VVI ._SENT House_NN1 Democrats_NN2 are_VBB moving_VVG forward_AV0 with_PRP their_DPS plan_NN1 to_TO0 add_VVI the_AT0 District_NN1 of_PRF Columbia_NP0 as_PRP the_AT0 51st_ORD state_NN1 of_PRF the_AT0 union_NN1 and_CJC this_DT0 time_NN1 they_PNP have_VHB supportive_AJ0 leaders_NN2 in_PRP the_AT0 Senate_NN1 and_CJC the_AT0 White_AJ0 House_NN1 on_PRP their_DPS side_NN1 ._SENT D.C._NP0 Delegate_NN1 Eleanor_NP0 Holmes_NP0 Norton_NP0 ,_PUN who_PNQ has_VHZ been_VBN leading_VVG the_AT0 statehood_NN1 charge_NN1 in_PRP Congress_NN1 ,_PUN predicted_VVN earlier_AV0 this_DT0 year_NN1 "_PUQ there_EX0 's_VHZ never_AV0 been_VBN a_AT0 time_NN1 when_AVQ statehood_NN1 for_PRP the_AT0 District_NN1 was_VBD more_AV0 likely_AJ0 ._SENT "_PUQ The_AT0 first_ORD step_NN1 will_VM0 take_VVI place_NN1 Monday_NP0 ,_PUN when_CJS the_AT0 House_NN1 Committee_NN1 on_PRP Oversight_NN1 and_CJC Reform_NN1 will_VM0 hold_VVI a_AT0 hearing_NN1 on_PRP Norton_NP0 's_POS 51st_ORD state_NN1 legislation_NN1 ,_PUN aptly_AV0 titled_VVN H.R._NN0 51_CRD ,_PUN the_AT0 Washington_NP0 ,_PUN D.C._NP0 Admission_NN1 Act_NN1 ._SENT D.C._NP0 Mayor_NP0 Muriel_NP0 Bowser_NP0 ,_PUN who_PNQ has_VHZ pushed_VVN to_TO0 have_VHI a_AT0 statehood_NN1 bill_NN1 on_PRP President_NP0 Biden_NP0 's_POS desk_NN1 within_PRP his_DPS first_ORD 100_CRD days_NN2 in_PRP office_NN1 ,_PUN will_VM0 be_VBI among_PRP the_AT0 witnesses_NN2 testifying_VVG ._SENT Biden_NP0 is_VBZ supportive_AJ0 of_PRF D.C._NP0 becoming_VVG the_AT0 51st_ORD state_NN1 ._SENT DEM_DT0 SENATOR_NN1 INTRODUCES_VVZ DC_NP0 STATEHOOD_NN1 BILL_NP0 --_NN1 BUT_CJC EFFORT_NN1 FACES_VVZ UPHILL_AJ0 BATTLE_NN1 Bowser_NP0 has_VHZ framed_VVN statehood_NN1 as_PRP a_AT0 civil_AJ0 rights_NN2 issue_NN1 where_AVQ taxpaying_AJ0 U.S._NP0 citizens_NN2 have_VHB been_VBN disenfranchised_VVN for_PRP the_AT0 last_ORD 200_CRD years_NN2 and_CJC denied_AJ0 democracy_NN1 ._SENT Muriel_NP0 Bowser_NP0 ,_PUN mayor_NN1 of_PRF Washington_NP0 ,_PUN D.C._NP0 ,_PUN speaks_VVZ during_PRP a_AT0 news_NN1 conference_NN1 ahead_AV0 of_PRF a_AT0 District_NN1 of_PRF Columbia_NP0 statehood_NN1 bill_NN1 vote_NN1 on_PRP Capitol_NP0 Hill_NP0 on_PRP Thursday_NP0 ,_PUN June_NP0 25_CRD ,_PUN 2020._CRD (_PUL Stefani_NP0 Reynolds_NP0 /_PUN Bloomberg_NP0 via_PRP Getty_NP0 Images_NN2 )_PUR With_PRP Democrats_NN2 in_PRP control_NN1 of_PRF the_AT0 House_NN1 ,_PUN the_AT0 Senate_NN1 and_CJC the_AT0 White_AJ0 House_NN1 ,_PUN Bowser_NP0 said_VVD in_PRP January_NP0 that_CJT the_AT0 momentum_NN1 toward_PRP statehood_NN1 is_VBZ "_PUQ a_AT0 promising_AJ0 sign_NN1 that_CJT our_DPS country_NN1 is_VBZ finally_AV0 ready_AJ0 to_PRP right_AV0 this_DT0 historic_AJ0 wrong_NN1 ._SENT "_PUQ D.C._NP0 statehood_NN1 already_AV0 passed_VVD the_AT0 House_NN1 last_ORD June_NP0 but_CJC it_PNP died_VVD in_PRP the_AT0 GOP-led_AJ0 Senate_NN1 ._SENT House_NN1 leadership_NN1 is_VBZ committed_VVN to_PRP bringing_VVG up_AVP statehood_NN1 for_PRP a_AT0 vote_NN1 again_AV0 this_DT0 year_NN1 and_CJC 214_CRD Democrats_NN2 have_VHB co-sponsored_VVN the_AT0 legislation_NN1 —_PUN or_CJC just_AV0 about_PRP all_DT0 of_PRF the_AT0 Democratic_AJ0 caucus_NN1 which_DTQ sits_VVZ at_PRP 220_CRD members_NN2 currently_AV0 ._SENT With_PRP the_AT0 Senate_NN1 now_AV0 in_PRP Democratic_AJ0 hands_NN2 ,_PUN Sen._NP0 Tom_NP0 Carper_NP0 ,_PUN D-Del_NP0 ._SENT ,_PUN is_VBZ leading_VVG the_AT0 effort_NN1 there_AV0 for_PRP statehood_NN1 ._SENT So_AV0 far_AV0 ,_PUN his_DPS statehood_NN1 legislation_NN1 has_VHZ 40_CRD of_PRF the_AT0 50_CRD Democratic_AJ0 senators_NN2 signed_VVN on_AVP as_PRP co-sponsors_NN2 ._SENT However_AV0 ,_PUN without_PRP changing_VVG the_AT0 legislative_AJ0 filibuster_NN1 ,_PUN Carper_NP0 would_VM0 need_VVI the_AT0 support_NN1 of_PRF at_PRP least_AV0 10_CRD Republicans_NN2 to_TO0 meet_VVI the_AT0 60-vote_AJ0 threshold_NN1 to_PRP advance_NN1 —_PUN an_AT0 uphill_AJ0 climb_NN1 in_PRP a_AT0 divided_AJ0 Senate_NN1 ._SENT 
