# Supplementary material for: Unraveling image construction by modality: Corpus-based diachronic insights into the reports to the Party Congress of China
Source: PLoS One. 2025 Mar 5;20(3):e0316017. doi: 10.1371/journal.pone.0316017 (PMC11882057; doi:10.1371/journal.pone.0316017)
Supplement: S1 File — (ZIP) [file pone.0316017.s001.zip › S1_Fig.zip/Corpus/CROWN2021/CROWN2021_POS/A02AB_POS.txt]

Democratic_AJ0 New_NP0 York_NP0 City_NN1 Mayor_NP0 Bill_NP0 de_NP0 Blasio_NP0 declined_VVD Wednesday_NP0 to_TO0 directly_AV0 respond_VVI to_PRP criticism_NN1 levied_VVN by_PRP his_DPS former_DT0 press_NN1 secretary_NN1 Karen_NP0 Hinton_NP0 ,_PUN who_PNQ wrote_VVD in_PRP a_AT0 scathing_AJ0 op-ed_NN1 accusing_VVG de_NP0 Blasio_NP0 of_PRF problematic_AJ0 behavior_NN1 toward_PRP female_AJ0 staffers_NN2 ,_PUN instead_AV0 emphasizing_VVG the_AT0 role_NN1 of_PRF women_NN2 in_PRP his_DPS administration_NN1 ._SENT Hinton_NP0 ,_PUN who_PNQ has_VHZ worked_VVN as_PRP an_AT0 aide_NN1 to_PRP both_DT0 and_CJC New_NP0 York_NP0 Gov._NP0 Andrew_NP0 Cuomo_NP0 during_PRP her_DPS career_NN1 ,_PUN criticized_VVD both_DT0 Democratic_AJ0 leaders_NN2 in_PRP a_AT0 New_NP0 York_NP0 Daily_NP0 News_NN1 column_NN1 entitled_VVN "_PUQ How_AVQ to_TO0 counter_VVI penis_NN1 politics_NN1 ._SENT "_PUQ In_PRP the_AT0 column_NN1 ,_PUN Hinton_NP0 said_VVD de_NP0 Blasio_NP0 maintained_VVD a_AT0 "_PUQ hectoring_AJ0 ,_PUN inflexible_AJ0 approach_NN1 that_CJT bordered_VVD on_PRP sanctimony_NN1 "_PUQ and_CJC created_VVD a_AT0 work_NN1 environment_NN1 that_CJT left_VVD "_PUQ female_AJ0 staffers_NN2 feeling_VVG especially_AV0 marginalized_AJ0 ._SENT "_PUQ CUOMO_NP0 AIDE_NN1 DENIES_VVZ LINDSEY_NP0 BOYLAN_NP0 CLAIM_VVB THAT_CJT GOVERNOR_NP0 ASKED_VVD HER_PNP TO_TO0 PLAY_VVI STRIP_NN1 POKER_NN1 "_PUQ Although_CJS the_AT0 mayor_NN1 preached_VVD a_AT0 philosophy_NN1 of_PRF egalitarianism_NN1 ,_PUN the_AT0 workplace_NN1 was_VBD pretty_AV0 much_AV0 like_PRP any_DT0 other_AJ0 male-dominated_AJ0 environment_NN1 I_PNP 've_VHB been_VBN in_PRP :_PUN Women_NN2 were_VBD interrupted_VVN more_AV0 often_AV0 and_CJC listened_VVD to_PRP less_AV0 ,_PUN whether_CJS they_PNP were_VBD a_AT0 commissioner_NN1 or_CJC a_AT0 scheduler_NN1 ,_PUN "_PUQ Hinton_NP0 wrote_VVD ._SENT "_PUQ By_PRP the_AT0 end_NN1 of_PRF his_DPS first_ORD term_NN1 ,_PUN the_AT0 mayor_NN1 had_VHD lost_VVN twice_AV0 as_PRP many_DT0 senior_AJ0 officials_NN2 who_PNQ were_VBD women_NN2 than_CJS men_NN2 ._SENT "_PUQ The_AT0 column_NN1 was_VBD published_VVN amid_PRP an_AT0 ongoing_AJ0 spat_NN1 between_PRP Cuomo_NP0 and_CJC de_NP0 Blasio_NP0 ,_PUN frequent_AJ0 rivals_NN2 who_PNQ have_VHB traded_VVN barbs_NN2 throughout_PRP the_AT0 coronavirus_NN1 pandemic_AJ0 ._SENT When_CJS New_NP0 York_NP0 Assemblyman_NN1 Ron_NP0 Kim_NP0 accused_VVD Cuomo_NP0 of_PRF threatening_VVG to_TO0 destroy_VVI his_DPS reputation_NN1 over_PRP his_DPS criticism_NN1 of_PRF the_AT0 state_NN1 's_POS nursing_AJ0 home_NN1 scandal_NN1 ,_PUN de_NP0 Blasio_NP0 remarked_VVD that_CJT Cuomo_NP0 's_POS "_PUQ bullying_NN1 is_VBZ nothing_PNI new_AJ0 ._SENT "_PUQ When_CJS asked_VVN about_PRP Hinton_NP0 's_POS criticism_NN1 of_PRF his_DPS own_DT0 behavior_NN1 since_CJS becoming_VVG mayor_NN1 ,_PUN de_NP0 Blasio_NP0 declined_VVD to_TO0 directly_AV0 respond_VVI to_PRP her_DPS column_NN1 ._SENT Instead_AV0 ,_PUN he_PNP touted_VVD his_DPS close_AJ0 work_NN1 with_PRP top_AJ0 female_AJ0 aides_NN2 in_PRP shaping_VVG city_NN1 policy_NN1 both_AV0 before_AV0 and_CJC during_PRP the_AT0 pandemic_AJ0 ._SENT De_NP0 Blasio_NP0 also_AV0 referenced_VVD his_DPS close_AJ0 relationship_NN1 with_PRP his_DPS wife_NN1 ,_PUN Chirlane_NP0 ._SENT "_PUQ I_PNP have_VHB not_XX0 seen_VVN the_AT0 piece_NN1 ._SENT I_PNP 'll_VM0 only_AV0 talk_VVI about_PRP the_AT0 history_NN1 of_PRF this_DT0 administration_NN1 ,_PUN "_PUQ de_NP0 Blasio_NP0 said_VVD ._SENT "_PUQ From_PRP the_AT0 beginning_NN1 ,_PUN literally_AV0 from_PRP the_AT0 very_AJ0 beginning_NN1 ,_PUN the_AT0 leadership_NN1 of_PRF this_DT0 administration_NN1 has_VHZ been_VBN majority_NN1 women_NN2 and_CJC continues_VVZ to_TO0 be_VBI ._SENT My_DPS number_NN1 one_CRD adviser_NN1 ,_PUN confidant_NN1 ,_PUN partner_NN1 in_PRP everything_PNI ,_PUN everyone_PNI knows_VVZ ,_PUN is_VBZ Chirlane_NP0 ._SENT My_DPS longest-serving_AJS aide_NN1 ,_PUN the_AT0 person_NN1 I_PNP have_VHB depended_VVN on_AVP and_CJC worked_VVD so_AV0 closely_AV0 with_PRP now_AV0 for_PRP a_AT0 decade_NN1 or_CJC more_AV0 ,_PUN Emma_NP0 Wolf_NP0 ,_PUN and_CJC four_CRD out_AVP of_PRF six_CRD deputy_NN1 mayors_NN2 are_VBB women_NN2 ._SENT "_PUQ "_PUQ Throughout_PRP this_DT0 administration_NN1 ,_PUN it_PNP 's_VHZ been_VBN a_AT0 female-led_AJ0 administration_NN1 in_PRP so_AV0 many_DT0 ways_NN2 ,_PUN and_CJC I_PNP have_VHB tremendous_AJ0 respect_NN1 for_PRP the_AT0 folks_NN2 who_PNQ have_VHB been_VBN a_AT0 part_NN1 of_PRF this_DT0 team_NN1 ,_PUN "_PUQ de_NP0 Blasio_NP0 added_VVD ._SENT 
