# Supplementary material for: Unraveling image construction by modality: Corpus-based diachronic insights into the reports to the Party Congress of China
Source: PLoS One. 2025 Mar 5;20(3):e0316017. doi: 10.1371/journal.pone.0316017 (PMC11882057; doi:10.1371/journal.pone.0316017)
Supplement: S1 File — (ZIP) [file pone.0316017.s001.zip › S1_Fig.zip/Corpus/CROWN2021/CROWN2021_POS/A02AC_POS.txt]

A_AT0 longtime_AJ0 adviser_NN1 to_PRP Donald_NP0 Trump_NP0 says_VVZ the_AT0 former_DT0 president_NN1 will_VM0 be_VBI "_PUQ actively_AV0 involved_VVN "_PUQ in_PRP Republican_NN1 Party_NN1 politics_NN1 going_VVG forward_AV0 ._SENT And_CJC that_DT0 includes_VVZ supporting_VVG primary_AJ0 challenges_NN2 against_PRP those_DT0 that_CJT have_VHB crossed_VVN Trump_NN1 ._SENT "_PUQ The_AT0 president_NN1 continues_VVZ to_TO0 have_VHI enormous_AJ0 support_NN1 and_CJC approval_NN1 among_PRP Republican_AJ0 primary_AJ0 voters_NN2 ._SENT He_PNP continues_VVZ to_TO0 have_VHI hundreds_CRD of_PRF millions_CRD of_PRF dollars_NN2 in_PRP his_DPS campaign_NN1 account_NN1 ,_PUN which_DTQ he_PNP can_VM0 utilize_VVI ._SENT And_CJC he_PNP will_VM0 continue_VVI to_TO0 be_VBI actively_AV0 involved_VVN in_PRP recruiting_VVG candidates_NN2 and_CJC holding_VVG elected_AJ0 officials_NN2 accountable_AJ0 for_PRP their_DPS votes_NN2 ,_PUN "_PUQ Corey_NP0 Lewandowski_NP0 told_VVD Fox_NP0 News_NN1 on_PRP Thursday_NP0 ._SENT RNC_NP0 CHAIR_NN1 MCDANIEL_NP0 SAYS_VVZ TRUMP_NN1 WO_VM0 N'T_XX0 START_VVI THIRD_ORD PARTY_NN1 Lewandowski_NP0 ,_PUN who_PNQ managed_VVD Trump_NP0 's_POS 2016_CRD presidential_AJ0 primary_AJ0 campaign_NN1 and_CJC served_VVD as_PRP a_AT0 top_AJ0 adviser_NN1 on_PRP the_AT0 2020_CRD reelection_NN1 effort_NN1 ,_PUN also_AV0 shot_VVD down_AVP suggestions_NN2 that_CJT the_AT0 former_DT0 president_NN1 would_VM0 form_VVI a_AT0 splinter_NN1 party_NN1 ,_PUN saying_VVG "_PUQ I_PNP do_VDB n't_XX0 think_VVI the_AT0 president_NN1 has_VHZ any_DT0 interest_NN1 in_PRP being_VBG part_NN1 of_PRF a_AT0 third_ORD party_NN1 ._SENT "_PUQ President_NP0 Donald_NP0 Trump_NP0 and_CJC first_ORD lady_NN1 Melania_NP0 Trump_NP0 board_NN1 Air_NN1 Force_NN1 One_CRD at_PRP Andrews_NP0 Air_NN1 Force_NN1 Base_NN1 ,_PUN Md._NP0 ,_PUN Wednesday_NP0 ,_PUN Jan._NP0 20_CRD ,_PUN 2021._CRD (_PUL AP_NP0 Photo_NN1 /_PUN Manuel_NP0 Balce_NP0 Ceneta_NP0 )_PUR Lewandowski_NP0 spoke_VVD with_PRP Fox_NP0 News_NN1 hours_NN2 before_PRP Rep._NN1 Matt_NP0 Gaetz_NP0 of_PRF Florida_NP0 ,_PUN a_AT0 top_AJ0 Trump_NN1 supporter_NN1 and_CJC ally_NN1 ,_PUN was_VBD scheduled_VVN to_TO0 hold_VVI a_AT0 rally_NN1 at_PRP the_AT0 state_NN1 capitol_NN1 in_PRP Wyoming_NP0 to_TO0 take_VVI aim_NN1 at_PRP Rep._NN1 Liz_NP0 Cheney_NP0 in_PRP her_DPS home_NN1 state_NN1 ._SENT Cheney_NP0 ,_PUN the_AT0 House_NN1 Republican_NN1 Conference_NN1 chair_NN1 ,_PUN is_VBZ facing_VVG calls_NN2 by_PRP a_AT0 majority_NN1 of_PRF House_NN1 Republicans_NN2 to_TO0 be_VBI stripped_VVN of_PRF her_DPS number_NN1 three_CRD leadership_NN1 position_NN1 ._SENT The_AT0 move_NN1 comes_VVZ after_CJS she_PNP was_VBD the_AT0 most_AV0 high_AJ0 profile_NN1 of_PRF the_AT0 10_CRD Republicans_NN2 who_PNQ two_CRD weeks_NN2 ago_AV0 joined_VVD all_DT0 222_CRD Democrats_NN2 in_PRP the_AT0 chamber_NN1 in_PRP voting_NN1 to_TO0 impeach_VVI Trump_NN1 on_PRP a_AT0 charge_NN1 of_PRF inciting_VVG the_AT0 Jan._NP0 6_CRD insurrection_NN1 on_PRP the_AT0 U.S._NP0 Capitol_NP0 ._SENT Wednesday_NP0 night_NN1 ,_PUN on_PRP the_AT0 eve_NN1 of_PRF Gaetz_NP0 's_POS trip_NN1 to_PRP Wyoming_NP0 ,_PUN the_AT0 former_DT0 president_NN1 's_POS leadership_NN1 political_AJ0 action_NN1 committee_NN1 ,_PUN Save_VVB America_NP0 ,_PUN released_VVD a_AT0 poll_NN1 that_CJT suggested_VVD that_CJT Cheney_NP0 was_VBD politically_AV0 wounded_VVN among_PRP Republicans_NN2 by_PRP her_DPS vote_NN1 to_TO0 impeach_VVI Trump_NN1 ._SENT Gaetz_NP0 told_VVD Fox_NP0 News_NN1 and_CJC other_AJ0 news_NN1 organizations_NN2 on_PRP Monday_NP0 ,_PUN "_PUQ I_PNP have_VHB not_XX0 spoken_VVN with_PRP the_AT0 president_NN1 since_PRP his_DPS departure_NN1 from_PRP Washington_NP0 but_CJC it_PNP is_VBZ my_DPS understanding_NN1 that_CJT he_PNP is_VBZ very_AV0 encouraging_AJ0 of_PRF my_DPS efforts_NN2 ._SENT "_PUQ He_PNP added_VVD that_CJT "_PUQ I_PNP speak_VVB regularly_AV0 with_PRP many_DT0 members_NN2 of_PRF the_AT0 Trump_NN1 family_NN1 ._SENT I_PNP 've_VHB shared_VVN with_PRP them_PNP that_CJT I_PNP 'm_VBB going_VVG to_PRP Wyoming_NP0 and_CJC received_VVD nothing_PNI but_CJC encouragement_NN1 ._SENT "_PUQ GAETZ_NP0 HEADED_VVD TO_PRP WYOMING_NP0 TO_TO0 TAKE_VVI AIM_NP0 AT_PRP CHENEY_NP0 Asked_VVD if_CJS there_EX0 were_VBD any_DT0 coordination_NN1 ,_PUN Lewandowski_NP0 said_VVD "_PUQ our_DPS plan_NN1 has_VHZ been_VBN in_PRP place_NN1 for_PRP a_AT0 fair_AJ0 amount_NN1 of_PRF time_NN1 ._SENT "_PUQ 
