# Supplementary material for: Unraveling image construction by modality: Corpus-based diachronic insights into the reports to the Party Congress of China
Source: PLoS One. 2025 Mar 5;20(3):e0316017. doi: 10.1371/journal.pone.0316017 (PMC11882057; doi:10.1371/journal.pone.0316017)
Supplement: S1 File — (ZIP) [file pone.0316017.s001.zip › S1_Fig.zip/Corpus/CROWN2021/CROWN2021_POS/A02AD_POS.txt]

"_PUQ For_PRP the_AT0 past_AJ0 year_NN1 ,_PUN there_EX0 has_VHZ essentially_AV0 been_VBN a_AT0 national_AJ0 teachers_NN2 union_NN1 strike_NN1 that_CJT has_VHZ left_VVN tens_CRD of_PRF millions_CRD of_PRF families_NN2 without_PRP access_NN1 to_PRP an_AT0 adequate_AJ0 education_NN1 ,_PUN "_PUQ said_VVD Tommy_NP0 Schultz_NP0 ,_PUN vice_AJ0 president_NN1 of_PRF the_AT0 American_AJ0 Federation_NN1 for_PRP Children_NN2 ,_PUN a_AT0 nonprofit_AJ0 supporting_AJ0 school_NN1 choice_NN1 programs_NN2 ._SENT Schultz_NP0 cited_VVD numbers_NN2 from_PRP October_NP0 2020_CRD showing_VVG that_CJT roughly_AV0 3_CRD million_CRD children_NN2 have_VHB n't_XX0 had_VHN a_AT0 day_NN1 of_PRF education_NN1 since_PRP last_ORD March_NP0 ,_PUN "_PUQ completely_AV0 falling_VVG through_PRP the_AT0 cracks_NN2 ._SENT "_PUQ "_PUQ This_DT0 will_VM0 haunt_VVI our_DPS country_NN1 for_PRP decades_NN2 to_TO0 come_VVI ,_PUN and_CJC the_AT0 teachers_NN2 unions_NN2 '_POS blatant_AJ0 refusal_NN1 to_TO0 disregard_VVI science_NN1 in_PRP the_AT0 name_NN1 of_PRF political_AJ0 extortion_NN1 is_VBZ outright_AV0 shameful_AJ0 ,_PUN "_PUQ he_PNP said_VVD ._SENT Rebecca_NP0 Friedrichs_NP0 ,_PUN who_PNQ was_VBD an_AT0 elementary_AJ0 school_NN1 teacher_NN1 in_PRP California_NP0 for_PRP 28_CRD years_NN2 ,_PUN echoed_VVD Schultz_NP0 's_POS concerns_NN2 for_PRP U.S._NP0 children_NN2 and_CJC the_AT0 state_NN1 of_PRF their_DPS education_NN1 ._SENT TEACHERS_NN2 UNION_NN1 HEAD_NN1 '_PUQ DEBUNKS_VVZ '_POS RUMOR_NN1 THAT_CJT IT_PNP DOES_VDZ N'T_XX0 WANT_VVI REOPENING_NN1 ,_PUN DODGES_VVZ ON_PRP WHETHER_CJS KIDS_NN2 BACK_VVB THIS_DT0 YEAR_NN1 "_PUQ Most_DT0 good_AJ0 teachers_NN2 are_VBB deeply_AV0 troubled_VVN by_PRP the_AT0 strikes_NN2 ,_PUN "_PUQ she_PNP said_VVD ._SENT "_PUQ We_PNP never_AV0 want_VVB to_TO0 deny_VVI the_AT0 children_NN2 even_AV0 one_CRD day_NN1 of_PRF learning_NN1 ,_PUN and_CJC we_PNP understand_VVB that_CJT we_PNP are_VBB servant_NN1 leaders_NN2 to_PRP those_DT0 children_NN2 ._SENT "_PUQ Chicago_NP0 Teachers_NN2 Union_NN1 leadership_NN1 list_NN1 their_DPS demands_NN2 and_CJC leave_VVB a_AT0 box_NN1 of_PRF coal_NN1 outside_PRP the_AT0 entrance_NN1 of_PRF City_NN1 Hall_NN1 following_VVG a_AT0 car_NN1 caravan_NN1 where_AVQ teachers_NN2 and_CJC supporters_NN2 demanded_VVD a_AT0 safe_AJ0 and_CJC equitable_AJ0 return_NN1 to_PRP in-person_AJ0 learning_NN1 during_PRP the_AT0 COVID-19_NN1 pandemic_AJ0 in_PRP Chicago_NP0 on_PRP Dec._NP0 12_CRD ,_PUN 2020._CRD (_PUL Photo_NN1 by_PRP Max_NP0 Herman_NP0 /_PUN NurPhoto_NP0 via_PRP Getty_NP0 Images_NN2 )_PUR Friedrichs_NP0 is_VBZ also_AV0 a_AT0 former_DT0 union_NN1 representative_NN1 and_CJC was_VBD the_AT0 lead_NN1 plaintiff_NN1 in_PRP the_AT0 2016_CRD Supreme_AJ0 Court_NN1 Case_NN1 ,_PUN Friedrichs_NP0 v_ZZ0 CTA_NP0 ,_PUN the_AT0 case_NN1 against_PRP the_AT0 National_AJ0 Education_NN1 Association_NN1 and_CJC the_AT0 California_NP0 Teachers_NN2 Association_NN1 ,_PUN which_DTQ sought_VVD to_TO0 give_VVI teachers_NN2 and_CJC other_AJ0 public_AJ0 employees_NN2 the_AT0 right_NN1 to_TO0 decide_VVI for_PRP themselves_PNX whether_CJS or_CJC not_XX0 to_TO0 fund_VVI unions_NN2 ._SENT The_AT0 case_NN1 lost_VVN after_PRP the_AT0 U.S._NP0 Supreme_AJ0 Court_NN1 deadlocked_VVN in_PRP a_AT0 4-4_CRD decision_NN1 and_CJC the_AT0 Ninth_ORD Circuit_NN1 Court_NN1 of_PRF Appeals_NN2 ultimately_AV0 ruled_VVN against_PRP it_PNP ._SENT Friedrichs_NP0 said_VVD unions_NN2 are_VBB using_VVG strikes_NN2 to_TO0 "_PUQ push_VVI their_DPS muscle_NN1 ,_PUN "_PUQ and_CJC essentially_AV0 pressure_NN1 communities_NN2 into_PRP meeting_VVG their_DPS demands_NN2 ,_PUN sometimes_AV0 at_PRP the_AT0 expense_NN1 of_PRF children_NN2 's_POS education_NN1 ._SENT "_PUQ Unions_NN2 use_VVB these_DT0 tactics_NN2 on_PRP good_AJ0 teachers_NN2 and_CJC threaten_VVB their_DPS jobs_NN2 and_CJC peace_NN1 on_PRP the_AT0 job_NN1 ,_PUN "_PUQ she_PNP said_VVD ._SENT "_PUQ So_AV0 most_DT0 teachers_NN2 participate_VVB in_PRP strikes_NN2 only_AV0 to_TO0 '_PUQ go_VVI along_AVP to_TO0 get_VVI along_AVP ._SENT '_PUQ "_PUQ Lisa_NP0 Disbrow_NP0 ,_PUN an_AT0 elementary_AJ0 school_NN1 teacher_NN1 in_PRP California_NP0 with_PRP 34_CRD years_NN2 of_PRF experience_NN1 ,_PUN agreed_VVD ,_PUN saying_VVG that_CJT teachers_NN2 stay_VVB in_PRP the_AT0 union_NN1 because_CJS they_PNP 're_VBB afraid_AJ0 of_PRF the_AT0 union_NN1 response_NN1 to_PRP them_PNP leaving_VVG ._SENT 
