# Supplementary material for: Unraveling image construction by modality: Corpus-based diachronic insights into the reports to the Party Congress of China
Source: PLoS One. 2025 Mar 5;20(3):e0316017. doi: 10.1371/journal.pone.0316017 (PMC11882057; doi:10.1371/journal.pone.0316017)
Supplement: S1 File — (ZIP) [file pone.0316017.s001.zip › S1_Fig.zip/Corpus/CROWN2021/CROWN2021_POS/A02AE_POS.txt]

The_AT0 complaints_NN2 against_PRP the_AT0 senators_NN2 who_PNQ will_VM0 reject_VVI President_NP0 Biden_NP0 's_POS Office_NN1 of_PRF Management_NN1 and_CJC Budget_NN1 director_NN1 nominee_NN1 Neera_NP0 Tanden_NP0 are_VBB an_AT0 example_NN1 of_PRF the_AT0 left_NN1 using_VVG "_PUQ identity_NN1 politics_NN1 ,_PUN "_PUQ Fox_NP0 News_NN1 contributor_NN1 Tammy_NP0 Bruce_NP0 said_VVD on_PRP Tuesday_NP0 ._SENT "_PUQ Some_DT0 of_PRF the_AT0 complaints_NN2 that_CJT we_PNP 've_VHB been_VBN hearing_VVG is_VBZ that_CJT it_PNP 's_VBZ because_CJS of_PRF her_DPS race_NN1 and_CJC her_DPS gender_NN1 is_VBZ why_AVQ her_DPS nomination_NN1 is_VBZ in_PRP trouble_NN1 ._SENT That_DT0 is_VBZ the_AT0 most_AV0 racist_AJ0 and_CJC sexist_AJ0 thing_NN1 you_PNP can_VM0 say_VVI because_CJS you_PNP 're_VBB arguing_VVG here_AV0 that_CJT they_PNP should_VM0 n't_XX0 be_VBI asking_VVG hard_AJ0 questions_NN2 ,_PUN they_PNP should_VM0 n't_XX0 be_VBI pointing_VVG their_DPS finger_NN1 ..._PUN They_PNP 're_VBB just_AV0 being_VBG mean_AJ0 ,_PUN "_PUQ Bruce_NP0 told_VVD "_PUQ Fox_NP0 &_NP0 Friends_NN2 ._SENT "_PUQ The_AT0 host_NN1 of_PRF "_PUQ Get_VVB Tammy_NP0 Bruce_NP0 "_PUQ on_PRP Fox_NP0 Nation_NN1 highlighted_VVD that_CJT "_PUQ many_DT0 people_NN0 of_PRF color_NN1 and_CJC women_NN2 "_PUQ who_PNQ "_PUQ have_VHB gone_VVN through_PRP the_AT0 Senate_NN1 confirmation_NN1 process_NN1 have_VHB been_VBN fine_AJ0 ._SENT "_PUQ "_PUQ People_NN0 should_VM0 realize_VVI this_DT0 is_VBZ n't_XX0 just_AV0 that_DT0 kind_NN1 of_PRF a_AT0 section_NN1 of_PRF politics_NN1 ._SENT This_DT0 is_VBZ about_PRP identity_NN1 politics_NN1 ,_PUN "_PUQ Bruce_NP0 said_VVD ._SENT NEERA_NP0 TANDEN_NP0 ,_PUN XAVIER_NP0 BECERRA_NP0 UNDER_PRP FIRE_NN1 AS_PRP BIDEN_NP0 NOMINEES_NN2 FIGHT_VVB TO_TO0 SURVIVE_VVI CONFIRMATION_NN1 BATTLES_NN2 President_NP0 Biden_NP0 is_VBZ standing_VVG behind_PRP a_AT0 pair_NN0 of_PRF Cabinet_NN1 picks_VVZ facing_VVG uphill_AJ0 battles_NN2 --_NN1 including_PRP Neera_NP0 Tanden_NP0 ,_PUN his_DPS nominee_NN1 to_TO0 lead_VVI the_AT0 Office_NN1 of_PRF Management_NN1 and_CJC Budget_NN1 ,_PUN and_CJC Xavier_NP0 Becerra_NP0 ,_PUN his_DPS pick_NN1 for_PRP secretary_NN1 of_PRF the_AT0 Department_NN1 of_PRF Health_NN1 and_CJC Human_AJ0 Services_NN2 --_NN1 as_PRP a_AT0 growing_AJ0 number_NN1 of_PRF senators_NN2 have_VHB vowed_VVN to_TO0 oppose_VVI their_DPS confirmations_NN2 ._SENT Tanden_NP0 's_POS confirmation_NN1 appears_VVZ to_TO0 be_VBI the_AT0 most_DT0 in_PRP jeopardy_NN1 after_PRP several_DT0 swing_NN1 vote_NN1 senators_NN2 --_NN1 including_PRP at_PRP least_AV0 one_CRD Democrat_NN1 --_NN1 have_VHB announced_VVN plans_NN2 to_TO0 vote_VVI against_PRP her_DPS confirmation_NN1 ._SENT The_AT0 former_DT0 president_NN1 of_PRF the_AT0 liberal_AJ0 Center_NN1 for_PRP American_AJ0 Progress_NN1 repeatedly_AV0 came_VVD under_PRP fire_NN1 during_PRP her_DPS confirmation_NN1 hearing_NN1 ,_PUN as_CJS Republicans_NN2 pointed_VVD to_PRP hostile_AJ0 tweets_NN2 she_PNP posted_VVD against_PRP various_AJ0 lawmakers_NN2 --_NN1 many_DT0 of_PRF which_DTQ she_PNP deleted_VVD late_AJ0 last_ORD year_NN1 ._SENT During_PRP that_DT0 hearing_NN1 ,_PUN Sen._NP0 Ron_NP0 Portman_NP0 ,_PUN R-Ohio_NP0 ,_PUN gave_VVD examples_NN2 of_PRF "_PUQ a_AT0 few_DT0 of_PRF the_AT0 thousands_CRD of_PRF negative_AJ0 public_AJ0 statements_NN2 "_PUQ Tanden_NP0 has_VHZ made_VVN ._SENT These_DT0 included_VVD her_DPS calling_NN1 Sen._NP0 Susan_NP0 Collins_NP0 ,_PUN R-Maine_NP0 ,_PUN "_PUQ the_AT0 worst_AJS "_PUQ and_CJC Sen._NP0 Tom_NP0 Cotton_NP0 ,_PUN R-Ark_NP0 ._SENT ,_PUN a_AT0 "_PUQ fraud_NN1 ,_PUN "_PUQ saying_VVG that_CJT "_PUQ vampires_NN2 have_VHB more_DT0 heart_NN1 than_CJS Ted_NP0 Cruz_NP0 ,_PUN "_PUQ and_CJC referring_VVG to_PRP then-Senate_AJ0 Majority_NN1 Leader_NN1 Mitch_NP0 McConnell_NP0 ,_PUN R-Ky_NP0 ._SENT ,_PUN as_CJS "_PUQ Moscow_NP0 Mitch_NP0 "_PUQ and_CJC "_PUQ Voldemort_NN1 ,_PUN "_PUQ referring_VVG to_PRP the_AT0 Harry_NP0 Potter_NP0 villain_NN1 ._SENT Portman_NP0 said_VVD that_CJT even_AV0 after_CJS Tanden_NP0 deleted_VVD tweets_NN2 ,_PUN there_EX0 were_VBD still_AV0 nine_CRD pages_NN2 of_PRF posts_NN2 about_PRP Cruz_NP0 that_CJT were_VBD still_AV0 up_AVP ._SENT "_PUQ I_PNP wonder_VVB ,_PUN specifically_AV0 ,_PUN how_AVQ do_VDB you_PNP plan_VVI to_TO0 mend_VVI fences_NN2 and_CJC build_VVB relationships_NN2 with_PRP members_NN2 of_PRF Congress_NN1 you_PNP have_VHB attacked_VVN through_PRP your_DPS public_AJ0 statements_NN2 ?_SENT "_PUQ Portman_NP0 asked_VVD ._SENT 
