# Supplementary material for: Unraveling image construction by modality: Corpus-based diachronic insights into the reports to the Party Congress of China
Source: PLoS One. 2025 Mar 5;20(3):e0316017. doi: 10.1371/journal.pone.0316017 (PMC11882057; doi:10.1371/journal.pone.0316017)
Supplement: S1 File — (ZIP) [file pone.0316017.s001.zip › S1_Fig.zip/Corpus/CROWN2021/CROWN2021_POS/A03AA_POS.txt]

Biden_NP0 arrived_VVD at_PRP the_AT0 gathering_NN1 with_PRP a_AT0 vow_NN1 to_TO0 reaffirm_VVI the_AT0 United_NP0 States_NP0 '_POS commitment_NN1 to_PRP a_AT0 military_AJ0 alliance_NN1 his_DPS predecessor_NN1 viewed_VVN with_PRP disdain_NN1 ._SENT He_PNP placed_VVD enhanced_AJ0 attention_NN1 on_PRP Russia_NP0 and_CJC China_NP0 ,_PUN along_AVP with_PRP the_AT0 cyber-threats_NN2 emanating_VVG from_PRP both_DT0 countries_NN2 ._SENT A_AT0 final_AJ0 communiqué_NN1 issued_VVN by_PRP the_AT0 group_NN1 highlighted_VVD the_AT0 "_PUQ threat_NN1 "_PUQ presented_VVN by_PRP Russia_NP0 and_CJC the_AT0 "_PUQ challenges_NN2 "_PUQ posed_VVN by_PRP China_NP0 following_VVG the_AT0 meeting_NN1 on_PRP Monday_NP0 ._SENT "_PUQ I_PNP want_VVB to_TO0 make_VVI it_PNP clear_AJ0 :_PUN NATO_NP0 is_VBZ critically_AV0 important_AJ0 for_PRP US_NP0 interests_NN2 in_PRP and_CJC of_PRF itself_PNX ._SENT If_CJS there_EX0 were_VBD n't_XX0 one_PNI ,_PUN we_PNP 'd_VM0 have_VHI to_TO0 invent_VVI one_PNI ,_PUN "_PUQ Biden_NP0 said_VVD shortly_AV0 after_PRP arriving_VVG during_PRP a_AT0 meeting_NN1 with_PRP NATO_NP0 's_POS secretary_NN1 general_AJ0 ,_PUN Jens_NP0 Stoltenberg_NP0 ._SENT "_PUQ I_PNP just_AV0 want_VVB all_DT0 of_PRF Europe_NP0 to_TO0 know_VVI the_AT0 United_NP0 States_NP0 is_VBZ there_EX0 ._SENT "_PUQ But_CJC Afghanistan_NP0 ,_PUN an_AT0 issue_NN1 NATO_NP0 has_VHZ been_VBN engaged_VVN on_AVP for_PRP 20_CRD years_NN2 after_PRP the_AT0 US_NP0 invoked_VVD the_AT0 Article_NN1 5_CRD common_AJ0 defense_NN1 clause_NN1 following_VVG the_AT0 9_CRD /_PUN 11_CRD terror_NN1 attacks_NN2 ,_PUN still_AV0 loomed_VVD large_AJ0 ._SENT Some_DT0 American_AJ0 allies_NN2 privately_AV0 gripe_VVB they_PNP were_VBD n't_XX0 properly_AV0 consulted_VVN before_CJS Biden_NP0 announced_VVD he_PNP would_VM0 withdraw_VVI US_NP0 troops_NN2 by_PRP September_NP0 11._CRD Some_DT0 have_VHB also_AV0 questioned_VVN how_AVQ security_NN1 can_VM0 be_VBI maintained_VVN in_PRP the_AT0 country_NN1 when_AVQ US_NP0 troops_NN2 leave_VVB ,_PUN particularly_AV0 at_PRP Kabul_NP0 International_AJ0 Airport_NN1 and_CJC other_AJ0 diplomatic_AJ0 facilities_NN2 ._SENT Biden_NP0 said_VVD in_PRP a_AT0 news_NN1 conference_NN1 after_PRP the_AT0 summit_NN1 that_CJT there_EX0 was_VBD a_AT0 "_PUQ strong_AJ0 consensus_NN1 "_PUQ among_PRP leaders_NN2 about_PRP his_DPS plans_NN2 to_TO0 withdraw_VVI troops_NN2 from_PRP Afghanistan_NP0 ._SENT The_AT0 group_NN1 agreed_VVN in_PRP its_DPS final_AJ0 statement_NN1 to_TO0 provide_VVI "_PUQ transitional_AJ0 funding_NN1 "_PUQ to_TO0 keep_VVI the_AT0 airport_NN1 open_AJ0 ,_PUN and_CJC Turkey_NP0 --_NN1 a_AT0 NATO_NP0 member_NN1 state_NN1 --_NN1 committed_VVN to_PRP keeping_VVG troops_NN2 in_PRP the_AT0 country_NN1 to_TO0 safeguard_VVI the_AT0 facility_NN1 ._SENT The_AT0 official_NN1 who_PNQ was_VBD present_AJ0 for_PRP the_AT0 closed-door_AJ0 NATO_NP0 talks_NN2 said_VVD there_EX0 was_VBD unanimity_NN1 among_PRP countries_NN2 who_PNQ had_VHD contributed_VVN troops_NN2 to_PRP the_AT0 Afghanistan_NP0 mission_NN1 that_CJT the_AT0 withdrawal_NN1 was_VBD the_AT0 right_AJ0 decision_NN1 ._SENT "_PUQ Each_DT0 of_PRF them_PNP said_VVD that_CJT they_PNP ultimately_AV0 agreed_VVD with_PRP the_AT0 decision_NN1 to_TO0 draw_VVI down_AVP this_DT0 year_NN1 ,_PUN "_PUQ the_AT0 official_NN1 said_VVD ._SENT "_PUQ They_PNP understood_VVD that_CJT the_AT0 time_NN1 has_VHZ come_VVN ._SENT And_CJC the_AT0 real_AJ0 focus_NN1 in_PRP the_AT0 room_NN1 was_VBD not_XX0 on_PRP the_AT0 question_NN1 of_PRF staying_VVG or_CJC going_VVG in_PRP 2021_CRD ,_PUN the_AT0 real_AJ0 focus_NN1 was_VBD on_PRP how_AVQ we_PNP work_VVB together_AV0 as_PRP an_AT0 alliance_NN1 to_TO0 continue_VVI to_TO0 provide_VVI support_NN1 to_PRP the_AT0 Afghan_AJ0 national_AJ0 security_NN1 forces_NN2 ,_PUN the_AT0 Afghan_AJ0 government_NN1 and_CJC the_AT0 Afghan_AJ0 people_NN0 ._SENT "_PUQ Now_AV0 ,_PUN NATO_NP0 leaders_NN2 are_VBB discussing_VVG practical_AJ0 ways_NN2 to_TO0 maintain_VVI security_NN1 in_PRP Afghanistan_NP0 ,_PUN including_PRP embassy_NN1 presences_NN2 ,_PUN security_NN1 training_NN1 ,_PUN counterterrorism_NN1 efforts_NN2 and_CJC economic_AJ0 aid_NN1 ._SENT The_AT0 official_NN1 said_VVD despite_PRP reports_NN2 of_PRF friction_NN1 among_PRP NATO_NP0 allies_NN2 over_PRP the_AT0 Afghanistan_NP0 decision_NN1 ,_PUN "_PUQ that_DT0 is_VBZ not_XX0 the_AT0 vibe_NN1 in_PRP the_AT0 room_NN1 today_AV0 ._SENT "_PUQ "_PUQ There_EX0 's_VBZ an_AT0 incredible_AJ0 amount_NN1 of_PRF warmth_NN1 and_CJC unity_NN1 around_PRP the_AT0 entire_AJ0 agenda_NN1 ,_PUN including_PRP the_AT0 '_PUQ in-together-out-together_NN1 '_POS aspect_NN1 of_PRF the_AT0 Afghanistan_NP0 drawdown_NN1 ,_PUN "_PUQ the_AT0 official_NN1 said_VVD ._SENT 
