# Supplementary material for: Unraveling image construction by modality: Corpus-based diachronic insights into the reports to the Party Congress of China
Source: PLoS One. 2025 Mar 5;20(3):e0316017. doi: 10.1371/journal.pone.0316017 (PMC11882057; doi:10.1371/journal.pone.0316017)
Supplement: S1 File — (ZIP) [file pone.0316017.s001.zip › S1_Fig.zip/Corpus/CROWN2021/CROWN2021_POS/A03AB_POS.txt]

His_DPS successor_NN1 Joe_NP0 Biden_NP0 used_VVD his_DPS elbows_NN2 differently_AV0 this_DT0 week_NN1 ._SENT Arriving_VVG to_PRP his_DPS first_ORD global_AJ0 summit_NN1 ,_PUN he_PNP crooked_VVD his_DPS arm_NN1 to_TO0 extend_VVI pandemic-era_NN1 greetings_NN2 to_PRP a_AT0 group_NN1 of_PRF leaders_NN2 who_PNQ no_AV0 longer_AV0 have_VHI to_TO0 tiptoe_VVI around_AVP a_AT0 truculent_AJ0 and_CJC often_AV0 angry_AJ0 American_AJ0 president_NN1 ._SENT Officials_NN2 attending_VVG this_DT0 week_NN1 's_POS Group_NN1 of_PRF 7_CRD summit_NN1 on_PRP the_AT0 Cornish_AJ0 coast_NN1 in_PRP England_NP0 are_VBB emerging_VVG shell-shocked_AJ0 after_PRP four_CRD years_NN2 dealing_VVG with_PRP a_AT0 US_NP0 president_NN1 who_PNQ often_AV0 appeared_VVD intent_AJ0 on_PRP injecting_VVG animosity_NN1 into_PRP their_DPS gatherings_NN2 ._SENT In_PRP front_NN1 of_PRF cameras_NN2 and_CJC behind-the-scenes_AJ0 this_DT0 weekend_NN1 ,_PUN officials_NN2 said_VVD the_AT0 abrasive_AJ0 interjections_NN2 and_CJC lengthy_AJ0 tangents_NN2 Trump_VVB brought_VVN to_PRP world_NN1 summits_NN2 were_VBD absent_AJ0 ,_PUN replaced_VVN by_PRP a_AT0 more_AV0 businesslike_AJ0 and_CJC predictable_AJ0 agenda_NN1 ,_PUN including_VVG on_PRP areas_NN2 of_PRF serious_AJ0 disagreement_NN1 like_PRP China_NP0 ._SENT Asked_VVN alongside_PRP Biden_NP0 on_PRP Saturday_NP0 whether_CJS the_AT0 United_NP0 States_NP0 was_VBD back_AVP ,_PUN French_NP0 President_NP0 Emmanuel_NP0 Macron_NP0 answered_VVD yes_ITJ ._SENT "_PUQ Definitely_AV0 ,_PUN "_PUQ he_PNP said_VVD ,_PUN waves_NN2 crashing_VVG in_PRP Carbis_NP0 Bay_NN1 in_PRP the_AT0 background_NN1 ._SENT Even_AV0 the_AT0 special_AJ0 guest_NN1 at_PRP a_AT0 Friday_NP0 night_NN1 reception_NN1 took_VVD note_NN1 of_PRF the_AT0 new_AJ0 vibe_NN1 ._SENT "_PUQ Are_VBB you_PNP supposed_AJ0 to_TO0 be_VBI looking_VVG as_CJS if_CJS you_PNP 're_VBB enjoying_VVG yourself_PNX ?_SENT "_PUQ quipped_VVD Britain_NP0 's_POS Queen_NP0 Elizabeth_NP0 ,_PUN who_PNQ later_AV0 was_VBD pictured_VVN in_PRP friendly_AJ0 conversation_NN1 with_PRP Biden_NP0 and_CJC his_DPS wife_NN1 outside_PRP a_AT0 futuristic_AJ0 biosphere_NN1 ,_PUN her_DPS son_NN1 Prince_NP0 Charles_NP0 and_CJC his_DPS wife_NN1 Camilla_NP0 clutching_VVG drinks_NN2 in_PRP the_AT0 background_NN1 ._SENT A_AT0 more_AV0 conventional_AJ0 presence_NN1 During_PRP their_DPS first_ORD session_NN1 on_PRP Friday_NP0 afternoon_NN1 ,_PUN held_VVN in_PRP front_NN1 of_PRF a_AT0 picture_NN1 window_NN1 at_PRP a_AT0 seaside_NN1 resort_NN1 ,_PUN the_AT0 world_NN1 leaders_NN2 took_VVD turns_NN2 speaking_VVG about_PRP efforts_NN2 to_TO0 contain_VVI the_AT0 pandemic_AJ0 ,_PUN according_VVG to_PRP officials_NN2 familiar_AJ0 with_PRP the_AT0 talks_NN2 ._SENT Biden_NP0 ,_PUN seated_VVN between_PRP British_AJ0 Prime_AJ0 Minister_NN1 Boris_NP0 Johnson_NP0 and_CJC Canada_NP0 's_POS Justin_NP0 Trudeau_NP0 ,_PUN appeared_VVD prepared_AJ0 ,_PUN according_VVG to_PRP one_CRD European_AJ0 official_NN1 ,_PUN describing_VVG his_DPS administration_NN1 's_POS recent_AJ0 purchase_NN1 of_PRF Pfizer_NN1 doses_NN2 as_PRP a_AT0 major_AJ0 gesture_NN1 meant_VVD to_TO0 bring_VVI other_AJ0 countries_NN2 along_AVP ._SENT A_AT0 senior_AJ0 administration_NN1 official_NN1 said_VVD the_AT0 first_ORD session_NN1 was_VBD meant_VVN to_TO0 highlight_VVI areas_NN2 of_PRF agreement_NN1 ._SENT A_AT0 second_ORD session_NN1 on_PRP Saturday_NP0 proved_VVD more_AV0 divisive_AJ0 as_CJS world_NN1 leaders_NN2 aired_VVD serious_AJ0 differences_NN2 over_PRP how_AVQ best_AV0 to_TO0 approach_VVI China_NP0 ._SENT The_AT0 disagreements_NN2 ,_PUN aired_VVN during_PRP a_AT0 session_NN1 that_CJT at_PRP one_CRD point_NN1 became_VVD so_AV0 sensitive_AJ0 that_CJT all_DT0 internet_NN1 was_VBD shut_VVN off_AVP to_PRP the_AT0 room_NN1 ,_PUN pitted_VVD European_AJ0 nations_NN2 against_PRP the_AT0 United_NP0 States_NP0 ,_PUN Britain_NP0 and_CJC Canada_NP0 ,_PUN who_PNQ urged_VVD stronger_AJC action_NN1 against_PRP China_NP0 for_PRP its_DPS authoritarian_AJ0 practices_NN2 ,_PUN including_PRP forced_AJ0 labor_NN1 practices_NN2 in_PRP western_AJ0 Xinjiang_NN1 province_NN1 ._SENT At_PRP one_CRD point_NN1 ,_PUN Biden_NP0 made_VVD a_AT0 forceful_AJ0 call_NN1 to_PRP other_AJ0 leaders_NN2 about_PRP vocally_AV0 calling_VVG out_AVP China_NP0 's_POS anti-democratic_AJ0 practices_NN2 ,_PUN officials_NN2 said_VVD ,_PUN emphasizing_VVG the_AT0 need_NN1 to_TO0 take_VVI action_NN1 ._SENT 
