# Supplementary material for: Unraveling image construction by modality: Corpus-based diachronic insights into the reports to the Party Congress of China
Source: PLoS One. 2025 Mar 5;20(3):e0316017. doi: 10.1371/journal.pone.0316017 (PMC11882057; doi:10.1371/journal.pone.0316017)
Supplement: S1 File — (ZIP) [file pone.0316017.s001.zip › S1_Fig.zip/Corpus/CROWN2021/CROWN2021_POS/A03AC_POS.txt]

Already_AV0 22_CRD babies_NN2 have_VHB been_VBN born_VVN to_PRP Afghan_AJ0 mothers_NN2 at_PRP Ramstein_NP0 ,_PUN and_CJC that_DT0 number_NN1 will_VM0 rise_VVI very_AV0 soon_AV0 with_PRP hundreds_CRD more_AV0 pregnant_AJ0 women_NN2 at_PRP the_AT0 base_NN1 ,_PUN requiring_VVG the_AT0 time_NN1 and_CJC effort_NN1 of_PRF medical_AJ0 personnel_NN2 from_PRP Ramstein_NP0 and_CJC other_AJ0 bases_NN2 ,_PUN two_CRD US_NP0 sources_NN2 familiar_AJ0 with_PRP the_AT0 situation_NN1 at_PRP the_AT0 base_NN1 told_VVD CNN_NP0 ._SENT An_AT0 estimated_AJ0 2_CRD ,_PUN 000_CRD pregnant_AJ0 Afghan_AJ0 women_NN2 have_VHB come_VVN through_PRP Ramstein_NP0 Air_NN1 Base_NN1 out_AVP of_PRF the_AT0 35_CRD ,_PUN 000_CRD total_AJ0 people_NN0 who_PNQ have_VHB processed_VVN through_AVP or_CJC remain_VVB at_PRP the_AT0 facility_NN1 since_CJS late-August_AJ0 ,_PUN according_VVG to_PRP Lt._NP0 Col._NP0 William_NP0 Powell_NP0 ,_PUN spokesman_NN1 for_PRP the_AT0 86th_ORD Airlift_NN1 Wing_NN1 ._SENT Currently_AV0 ,_PUN the_AT0 base_NN1 houses_VVZ approximately_AV0 200_CRD confirmed_AJ0 pregnancies_NN2 ,_PUN he_PNP said_VVD ._SENT Even_AV0 though_CJS it_PNP 's_VBZ one_CRD of_PRF the_AT0 largest_AJS US_NP0 bases_NN2 in_PRP Europe_NP0 ,_PUN Ramstein_NP0 was_VBD never_AV0 designed_VVN to_TO0 handle_VVI such_DT0 a_AT0 large_AJ0 transient_AJ0 population_NN1 especially_AV0 when_CJS there_EX0 are_VBB better_AV0 equipped_VVN and_CJC larger_AJC facilities_NN2 in_PRP the_AT0 US_NP0 ._SENT One_CRD of_PRF the_AT0 sources_NN2 called_VVD the_AT0 Afghans_NN2 at_PRP Ramstein_NP0 "_PUQ the_AT0 forgotten_AJ0 10_CRD ,_PUN "_PUQ as_CJS the_AT0 focus_NN1 has_VHZ shifted_VVN away_AV0 from_PRP the_AT0 almost_AV0 10_CRD ,_PUN 000_CRD who_PNQ remain_VVB stuck_AJ0 in_PRP limbo_NN1 in_PRP Germany_NP0 towards_PRP some_DT0 53_CRD ,_PUN 000_CRD Afghan_AJ0 evacuees_NN2 already_AV0 housed_VVN at_PRP eight_CRD military_AJ0 bases_NN2 across_PRP the_AT0 US_NP0 ._SENT Ramstein_NP0 called_VVD it_PNP a_AT0 "_PUQ temporary_AJ0 humanitarian_AJ0 city_NN1 "_PUQ on_PRP social_AJ0 media_NN0 ,_PUN built_VVN to_TO0 handle_VVI the_AT0 surge_NN1 of_PRF Afghan_AJ0 evacuees_NN2 fleeing_VVG Kabul_NP0 ._SENT The_AT0 Afghan_AJ0 families_NN2 ,_PUN some_DT0 with_PRP as_AV0 many_DT0 as_CJS 20_CRD men_NN2 ,_PUN women_NN2 ,_PUN and_CJC children_NN2 ,_PUN were_VBD only_AV0 supposed_AJ0 to_TO0 be_VBI at_PRP the_AT0 base_NN1 for_PRP 10_CRD days_NN2 for_PRP screening_NN1 and_CJC processing_NN1 under_PRP an_AT0 agreement_NN1 with_PRP Germany_NP0 ,_PUN the_AT0 commander_NN1 of_PRF European_AJ0 Command_NN1 ,_PUN Gen._NP0 Tod_NP0 Wolters_NP0 ,_PUN said_VVD on_PRP September_NP0 1._CRD Now_AV0 the_AT0 remaining_AJ0 Afghans_NN2 have_VHB been_VBN in_PRP Germany_NP0 for_PRP several_DT0 weeks_NN2 and_CJC are_VBB set_VVN to_TO0 stay_VVI longer_AV0 after_PRP a_AT0 confirmed_AJ0 case_NN1 of_PRF measles_NN0 among_PRP the_AT0 Afghan_AJ0 evacuee_NN1 population_NN1 in_PRP the_AT0 US_NP0 led_VVD the_AT0 Centers_NN2 for_PRP Disease_NN1 Control_NN1 and_CJC Prevention_NN1 to_TO0 pause_VVI the_AT0 flights_NN2 for_PRP 21_CRD days_NN2 ._SENT The_AT0 interruption_NN1 is_VBZ scheduled_VVN to_TO0 last_VVI until_PRP October_NP0 9_CRD ,_PUN but_CJC the_AT0 challenges_NN2 of_PRF housing_VVG such_DT0 a_AT0 large_AJ0 population_NN1 on_PRP an_AT0 overseas_AJ0 military_AJ0 base_NN1 have_VHB grown_VVN exponentially_AV0 ,_PUN the_AT0 sources_NN2 said_VVD ._SENT Two-thirds_CRD of_PRF tents_NN2 are_VBB currently_AV0 heated_AJ0 Nighttime_NN1 temperatures_NN2 have_VHB dipped_VVN to_TO0 near_VVI freezing_AJ0 and_CJC are_VBB set_VVN to_TO0 keep_VVI dropping_VVG ,_PUN forcing_VVG the_AT0 base_NN1 to_TO0 find_VVI generators_NN2 and_CJC heaters_NN2 for_PRP hundreds_CRD of_PRF tents_NN2 set_VVN up_AVP on_PRP aircraft_NN0 taxiways_NN2 and_CJC parking_NN1 spots_NN2 ._SENT So_AV0 far_AV0 ,_PUN approximately_AV0 two-thirds_CRD of_PRF the_AT0 tents_NN2 are_VBB heated_VVN ,_PUN one_CRD source_NN1 said_VVD ,_PUN and_CJC the_AT0 rest_NN1 should_VM0 be_VBI within_PRP days_NN2 ,_PUN but_CJC it_PNP underscores_VVZ the_AT0 magnitude_NN1 of_PRF the_AT0 problem_NN1 that_CJT was_VBD never_AV0 supposed_AJ0 to_TO0 be_VBI handled_VVN at_PRP Ramstein_NP0 ._SENT 
