# Supplementary material for: Unraveling image construction by modality: Corpus-based diachronic insights into the reports to the Party Congress of China
Source: PLoS One. 2025 Mar 5;20(3):e0316017. doi: 10.1371/journal.pone.0316017 (PMC11882057; doi:10.1371/journal.pone.0316017)
Supplement: S1 File — (ZIP) [file pone.0316017.s001.zip › S1_Fig.zip/Corpus/CROWN2021/CROWN2021_POS/A03AD_POS.txt]

"_PUQ You_PNP 've_VHB disgraced_VVN this_DT0 country_NN1 in_PRP the_AT0 eyes_NN2 of_PRF the_AT0 world_NN1 ,_PUN and_CJC my_DPS inclination_NN1 is_VBZ to_TO0 lock_VVI you_PNP up_AVP ,_PUN "_PUQ Judge_NP0 Reggie_NP0 B_ZZ0 ._SENT Walton_NP0 said_VVD to_PRP defendant_NN1 Anthony_NP0 Mariotto_NP0 ,_PUN who_PNQ pleaded_VVD guilty_AJ0 to_PRP one_CRD misdemeanor_NN1 charge_NN1 moments_NN2 before_AV0 ._SENT "_PUQ I_PNP found_VVD it_PNP outrageous_AJ0 that_CJT American_AJ0 citizens_NN2 would_VM0 do_VDI what_DTQ you_PNP did_VDD ._SENT "_PUQ "_PUQ To_TO0 see_VVI someone_PNI destroy_VVI ,_PUN or_CJC try_VVB to_TO0 destroy_VVI ,_PUN the_AT0 Capitol_NP0 is_VBZ very_AV0 troubling_VVG to_PRP me_PNP ,_PUN "_PUQ Walton_NP0 added_VVD ._SENT Walton_NP0 has_VHZ been_VBN outspoken_AJ0 in_PRP his_DPS disdain_NN1 for_PRP the_AT0 events_NN2 of_PRF January_NP0 6_CRD and_CJC has_VHZ repeatedly_AV0 said_VVN that_CJT the_AT0 riot_NN1 would_VM0 undermine_VVI his_DPS ability_NN1 to_TO0 teach_VVI "_PUQ about_PRP the_AT0 greatness_NN1 of_PRF America_NP0 abroad_AV0 ._SENT "_PUQ Walton_NP0 is_VBZ one_CRD of_PRF a_AT0 chorus_NN1 of_PRF federal_AJ0 judges_NN2 who_PNQ have_VHB described_VVN the_AT0 riot_NN1 as_PRP an_AT0 existential_AJ0 danger_NN1 to_PRP American_AJ0 democracy_NN1 ._SENT Last_ORD month_NN1 ,_PUN one_CRD federal_AJ0 judge_NN1 called_VVD the_AT0 riot_NN1 an_AT0 effort_NN1 "_PUQ to_TO0 subvert_VVI democracy_NN1 ,_PUN to_TO0 stop_VVI the_AT0 will_NN1 of_PRF the_AT0 people_NN0 and_CJC replace_VVB it_PNP with_PRP the_AT0 will_NN1 of_PRF the_AT0 mob_NN1 ._SENT "_PUQ He_PNP is_VBZ also_AV0 one_CRD of_PRF a_AT0 growing_AJ0 number_NN1 of_PRF judges_NN2 who_PNQ have_VHB questioned_VVN the_AT0 Justice_NP0 Department_NN1 's_POS decision_NN1 to_TO0 try_VVI not_XX0 to_TO0 send_VVI some_DT0 defendants_NN2 to_PRP jail_NN1 ,_PUN given_VVN the_AT0 gravity_NN1 of_PRF the_AT0 attack_NN1 ._SENT Other_AJ0 judges_NN2 in_PRP the_AT0 same_DT0 DC_NP0 District_NN1 Courthouse_NN1 as_PRP Walton_NP0 have_VHB raised_VVN their_DPS voices_NN2 at_PRP rioters_NN2 since_CJS arrests_NN2 started_VVD in_PRP the_AT0 days_NN2 after_PRP the_AT0 attacks_NN2 ,_PUN including_PRP the_AT0 chief_AJ0 judge_NN1 of_PRF the_AT0 court_NN1 ,_PUN who_PNQ harshly_AV0 spoke_VVD about_PRP the_AT0 riot_NN1 and_CJC how_AVQ National_AJ0 Guard_NN1 troops_NN2 and_CJC fencing_NN1 around_PRP the_AT0 Capitol_NP0 could_VM0 be_VBI seen_VVN from_PRP the_AT0 courthouse_NN1 windows_NN2 ._SENT The_AT0 judges_NN2 presiding_VVG over_PRP the_AT0 more_DT0 than_CJS 600_CRD Capitol_NP0 riot_NN1 criminal_AJ0 cases_NN2 will_VM0 ultimately_AV0 either_AV0 usher_VVI defendants_NN2 through_PRP jury_NN1 trials_NN2 or_CJC accept_VVB guilty_AJ0 pleas_NN2 and_CJC handle_NN1 sentencing_NN1 ._SENT The_AT0 judges_NN2 have_VHB broad_AJ0 authority_NN1 to_PRP sentence_NN1 as_CJS they_PNP wish_VVB ._SENT So_AV0 far_AV0 ,_PUN a_AT0 handful_NN1 of_PRF defendants_NN2 who_PNQ 've_VHB pleaded_VVN guilty_AJ0 to_PRP misdemeanors_NN2 and_CJC who_PNQ have_VHB no_AT0 criminal_AJ0 history_NN1 have_VHB gotten_VVN years_NN2 on_PRP probation_NN1 ._SENT "_PUQ America_NP0 was_VBD not_XX0 great_AJ0 on_PRP that_DT0 day_NN1 ._SENT And_CJC I_PNP 'm_VBB sure_AJ0 when_CJS I_PNP go_VVB to_PRP other_AJ0 jurisdictions_NN2 to_TO0 say_VVI how_AVQ they_PNP can_VM0 be_VBI like_PRP America_NP0 ,_PUN they_PNP 'll_VM0 say_VVI ,_PUN '_PUQ Why_AVQ should_VM0 I_PNP want_VVI to_TO0 be_VBI like_PRP America_NP0 when_CJS you_PNP are_VBB all_AV0 trying_VVG to_TO0 tear_VVI down_AVP your_DPS own_DT0 country_NN1 ?_SENT '_PUQ "_PUQ Walton_NP0 shouted_VVD during_PRP the_AT0 hearing_NN1 on_PRP Friday_NP0 ._SENT Walton_NP0 also_AV0 expressed_VVD concern_NN1 that_CJT the_AT0 riot_NN1 set_VVD a_AT0 dangerous_AJ0 precedent_NN1 for_PRP future_AJ0 elections_NN2 ._SENT "_PUQ What_DTQ if_CJS the_AT0 next_ORD time_NN1 around_PRP the_AT0 Democrats_NN2 lose_VVB the_AT0 presidency_NN1 ,_PUN and_CJC that_DT0 person_NN1 says_VVZ '_PUQ I_PNP won_VVD despite_PRP what_DTQ the_AT0 results_NN2 say_VVB ,_PUN '_PUQ "_PUQ and_CJC another_DT0 mob_NN1 tries_VVZ to_TO0 "_PUQ tear_VVI down_AVP the_AT0 Capitol_NP0 ?_SENT "_PUQ Walton_NP0 asked_VVD ._SENT 
