# Supplementary material for: Unraveling image construction by modality: Corpus-based diachronic insights into the reports to the Party Congress of China
Source: PLoS One. 2025 Mar 5;20(3):e0316017. doi: 10.1371/journal.pone.0316017 (PMC11882057; doi:10.1371/journal.pone.0316017)
Supplement: S1 File — (ZIP) [file pone.0316017.s001.zip › S1_Fig.zip/Corpus/CROWN2021/CROWN2021_POS/A03AE_POS.txt]

Neal_NP0 previously_AV0 served_VVN on_PRP the_AT0 panel_NN1 for_PRP two_CRD decades_NN2 before_PRP departing_VVG under_PRP the_AT0 Trump_NN1 administration_NN1 when_CJS a_AT0 number_NN1 of_PRF immigration_NN1 judges_NN2 resigned_VVN in_PRP response_NN1 to_PRP the_AT0 administration_NN1 's_POS policies_NN2 ._SENT The_AT0 decision_NN1 of_PRF an_AT0 immigration_NN1 judge_NN1 on_PRP a_AT0 case_NN1 determines_VVZ whether_CJS an_AT0 individual_NN1 can_VM0 remain_VVI in_PRP the_AT0 United_NP0 States_NP0 or_CJC will_VM0 be_VBI deported_VVN ._SENT For_PRP example_NN1 ,_PUN migrants_NN2 who_PNQ claim_VVB asylum_NN1 will_VM0 ultimately_AV0 have_VHI that_DT0 claim_NN1 approved_VVN or_CJC denied_VVN by_PRP a_AT0 judge_NN1 ._SENT The_AT0 process_NN1 ,_PUN though_AV0 ,_PUN can_VM0 take_VVI months_NN2 ,_PUN if_CJS not_XX0 years_NN2 ._SENT Immigration_NN1 judges_NN2 are_VBB currently_AV0 facing_VVG a_AT0 backlog_NN1 of_PRF more_AV0 than_CJS one_CRD million_CRD cases_NN2 ._SENT "_PUQ The_AT0 Justice_NP0 Department_NN1 's_POS commitment_NN1 to_PRP a_AT0 fair_AJ0 and_CJC efficient_AJ0 immigration_NN1 court_NN1 system_NN1 ,_PUN governed_VVN by_PRP due_AJ0 process_NN1 and_CJC the_AT0 rule_NN1 of_PRF law_NN1 ,_PUN is_VBZ exemplified_VVN by_PRP recent_AJ0 policy_NN1 changes_NN2 and_CJC our_DPS pursuit_NN1 of_PRF significant_AJ0 additional_AJ0 resources_NN2 ,_PUN "_PUQ Garland_NP0 said_VVD in_PRP a_AT0 statement_NN1 ._SENT "_PUQ David_NP0 Neal_NP0 brings_VVZ invaluable_AJ0 experience_NN1 that_CJT will_VM0 help_VVI further_AJC EOIR_NN1 's_POS mission_NN1 ._SENT "_PUQ The_AT0 Executive_AJ0 Office_NN1 for_PRP Immigration_NN1 Review_NN1 ,_PUN an_AT0 agency_NN1 within_PRP the_AT0 Justice_NN1 Department_NN1 ,_PUN carries_VVZ important_AJ0 influence_NN1 on_PRP immigration_NN1 issues_NN2 ._SENT Under_PRP the_AT0 Trump_NN1 administration_NN1 ,_PUN the_AT0 agency_NN1 imposed_VVN case_NN1 quotas_NN2 ,_PUN gave_VVD more_DT0 power_NN1 to_PRP the_AT0 director_NN1 charged_VVN with_PRP overseeing_VVG the_AT0 courts_NN2 ,_PUN reversed_AJ0 rulings_NN2 ,_PUN curtailed_AJ0 judges_NN2 '_POS ability_NN1 to_TO0 exercise_VVI discretion_NN1 in_PRP some_DT0 cases_NN2 and_CJC moved_VVD to_TO0 decertify_VVI the_AT0 union_NN1 of_PRF immigration_NN1 judges_NN2 ._SENT Neal_NP0 will_VM0 assume_VVI the_AT0 helm_NN1 of_PRF the_AT0 nation_NN1 's_POS immigration_NN1 court_NN1 system_NN1 at_PRP a_AT0 time_NN1 when_AVQ the_AT0 Biden_NP0 administration_NN1 is_VBZ wrestling_VVG with_PRP increasing_AJ0 arrivals_NN2 at_PRP the_AT0 US-Mexico_AJ0 border_NN1 and_CJC seeking_VVG to_TO0 reform_VVI a_AT0 system_NN1 that_CJT 's_VHZ been_VBN plagued_VVN with_PRP issues_NN2 ._SENT There_EX0 are_VBB more_DT0 than_CJS 60_CRD immigration_NN1 courts_NN2 in_PRP the_AT0 United_NP0 States_NP0 ,_PUN and_CJC about_PRP 500_CRD judges_NN2 ._SENT Earlier_AV0 this_DT0 year_NN1 ,_PUN the_AT0 Justice_NN1 Department_NN1 reversed_VVD two_CRD Trump-era_NP0 immigration_NN1 decisions_NN2 that_CJT narrowed_VVD who_PNQ could_VM0 qualify_VVI for_PRP asylum_NN1 ,_PUN including_PRP an_AT0 opinion_NN1 that_CJT removed_VVD some_DT0 protections_NN2 for_PRP victims_NN2 of_PRF domestic_AJ0 violence_NN1 and_CJC gang_NN1 violence_NN1 ._SENT Garland_NP0 vacated_VVD two_CRD iterations_NN2 of_PRF the_AT0 decision_NN1 known_VVN as_PRP "_PUQ Matter_NN1 of_PRF A-B_ZZ0 "_PUQ --_NN1 a_AT0 decision_NN1 made_VVN by_PRP then-Attorney_NP0 General_NP0 Jeff_NP0 Sessions_NN2 in_PRP 2018_CRD that_CJT set_VVD a_AT0 high_AJ0 bar_NN1 for_PRP victims_NN2 of_PRF crime_NN1 to_TO0 qualify_VVI for_PRP asylum_NN1 ,_PUN saying_VVG that_CJT victims_NN2 must_VM0 show_VVI that_CJT their_DPS home_NN1 country_NN1 was_VBD unable_AJ0 or_CJC unwilling_AJ0 to_TO0 assist_VVI them_PNP and_CJC that_CJT "_PUQ the_AT0 government_NN1 condoned_VVD the_AT0 private_AJ0 actions_NN2 ._SENT "_PUQ At_PRP issue_NN1 was_VBD part_NN1 of_PRF asylum_NN1 law_NN1 that_CJT protects_VVZ members_NN2 of_PRF a_AT0 "_PUQ particular_AJ0 social_AJ0 group_NN1 "_PUQ who_PNQ are_VBB victims_NN2 of_PRF persecution_NN1 ._SENT Prior_AJ0 to_PRP the_AT0 Trump_NN1 administration_NN1 ,_PUN immigration_NN1 courts_NN2 held_VVD that_CJT women_NN2 in_PRP Central_AJ0 America_NP0 facing_VVG domestic_AJ0 abuse_NN1 qualified_AJ0 ._SENT But_CJC during_PRP his_DPS tenure_NN1 as_PRP attorney_NN1 general_AJ0 ,_PUN Sessions_NN2 said_VVD that_DT0 was_VBD no_AT0 longer_AJC the_AT0 case_NN1 ,_PUN effectively_AV0 narrowing_VVG what_DTQ the_AT0 government_NN1 considers_VVZ grounds_NN2 for_PRP asylum_NN1 ._SENT 
