# Supplementary material for: Unraveling image construction by modality: Corpus-based diachronic insights into the reports to the Party Congress of China
Source: PLoS One. 2025 Mar 5;20(3):e0316017. doi: 10.1371/journal.pone.0316017 (PMC11882057; doi:10.1371/journal.pone.0316017)
Supplement: S1 File — (ZIP) [file pone.0316017.s001.zip › S1_Fig.zip/Corpus/CROWN2021/CROWN2021_POS/A04AA_POS.txt]

Sen._NP0 Kirsten_NP0 Gillibrand_NP0 ,_PUN D-N.Y_NP0 ._SENT ,_PUN is_VBZ leading_VVG a_AT0 bipartisan_AJ0 coalition_NN1 of_PRF more_AV0 than_CJS 60_CRD senators_NN2 and_CJC House_NN1 members_NN2 in_PRP urging_VVG congressional_AJ0 leaders_NN2 to_TO0 keep_VVI significant_AJ0 reforms_NN2 to_PRP the_AT0 way_NN1 the_AT0 military_NN1 prosecutes_VVZ serious_AJ0 crimes_NN2 ,_PUN such_DT0 as_PRP sexual_AJ0 assault_NN1 ,_PUN in_PRP this_DT0 year_NN1 's_POS defense_NN1 bill_NN1 ._SENT In_PRP a_AT0 letter_NN1 on_PRP Tuesday_NP0 ,_PUN Gillibrand_NP0 and_CJC others_NN2 said_VVD it_PNP would_VM0 be_VBI "_PUQ outrageous_AJ0 "_PUQ to_TO0 remove_VVI the_AT0 sweeping_AJ0 legislation_NN1 ,_PUN known_VVN as_PRP the_AT0 Military_AJ0 Justice_NN1 Improvement_NN1 and_CJC Increasing_AJ0 Prevention_NN1 Act_NN1 ,_PUN from_PRP the_AT0 defense_NN1 bill_NN1 ._SENT "_PUQ Sexual_AJ0 assault_NN1 in_PRP the_AT0 military_NN1 is_VBZ a_AT0 serious_AJ0 concern_NN1 and_CJC demands_VVZ a_AT0 real_AJ0 solution_NN1 ,_PUN not_XX0 a_AT0 watered-down_AJ0 provision_NN1 slipped_VVD in_PRP the_AT0 final_AJ0 bill_NN1 behind_PRP closed_AJ0 doors_NN2 ,_PUN "_PUQ Gillibrand_NP0 ,_PUN chair_NN1 of_PRF the_AT0 Senate_NN1 Armed_AJ0 Services_NN2 Committee_NN1 's_POS personnel_NN2 subpanel_NN1 ,_PUN said_VVD in_PRP a_AT0 statement_NN1 ._SENT The_AT0 proposal_NN1 would_VM0 keep_VVI serious_AJ0 crimes_NN2 under_PRP military_AJ0 oversight_NN1 but_CJC allow_VVB those_DT0 cases_NN2 to_TO0 be_VBI handled_VVN by_PRP criminal_AJ0 justice_NN1 attorneys_NN2 with_PRP relevant_AJ0 expertise_NN1 rather_AV0 than_CJS commanders_NN2 who_PNQ often_AV0 lack_VVB legal_AJ0 training_NN1 ._SENT The_AT0 military_AJ0 justice_NN1 reform_NN1 effort_NN1 has_VHZ 66_CRD cosponsors_NN2 in_PRP the_AT0 Senate_NN1 ,_PUN 220_CRD in_PRP the_AT0 House_NN1 and_CJC significant_AJ0 support_NN1 from_PRP major_AJ0 veterans_NN2 groups_NN2 ._SENT And_CJC while_CJS much_DT0 of_PRF the_AT0 focus_NN1 has_VHZ been_VBN on_PRP sex-related_AJ0 crimes_NN2 ,_PUN Gillibrand_NP0 and_CJC supporters_NN2 have_VHB said_VVN it_PNP should_VM0 apply_VVI to_PRP all_DT0 major_AJ0 crimes_NN2 ,_PUN such_DT0 as_PRP murder_NN1 ,_PUN manslaughter_NN1 and_CJC child_NN1 pornography_NN1 ._SENT "_PUQ It_PNP is_VBZ the_AT0 only_AJ0 reform_NN1 that_CJT will_VM0 provide_VVI true_AJ0 independence_NN1 for_PRP prosecutors_NN2 in_PRP the_AT0 military_AJ0 justice_NN1 system_NN1 and_CJC is_VBZ essential_AJ0 to_TO0 ensure_VVI that_DT0 victims_NN2 ,_PUN accused_VVD ,_PUN and_CJC the_AT0 public_NN1 all_DT0 have_VHB full_AJ0 faith_NN1 and_CJC confidence_NN1 in_PRP the_AT0 military_AJ0 justice_NN1 process_NN1 ,_PUN "_PUQ Gillibrand_NP0 said_VVD on_PRP Tuesday_NP0 ._SENT Gillibrand_NP0 's_POS military_AJ0 justice_NN1 reform_NN1 legislation_NN1 is_VBZ part_NN1 of_PRF the_AT0 National_AJ0 Defense_NN1 Authorization_NN1 Act_NN1 ,_PUN or_CJC NDAA_NP0 ,_PUN passed_VVN by_PRP a_AT0 Senate_NN1 committee_NN1 earlier_AV0 this_DT0 year_NN1 ._SENT However_AV0 ,_PUN the_AT0 House-passed_AJ0 version_NN1 of_PRF the_AT0 NDAA_NN1 does_VDZ not_XX0 include_VVI the_AT0 overall_AJ0 sweeping_AJ0 provisions_NN2 that_CJT were_VBD part_NN1 of_PRF the_AT0 Gillibrand_NP0 proposal_NN1 ,_PUN although_CJS several_DT0 key_AJ0 House_NN1 members_NN2 ,_PUN including_PRP Speaker_NP0 Nancy_NP0 Pelosi_NP0 ,_PUN D-Calif_NP0 ._SENT ,_PUN and_CJC Rep._NN1 Jackie_NP0 Speier_NP0 ,_PUN D-Calif_NP0 ._SENT ,_PUN support_VVB the_AT0 reform_NN1 ._SENT Ultimately_AV0 ,_PUN if_CJS the_AT0 defense_NN1 bill_NN1 passes_VVZ the_AT0 Senate_NN1 ,_PUN the_AT0 final_AJ0 version_NN1 will_VM0 be_VBI hammered_VVN out_AVP in_PRP conference_NN1 committee_NN1 ,_PUN setting_VVG up_AVP a_AT0 fight_NN1 for_PRP the_AT0 justice_NN1 reforms_NN2 in_PRP this_DT0 year_NN1 's_POS annual_AJ0 legislation_NN1 ._SENT "_PUQ Putting_VVG serious_AJ0 criminal_AJ0 cases_NN2 in_PRP the_AT0 hands_NN2 of_PRF independent_AJ0 military_AJ0 prosecutors_NN2 is_VBZ a_AT0 commonsense_AJ0 reform_NN1 that_CJT will_VM0 professionalize_VVI our_DPS military_AJ0 justice_NN1 system_NN1 ,_PUN "_PUQ the_AT0 members_NN2 wrote_VVD in_PRP their_DPS letter_NN1 Tuesday_NP0 ._SENT "_PUQ The_AT0 consensus_NN1 among_PRP experts_NN2 is_VBZ that_CJT this_DT0 reform_NN1 will_VM0 improve_VVI the_AT0 system_NN1 ._SENT "_PUQ On_PRP Monday_NP0 evening_NN1 ,_PUN the_AT0 Senate_NN1 tried_VVD to_TO0 move_VVI the_AT0 annual_AJ0 defense_NN1 bill_NN1 forward_AV0 after_PRP hitting_VVG a_AT0 stumbling_NN1 block_NN1 before_PRP the_AT0 Thanksgiving_NN1 recess_NN1 ,_PUN with_PRP Republicans_NN2 opposing_VVG an_AT0 agreement_NN1 on_PRP amendments_NN2 that_CJT would_VM0 be_VBI taken_VVN up_AVP for_PRP the_AT0 legislation_NN1 ._SENT 
