# Supplementary material for: Unraveling image construction by modality: Corpus-based diachronic insights into the reports to the Party Congress of China
Source: PLoS One. 2025 Mar 5;20(3):e0316017. doi: 10.1371/journal.pone.0316017 (PMC11882057; doi:10.1371/journal.pone.0316017)
Supplement: S1 File — (ZIP) [file pone.0316017.s001.zip › S1_Fig.zip/Corpus/CROWN2021/CROWN2021_POS/A04AB_POS.txt]

Rep._NN1 Lauren_NP0 Boebert_NP0 ,_PUN R-Colo_NP0 ._SENT ,_PUN speaks_VVZ during_PRP a_AT0 news_NN1 conference_NN1 outside_PRP the_AT0 Capitol_NP0 in_PRP August_NP0 ._SENT The_AT0 phone_NN1 call_NN1 between_PRP Rep._NN1 Lauren_NP0 Boebert_NP0 ,_PUN R-Colo_NP0 ._SENT ,_PUN and_CJC Rep._NN1 Ilhan_NP0 Omar_NP0 ,_PUN D-Minn_NP0 ._SENT ,_PUN was_VBD meant_VVN to_TO0 defuse_VVI tensions_NN2 after_PRP the_AT0 Republican_NN1 made_VVD Islamophobic_AJ0 comments_NN2 about_PRP the_AT0 Democrat_NN1 ._SENT Both_DT0 congresswomen_NN2 agree_VVB the_AT0 call_NN1 did_VDD not_XX0 go_VVI well_AV0 ._SENT The_AT0 communication_NN1 came_VVD after_PRP a_AT0 video_NN1 emerged_VVD of_PRF Boebert_NP0 telling_VVG a_AT0 Colorado_NP0 audience_NN1 a_AT0 story_NN1 about_PRP how_AVQ she_PNP once_AV0 shared_VVD an_AT0 elevator_NN1 with_PRP Omar_NP0 ._SENT Boebert_NP0 said_VVD she_PNP saw_VVD a_AT0 U.S._NP0 Capitol_NP0 Police_NN2 officer_NN1 running_VVG toward_PRP the_AT0 elevator_NN1 ._SENT "_PUQ I_PNP looked_VVD to_PRP my_DPS left_NN1 and_CJC there_AV0 she_PNP is_VBZ :_PUN Ilhan_NP0 Omar_NP0 ._SENT And_CJC I_PNP said_VVD ,_PUN '_PUQ Well_AV0 ,_PUN she_PNP does_VDZ not_XX0 have_VHI a_AT0 backpack_NN1 —_PUN we_PNP should_VM0 be_VBI OK_AJ0 ._SENT '_PUQ "_PUQ The_AT0 audience_NN1 laughed_VVD ._SENT She_PNP also_AV0 referred_VVD to_PRP Omar_NP0 as_PRP a_AT0 member_NN1 of_PRF the_AT0 "_PUQ Jihad_NN1 Squad_NN1 ._SENT "_PUQ Omar_NP0 denied_VVD that_CJT the_AT0 incident_NN1 Boebert_NP0 recounted_VVD ever_AV0 took_VVD place_NN1 ._SENT Omar_NP0 ,_PUN a_AT0 progressive_AJ0 Democrat_NN1 and_CJC one_PNI of_PRF only_AV0 three_CRD Muslims_NN2 serving_VVG in_PRP Congress_NN1 ,_PUN said_VVD she_PNP spoke_VVD with_PRP Boebert_NP0 on_PRP Monday_NP0 in_PRP the_AT0 hopes_NN2 of_PRF receiving_VVG a_AT0 "_PUQ direct_AJ0 apology_NN1 ._SENT "_PUQ "_PUQ Instead_AV0 of_PRF apologizing_VVG for_PRP her_DPS Islamophobic_AJ0 comments_NN2 and_CJC fabricated_AJ0 lies_NN2 ,_PUN Rep._NN1 Boebert_NP0 refused_VVD to_TO0 publicly_AV0 acknowledge_VVI her_DPS hurtful_AJ0 and_CJC dangerous_AJ0 comments_NN2 ._SENT She_PNP instead_AV0 doubled_VVD down_AVP on_PRP her_DPS rhetoric_NN1 ,_PUN and_CJC I_PNP decided_VVD to_TO0 end_VVI the_AT0 unproductive_AJ0 call_NN1 ,_PUN "_PUQ Omar_NP0 said_VVD in_PRP a_AT0 statement_NN1 ._SENT "_PUQ I_PNP believe_VVB in_PRP engaging_VVG with_PRP those_DT0 we_PNP disagree_VVB with_PRP respectfully_AV0 ,_PUN but_CJC not_XX0 when_CJS that_DT0 disagreement_NN1 is_VBZ rooted_VVN in_PRP outright_AJ0 bigotry_NN1 and_CJC hate_VVB ._SENT "_PUQ Rep._NN1 Ilhan_NP0 Omar_NP0 ,_PUN D-Minn_NP0 ._SENT ,_PUN listens_VVZ during_PRP a_AT0 news_NN1 conference_NN1 on_PRP Sept._NP0 22._CRD Anna_NP0 Moneymaker_NP0 /_PUN Getty_NP0 Images_NN2 hide_VVB caption_NN1 Rep._NN1 Ilhan_NP0 Omar_NP0 ,_PUN D-Minn_NP0 ._SENT ,_PUN listens_VVZ during_PRP a_AT0 news_NN1 conference_NN1 on_PRP Sept._NP0 22._CRD Boebert_NP0 agreed_VVD the_AT0 call_NN1 did_VDD not_XX0 go_VVI well_AV0 ._SENT On_PRP her_DPS personal_AJ0 Instagram_NN1 account_NN1 ,_PUN she_PNP gave_VVD her_DPS version_NN1 of_PRF the_AT0 call_NN1 :_PUN "_PUQ I_PNP never_AV0 want_VVB anything_PNI I_PNP say_VVB to_TO0 offend_VVI someone_PNI 's_POS religion_NN1 ,_PUN so_CJS I_PNP told_VVD [_PUL Omar_NP0 ]_PUR that_CJT ,_PUN "_PUQ she_PNP said_VVD ._SENT "_PUQ Even_AV0 after_CJS I_PNP put_VVD out_AVP a_AT0 public_AJ0 statement_NN1 to_PRP that_DT0 effect_NN1 ,_PUN she_PNP said_VVD she_PNP still_AV0 wanted_VVD a_AT0 public_AJ0 apology_NN1 because_CJS what_DTQ I_PNP had_VHD done_VDN was_VBD n't_XX0 good_AJ0 enough_AV0 ._SENT "_PUQ On_PRP Friday_NP0 ,_PUN the_AT0 far-right_AJ0 congresswoman_NN1 tweeted_VVD an_AT0 apology_NN1 "_PUQ to_PRP anyone_PNI in_PRP the_AT0 Muslim_AJ0 community_NN1 "_PUQ offended_VVN by_PRP her_DPS comments_NN2 ,_PUN but_CJC not_XX0 an_AT0 apology_NN1 to_PRP Omar_NP0 ._SENT Instead_AV0 ,_PUN Boebert_NP0 said_VVD ,_PUN as_CJS Omar_NP0 pushed_VVD for_PRP a_AT0 direct_AJ0 and_CJC public_AJ0 apology_NN1 ,_PUN she_PNP said_VVD that_CJT Omar_NP0 "_PUQ should_VM0 make_VVI an_AT0 apology_NN1 to_PRP the_AT0 American_AJ0 people_NN0 "_PUQ for_PRP her_DPS past_AJ0 rhetoric_NN1 ._SENT After_PRP that_DT0 ,_PUN Boebert_NP0 said_VVD ,_PUN Omar_NP0 "_PUQ hung_VVD up_AVP on_PRP me_PNP ._SENT "_PUQ Boebert_NP0 also_AV0 doubled_VVD down_AVP ,_PUN saying_VVG she_PNP would_VM0 put_VVI "_PUQ America_NP0 first_ORD ,_PUN never_AV0 sympathizing_VVG with_PRP terrorists_NN2 ._SENT 
