# Supplementary material for: Unraveling image construction by modality: Corpus-based diachronic insights into the reports to the Party Congress of China
Source: PLoS One. 2025 Mar 5;20(3):e0316017. doi: 10.1371/journal.pone.0316017 (PMC11882057; doi:10.1371/journal.pone.0316017)
Supplement: S1 File — (ZIP) [file pone.0316017.s001.zip › S1_Fig.zip/Corpus/CROWN2021/CROWN2021_POS/A04AC_POS.txt]

Just_AV0 a_AT0 month_NN1 after_PRP leaving_VVG office_NN1 ,_PUN Donald_NP0 Trump_NP0 on_PRP Sunday_NP0 broke_VVD with_PRP the_AT0 practices_NN2 of_PRF past_NN1 former_DT0 presidents_NN2 and_CJC took_VVD on_PRP the_AT0 man_NN1 who_PNQ beat_VVD him_PNP in_PRP the_AT0 2020_CRD election_NN1 ._SENT During_PRP a_AT0 keynote_NN1 address_NN1 in_PRP Orlando_NP0 ,_PUN Fla._NP0 ,_PUN that_DT0 lasted_VVD an_AT0 hour_NN1 and_CJC a_AT0 half_NN1 —_PUN and_CJC began_VVD more_AV0 than_CJS an_AT0 hour_NN1 late_AV0 —_PUN to_PRP the_AT0 friendly_AJ0 Conservative_AJ0 Political_AJ0 Action_NN1 Conference_NN1 ,_PUN or_CJC CPAC_NN1 ,_PUN Trump_NP0 blasted_VVD President_NP0 Biden_NP0 's_POS tenure_NN1 so_AV0 far_AV0 ._SENT He_PNP called_VVD it_PNP "_PUQ the_AT0 most_AV0 disastrous_AJ0 first_ORD month_NN1 of_PRF any_DT0 president_NN1 in_PRP modern_AJ0 history_NN1 "_PUQ and_CJC hit_VVD Biden_NP0 on_PRP many_DT0 fronts_NN2 —_PUN from_PRP immigration_NN1 to_PRP national_AJ0 security_NN1 to_PRP Biden_NP0 's_POS coronavirus_NN1 pandemic_AJ0 response_NN1 ._SENT The_AT0 main_AJ0 thrust_NN1 of_PRF Trump_NP0 's_POS criticism_NN1 ,_PUN though_AV0 ,_PUN was_VBD on_PRP immigration_NN1 policy_NN1 ._SENT He_PNP claimed_VVD Biden_NP0 was_VBD "_PUQ eliminating_VVG our_DPS [_PUL southern_AJ0 ]_PUR border_NN1 ,_PUN "_PUQ triggering_VVG "_PUQ a_AT0 massive_AJ0 flood_NN1 of_PRF illegal_AJ0 immigration_NN1 "_PUQ that_CJT was_VBD letting_VVG criminals_NN2 pour_VVB out_AVP onto_PRP U.S._NP0 streets_NN2 ._SENT It_PNP was_VBD similar_AJ0 to_PRP the_AT0 dark_NN1 and_CJC nativist_NN1 anti-immigration_AJ0 vision_NN1 that_CJT helped_VVD launch_NN1 Trump_NN1 to_PRP political_AJ0 prominence_NN1 in_PRP the_AT0 first_ORD place_NN1 ,_PUN from_PRP his_DPS 2015_CRD presidential_AJ0 campaign_NN1 announcement_NN1 ._SENT Trump_NN1 called_VVN on_PRP Biden_NP0 to_TO0 reopen_VVI schools_NN2 ,_PUN which_DTQ closed_VVD down_AVP during_PRP Trump_NP0 's_POS tenure_NN1 due_AJ0 to_PRP the_AT0 pandemic_AJ0 ,_PUN saying_VVG that_CJT Biden_NP0 "_PUQ caved_VVN to_PRP the_AT0 teachers_NN2 unions_NN2 ._SENT "_PUQ "_PUQ They_PNP 're_VBB cheating_VVG the_AT0 next_ORD generation_NN1 of_PRF Americans_NN2 out_AVP of_PRF the_AT0 future_NN1 that_CJT they_PNP deserve_VVB ,_PUN and_CJC they_PNP do_VDB deserve_VVI this_DT0 future_NN1 ,_PUN "_PUQ Trump_NP0 said_VVD ._SENT "_PUQ They_PNP 're_VBB going_VVG to_TO0 grow_VVI up_AVP and_CJC they_PNP 're_VBB going_VVG to_TO0 have_VHI a_AT0 scar_NN1 ._SENT "_PUQ Biden_NP0 has_VHZ said_VVN his_DPS goal_NN1 is_VBZ to_TO0 have_VHI the_AT0 majority_NN1 of_PRF schools_NN2 open_AJ0 for_PRP in-person_AJ0 learning_NN1 within_PRP the_AT0 first_ORD 100_CRD days_NN2 of_PRF his_DPS administration_NN1 ._SENT The_AT0 former_DT0 president_NN1 did_VDD not_XX0 save_VVI his_DPS ire_NN1 exclusively_AV0 for_PRP his_DPS successor_NN1 ._SENT He_PNP maintained_VVD the_AT0 false_AJ0 conspiracy_NN1 theory_NN1 that_CJT he_PNP actually_AV0 won_VVD the_AT0 2020_CRD election_NN1 ,_PUN and_CJC despite_PRP picking_VVG three_CRD of_PRF the_AT0 Supreme_AJ0 Court_NN1 's_POS current_AJ0 members_NN2 ,_PUN he_PNP blasted_VVD the_AT0 court_NN1 for_PRP not_XX0 siding_VVG with_PRP him_PNP ,_PUN saying_VVG the_AT0 justices_NN2 should_VM0 be_VBI "_PUQ ashamed_AJ0 ._SENT "_PUQ Trump_NP0 said_VVD he_PNP would_VM0 not_XX0 be_VBI starting_VVG a_AT0 third_ORD party_NN1 ._SENT He_PNP called_VVD for_PRP unity_NN1 in_PRP the_AT0 Republican_NN1 Party_NN1 and_CJC said_VVD he_PNP would_VM0 work_VVI to_TO0 elect_VVI Republicans_NN2 —_PUN in_PRP his_DPS mold_NN1 ._SENT But_CJC he_PNP called_VVD out_AVP Republicans_NN2 by_PRP name_NN1 who_PNQ have_VHB opposed_VVN him_PNP ._SENT He_PNP teased_VVD that_CJT he_PNP could_VM0 run_VVI again_AV0 in_PRP 2024._CRD "_PUQ Who_PNQ knows_VVZ ?_SENT "_PUQ he_PNP said_VVD ,_PUN furthering_VVG his_DPS false_AJ0 claims_NN2 of_PRF election_NN1 victory_NN1 :_PUN "_PUQ I_PNP may_VM0 even_AV0 decide_VVI to_TO0 beat_VVI them_PNP [_PUL Democrats_NN2 ]_PUR for_PRP the_AT0 third_ORD time_NN1 ._SENT "_PUQ Trump_NP0 lost_VVD the_AT0 2020_CRD Electoral_AJ0 College_NN1 vote_NN1 and_CJC the_AT0 popular_AJ0 vote_NN1 by_PRP 7_CRD million_CRD overall_AV0 ._SENT Dozens_CRD of_PRF courts_NN2 threw_VVD out_AVP his_DPS and_CJC his_DPS allies_NN2 '_POS frivolous_AJ0 claims_NN2 of_PRF election_NN1 fraud_NN1 in_PRP multiple_AJ0 states_NN2 ,_PUN and_CJC his_DPS own_DT0 administration_NN1 called_VVD the_AT0 2020_CRD election_NN1 the_AT0 "_PUQ most_AV0 secure_AJ0 "_PUQ election_NN1 in_PRP history_NN1 ._SENT 
