# Supplementary material for: Unraveling image construction by modality: Corpus-based diachronic insights into the reports to the Party Congress of China
Source: PLoS One. 2025 Mar 5;20(3):e0316017. doi: 10.1371/journal.pone.0316017 (PMC11882057; doi:10.1371/journal.pone.0316017)
Supplement: S1 File — (ZIP) [file pone.0316017.s001.zip › S1_Fig.zip/Corpus/CROWN2021/CROWN2021_POS/A04AD_POS.txt]

Vice_NP0 President_NP0 Harris_NP0 speaks_VVZ at_PRP the_AT0 40th_ORD Annual_AJ0 Black_AJ0 History_NN1 Month_NN1 virtual_AJ0 celebration_NN1 ,_PUN at_PRP the_AT0 Eisenhower_NP0 Executive_NN1 Office_NN1 Building_NN1 on_PRP Saturday_NP0 ._SENT One_CRD day_NN1 after_PRP the_AT0 House_NN1 advanced_VVN President_NP0 Biden_NP0 's_POS $_NN0 1.9_CRD trillion_CRD COVID-19_CRD relief_NN1 package_NN1 ,_PUN Vice_NP0 President_NP0 Harris_NP0 championed_VVD the_AT0 proposed_AJ0 round_NN1 of_PRF aid_NN1 as_CJS much_AV0 needed_VVN help_NN1 for_PRP Black_AJ0 Americans_NN2 ,_PUN calling_VVG the_AT0 pandemic_AJ0 an_AT0 "_PUQ accelerator_NN1 "_PUQ for_PRP "_PUQ the_AT0 fissures_NN2 and_CJC the_AT0 failures_NN2 ,_PUN the_AT0 defects_NN2 ,_PUN the_AT0 flaws_NN2 in_PRP our_DPS system_NN1 ._SENT "_PUQ Harris_NP0 delivered_VVD her_DPS remarks_NN2 at_PRP a_AT0 Black_AJ0 History_NN1 Month_NN1 Virtual_AJ0 Celebration_NN1 ,_PUN hosted_VVN by_PRP House_NN1 Majority_NN1 Leader_NN1 Steny_NP0 Hoyer_NP0 ,_PUN D-Md_NP0 ._SENT In_PRP her_DPS keynote_NN1 address_NN1 ,_PUN the_AT0 vice_AJ0 president_NN1 cited_VVD the_AT0 ways_NN2 the_AT0 pandemic_AJ0 has_VHZ made_VVN things_NN2 worse_AJC for_PRP "_PUQ those_DT0 for_PRP whom_PNQ things_NN2 were_VBD bad_AJ0 before_AV0 ,_PUN "_PUQ particularly_AV0 Black_AJ0 Americans_NN2 ,_PUN who_PNQ Harris_NP0 noted_VVD ,_PUN have_VHB been_VBN shown_VVN to_TO0 be_VBI disproportionately_AV0 affected_VVN by_PRP the_AT0 hardships_NN2 of_PRF the_AT0 pandemic_AJ0 —_PUN from_PRP health_NN1 and_CJC deaths_NN2 to_PRP economic_AJ0 struggles_NN2 ._SENT "_PUQ We_PNP are_VBB looking_VVG at_PRP a_AT0 country_NN1 in_PRP a_AT0 situation_NN1 where_CJS more_AV0 than_CJS two_CRD in_PRP three_CRD Black_AJ0 Americans_NN2 personally_AV0 know_VVB someone_PNI who_PNQ has_VHZ been_VBN hospitalized_VVN or_CJC who_PNQ has_VHZ died_VVN from_PRP COVID-19_NN1 ._SENT Black_AJ0 women_NN2 workers_NN2 are_VBB being_VBG forced_VVN out_AVP of_PRF the_AT0 workforce_NN1 in_PRP record_NN1 numbers_NN2 ,_PUN and_CJC so_AV0 many_DT0 Black_AJ0 small_AJ0 businesses_NN2 are_VBB being_VBG forced_VVN to_TO0 close_VVI their_DPS doors_NN2 ,_PUN "_PUQ Harris_NP0 said_VVD ._SENT Harris_NP0 drew_VVD a_AT0 throughline_NN1 from_PRP those_DT0 she_PNP called_VVD "_PUQ innovators_NN2 "_PUQ in_PRP the_AT0 civil_AJ0 rights_NN2 struggle_NN1 "_PUQ who_PNQ were_VBD clear-eyed_AJ0 about_PRP the_AT0 moment_NN1 in_PRP which_DTQ they_PNP lived_VVD "_PUQ to_PRP taking_VVG action_NN1 on_PRP the_AT0 pandemic_AJ0 ._SENT "_PUQ I_PNP do_VDB believe_VVI we_PNP can_VM0 meet_VVI this_DT0 moment_NN1 and_CJC I_PNP do_VDB believe_VVI that_CJT this_DT0 Black_AJ0 History_NN1 Month_NN1 ,_PUN this_DT0 year_NN1 ,_PUN and_CJC at_PRP this_DT0 moment_NN1 ,_PUN we_PNP must_VM0 be_VBI clear-eyed_AJ0 about_PRP the_AT0 challenges_NN2 in_PRP front_NN1 of_PRF us_PNP ,_PUN "_PUQ Harris_NP0 said_VVD ._SENT The_AT0 remarks_NN2 at_PRP the_AT0 40th_ORD annual_AJ0 iteration_NN1 of_PRF the_AT0 event_NN1 came_VVD less_AV0 than_CJS 24_CRD hours_NN2 after_PRP the_AT0 House_NN1 passed_VVD its_DPS version_NN1 of_PRF the_AT0 relief_NN1 package_NN1 with_PRP provisions_NN2 aimed_VVN at_PRP bolstering_VVG the_AT0 nation_NN1 's_POS vaccination_NN1 campaign_NN1 ,_PUN stimulating_VVG the_AT0 economy_NN1 and_CJC providing_VVG aid_NN1 from_PRP checks_NN2 to_PRP rental_NN1 assistance_NN1 to_PRP individual_AJ0 Americans_NN2 ._SENT The_AT0 bill_NN1 ,_PUN which_DTQ now_AV0 heads_VVZ to_PRP the_AT0 Senate_NN1 ,_PUN also_AV0 includes_VVZ provisions_NN2 for_PRP those_DT0 living_NN1 in_PRP poverty_NN1 and_CJC assistance_NN1 for_PRP families_NN2 with_PRP children_NN2 ._SENT Harris_NP0 championed_VVD the_AT0 legislation_NN1 and_CJC its_DPS provisions_NN2 for_PRP small_AJ0 businesses_NN2 and_CJC money_NN1 for_PRP vaccination_NN1 efforts_NN2 ,_PUN as_CJS well_AV0 as_CJS a_AT0 $_NN0 3_CRD ,_PUN 000-per-child_CRD tax_NN1 credit_NN1 —_PUN with_PRP $_NN0 3_CRD ,_PUN 600_CRD for_PRP children_NN2 under_PRP the_AT0 age_NN1 of_PRF 6_CRD —_PUN that_DT0 was_VBD included_VVN in_PRP the_AT0 House_NN1 bill_NN1 ._SENT 
