# Supplementary material for: Unraveling image construction by modality: Corpus-based diachronic insights into the reports to the Party Congress of China
Source: PLoS One. 2025 Mar 5;20(3):e0316017. doi: 10.1371/journal.pone.0316017 (PMC11882057; doi:10.1371/journal.pone.0316017)
Supplement: S1 File — (ZIP) [file pone.0316017.s001.zip › S1_Fig.zip/Corpus/CROWN2021/CROWN2021_POS/A05AA_POS.txt]

The_AT0 White_AJ0 House_NN1 confirmed_VVD Friday_NP0 that_CJT it_PNP wo_VM0 n't_XX0 grant_VVI former_DT0 President_NN1 Donald_NP0 Trump_NP0 executive_NN1 privilege_NN1 over_PRP the_AT0 first_ORD trove_NN1 of_PRF documents_NN2 that_CJT have_VHB been_VBN requested_VVN by_PRP the_AT0 select_AJ0 congressional_AJ0 committee_NN1 investigating_VVG the_AT0 deadly_AJ0 Jan._NP0 6_CRD attack_NN1 ._SENT The_AT0 Jan._NP0 6_CRD committee_NN1 is_VBZ ramping_VVG up_AVP its_DPS investigation_NN1 into_PRP rioters_NN2 breaching_VVG the_AT0 U.S._NP0 Capitol_NP0 to_TO0 overturn_VVI the_AT0 2020_CRD presidential_AJ0 election_NN1 and_CJC stop_VVB the_AT0 certification_NN1 of_PRF President_NP0 Joe_NP0 Biden_NP0 's_POS victory_NN1 ._SENT The_AT0 panel_NN1 has_VHZ requested_VVN documents_NN2 –_PUN and_CJC demanded_VVD subpoenas_NN2 in_PRP some_DT0 cases_NN2 –_PUN from_PRP a_AT0 range_NN1 of_PRF executive_AJ0 branch_NN1 agencies_NN2 and_CJC members_NN2 of_PRF Trump_NP0 's_POS inner_AJ0 circle_NN1 to_TO0 try_VVI and_CJC piece_VVI together_AV0 what_DTQ the_AT0 former_DT0 president_NN1 and_CJC administration_NN1 knew_VVD leading_VVG up_AVP to_PRP and_CJC on_PRP Jan._NP0 6._CRD In_PRP response_NN1 to_PRP the_AT0 committee_NN1 's_POS demands_NN2 over_PRP the_AT0 past_AJ0 two_CRD months_NN2 ,_PUN Trump_NN1 claims_VVZ executive_AJ0 privilege_NN1 can_VM0 shield_VVI them_PNP from_PRP the_AT0 subpoenas_NN2 and_CJC document_NN1 requests_NN2 ,_PUN including_PRP the_AT0 ones_NN2 to_PRP the_AT0 National_AJ0 Archives_NN2 and_CJC Records_NN2 Administration_NN1 which_DTQ houses_VVZ communications_NN2 records_NN2 at_PRP the_AT0 White_AJ0 House_NN1 ._SENT But_CJC White_NP0 House_NN1 press_NN1 secretary_NN1 Jen_NP0 Psaki_NP0 said_VVD Friday_NP0 that_CJT Biden_NP0 would_VM0 n't_XX0 assert_VVI executive_AJ0 privilege_NN1 over_PRP the_AT0 first_ORD batch_NN1 of_PRF documents_NN2 ,_PUN though_CJS she_PNP did_VDD n't_XX0 rule_VVI it_PNP out_AVP over_PRP future_AJ0 ones_NN2 ._SENT "_PUQ As_CJS a_AT0 part_NN1 of_PRF this_DT0 process_NN1 ,_PUN the_AT0 president_NN1 has_VHZ determined_VVN that_CJT an_AT0 assertion_NN1 of_PRF executive_AJ0 privilege_NN1 is_VBZ not_XX0 warranted_VVN for_PRP the_AT0 first_ORD set_NN1 of_PRF documents_NN2 from_PRP the_AT0 Trump_NN1 White_AJ0 House_NN1 that_CJT have_VHB been_VBN provided_VVN to_PRP us_PNP from_PRP the_AT0 National_AJ0 Archives_NN2 ,_PUN "_PUQ Psaki_NP0 said_VVD at_PRP Friday_NP0 's_POS press_NN1 briefing_NN1 ._SENT "_PUQ As_CJS we_PNP 've_VHB said_VVN previously_AV0 ,_PUN this_DT0 will_VM0 be_VBI an_AT0 ongoing_AJ0 process_NN1 and_CJC this_DT0 is_VBZ just_AV0 the_AT0 first_ORD set_NN1 of_PRF documents_NN2 ._SENT "_PUQ "_PUQ And_CJC we_PNP will_VM0 evaluate_VVI questions_NN2 of_PRF privilege_NN1 on_PRP a_AT0 case_NN1 by_PRP case_NN1 basis_NN1 ,_PUN but_CJC the_AT0 president_NN1 has_VHZ also_AV0 been_VBN clear_AJ0 that_CJT he_PNP believes_VVZ it_PNP to_TO0 be_VBI of_PRF the_AT0 utmost_AJ0 importance_NN1 for_PRP both_DT0 Congress_NN1 and_CJC the_AT0 American_AJ0 people_NN0 to_TO0 have_VHI a_AT0 complete_AJ0 understanding_NN1 of_PRF the_AT0 events_NN2 of_PRF that_DT0 day_NN1 to_TO0 prevent_VVI them_PNP from_PRP happening_VVG again_AV0 ,_PUN "_PUQ she_PNP added_VVD ._SENT The_AT0 two_CRD requests_NN2 sent_VVN to_PRP the_AT0 National_AJ0 Archives_NN2 from_PRP members_NN2 of_PRF Congress_NN1 in_PRP March_NP0 and_CJC August_NP0 are_VBB sweeping_AJ0 and_CJC most_AV0 notably_AV0 ask_VVI for_PRP documents_NN2 and_CJC communications_NN2 on_PRP Jan._NP0 6_CRD related_VVN to_PRP Trump_NP0 himself_PNX ,_PUN former_DT0 Vice_AJ0 President_NP0 Mike_NP0 Pence_NN0 ,_PUN Trump_NP0 's_POS adult_NN1 sons_NN2 and_CJC daughter_NN1 ,_PUN former_DT0 chief_NN1 of_PRF staff_NN0 Mark_NP0 Meadows_NP0 and_CJC other_AJ0 close_AJ0 advisers_NN2 and_CJC allies_NN2 ._SENT Following_VVG the_AT0 Biden_NP0 White_NP0 House_NN1 's_POS announcement_NN1 ,_PUN Trump_NP0 fiercely_AV0 pushed_VVD back_AVP ,_PUN saying_VVG he_PNP sent_VVD his_DPS own_DT0 letter_NN1 Friday_NP0 to_PRP the_AT0 National_AJ0 Archives_NN2 arguing_VVG he_PNP has_VHZ executive_AJ0 privilege_NN1 rights_NN2 over_PRP a_AT0 few_DT0 dozen_CRD of_PRF the_AT0 requested_AJ0 documents_NN2 ._SENT 
