# Supplementary material for: Unraveling image construction by modality: Corpus-based diachronic insights into the reports to the Party Congress of China
Source: PLoS One. 2025 Mar 5;20(3):e0316017. doi: 10.1371/journal.pone.0316017 (PMC11882057; doi:10.1371/journal.pone.0316017)
Supplement: S1 File — (ZIP) [file pone.0316017.s001.zip › S1_Fig.zip/Corpus/CROWN2021/CROWN2021_POS/A05AB_POS.txt]

The_AT0 Senate_NN1 is_VBZ on_PRP track_NN1 to_TO0 raise_VVI the_AT0 debt_NN1 ceiling_NN1 for_PRP two_CRD months_NN2 ,_PUN averting_VVG a_AT0 potential_AJ0 default_NN1 days_NN2 before_PRP the_AT0 U.S._NP0 is_VBZ set_VVN to_TO0 run_VVI out_AVP of_PRF money_NN1 but_CJC ultimately_AV0 punting_VVG on_PRP a_AT0 politically_AV0 volatile_AJ0 issue_NN1 until_PRP December_NP0 ._SENT After_PRP Republican_NN1 resistance_NN1 during_PRP a_AT0 weekslong_AJ0 standoff_NN1 over_PRP lifting_VVG the_AT0 debt_NN1 limit_NN1 ,_PUN Senate_NN1 GOP_NN1 Leader_NN1 Mitch_NP0 McConnell_NP0 of_PRF Kentucky_NP0 gave_VVD Democrats_NN2 a_AT0 short-term_AJ0 offer_NN1 ._SENT By_PRP Thursday_NP0 morning_NN1 ,_PUN the_AT0 parties_NN2 clinched_VVD a_AT0 deal_NN1 to_TO0 lift_VVI the_AT0 country_NN1 's_POS borrowing_NN1 limit_NN1 by_PRP $_NN0 480_CRD billion_CRD ._SENT Democrats_NN2 initially_AV0 pushed_VVN for_PRP raising_VVG the_AT0 cap_NN1 through_PRP 2022_CRD but_CJC Republicans_NN2 would_VM0 n't_XX0 sign_VVI off_AVP and_CJC blocked_VVD the_AT0 measure_NN1 twice_AV0 ._SENT But_CJC the_AT0 short-term_AJ0 agreement_NN1 effectively_AV0 delays_VVZ the_AT0 issue_NN1 to_PRP the_AT0 winter_NN1 when_AVQ both_DT0 parties_NN2 will_VM0 be_VBI forced_VVN to_TO0 reconcile_VVI their_DPS differences_NN2 or_CJC face_VVB a_AT0 fiscal_AJ0 disaster_NN1 ._SENT On_PRP Thursday_NP0 evening_NN1 ,_PUN senators_NN2 will_VM0 take_VVI two_CRD votes_NN2 to_TO0 raise_VVI the_AT0 debt_NN1 ceiling_NN1 ._SENT First_ORD ,_PUN the_AT0 Senate_NN1 will_VM0 hold_VVI a_AT0 procedural_AJ0 vote_NN1 to_TO0 overcome_VVI a_AT0 GOP_NN1 filibuster_NN1 ._SENT With_PRP a_AT0 split_AJ0 50-50_CRD chamber_NN1 ,_PUN Democrats_NN2 are_VBB expected_VVN to_TO0 get_VVI the_AT0 10_CRD Republicans_NN2 they_PNP need_VVB to_TO0 join_VVI them_PNP to_TO0 move_VVI toward_PRP final_AJ0 passage_NN1 ._SENT After_PRP hours_NN2 of_PRF searching_VVG for_PRP enough_DT0 votes_NN2 in_PRP the_AT0 party_NN1 ,_PUN Senate_NN1 Minority_NN1 Whip_NN1 John_NP0 Thune_NP0 of_PRF South_NP0 Dakota_NP0 told_VVD reporters_NN2 prior_AJ0 to_PRP the_AT0 votes_NN2 that_CJT there_EX0 will_VM0 be_VBI 10_CRD Republicans_NN2 voting_VVG to_TO0 break_VVI the_AT0 filibuster_NN1 ._SENT If_CJS the_AT0 procedural_AJ0 vote_NN1 passes_VVZ ,_PUN the_AT0 Senate_NN1 will_VM0 then_AV0 move_VVI to_PRP a_AT0 vote_NN1 on_PRP the_AT0 actual_AJ0 measure_NN1 but_CJC this_DT0 time_NN1 ,_PUN only_AV0 a_AT0 simple_AJ0 majority_NN1 is_VBZ needed_VVN ._SENT If_CJS no_AT0 Republicans_NN2 support_VVB it_PNP ,_PUN Vice_NP0 President_NP0 Kamala_NP0 Harris_NP0 will_VM0 cast_VVI the_AT0 tie-breaking_AJ0 vote_NN1 ._SENT "_PUQ We_PNP have_VHB reached_VVN an_AT0 agreement_NN1 to_TO0 extend_VVI the_AT0 debt_NN1 ceiling_NN1 through_PRP early_AJ0 December_NP0 ,_PUN and_CJC it_PNP 's_VBZ our_DPS hope_NN1 that_CJT we_PNP can_VM0 get_VVI this_DT0 done_VDN as_CJS soon_AV0 as_CJS today_AV0 ,_PUN "_PUQ Senate_NN1 Majority_NN1 Leader_NN1 Chuck_NP0 Schumer_NP0 of_PRF New_NP0 York_NP0 said_VVD earlier_AV0 Thursday_NP0 ._SENT Thursday_NP0 's_POS deal_NN1 momentarily_AV0 breaks_VVZ an_AT0 impasse_NN1 on_PRP an_AT0 issue_NN1 that_CJT has_VHZ been_VBN politically_AV0 fraught_AJ0 for_PRP years_NN2 ._SENT But_CJC come_VVB December_NP0 ,_PUN party_NN1 leaders_NN2 will_VM0 be_VBI back_AVP in_PRP the_AT0 same_DT0 position_NN1 since_CJS Republicans_NN2 do_VDB n't_XX0 intend_VVI to_TO0 help_VVI Democrats_NN2 break_VVI more_DT0 filibusters_NN2 on_PRP a_AT0 longer-term_AJ0 measure_NN1 ._SENT Meanwhile_AV0 ,_PUN Congress_NN1 will_VM0 also_AV0 face_VVI a_AT0 Dec._NP0 3_CRD deadline_NN1 to_TO0 fund_VVI the_AT0 government_NN1 –_PUN another_DT0 must-pass_AJ0 item_NN1 lawmakers_NN2 punted_VVN until_PRP the_AT0 winter_NN1 ._SENT McConnell_NP0 and_CJC Republicans_NN2 have_VHB opposed_VVN lending_VVG any_DT0 support_NN1 to_PRP Democrats_NN2 on_PRP the_AT0 debt_NN1 ceiling_NN1 even_AV0 as_CJS the_AT0 country_NN1 faced_VVD the_AT0 possibility_NN1 of_PRF defaulting_NN1 if_CJS Congress_NN1 did_VDD n't_XX0 act_VVI by_PRP Oct._NP0 18._CRD Republicans_NN2 still_AV0 want_VVB Democrats_NN2 to_TO0 do_VDI it_PNP on_PRP their_DPS own_DT0 through_PRP a_AT0 lengthy_AJ0 budgetary_AJ0 process_NN1 ,_PUN which_DTQ would_VM0 allow_VVI them_PNP to_TO0 act_VVI through_PRP a_AT0 simple_AJ0 majority_NN1 and_CJC without_PRP any_DT0 GOP_NN1 votes_NN2 ._SENT 
