# Supplementary material for: Unraveling image construction by modality: Corpus-based diachronic insights into the reports to the Party Congress of China
Source: PLoS One. 2025 Mar 5;20(3):e0316017. doi: 10.1371/journal.pone.0316017 (PMC11882057; doi:10.1371/journal.pone.0316017)
Supplement: S1 File — (ZIP) [file pone.0316017.s001.zip › S1_Fig.zip/Corpus/CROWN2021/CROWN2021_POS/A05AC_POS.txt]

By_PRP significant_AJ0 margins_NN2 ,_PUN Americans_NN2 now_AV0 view_VVB the_AT0 Republican_NN1 Party_NN1 as_CJS better_AV0 than_CJS the_AT0 Democratic_AJ0 Party_NN1 on_PRP two_CRD key_AJ0 issues_NN2 :_PUN protecting_VVG the_AT0 nation_NN1 from_PRP international_AJ0 threats_NN2 and_CJC ensuring_VVG the_AT0 nation_NN1 's_POS economic_AJ0 prosperity_NN1 ,_PUN a_AT0 new_AJ0 poll_NN1 found_VVN ._SENT More_AV0 than_CJS half_DT0 of_PRF Americans_NN2 ,_PUN 54_CRD %_NN0 ,_PUN believe_VVB that_CJT the_AT0 GOP_NN1 will_VM0 do_VDI a_AT0 better_AJC job_NN1 than_CJS the_AT0 Democratic_AJ0 Party_NN1 at_PRP protecting_VVG the_AT0 nation_NN1 from_PRP international_AJ0 terrorism_NN1 and_CJC military_AJ0 threats_NN2 in_PRP the_AT0 next_ORD few_DT0 years_NN2 ,_PUN according_VVG to_PRP a_AT0 Gallup_NP0 survey_NN1 released_VVD Wednesday_NP0 ,_PUN while_CJS just_AV0 39_CRD %_NN0 believe_VVB the_AT0 Democratic_AJ0 Party_NN1 is_VBZ better_AV0 suited_VVN to_TO0 do_VDI so_AV0 ._SENT About_PRP 50_CRD %_NN0 of_PRF Americans_NN2 likewise_AV0 believe_VVB that_CJT the_AT0 Republican_NN1 Party_NN1 will_VM0 do_VDI a_AT0 better_AJC job_NN1 at_PRP keeping_VVG the_AT0 country_NN1 prosperous_AJ0 ,_PUN while_CJS 41_CRD %_NN0 believe_VVB the_AT0 same_DT0 about_PRP Democrats_NN2 ._SENT The_AT0 two_CRD GOP_NN1 advantages_NN2 mark_VVB the_AT0 largest_AJS gaps_NN2 in_PRP more_AV0 than_CJS five_CRD years_NN2 ._SENT The_AT0 survey_NN1 ,_PUN conducted_VVN between_PRP Sept._NP0 1-17_CRD ,_PUN comes_VVZ after_PRP the_AT0 U.S._NP0 withdrawal_NN1 from_PRP Afghanistan_NP0 ,_PUN which_DTQ Americans_NN2 generally_AV0 supported_VVN in_PRP theory_NN1 ,_PUN but_CJC not_XX0 in_PRP the_AT0 "_PUQ chaotic_AJ0 and_CJC deadly_AJ0 way_NN1 in_PRP which_DTQ it_PNP was_VBD executed_VVN ,_PUN "_PUQ an_AT0 earlier_AJC Gallup_NP0 poll_NN1 notes_NN2 ._SENT The_AT0 polling_NN1 also_AV0 came_VVD amid_PRP a_AT0 weaker_AJC than_CJS expected_AJ0 employment_NN1 report_NN1 ,_PUN and_CJC surging_VVG coronavirus_NN1 infections_NN2 ._SENT But_CJC when_CJS it_PNP comes_VVZ to_PRP what_DTQ Americans_NN2 deem_VVB to_TO0 be_VBI the_AT0 most_AV0 important_AJ0 problem_NN1 facing_VVG the_AT0 country_NN1 ,_PUN most_AV0 commonly_AV0 the_AT0 coronavirus_NN1 and_CJC the_AT0 handling_NN1 of_PRF the_AT0 government_NN1 itself_PNX ,_PUN Americans_NN2 are_VBB nearly_AV0 split_VVN on_PRP which_DTQ party_NN1 can_VM0 better_AV0 handle_VVI the_AT0 issues_NN2 ,_PUN with_PRP 41_CRD %_NN0 believing_VVG the_AT0 Republican_NN1 Party_NN1 can_VM0 do_VDI so_AV0 ,_PUN and_CJC 38_CRD %_NN0 the_AT0 Democratic_AJ0 Party_NN1 ._SENT However_AV0 ,_PUN those_DT0 who_PNQ listed_VVD the_AT0 coronavirus_NN1 as_PRP the_AT0 top_AJ0 issue_NN1 facing_VVG the_AT0 country_NN1 widely_AV0 say_VVB the_AT0 Democratic_AJ0 Party_NN1 is_VBZ more_AV0 equipped_VVN to_TO0 handle_VVI it_PNP ,_PUN while_CJS those_DT0 who_PNQ said_VVD the_AT0 government_NN1 is_VBZ the_AT0 top_AJ0 issue_NN1 are_VBB more_AV0 inclined_AJ0 to_TO0 believe_VVI the_AT0 Republican_NN1 Party_NN1 is_VBZ better_AV0 suited_VVN to_TO0 handle_VVI the_AT0 situation_NN1 ._SENT Another_DT0 Gallup_NP0 poll_NN1 released_VVN Tuesday_NP0 found_VVD that_CJT Americans_NN2 view_VVB both_DT0 major_AJ0 parties_NN2 negatively_AV0 ,_PUN and_CJC although_CJS the_AT0 two_CRD parties_NN2 are_VBB near_PRP parity_NN1 in_PRP terms_NN2 of_PRF favorability_NN1 among_PRP the_AT0 public_NN1 ,_PUN the_AT0 Democratic_AJ0 Party_NN1 's_POS favorability_NN1 has_VHZ fallen_VVN from_PRP elevated_AJ0 levels_NN2 shortly_AV0 after_PRP President_NP0 Joe_NP0 Biden_NP0 took_VVD office_NN1 in_PRP January_NP0 ,_PUN while_CJS the_AT0 Republican_NN1 Party_NN1 's_POS favorability_NN1 has_VHZ seen_VVN a_AT0 modest_AJ0 climb_NN1 ._SENT According_VVG to_PRP Gallup_NP0 ,_PUN party_NN1 favorability_NN1 ratings_NN2 can_VM0 offer_VVI clues_NN2 as_CJS to_PRP how_AVQ the_AT0 parties_NN2 might_VM0 fare_VVI in_PRP upcoming_AJ0 elections_NN2 ._SENT Still_AV0 ,_PUN in_PRP the_AT0 last_ORD three_CRD midterm_NN1 elections_NN2 ,_PUN neither_DT0 party_NN1 had_VHD a_AT0 significant_AJ0 edge_NN1 in_PRP favorability_NN1 ,_PUN the_AT0 report_NN1 notes_NN2 ._SENT "_PUQ Most_AV0 often_AV0 ,_PUN performance_NN1 in_PRP midterm_NN1 elections_NN2 hinges_VVZ on_PRP the_AT0 popularity_NN1 of_PRF the_AT0 incumbent_AJ0 president_NN1 at_PRP the_AT0 time_NN1 of_PRF the_AT0 election_NN1 ,_PUN "_PUQ the_AT0 report_NN1 says_VVZ ._SENT 
