# Supplementary material for: Unraveling image construction by modality: Corpus-based diachronic insights into the reports to the Party Congress of China
Source: PLoS One. 2025 Mar 5;20(3):e0316017. doi: 10.1371/journal.pone.0316017 (PMC11882057; doi:10.1371/journal.pone.0316017)
Supplement: S1 File — (ZIP) [file pone.0316017.s001.zip › S1_Fig.zip/Corpus/CROWN2021/CROWN2021_POS/A05AD_POS.txt]

With_PRP the_AT0 U.S._NP0 headed_VVD quickly_AV0 toward_PRP an_AT0 economic_AJ0 meltdown_NN1 this_DT0 month_NN1 if_CJS Congress_NN1 refuses_VVZ to_TO0 pay_VVI the_AT0 nation_NN1 's_POS bills_NN2 ,_PUN an_AT0 impatient-sounding_AJ0 President_NN1 Joe_NP0 Biden_NP0 had_VHD some_DT0 harsh_AJ0 words_NN2 for_PRP Capitol_NP0 Hill_NP0 Republicans_NN2 on_PRP Monday_NP0 ._SENT "_PUQ Hypocritical_AJ0 ._SENT "_PUQ "_PUQ Dangerous_AJ0 ._SENT "_PUQ "_PUQ Disgraceful_AJ0 ._SENT "_PUQ Not_XX0 to_TO0 mention_VVI "_PUQ playing_VVG Russian_AJ0 roulette_NN1 with_PRP the_AT0 American_AJ0 economy_NN1 ._SENT "_PUQ Republicans_NN2 voted_VVN for_PRP tax_NN1 cuts_NN2 and_CJC spending_VVG packages_NN2 that_CJT added_VVD nearly_AV0 $_NN0 8_CRD trillion_CRD to_PRP the_AT0 federal_AJ0 debt_NN1 during_PRP the_AT0 Donald_NP0 Trump_NN1 administration_NN1 ,_PUN Biden_NP0 said_VVD ,_PUN briefly_AV0 breaking_VVG his_DPS practice_NN1 of_PRF not_XX0 mentioning_VVG his_DPS brand-conscious_AJ0 predecessor_NN1 by_PRP name_NN1 ._SENT And_CJC now_AV0 ,_PUN Biden_NP0 said_VVD ,_PUN they_PNP do_VDB n't_XX0 want_VVI to_TO0 pay_VVI the_AT0 check_NN1 by_PRP raising_VVG the_AT0 debt_NN1 ceiling_NN1 ._SENT Raising_VVG the_AT0 debt_NN1 ceiling_NN1 does_VDZ not_XX0 permit_VVI any_DT0 future_AJ0 spending_NN1 ._SENT It_PNP merely_AV0 gives_VVZ the_AT0 government_NN1 the_AT0 formal_AJ0 authority_NN1 to_TO0 pay_VVI bills_NN2 already_AV0 incurred_VVN ._SENT "_PUQ They_PNP wo_VM0 n't_XX0 raise_VVI it_PNP even_AV0 though_CJS defaulting_VVG on_PRP the_AT0 debt_NN1 would_VM0 result_VVI in_PRP self-inflicted_AJ0 wounds_NN2 that_CJT would_VM0 take_VVI our_DPS economy_NN1 over_PRP a_AT0 cliff_NN1 ,_PUN "_PUQ the_AT0 president_NN1 said_VVD in_PRP remarks_NN2 at_PRP the_AT0 White_AJ0 House_NN1 ._SENT Those_DT0 consequences_NN2 –_PUN detailed_AJ0 also_AV0 in_PRP an_AT0 independent_AJ0 Moody_NP0 's_POS Analytics_NN1 report_NN1 –_PUN include_VVB increased_AJ0 unemployment_NN1 ,_PUN higher_AJC mortgage_NN1 and_CJC credit_NN1 card_NN1 interest_NN1 rates_NN2 ,_PUN and_CJC the_AT0 holdup_NN1 of_PRF payments_NN2 such_DT0 as_PRP Social_AJ0 Security_NN1 and_CJC veterans_NN2 benefits_NN2 ._SENT "_PUQ What_DTQ they_PNP 're_VBB doing_VDG is_VBZ reckless_AJ0 and_CJC dangerous_AJ0 in_PRP my_DPS view_NN1 ,_PUN "_PUQ Biden_NP0 added_VVD ,_PUN saying_VVG the_AT0 impact_NN1 could_VM0 hit_VVI U.S._NP0 consumers_NN2 as_CJS early_AJ0 as_CJS this_DT0 week_NN1 ._SENT Raising_VVG the_AT0 debt_NN1 ceiling_NN1 was_VBD once_AV0 a_AT0 pro-forma_AJ0 and_CJC bipartisan_AJ0 vote_NN1 ._SENT But_CJC with_PRP virtually_AV0 every_AT0 vote_NN1 on_PRP Capitol_NP0 Hill_NP0 turned_VVD into_PRP a_AT0 party-line_AJ0 power_NN1 struggle_NN1 ,_PUN the_AT0 measure_NN1 is_VBZ still_AV0 unpassed_AJ0 ._SENT Treasury_NN1 Secretary_NN1 Janet_NP0 Yellen_NP0 has_VHZ warned_VVN repeatedly_AV0 that_CJT the_AT0 country_NN1 has_VHZ until_PRP Oct._NP0 18_CRD before_PRP officially_AV0 ,_PUN and_CJC for_PRP the_AT0 first_ORD time_NN1 ,_PUN defaulting_VVG on_PRP its_DPS debts_NN2 ._SENT Senate_NN1 Minority_NN1 Leader_NN1 Mitch_NP0 McConnell_NP0 of_PRF Kentucky_NP0 has_VHZ insisted_VVN that_CJT Democrats_NN2 do_VDB the_AT0 deed_NN1 on_PRP their_DPS own_DT0 ,_PUN arguing_VVG that_CJT the_AT0 majority_NN1 party_NN1 does_VDZ n't_XX0 need_VVI the_AT0 help_NN1 of_PRF minority_NN1 lawmakers_NN2 to_TO0 pass_VVI it_PNP ._SENT The_AT0 reality_NN1 is_VBZ more_AV0 complicated_AJ0 :_PUN Senate_NN1 Democrats_NN2 ca_VM0 n't_XX0 pass_VVI anything_PNI when_CJS the_AT0 GOP_NN1 threatens_VVZ to_TO0 filibuster_VVI –_PUN meaning_VVG a_AT0 supermajority_NN1 of_PRF 60_CRD votes_NN2 would_VM0 be_VBI required_VVN for_PRP passage_NN1 ._SENT The_AT0 only_AJ0 way_NN1 for_PRP Democrats_NN2 to_TO0 get_VVI an_AT0 increase_NN1 in_PRP the_AT0 debt_NN1 ceiling_NN1 to_TO0 pass_VVI is_VBZ to_TO0 do_VDI it_PNP through_PRP a_AT0 complicated_AJ0 process_NN1 called_VVN budget_NN1 reconciliation_NN1 ._SENT That_DT0 measure_NN1 cannot_NN1 be_VBI filibustered_VVD but_CJC also_AV0 takes_VVZ weeks_NN2 to_TO0 do_VDI ,_PUN given_VVN how_AVQ many_DT0 amendments_NN2 and_CJC votes_NN2 are_VBB involved_VVN in_PRP the_AT0 behemoth_NN1 bill_NN1 ._SENT In_PRP a_AT0 letter_NN1 to_PRP the_AT0 president_NN1 Monday_NP0 ,_PUN McConnell_NP0 dug_VVD in_PRP his_DPS heels_NN2 on_PRP the_AT0 GOP_NN1 strategy_NN1 –_PUN and_CJC cast_VVB blame_NN1 on_PRP the_AT0 Democratic_AJ0 leaders_NN2 in_PRP the_AT0 House_NN1 and_CJC Senate_NN1 :_PUN Speaker_NP0 Nancy_NP0 Pelosi_NP0 and_CJC Majority_NN1 Leader_NN1 Chuck_NP0 Schumer_NP0 ._SENT 
