# Supplementary material for: Unraveling image construction by modality: Corpus-based diachronic insights into the reports to the Party Congress of China
Source: PLoS One. 2025 Mar 5;20(3):e0316017. doi: 10.1371/journal.pone.0316017 (PMC11882057; doi:10.1371/journal.pone.0316017)
Supplement: S1 File — (ZIP) [file pone.0316017.s001.zip › S1_Fig.zip/Corpus/CROWN2021/CROWN2021_POS/A05AE_POS.txt]

House_NN1 Democrats_NN2 delayed_VVD Thursday_NP0 's_POS vote_NN1 on_PRP the_AT0 $_NN0 1_CRD trillion_CRD infrastructure_NN1 bill_NN1 amid_PRP firm_AJ0 resistance_NN1 from_PRP progressives_NN2 who_PNQ want_VVB more_AV0 concrete_AJ0 action_NN1 on_PRP the_AT0 multitrillion-dollar_AJ0 part_NN1 of_PRF President_NP0 Joe_NP0 Biden_NP0 's_POS agenda_NN1 before_PRP supporting_VVG the_AT0 bipartisan_AJ0 legislation_NN1 ._SENT Speaker_NP0 Nancy_NP0 Pelosi_NP0 of_PRF California_NP0 's_POS decision_NN1 to_TO0 postpone_VVI the_AT0 infrastructure_NN1 vote_NN1 dealt_VVD a_AT0 blow_NN1 to_PRP one_CRD piece_NN1 of_PRF Biden_NP0 's_POS economic_AJ0 platform_NN1 ._SENT But_CJC Democrats_NN2 are_VBB n't_XX0 operating_VVG on_PRP a_AT0 hard_AJ0 deadline_NN1 and_CJC are_VBB seeking_VVG to_TO0 take_VVI up_AVP the_AT0 legislation_NN1 again_AV0 on_PRP Friday_NP0 ._SENT The_AT0 House_NN1 is_VBZ currently_AV0 in_PRP recess_NN1 and_CJC Democratic_AJ0 leaders_NN2 said_VVD any_DT0 votes_NN2 that_CJT could_VM0 occur_VVI wo_VM0 n't_XX0 happen_VVI before_PRP 9_CRD :_PUN 30_CRD a.m._AV0 Passage_NN1 of_PRF the_AT0 bipartisan_AJ0 infrastructure_NN1 bill_NN1 remains_VVZ in_PRP limbo_NN1 since_CJS Democrats_NN2 are_VBB at_PRP odds_NN2 over_PRP their_DPS $_NN0 3.5_CRD trillion_CRD spending_NN1 bill_NN1 that_CJT encompasses_VVZ a_AT0 wide_AJ0 range_NN1 of_PRF health_NN1 ,_PUN education_NN1 ,_PUN family_NN1 and_CJC climate_NN1 programs_NN2 ._SENT The_AT0 party_NN1 needs_VVZ uniform_AJ0 support_NN1 since_CJS they_PNP 're_VBB trying_VVG to_TO0 pass_VVI the_AT0 bill_NN1 through_PRP the_AT0 budget_NN1 reconciliation_NN1 process_NN1 :_PUN Senate_NN1 Democrats_NN2 do_VDB n't_XX0 need_VVI any_DT0 GOP_AJ0 votes_NN2 to_TO0 overcome_VVI possible_AJ0 filibusters_NN2 ,_PUN but_CJC they_PNP also_AV0 ca_VM0 n't_XX0 afford_VVI any_DT0 defections_NN2 from_PRP their_DPS 50-member_AJ0 caucus_NN1 ._SENT Moderates_NN2 like_PRP Sen._NP0 Joe_NP0 Manchin_NP0 of_PRF West_NP0 Virginia_NP0 and_CJC Sen._NP0 Kyrsten_NP0 Sinema_NP0 of_PRF Arizona_NP0 do_VDB n't_XX0 support_VVI the_AT0 current_AJ0 version_NN1 of_PRF the_AT0 reconciliation_NN1 bill_NN1 ,_PUN including_PRP some_DT0 provisions_NN2 and_CJC its_DPS overall_AJ0 price_NN1 tag_NN1 ._SENT But_CJC without_PRP their_DPS commitment_NN1 to_PRP it_PNP ,_PUN progressives_NN2 in_PRP the_AT0 House_NN1 are_VBB refusing_VVG to_TO0 support_VVI the_AT0 infrastructure_NN1 legislation_NN1 since_CJS they_PNP fear_VVB losing_VVG leverage_NN1 in_PRP negotiations_NN2 ._SENT Pelosi_NP0 ,_PUN Senate_NN1 Majority_NN1 Leader_NN1 Chuck_NP0 Schumer_NP0 of_PRF New_NP0 York_NP0 and_CJC White_NP0 House_NN1 economic_AJ0 advisers_NN2 spent_VVD much_DT0 of_PRF Thursday_NP0 holding_VVG 11th-hour_AJ0 meetings_NN2 with_PRP groups_NN2 of_PRF progressives_NN2 and_CJC moderates_NN2 like_PRP Sinema_NP0 and_CJC Manchin_NP0 ._SENT They_PNP were_VBD hoping_VVG to_TO0 strike_VVI a_AT0 deal_NN1 on_PRP the_AT0 reconciliation_NN1 bill_NN1 so_CJS Democrats_NN2 could_VM0 move_VVI forward_AV0 on_PRP infrastructure_NN1 ,_PUN but_CJC negotiations_NN2 remain_VVB ongoing_AJ0 ._SENT "_PUQ A_AT0 great_AJ0 deal_NN1 of_PRF progress_NN1 has_VHZ been_VBN made_VVN this_DT0 week_NN1 ,_PUN and_CJC we_PNP are_VBB closer_AV0 to_PRP an_AT0 agreement_NN1 than_CJS ever_AV0 ,_PUN "_PUQ White_NP0 House_NN1 press_NN1 secretary_NN1 Jen_NP0 Psaki_NP0 said_VVD in_PRP a_AT0 statement_NN1 ._SENT "_PUQ But_CJC we_PNP are_VBB not_XX0 there_AV0 yet_AV0 ,_PUN and_CJC so_AV0 ,_PUN we_PNP will_VM0 need_VVI some_DT0 additional_AJ0 time_NN1 to_TO0 finish_VVI the_AT0 work_NN1 ,_PUN starting_VVG tomorrow_AV0 morning_NN1 first_ORD thing_NN1 ._SENT "_PUQ Manchin_NP0 ,_PUN at_PRP least_AV0 ,_PUN has_VHZ indicated_VVN that_CJT he_PNP wants_VVZ a_AT0 topline_NN1 number_NN1 no_AV0 higher_AJC than_CJS $_NN0 1.5_CRD trillion_CRD –_PUN a_AT0 significant_AJ0 cut_NN1 to_PRP the_AT0 existing_AJ0 total_NN1 that_DT0 is_VBZ likely_AJ0 to_TO0 be_VBI rebuffed_VVN by_PRP progressives_NN2 ._SENT 
