# Supplementary material for: Unraveling image construction by modality: Corpus-based diachronic insights into the reports to the Party Congress of China
Source: PLoS One. 2025 Mar 5;20(3):e0316017. doi: 10.1371/journal.pone.0316017 (PMC11882057; doi:10.1371/journal.pone.0316017)
Supplement: S1 File — (ZIP) [file pone.0316017.s001.zip › S1_Fig.zip/Corpus/CROWN2021/CROWN2021_POS/A06AA_POS.txt]

Senate_NN1 Democrats_NN2 may_VM0 propose_VVI that_CJT the_AT0 government_NN1 exercise_VVI its_DPS existing_AJ0 parole_NN1 power_NN1 to_TO0 let_VVI migrants_NN2 stay_VVI temporarily_AV0 in_PRP the_AT0 United_NP0 States_NP0 ,_PUN aides_NN2 and_CJC advocates_NN2 said_VVD Wednesday_NP0 ,_PUN in_PRP the_AT0 party_NN1 's_POS latest_AJS attempt_NN1 to_TO0 use_VVI its_DPS expansive_AJ0 domestic_AJ0 policy_NN1 bill_NN1 to_TO0 help_VVI millions_CRD of_PRF immigrants_NN2 ._SENT The_AT0 idea_NN1 is_VBZ being_VBG advanced_VVN as_PRP President_NP0 Biden_NP0 and_CJC party_NN1 leaders_NN2 labor_VVB to_TO0 resolve_VVI disputes_NN2 and_CJC win_VVB the_AT0 near-unanimous_AJ0 Democratic_AJ0 support_NN1 they_PNP will_VM0 need_VVI to_TO0 move_VVI the_AT0 giant_AJ0 social_AJ0 and_CJC environment_NN1 package_NN1 through_PRP the_AT0 narrowly_AV0 divided_AJ0 Congress_NN1 ._SENT The_AT0 massive_AJ0 legislation_NN1 has_VHZ been_VBN bogged_VVN down_AVP for_PRP months_NN2 amid_PRP internal_AJ0 fights_NN2 over_PRP the_AT0 measure_NN1 's_POS ultimate_AJ0 price_NN1 tag_NN1 and_CJC the_AT0 initiatives_NN2 it_PNP will_VM0 include_VVI ._SENT Giving_VVG immigrants_NN2 without_PRP permanent_AJ0 status_NN1 a_AT0 way_NN1 to_TO0 earn_VVI that_CJT legal_AJ0 protection_NN1 plus_PRP an_AT0 opportunity_NN1 for_PRP citizenship_NN1 has_VHZ been_VBN a_AT0 top-tier_AJ0 priority_NN1 for_PRP progressive_AJ0 and_CJC Latino_NN1 lawmakers_NN2 ._SENT The_AT0 latest_AJS idea_NN1 would_VM0 fall_VVI short_AJ0 of_PRF that_DT0 goal_NN1 ._SENT But_CJC the_AT0 potential_AJ0 language_NN1 would_VM0 specify_VVI that_DT0 parole_NN1 ,_PUN or_CJC the_AT0 right_NN1 to_TO0 temporarily_AV0 remain_VVI in_PRP the_AT0 U.S._NP0 ,_PUN could_VM0 be_VBI granted_VVN to_PRP those_DT0 here_AV0 since_CJS 2011_CRD for_PRP five_CRD years_NN2 ,_PUN and_CJC could_VM0 be_VBI renewed_VVN for_PRP an_AT0 additional_AJ0 five_CRD years_NN2 ._SENT The_AT0 proposal_NN1 would_VM0 let_VVI migrants_NN2 avoid_VVI deportation_NN1 ,_PUN work_NN1 and_CJC in_PRP many_DT0 cases_NN2 travel_NN1 and_CJC was_VBD described_VVN by_PRP an_AT0 immigration_NN1 advocate_NN1 who_PNQ spoke_VVD on_PRP condition_NN1 of_PRF anonymity_NN1 to_TO0 describe_VVI internal_AJ0 planning_NN1 ._SENT Last_ORD month_NN1 ,_PUN the_AT0 Senate_NN1 's_POS nonpartisan_AJ0 parliamentarian_NN1 said_VVD two_CRD earlier_AJC ,_PUN more_AV0 sweeping_VVG Democratic_AJ0 immigration_NN1 proposals_NN2 could_VM0 not_XX0 go_VVI into_PRP the_AT0 massive_AJ0 domestic_AJ0 bill_NN1 ._SENT Under_PRP special_AJ0 procedures_NN2 the_AT0 Senate_NN1 is_VBZ using_VVG to_TO0 protect_VVI the_AT0 overall_AJ0 legislation_NN1 from_PRP bill-killing_AJ0 Republican_NN1 filibusters_NN2 ,_PUN the_AT0 measure_NN1 ca_VM0 n't_XX0 contain_VVI provisions_NN2 not_XX0 primarily_AV0 driven_VVN by_PRP fiscal_AJ0 issues_NN2 ,_PUN and_CJC the_AT0 latest_AJS idea_NN1 's_POS prospects_NN2 seem_VVB uphill_AV0 ._SENT California_NP0 Court_NN1 blocks_NN2 California_NP0 from_PRP banning_VVG privately_AV0 run_VVN U.S._NP0 immigration_NN1 detention_NN1 centers_VVZ The_AT0 U.S._NP0 9th_ORD Circuit_NN1 Court_NN1 of_PRF Appeals_NN2 decided_VVD 2-1_CRD Tuesday_NP0 that_CJT California_NP0 's_POS ban_NN1 on_PRP for-profit_AJ0 prisons_NN2 may_VM0 not_XX0 include_VVI federal_AJ0 immigration_NN1 detention_NN1 centers_NN2 ._SENT The_AT0 provisions_NN2 under_PRP consideration_NN1 would_VM0 not_XX0 explicitly_AV0 provide_VVI paroled_VVN immigrants_NN2 a_AT0 way_NN1 to_TO0 become_VVI legal_AJ0 permanent_AJ0 residents_NN2 or_CJC citizens_NN2 ._SENT But_CJC roughly_AV0 1_CRD million_CRD of_PRF them_PNP with_PRP close_AJ0 relatives_NN2 in_PRP the_AT0 U.S._NP0 would_VM0 be_VBI able_AJ0 to_TO0 take_VVI advantage_NN1 of_PRF existing_AJ0 procedures_NN2 to_TO0 seek_VVI that_DT0 status_NN1 ,_PUN the_AT0 advocate_NN1 said_VVD ._SENT The_AT0 latest_AJS idea_NN1 is_VBZ being_VBG considered_VVN by_PRP Democratic_AJ0 leaders_NN2 ,_PUN but_CJC no_AT0 final_AJ0 decision_NN1 on_PRP pursuing_VVG it_PNP has_VHZ been_VBN made_VVN ,_PUN said_VVD three_CRD Senate_NN1 Democratic_AJ0 aides_NN2 who_PNQ would_VM0 describe_VVI the_AT0 status_NN1 of_PRF the_AT0 proposal_NN1 only_AV0 on_PRP condition_NN1 of_PRF anonymity_NN1 ._SENT One_CRD of_PRF the_AT0 aides_NN2 said_VVD Latino_NN1 senators_NN2 planned_VVN to_TO0 discuss_VVI the_AT0 plan_NN1 next_ORD week_NN1 with_PRP Senate_NN1 Majority_NN1 Leader_NN1 Charles_NP0 E_NP0 ._SENT Schumer_NP0 (_PUL D-N.Y_NN1 ._SENT )_PUR ._SENT 
