# Supplementary material for: Unraveling image construction by modality: Corpus-based diachronic insights into the reports to the Party Congress of China
Source: PLoS One. 2025 Mar 5;20(3):e0316017. doi: 10.1371/journal.pone.0316017 (PMC11882057; doi:10.1371/journal.pone.0316017)
Supplement: S1 File — (ZIP) [file pone.0316017.s001.zip › S1_Fig.zip/Corpus/CROWN2021/CROWN2021_POS/A06AB_POS.txt]

In_PRP the_AT0 frantic_AJ0 bid_NN1 to_TO0 avert_VVI a_AT0 default_NN1 on_PRP the_AT0 nation_NN1 's_POS debt_NN1 ,_PUN Senate_NN1 Republican_NN1 leader_NN1 Mitch_NP0 McConnell_NP0 held_VVD a_AT0 position_NN1 of_PRF unusual_AJ0 power_NN1 —_PUN as_CJS the_AT0 one_PNI who_PNQ orchestrated_VVD both_DT0 the_AT0 problem_NN1 and_CJC the_AT0 solution_NN1 ._SENT McConnell_NP0 is_VBZ no_AT0 longer_AJC the_AT0 majority_NN1 leader_NN1 ,_PUN but_CJC he_PNP is_VBZ exerting_VVG his_DPS minority_NN1 status_NN1 in_PRP convoluted_AJ0 and_CJC uncharted_AJ0 ways_NN2 ,_PUN all_DT0 in_PRP an_AT0 effort_NN1 to_TO0 stop_VVI President_NP0 Biden_NP0 's_POS domestic_AJ0 agenda_NN1 ,_PUN even_AV0 when_CJS doing_VDG so_AV0 pushes_VVZ the_AT0 country_NN1 toward_PRP grave_AJ0 economic_AJ0 uncertainty_NN1 ._SENT All_DT0 said_VVD ,_PUN the_AT0 outcome_NN1 of_PRF this_DT0 debt_NN1 crisis_NN1 leaves_VVZ zero_CRD confidence_NN1 there_EX0 wo_VM0 n't_XX0 be_VBI another_DT0 one_PNI ._SENT In_PRP fact_NN1 ,_PUN McConnell_NP0 engineered_VVD an_AT0 end_NN1 to_PRP the_AT0 standoff_NN1 that_CJT ensures_VVZ Congress_NN1 will_VM0 be_VBI in_PRP the_AT0 same_DT0 spot_NN1 in_PRP December_NP0 ,_PUN when_CJS funding_VVG to_TO0 pay_VVI America_NP0 's_POS bills_NN2 next_ORD runs_VVZ out_AVP ._SENT That_DT0 means_VVZ another_DT0 potentially_AV0 devastating_AJ0 debt_NN1 showdown_NN1 as_PRP the_AT0 COVID-19_AJ0 crisis_NN1 lingers_VVZ and_CJC the_AT0 economy_NN1 struggles_VVZ to_TO0 recover_VVI ._SENT "_PUQ Mitch_NP0 McConnell_NP0 loves_VVZ chaos_NN1 ,_PUN "_PUQ said_VVD Sen._NP0 Sherrod_NP0 Brown_NP0 (_PUL D-Ohio_NP0 )_PUR ,_PUN chairman_NN1 of_PRF the_AT0 Senate_NN1 Banking_NN1 ,_PUN Housing_NN1 and_CJC Urban_AJ0 Affairs_NN2 Committee_NN1 ._SENT "_PUQ He_PNP 's_VBZ a_AT0 very_AV0 smart_AJ0 tactician_NN1 and_CJC strategist_NN1 ,_PUN but_CJC the_AT0 country_NN1 pays_VVZ the_AT0 price_NN1 so_AV0 often_AV0 for_PRP what_DTQ he_PNP does_VDZ ._SENT "_PUQ The_AT0 latest_AJS crisis_NN1 has_VHZ cemented_VVN McConnell_NP0 's_POS legacy_NN1 as_PRP a_AT0 master_NN1 of_PRF misdirection_NN1 ._SENT He_PNP 's_VBZ the_AT0 architect_NN1 of_PRF the_AT0 impasse_NN1 and_CJC the_AT0 one_PNI who_PNQ resolves_VVZ it_PNP ,_PUN if_CJS only_AV0 for_PRP the_AT0 short_AJ0 term_NN1 ._SENT More_DT0 battles_NN2 are_VBB to_TO0 come_VVI as_PRP Democrats_NN2 narrow_AJ0 Biden_NP0 's_POS big_AJ0 agenda_NN1 ,_PUN including_PRP a_AT0 now-_AJ0 $_NN0 2-trillion_AJ0 expansion_NN1 of_PRF health_NN1 ,_PUN childcare_NN1 and_CJC climate_NN1 change_NN1 programs_NN2 ,_PUN all_DT0 paid_VVN for_PRP with_PRP taxes_NN2 on_PRP corporations_NN2 and_CJC the_AT0 wealthy_AJ0 that_DT0 Republicans_NN2 oppose_VVB ._SENT World_NN1 &_NN1 Nation_NN1 Senate_NN1 dodges_VVZ U.S._NP0 debt_NN1 disaster_NN1 ,_PUN voting_VVG to_TO0 extend_VVI borrowing_VVG The_AT0 Senate_NN1 dodged_VVD a_AT0 U.S._NP0 debt_NN1 disaster_NN1 ,_PUN voting_VVG to_TO0 extend_VVI the_AT0 government_NN1 's_POS borrowing_NN1 authority_NN1 into_PRP December_NP0 and_CJC temporarily_AV0 avert_VVB a_AT0 federal_AJ0 default_NN1 ._SENT Oct._NP0 7_CRD ,_PUN 2021_CRD To_PRP some_DT0 Republicans_NN2 ,_PUN McConnell_NP0 is_VBZ a_AT0 shrewd_AJ0 leader_NN1 ,_PUN using_VVG every_AT0 tool_NN1 at_PRP his_DPS disposal_NN1 to_PRP leverage_NN1 power_NN1 and_CJC undermine_VVB Biden_NP0 's_POS priorities_NN2 ._SENT To_PRP others_NN2 ,_PUN including_PRP former_DT0 President_NN1 Trump_NN1 ,_PUN he_PNP is_VBZ weak_AJ0 ,_PUN having_VHG "_PUQ caved_VVN "_PUQ too_AV0 soon_AV0 ._SENT To_PRP Democrats_NN2 ,_PUN McConnell_NP0 remains_VVZ an_AT0 infuriating_AJ0 rival_NN1 who_PNQ has_VHZ shown_VVN again_AV0 he_PNP is_VBZ willing_AJ0 to_TO0 break_VVI one_CRD institutional_AJ0 norm_NN1 after_PRP another_DT0 to_TO0 pursue_VVI Republican_NN1 power_NN1 ._SENT "_PUQ McConnell_NP0 's_POS role_NN1 is_VBZ to_TO0 be_VBI the_AT0 leader_NN1 of_PRF the_AT0 opposition_NN1 ,_PUN and_CJC it_PNP 's_VBZ his_DPS job_NN1 to_TO0 push_VVI back_AVP on_PRP what_DTQ the_AT0 majority_NN1 wants_VVZ to_TO0 do_VDI ,_PUN "_PUQ said_VVD Alex_NP0 Conant_NP0 ,_PUN a_AT0 Republican_NN1 strategist_NN1 ._SENT "_PUQ Nobody_PNI should_VM0 be_VBI surprised_AJ0 to_TO0 see_VVI the_AT0 leader_NN1 of_PRF the_AT0 Republicans_NN2 making_VVG the_AT0 Democrats_NN2 '_POS job_NN1 harder_AV0 ,_PUN "_PUQ he_PNP said_VVD ._SENT Biden_NP0 ,_PUN in_PRP comments_NN2 made_VVN via_PRP video_NN1 Saturday_NP0 at_PRP the_AT0 Democratic_AJ0 National_AJ0 Committee_NN1 's_POS fall_NN1 meeting_NN1 ,_PUN hinted_VVN at_PRP the_AT0 damage_NN1 McConnell_NP0 could_VM0 inflict_VVI on_PRP the_AT0 party_NN1 's_POS current_AJ0 agenda_NN1 and_CJC on_PRP its_DPS broader_AJC case_NN1 to_PRP the_AT0 electorate_NN1 ._SENT 
