# Supplementary material for: Unraveling image construction by modality: Corpus-based diachronic insights into the reports to the Party Congress of China
Source: PLoS One. 2025 Mar 5;20(3):e0316017. doi: 10.1371/journal.pone.0316017 (PMC11882057; doi:10.1371/journal.pone.0316017)
Supplement: S1 File — (ZIP) [file pone.0316017.s001.zip › S1_Fig.zip/Corpus/CROWN2021/CROWN2021_POS/A06AC_POS.txt]

Arizona_NP0 officials_NN2 on_PRP Thursday_NP0 testified_VVD before_PRP Congress_NN1 that_CJT they_PNP were_VBD not_XX0 surprised_AJ0 that_CJT a_AT0 Republican-led_AJ0 audit_NN1 of_PRF a_AT0 key_AJ0 county_NN1 's_POS 2020_CRD election_NN1 results_NN2 failed_VVD to_TO0 find_VVI evidence_NN1 of_PRF fraud_NN1 or_CJC that_CJT it_PNP has_VHZ fueled_VVN conspiracy_NN1 theories_NN2 that_CJT have_VHB undermined_VVN the_AT0 public_NN1 's_POS faith_NN1 in_PRP democracy_NN1 ._SENT Jack_NP0 Sellers_NP0 ,_PUN the_AT0 Republican_AJ0 chair_NN1 of_PRF Maricopa_NP0 County_NN1 's_POS Board_NN1 of_PRF Supervisors_NN2 ,_PUN told_VVD the_AT0 House_NN1 Oversight_NN1 and_CJC Reform_NN1 Committee_NN1 it_PNP was_VBD clear_AJ0 that_CJT some_DT0 of_PRF the_AT0 state_NN1 's_POS Republican_NN1 leaders_NN2 "_PUQ do_VDB not_XX0 care_VVI what_DTQ the_AT0 facts_NN2 are_VBB ._SENT "_PUQ "_PUQ They_PNP just_AV0 want_VVB to_TO0 gain_VVI political_AJ0 power_NN1 and_CJC gain_NN1 money_NN1 by_PRP fostering_VVG mistrust_NN1 of_PRF the_AT0 greatest_AJS power_NN1 an_AT0 individual_NN1 can_VM0 exercise_VVI in_PRP the_AT0 United_NP0 States_NP0 —_PUN their_DPS vote_NN1 ,_PUN "_PUQ he_PNP said_VVD ._SENT Sellers_NN2 was_VBD joined_VVN at_PRP the_AT0 hearing_NN1 by_PRP another_DT0 Republican_AJ0 member_NN1 of_PRF the_AT0 Maricopa_NP0 County_NN1 board_NN1 and_CJC outside_AJ0 election_NN1 experts_NN2 ._SENT Doug_NP0 Logan_NP0 ,_PUN the_AT0 chief_AJ0 executive_NN1 of_PRF the_AT0 firm_NN1 that_CJT conducted_VVD the_AT0 audit_NN1 ,_PUN was_VBD invited_VVN to_TO0 attend_VVI but_CJC did_VDD not_XX0 appear_VVI ._SENT Logan_NP0 's_POS firm_NN1 ,_PUN Cyber_NP0 Ninjas_NP0 ,_PUN was_VBD hired_VVN in_PRP April_NP0 by_PRP the_AT0 Republican-controlled_AJ0 state_NN1 Senate_NN1 to_TO0 conduct_VVI the_AT0 audit_NN1 of_PRF the_AT0 results_NN2 in_PRP Maricopa_NP0 County_NN1 after_PRP former_DT0 President_NN1 Trump_NN1 's_VBZ months-long_AJ0 ,_PUN falsehood-filled_AJ0 campaign_NN1 to_TO0 overturn_VVI an_AT0 election_NN1 he_PNP lost_VVD ._SENT Logan_NP0 had_VHD previously_AV0 shared_VVN unfounded_AJ0 conspiracy_NN1 theories_NN2 that_CJT questioned_VVD Joe_NP0 Biden_NP0 's_POS victory_NN1 on_PRP social_AJ0 media_NN0 ,_PUN and_CJC his_DPS company_NN1 reportedly_AV0 received_VVD millions_CRD from_PRP private_AJ0 donors_NN2 connected_VVN to_PRP Trump_NN1 ._SENT Experts_NN2 have_VHB questioned_VVN the_AT0 validity_NN1 of_PRF Cyber_NP0 Ninjas_NP0 '_POS audit_NN1 ,_PUN saying_VVG the_AT0 company_NN1 was_VBD not_XX0 following_VVG best_AJS practices_NN2 while_CJS inspecting_VVG and_CJC tabulating_VVG millions_CRD of_PRF ballots_NN2 ._SENT Even_AV0 though_CJS the_AT0 audit_NN1 ultimately_AV0 reaffirmed_VVD Biden_NP0 's_POS victory_NN1 —_PUN giving_VVG him_PNP nearly_AV0 100_CRD more_DT0 votes_NN2 than_CJS officially_AV0 tallied_VVN ,_PUN according_VVG to_PRP Cyber_NP0 Ninjas_NP0 '_POS report_NN1 released_VVD last_ORD month_NN1 —_PUN outside_AJ0 experts_NN2 said_VVD Thursday_NP0 that_CJT it_PNP ended_VVD up_AVP sowing_VVG more_DT0 discord_NN1 ._SENT This_DT0 "_PUQ scam_NN1 "_PUQ has_VHZ kept_VVN tens_CRD of_PRF millions_CRD of_PRF Americans_NN2 "_PUQ angry_AJ0 ,_PUN divided_AJ0 and_CJC donating_VVG ,_PUN "_PUQ testified_VVD David_NP0 Becker_NP0 ,_PUN executive_AJ0 director_NN1 of_PRF the_AT0 Center_NN1 for_PRP Election_NN1 Innovation_NN1 and_CJC Research_NN1 ._SENT Rep._NN1 Carolyn_NP0 B_NP0 ._SENT Maloney_NP0 (_PUL D-N.Y_NN1 ._SENT )_PUR ,_PUN chair_NN1 of_PRF the_AT0 House_NN1 committee_NN1 ,_PUN described_VVD the_AT0 Maricopa_NP0 County_NN1 audit_NN1 as_PRP a_AT0 "_PUQ fishing_NN1 expedition_NN1 "_PUQ and_CJC said_VVD it_PNP is_VBZ not_XX0 "_PUQ about_PRP fairness_NN1 ,_PUN election_NN1 security_NN1 ,_PUN or_CJC the_AT0 truth_NN1 ._SENT "_PUQ "_PUQ They_PNP are_VBB instead_AV0 designed_VVN to_TO0 promote_VVI conspiracy_NN1 theories_NN2 and_CJC raise_VVB doubts_NN2 about_PRP our_DPS elections_NN2 ,_PUN "_PUQ Maloney_NP0 said_VVD ._SENT 
