# Supplementary material for: Unraveling image construction by modality: Corpus-based diachronic insights into the reports to the Party Congress of China
Source: PLoS One. 2025 Mar 5;20(3):e0316017. doi: 10.1371/journal.pone.0316017 (PMC11882057; doi:10.1371/journal.pone.0316017)
Supplement: S1 File — (ZIP) [file pone.0316017.s001.zip › S1_Fig.zip/Corpus/CROWN2021/CROWN2021_POS/A06AD_POS.txt]

Federal_AJ0 lawmakers_NN2 are_VBB demanding_VVG more_DT0 information_NN1 on_PRP the_AT0 massive_AJ0 oil_NN1 spill_VVB off_AVP the_AT0 coast_NN1 of_PRF Orange_AJ0 County_NN1 as_PRP a_AT0 legislative_AJ0 battle_NN1 looms_VVZ over_PRP whether_CJS to_TO0 include_VVI a_AT0 ban_NN1 on_PRP future_AJ0 offshore_AJ0 drilling_NN1 in_PRP a_AT0 scaled-down_AJ0 $_NN0 3.5-trillion_NN1 bill_NN1 ._SENT The_AT0 House_NN1 Oversight_NN1 and_CJC Reform_NN1 Committee_NN1 on_PRP Wednesday_NP0 requested_VVD records_NN2 from_PRP federal_AJ0 agencies_NN2 to_TO0 figure_VVI out_AVP whether_CJS regulatory_AJ0 failings_NN2 contributed_VVN to_PRP a_AT0 pipeline_NN1 spilling_VVG an_AT0 estimated_AJ0 144_CRD ,_PUN 000_CRD gallons_NN2 of_PRF crude_AJ0 oil_NN1 into_PRP the_AT0 Pacific_NP0 Ocean_NP0 ._SENT In_PRP a_AT0 letter_NN1 to_PRP the_AT0 federal_AJ0 regulators_NN2 ,_PUN Rep._NN1 Carolyn_NP0 B_NP0 ._SENT Maloney_NP0 (_PUL D-N.Y_NN1 ._SENT )_PUR ,_PUN chairwoman_NN1 of_PRF the_AT0 oversight_NN1 committee_NN1 ,_PUN and_CJC five_CRD Democratic_AJ0 members_NN2 of_PRF the_AT0 California_NP0 delegation_NN1 documented_VVD what_DTQ they_PNP described_VVD as_PRP troubling_VVG compliance_NN1 issues_NN2 with_PRP Amplify_VVB Energy_NN1 's_POS San_NP0 Pedro_NP0 Bay_NN1 Pipeline_NN1 ,_PUN which_DTQ is_VBZ operated_VVN by_PRP Beta_NN1 Operating_NN1 Co._NN1 ,_PUN the_AT0 source_NN1 of_PRF last_ORD week_NN1 's_POS leak_NN1 ._SENT California_NP0 Photos_NN2 :_PUN Experts_NN2 assess_VVB oil_NN1 spill_NN1 damage_NN1 at_PRP Orange_AJ0 County_NN1 beaches_NN2 A_AT0 massive_AJ0 oil_NN1 spill_VVB off_AVP the_AT0 Orange_AJ0 County_NN1 coast_NN1 has_VHZ fouled_VVN beaches_NN2 and_CJC killed_AJ0 birds_NN2 and_CJC marine_AJ0 life_NN1 Oct._NP0 8_CRD ,_PUN 2021_CRD The_AT0 lawmakers_NN2 are_VBB seeking_VVG briefings_NN2 and_CJC documents_NN2 related_VVN to_PRP federal_AJ0 inspections_NN2 of_PRF the_AT0 San_NP0 Pedro_NP0 Bay_NN1 Pipeline_NN1 ,_PUN as_CJS well_AV0 as_CJS documents_NN2 detailing_VVG enforcement_NN1 actions_NN2 for_PRP noncompliance_NN1 by_PRP Amplify_VVB and_CJC Beta_NN1 since_PRP Jan._NP0 1_CRD ,_PUN 2011._CRD The_AT0 lawmakers_NN2 wrote_VVD that_CJT the_AT0 Interior_AJ0 Department_NN1 's_POS Bureau_NN1 of_PRF Safety_NN1 and_CJC Environmental_AJ0 Enforcement_NN1 has_VHZ documented_VVN about_PRP 125_CRD noncompliance_NN1 incidents_NN2 by_PRP Beta_NN1 since_PRP 2011_CRD ,_PUN which_DTQ led_VVD to_PRP at_PRP least_AV0 53_CRD warnings_NN2 ,_PUN 71_CRD "_PUQ component_NN1 shut-in_NN1 violations_NN2 "_PUQ and_CJC a_AT0 "_PUQ facility_NN1 shut-off_AJ0 "_PUQ violation_NN1 ._SENT The_AT0 Transportation_NN1 Departments_NN2 Pipeline_NN1 and_CJC Hazardous_AJ0 Materials_NN2 Safety_NN1 Administration_NN1 ,_PUN the_AT0 lawmakers_NN2 added_VVN ,_PUN has_VHZ issued_VVN multiple_AJ0 warnings_NN2 to_PRP Beta_NN1 since_PRP 2008_CRD ,_PUN including_PRP a_AT0 corrective_AJ0 action_NN1 order_NN1 Tuesday_NP0 ._SENT "_PUQ This_DT0 is_VBZ particularly_AV0 concerning_VVG because_CJS the_AT0 pipeline_NN1 reportedly_AV0 should_VM0 have_VHI been_VBN monitored_VVN by_PRP an_AT0 automated_AJ0 leak_NN1 detection_NN1 system_NN1 ,_PUN "_PUQ they_PNP wrote_VVD in_PRP the_AT0 letter_NN1 ,_PUN which_DTQ was_VBD obtained_VVN by_PRP The_AT0 Times_NN2 ._SENT "_PUQ The_AT0 damage_NN1 from_PRP the_AT0 spill_NN1 is_VBZ widespread_AJ0 ,_PUN and_CJC local_AJ0 officials_NN2 fear_VVB that_CJT some_DT0 of_PRF it_PNP will_VM0 be_VBI irreversible_AJ0 ._SENT Despite_PRP efforts_NN2 to_TO0 contain_VVI the_AT0 damage_NN1 ,_PUN dead_AJ0 birds_NN2 and_CJC oil-covered_AJ0 fish_NN0 have_VHB been_VBN washing_VVG up_AVP along_PRP the_AT0 ocean_NN1 's_POS shores_NN2 ._SENT The_AT0 extent_NN1 of_PRF the_AT0 ecological_AJ0 damage_NN1 has_VHZ yet_AV0 to_TO0 be_VBI determined_VVN ._SENT "_PUQ In_PRP a_AT0 statement_NN1 ,_PUN Maloney_NP0 called_VVD the_AT0 images_NN2 coming_VVG from_PRP the_AT0 waters_NN2 off_PRP the_AT0 Orange_AJ0 County_NN1 coast_NN1 "_PUQ devastating_AJ0 ._SENT "_PUQ See_VVB how_AVQ California_NP0 dairy_NN1 farmers_NN2 are_VBB transforming_VVG manure_NN1 into_PRP clean_AJ0 energy_NN1 that_CJT powers_NN2 cars_NN2 ,_PUN trucks_NN2 and_CJC more_AV0 ._SENT "_PUQ This_DT0 oil_NN1 spill_NN1 has_VHZ wreaked_VVN havoc_NN1 on_PRP the_AT0 California_NP0 coastline_NN1 and_CJC its_DPS wildlife_NN1 ,_PUN while_CJS putting_VVG the_AT0 health_NN1 of_PRF nearby_AJ0 communities_NN2 at_PRP risk_NN1 ,_PUN "_PUQ Maloney_NP0 said_VVD ._SENT 
