# Supplementary material for: Unraveling image construction by modality: Corpus-based diachronic insights into the reports to the Party Congress of China
Source: PLoS One. 2025 Mar 5;20(3):e0316017. doi: 10.1371/journal.pone.0316017 (PMC11882057; doi:10.1371/journal.pone.0316017)
Supplement: S1 File — (ZIP) [file pone.0316017.s001.zip › S1_Fig.zip/Corpus/CROWN2021/CROWN2021_POS/A06AE_POS.txt]

Congress_NN1 is_VBZ trying_VVG to_TO0 avert_VVI one_CRD crisis_NN1 while_CJS staving_VVG off_AVP another_DT0 with_PRP the_AT0 Senate_NN1 poised_VVN to_TO0 approve_VVI legislation_NN1 that_CJT would_VM0 fund_VVI the_AT0 federal_AJ0 government_NN1 into_PRP early_AJ0 December_NP0 ._SENT The_AT0 House_NN1 is_VBZ expected_VVN to_TO0 pass_VVI the_AT0 measure_NN1 after_PRP the_AT0 Senate_NN1 vote_NN1 Thursday_NP0 ,_PUN preventing_VVG a_AT0 partial_AJ0 government_NN1 shutdown_NN1 when_CJS the_AT0 new_AJ0 budget_NN1 year_NN1 begins_VVZ Friday_NP0 ._SENT Democrats_NN2 were_VBD forced_VVN to_TO0 remove_VVI a_AT0 suspension_NN1 of_PRF the_AT0 federal_AJ0 government_NN1 's_POS borrowing_NN1 limit_NN1 from_PRP the_AT0 bill_NN1 at_PRP the_AT0 insistence_NN1 of_PRF Republicans_NN2 ._SENT If_CJS the_AT0 debt_NN1 limit_NN1 is_VBZ n't_XX0 raised_VVN by_PRP Oct._NP0 18_CRD ,_PUN the_AT0 United_NP0 States_NP0 probably_AV0 will_VM0 face_VVI a_AT0 financial_AJ0 crisis_NN1 and_CJC economic_AJ0 recession_NN1 ,_PUN Treasury_NN1 Secretary_NN1 Janet_NP0 L_NP0 ._SENT Yellen_NP0 said_VVD ._SENT Republicans_NN2 say_VVB Democrats_NN2 have_VHB the_AT0 votes_NN2 to_TO0 raise_VVI the_AT0 debt_NN1 limit_NN1 on_PRP their_DPS own_DT0 ,_PUN and_CJC Republican_NN1 leader_NN1 Mitch_NP0 McConnell_NP0 of_PRF Kentucky_NP0 is_VBZ insisting_VVG they_PNP do_VDI so_AV0 ._SENT But_CJC the_AT0 most_AV0 immediate_AJ0 priority_NN1 facing_VVG Congress_NN1 is_VBZ to_TO0 keep_VVI the_AT0 government_NN1 running_VVG once_AV0 the_AT0 current_AJ0 budget_NN1 year_NN1 ends_VVZ at_PRP midnight_NN1 Thursday_NP0 ._SENT The_AT0 bill_NN1 's_POS expected_AJ0 approval_NN1 will_VM0 buy_VVI lawmakers_NN2 more_DT0 time_NN1 to_TO0 craft_VVI the_AT0 spending_NN1 bills_NN2 that_CJT will_VM0 fund_VVI federal_AJ0 agencies_NN2 and_CJC the_AT0 programs_NN2 they_PNP administer_VVB ._SENT Politics_NN1 House_NN1 delays_NN2 vote_VVB on_PRP infrastructure_NN1 bill_NN1 amid_PRP fractious_AJ0 negotiations_NN2 Speaker_NP0 Nancy_NP0 Pelosi_NP0 cancels_VVZ planned_AJ0 vote_NN1 on_PRP President_NP0 Biden_NP0 's_POS infrastructure_NN1 plan_NN1 as_PRP Democratic_AJ0 negotiations_NN2 continue_VVB ._SENT Sept._NP0 30_CRD ,_PUN 2021_CRD Democrats_NN2 ,_PUN meanwhile_AV0 ,_PUN are_VBB struggling_VVG over_AVP how_AVQ to_TO0 get_VVI President_NP0 Biden_NP0 's_POS top_AJ0 domestic_AJ0 priorities_NN2 over_PRP the_AT0 finish_NN1 line_NN1 ._SENT There_EX0 's_VBZ a_AT0 bipartisan_AJ0 infrastructure_NN1 bill_NN1 that_CJT contains_VVZ $_NN0 550_CRD billion_CRD in_PRP new_AJ0 spending_NN1 for_PRP roads_NN2 ,_PUN bridges_NN2 ,_PUN broadband_AJ0 and_CJC other_AJ0 programs_NN2 ,_PUN as_CJS well_AV0 as_CJS a_AT0 $_NN0 3.5-trillion_NN1 package_NN1 of_PRF social_AJ0 ,_PUN health_NN1 and_CJC environmental_AJ0 programs_NN2 ._SENT "_PUQ This_DT0 is_VBZ a_AT0 good_AJ0 outcome_NN1 ,_PUN one_PNI I_PNP 'm_VBB happy_AJ0 we_PNP are_VBB getting_VVG done_VDN ,_PUN "_PUQ Senate_NN1 Majority_NN1 Leader_NN1 Charles_NP0 E_NP0 ._SENT Schumer_NP0 (_PUL D-N.Y_NN1 ._SENT )_PUR said_VVD before_PRP the_AT0 vote_NN1 ._SENT "_PUQ With_PRP so_AV0 many_DT0 things_NN2 to_TO0 take_VVI care_NN1 of_PRF in_PRP Washington_NP0 ,_PUN the_AT0 last_ORD thing_NN1 the_AT0 American_AJ0 people_NN0 need_NN1 is_VBZ for_PRP the_AT0 government_NN1 to_TO0 grind_VVI to_PRP a_AT0 halt_NN1 ._SENT "_PUQ The_AT0 short-term_AJ0 spending_NN1 legislation_NN1 will_VM0 also_AV0 provide_VVI about_PRP $_NN0 28.6_CRD billion_CRD in_PRP disaster_NN1 relief_NN1 for_PRP those_DT0 recovering_VVG from_PRP Hurricane_NN1 Ida_NP0 and_CJC other_AJ0 natural_AJ0 disasters_NN2 ,_PUN and_CJC help_NN1 support_NN1 Afghanistan_NP0 evacuees_NN2 from_PRP the_AT0 20-year_AJ0 war_NN1 between_PRP the_AT0 U.S._NP0 and_CJC the_AT0 Taliban_NN1 ._SENT Action_NN1 in_PRP the_AT0 final_AJ0 hours_NN2 to_TO0 avoid_VVI a_AT0 partial_AJ0 government_NN1 shutdown_NN1 has_VHZ become_VVN almost_AV0 routine_AJ0 in_PRP recent_AJ0 years_NN2 ,_PUN with_PRP lawmakers_NN2 usually_AV0 able_AJ0 to_TO0 fashion_VVI a_AT0 compromise_NN1 ._SENT The_AT0 funding_NN1 bill_NN1 was_VBD slowed_VVN this_DT0 time_NN1 by_PRP disagreement_NN1 over_PRP allowing_VVG the_AT0 government_NN1 to_TO0 take_VVI on_PRP more_DT0 debt_NN1 so_AV0 that_CJT it_PNP could_VM0 continue_VVI to_TO0 meet_VVI its_DPS financial_AJ0 obligations_NN2 ._SENT Currently_AV0 the_AT0 borrowing_NN1 cap_NN1 is_VBZ set_VVN at_PRP $_NN0 28.4_CRD trillion_CRD ._SENT 
