# Supplementary material for: Unraveling image construction by modality: Corpus-based diachronic insights into the reports to the Party Congress of China
Source: PLoS One. 2025 Mar 5;20(3):e0316017. doi: 10.1371/journal.pone.0316017 (PMC11882057; doi:10.1371/journal.pone.0316017)
Supplement: S1 File — (ZIP) [file pone.0316017.s001.zip › S1_Fig.zip/Corpus/CROWN2021/CROWN2021_POS/A07AA_POS.txt]

Polls_NN2 repeatedly_AV0 prove_VVB it_PNP to_TO0 be_VBI true_AJ0 :_PUN The_AT0 biggest_AJS challenge_NN1 come_VVN November_NP0 for_PRP Seattle_NP0 's_POS mayoral_AJ0 candidates_NN2 will_VM0 be_VBI to_TO0 convince_VVI voters_NN2 that_CJT their_DPS leadership_NN1 will_VM0 make_VVI a_AT0 dent_NN1 in_PRP the_AT0 city_NN1 's_POS enduring_AJ0 homelessness_NN1 crisis_NN1 ._SENT A_AT0 Wednesday_NP0 mayoral_AJ0 debate_NN1 on_PRP homelessness_NN1 between_PRP candidates_NN2 Bruce_NP0 Harrell_NP0 and_CJC M_NP0 ._SENT Lorena_NP0 González_NP0 revealed_VVD sharp_AJ0 differences_NN2 in_PRP the_AT0 way_NN1 the_AT0 two_CRD politicians_NN2 are_VBB making_VVG this_DT0 pitch_NN1 to_PRP voters_NN2 ,_PUN with_PRP Harrell_NP0 leaning_VVG on_PRP his_DPS longtime_AJ0 community_NN1 bona_NN1 fides_NN2 and_CJC González_NP0 focused_VVD on_PRP new_AJ0 policy_NN1 to_TO0 transform_VVI the_AT0 city_NN1 's_POS housing_NN1 stock_NN1 ._SENT Throughout_PRP the_AT0 debate_NN1 ,_PUN hosted_VVN by_PRP The_AT0 Seattle_NP0 Times_NN2 and_CJC regional_AJ0 funders_NN2 coalition_NN1 We_PNP Are_VBB In_PRP ,_PUN Harrell_NP0 emphasized_VVD his_DPS roots_NN2 growing_VVG up_AVP in_PRP the_AT0 Central_AJ0 District_NN1 as_CJS well_AV0 as_CJS the_AT0 experience_NN1 of_PRF recognizing_VVG people_NN0 he_PNP grew_VVD up_AVP with_PRP currently_AV0 facing_VVG homelessness_NN1 ._SENT He_PNP offered_VVD hazy_AJ0 details_NN2 on_PRP responding_VVG to_PRP encampments_NN2 ,_PUN but_CJC stressed_VVD the_AT0 need_NN1 for_PRP outreach_NN1 tailored_VVN to_PRP the_AT0 needs_NN2 of_PRF people_NN0 living_VVG outside_AV0 and_CJC a_AT0 plan_NN1 to_TO0 study_VVI the_AT0 way_NN1 the_AT0 city_NN1 spends_VVZ its_DPS resources_NN2 on_PRP homelessness_NN1 ._SENT Watch_VVB Seattle_NP0 ,_PUN King_NP0 County_NN1 candidates_NN2 go_VVB head-to-head_NN1 in_PRP virtual_AJ0 debates_NN2 about_PRP one_CRD of_PRF the_AT0 region_NN1 's_VBZ most_AV0 pressing_AJ0 issues_NN2 ,_PUN Sept._NP0 29-30_CRD ._SENT Register_NN1 now_AV0 ._SENT "_PUQ Seattle_NP0 should_VM0 not_XX0 look_VVI at_PRP this_DT0 as_CJS though_CJS we_PNP have_VHB a_AT0 scarcity_NN1 of_PRF resources_NN2 ,_PUN "_PUQ Harrell_NP0 said_VVD ._SENT "_PUQ At_PRP the_AT0 same_DT0 time_NN1 ,_PUN we_PNP will_VM0 pursue_VVI every_AT0 type_NN1 of_PRF progressive_AJ0 tax_NN1 revenue_NN1 that_CJT the_AT0 state_NN1 has_VHZ given_VVN us_PNP ,_PUN every_AT0 single_AJ0 dime_NN1 we_PNP can_VM0 get_VVI ._SENT We_PNP will_VM0 also_AV0 tap_VVI into_PRP these_DT0 corporations_NN2 who_PNQ are_VBB doing_VDG quite_AV0 well_AV0 through_PRP their_DPS corporate_AJ0 social_AJ0 responsibility_NN1 efforts_NN2 ,_PUN but_CJC I_PNP believe_VVB this_DT0 is_VBZ going_VVG to_TO0 be_VBI a_AT0 team_NN1 approach_NN1 in_PRP our_DPS city_NN1 ._SENT "_PUQ González_NP0 ,_PUN meanwhile_AV0 ,_PUN aimed_VVN to_PRP showcase_NN1 the_AT0 contrast_NN1 among_PRP herself_PNX ,_PUN her_DPS opponent_NN1 and_CJC the_AT0 current_AJ0 mayoral_AJ0 administration_NN1 by_PRP expressing_VVG support_NN1 for_PRP ending_VVG single-family_AJ0 zoning_NN1 and_CJC forced_AJ0 encampment_NN1 removals_NN2 ,_PUN both_DT0 positions_NN2 endorsed_VVN by_PRP a_AT0 more_AV0 left-leaning_AJ0 wing_NN1 of_PRF Seattle_NP0 politics_NN1 ._SENT "_PUQ I_PNP 'm_VBB the_AT0 only_AJ0 candidate_NN1 in_PRP this_DT0 race_NN1 who_PNQ has_VHZ unequivocally_AV0 stated_VVN that_CJT I_PNP do_VDB not_XX0 support_VVI forcibly_AV0 removing_VVG people_NN0 from_PRP public_AJ0 spaces_NN2 when_CJS there_EX0 is_VBZ insufficient_AJ0 shelter_NN1 or_CJC homes_NN2 to_TO0 offer_VVI people_NN0 who_PNQ desperately_AV0 need_VVB it_PNP ,_PUN "_PUQ González_NP0 said_VVD ._SENT "_PUQ As_PRP mayor_NN1 ,_PUN my_DPS goal_NN1 is_VBZ to_TO0 end_VVI homelessness_NN1 ,_PUN not_XX0 hide_VVB it_PNP ._SENT "_PUQ The_AT0 candidates_NN2 share_VVB overlap_NN1 in_PRP their_DPS political_AJ0 careers_NN2 :_PUN They_PNP 're_VBB both_DT0 lawyers_NN2 who_PNQ held_VVD the_AT0 same_DT0 job_NN1 as_PRP City_NN1 Council_NN1 president_NN1 ,_PUN presiding_VVG over_PRP a_AT0 legislative_AJ0 body_NN1 often_AV0 at_PRP odds_NN2 with_PRP the_AT0 mayor_NN1 's_POS office_NN1 over_PRP homelessness_NN1 policy_NN1 and_CJC dealing_VVG with_PRP encampments_NN2 ._SENT But_CJC on_PRP the_AT0 campaign_NN1 trail_NN1 ,_PUN they_PNP 've_VHB appealed_VVN to_PRP different_AJ0 sympathies_NN2 around_PRP the_AT0 homelessness_NN1 crisis_NN1 ._SENT 
