# Supplementary material for: Unraveling image construction by modality: Corpus-based diachronic insights into the reports to the Party Congress of China
Source: PLoS One. 2025 Mar 5;20(3):e0316017. doi: 10.1371/journal.pone.0316017 (PMC11882057; doi:10.1371/journal.pone.0316017)
Supplement: S1 File — (ZIP) [file pone.0316017.s001.zip › S1_Fig.zip/Corpus/CROWN2021/CROWN2021_POS/A07AB_POS.txt]

It_PNP is_VBZ one_CRD of_PRF the_AT0 most_AV0 debated_VVN issues_NN2 in_PRP Seattle_NP0 politics_NN1 :_PUN Should_VM0 homeless_AJ0 encampments_NN2 on_PRP public_AJ0 property_NN1 be_VBI cleared_VVN ,_PUN with_PRP residents_NN2 forced_VVN to_TO0 move_VVI ,_PUN and_CJC if_CJS so_AV0 ,_PUN when_AVQ ?_SENT The_AT0 debate_NN1 now_AV0 could_VM0 be_VBI moving_VVG ,_PUN slowly_AV0 ,_PUN to_PRP outlying_AJ0 ,_PUN unincorporated_AJ0 areas_NN2 of_PRF King_NN1 County_NN1 ._SENT A_AT0 new_AJ0 proposal_NN1 in_PRP the_AT0 Metropolitan_AJ0 King_NN1 County_NN1 Council_NN1 aims_VVZ to_TO0 create_VVI standards_NN2 to_TO0 govern_VVI when_AVQ and_CJC how_AVQ encampments_NN2 should_VM0 be_VBI removed_VVN and_CJC when_CJS they_PNP should_VM0 be_VBI left_VVN ._SENT It_PNP requests_VVZ County_NN1 Executive_NN1 Dow_NP0 Constantine_NP0 's_POS office_NN1 to_TO0 create_VVI such_DT0 standards_NN2 by_PRP the_AT0 fall_NN1 ._SENT In_PRP Seattle_NP0 ,_PUN the_AT0 issue_NN1 of_PRF unsanctioned_AJ0 encampments_NN2 is_VBZ as_AV0 tense_AJ0 and_CJC fraught_AJ0 as_CJS it_PNP 's_VHZ ever_AV0 been_VBN ,_PUN after_CJS removals_NN2 were_VBD largely_AV0 paused_VVN during_PRP the_AT0 pandemic_AJ0 and_CJC the_AT0 number_NN1 of_PRF tents_NN2 increased_VVN by_PRP an_AT0 estimated_AJ0 50_CRD %_NN0 ._SENT It_PNP is_VBZ among_PRP the_AT0 preeminent_AJ0 issues_NN2 in_PRP this_DT0 year_NN1 's_POS mayoral_AJ0 campaign_NN1 and_CJC it_PNP has_VHZ inspired_VVN a_AT0 proposed_AJ0 amendment_NN1 to_PRP the_AT0 city_NN1 's_POS charter_NN1 that_CJT will_VM0 be_VBI on_PRP the_AT0 November_NP0 ballot_NN1 ._SENT Since_PRP 2008_CRD ,_PUN Seattle_NP0 has_VHZ had_VHN rules_NN2 governing_VVG when_AVQ and_CJC how_AVQ encampments_NN2 should_VM0 be_VBI removed_VVN ._SENT They_PNP were_VBD updated_VVN in_PRP 2017._CRD Their_DPS enforcement_NN1 remains_VVZ contentious_AJ0 ._SENT King_NN1 County_NN1 has_VHZ no_AT0 such_DT0 standards_NN2 and_CJC no_AT0 agency_NN1 responsible_AJ0 for_PRP removing_VVG encampments_NN2 ,_PUN although_CJS encampments_NN2 in_PRP unincorporated_AJ0 areas_NN2 are_VBB not_XX0 as_AV0 common_AJ0 as_CJS in_PRP Seattle_NP0 and_CJC other_AJ0 cities_NN2 ._SENT The_AT0 legislation_NN1 ,_PUN introduced_VVN by_PRP Councilmember_NP0 Reagan_NP0 Dunn_NP0 ,_PUN requests_VVZ specific_AJ0 standards_NN2 on_PRP when_AVQ encampments_NN2 in_PRP unincorporated_AJ0 King_NN1 County_NN1 should_VM0 be_VBI cleared_VVN ,_PUN including_PRP instances_NN2 of_PRF unsanitary_AJ0 conditions_NN2 ,_PUN fire_NN1 hazards_NN2 ,_PUN violence_NN1 or_CJC blocking_VVG roads_NN2 or_CJC sidewalks_NN2 ._SENT Dunn_NP0 's_POS proposed_AJ0 standards_NN2 are_VBB modeled_VVN after_PRP ones_NN2 adopted_VVN in_PRP Portland_NP0 this_DT0 spring_NN1 ._SENT Portland_NP0 has_VHZ long_AV0 used_VVN a_AT0 rubric_NN1 to_TO0 prioritize_VVI encampment_NN1 removals_NN2 ,_PUN but_CJC updated_VVD that_DT0 guidance_NN1 in_PRP response_NN1 to_PRP the_AT0 increased_AJ0 pressure_NN1 since_PRP the_AT0 pandemic_AJ0 ,_PUN similar_AJ0 to_PRP Seattle_NP0 ._SENT Dunn_NP0 also_AV0 asks_VVZ for_PRP scenarios_NN2 that_CJT would_VM0 forbid_VVI encampment_NN1 ,_PUN such_DT0 as_CJS if_CJS there_EX0 's_VBZ not_XX0 enough_AV0 shelter_VVI space_NN1 to_TO0 offer_VVI residents_NN2 ._SENT And_CJC he_PNP asks_VVZ for_PRP clarity_NN1 about_PRP which_DTQ county_NN1 departments_NN2 would_VM0 be_VBI responsible_AJ0 for_PRP clearing_VVG encampments_NN2 ,_PUN and_CJC for_PRP procedures_NN2 to_TO0 notify_VVI encampment_NN1 residents_NN2 of_PRF an_AT0 impending_AJ0 clearance_NN1 and_CJC for_PRP storing_VVG property_NN1 after_PRP a_AT0 clearance_NN1 ._SENT Dunn_NP0 ,_PUN who_PNQ is_VBZ up_AVP for_PRP reelection_NN1 this_DT0 year_NN1 and_CJC faces_VVZ three_CRD serious_AJ0 challengers_NN2 ,_PUN said_VVD his_DPS proposal_NN1 was_VBD not_XX0 intended_VVN to_TO0 "_PUQ sweep_VVI homeless_AJ0 individuals_NN2 "_PUQ out_AVP of_PRF communities_NN2 ._SENT "_PUQ People_NN0 who_PNQ are_VBB homeless_AJ0 ,_PUN in_PRP my_DPS judgment_NN1 ,_PUN should_VM0 n't_XX0 be_VBI ignored_VVN or_CJC left_VVN to_TO0 live_VVI out_AVP on_PRP the_AT0 streets_NN2 ,_PUN "_PUQ Dunn_NP0 said_VVD ._SENT "_PUQ If_CJS there_EX0 is_VBZ shelter_NN1 space_NN1 available_AJ0 or_CJC housing_NN1 ,_PUN King_NP0 County_NN1 needs_VVZ to_TO0 be_VBI proactive_AJ0 about_PRP helping_VVG homeless_AJ0 folks_NN2 ._SENT "_PUQ Dunn_NP0 recently_AV0 left_VVD the_AT0 governing_AJ0 board_NN1 for_PRP the_AT0 Regional_AJ0 Homelessness_NN1 Authority_NN1 where_CJS he_PNP sometimes_AV0 clashed_VVD with_PRP other_AJ0 members_NN2 ,_PUN especially_AV0 those_DT0 who_PNQ represent_VVB current_AJ0 and_CJC formerly_AV0 homeless_AJ0 people_NN0 ._SENT 
