# Supplementary material for: Unraveling image construction by modality: Corpus-based diachronic insights into the reports to the Party Congress of China
Source: PLoS One. 2025 Mar 5;20(3):e0316017. doi: 10.1371/journal.pone.0316017 (PMC11882057; doi:10.1371/journal.pone.0316017)
Supplement: S1 File — (ZIP) [file pone.0316017.s001.zip › S1_Fig.zip/Corpus/CROWN2021/CROWN2021_POS/A07AC_POS.txt]

"_PUQ This_DT0 bill_NN1 does_VDZ not_XX0 change_VVI what_DTQ history_NN1 can_VM0 or_CJC cannot_NN1 be_VBI taught_VVN ._SENT No_AT0 spin_NN1 or_CJC innuendo_NN1 changes_NN2 that_DT0 ._SENT ..._PUN It_PNP simply_AV0 prevents_VVZ schools_NN2 from_PRP endorsing_VVG discriminatory_AJ0 concepts_NN2 ,_PUN "_PUQ Rep._NN1 John_NP0 Torbett_NP0 ,_PUN a_AT0 Gaston_NP0 County_NN1 Republican_NN1 ,_PUN said_VVD during_PRP a_AT0 floor_NN1 debate_NN1 ._SENT Moore_NP0 's_POS chamber_NN1 gave_VVD the_AT0 measure_NN1 final_AJ0 legislative_AJ0 approval_NN1 by_PRP signing_VVG off_AVP on_PRP changes_NN2 the_AT0 Senate_NN1 made_VVD that_DT0 increase_NN1 the_AT0 number_NN1 of_PRF prohibited_AJ0 ideas_NN2 ,_PUN clarify_VVB that_CJT teachers_NN2 can_VM0 still_AV0 discuss_VVI those_DT0 concepts_NN2 so_CJS long_AV0 as_CJS they_PNP do_VDB not_XX0 "_PUQ promote_VVI "_PUQ them_PNP and_CJC require_VVB public_AJ0 school_NN1 units_NN2 to_TO0 inform_VVI the_AT0 Department_NN1 of_PRF Public_AJ0 Instruction_NN1 and_CJC post_NN1 information_NN1 on_PRP its_DPS website_NN1 upon_PRP request_NN1 a_AT0 month_NN1 before_PRP providing_VVG instruction_NN1 on_PRP the_AT0 13_CRD prohibited_AJ0 concepts_NN2 ._SENT The_AT0 latest_AJS version_NN1 of_PRF the_AT0 plan_NN1 passed_VVD the_AT0 Republican-controlled_AJ0 House_NN1 by_PRP a_AT0 61-41_CRD vote_NN1 ._SENT Democratic_AJ0 Gov._NP0 Roy_NP0 Cooper_NP0 has_VHZ previously_AV0 criticized_VVN the_AT0 measure_NN1 ,_PUN accusing_VVG Republicans_NN2 of_PRF "_PUQ injecting_VVG calculated_AJ0 ,_PUN conspiracy-laden_AJ0 politics_NN1 into_PRP public_AJ0 education_NN1 ._SENT "_PUQ Cooper_NP0 is_VBZ likely_AJ0 to_TO0 veto_VVI the_AT0 bill_NN1 ,_PUN and_CJC Republicans_NN2 would_VM0 almost_AV0 assuredly_AV0 lack_VVB the_AT0 Democratic_AJ0 votes_NN2 they_PNP 'd_VM0 need_VVI to_TO0 override_VVI the_AT0 governor_NN1 's_POS decision_NN1 ._SENT Critics_NN2 view_VVB the_AT0 bill_NN1 as_PRP part_NN1 of_PRF a_AT0 calculated_AJ0 political_AJ0 strategy_NN1 Republicans_NN2 are_VBB employing_VVG in_PRP more_AV0 than_CJS two_CRD dozen_CRD states_NN2 to_TO0 boost_VVI voter_NN1 enthusiasm_NN1 heading_VVG into_PRP the_AT0 2022_CRD and_CJC 2024_CRD elections_NN2 ._SENT Democrats_NN2 ,_PUN education_NN1 groups_NN2 and_CJC racial_AJ0 justice_NN1 organizations_NN2 also_AV0 see_VVB the_AT0 GOP_AJ0 effort_NN1 as_PRP a_AT0 solution_NN1 to_PRP a_AT0 problem_NN1 that_CJT does_VDZ not_XX0 exist_VVI in_PRP the_AT0 state_NN1 ._SENT The_AT0 monthslong_AJ0 GOP_NN1 effort_NN1 to_TO0 unearth_VVI cases_NN2 of_PRF improper_AJ0 teachings_NN2 appears_VVZ to_TO0 have_VHI yielded_VVN no_AT0 clear_AJ0 examples_NN2 of_PRF circumstances_NN2 that_CJT House_VVB Bill_NN1 324_CRD would_VM0 prevent_VVI ,_PUN as_CJS Republicans_NN2 were_VBD unable_AJ0 at_PRP a_AT0 committee_NN1 hearing_NN1 and_CJC news_NN1 conference_NN1 last_ORD week_NN1 to_TO0 point_VVI to_PRP a_AT0 single_AJ0 case_NN1 that_CJT would_VM0 have_VHI violated_VVN the_AT0 proposed_AJ0 law_NN1 ._SENT "_PUQ Who_PNQ is_VBZ doing_VDG this_DT0 ?_SENT Where_AVQ are_VBB you_PNP getting_VVG this_DT0 info_NN1 ?_SENT It_PNP 's_VBZ a_AT0 boogeyman_NN1 ,_PUN "_PUQ said_VVD Rep._NN1 Abe_NP0 Jones_NP0 ,_PUN D-Wake_NP0 ._SENT "_PUQ I_PNP 'd_VM0 like_VVI to_TO0 see_VVI a_AT0 film_NN1 or_CJC picture_NN1 of_PRF someone_PNI standing_VVG before_PRP a_AT0 group_NN1 of_PRF students_NN2 in_PRP North_NP0 Carolina_NP0 in_PRP classrooms_NN2 and_CJC teaching_NN1 what_DTQ 's_VBZ in_PRP those_DT0 13_CRD parts_NN2 ._SENT "_PUQ Still_AV0 ,_PUN Robinson_NP0 's_POS task_NN1 force_NN1 report_NN1 did_VDD highlight_VVI instances_NN2 of_PRF educators_NN2 accused_VVN of_PRF giving_VVG preferential_AJ0 treatment_NN1 to_PRP pupils_NN2 who_PNQ agree_VVB with_PRP their_DPS racial_AJ0 views_NN2 and_CJC teachers_NN2 offering_VVG questionable_AJ0 class_NN1 assignments_NN2 ,_PUN including_PRP a_AT0 book_NN1 called_VVN "_PUQ George_NP0 "_PUQ about_PRP a_AT0 transgender_NN1 child_NN1 coming_VVG to_PRP terms_NN2 with_PRP gender_NN1 identity_NN1 and_CJC a_AT0 handout_NN1 that_CJT mentions_VVZ former_DT0 President_NN1 Donald_NP0 Trump_NP0 in_PRP a_AT0 sentence_NN1 describing_VVG the_AT0 term_NN1 "_PUQ xenophobia_NN1 ._SENT "_PUQ 
