# Supplementary material for: Unraveling image construction by modality: Corpus-based diachronic insights into the reports to the Party Congress of China
Source: PLoS One. 2025 Mar 5;20(3):e0316017. doi: 10.1371/journal.pone.0316017 (PMC11882057; doi:10.1371/journal.pone.0316017)
Supplement: S1 File — (ZIP) [file pone.0316017.s001.zip › S1_Fig.zip/Corpus/CROWN2021/CROWN2021_POS/A07AD_POS.txt]

In_PRP 2014_CRD ,_PUN in_PRP the_AT0 middle_NN1 of_PRF a_AT0 severe_AJ0 drought_NN1 that_CJT would_VM0 test_VVI California_NP0 's_POS complex_AJ0 water_NN1 storage_NN1 system_NN1 like_PRP never_AV0 before_AV0 ,_PUN voters_NN2 told_VVD the_AT0 state_NN1 to_TO0 borrow_VVI $_NN0 7.5_CRD billion_CRD and_CJC use_VVB part_NN1 of_PRF it_PNP to_TO0 build_VVI projects_NN2 to_TO0 stockpile_VVI more_DT0 water_NN1 ._SENT Seven_CRD years_NN2 later_AV0 ,_PUN that_DT0 drought_NN1 has_VHZ come_VVN and_CJC gone_VVN ,_PUN replaced_VVN by_PRP an_AT0 even_AV0 hotter_AJC and_CJC drier_AJC one_PNI that_CJT is_VBZ draining_VVG the_AT0 state_NN1 's_POS reservoirs_NN2 at_PRP an_AT0 alarming_AJ0 rate_NN1 ._SENT But_CJC none_PNI of_PRF the_AT0 more_DT0 than_CJS half-dozen_CRD water_NN1 storage_NN1 projects_NN2 scheduled_VVN to_TO0 receive_VVI that_DT0 money_NN1 have_VHB been_VBN built_VVN ._SENT The_AT0 largest_AJS project_NN1 by_PRP far_AV0 is_VBZ a_AT0 proposed_AJ0 lake_NN1 in_PRP Northern_NP0 California_NP0 ,_PUN which_DTQ would_VM0 be_VBI the_AT0 state_NN1 's_POS first_ORD new_AJ0 reservoir_NN1 of_PRF significant_AJ0 size_NN1 in_PRP more_AV0 than_CJS 40_CRD years_NN2 ._SENT People_NN0 have_VHB talked_VVN about_PRP building_VVG the_AT0 Sites_NN2 Reservoir_NN1 since_PRP the_AT0 1950s_CRD ._SENT But_CJC the_AT0 cost_NN1 ,_PUN plus_PRP shifting_VVG political_AJ0 priorities_NN2 ,_PUN stopped_VVD it_PNP from_PRP happening_VVG ._SENT Now_AV0 ,_PUN a_AT0 major_AJ0 drought_NN1 gripping_VVG the_AT0 western_AJ0 United_NP0 States_NP0 has_VHZ put_VVN the_AT0 project_NN1 back_AVP in_PRP the_AT0 spotlight_NN1 ._SENT It_PNP 's_VBZ slated_VVN to_TO0 get_VVI $_NN0 836_CRD million_CRD in_PRP taxpayer_NN1 money_NN1 to_TO0 help_VVI cover_VVI it_PNP 's_VBZ $_NN0 3.9_CRD billion_CRD price_NN1 tag_NN1 if_CJS project_NN1 officials_NN2 can_VM0 meet_VVI a_AT0 deadline_NN1 by_PRP year_NN1 's_POS end_NN1 ._SENT The_AT0 Biden_NP0 administration_NN1 recently_AV0 committed_VVN $_NN0 80_CRD million_CRD to_PRP the_AT0 reservoir_NN1 ,_PUN the_AT0 largest_AJS appropriation_NN1 of_PRF any_DT0 water_NN1 storage_NN1 scheduled_VVN to_TO0 receive_VVI funding_NN1 next_ORD year_NN1 ._SENT And_CJC the_AT0 project_NN1 could_VM0 get_VVI some_DT0 of_PRF the_AT0 $_NN0 1.15_CRD billion_CRD included_VVN in_PRP an_AT0 infrastructure_NN1 bill_NN1 that_CJT has_VHZ passed_VVN the_AT0 U.S._NP0 Senate_NN1 ._SENT Still_AV0 ,_PUN the_AT0 delay_NN1 has_VHZ frustrated_VVN some_DT0 lawmakers_NN2 ,_PUN who_PNQ view_VVB it_PNP as_PRP a_AT0 wasted_AJ0 opportunity_NN1 now_AV0 that_CJT the_AT0 state_NN1 is_VBZ preparing_VVG to_TO0 cut_VVI of_PRF water_NN1 to_PRP thousands_CRD of_PRF farmers_NN2 in_PRP the_AT0 Central_AJ0 Valley_NN1 because_CJS of_PRF a_AT0 shortage_NN1 ._SENT "_PUQ The_AT0 longer_AJC you_PNP do_VDB n't_XX0 build_VVI ,_PUN the_AT0 more_AV0 expensive_AJ0 it_PNP gets_VVZ ,_PUN "_PUQ said_VVD Republican_NN1 state_NN1 Sen._NP0 Brian_NP0 Dahle_NP0 ,_PUN whose_DTQ rural_AJ0 Northern_NP0 California_NP0 district_NN1 includes_VVZ farmers_NN2 ._SENT Storage_NN1 was_VBD once_AV0 the_AT0 centerpiece_NN1 of_PRF California_NP0 's_POS water_NN1 management_NN1 strategy_NN1 ,_PUN highlighted_VVN by_PRP a_AT0 building_NN1 bonanza_NN1 in_PRP the_AT0 mid-20th_ORD century_NN1 of_PRF a_AT0 number_NN1 of_PRF dams_NN2 and_CJC reservoirs_NN2 ._SENT But_CJC in_PRP the_AT0 more_DT0 than_CJS 40_CRD years_NN2 since_PRP California_NP0 last_ORD opened_VVD a_AT0 major_AJ0 new_AJ0 reservoir_NN1 ,_PUN the_AT0 politics_NN1 and_CJC policy_NN1 have_VHB shifted_VVN toward_PRP a_AT0 more_AV0 environmental_AJ0 focus_NN1 that_CJT has_VHZ caused_VVN tension_NN1 between_PRP urban_AJ0 and_CJC rural_AJ0 legislators_NN2 and_CJC the_AT0 communities_NN2 they_PNP represent_VVB ._SENT The_AT0 voter-approved_AJ0 bond_NN1 in_PRP 2014_CRD was_VBD supposed_VVN to_PRP jump-start_NN1 a_AT0 number_NN1 of_PRF long-delayed_AJ0 storage_NN1 projects_NN2 ._SENT But_CJC some_DT0 experts_NN2 say_VVB the_AT0 delays_NN2 are_VBB n't_XX0 surprising_AJ0 ,_PUN given_VVN the_AT0 complexities_NN2 and_CJC environmental_AJ0 hazards_NN2 that_CJT come_VVB with_PRP building_VVG new_AJ0 water_NN1 projects_NN2 ._SENT "_PUQ We_PNP have_VHB about_AV0 1_CRD ,_PUN 500_CRD reservoirs_NN2 in_PRP California_NP0 ._SENT 
