# Supplementary material for: Unraveling image construction by modality: Corpus-based diachronic insights into the reports to the Party Congress of China
Source: PLoS One. 2025 Mar 5;20(3):e0316017. doi: 10.1371/journal.pone.0316017 (PMC11882057; doi:10.1371/journal.pone.0316017)
Supplement: S1 File — (ZIP) [file pone.0316017.s001.zip › S1_Fig.zip/Corpus/CROWN2021/CROWN2021_POS/A07AE_POS.txt]

Illinois_NP0 Democrats_NN2 were_VBD poised_VVN to_TO0 set_VVI new_AJ0 legislative_AJ0 boundaries_NN2 over_PRP objections_NN2 from_PRP Republicans_NN2 and_CJC some_DT0 community_NN1 groups_NN2 that_CJT the_AT0 process_NN1 was_VBD unnecessarily_AV0 rushed_VVN and_CJC maps_NN2 were_VBD drawn_VVN behind_PRP closed_AJ0 doors_NN2 to_TO0 keep_VVI Democrats_NN2 '_POS grip_NN1 on_PRP power_NN1 in_PRP the_AT0 state_NN1 Legislature_NN1 ._SENT Lawmakers_NN2 on_PRP Tuesday_NP0 approved_VVD a_AT0 do-over_NN1 of_PRF legislative_AJ0 maps_NN2 that_DT0 majority_NN1 Democrats_NN2 approved_VVN and_CJC Gov._NP0 J.B._NP0 Pritzker_NP0 signed_VVD earlier_AV0 this_DT0 year_NN1 ._SENT Those_DT0 maps_NN2 prompted_VVD lawsuits_NN2 from_PRP top_AJ0 Illinois_NP0 Republicans_NN2 and_CJC the_AT0 Mexican_AJ0 American_AJ0 Legal_AJ0 Defense_NN1 and_CJC Educational_AJ0 Fund_NN1 ,_PUN a_AT0 Latino_NN1 civil_AJ0 rights_NN2 organization_NN1 ,_PUN who_PNQ argued_VVD that_CJT the_AT0 maps_NN2 were_VBD flawed_AJ0 and_CJC unconstitutional_AJ0 because_CJS they_PNP were_VBD based_VVN on_PRP population_NN1 estimates_NN2 from_PRP the_AT0 American_AJ0 Community_NN1 Survey_NN1 rather_AV0 than_CJS the_AT0 2020_CRD census_NN1 ._SENT With_PRP new_AJ0 census_NN1 data_NN0 released_VVN in_PRP August_NP0 ,_PUN Democratic_AJ0 leaders_NN2 called_VVD lawmakers_NN2 back_AVP to_PRP Springfield_NP0 to_TO0 pass_VVI new_AJ0 maps_NN2 ._SENT The_AT0 move_NN1 could_VM0 ensure_VVI Democrats_NN2 continue_VVI to_TO0 control_VVI the_AT0 map-making_AJ0 process_NN1 ,_PUN rather_AV0 than_CJS risk_VVI having_VHG a_AT0 judge_NN1 throw_VVB out_AVP the_AT0 maps_NN2 or_CJC allow_VVB a_AT0 bipartisan_AJ0 commission_NN1 to_TO0 take_VVI over_AVP the_AT0 job_NN1 —_PUN a_AT0 process_NN1 that_CJT could_VM0 end_VVI with_PRP Republicans_NN2 having_VHG the_AT0 final_AJ0 say_NN1 ._SENT The_AT0 new_AJ0 maps_NN2 ,_PUN which_DTQ House_NN1 and_CJC Senate_NN1 Democrats_NN2 posted_VVD online_AJ0 for_PRP the_AT0 first_ORD time_NN1 Monday_NP0 afternoon_NN1 ,_PUN will_VM0 be_VBI used_VVN in_PRP state_NN1 legislative_AJ0 elections_NN2 for_PRP the_AT0 next_ORD decade_NN1 ._SENT The_AT0 state_NN1 House_NN1 and_CJC Senate_NN1 passed_VVD the_AT0 measure_NN1 late_AJ0 Tuesday_NP0 with_PRP no_AT0 GOP_NN1 "_PUQ yes_ITJ "_PUQ votes_NN2 ._SENT It_PNP now_AV0 heads_VVZ to_PRP Pritzker_NP0 's_POS desk_NN1 ,_PUN where_CJS it_PNP 's_VBZ expected_VVN to_TO0 be_VBI signed_VVN into_PRP law_NN1 ._SENT Illinois_NP0 Democrats_NN2 have_VHB not_XX0 yet_AV0 voted_VVN on_PRP new_AJ0 congressional_AJ0 district_NN1 boundaries_NN2 ,_PUN but_CJC with_PRP the_AT0 state_NN1 losing_VVG a_AT0 congressional_AJ0 seat_NN1 due_AJ0 to_PRP population_NN1 loss_NN1 ,_PUN they_PNP are_VBB expected_VVN to_TO0 eliminate_VVI a_AT0 GOP-held_AJ0 district_NN1 and_CJC try_VVB to_TO0 make_VVI other_AJ0 districts_NN2 more_AV0 friendly_AJ0 to_PRP Democrats_NN2 ._SENT Illinois_NP0 is_VBZ one_CRD of_PRF the_AT0 few_DT0 states_NN2 where_AVQ Democrats_NN2 fully_AV0 control_VVB the_AT0 redistricting_AJ0 process_NN1 ,_PUN and_CJC it_PNP will_VM0 play_VVI a_AT0 key_AJ0 role_NN1 in_PRP Democrats_NN2 '_POS efforts_NN2 to_TO0 keep_VVI the_AT0 U.S._NP0 House_NN1 majority_NN1 next_ORD year_NN1 ._SENT The_AT0 party_NN1 's_POS approach_NN1 to_TO0 state_VVI legislative_AJ0 map-making_NN1 —_PUN barreling_VVG ahead_AV0 even_AV0 amid_PRP opposition_NN1 from_PRP typical_AJ0 allies_NN2 —_PUN suggests_VVZ they_PNP will_VM0 be_VBI equally_AV0 aggressive_AJ0 with_PRP congressional_AJ0 boundaries_NN2 ._SENT Rep._NN1 Elizabeth_NP0 Hernandez_NP0 ,_PUN a_AT0 Democrat_NN1 from_PRP Cicero_NP0 who_PNQ leads_VVZ the_AT0 House_NN1 Redistricting_NN1 Committee_NN1 ,_PUN said_VVD the_AT0 new_AJ0 legislative_AJ0 boundaries_NN2 "_PUQ better_AV0 reflect_VVB the_AT0 data_NN0 we_PNP recently_AV0 received_VVD from_PRP the_AT0 U.S._NP0 Census_NN1 and_CJC ensure_VVB communities_NN2 are_VBB represented_VVN by_PRP the_AT0 people_NN0 of_PRF their_DPS choice_NN1 ._SENT "_PUQ Republicans_NN2 blasted_VVD Democrats_NN2 ,_PUN saying_VVG hastily_AV0 called_VVN and_CJC sparsely_AV0 attended_VVD public_AJ0 hearings_NN2 held_VVN over_PRP the_AT0 past_AJ0 week_NN1 were_VBD a_AT0 sham_NN1 because_CJS boundaries_NN2 were_VBD already_AV0 being_VBG drawn_VVN in_PRP a_AT0 secret_AJ0 ,_PUN Democrat-controlled_AJ0 process_NN1 ._SENT 
