# Supplementary material for: Unraveling image construction by modality: Corpus-based diachronic insights into the reports to the Party Congress of China
Source: PLoS One. 2025 Mar 5;20(3):e0316017. doi: 10.1371/journal.pone.0316017 (PMC11882057; doi:10.1371/journal.pone.0316017)
Supplement: S1 File — (ZIP) [file pone.0316017.s001.zip › S1_Fig.zip/Corpus/CROWN2021/CROWN2021_POS/A08AA_POS.txt]

Two_CRD women_NN2 who_PNQ were_VBD Georgia_NP0 election_NN1 workers_NN2 in_PRP 2020_CRD are_VBB suing_VVG the_AT0 far-right_AJ0 conspiracy_NN1 website_NN1 Gateway_NN1 Pundit_NN1 for_PRP defamation_NN1 ,_PUN alleging_VVG that_CJT the_AT0 site_NN1 and_CJC its_DPS owners_NN2 knowingly_AV0 published_VVN false_AJ0 stories_NN2 about_PRP them_PNP that_DT0 instigated_VVD a_AT0 relentless_AJ0 campaign_NN1 of_PRF harassment_NN1 and_CJC threats_NN2 ._SENT According_VVG to_PRP the_AT0 lawsuit_NN1 ,_PUN which_DTQ was_VBD filed_VVN Thursday_NP0 in_PRP circuit_NN1 court_NN1 in_PRP St._NP0 Louis_NP0 ,_PUN the_AT0 falsehoods_NN2 about_PRP Ruby_NP0 Freeman_NP0 and_CJC her_DPS daughter_NN1 ,_PUN Shaye_NP0 Moss_NP0 ,_PUN "_PUQ have_VHB not_XX0 only_AV0 devastated_VVN their_DPS personal_AJ0 and_CJC professional_AJ0 reputations_NN2 but_CJC instigated_VVD a_AT0 deluge_NN1 of_PRF intimidation_NN1 ,_PUN harassment_NN1 ,_PUN and_CJC threats_NN2 that_CJT has_VHZ forced_VVN them_PNP to_TO0 change_VVI their_DPS phone_NN1 numbers_NN2 ,_PUN delete_VVB their_DPS online_AJ0 accounts_NN2 ,_PUN and_CJC fear_VVB for_PRP their_DPS physical_AJ0 safety_NN1 ._SENT "_PUQ The_AT0 harassment_NN1 got_VVD so_AV0 bad_AJ0 that_CJT at_PRP one_CRD point_NN1 ,_PUN Freeman_NP0 had_VHD to_TO0 leave_VVI her_DPS home_NN1 for_PRP two_CRD months_NN2 upon_PRP the_AT0 advice_NN1 of_PRF the_AT0 FBI_NP0 ,_PUN the_AT0 lawsuit_NN1 states_NN2 ._SENT "_PUQ Lies_VVZ like_PRP those_DT0 that_CJT The_AT0 Gateway_NN1 Pundit_NN1 knowingly_AV0 told_VVN about_PRP Ruby_NP0 Freeman_NP0 and_CJC Shaye_NP0 Moss_NP0 cannot_NP0 be_VBI divorced_VVN from_PRP the_AT0 devastation_NN1 they_PNP leave_VVB behind_AV0 —_PUN both_AV0 for_PRP the_AT0 targeted_AJ0 individuals_NN2 and_CJC for_PRP our_DPS democracy_NN1 itself_PNX ,_PUN "_PUQ Brittany_NP0 Williams_NP0 ,_PUN an_AT0 attorney_NN1 with_PRP the_AT0 nonprofit_AJ0 Protect_VVB Democracy_NN1 ,_PUN which_DTQ is_VBZ representing_VVG the_AT0 women_NN2 ,_PUN said_VVD in_PRP a_AT0 statement_NN1 ._SENT Freeman_NP0 and_CJC Moss_NP0 are_VBB being_VBG represented_VVN by_PRP Protect_VVB Democracy_NN1 ;_PUN the_AT0 law_NN1 firms_NN2 DuBose_NP0 Miller_NP0 ,_PUN Dowd_NP0 Bennett_NP0 and_CJC Kastorf_NP0 Law_NN1 ;_PUN and_CJC the_AT0 Yale_NP0 Law_NN1 School_NN1 Media_NN0 Freedom_NN1 and_CJC Information_NN1 Access_NN1 Clinic_NN1 ._SENT Gateway_NN1 Pundit_NN1 was_VBD founded_VVN by_PRP James_NP0 Hoft_NP0 in_PRP 2004._CRD Hoft_NP0 's_POS twin_AJ0 brother_NN1 ,_PUN Joseph_NP0 ,_PUN regularly_AV0 contributes_VVZ to_PRP the_AT0 site_NN1 ._SENT Both_DT0 men_NN2 are_VBB named_VVN as_PRP defendants_NN2 in_PRP the_AT0 lawsuit_NN1 ._SENT James_NP0 Hoft_NP0 did_VDD not_XX0 immediately_AV0 respond_VVI to_PRP a_AT0 request_NN1 for_PRP comment_NN1 Thursday_NP0 ._SENT In_PRP their_DPS lawsuit_NN1 ,_PUN Freeman_NP0 and_CJC Moss_NP0 do_VDB not_XX0 name_VVI former_DT0 president_NN1 Donald_NP0 Trump_NP0 or_CJC his_DPS campaign_NN1 as_PRP defendants_NN2 ._SENT But_CJC they_PNP state_VVB that_CJT the_AT0 Hofts_NN2 and_CJC Gateway_NN1 Pundit_NN1 "_PUQ apparently_AV0 drew_VVD their_DPS inspiration_NN1 "_PUQ from_PRP a_AT0 misleading_AJ0 video_NN1 presented_VVN by_PRP volunteer_NN1 Trump_NN1 campaign_NN1 attorney_NN1 Jacki_NP0 L_NP0 ._SENT Pick_VVB at_PRP a_AT0 Dec._NP0 3_CRD ,_PUN 2020_CRD hearing_NN1 in_PRP Georgia_NP0 ._SENT During_PRP the_AT0 hearing_NN1 ,_PUN Pick_NP0 contended_VVD that_CJT the_AT0 video_NN1 showed_VVD several_DT0 poll_NN1 workers_NN2 actively_AV0 stuffing_VVG ballots_NN2 from_PRP "_PUQ suitcases_NN2 "_PUQ hidden_VVN under_PRP a_AT0 table_NN1 covered_VVN by_PRP a_AT0 black_AJ0 cloth_NN1 ._SENT Pick_NP0 did_VDD not_XX0 name_VVI the_AT0 workers_NN2 ,_PUN although_CJS she_PNP said_VVD "_PUQ one_CRD of_PRF them_PNP had_VHD the_AT0 name_NN1 Ruby_NP0 across_PRP her_DPS shirt_NN1 somewhere_AV0 ._SENT "_PUQ A_AT0 minute-long_AJ0 clip_NN1 of_PRF the_AT0 video_NN1 was_VBD uploaded_VVN to_PRP Trump_NP0 's_POS personal_AJ0 YouTube_NN1 account_NN1 ,_PUN and_CJC Trump_VVB himself_PNX repeated_VVN the_AT0 false_AJ0 claim_NN1 of_PRF fraud_NN1 ._SENT 
