# Supplementary material for: Unraveling image construction by modality: Corpus-based diachronic insights into the reports to the Party Congress of China
Source: PLoS One. 2025 Mar 5;20(3):e0316017. doi: 10.1371/journal.pone.0316017 (PMC11882057; doi:10.1371/journal.pone.0316017)
Supplement: S1 File — (ZIP) [file pone.0316017.s001.zip › S1_Fig.zip/Corpus/CROWN2021/CROWN2021_POS/A08AB_POS.txt]

The_AT0 House_NN1 select_AJ0 committee_NN1 investigating_VVG the_AT0 Jan._NP0 6_CRD attack_NN1 on_PRP the_AT0 U.S._NP0 Capitol_NP0 voted_VVD unanimously_AV0 Wednesday_NP0 to_TO0 hold_VVI former_DT0 Trump_NN1 Justice_NN1 Department_NN1 official_NN1 Jeffrey_NP0 Clark_NP0 in_PRP criminal_AJ0 contempt_NN1 for_PRP failing_VVG to_TO0 cooperate_VVI with_PRP its_DPS inquiry_NN1 ._SENT It_PNP is_VBZ unclear_AJ0 when_CJS the_AT0 full_AJ0 House_NN1 could_VM0 take_VVI up_AVP the_AT0 contempt_NN1 resolution_NN1 ,_PUN but_CJC if_CJS it_PNP is_VBZ adopted_VVN ,_PUN it_PNP would_VM0 be_VBI up_AVP to_PRP the_AT0 Justice_NN1 Department_NN1 to_TO0 determine_VVI whether_CJS it_PNP wants_VVZ to_TO0 indict_VVI Clark_NP0 for_PRP not_XX0 complying_VVG with_PRP a_AT0 congressional_AJ0 subpoena_NN1 ._SENT Clark_NP0 ,_PUN however_AV0 ,_PUN has_VHZ one_CRD more_DT0 opportunity_NN1 to_TO0 appear_VVI in_PRP front_NN1 of_PRF the_AT0 committee_NN1 on_PRP Saturday_NP0 for_PRP a_AT0 new_AJ0 deposition_NN1 ._SENT Committee_NN1 Chairman_NN1 Bennie_NP0 G_NP0 ._SENT Thompson_NP0 (_PUL D-Miss_NP0 ._SENT )_PUR said_VVD during_PRP the_AT0 hearing_NN1 that_CJT Clark_NP0 informed_VVD the_AT0 committee_NN1 he_PNP "_PUQ now_AV0 intends_VVZ to_TO0 claim_VVI Fifth_ORD Amendment_NN1 protection_NN1 ,_PUN "_PUQ and_CJC that_CJT the_AT0 panel_NN1 is_VBZ "_PUQ willing_AJ0 to_TO0 convene_VVI another_DT0 deposition_NN1 at_PRP which_DTQ Clark_NP0 can_VM0 assert_VVI that_DT0 privilege_NN1 on_PRP a_AT0 question-by-question_NN1 basis_NN1 ._SENT "_PUQ Thompson_NP0 called_VVD Clark_NP0 's_POS last-minute_AJ0 notice_NN1 a_AT0 "_PUQ last-ditch_AJ0 attempt_NN1 to_TO0 delay_VVI the_AT0 Select_AJ0 Committee_NN1 's_POS proceedings_NN2 ._SENT "_PUQ "_PUQ The_AT0 committee_NN1 would_VM0 certainly_AV0 consider_VVI that_CJT we_PNP will_VM0 not_XX0 finalize_VVI his_DPS contempt_NN1 process_NN1 if_CJS Mr._NP0 Clark_NP0 genuinely_AV0 cures_VVZ his_DPS failure_NN1 to_TO0 comply_VVI with_PRP the_AT0 subpoena_NN1 this_DT0 Saturday_NP0 ,_PUN "_PUQ Rep._NN1 Liz_NP0 Cheney_NP0 (_PUL R-Wyo_NP0 ._SENT )_PUR ,_PUN a_AT0 vice_AJ0 chair_NN1 of_PRF the_AT0 committee_NN1 ,_PUN said_VVD during_PRP the_AT0 hearing_NN1 ._SENT This_DT0 is_VBZ the_AT0 committee_NN1 's_POS second_ORD contempt_NN1 referral_NN1 against_PRP an_AT0 ally_NN1 of_PRF former_DT0 president_NN1 Donald_NP0 Trump_NP0 —_PUN the_AT0 Justice_NN1 Department_NN1 charged_VVD former_DT0 White_AJ0 House_NN1 chief_NN1 strategist_NN1 Stephen_NP0 K_NP0 ._SENT Bannon_NP0 on_PRP two_CRD counts_NN2 of_PRF criminal_AJ0 contempt_NN1 last_ORD month_NN1 ._SENT Contempt_NN1 of_PRF Congress_NN1 is_VBZ a_AT0 misdemeanor_NN1 criminal_AJ0 offense_NN1 that_CJT can_VM0 result_VVI in_PRP up_AVP to_PRP one_CRD year_NN1 in_PRP prison_NN1 and_CJC a_AT0 fine_NN1 of_PRF up_AVP to_PRP $_NN0 100_CRD ,_PUN 000._CRD Clark_NP0 ,_PUN who_PNQ served_VVD as_PRP acting_VVG head_NN1 of_PRF the_AT0 Justice_NP0 Department_NN1 's_POS civil_AJ0 division_NN1 at_PRP the_AT0 end_NN1 of_PRF the_AT0 Trump_NN1 administration_NN1 ,_PUN refused_VVD to_TO0 answer_VVI questions_NN2 about_PRP the_AT0 former_DT0 president_NN1 during_PRP a_AT0 scheduled_AJ0 deposition_NN1 Nov._NP0 5_CRD ,_PUN according_VVG to_PRP a_AT0 copy_NN1 of_PRF the_AT0 transcript_NN1 released_VVN by_PRP the_AT0 committee_NN1 ._SENT Clark_NP0 's_POS lawyer_NN1 ,_PUN Harry_NP0 MacDougald_NP0 ,_PUN presented_VVD the_AT0 committee_NN1 with_PRP a_AT0 letter_NN1 that_CJT objected_VVD to_PRP answering_VVG any_DT0 questions_NN2 or_CJC providing_VVG any_DT0 records_NN2 ,_PUN arguing_VVG that_CJT Clark_NP0 did_VDD not_XX0 have_VHI to_TO0 because_CJS Trump_NP0 has_VHZ asserted_VVN they_PNP are_VBB protected_VVN by_PRP executive_AJ0 privilege_NN1 ._SENT The_AT0 committee_NN1 's_POS interest_NN1 in_PRP Clark_NP0 stems_NN2 from_PRP his_DPS efforts_NN2 to_TO0 get_VVI the_AT0 Justice_NN1 Department_NN1 to_TO0 investigate_VVI Trump_NP0 's_POS false_AJ0 claims_NN2 of_PRF election_NN1 fraud_NN1 ._SENT According_VVG to_PRP the_AT0 transcript_NN1 of_PRF the_AT0 deposition_NN1 ,_PUN lawmakers_NN2 intended_VVD to_TO0 ask_VVI Clark_NP0 about_PRP his_DPS communications_NN2 and_CJC discussions_NN2 with_PRP the_AT0 former_DT0 president_NN1 ,_PUN along_AVP with_PRP efforts_NN2 by_PRP Trump_NN1 to_TO0 install_VVI him_PNP as_PRP acting_VVG attorney_NN1 general_AJ0 ._SENT "_PUQ We_PNP then_AV0 wanted_VVD to_TO0 talk_VVI specifically_AV0 about_PRP efforts_NN2 that_CJT he_PNP took_VVD ,_PUN proposed_VVD that_CJT the_AT0 Department_NN1 take_VVI with_PRP respect_NN1 to_PRP election_NN1 fraud_NN1 ,_PUN "_PUQ said_VVD panel_NN1 member_NN1 Adam_NP0 B_NP0 ._SENT Schiff_NP0 (_PUL D-Calif_NN1 ._SENT )_PUR ,_PUN according_VVG to_PRP the_AT0 transcript_NN1 ._SENT 
