# Supplementary material for: Unraveling image construction by modality: Corpus-based diachronic insights into the reports to the Party Congress of China
Source: PLoS One. 2025 Mar 5;20(3):e0316017. doi: 10.1371/journal.pone.0316017 (PMC11882057; doi:10.1371/journal.pone.0316017)
Supplement: S1 File — (ZIP) [file pone.0316017.s001.zip › S1_Fig.zip/Corpus/CROWN2021/CROWN2021_POS/A08AE_POS.txt]

Rep._NN1 Madison_NP0 Cawthorn_NP0 (_PUL R-N.C_NP0 ._SENT )_PUR on_PRP Sunday_NP0 falsely_AV0 suggested_VVD that_CJT elections_NN2 in_PRP the_AT0 United_AJ0 States_NN2 are_VBB "_PUQ rigged_VVN "_PUQ and_CJC said_VVD there_EX0 will_VM0 be_VBI "_PUQ bloodshed_NN1 "_PUQ if_CJS the_AT0 country_NN1 's_POS electoral_AJ0 system_NN1 continues_VVZ on_PRP its_DPS current_AJ0 path_NN1 ._SENT Cawthorn_NP0 ,_PUN a_AT0 freshman_NN1 lawmaker_NN1 and_CJC pro-Trump_AJ0 star_NN1 of_PRF the_AT0 far_AV0 right_AJ0 ,_PUN made_VVD the_AT0 remarks_NN2 during_PRP an_AT0 event_NN1 at_PRP the_AT0 Macon_NP0 County_NN1 Republican_NN1 Party_NN1 headquarters_NN0 in_PRP Franklin_NP0 ,_PUN N.C._NP0 ,_PUN on_PRP Sunday_NP0 night_NN1 ._SENT "_PUQ The_AT0 things_NN2 that_CJT we_PNP are_VBB wanting_VVG to_TO0 fight_VVI for_PRP ,_PUN it_PNP does_VDZ n't_XX0 matter_VVI if_CJS our_DPS votes_NN2 do_VDB n't_XX0 count_VVI ,_PUN "_PUQ Cawthorn_NP0 told_VVD the_AT0 crowd_NN1 ,_PUN according_VVG to_PRP a_AT0 video_NN1 of_PRF the_AT0 event_NN1 posted_VVN by_PRP the_AT0 county_NN1 party_NN1 on_PRP its_DPS Facebook_NN1 page_NN1 and_CJC circulated_VVN on_PRP Twitter_NN1 by_PRP a_AT0 Democratic_AJ0 congressional_AJ0 staffer_NN1 ._SENT "_PUQ Because_CJS ,_PUN you_PNP know_VVB ,_PUN if_CJS our_DPS election_NN1 systems_NN2 continue_VVB to_TO0 be_VBI rigged_VVN and_CJC continue_VVB to_TO0 be_VBI stolen_VVN ,_PUN then_AV0 it_PNP 's_VBZ going_VVG to_TO0 lead_VVI to_PRP one_CRD place_NN1 —_PUN and_CJC it_PNP 's_VBZ bloodshed_NN1 ._SENT "_PUQ The_AT0 video_NN1 has_VHZ been_VBN taken_VVN offline_AV0 as_CJS of_PRF Tuesday_NP0 morning_NN1 ._SENT Cawthorn_NP0 suggested_VVD that_CJT he_PNP was_VBD prepared_VVN to_TO0 take_VVI up_AVP arms_NN2 against_PRP his_DPS fellow_AJ0 Americans_NN2 if_CJS necessary_AJ0 to_TO0 combat_VVI voter_NN1 fraud_NN1 ._SENT There_EX0 is_VBZ no_AT0 evidence_NN1 that_CJT widespread_AJ0 fraud_NN1 took_VVD place_NN1 in_PRP the_AT0 2020_CRD election_NN1 ._SENT "_PUQ I_PNP will_VM0 tell_VVI you_PNP ,_PUN as_CJS much_AV0 as_CJS I_PNP am_VBB willing_AJ0 to_TO0 defend_VVI our_DPS liberty_NN1 at_PRP all_DT0 costs_NN2 ,_PUN there_EX0 is_VBZ nothing_PNI that_CJT I_PNP would_VM0 dread_VVI doing_VDG more_DT0 than_CJS having_VHG to_TO0 pick_VVI up_AVP arms_NN2 against_PRP a_AT0 fellow_AJ0 American_NN1 ._SENT And_CJC the_AT0 way_NN1 that_CJT we_PNP can_VM0 have_VHI recourse_NN1 against_PRP that_DT0 is_VBZ if_CJS we_PNP all_DT0 passionately_AV0 demand_VVB that_CJT we_PNP have_VHB election_NN1 security_NN1 in_PRP all_DT0 50_CRD states_NN2 ,_PUN "_PUQ Cawthorn_NP0 said_VVD ,_PUN to_PRP applause_NN1 from_PRP the_AT0 crowd_NN1 ._SENT About_PRP a_AT0 minute_NN1 earlier_AV0 in_PRP his_DPS remarks_NN2 ,_PUN Cawthorn_NP0 was_VBD holding_VVG a_AT0 shotgun_NN1 that_CJT he_PNP signed_VVD as_PRP part_NN1 of_PRF a_AT0 raffle_NN1 conducted_VVN by_PRP the_AT0 county_NN1 Republican_NN1 Party_NN1 ._SENT Luke_NP0 Ball_NP0 ,_PUN a_AT0 spokesman_NN1 for_PRP Cawthorn_NP0 ,_PUN said_VVD in_PRP a_AT0 statement_NN1 Monday_NP0 that_CJT the_AT0 lawmaker_NN1 was_VBD "_PUQ in_PRP no_AT0 way_NN1 supporting_VVG or_CJC advocating_VVG for_PRP any_DT0 form_NN1 of_PRF violence_NN1 ._SENT "_PUQ "_PUQ In_PRP his_DPS comments_NN2 ,_PUN Congressman_NP0 Cawthorn_NP0 is_VBZ CLEARLY_AV0 advocating_VVG for_PRP violence_NN1 not_XX0 to_TO0 occur_VVI over_PRP election_NN1 integrity_NN1 questions_NN2 ,_PUN "_PUQ Ball_NP0 said_VVD ._SENT "_PUQ He_PNP fears_VVZ others_NN2 would_VM0 erroneously_AV0 choose_VVI that_DT0 route_NN1 and_CJC strongly_AV0 states_VVZ that_CJT election_NN1 integrity_NN1 issues_NN2 should_VM0 be_VBI resolved_VVN peacefully_AV0 and_CJC never_AV0 through_PRP violence_NN1 ._SENT "_PUQ Since_CJS his_DPS election_NN1 in_PRP November_NP0 ,_PUN Cawthorn_NP0 has_VHZ emerged_VVN as_PRP one_CRD of_PRF the_AT0 most_AV0 visible_AJ0 figures_NN2 among_PRP new_AJ0 Republicans_NN2 who_PNQ have_VHB promoted_VVN baseless_AJ0 assertions_NN2 and_CJC pushed_VVD a_AT0 radicalized_AJ0 ideology_NN1 that_CJT has_VHZ become_VVN a_AT0 driving_AJ0 force_NN1 within_PRP the_AT0 party_NN1 ._SENT The_AT0 North_NP0 Carolina_NP0 Republican_NN1 has_VHZ repeatedly_AV0 pushed_VVN false_AJ0 allegations_NN2 of_PRF voting_NN1 fraud_NN1 in_PRP the_AT0 2020_CRD presidential_AJ0 race_NN1 ,_PUN prompting_VVG a_AT0 tweet_NN1 of_PRF gratitude_NN1 from_PRP former_DT0 president_NN1 Donald_NP0 Trump_NP0 ._SENT 
