# Supplementary material for: Unraveling image construction by modality: Corpus-based diachronic insights into the reports to the Party Congress of China
Source: PLoS One. 2025 Mar 5;20(3):e0316017. doi: 10.1371/journal.pone.0316017 (PMC11882057; doi:10.1371/journal.pone.0316017)
Supplement: S1 File — (ZIP) [file pone.0316017.s001.zip › S1_Fig.zip/Corpus/CROWN2021/CROWN2021_POS/A09AA_POS.txt]

The_AT0 Justice_NN1 Department_NN1 is_VBZ sending_VVG a_AT0 strong_AJ0 message_NN1 about_PRP its_DPS priorities_NN2 these_DT0 days_NN2 ._SENT In_PRP just_AV0 over_PRP the_AT0 past_AJ0 two_CRD weeks_NN2 ,_PUN it_PNP has_VHZ opened_VVN investigations_NN2 of_PRF police_NN2 in_PRP Louisville_NP0 ,_PUN Kentucky_NP0 ,_PUN and_CJC Minneapolis_NP0 ._SENT Federal_AJ0 prosecutors_NN2 have_VHB charged_VVN four_CRD former_DT0 Minneapolis_NP0 police_NN2 officers_NN2 with_PRP civil_AJ0 rights_NN2 violations_NN2 in_PRP George_NP0 Floyd_NP0 's_POS death_NN1 ,_PUN and_CJC accused_VVD three_CRD men_NN2 of_PRF hate_NN1 crimes_NN2 in_PRP the_AT0 death_NN1 of_PRF Ahmaud_NP0 Arbery_NP0 in_PRP Georgia_NP0 ._SENT In_PRP both_DT0 criminal_AJ0 cases_NN2 ,_PUN authorities_NN2 moved_VVD forward_AV0 with_PRP federal_AJ0 charges_NN2 before_PRP most_DT0 of_PRF the_AT0 defendants_NN2 have_VHB gone_VVN to_TO0 state_VVI trial_NN1 ._SENT Attorney_NN1 General_NP0 Merrick_NP0 Garland_NP0 is_VBZ making_VVG good_AJ0 on_PRP his_DPS confirmation_NN1 promise_VVB to_TO0 refocus_VVI the_AT0 department_NN1 around_PRP civil_AJ0 rights_NN2 after_PRP four_CRD years_NN2 of_PRF tumult_NN1 during_PRP the_AT0 Trump_NN1 administration_NN1 ,_PUN when_CJS such_DT0 investigations_NN2 waned_VVN and_CJC the_AT0 focus_NN1 was_VBD on_PRP curbing_VVG immigration_NN1 and_CJC the_AT0 Russia_NP0 probe_NN1 ._SENT "_PUQ What_DTQ we_PNP could_VM0 n't_XX0 get_VVI them_PNP to_TO0 do_VDI in_PRP the_AT0 case_NN1 of_PRF Eric_NP0 Garner_NP0 ,_PUN Michael_NP0 Brown_NP0 in_PRP Ferguson_NP0 ,_PUN and_CJC countless_AJ0 others_NN2 ,_PUN we_PNP are_VBB finally_AV0 seeing_VVG them_PNP do_VDB ,_PUN "_PUQ the_AT0 Rev._NP0 Al_NP0 Sharpton_NP0 said_VVD Friday_NP0 after_PRP the_AT0 charges_NN2 were_VBD announced_VVN in_PRP Mr._NP0 Floyd_NP0 's_POS death_NN1 ._SENT Former_DT0 Minneapolis_NP0 officer_NN1 Derek_NP0 Chauvin_NP0 has_VHZ already_AV0 been_VBN convicted_VVN of_PRF murder_NN1 and_CJC manslaughter_NN1 charges_NN2 in_PRP state_NN1 court_NN1 and_CJC is_VBZ scheduled_VVN to_TO0 be_VBI sentenced_VVN June_NP0 25._CRD The_AT0 federal_AJ0 case_NN1 could_VM0 be_VBI insurance_NN1 against_PRP a_AT0 successful_AJ0 state_NN1 appeal_NN1 or_CJC a_AT0 lenient_AJ0 sentence_NN1 ._SENT Separately_AV0 ,_PUN federal_AJ0 officials_NN2 accused_VVD Mr._NP0 Chauvin_NP0 in_PRP a_AT0 2017_CRD case_NN1 involving_VVG Mr._NP0 Chauvin_NP0 's_POS arrest_NN1 of_PRF a_AT0 14-year-old_AJ0 boy_NN1 ._SENT Mr._NP0 Chauvin_NP0 hit_VVD the_AT0 boy_NN1 ,_PUN who_PNQ is_VBZ Black_AJ0 ,_PUN with_PRP a_AT0 flashlight_NN1 and_CJC pinned_VVD him_PNP to_PRP the_AT0 ground_NN1 ,_PUN putting_VVG his_DPS knee_NN1 on_PRP the_AT0 boy_NN1 's_POS neck_NN1 and_CJC back_NN1 ._SENT Mr._NP0 Chauvin_NP0 's_POS lawyer_NN1 ,_PUN Eric_NP0 Nelson_NP0 ,_PUN has_VHZ filed_VVN a_AT0 request_NN1 for_PRP a_AT0 new_AJ0 trial_NN1 in_PRP Mr._NP0 Floyd_NP0 's_POS death_NN1 ,_PUN citing_VVG a_AT0 host_NN1 of_PRF reasons_NN2 ,_PUN including_PRP publicity_NN1 that_CJT was_VBD "_PUQ so_AV0 pervasive_AJ0 and_CJC so_AV0 prejudicial_AJ0 ..._PUN that_CJT it_PNP amounted_VVD to_PRP a_AT0 structural_AJ0 defect_NN1 in_PRP the_AT0 proceedings_NN2 ._SENT "_PUQ He_PNP also_AV0 argued_VVD that_CJT the_AT0 trial_NN1 judge_NN1 ,_PUN Peter_NP0 Cahill_NP0 ,_PUN abused_VVD his_DPS discretion_NN1 when_CJS he_PNP denied_VVD earlier_AJC requests_NN2 to_TO0 move_VVI the_AT0 trial_NN1 ._SENT Mr._NP0 Cahill_NP0 has_VHZ not_XX0 said_VVN when_CJS he_PNP would_VM0 rule_VVI on_PRP Mr._NP0 Nelson_NP0 's_POS request_NN1 for_PRP a_AT0 new_AJ0 trial_NN1 ._SENT Mr._NP0 Nelson_NP0 had_VHD no_AT0 comment_NN1 on_PRP the_AT0 federal_AJ0 charges_NN2 ._SENT The_AT0 three_CRD other_AJ0 officers_NN2 brought_VVD up_AVP on_PRP civil_AJ0 rights_NN2 charges_NN2 ,_PUN Thomas_NP0 Lane_NP0 ,_PUN J_NP0 ._SENT Kueng_NP0 ,_PUN and_CJC Tou_NP0 Thao_NP0 ,_PUN have_VHB n't_XX0 been_VBN tried_VVN yet_AV0 in_PRP state_NN1 court_NN1 on_PRP charges_NN2 of_PRF aiding_VVG and_CJC abetting_VVG both_DT0 second-degree_AJ0 murder_NN1 and_CJC manslaughter_NN1 in_PRP the_AT0 Floyd_NP0 case_NN1 ._SENT Usually_AV0 ,_PUN federal_AJ0 prosecutors_NN2 hold_VVB off_AVP on_PRP any_DT0 charges_NN2 until_PRP local_AJ0 investigations_NN2 are_VBB completed_VVN ._SENT But_CJC when_CJS they_PNP do_VDB ,_PUN it_PNP 's_VBZ often_AV0 seen_VVN a_AT0 safety_NN1 net_NN1 against_PRP the_AT0 difficulty_NN1 of_PRF prosecuting_AJ0 law_NN1 enforcement_NN1 locally_AV0 ._SENT 
