# Supplementary material for: Unraveling image construction by modality: Corpus-based diachronic insights into the reports to the Party Congress of China
Source: PLoS One. 2025 Mar 5;20(3):e0316017. doi: 10.1371/journal.pone.0316017 (PMC11882057; doi:10.1371/journal.pone.0316017)
Supplement: S1 File — (ZIP) [file pone.0316017.s001.zip › S1_Fig.zip/Corpus/CROWN2021/CROWN2021_POS/A09AB_POS.txt]

Republican_AJ0 lawmakers_NN2 around_PRP the_AT0 country_NN1 are_VBB pressing_VVG ahead_AV0 with_PRP efforts_NN2 to_TO0 tighten_VVI voting_NN1 laws_NN2 ,_PUN despite_PRP growing_AJ0 warnings_NN2 from_PRP business_NN1 leaders_NN2 that_CJT the_AT0 measures_NN2 could_VM0 harm_VVI democracy_NN1 and_CJC the_AT0 economic_AJ0 climate_NN1 ._SENT More_AV0 than_CJS 50_CRD companies_NN2 and_CJC business_NN1 organizations_NN2 ,_PUN including_PRP some_DT0 in_PRP Texas_NP0 ,_PUN released_VVD an_AT0 open_AJ0 letter_NN1 on_PRP Tuesday_NP0 expressing_VVG opposition_NN1 to_PRP "_PUQ any_DT0 changes_NN2 "_PUQ that_CJT would_VM0 make_VVI it_PNP harder_AJC to_TO0 vote_VVI in_PRP that_DT0 state_NN1 ._SENT The_AT0 letter_NN1 –_PUN signed_VVN by_PRP American_AJ0 Airlines_NN2 ,_PUN Microsoft_NP0 Corp._NN1 ,_PUN HP_NN1 Inc._AJ0 ,_PUN Patagonia_NP0 ,_PUN Levi_NP0 Strauss_NP0 &_NP0 Co._NN1 ,_PUN and_CJC others_NN2 –_PUN comes_VVZ amid_PRP votes_NN2 on_PRP legislation_NN1 that_CJT critics_NN2 say_VVB would_VM0 place_VVI disproportionate_AJ0 burdens_NN2 on_PRP minority_NN1 and_CJC disabled_AJ0 voters_NN2 ._SENT "_PUQ We_PNP believe_VVB the_AT0 right_NN1 to_TO0 vote_VVI is_VBZ sacred_AJ0 ._SENT When_CJS more_DT0 people_NN0 participate_VVB in_PRP our_DPS democratic_AJ0 process_NN1 ,_PUN we_PNP will_VM0 all_AV0 prosper_VVI ,_PUN "_PUQ the_AT0 letter_NN1 said_VVD ._SENT "_PUQ The_AT0 growth_NN1 of_PRF free_AJ0 enterprise_NN1 is_VBZ directly_AV0 related_VVN to_PRP the_AT0 freedom_NN1 of_PRF its_DPS citizens_NN2 ._SENT "_PUQ The_AT0 statement_NN1 stopped_VVD short_AJ0 of_PRF stating_VVG opposition_NN1 to_PRP the_AT0 specific_AJ0 legislation_NN1 proposed_VVN in_PRP Texas_NP0 ._SENT Nonetheless_AV0 ,_PUN it_PNP amounts_VVZ to_PRP a_AT0 cautious_AJ0 rebuke_NN1 of_PRF lawmakers_NN2 using_VVG former_DT0 President_NN1 Donald_NP0 Trump_NP0 's_POS false_AJ0 claims_NN2 about_PRP a_AT0 stolen_AJ0 election_NN1 to_TO0 make_VVI it_PNP harder_AJC to_TO0 vote_VVI ._SENT Texas_NP0 is_VBZ emerging_VVG as_PRP the_AT0 next_ORD major_AJ0 battleground_NN1 in_PRP the_AT0 fight_NN1 over_PRP voting_NN1 laws_NN2 ._SENT The_AT0 Texas_NP0 House_NN1 could_VM0 vote_VVI as_CJS soon_AV0 as_CJS this_DT0 week_NN1 on_PRP a_AT0 bill_NN1 that_CJT effectively_AV0 targets_NN2 Harris_NP0 County_NN1 ,_PUN home_NN1 of_PRF Houston_NP0 and_CJC a_AT0 Democratic_AJ0 hub_NN1 ,_PUN after_PRP officials_NN2 there_AV0 dramatically_AV0 expanded_VVN voting_NN1 options_NN2 in_PRP 2020_CRD amid_PRP the_AT0 coronavirus_NN1 pandemic_AJ0 ._SENT The_AT0 Texas_NP0 Senate_NN1 has_VHZ advanced_VVN its_DPS own_DT0 package_NN1 ,_PUN with_PRP the_AT0 two_CRD chambers_NN2 likely_AV0 headed_VVN to_PRP a_AT0 compromise_NN1 committee_NN1 that_CJT would_VM0 fashion_VVI a_AT0 final_AJ0 version_NN1 ._SENT Republican_NN1 Gov._NP0 Greg_NP0 Abbott_NP0 has_VHZ expressed_VVN broad_AJ0 support_NN1 for_PRP the_AT0 effort_NN1 ._SENT Texas_NP0 would_VM0 follow_VVI other_AJ0 GOP-led_AJ0 states_NN2 ,_PUN including_PRP Georgia_NP0 ,_PUN Iowa_NP0 ,_PUN and_CJC Florida_NP0 ,_PUN where_AVQ GOP_NP0 Gov._NP0 Ron_NP0 DeSantis_NP0 is_VBZ expected_VVN to_TO0 sign_VVI voting_NN1 legislation_NN1 passed_VVD last_ORD week_NN1 ._SENT On_PRP Monday_NP0 ,_PUN Kansas_NP0 '_POS Republican-led_AJ0 legislature_NN1 overrode_VVD the_AT0 Democratic_AJ0 governor_NN1 's_POS veto_NN1 to_TO0 approve_VVI a_AT0 voting_NN1 law_NN1 ._SENT Arizona_NP0 is_VBZ also_AV0 considering_VVG legislation_NN1 ,_PUN and_CJC Republicans_NN2 in_PRP Ohio_NP0 are_VBB expected_VVN to_TO0 introduce_VVI a_AT0 package_NN1 of_PRF proposals_NN2 this_DT0 week_NN1 ._SENT The_AT0 details_NN2 of_PRF the_AT0 bills_NN2 vary_VVB state_NN1 to_TO0 state_VVI but_CJC follow_VVI a_AT0 similar_AJ0 pattern_NN1 of_PRF making_VVG it_PNP harder_AJC for_PRP people_NN0 to_TO0 vote_VVI by_PRP mail_NN1 or_CJC absentee_NN1 methods_NN2 ._SENT 
