# Supplementary material for: Unraveling image construction by modality: Corpus-based diachronic insights into the reports to the Party Congress of China
Source: PLoS One. 2025 Mar 5;20(3):e0316017. doi: 10.1371/journal.pone.0316017 (PMC11882057; doi:10.1371/journal.pone.0316017)
Supplement: S1 File — (ZIP) [file pone.0316017.s001.zip › S1_Fig.zip/Corpus/CROWN2021/CROWN2021_POS/A09AC_POS.txt]

President_NP0 Joe_NP0 Biden_NP0 spent_VVD only_AV0 a_AT0 weekend_NN1 as_PRP the_AT0 "_PUQ Hamburglar_NN1 "_PUQ in_PRP the_AT0 conservative_AJ0 media_NN0 world_NN1 ._SENT But_CJC while_CJS the_AT0 false_AJ0 story_NN1 lasted_VVD ,_PUN it_PNP moved_VVD with_PRP a_AT0 damaging_AJ0 speed_NN1 and_CJC breadth_NN1 ,_PUN another_DT0 example_NN1 of_PRF a_AT0 closed_AJ0 ecosystem_NN1 of_PRF information_NN1 affecting_VVG public_AJ0 opinion_NN1 ._SENT An_AT0 academic_AJ0 study_NN1 published_VVD a_AT0 year_NN1 before_PRP Mr._NP0 Biden_NP0 became_VVD president_NN1 was_VBD used_VVN to_TO0 speculate_VVI that_CJT he_PNP would_VM0 place_VVI limits_NN2 on_PRP how_AVQ much_DT0 red_AJ0 meat_NN1 Americans_NN2 can_VM0 consume_VVI as_PRP part_NN1 of_PRF his_DPS stated_AJ0 goal_NN1 to_TO0 sharply_AV0 reduce_VVI greenhouse_NN1 gas_NN1 pollution_NN1 ._SENT It_PNP was_VBD a_AT0 potentially_AV0 potent_AJ0 ,_PUN visceral_AJ0 argument_NN1 with_PRP punchy_AJ0 cable_NN1 TV_NN1 octane_NN1 ,_PUN namely_AV0 that_CJT Mr._NP0 Biden_NP0 was_VBD trying_VVG to_TO0 limit_VVI people_NN0 to_PRP eating_VVG one_CRD hamburger_NN1 a_AT0 month_NN1 –_PUN an_AT0 allegation_NN1 that_CJT could_VM0 seriously_AV0 undermine_VVI his_DPS climate_NN1 change_NN1 plan_NN1 before_CJS he_PNP even_AV0 announced_VVD it_PNP ._SENT There_EX0 was_VBD one_CRD main_AJ0 problem_NN1 :_PUN He_PNP 's_VHZ said_VVN no_AT0 such_DT0 thing_NN1 ._SENT Yet_AV0 two_CRD days_NN2 after_PRP the_AT0 Daily_AJ0 Mail_NN1 brought_VVD up_AVP the_AT0 topic_NN1 in_PRP a_AT0 report_NN1 last_ORD Thursday_NP0 ,_PUN Rep._NN1 Lauren_NP0 Boebert_NP0 ,_PUN a_AT0 Colorado_NP0 Republican_NN1 ,_PUN was_VBD tweeting_AJ0 ,_PUN "_PUQ Why_AVQ does_VDZ n't_XX0 Joe_NP0 stay_VVI out_AVP of_PRF my_DPS kitchen_NN1 ?_SENT "_PUQ The_AT0 Mail_NN1 's_POS story_NN1 ,_PUN by_PRP Emily_NP0 Crane_NP0 ,_PUN was_VBD headlined_VVN "_PUQ How_AVQ Biden_NP0 's_POS climate_NN1 plan_NN1 could_VM0 limit_VVI you_PNP to_TO0 eat_VVI just_AV0 one_CRD burger_NN1 a_AT0 MONTH_NN1 ,_PUN cost_VVB $_NN0 3.5K_CRD a_AT0 year_NN1 per_PRP person_NN1 in_PRP taxes_NN2 ,_PUN force_VVB you_PNP to_TO0 spend_VVI $_NN0 55K_NN1 on_PRP an_AT0 electric_AJ0 car_NN1 and_CJC '_PUQ crush_NN1 '_POS American_AJ0 jobs_NN2 ._SENT "_PUQ Ms._NP0 Crane_NP0 cited_VVD a_AT0 January_NP0 2020_CRD study_NN1 by_PRP the_AT0 University_NN1 of_PRF Michigan_NP0 's_POS Center_NN1 for_PRP Sustainable_AJ0 Systems_NN2 ,_PUN which_DTQ discussed_VVD how_AVQ a_AT0 transition_NN1 to_PRP a_AT0 more_AV0 plant-based_AJ0 diet_NN1 by_PRP Americans_NN2 could_VM0 cut_VVI down_AVP on_PRP greenhouse_NN1 gas_NN1 emissions_NN2 ._SENT The_AT0 paper_NN1 estimated_VVD the_AT0 environmental_AJ0 impact_NN1 of_PRF a_AT0 90_CRD %_NN0 reduction_NN1 in_PRP beef_NN1 consumption_NN1 ._SENT Martin_NP0 Heller_NP0 ,_PUN a_AT0 research_NN1 specialist_NN1 at_PRP Michigan_NP0 and_CJC one_CRD of_PRF the_AT0 study_NN1 's_POS authors_NN2 ,_PUN said_VVD there_EX0 was_VBD no_AT0 connection_NN1 between_PRP the_AT0 research_NN1 and_CJC Mr._NP0 Biden_NP0 's_POS plans_NN2 ._SENT "_PUQ The_AT0 conversation_NN1 so_AV0 quickly_AV0 gets_VVZ pushed_VVN to_PRP these_DT0 extremes_NN2 and_CJC I_PNP think_VVB that_DT0 's_VBZ an_AT0 effort_NN1 at_PRP poking_VVG at_PRP people_NN0 's_POS fears_NN2 ,_PUN "_PUQ Mr._NP0 Heller_NP0 said_VVD ._SENT "_PUQ That_DT0 's_VBZ the_AT0 frustrating_AJ0 part_NN1 to_PRP me_PNP –_PUN that_CJT we_PNP ca_VM0 n't_XX0 have_VHI a_AT0 conversation_NN1 about_PRP how_AVQ to_TO0 get_VVI creative_AJ0 in_PRP this_DT0 sort_NN1 of_PRF middle_AJ0 space_NN1 ._SENT "_PUQ The_AT0 Britain-based_AJ0 Daily_AJ0 Mail_NN1 defended_VVD its_DPS story_NN1 while_CJS criticizing_VVG others_NN2 in_PRP the_AT0 media_NN0 ._SENT "_PUQ President_NP0 Biden_NP0 has_VHZ announced_VVN an_AT0 extremely_AV0 ambitious_AJ0 target_NN1 for_PRP carbon_NN1 emissions_NN2 reduction_NN1 that_CJT will_VM0 have_VHI a_AT0 massive_AJ0 effect_NN1 on_PRP the_AT0 American_AJ0 economy_NN1 and_CJC way_NN1 of_PRF life_NN1 without_PRP giving_VVG a_AT0 single_AJ0 detail_NN1 of_PRF how_AVQ he_PNP expects_VVZ to_TO0 achieve_VVI it_PNP ,_PUN "_PUQ a_AT0 newspaper_NN1 spokesperson_NN1 said_VVD ._SENT "_PUQ Unlike_PRP the_AT0 rest_NN1 of_PRF the_AT0 overwhelmingly_AV0 White_AJ0 House-whipped_AJ0 American_AJ0 media_NN0 ,_PUN the_AT0 Mail_NN1 attempted_VVD to_TO0 explore_VVI this_DT0 gaping_AJ0 hole_NN1 at_PRP the_AT0 center_NN1 of_PRF the_AT0 president_NN1 's_POS announcement_NN1 ,_PUN "_PUQ the_AT0 representative_NN1 said_VVD ._SENT 
