# Supplementary material for: Unraveling image construction by modality: Corpus-based diachronic insights into the reports to the Party Congress of China
Source: PLoS One. 2025 Mar 5;20(3):e0316017. doi: 10.1371/journal.pone.0316017 (PMC11882057; doi:10.1371/journal.pone.0316017)
Supplement: S1 File — (ZIP) [file pone.0316017.s001.zip › S1_Fig.zip/Corpus/CROWN2021/CROWN2021_POS/A09AD_POS.txt]

Kathy_NP0 Hochul_NP0 became_VVD the_AT0 first_ORD female_AJ0 governor_NN1 of_PRF New_NP0 York_NP0 at_PRP the_AT0 stroke_NN1 of_PRF midnight_NN1 Tuesday_NP0 ,_PUN taking_VVG control_NN1 of_PRF a_AT0 state_NN1 government_NN1 desperate_AJ0 to_TO0 get_VVI back_AVP to_PRP business_NN1 after_PRP months_NN2 of_PRF distractions_NN2 over_PRP sexual_AJ0 harassment_NN1 allegations_NN2 against_PRP Andrew_NP0 Cuomo_NP0 ._SENT The_AT0 Democrat_NN1 from_PRP western_AJ0 New_NP0 York_NP0 was_VBD sworn_VVN in_AVP as_PRP governor_NN1 in_PRP a_AT0 brief_AJ0 ,_PUN private_AJ0 ceremony_NN1 in_PRP the_AT0 New_NP0 York_NP0 State_NP0 Capitol_NP0 overseen_VVN by_PRP the_AT0 state_NN1 's_POS chief_AJ0 judge_NN1 ,_PUN Janet_NP0 DiFiore_NP0 ._SENT Afterward_AV0 ,_PUN she_PNP told_VVD WGRZ_NP0 ,_PUN a_AT0 Buffalo_NP0 television_NN1 station_NN1 ,_PUN she_PNP felt_VVD "_PUQ the_AT0 weight_NN1 of_PRF responsibility_NN1 "_PUQ on_PRP her_DPS shoulders_NN2 ._SENT "_PUQ I_PNP 'll_VM0 tell_VVI New_NP0 Yorkers_NP0 I_PNP 'm_VBB up_AVP to_PRP the_AT0 task_NN1 ._SENT And_CJC I_PNP 'm_VBB really_AV0 proud_AJ0 to_TO0 be_VBI able_AJ0 to_TO0 serve_VVI as_PRP their_DPS governor_NN1 and_CJC I_PNP wo_VM0 n't_XX0 let_VVI them_PNP down_AVP ,_PUN "_PUQ she_PNP said_VVD ._SENT There_EX0 are_VBB now_AV0 nine_CRD women_NN2 serving_VVG as_PRP governor_NN1 in_PRP the_AT0 United_NP0 States_NP0 ._SENT That_DT0 ties_VVZ a_AT0 record_NN1 that_CJT was_VBD set_VVN in_PRP 2004_CRD and_CJC matched_VVN in_PRP 2007_CRD and_CJC 2019_CRD ,_PUN but_CJC it_PNP 's_VBZ still_AV0 well_AV0 shy_AJ0 of_PRF gender_NN1 proportionality_NN1 ._SENT Ms._NP0 Hochul_NP0 's_POS ascent_NN1 to_PRP the_AT0 top_AJ0 job_NN1 was_VBD a_AT0 history-making_AJ0 moment_NN1 in_PRP a_AT0 capital_NN1 where_AVQ women_NN2 have_VHB only_AV0 recently_AV0 begun_VVN chipping_VVG away_AV0 at_PRP a_AT0 notoriously_AV0 male-dominated_AJ0 political_AJ0 culture_NN1 ._SENT Mr._NP0 Cuomo_NP0 left_VVD office_NN1 at_PRP 12_CRD :_PUN 00_CRD a.m._AV0 ,_PUN two_CRD weeks_NN2 after_CJS he_PNP announced_VVD he_PNP would_VM0 resign_VVI rather_AV0 than_CJS face_VVI a_AT0 likely_AJ0 impeachment_NN1 battle_NN1 ._SENT He_PNP submitted_VVD his_DPS resignation_NN1 letter_NN1 late_AJ0 Monday_NP0 to_PRP the_AT0 leaders_NN2 of_PRF the_AT0 state_NN1 Assembly_NN1 and_CJC Senate_NN1 ._SENT On_PRP his_DPS final_AJ0 day_NN1 in_PRP office_NN1 ,_PUN Mr._NP0 Cuomo_NP0 released_VVD a_AT0 pre-recorded_AJ0 farewell_NN1 address_NN1 in_PRP which_DTQ he_PNP defended_VVD his_DPS record_NN1 over_PRP a_AT0 decade_NN1 as_PRP New_NP0 York_NP0 's_POS governor_NN1 and_CJC portrayed_VVD himself_PNX as_PRP the_AT0 victim_NN1 of_PRF a_AT0 "_PUQ media_NN0 frenzy_NN1 ._SENT "_PUQ Ms._NP0 Hochul_NP0 was_VBD scheduled_VVN to_TO0 have_VHI a_AT0 ceremonial_AJ0 swearing-in_NN1 event_NN1 Tuesday_NP0 morning_NN1 at_PRP the_AT0 Capitol_NP0 ,_PUN with_PRP more_DT0 pomp_NN1 than_CJS the_AT0 brief_AJ0 ,_PUN legally_AV0 required_VVN event_NN1 during_PRP the_AT0 night_NN1 ._SENT She_PNP planned_VVD to_TO0 meet_VVI with_PRP legislative_AJ0 leaders_NN2 later_AV0 in_PRP the_AT0 morning_NN1 and_CJC make_VVB a_AT0 public_AJ0 address_NN1 at_PRP 3_CRD p.m._AV0 For_PRP the_AT0 first_ORD time_NN1 ,_PUN a_AT0 majority_NN1 of_PRF the_AT0 most_AV0 powerful_AJ0 figures_NN2 in_PRP New_NP0 York_NP0 state_NN1 government_NN1 will_VM0 be_VBI women_NN2 ,_PUN including_PRP state_NN1 Senate_NN1 Majority_NN1 Leader_NN1 Andrea_NP0 Stewart-Cousins_NP0 ,_PUN Attorney_NN1 General_NP0 Letitia_NP0 James_NP0 ,_PUN and_CJC the_AT0 chief_AJ0 judge_NN1 ,_PUN DiFiore_NP0 ._SENT The_AT0 state_NN1 Assembly_NN1 is_VBZ led_VVN by_PRP a_AT0 man_NN1 ,_PUN Speaker_NP0 Carl_NP0 Heastie_NP0 ._SENT Ms._NP0 Hochul_NP0 will_VM0 inherit_VVI immense_AJ0 challenges_NN2 as_CJS she_PNP takes_VVZ over_PRP an_AT0 administration_NN1 facing_VVG criticism_NN1 for_PRP inaction_NN1 in_PRP Cuomo_NP0 's_POS final_AJ0 months_NN2 ._SENT as_CJS she_PNP takes_VVZ over_PRP an_AT0 administration_NN1 facing_VVG criticism_NN1 for_PRP inaction_NN1 in_PRP Mr._NP0 Cuomo_NP0 's_POS final_AJ0 months_NN2 ._SENT COVID-19_NN1 has_VHZ made_VVN a_AT0 comeback_NN1 ,_PUN with_PRP new_AJ0 cases_NN2 up_AVP nearly_AV0 1_CRD ,_PUN 370_CRD %_NN0 since_PRP late_AJ0 June_NP0 ._SENT 
