# Supplementary material for: Unraveling image construction by modality: Corpus-based diachronic insights into the reports to the Party Congress of China
Source: PLoS One. 2025 Mar 5;20(3):e0316017. doi: 10.1371/journal.pone.0316017 (PMC11882057; doi:10.1371/journal.pone.0316017)
Supplement: S1 File — (ZIP) [file pone.0316017.s001.zip › S1_Fig.zip/Corpus/CROWN2021/CROWN2021_POS/A09AE_POS.txt]

House_NN1 Democrats_NN2 have_VHB passed_VVN legislation_NN1 that_CJT would_VM0 strengthen_VVI a_AT0 landmark_NN1 civil_AJ0 rights-era_NN1 voting_NN1 law_NN1 weakened_VVN by_PRP the_AT0 Supreme_AJ0 Court_NN1 over_PRP the_AT0 past_AJ0 decade_NN1 ,_PUN a_AT0 step_NN1 party_NN1 leaders_NN2 tout_VVB as_PRP progress_NN1 in_PRP their_DPS quest_NN1 to_TO0 fight_VVI back_AVP against_PRP voting_NN1 restrictions_NN2 advanced_VVN in_PRP Republican-led_AJ0 states_NN2 ._SENT The_AT0 bill_NN1 ,_PUN which_DTQ is_VBZ part_NN1 of_PRF a_AT0 broader_AJC Democratic_AJ0 effort_NN1 to_TO0 enact_VVI a_AT0 sweeping_AJ0 overhaul_NN1 of_PRF elections_NN2 ,_PUN was_VBD approved_VVN on_PRP a_AT0 219-212_CRD vote_NN1 ,_PUN with_PRP no_AT0 Republican_NN1 support_NN1 ._SENT Its_DPS Tuesday_NP0 passage_NN1 was_VBD praised_VVN by_PRP President_NP0 Joe_NP0 Biden_NP0 ,_PUN who_PNQ said_VVD it_PNP would_VM0 protect_VVI a_AT0 "_PUQ sacred_AJ0 right_NN1 "_PUQ and_CJC called_VVN on_PRP the_AT0 Senate_NN1 to_TO0 "_PUQ send_VVI this_DT0 important_AJ0 bill_NN1 to_PRP my_DPS desk_NN1 ._SENT "_PUQ But_CJC the_AT0 measure_NN1 faces_VVZ dim_AJ0 prospects_NN2 in_PRP that_DT0 chamber_NN1 ,_PUN where_CJS Democrats_NN2 do_VDB not_XX0 have_VHI enough_DT0 votes_NN2 to_TO0 overcome_VVI opposition_NN1 from_PRP Senate_NN1 Republicans_NN2 ,_PUN who_PNQ have_VHB rejected_VVN the_AT0 bill_NN1 as_CJS "_PUQ unnecessary_AJ0 "_PUQ and_CJC a_AT0 Democratic_AJ0 "_PUQ power_NN1 grab_NN1 ._SENT "_PUQ That_DT0 bottleneck_NN1 puts_VVZ Democrats_NN2 right_AV0 back_AVP where_CJS they_PNP started_VVD with_PRP a_AT0 slim_AJ0 chance_NN1 of_PRF enacting_VVG any_DT0 voting_NN1 legislation_NN1 before_PRP the_AT0 2022_CRD midterm_NN1 elections_NN2 ,_PUN when_CJS some_DT0 in_PRP the_AT0 party_NN1 fear_NN1 new_AJ0 GOP_NN1 laws_NN2 will_VM0 make_VVI it_PNP harder_AJC for_PRP many_DT0 Americans_NN2 to_TO0 vote_VVI ._SENT But_CJC they_PNP still_AV0 intend_VVB to_TO0 try_VVI ._SENT Speaking_VVG from_PRP the_AT0 House_NN1 floor_NN1 ,_PUN Speaker_NP0 Nancy_NP0 Pelosi_NP0 said_VVD it_PNP was_VBD imperative_AJ0 for_PRP Congress_NN1 to_TO0 counteract_VVI the_AT0 Republican_NN1 efforts_NN2 ,_PUN which_DTQ she_PNP characterized_VVD as_PRP "_PUQ dangerous_AJ0 "_PUQ and_CJC "_PUQ anti-democratic_AJ0 ._SENT "_PUQ "_PUQ Democracy_NN1 is_VBZ under_PRP attack_NN1 from_PRP what_DTQ is_VBZ the_AT0 worst_AJS voter_NN1 suppression_NN1 campaign_NN1 in_PRP America_NP0 since_PRP Jim_NP0 Crow_NP0 ,_PUN "_PUQ Ms._NP0 Pelosi_NP0 said_VVD ._SENT The_AT0 John_NP0 Lewis_NP0 Voting_NN1 Rights_NN2 Advancement_NN1 Act_NN1 ,_PUN named_VVN for_PRP the_AT0 late_AJ0 Georgia_NP0 congressman_NN1 who_PNQ made_VVD the_AT0 issue_NN1 a_AT0 defining_AJ0 one_PNI of_PRF his_DPS career_NN1 ,_PUN would_VM0 restore_VVI voting_NN1 rights_NN2 protections_NN2 that_CJT have_VHB been_VBN dismantled_VVN by_PRP the_AT0 Supreme_AJ0 Court_NN1 ._SENT Under_PRP the_AT0 proposal_NN1 ,_PUN the_AT0 Justice_NN1 Department_NN1 would_VM0 again_AV0 police_NN2 new_AJ0 changes_NN2 to_PRP voting_VVG laws_NN2 in_PRP states_NN2 that_CJT have_VHB racked_VVN up_AVP a_AT0 series_NN0 of_PRF "_PUQ violations_NN2 ,_PUN "_PUQ drawing_VVG them_PNP into_PRP a_AT0 mandatory_AJ0 review_NN1 process_NN1 known_VVN as_PRP "_PUQ preclearance_NN1 ._SENT "_PUQ The_AT0 practice_NN1 was_VBD first_ORD put_VVN in_PRP place_NN1 under_PRP the_AT0 Voting_NN1 Rights_NN2 Act_NN1 of_PRF 1965._CRD But_CJC it_PNP was_VBD struck_VVN down_AVP by_PRP a_AT0 conservative_AJ0 majority_NN1 on_PRP the_AT0 Supreme_AJ0 Court_NN1 in_PRP 2013_CRD ,_PUN which_DTQ ruled_VVD the_AT0 formula_NN1 for_PRP determining_VVG which_DTQ states_NN2 needed_VVD their_DPS laws_NN2 reviewed_VVN was_VBD outdated_AJ0 and_CJC unfairly_AV0 punitive_AJ0 ._SENT The_AT0 court_NN1 did_VDD ,_PUN however_AV0 ,_PUN say_VVB that_CJT Congress_NN1 could_VM0 come_VVI up_AVP with_PRP a_AT0 new_AJ0 formula_NN1 ,_PUN which_DTQ is_VBZ what_DTQ the_AT0 bill_NN1 does_VDZ ._SENT A_AT0 second_ORD ruling_NN1 from_PRP the_AT0 court_NN1 in_PRP July_NP0 made_VVD it_PNP more_AV0 difficult_AJ0 to_TO0 challenge_VVI voting_NN1 restrictions_NN2 in_PRP court_NN1 under_PRP another_DT0 section_NN1 of_PRF the_AT0 law_NN1 ._SENT The_AT0 bill_NN1 's_POS sponsor_NN1 ,_PUN Rep._NN1 Terri_NP0 Sewell_NP0 ,_PUN said_VVD "_PUQ old_AJ0 battles_NN2 have_VHB indeed_AV0 become_VVN new_AJ0 again_AV0 ,_PUN "_PUQ enabled_VVD by_PRP the_AT0 Supreme_AJ0 Court_NN1 's_POS rulings_NN2 ._SENT 
