# Supplementary material for: Unraveling image construction by modality: Corpus-based diachronic insights into the reports to the Party Congress of China
Source: PLoS One. 2025 Mar 5;20(3):e0316017. doi: 10.1371/journal.pone.0316017 (PMC11882057; doi:10.1371/journal.pone.0316017)
Supplement: S1 File — (ZIP) [file pone.0316017.s001.zip › S1_Fig.zip/Corpus/CROWN2021/CROWN2021_POS/A10AA_POS.txt]

A_AT0 decades-old_AJ0 Illinois_NP0 law_NN1 that_CJT opened_VVD HIV-positive_AJ0 people_NN0 to_PRP felony_NN1 charges_NN2 for_PRP failing_VVG to_TO0 inform_VVI partners_NN2 before_PRP unprotected_AJ0 sex_NN1 was_VBD repealed_VVN Tuesday_NP0 ,_PUN and_CJC access_VVB to_PRP insurance_NN1 coverage_NN1 for_PRP infertility_NN1 treatment_NN1 for_PRP LGBTQ_NP0 couples_NN2 and_CJC would-be_AJ0 single_AJ0 parents_NN2 was_VBD expanded_VVN ._SENT The_AT0 changes_NN2 were_VBD part_NN1 of_PRF a_AT0 package_NN1 of_PRF legislation_NN1 Gov._NP0 J.B._NP0 Pritzker_NP0 signed_VVD into_PRP law_NN1 that_CJT also_AV0 included_VVD measures_NN2 to_TO0 make_VVI it_PNP easier_AJC for_PRP couples_NN2 to_TO0 receive_VVI marriage_NN1 certificates_NN2 with_PRP gender-neutral_AJ0 language_NN1 ,_PUN and_CJC to_TO0 get_VVI new_AJ0 certificates_NN2 if_CJS one_CRD or_CJC both_AV0 legally_AV0 change_VVI their_DPS names_NN2 subsequent_AJ0 to_PRP the_AT0 initial_AJ0 document_NN1 being_VBG issued_VVN ._SENT The_AT0 legislation_NN1 ,_PUN signed_VVN by_PRP Pritzker_NP0 at_PRP the_AT0 Center_NN1 on_PRP Halsted_NP0 in_PRP Chicago_NP0 's_POS Lakeview_NP0 neighborhood_NN1 ,_PUN further_AV0 burnished_VVD the_AT0 Democratic_AJ0 governor_NN1 's_POS progressive_AJ0 bona_NN1 fides_VVZ as_PRP his_DPS campaign_NN1 for_PRP a_AT0 second_ORD term_NN1 next_ORD year_NN1 gets_VVZ underway_AV0 ._SENT Taken_VVN together_AV0 ,_PUN the_AT0 measures_NN2 "_PUQ advance_VVB Illinoisans_NP0 '_POS ability_NN1 to_TO0 live_VVI the_AT0 fullest_AJS lives_NN2 as_PRP their_DPS truest_AJS selves_NN2 ,_PUN "_PUQ Pritzker_NP0 said_VVD ._SENT The_AT0 repeal_NN1 of_PRF the_AT0 law_NN1 criminalizing_VVG HIV_NP0 exposure_NN1 is_VBZ effective_AJ0 immediately_AV0 ._SENT Previously_AV0 ,_PUN Illinois_NP0 was_VBD one_CRD of_PRF 37_CRD states_NN2 that_CJT criminalized_VVD HIV_NP0 exposure_NN1 in_PRP some_DT0 form_NN1 ,_PUN according_VVG to_PRP a_AT0 review_NN1 last_ORD year_NN1 from_PRP the_AT0 Centers_NN2 for_PRP Disease_NN1 Control_NN1 and_CJC Prevention_NN1 ._SENT A_AT0 mix_NN1 of_PRF Democratic-_AJ0 and_CJC Republican-controlled_AJ0 states_NN2 —_PUN California_NP0 ,_PUN Colorado_NP0 ,_PUN Iowa_NP0 ,_PUN Michigan_NP0 ,_PUN Missouri_NP0 ,_PUN Nevada_NP0 ,_PUN North_NP0 Carolina_NP0 and_CJC Virginia_NP0 among_PRP them_PNP —_PUN have_VHB updated_VVN their_DPS laws_NN2 in_PRP recent_AJ0 years_NN2 ,_PUN but_CJC Illinois_NP0 becomes_VVZ the_AT0 first_ORD state_NN1 to_TO0 fully_AV0 repeal_VVI its_DPS law_NN1 since_CJS Texas_NP0 did_VDD so_AV0 in_PRP 1994._CRD Under_PRP Illinois_NP0 '_POS now-repealed_AJ0 law_NN1 ,_PUN a_AT0 person_NN1 did_VDD not_XX0 have_VHI to_TO0 actually_AV0 transmit_VVI HIV_NP0 to_TO0 be_VBI charged_VVN ,_PUN and_CJC could_VM0 face_VVI up_AVP to_PRP seven_CRD years_NN2 in_PRP prison_NN1 if_CJS convicted_VVN ._SENT Since_PRP 2012_CRD ,_PUN 22_CRD people_NN0 have_VHB been_VBN charged_VVN ._SENT "_PUQ With_PRP the_AT0 stroke_NN1 of_PRF the_AT0 governor_NN1 's_POS pen_NN1 today_AV0 ,_PUN people_NN0 living_VVG with_PRP HIV_NP0 can_VM0 now_AV0 breathe_VVI a_AT0 sigh_NN1 of_PRF relief_NN1 knowing_VVG that_CJT our_DPS medical_AJ0 condition_NN1 will_VM0 no_AV0 longer_AV0 be_VBI criminalized_VVN ,_PUN "_PUQ said_VVD Timothy_NP0 Jackson_NP0 ,_PUN director_NN1 of_PRF government_NN1 relations_NN2 for_PRP AIDS_NN1 Foundation_NN1 Chicago_NP0 ,_PUN who_PNQ said_VVD he_PNP has_VHZ been_VBN living_VVG with_PRP HIV_NP0 for_PRP nearly_AV0 12_CRD years_NN2 ._SENT Sign_VVB up_AVP for_PRP The_AT0 Spin_NN1 to_TO0 get_VVI the_AT0 top_AJ0 stories_NN2 in_PRP politics_NN1 delivered_VVN to_PRP your_DPS inbox_NN1 weekday_NN1 afternoons_NN2 ._SENT The_AT0 AIDS_NN1 Foundation_NN1 and_CJC other_AJ0 organizations_NN2 advocated_VVN for_PRP the_AT0 repeal_NN1 ,_PUN which_DTQ was_VBD approved_VVN with_PRP bipartisan_AJ0 support_NN1 in_PRP the_AT0 House_NN1 but_CJC along_PRP party_NN1 lines_NN2 in_PRP the_AT0 Senate_NN1 ._SENT Advocates_NN2 argued_VVD the_AT0 law_NN1 did_VDD nothing_PNI to_TO0 protect_VVI public_AJ0 health_NN1 and_CJC instead_AV0 stigmatized_AJ0 people_NN0 who_PNQ were_VBD infected_VVN with_PRP the_AT0 virus_NN1 ._SENT "_PUQ We_PNP know_VVB the_AT0 most_AV0 effective_AJ0 way_NN1 to_TO0 address_VVI the_AT0 HIV_NP0 epidemic_NN1 is_VBZ through_PRP testing_NN1 and_CJC treatment_NN1 ,_PUN "_PUQ Jackson_NP0 said_VVD ._SENT 
