# Supplementary material for: Unraveling image construction by modality: Corpus-based diachronic insights into the reports to the Party Congress of China
Source: PLoS One. 2025 Mar 5;20(3):e0316017. doi: 10.1371/journal.pone.0316017 (PMC11882057; doi:10.1371/journal.pone.0316017)
Supplement: S1 File — (ZIP) [file pone.0316017.s001.zip › S1_Fig.zip/Corpus/CROWN2021/CROWN2021_POS/A10AB_POS.txt]

Democratic_AJ0 Gov._NP0 J.B._NP0 Pritzker_NP0 unveiled_VVD a_AT0 reelection_NN1 ad_NN1 Tuesday_NP0 that_CJT doubles_VVZ down_AVP on_PRP his_DPS defense_NN1 of_PRF the_AT0 restrictions_NN2 he_PNP put_VVB in_PRP place_NN1 in_PRP response_NN1 to_PRP the_AT0 COVID-19_NN1 pandemic_AJ0 ._SENT The_AT0 one-minute_AJ0 TV_NN1 spot_NN1 offers_VVZ a_AT0 collection_NN1 of_PRF statements_NN2 Pritzker_NP0 made_VVD about_PRP the_AT0 pandemic_AJ0 during_PRP news_NN1 conferences_NN2 from_PRP Feb._NP0 28_CRD of_PRF last_ORD year_NN1 through_PRP March_NP0 31_CRD of_PRF this_DT0 year_NN1 ,_PUN under_PRP the_AT0 campaign_NN1 's_POS theme_NN1 of_PRF "_PUQ strong_AJ0 leadership_NN1 in_PRP tough_AJ0 times_NN2 ._SENT "_PUQ Pritzker_NP0 made_VVD clear_AJ0 that_CJT his_DPS handling_NN1 of_PRF the_AT0 coronavirus_NN1 would_VM0 be_VBI the_AT0 central_AJ0 theme_NN1 of_PRF his_DPS reelection_NN1 campaign_NN1 last_ORD month_NN1 when_CJS he_PNP launched_VVD his_DPS first_ORD series_NN0 of_PRF three_CRD ads_NN2 touting_VVG first_ORD responders_NN2 as_CJS "_PUQ heroes_NN2 ._SENT "_PUQ The_AT0 new_AJ0 ad_NN1 comes_VVZ as_PRP Pritzker_NP0 has_VHZ faced_VVN criticism_NN1 from_PRP Republicans_NN2 and_CJC some_DT0 parents_NN2 over_PRP his_DPS mask_NN1 mandate_NN1 for_PRP students_NN2 ,_PUN faculty_NN1 and_CJC staff_NN0 in_PRP all_DT0 private_AJ0 and_CJC public_AJ0 schools_NN2 ._SENT His_DPS three_CRD announced_VVD Republican_NN1 challengers_NN2 —_PUN Bull_NP0 Valley_NP0 businessman_NN1 Gary_NP0 Rabine_NP0 ,_PUN state_NN1 Sen._NP0 Darren_NP0 Bailey_NP0 of_PRF Xenia_NP0 and_CJC former_DT0 state_NN1 Sen._NP0 Paul_NP0 Schimp_NP0 of_PRF Waterloo_NP0 —_PUN have_VHB opposed_VVN Pritzker_NP0 's_POS executive_AJ0 actions_NN2 and_CJC mitigation_NN1 efforts_NN2 to_TO0 curb_VVI the_AT0 spread_NN1 of_PRF the_AT0 coronavirus_NN1 ._SENT During_PRP an_AT0 unrelated_AJ0 event_NN1 Tuesday_NP0 ,_PUN Pritzker_NP0 defended_VVD his_DPS school_NN1 mask_NN1 mandate_NN1 ,_PUN arguing_VVG it_PNP 's_VBZ a_AT0 crucial_AJ0 step_NN1 in_PRP preventing_VVG further_AJC spread_NN1 of_PRF the_AT0 highly_AV0 contagious_AJ0 delta_NN1 variant_NN1 and_CJC that_DT0 school_NN1 officials_NN2 are_VBB well-equipped_AJ0 to_TO0 enforce_VVI the_AT0 rules_NN2 ._SENT "_PUQ School_NN1 districts_NN2 have_VHB been_VBN enforcing_VVG dress_NN1 codes_NN2 for_PRP many_DT0 ,_PUN many_DT0 years_NN2 ,_PUN and_CJC so_AV0 they_PNP 're_VBB expected_VVN simply_AV0 to_TO0 do_VDI the_AT0 same_DT0 thing_NN1 they_PNP 've_VHB been_VBN doing_VDG literally_AV0 for_PRP decades_NN2 ,_PUN "_PUQ Pritzker_NP0 said_VVD ._SENT Sign_VVB up_AVP for_PRP The_AT0 Spin_NN1 to_TO0 get_VVI the_AT0 top_AJ0 stories_NN2 in_PRP politics_NN1 delivered_VVN to_PRP your_DPS inbox_NN1 weekday_NN1 afternoons_NN2 ._SENT The_AT0 new_AJ0 reelection_NN1 ad_NN1 seeks_VVZ to_TO0 rebut_VVI the_AT0 GOP_AJ0 criticism_NN1 with_PRP comments_NN2 made_VVN by_PRP Pritzker_NP0 through_PRP the_AT0 pandemic_AJ0 ,_PUN including_PRP one_CRD on_PRP Oct._NP0 21_CRD when_AVQ he_PNP said_VVD ,_PUN "_PUQ We_PNP 've_VHB been_VBN operating_VVG on_PRP facts_NN2 and_CJC data_NN0 and_CJC science_NN1 from_PRP the_AT0 very_AJ0 beginning_NN1 ._SENT "_PUQ Also_AV0 included_VVN is_VBZ a_AT0 statement_NN1 the_AT0 governor_NN1 made_VVD five_CRD days_NN2 later_AJC when_CJS he_PNP said_VVD he_PNP rejected_VVD the_AT0 idea_NN1 that_CJT there_EX0 is_VBZ a_AT0 "_PUQ complete_AJ0 trade-off_NN1 between_PRP keeping_VVG you_PNP healthy_AJ0 and_CJC making_VVG sure_AJ0 that_CJT we_PNP have_VHB an_AT0 economy_NN1 that_CJT 's_VBZ moving_VVG forward_AV0 ._SENT "_PUQ Among_PRP other_AJ0 snippets_NN2 a_AT0 statement_NN1 from_PRP March_NP0 15_CRD ,_PUN 2020_CRD ,_PUN in_PRP the_AT0 early_AJ0 stages_NN2 of_PRF COVID-19_NN1 ,_PUN saying_VVG ,_PUN "_PUQ I_PNP 'm_VBB going_VVG to_TO0 fight_VVI like_PRP hell_NN1 for_PRP you_PNP in_PRP the_AT0 weeks_NN2 ahead_AV0 ,_PUN "_PUQ and_CJC his_DPS admonishment_NN1 to_PRP then-President_AJ0 Donald_NP0 Trump_NP0 's_POS administration_NN1 a_AT0 day_NN1 later_AV0 in_PRP which_DTQ he_PNP said_VVD ,_PUN "_PUQ We_PNP need_VVB the_AT0 federal_AJ0 government_NN1 to_TO0 lead_VVI ,_PUN follow_VVB or_CJC get_VVB out_AVP of_PRF the_AT0 way_NN1 ._SENT "_PUQ The_AT0 new_AJ0 ad_NN1 is_VBZ scheduled_VVN to_PRP air_NN1 on_PRP cable_NN1 on_PRP CNN_NP0 and_CJC MSNBC_NP0 in_PRP Chicago_NP0 ,_PUN Rockford_NP0 ,_PUN Bloomington_NP0 ,_PUN Peoria_NP0 ,_PUN Springfield_NP0 and_CJC Champaign_NN1 ,_PUN along_AVP with_PRP his_DPS initial_AJ0 series_NN0 of_PRF ads_NN2 ._SENT 
