# Supplementary material for: Unraveling image construction by modality: Corpus-based diachronic insights into the reports to the Party Congress of China
Source: PLoS One. 2025 Mar 5;20(3):e0316017. doi: 10.1371/journal.pone.0316017 (PMC11882057; doi:10.1371/journal.pone.0316017)
Supplement: S1 File — (ZIP) [file pone.0316017.s001.zip › S1_Fig.zip/Corpus/CROWN2021/CROWN2021_POS/A10AC_POS.txt]

Gary_NP0 Rabine_NP0 ,_PUN one_CRD of_PRF three_CRD announced_VVD GOP_AJ0 candidates_NN2 for_PRP governor_NN1 ,_PUN attacked_VVD Gov._NP0 J.B._NP0 Pritzker_NP0 's_POS mask_NN1 mandate_NN1 for_PRP schools_NN2 by_PRP falsely_AV0 contending_VVG the_AT0 results_NN2 of_PRF a_AT0 Danish_AJ0 study_NN1 last_ORD year_NN1 dismissed_VVD the_AT0 efficacy_NN1 of_PRF face_NN1 coverings_NN2 by_PRP concluding_VVG there_EX0 was_VBD "_PUQ no_AT0 statistical_AJ0 advantage_NN1 to_PRP those_DT0 who_PNQ wore_VVD masks_NN2 ._SENT "_PUQ The_AT0 Democratic_AJ0 governor_NN1 on_PRP Wednesday_NP0 ordered_VVD that_CJT masks_NN2 be_VBB worn_VVN by_PRP all_DT0 school_NN1 personnel_NN2 —_PUN teachers_NN2 ,_PUN staff_NN0 and_CJC students_NN2 —_PUN due_AJ0 to_PRP a_AT0 rapid_AJ0 increase_NN1 in_PRP cases_NN2 largely_AV0 attributed_VVN to_PRP the_AT0 delta_NN1 variant_NN1 of_PRF COVID-19_NN1 ._SENT Pritzker_NP0 said_VVD his_DPS requirement_NN1 followed_VVD directives_NN2 from_PRP the_AT0 Centers_NN2 for_PRP Disease_NN1 Control_NN1 and_CJC Prevention_NN1 and_CJC affected_VVD all_DT0 school_NN1 individuals_NN2 regardless_AV0 of_PRF vaccination_NN1 status_NN1 ._SENT Republicans_NN2 in_PRP Illinois_NP0 were_VBD largely_AV0 critical_AJ0 of_PRF Pritzker_NP0 's_POS mask_NN1 mandate_NN1 ,_PUN contending_VVG it_PNP should_VM0 be_VBI up_AVP to_PRP local_AJ0 school_NN1 boards_NN2 to_TO0 decide_VVI pandemic_AJ0 policies_NN2 for_PRP the_AT0 fall_NN1 return_NN1 to_PRP school_NN1 ._SENT Rabine_NP0 joined_VVD in_PRP the_AT0 criticism_NN1 ,_PUN saying_VVG it_PNP was_VBD "_PUQ an_AT0 unnecessary_AJ0 abuse_NN1 of_PRF power_NN1 ._SENT "_PUQ But_CJC Rabine_NP0 went_VVD further_AV0 ,_PUN contending_VVG a_AT0 Danish_AJ0 study_NN1 in_PRP 2020_CRD found_VVD that_CJT people_NN0 who_PNQ wore_VVD masks_NN2 "_PUQ were_VBD just_AV0 as_AV0 likely_AJ0 to_TO0 get_VVI COVID-19_NN1 as_PRP those_DT0 who_PNQ did_VDD n't_XX0 ._SENT "_PUQ Rabine_NP0 said_VVD the_AT0 study_NN1 concluded_VVD there_EX0 was_VBD "_PUQ no_AT0 statistical_AJ0 advantage_NN1 to_PRP those_DT0 who_PNQ work_VVB masks_NN2 ._SENT "_PUQ Rabine_NP0 's_POS conclusion_NN1 conflicts_NN2 with_PRP context_NN1 provided_VVN by_PRP authors_NN2 of_PRF the_AT0 report_NN1 who_PNQ said_VVD the_AT0 study_NN1 of_PRF 6_CRD ,_PUN 000_CRD people_NN0 was_VBD geared_VVN to_TO0 look_VVI at_PRP a_AT0 50_CRD %_NN0 difference_NN1 in_PRP COVID-19_AJ0 infections_NN2 between_PRP those_DT0 who_PNQ wore_VVD masks_NN2 and_CJC those_DT0 who_PNQ did_VDD not_XX0 ._SENT According_VVG to_PRP replaced-dns_NN2 ,_PUN the_AT0 authors_NN2 emphasized_VVD that_CJT their_DPS results_NN2 "_PUQ should_VM0 not_XX0 be_VBI used_VVN to_TO0 conclude_VVI that_CJT a_AT0 recommendation_NN1 for_PRP everyone_PNI to_TO0 wear_VVI masks_NN2 in_PRP the_AT0 community_NN1 would_VM0 not_XX0 be_VBI effective_AJ0 in_PRP reducing_VVG SARS-CoV-2_AJ0 infections_NN2 ,_PUN because_CJS the_AT0 trial_NN1 did_VDD not_XX0 test_VVI the_AT0 role_NN1 of_PRF masks_NN2 in_PRP source_NN1 control_NN1 of_PRF SARS-CoV-2_AJ0 infection_NN1 ._SENT "_PUQ Source_NN1 control_NN1 means_VVZ the_AT0 spread_NN1 of_PRF mask_NN1 wearers_NN2 to_PRP others_NN2 ,_PUN meaning_VVG the_AT0 study_NN1 only_AV0 assessed_VVN the_AT0 personal_AJ0 protective_AJ0 effect_NN1 of_PRF a_AT0 mask_NN1 from_PRP being_VBG infected_VVN ,_PUN not_XX0 the_AT0 potential_NN1 for_PRP masks_NN2 to_TO0 block_VVI the_AT0 spread_NN1 to_PRP others_NN2 ,_PUN replaced-dns_NN2 noted_VVN ._SENT The_AT0 lead_NN1 author_NN1 of_PRF the_AT0 research_NN1 ,_PUN Dr._NP0 Henning_NP0 Bundgaard_NP0 of_PRF Rigshospitalet_NP0 Hospital_NN1 and_CJC Copenhagen_NP0 University_NN1 Hospital_NN1 ,_PUN was_VBD quoted_VVN in_PRP Forbes_NP0 saying_VVG ,_PUN "_PUQ Even_AV0 a_AT0 small_AJ0 degree_NN1 of_PRF protection_NN1 is_VBZ worth_PRP using_VVG the_AT0 face_NN1 masks_NN2 because_CJS you_PNP are_VBB protecting_VVG yourself_PNX against_PRP a_AT0 potentially_AV0 life-threatening_AJ0 disease_NN1 ._SENT "_PUQ Still_AV0 ,_PUN the_AT0 Danish_AJ0 results_NN2 have_VHB been_VBN misreported_VVN widely_AV0 among_PRP COVID-19_AJ0 deniers_NN2 and_CJC those_DT0 who_PNQ oppose_VVB mitigation_NN1 measures_NN2 to_TO0 contend_VVI that_CJT masking_NN1 is_VBZ ineffective_AJ0 against_PRP the_AT0 virus_NN1 ._SENT 
