# Supplementary material for: Unraveling image construction by modality: Corpus-based diachronic insights into the reports to the Party Congress of China
Source: PLoS One. 2025 Mar 5;20(3):e0316017. doi: 10.1371/journal.pone.0316017 (PMC11882057; doi:10.1371/journal.pone.0316017)
Supplement: S1 File — (ZIP) [file pone.0316017.s001.zip › S1_Fig.zip/Corpus/CROWN2021/CROWN2021_POS/A10AE_POS.txt]

U.S._NP0 Rep._NN1 Adam_NP0 Kinzinger_NP0 delivered_VVD an_AT0 emotion-laden_AJ0 speech_NN1 as_PRP a_AT0 House_NN1 select_AJ0 committee_NN1 opened_VVD its_DPS investigation_NN1 of_PRF the_AT0 Jan._NP0 6_CRD insurrection_NN1 Tuesday_NP0 ,_PUN praising_VVG law_NN1 enforcement_NN1 's_POS defense_NN1 of_PRF the_AT0 U.S._NP0 Capitol_NP0 and_CJC criticizing_VVG fellow_AJ0 Republicans_NN2 who_PNQ tried_VVD to_TO0 block_VVI the_AT0 probe_NN1 and_CJC cast_VVB it_PNP as_PRP a_AT0 partisan_AJ0 attack_NN1 ._SENT After_PRP four_CRD members_NN2 of_PRF the_AT0 Washington_NP0 Metropolitan_AJ0 Police_NN2 Department_NN1 and_CJC the_AT0 Capitol_NP0 Police_NN2 testified_VVD about_PRP battling_VVG insurrectionists_NN2 that_DT0 day_NN1 ,_PUN Kinzinger_NP0 choked_VVD back_AVP tears_NN2 and_CJC said_VVD ,_PUN "_PUQ You_PNP guys_NN2 may_VM0 individually_AV0 feel_VVI a_AT0 little_AV0 broken_AJ0 ._SENT You_PNP guys_NN2 all_DT0 talk_NN1 about_PRP the_AT0 effects_NN2 you_PNP have_VHB to_TO0 deal_VVI with_PRP and_CJC ,_PUN you_PNP know_VVB ,_PUN you_PNP talk_VVB about_PRP the_AT0 impact_NN1 of_PRF that_DT0 day_NN1 ._SENT But_CJC you_PNP guys_NN2 won_VVD ._SENT You_PNP guys_NN2 held_VVD ._SENT "_PUQ Democracies_NN2 are_VBB not_XX0 defined_VVN by_PRP our_DPS bad_AJ0 days_NN2 ,_PUN "_PUQ Kinzinger_NP0 added_VVD ._SENT "_PUQ We_PNP 're_VBB defined_VVN by_PRP how_AVQ we_PNP come_VVB back_AVP from_PRP bad_AJ0 days_NN2 ._SENT How_AVQ we_PNP take_VVB accountability_NN1 for_PRP that_DT0 ._SENT And_CJC for_PRP all_DT0 the_AT0 overheated_AJ0 rhetoric_NN1 surrounding_VVG this_DT0 committee_NN1 ,_PUN our_DPS mission_NN1 is_VBZ very_AV0 simple_AJ0 :_PUN Let_VVB 's_POS define_VVB the_AT0 truth_NN1 ._SENT And_CJC ,_PUN it_PNP 's_VBZ to_TO0 ensure_VVI accountability_NN1 ._SENT "_PUQ Kinzinger_NP0 ,_PUN of_PRF Channahon_NP0 ,_PUN is_VBZ one_CRD of_PRF two_CRD Republican_AJ0 members_NN2 on_PRP the_AT0 select_AJ0 panel_NN1 chosen_VVN by_PRP Democratic_AJ0 House_NN1 Speaker_NP0 Nancy_NP0 Pelosi_NP0 ._SENT An_AT0 outspoken_AJ0 critic_NN1 of_PRF former_DT0 President_NN1 Donald_NP0 Trump_NP0 and_CJC his_DPS followers_NN2 in_PRP the_AT0 GOP_NN1 ,_PUN he_PNP was_VBD selected_VVN after_PRP Pelosi_NP0 vetoed_VVD two_CRD of_PRF House_NN1 Republican_NN1 leader_NN1 Kevin_NP0 McCarthy_NP0 's_POS choices_NN2 for_PRP the_AT0 committee_NN1 ,_PUN prompting_VVG McCarthy_NP0 to_TO0 withdraw_VVI all_DT0 five_CRD of_PRF his_DPS selections_NN2 ._SENT Pelosi_NP0 created_VVD the_AT0 committee_NN1 after_PRP Senate_NN1 Republicans_NN2 and_CJC most_DT0 House_NN1 GOP_NN1 members_NN2 opposed_VVD the_AT0 formation_NN1 of_PRF an_AT0 independent_AJ0 outside_AJ0 commission_NN1 to_TO0 look_VVI into_PRP the_AT0 deadly_AJ0 insurrection_NN1 ,_PUN which_DTQ was_VBD aimed_VVN at_PRP blocking_VVG the_AT0 Electoral_AJ0 College_NN1 vote_NN1 count_VVB that_CJT certified_AJ0 Democrat_NN1 Joe_NP0 Biden_NP0 's_POS victory_NN1 over_PRP Trump_NP0 ._SENT Kinzinger_NP0 said_VVD he_PNP was_VBD "_PUQ frustrated_AJ0 "_PUQ that_CJT several_DT0 months_NN2 have_VHB passed_VVN since_PRP a_AT0 violent_AJ0 mob_NN1 infiltrated_VVD the_AT0 Capitol_NP0 and_CJC so_AV0 many_DT0 questions_NN2 remain_VVB unanswered_AJ0 ._SENT "_PUQ We_PNP still_AV0 do_VDB n't_XX0 know_VVI exactly_AV0 what_DTQ happened_VVD ._SENT Why_AVQ ?_SENT Because_CJS many_DT0 in_PRP my_DPS party_NN1 have_VHB treated_VVN this_DT0 as_CJS just_AV0 another_DT0 partisan_AJ0 fight_NN1 ,_PUN "_PUQ he_PNP said_VVD ._SENT "_PUQ It_PNP 's_VBZ toxic_AJ0 and_CJC it_PNP 's_VBZ a_AT0 disservice_NN1 to_PRP the_AT0 officers_NN2 and_CJC their_DPS families_NN2 ,_PUN to_PRP the_AT0 staff_NN0 and_CJC the_AT0 employees_NN2 of_PRF the_AT0 Capitol_NP0 complex_NN1 ,_PUN to_PRP the_AT0 American_AJ0 people_NN0 who_PNQ deserve_VVB the_AT0 truth_NN1 ._SENT "_PUQ Kinzinger_NP0 has_VHZ attacked_VVN Trump_NN1 for_PRP continuing_VVG to_TO0 falsely_AV0 promote_VVI the_AT0 belief_NN1 that_CJT the_AT0 November_NP0 2020_CRD election_NN1 was_VBD stolen_VVN ,_PUN while_CJS also_AV0 criticizing_VVG McCarthy_NP0 and_CJC other_AJ0 House_NN1 Republicans_NN2 for_PRP promoting_VVG Trump_NN1 as_PRP the_AT0 GOP_NN1 's_POS leader_NN1 ._SENT Rep._NN1 Liz_NP0 Cheney_NP0 of_PRF Wyoming_NP0 ,_PUN like_PRP Kinzinger_NP0 one_CRD of_PRF 10_CRD House_NN1 Republicans_NN2 who_PNQ voted_VVD to_TO0 impeach_VVI Trump_NN1 over_PRP his_DPS role_NN1 in_PRP promoting_VVG the_AT0 insurrection_NN1 ,_PUN is_VBZ the_AT0 other_AJ0 GOP_NN1 member_NN1 of_PRF the_AT0 select_AJ0 panel_NN1 ._SENT 
