# Supplementary material for: Unraveling image construction by modality: Corpus-based diachronic insights into the reports to the Party Congress of China
Source: PLoS One. 2025 Mar 5;20(3):e0316017. doi: 10.1371/journal.pone.0316017 (PMC11882057; doi:10.1371/journal.pone.0316017)
Supplement: S1 File — (ZIP) [file pone.0316017.s001.zip › S1_Fig.zip/Corpus/CROWN2021/CROWN2021_POS/A11AB_POS.txt]

WASHINGTON_NP0 —_PUN President_NP0 Biden_NP0 unveiled_VVD a_AT0 $_NN0 2.3_CRD trillion_CRD infrastructure_NN1 plan_NN1 centered_VVN on_PRP fixing_VVG roads_NN2 and_CJC bridges_NN2 ,_PUN expanding_VVG broadband_AJ0 internet_NN1 access_NN1 and_CJC boosting_VVG funding_NN1 for_PRP research_NN1 and_CJC development_NN1 ,_PUN plus_PRP higher_AJC corporate_AJ0 taxes_NN2 to_TO0 pay_VVI for_PRP the_AT0 package_NN1 ._SENT "_PUQ It_PNP 's_VBZ not_XX0 a_AT0 plan_NN1 that_CJT tinkers_VVZ around_PRP the_AT0 edges_NN2 ,_PUN "_PUQ Mr._NP0 Biden_NP0 said_VVD during_PRP a_AT0 speech_NN1 in_PRP Pittsburgh_NP0 ,_PUN where_AVQ he_PNP kicked_VVD off_AVP his_DPS presidential_AJ0 campaign_NN1 ._SENT "_PUQ It_PNP 's_VBZ a_AT0 once-in-a-generation_AJ0 investment_NN1 in_PRP America_NP0 ._SENT "_PUQ The_AT0 Democratic_AJ0 president_NN1 cast_VVD his_DPS plan_NN1 as_PRP a_AT0 fundamental_AJ0 shift_NN1 in_PRP economic_AJ0 thought_NN1 away_AV0 from_PRP the_AT0 small-government_NN1 ,_PUN tax-cutting_AJ0 approach_NN1 embraced_VVD decades_NN2 ago_AV0 under_PRP Ronald_NP0 Reagan_NP0 ,_PUN a_AT0 Republican_NN1 ._SENT "_PUQ Here_AV0 's_VBZ the_AT0 truth_NN1 :_PUN We_PNP all_AV0 will_VM0 do_VDI better_AV0 when_CJS we_PNP all_AV0 do_VDB well_AV0 ,_PUN "_PUQ Mr._NP0 Biden_NP0 said_VVD ,_PUN arguing_VVG that_CJT the_AT0 pandemic_AJ0 had_VHD exposed_VVN longstanding_AJ0 inequalities_NN2 in_PRP the_AT0 country_NN1 ._SENT "_PUQ It_PNP 's_VBZ time_NN1 to_TO0 build_VVI our_DPS economy_NN1 from_PRP the_AT0 bottom_NN1 up_AVP and_CJC from_PRP the_AT0 middle_NN1 up_AVP ,_PUN not_XX0 the_AT0 top_NN1 down_AVP ._SENT "_PUQ He_PNP said_VVD his_DPS plan_NN1 is_VBZ n't_XX0 an_AT0 attack_NN1 on_PRP wealthy_AJ0 Americans_NN2 ._SENT "_PUQ This_DT0 is_VBZ not_XX0 to_TO0 target_VVI those_DT0 who_PNQ 've_VHB made_VVN it_PNP ,_PUN not_XX0 to_TO0 seek_VVI retribution_NN1 ,_PUN "_PUQ he_PNP said_VVD ._SENT "_PUQ This_DT0 is_VBZ about_PRP opening_VVG opportunities_NN2 for_PRP everybody_PNI else_AV0 ._SENT "_PUQ The_AT0 president_NN1 's_POS advisers_NN2 say_VVB the_AT0 Covid-19_NP0 pandemic_AJ0 has_VHZ helped_VVN change_NN1 American_AJ0 attitudes_NN2 about_PRP the_AT0 role_NN1 government_NN1 should_VM0 play_VVI in_PRP their_DPS lives_NN2 ,_PUN making_VVG political_AJ0 space_NN1 for_PRP unprecedented_AJ0 investments_NN2 that_CJT could_VM0 reshape_VVI the_AT0 country_NN1 ._SENT The_AT0 measure_NN1 ,_PUN which_DTQ comes_VVZ after_PRP Mr._NP0 Biden_NP0 signed_VVD a_AT0 $_NN0 1.9_CRD trillion_CRD coronavirus_NN1 relief_NN1 bill_NN1 into_PRP law_NN1 ,_PUN is_VBZ the_AT0 first_ORD of_PRF a_AT0 two-part_AJ0 economic_AJ0 plan_NN1 that_CJT he_PNP hopes_VVZ to_TO0 move_VVI through_PRP Congress_NN1 in_PRP coming_VVG months_NN2 ._SENT A_AT0 second_ORD plan_NN1 focused_VVN on_PRP child_NN1 care_NN1 ,_PUN healthcare_NN1 and_CJC education_NN1 will_VM0 be_VBI released_VVN in_PRP April_NP0 ._SENT Combined_AJ0 ,_PUN Mr._NP0 Biden_NP0 's_POS economic_AJ0 proposals_NN2 are_VBB expected_VVN to_TO0 cost_VVI between_PRP $_NN0 3_CRD trillion_CRD and_CJC $_NN0 4_CRD trillion_CRD over_PRP a_AT0 decade_NN1 ,_PUN according_VVG to_PRP people_NN0 involved_VVN in_PRP the_AT0 discussions_NN2 ._SENT Mr._NP0 Biden_NP0 's_POS infrastructure_NN1 proposal_NN1 faces_VVZ hurdles_NN2 ,_PUN including_PRP GOP_NN1 opposition_NN1 to_PRP significant_AJ0 tax_NN1 increases_NN2 ,_PUN disagreements_NN2 among_PRP Democrats_NN2 about_PRP how_AVQ to_TO0 pay_VVI for_PRP the_AT0 package_NN1 and_CJC progressives_NN2 '_POS concerns_NN2 that_CJT it_PNP is_VBZ n't_XX0 ambitious_AJ0 enough_AV0 ._SENT The_AT0 infrastructure_NN1 plan_NN1 would_VM0 cost_VVI roughly_AV0 $_NN0 2.3_CRD trillion_CRD over_PRP eight_CRD years_NN2 and_CJC be_VBI paid_VVN for_PRP over_AV0 15_CRD years_NN2 by_PRP raising_VVG the_AT0 corporate_AJ0 tax_NN1 rate_NN1 to_PRP 28_CRD %_NN0 from_PRP 21_CRD %_NN0 and_CJC increasing_AJ0 taxes_NN2 on_PRP companies_NN2 '_POS foreign_AJ0 earnings_NN2 ._SENT The_AT0 tax_NN1 changes_NN2 would_VM0 revamp_VVI or_CJC replace_VVI much_DT0 of_PRF the_AT0 international_AJ0 tax_NN1 structure_NN1 congressional_AJ0 Republicans_NN2 established_VVN four_CRD years_NN2 ago_AV0 in_PRP the_AT0 law_NN1 signed_VVN by_PRP then-President_AJ0 Donald_NP0 Trump_NP0 ._SENT Mr._NP0 Biden_NP0 's_POS proposal_NN1 includes_VVZ $_NN0 621_CRD billion_CRD to_TO0 modernize_VVI transportation_NN1 infrastructure_NN1 ,_PUN $_NN0 400_CRD billion_CRD to_TO0 help_VVI care_NN1 for_PRP the_AT0 aging_NN1 and_CJC those_DT0 with_PRP disabilities_NN2 ,_PUN $_NN0 300_CRD billion_CRD to_TO0 boost_VVI the_AT0 manufacturing_NN1 industry_NN1 ,_PUN $_NN0 213_CRD billion_CRD on_PRP retrofitting_NN1 and_CJC building_VVG affordable_AJ0 housing_NN1 and_CJC $_NN0 100_CRD billion_CRD to_TO0 expand_VVI broadband_AJ0 access_NN1 ,_PUN among_PRP other_AJ0 investments_NN2 ._SENT 
