# Supplementary material for: Unraveling image construction by modality: Corpus-based diachronic insights into the reports to the Party Congress of China
Source: PLoS One. 2025 Mar 5;20(3):e0316017. doi: 10.1371/journal.pone.0316017 (PMC11882057; doi:10.1371/journal.pone.0316017)
Supplement: S1 File — (ZIP) [file pone.0316017.s001.zip › S1_Fig.zip/Corpus/CROWN2021/CROWN2021_POS/A11AC_POS.txt]

WASHINGTON_NP0 —_PUN Democratic_AJ0 House_NN1 candidate_NN1 Rita_NP0 Hart_NP0 said_VVD she_PNP was_VBD dropping_VVG the_AT0 challenge_NN1 to_PRP her_DPS narrow_AJ0 election_NN1 loss_NN1 in_PRP Iowa_NP0 ,_PUN after_PRP her_DPS effort_NN1 drew_VVD increasing_AJ0 concern_NN1 among_PRP Democrats_NN2 on_PRP Capitol_NP0 Hill_NP0 ._SENT GOP_NP0 Rep._NN1 Mariannette_NP0 Miller-Meeks_NP0 took_VVD office_NN1 in_PRP January_NP0 after_PRP the_AT0 Iowa_NP0 State_NN1 Board_NN1 of_PRF Canvassers_NN2 certified_VVD her_DPS victory_NN1 over_PRP Ms._NP0 Hart_NP0 ._SENT She_PNP won_VVD by_PRP just_AV0 six_CRD votes_NN2 out_AVP of_PRF the_AT0 nearly_AV0 400_CRD ,_PUN 000_CRD total_AJ0 votes_NN2 cast_VVN ,_PUN following_VVG a_AT0 recount_NN1 of_PRF the_AT0 entire_AJ0 district_NN1 ._SENT Ms._NP0 Hart_NP0 filed_VVD in_PRP late_AJ0 December_NP0 to_TO0 challenge_VVI the_AT0 results_NN2 under_PRP the_AT0 Federal_AJ0 Contested_AJ0 Elections_NN2 Act_NN1 ._SENT "_PUQ I_PNP am_VBB saddened_VVN that_CJT some_DT0 Iowans_NN2 '_POS votes_NN2 wo_VM0 n't_XX0 count_VVI through_PRP no_AT0 fault_NN1 of_PRF their_DPS own_DT0 ,_PUN "_PUQ Ms._NP0 Hart_NP0 said_VVD in_PRP a_AT0 statement_NN1 announcing_VVG she_PNP was_VBD dropping_VVG the_AT0 effort_NN1 ._SENT She_PNP blamed_VVD a_AT0 "_PUQ toxic_AJ0 campaign_NN1 of_PRF political_AJ0 disinformation_NN1 "_PUQ around_PRP her_DPS challenge_NN1 ,_PUN while_CJS also_AV0 wishing_VVG Ms._NP0 Miller-Meeks_NP0 well_AV0 in_PRP the_AT0 post_NN1 ._SENT The_AT0 House_NN1 Administration_NN1 Committee_NN1 opted_VVN on_PRP party_NN1 lines_NN2 earlier_AV0 in_PRP March_NP0 to_TO0 review_VVI the_AT0 contest_NN1 ._SENT It_PNP is_VBZ n't_XX0 unusual_AJ0 for_PRP candidates_NN2 to_TO0 appeal_VVI to_PRP the_AT0 House_NN1 to_TO0 review_VVI a_AT0 race_NN1 's_POS results_NN2 under_PRP the_AT0 Federal_AJ0 Contested_AJ0 Elections_NN2 Act_NN1 ,_PUN but_CJC such_DT0 efforts_NN2 rarely_AV0 succeed_VVB ._SENT If_CJS the_AT0 process_NN1 had_VHD continued_VVN ,_PUN it_PNP could_VM0 have_VHI resulted_VVN in_PRP a_AT0 vote_NN1 by_PRP the_AT0 full_AJ0 House_NN1 on_PRP the_AT0 matter_NN1 ._SENT Ms._NP0 Hart_NP0 's_POS challenge_NN1 had_VHD quickly_AV0 turned_VVN into_PRP a_AT0 high-octane_AJ0 political_AJ0 fight_NN1 with_PRP which_DTQ Democrats_NN2 ,_PUN particularly_AV0 those_DT0 in_PRP competitive_AJ0 districts_NN2 ,_PUN were_VBD becoming_VVG increasingly_AV0 uncomfortable_AJ0 ._SENT Some_DT0 Democrats_NN2 were_VBD both_AV0 privately_AV0 and_CJC publicly_AV0 expressing_VVG concern_NN1 over_PRP having_VHG to_TO0 vote_VVI on_PRP the_AT0 result_NN1 of_PRF the_AT0 state-certified_AJ0 election_NN1 in_PRP Iowa_NP0 ,_PUN after_PRP having_VHG objected_VVN to_PRP earlier_AJC efforts_NN2 by_PRP GOP_AJ0 lawmakers_NN2 to_TO0 overturn_VVI President_NP0 Donald_NP0 Trump_NP0 's_POS election_NN1 defeat_NN1 ._SENT During_PRP a_AT0 joint_AJ0 session_NN1 of_PRF Congress_NN1 on_PRP Jan._NP0 6_CRD ,_PUN some_DT0 GOP_AJ0 lawmakers_NN2 unsuccessfully_AV0 challenged_VVN results_NN2 in_PRP several_DT0 states_NN2 that_CJT President_NP0 Biden_NP0 won_VVD and_CJC rioters_NN2 mobbed_VVD the_AT0 Capitol_NP0 to_TO0 protest_VVI the_AT0 certification_NN1 of_PRF Mr._NP0 Biden_NP0 's_POS victory_NN1 ._SENT Some_DT0 House_NN1 Democrats_NN2 recently_AV0 had_VHD shared_VVN their_DPS concerns_NN2 with_PRP Democratic_AJ0 leaders_NN2 and_CJC conveyed_VVD to_PRP them_PNP that_CJT they_PNP might_VM0 not_XX0 have_VHI enough_DT0 votes_NN2 to_TO0 prevail_VVI ,_PUN according_VVG to_PRP lawmakers_NN2 and_CJC aides_NN2 ._SENT Democrats_NN2 currently_AV0 hold_VVB a_AT0 narrow_AJ0 219-211_CRD majority_NN1 and_CJC can_VM0 lose_VVI no_AV0 more_AV0 than_CJS three_CRD votes_NN2 on_PRP measures_NN2 opposed_VVN by_PRP all_DT0 Republicans_NN2 ._SENT Ms._NP0 Hart_NP0 's_POS legal_AJ0 team_NN1 had_VHD said_VVN that_CJT it_PNP had_VHD identified_VVN 22_CRD valid_AJ0 ballots_NN2 that_CJT were_VBD never_AV0 counted_VVN ,_PUN which_DTQ could_VM0 reverse_VVI the_AT0 outcome_NN1 in_PRP Iowa_NP0 ._SENT 
