# Supplementary material for: Unraveling image construction by modality: Corpus-based diachronic insights into the reports to the Party Congress of China
Source: PLoS One. 2025 Mar 5;20(3):e0316017. doi: 10.1371/journal.pone.0316017 (PMC11882057; doi:10.1371/journal.pone.0316017)
Supplement: S1 File — (ZIP) [file pone.0316017.s001.zip › S1_Fig.zip/Corpus/CROWN2021/CROWN2021_POS/A11AD_POS.txt]

ALBANY_NP0 ,_PUN N.Y._NP0 —_PUN Union_NN1 leaders_NN2 and_CJC Democratic_AJ0 state_NN1 lawmakers_NN2 made_VVD a_AT0 final_AJ0 push_NN1 Monday_NP0 to_TO0 increase_VVI taxes_NN2 on_PRP the_AT0 wealthy_AJ0 as_PRP part_NN1 of_PRF a_AT0 roughly_AV0 $_NN0 200_CRD billion_CRD state_NN1 budget_NN1 due_AJ0 this_DT0 week_NN1 ._SENT Gov._NP0 Andrew_NP0 Cuomo_NP0 has_VHZ n't_XX0 yet_AV0 discussed_VVN taxes_NN2 with_PRP leaders_NN2 of_PRF the_AT0 Democrat-controlled_AJ0 state_NN1 Assembly_NN1 and_CJC Senate_NN1 ,_PUN people_NN0 familiar_AJ0 with_PRP the_AT0 budget_NN1 negotiations_NN2 said_VVD Monday_NP0 ._SENT But_CJC top_AJ0 aides_NN2 for_PRP the_AT0 executive_AJ0 and_CJC legislative_AJ0 branches_NN2 spoke_VVD throughout_PRP the_AT0 weekend_NN1 about_PRP both_DT0 revenue_NN1 and_CJC spending_NN1 programs_NN2 ,_PUN officials_NN2 said_VVD ._SENT The_AT0 people_NN0 said_VVD lawmakers_NN2 are_VBB settling_VVG on_PRP their_DPS plans_NN2 for_PRP spending_VVG programs_NN2 before_PRP deciding_VVG on_PRP a_AT0 tax_NN1 package_NN1 ._SENT Mr._NP0 Cuomo_NP0 included_VVD a_AT0 $_NN0 1.5_CRD billion_CRD income_NN1 tax_NN1 increase_NN1 when_CJS he_PNP proposed_VVD a_AT0 $_NN0 193_CRD billion_CRD budget_NN1 in_PRP January_NP0 ._SENT Leaders_NN2 of_PRF the_AT0 Senate_NN1 and_CJC Assembly_NN1 each_DT0 proposed_AJ0 raising_NN1 more_AV0 than_CJS $_NN0 6.5_CRD billion_CRD of_PRF revenue_NN1 by_PRP increasing_AJ0 income_NN1 taxes_NN2 ,_PUN corporate_AJ0 taxes_NN2 ,_PUN the_AT0 state_NN1 's_POS estate_NN1 tax_NN1 and_CJC placing_VVG a_AT0 1_CRD %_NN0 surcharge_NN1 on_PRP income_NN1 derived_VVN from_PRP capital_NN1 gains_NN2 ._SENT The_AT0 Senate_NN1 and_CJC Assembly_NN1 plans_NN2 would_VM0 each_DT0 spend_VVI more_AV0 than_CJS $_NN0 200_CRD billion_CRD ._SENT During_PRP negotiations_NN2 ,_PUN aides_NN2 to_PRP Mr._NP0 Cuomo_NP0 have_VHB rejected_VVN proposals_NN2 to_TO0 increase_VVI the_AT0 estate_NN1 tax_NN1 or_CJC levy_VVB a_AT0 new_AJ0 surcharge_NN1 on_PRP capital_NN1 gains_NN2 ,_PUN the_AT0 people_NN0 said_VVD ._SENT Under_PRP current_AJ0 New_NP0 York_NP0 law_NN1 ,_PUN capital_NN1 gains_NN2 are_VBB taxed_VVN at_PRP the_AT0 same_DT0 rate_NN1 as_PRP wage_NN1 income_NN1 ._SENT But_CJC discussions_NN2 are_VBB ongoing_AJ0 about_PRP hiking_VVG the_AT0 corporate_AJ0 and_CJC income-tax_AJ0 rates_NN2 for_PRP the_AT0 state_NN1 's_POS top_AJ0 earners_NN2 ,_PUN the_AT0 people_NN0 said_VVD ._SENT The_AT0 state_NN1 's_POS current_AJ0 fiscal_AJ0 year_NN1 ends_NN2 on_PRP March_NP0 31_CRD ,_PUN the_AT0 legal_AJ0 deadline_NN1 for_PRP a_AT0 new_AJ0 budget_NN1 to_TO0 be_VBI in_PRP place_NN1 ._SENT Freeman_NP0 Klopott_NP0 ,_PUN a_AT0 spokesman_NN1 for_PRP Mr._NP0 Cuomo_NP0 's_POS budget_NN1 office_NN1 ,_PUN said_VVD all_DT0 issues_NN2 were_VBD under_PRP discussion_NN1 ._SENT "_PUQ We_PNP have_VHB been_VBN working_VVG with_PRP the_AT0 legislature_NN1 around_PRP the_AT0 clock_NN1 to_TO0 deliver_VVI a_AT0 budget_NN1 that_CJT supports_VVZ New_NP0 Yorkers_NP0 in_PRP need_NN1 and_CJC sets_VVZ the_AT0 state_NN1 on_PRP a_AT0 course_NN1 to_PRP reimagine_NN1 ,_PUN rebuild_VVB and_CJC renew_VVB New_NP0 York_NP0 ,_PUN as_CJS we_PNP move_VVB beyond_PRP the_AT0 pandemic_AJ0 ,_PUN "_PUQ Mr._NP0 Klopott_NP0 said_VVD ._SENT Wealthy_AJ0 people_NN0 account_NN1 for_PRP most_DT0 of_PRF the_AT0 state_NN1 's_POS income_NN1 tax_NN1 base_NN1 :_PUN The_AT0 highest-earning_AJS 5_CRD %_NN0 of_PRF filers_NN2 —_PUN who_PNQ currently_AV0 pay_VVB a_AT0 top_AJ0 tax_NN1 rate_NN1 of_PRF 8.82_CRD %_NN0 —_PUN account_NN1 for_PRP more_AV0 than_CJS 60_CRD %_NN0 of_PRF the_AT0 revenue_NN1 that_CJT is_VBZ raised_VVN ._SENT Mr._NP0 Cuomo_NP0 has_VHZ questioned_VVN the_AT0 need_NN1 to_TO0 raise_VVI taxes_NN2 ,_PUN pointing_VVG to_PRP the_AT0 latest_AJS federal_AJ0 coronavirus_NN1 relief_NN1 bill_NN1 —_PUN which_DTQ provided_VVD $_NN0 12.5_CRD billion_CRD in_PRP direct_AJ0 aid_NN1 to_PRP the_AT0 state_NN1 and_CJC billions_CRD more_AV0 dedicated_VVN for_PRP health_NN1 and_CJC education_NN1 programs_NN2 ._SENT Business_NN1 executives_NN2 from_PRP around_AV0 the_AT0 state_NN1 warned_VVD last_ORD week_NN1 that_CJT increasing_AJ0 taxes_NN2 to_PRP the_AT0 level_NN1 proposed_VVN by_PRP legislators_NN2 would_VM0 discourage_VVI people_NN0 working_VVG remotely_AV0 outside_PRP New_NP0 York_NP0 because_CJS of_PRF the_AT0 pandemic_AJ0 from_PRP returning_VVG to_PRP the_AT0 state_NN1 ._SENT 
