# Supplementary material for: Unraveling image construction by modality: Corpus-based diachronic insights into the reports to the Party Congress of China
Source: PLoS One. 2025 Mar 5;20(3):e0316017. doi: 10.1371/journal.pone.0316017 (PMC11882057; doi:10.1371/journal.pone.0316017)
Supplement: S1 File — (ZIP) [file pone.0316017.s001.zip › S1_Fig.zip/Corpus/CROWN2021/CROWN2021_POS/A11AE_POS.txt]

Propaganda_NN1 officials_NN2 quietly_AV0 celebrated_VVN in_PRP Beijing_NP0 two_CRD days_NN2 after_PRP a_AT0 Chinese_AJ0 social-media_NN1 post_NN1 helped_VVN ignite_VVI a_AT0 frenzy_NN1 of_PRF outrage_NN1 against_PRP Western_AJ0 clothing_NN1 brands_NN2 ,_PUN according_VVG to_PRP people_NN0 familiar_AJ0 with_PRP the_AT0 matter_NN1 ,_PUN in_PRP what_DTQ they_PNP saw_VVD as_PRP a_AT0 victory_NN1 in_PRP a_AT0 new_AJ0 effort_NN1 to_TO0 inoculate_VVI China_NP0 against_PRP criticisms_NN2 from_PRP the_AT0 West_NN1 ._SENT The_AT0 furor_NN1 that_CJT scorched_VVD Hennes_NP0 &_NP0 Mauritz_NP0 AB_NP0 's_POS H_NP0 &_NP0 M_NP0 ,_PUN Nike_NP0 Inc._AJ0 ,_PUN Adidas_NP0 AG_NN1 and_CJC other_AJ0 boldface_NN1 names_NN2 of_PRF global_AJ0 retail_AJ0 ,_PUN threatening_VVG them_PNP with_PRP lost_AJ0 revenues_NN2 in_PRP one_CRD of_PRF the_AT0 world_NN1 's_VBZ most_AV0 lucrative_AJ0 consumer_NN1 markets_NN2 ,_PUN began_VVD with_PRP a_AT0 message_NN1 from_PRP a_AT0 blogger_NN1 on_PRP China_NP0 's_POS Twitter-like_AJ0 Weibo_NN1 service_NN1 on_PRP March_NP0 23_CRD ,_PUN according_VVG to_PRP an_AT0 analysis_NN1 by_PRP Doublethink_NP0 Lab_NP0 ,_PUN a_AT0 Taipei-based_AJ0 nonprofit_AJ0 that_CJT has_VHZ researched_VVN online_AJ0 Chinese_AJ0 state_NN1 disinformation_NN1 ._SENT China_NP0 fanned_VVD the_AT0 flames_NN2 the_AT0 next_ORD day_NN1 through_PRP state-media_NN1 outlets_NN2 and_CJC Communist_AJ0 Party-affiliated_AJ0 social-media_NN1 accounts_NN2 ._SENT The_AT0 campaign_NN1 ,_PUN directed_VVN at_PRP H_NP0 &_NP0 M_NP0 and_CJC other_AJ0 companies_NN2 over_PRP their_DPS expressions_NN2 of_PRF concern_NN1 about_PRP forced_AJ0 labor_NN1 and_CJC discrimination_NN1 against_PRP the_AT0 mostly_AV0 Muslim_AJ0 Uyghur_NN1 minority_NN1 in_PRP China_NP0 's_POS remote_AJ0 Xinjiang_NN1 region_NN1 ,_PUN came_VVD as_CJS Beijing_NP0 draws_VVZ lessons_NN2 from_PRP what_DTQ it_PNP considers_VVZ a_AT0 successful_AJ0 fight_NN1 with_PRP the_AT0 West_NN1 over_PRP another_DT0 hot-button_AJ0 issue_NN1 ,_PUN Hong_NP0 Kong_NP0 ._SENT At_PRP a_AT0 meeting_NN1 late_AJ0 last_ORD month_NN1 officials_NN2 from_PRP China_NP0 's_POS Foreign_AJ0 Ministry_NN1 and_CJC the_AT0 Communist_AJ0 Party_NN1 's_POS Propaganda_NN1 Department_NN1 raised_VVD the_AT0 example_NN1 of_PRF Hong_NP0 Kong_NP0 ,_PUN and_CJC talked_VVD about_PRP the_AT0 need_NN1 to_TO0 push_VVI back_AVP on_PRP Xinjiang_NN1 as_PRP international_AJ0 attention_NN1 has_VHZ shifted_VVN to_PRP the_AT0 Uyghurs_NN2 ,_PUN according_VVG to_PRP people_NN0 briefed_VVN on_PRP the_AT0 proceedings_NN2 ._SENT After_PRP pro-democracy_AJ0 protests_NN2 broke_VVD out_AVP in_PRP Hong_NP0 Kong_NP0 in_PRP 2019_CRD ,_PUN Beijing_NP0 authorities_NN2 initially_AV0 censored_VVN the_AT0 news_NN1 on_PRP the_AT0 Chinese_AJ0 internet_NN1 before_PRP reversing_VVG course_NN1 and_CJC promoting_VVG protest_NN1 images_NN2 as_PRP evidence_NN1 of_PRF an_AT0 alleged_AJ0 plot_NN1 by_PRP Western_AJ0 powers_NN2 to_TO0 destabilize_VVI China_NP0 ._SENT The_AT0 Communist_AJ0 Party_NN1 has_VHZ since_AV0 cemented_VVN its_DPS grip_NN1 on_PRP the_AT0 former_DT0 British_AJ0 colony_NN1 ,_PUN winning_VVG support_NN1 at_PRP home_NN1 despite_PRP opposition_NN1 from_PRP Western_AJ0 governments_NN2 ._SENT As_CJS officials_NN2 discussed_VVD responding_VVG in_PRP a_AT0 similar_AJ0 manner_NN1 on_PRP Xinjiang_NP0 ,_PUN the_AT0 topic_NN1 of_PRF cotton_NN1 came_VVD up_AVP ,_PUN two_CRD of_PRF the_AT0 people_NN0 familiar_AJ0 with_PRP the_AT0 matter_NN1 said_VVD ._SENT The_AT0 possibility_NN1 of_PRF pressuring_VVG foreign_AJ0 companies_NN2 with_PRP business_NN1 interests_NN2 in_PRP China_NP0 to_TO0 advance_VVI Beijing_NP0 's_POS interests_NN2 was_VBD also_AV0 discussed_VVN ._SENT Some_DT0 scholars_NN2 present_VVB at_PRP the_AT0 meeting_NN1 argued_VVD that_CJT Beijing_NP0 needed_VVD to_TO0 loudly_AV0 refute_VVI every_AT0 false_AJ0 story_NN1 or_CJC statement_NN1 about_PRP Xinjiang_NP0 ,_PUN the_AT0 people_NN0 said_VVD ._SENT Other_AJ0 scholars_NN2 and_CJC political_AJ0 advisers_NN2 suggested_VVD China_NP0 should_VM0 respond_VVI reasonably_AV0 and_CJC with_PRP legal_AJ0 evidence_NN1 if_CJS foreign_AJ0 companies_NN2 published_VVN "_PUQ improper_AJ0 statements_NN2 "_PUQ on_PRP Xinjiang_NP0 ,_PUN but_CJC that_DT0 pressure_NN1 should_VM0 come_VVI from_PRP the_AT0 public_NN1 and_CJC industry_NN1 ,_PUN not_XX0 the_AT0 government_NN1 ._SENT The_AT0 attacks_NN2 on_PRP H_NP0 &_NP0 M_NP0 and_CJC other_AJ0 Western_AJ0 brands_NN2 appeared_VVD to_TO0 follow_VVI the_AT0 latter_DT0 script_NN1 ._SENT 
