# Supplementary material for: Unraveling image construction by modality: Corpus-based diachronic insights into the reports to the Party Congress of China
Source: PLoS One. 2025 Mar 5;20(3):e0316017. doi: 10.1371/journal.pone.0316017 (PMC11882057; doi:10.1371/journal.pone.0316017)
Supplement: S1 File — (ZIP) [file pone.0316017.s001.zip › S1_Fig.zip/Corpus/CROWN2021/CROWN2021_POS/A12AA_POS.txt]

The_AT0 TAKE_VVB with_PRP Rick_NP0 Klein_NP0 Amid_PRP searing_AJ0 and_CJC sometimes_AV0 chaotic_AJ0 events_NN2 ,_PUN the_AT0 story_NN1 out_AVP of_PRF the_AT0 White_AJ0 House_NN1 of_PRF late_AJ0 has_VHZ been_VBN what_DTQ President_NP0 Joe_NP0 Biden_NP0 is_VBZ n't_XX0 saying_VVG as_CJS much_AV0 as_CJS what_DTQ he_PNP is_VBZ ._SENT Last_ORD week_NN1 ,_PUN it_PNP was_VBD what_DTQ the_AT0 president_NN1 was_VBD n't_XX0 saying_VVG publicly_AV0 about_PRP bloody_AJ0 clashes_NN2 in_PRP the_AT0 Middle_AJ0 East_NN1 ._SENT This_DT0 week_NN1 ,_PUN it_PNP 's_VBZ what_DTQ Biden_NP0 is_VBZ n't_XX0 saying_VVG to_TO0 influence_VVI tense_AJ0 negotiations_NN2 over_PRP issues_NN2 that_CJT are_VBB central_AJ0 to_PRP his_DPS campaign_NN1 promises_NN2 and_CJC his_DPS governing_AJ0 agenda_NN1 ._SENT On_PRP Tuesday_NP0 ,_PUN the_AT0 president_NN1 largely_AV0 left_VVD it_PNP to_PRP members_NN2 of_PRF the_AT0 Floyd_NP0 family_NN1 and_CJC their_DPS attorneys_NN2 to_TO0 characterize_VVI an_AT0 Oval_AJ0 Office_NN1 meeting_NN1 held_VVN on_PRP the_AT0 anniversary_NN1 of_PRF George_NP0 Floyd_NP0 's_POS death_NN1 ._SENT The_AT0 bully_NN1 pulpit_NN1 was_VBD quiet_AJ0 ,_PUN with_PRP a_AT0 paper_NN1 statement_NN1 from_PRP Biden_NP0 praising_VVG "_PUQ the_AT0 good-faith_AJ0 efforts_NN2 from_PRP Democrats_NN2 and_CJC Republicans_NN2 to_TO0 pass_VVI a_AT0 meaningful_AJ0 bill_NN1 out_AVP of_PRF the_AT0 Senate_NN1 ._SENT "_PUQ The_AT0 White_AJ0 House_NN1 is_VBZ characterizing_VVG his_DPS approach_NN1 as_PRP a_AT0 way_NN1 to_TO0 give_VVI Capitol_NP0 Hill_NP0 negotiating_NN1 space_NN1 ._SENT But_CJC it_PNP rankles_VVZ some_DT0 on_PRP both_DT0 the_AT0 left_NN1 and_CJC the_AT0 right_AJ0 --_NN1 for_PRP different_AJ0 ,_PUN though_CJS related_VVN ,_PUN reasons_NN2 ._SENT On_PRP infrastructure_NN1 ,_PUN Republican_NN1 senators_NN2 are_VBB not-too-subtly_AV0 suggesting_VVG that_CJT Biden_NP0 's_POS team_NN1 is_VBZ going_VVG back_AVP on_PRP the_AT0 president_NN1 's_POS private_AJ0 words_NN2 to_PRP them_PNP ,_PUN per_PRP ABC_NP0 News_NN1 '_POS Trish_NP0 Turner_NP0 and_CJC Allison_NP0 Pecorin_NP0 ._SENT "_PUQ The_AT0 president_NN1 will_VM0 not_XX0 be_VBI surprised_AJ0 at_PRP the_AT0 more_AV0 outlined_AJ0 and_CJC specific_AJ0 offer_NN1 that_CJT he_PNP is_VBZ going_VVG to_TO0 receive_VVI ,_PUN "_PUQ Sen._NP0 Roger_NP0 Wicker_NN1 ,_PUN R-Miss_NP0 ._SENT ,_PUN said_VVD of_PRF the_AT0 GOP_NN1 counter-proposal_NN1 coming_VVG Thursday_NP0 ._SENT Some_DT0 of_PRF what_DTQ is_VBZ making_VVG the_AT0 Biden_NP0 presidency_NN1 notable_AJ0 is_VBZ its_DPS contrasts_NN2 to_PRP what_DTQ came_VVD before_PRP it_PNP ._SENT Diplomacy_NN1 that_DT0 is_VBZ diplomatic_AJ0 and_CJC putting_VVG real_AJ0 faith_NN1 in_PRP Congress_NN1 to_TO0 work_VVI toward_PRP solutions_NN2 --_NN1 not_XX0 to_TO0 mention_VVI staying_VVG out_AVP of_PRF the_AT0 immediate_AJ0 news_NN1 cycle_NN1 --_NN1 are_VBB just_AV0 part_NN1 of_PRF what_DTQ makes_VVZ normal_AJ0 feel_NN1 abnormal_AJ0 ._SENT The_AT0 RUNDOWN_NN1 with_PRP Averi_NP0 Harper_NP0 While_CJS much_DT0 of_PRF her_DPS family_NN1 was_VBD meeting_VVG with_PRP the_AT0 president_NN1 at_PRP the_AT0 White_AJ0 House_NN1 to_TO0 mark_VVI her_DPS brother_NN1 George_NP0 Floyd_NP0 's_POS death_NN1 ,_PUN Bridgett_NP0 Floyd_NP0 publicly_AV0 pushed_VVD Biden_NP0 to_TO0 work_VVI harder_AJC to_TO0 get_VVI the_AT0 George_NP0 Floyd_NP0 Justice_NP0 in_PRP Policing_NN1 Act_NN1 passed_VVD ._SENT "_PUQ I_PNP was_VBD going_VVG to_PRP D.C._NP0 for_PRP Biden_NP0 to_TO0 sign_VVI a_AT0 bill_NN1 ,_PUN Biden_NP0 has_VHZ not_XX0 signed_VVN that_DT0 bill_NN1 ,_PUN Biden_NP0 broke_VVD a_AT0 promise_NN1 ,_PUN "_PUQ said_VVD Bridgett_NP0 Floyd_NP0 during_PRP a_AT0 rally_NN1 in_PRP Minneapolis_NP0 ._SENT She_PNP later_AV0 added_VVD ,_PUN "_PUQ My_DPS message_NN1 to_PRP the_AT0 president_NN1 :_PUN get_VVB your_DPS people_NN0 in_PRP order_NN1 ._SENT "_PUQ Biden_NP0 issued_VVD a_AT0 statement_NN1 on_PRP Floyd_NP0 's_POS death_NN1 ,_PUN in_PRP part_NN1 ,_PUN addressing_VVG ongoing_AJ0 police_NN2 reform_NN1 legislation_NN1 negotiations_NN2 ._SENT It_PNP made_VVD no_AT0 mention_NN1 of_PRF the_AT0 deadline_NN1 he_PNP imposed_VVD --_NN1 and_CJC Congress_NN1 has_VHZ missed_VVN --_NN1 to_TO0 pass_VVI the_AT0 legislation_NN1 ._SENT 
