# Supplementary material for: Unraveling image construction by modality: Corpus-based diachronic insights into the reports to the Party Congress of China
Source: PLoS One. 2025 Mar 5;20(3):e0316017. doi: 10.1371/journal.pone.0316017 (PMC11882057; doi:10.1371/journal.pone.0316017)
Supplement: S1 File — (ZIP) [file pone.0316017.s001.zip › S1_Fig.zip/Corpus/CROWN2021/CROWN2021_POS/A12AB_POS.txt]

Supreme_AJ0 Court_NN1 Justices_NN2 Stephen_NP0 Breyer_NP0 and_CJC Amy_NP0 Coney_NP0 Barrett_NP0 found_VVD common_AJ0 ground_NN1 Monday_NP0 over_PRP shared_AJ0 concern_NN1 that_CJT the_AT0 nation_NN1 's_POS highest_AJS court_NN1 is_VBZ increasingly_AV0 viewed_VVN in_PRP ideological_AJ0 terms_NN2 ._SENT Barrett_NP0 ,_PUN in_PRP one_CRD of_PRF her_DPS first_ORD public_AJ0 speeches_NN2 as_PRP a_AT0 justice_NN1 ,_PUN told_VVD an_AT0 audience_NN1 Sunday_NP0 in_PRP Kentucky_NP0 that_CJT "_PUQ this_DT0 court_NN1 is_VBZ not_XX0 comprised_VVN of_PRF a_AT0 bunch_NN1 of_PRF partisan_AJ0 hacks_NN2 ,_PUN "_PUQ according_VVG to_PRP the_AT0 Louisville_NP0 Courier-Journal_NP0 ._SENT Breyer_NP0 ,_PUN asked_VVN about_PRP those_DT0 comments_NN2 in_PRP an_AT0 interview_NN1 with_PRP the_AT0 Washington_NP0 Post_NN1 on_PRP Monday_NP0 ,_PUN said_VVD that_CJT he_PNP agrees_VVZ "_PUQ with_PRP I_PNP think_VVB the_AT0 approach_NN1 is_VBZ that_CJT she_PNP 's_VBZ taking_VVG there_AV0 ._SENT "_PUQ "_PUQ As_CJS I_PNP 've_VHB said_VVN ,_PUN it_PNP takes_VVZ some_DT0 years_NN2 and_CJC then_AV0 you_PNP gradually_AV0 pick_VVB up_AVP the_AT0 mores_NN2 of_PRF the_AT0 institution_NN1 ._SENT And_CJC the_AT0 mores_NN2 of_PRF the_AT0 institution_NN1 --_NN1 you_PNP 're_VBB a_AT0 judge_NN1 ,_PUN and_CJC you_PNP better_AV0 be_VBI there_AV0 for_PRP everybody_PNI ,_PUN "_PUQ said_VVD Breyer_NP0 ,_PUN the_AT0 court_NN1 's_POS oldest_AJS member_NN1 and_CJC most_AV0 senior_AJ0 liberal_NN1 ._SENT "_PUQ Even_AV0 if_CJS a_AT0 Democrat_NN1 or_CJC Republican_NN1 appointed_VVD you_PNP -_PUN you_PNP 're_VBB there_AV0 as_PRP a_AT0 judge_NN1 ._SENT "_PUQ Barrett_NP0 appeared_VVD to_TO0 echo_VVI that_DT0 sentiment_NN1 in_PRP her_DPS speech_NN1 ,_PUN telling_VVG the_AT0 audience_NN1 that_CJT differences_NN2 among_PRP "_PUQ judicial_AJ0 philosophies_NN2 are_VBB not_XX0 the_AT0 same_DT0 as_CJS political_AJ0 parties_NN2 ._SENT "_PUQ Her_DPS message_NN1 may_VM0 have_VHI been_VBN undercut_VVN ,_PUN however_AV0 ,_PUN by_PRP the_AT0 fact_NN1 that_CJT the_AT0 event_NN1 was_VBD hosted_VVN by_PRP Senate_NN1 Republican_NN1 Leader_NN1 Mitch_NP0 McConnell_NP0 inside_PRP an_AT0 academic_AJ0 center_NN1 named_VVN in_PRP his_DPS honor_NN1 ._SENT Several_DT0 progressive_AJ0 legal_AJ0 groups_NN2 and_CJC independent_AJ0 judicial_AJ0 watchdogs_NN2 criticized_VVD the_AT0 the_AT0 optics_NN1 ._SENT "_PUQ If_CJS Justice_NP0 Barrett_NP0 wants_VVZ the_AT0 Supreme_AJ0 Court_NN1 not_XX0 to_TO0 be_VBI seen_VVN as_CJS partisan_AJ0 ,_PUN she_PNP should_VM0 avoid_VVI being_VBG hosted_VVN by_PRP a_AT0 center_NN1 named_VVN after_PRP the_AT0 most_AV0 partisan_AJ0 person_NN1 in_PRP America_NP0 ,_PUN "_PUQ said_VVD Gabe_NP0 Roth_NP0 ,_PUN executive_AJ0 director_NN1 of_PRF Fix_NN1 The_AT0 Court_NN1 ,_PUN a_AT0 nonpartisan_AJ0 advocacy_NN1 group_NN1 ._SENT "_PUQ There_EX0 's_VBZ value_NN1 in_PRP members_NN2 of_PRF the_AT0 high_AJ0 court_NN1 speaking_VVG to_PRP audiences_NN2 outside_AV0 of_PRF Washington_NP0 ,_PUN but_CJC that_DT0 concept_NN1 is_VBZ corrupted_VVN when_CJS stretched_VVN to_TO0 rationalize_VVI appearing_VVG at_PRP events_NN2 that_CJT look_VVB and_CJC sound_VVB like_PRP political_AJ0 pep_NN1 rallies_NN2 ._SENT "_PUQ Breyer_NP0 was_VBD not_XX0 asked_VVN about_AVP and_CJC did_VDD not_XX0 comment_VVI on_PRP the_AT0 connection_NN1 with_PRP McConnell_NP0 ._SENT His_DPS appearance_NN1 came_VVD as_PRP part_NN1 of_PRF a_AT0 media_NN0 tour_NN1 for_PRP his_DPS new_AJ0 book_NN1 ,_PUN "_PUQ The_AT0 Authority_NN1 of_PRF the_AT0 Court_NN1 and_CJC the_AT0 Peril_NN1 of_PRF Politics_NN1 ._SENT "_PUQ The_AT0 public_AJ0 defense_NN1 of_PRF the_AT0 court_NN1 as_PRP a_AT0 nonpartisan_AJ0 institution_NN1 comes_VVZ at_PRP a_AT0 fraught_AJ0 time_NN1 for_PRP the_AT0 justices_NN2 and_CJC their_DPS credibility_NN1 ._SENT The_AT0 Court_NN1 's_POS approval_NN1 rating_NN1 has_VHZ dipped_VVN below_AV0 50_CRD %_NN0 for_PRP the_AT0 first_ORD time_NN1 since_PRP 2017_CRD and_CJC down_AVP 9-points_NN2 from_PRP a_AT0 decade_NN1 high_AV0 just_AV0 last_ORD year_NN1 ,_PUN according_VVG to_PRP Gallup_NP0 ._SENT This_DT0 month_NN1 ,_PUN the_AT0 court_NN1 became_VVD embroiled_VVN in_PRP a_AT0 dramatic_AJ0 and_CJC highly_AV0 divisive_AJ0 debate_NN1 over_PRP abortion_NN1 in_PRP Texas_NP0 ,_PUN after_PRP refusing_VVG to_TO0 block_VVI an_AT0 unprecedented_AJ0 law_NN1 that_CJT effectively_AV0 outlaws_VVZ the_AT0 procedure_NN1 across_PRP the_AT0 state_NN1 by_PRP a_AT0 narrow_AJ0 5-4_CRD vote_NN1 ._SENT 
