# Supplementary material for: Unraveling image construction by modality: Corpus-based diachronic insights into the reports to the Party Congress of China
Source: PLoS One. 2025 Mar 5;20(3):e0316017. doi: 10.1371/journal.pone.0316017 (PMC11882057; doi:10.1371/journal.pone.0316017)
Supplement: S1 File — (ZIP) [file pone.0316017.s001.zip › S1_Fig.zip/Corpus/CROWN2021/CROWN2021_POS/A12AD_POS.txt]

House_NN1 Minority_NN1 Leader_NN1 Kevin_NP0 McCarthy_NP0 ,_PUN apparently_AV0 for_PRP the_AT0 first_ORD time_NN1 ,_PUN said_VVD Thursday_NP0 he_PNP would_VM0 be_VBI willing_AJ0 to_TO0 testify_VVI about_PRP his_DPS conversation_NN1 with_PRP then-President_AJ0 Donald_NP0 Trump_NN1 during_PRP the_AT0 Jan._NP0 6_CRD Capitol_NP0 assault_NN1 if_CJS an_AT0 independent_AJ0 ,_PUN outside_AJ0 commission_NN1 called_VVD him_PNP to_TO0 do_VDI so_AV0 ._SENT "_PUQ Sure_AJ0 ._SENT Next_ORD question_NN1 ?_SENT "_PUQ he_PNP said_VVD in_PRP response_NN1 to_PRP a_AT0 reporter_NN1 's_POS question_NN1 ._SENT But_CJC he_PNP also_AV0 took_VVD a_AT0 swipe_NN1 at_PRP what_DTQ he_PNP called_VVD the_AT0 "_PUQ Pelosi_NP0 commission_NN1 "_PUQ the_AT0 day_NN1 after_PRP the_AT0 House_NN1 passed_VVD a_AT0 measure_NN1 he_PNP opposed_VVD that_DT0 would_VM0 establish_VVI one_PNI to_TO0 investigate_VVI the_AT0 Capitol_NP0 attack_NN1 ,_PUN claiming_VVG it_PNP is_VBZ plagued_VVN by_PRP politics_NN1 ._SENT "_PUQ This_DT0 Pelosi_NP0 commission_NN1 that_CJT we_PNP tried_VVD to_TO0 work_VVI on_AVP for_PRP quite_AV0 some_DT0 time_NN1 ,_PUN "_PUQ McCarthy_NP0 said_VVD at_PRP a_AT0 news_NN1 conference_NN1 outside_PRP the_AT0 Capitol_NP0 to_TO0 mark_VVI Cuban_AJ0 Independence_NN1 Day_NN1 ._SENT "_PUQ I_PNP asked_VVD Pelosi_NP0 for_PRP one_CRD on_PRP Jan._NP0 13._CRD And_CJC she_PNP spent_VVD four_CRD months_NN2 just_AV0 playing_VVG politics_NN1 with_PRP it_PNP ._SENT "_PUQ McCarthy_NP0 blamed_VVD Pelosi_NP0 for_PRP "_PUQ wasted_AJ0 time_NN1 "_PUQ --_NN1 despite_PRP the_AT0 commission_NN1 being_VBG a_AT0 bipartisan_AJ0 effort_NN1 and_CJC co-sponsored_VVN by_PRP Republican_NN1 Rep._NN1 John_NP0 Katko_NP0 of_PRF New_NP0 York_NP0 ,_PUN whom_PNQ McCarthy_NP0 had_VHD tasked_VVN with_PRP working_VVG out_AVP a_AT0 deal_NN1 ._SENT The_AT0 minority_NN1 leader_NN1 emphasized_VVD how_AVQ another_DT0 Capitol_NP0 Police_NN2 officer_NN1 died_VVD in_PRP April_NP0 when_CJS a_AT0 person_NN1 rammed_VVD their_DPS car_NN1 into_PRP the_AT0 Capitol_NP0 barricade_NN1 as_PRP an_AT0 excuse_NN1 to_TO0 not_XX0 have_VHI a_AT0 commission_NN1 solely_AV0 focused_VVN on_PRP Jan._NP0 6._CRD "_PUQ She_PNP did_VDD n't_XX0 want_VVI to_TO0 have_VHI the_AT0 scope_NN1 to_TO0 do_VDI that_DT0 as_CJS well_AV0 ,_PUN "_PUQ McCarthy_NP0 said_VVD ,_PUN trying_VVG to_TO0 explain_VVI why_AVQ he_PNP reversed_VVD positions_NN2 after_PRP saying_VVG he_PNP would_VM0 support_VVI the_AT0 effort_NN1 ._SENT "_PUQ Even_AV0 though_CJS Pelosi_NP0 wasted_VVD all_DT0 this_DT0 time_NN1 ,_PUN you_PNP got_VVD the_AT0 Architect_NN1 of_PRF the_AT0 Capitol_NP0 given_AJ0 $_NN0 10_CRD million_CRD to_TO0 study_VVI what_DTQ we_PNP need_VVB done_VDN here_AV0 to_TO0 protect_VVI it_PNP ._SENT And_CJC then_AV0 you_PNP 've_VHB got_VVN the_AT0 Justice_NN1 Department_NN1 ,_PUN rightfully_AV0 ,_PUN does_VDZ a_AT0 much_AV0 better_AJC job_NN1 than_CJS we_PNP could_VM0 ever_AV0 do_VDI ,_PUN arrested_VVN already_AV0 445_CRD people_NN0 probably_AV0 more_AV0 another_DT0 100_CRD coming_NN1 ._SENT "_PUQ "_PUQ I_PNP just_AV0 think_VVB a_AT0 Pelosi_NP0 commission_NN1 is_VBZ a_AT0 lot_NN1 of_PRF politics_NN1 ,_PUN "_PUQ he_PNP added_VVD ._SENT Asked_VVD if_CJS he_PNP were_VBD concerned_AJ0 that_CJT 35_CRD Republicans_NN2 broke_VVD ranks_NN2 to_TO0 join_VVI Democrats_NN2 ,_PUN McCarthy_NP0 ,_PUN in_PRP a_AT0 show_NN1 of_PRF confidence_NN1 ,_PUN dismissively_AV0 replied_VVD ,_PUN "_PUQ not_XX0 at_PRP all_DT0 ,_PUN "_PUQ claiming_VVG he_PNP expected_VVD the_AT0 number_NN1 to_TO0 be_VBI higher_AJC ._SENT House_NN1 Speaker_NP0 Nancy_NP0 Pelosi_NP0 ,_PUN D-Calif_NP0 ._SENT ,_PUN on_PRP Thursday_NP0 kept_VVD a_AT0 moderate_AJ0 tone_NN1 when_CJS asked_VVN how_AVQ Democrats_NN2 would_VM0 move_VVI forward_AV0 with_PRP an_AT0 investigation_NN1 ,_PUN given_VVN the_AT0 odds_NN2 that_CJT the_AT0 bill_NN1 passed_VVN by_PRP the_AT0 House_NN1 Wednesday_NP0 will_VM0 languish_VVI in_PRP the_AT0 Senate_NN1 without_PRP 10_CRD Republican_NN1 votes_NN2 ._SENT She_PNP had_VHD previously_AV0 floated_VVN the_AT0 possibility_NN1 of_PRF the_AT0 House_NN1 investigating_VVG through_PRP committees_NN2 ,_PUN or_CJC potentially_AV0 standing_VVG up_AVP a_AT0 new_AJ0 select_AJ0 committee_NN1 focused_VVN on_PRP the_AT0 attack_NN1 ,_PUN but_CJC questioned_VVD by_PRP ABC_NP0 News_NN1 Congressional_AJ0 Correspondent_NN1 Rachel_NP0 Scott_NP0 on_PRP Thursday_NP0 ,_PUN Pelosi_NP0 deferred_VVD to_PRP Senate_NN1 Democrats_NN2 and_CJC their_DPS negotiations_NN2 ._SENT 
