# Supplementary material for: Unraveling image construction by modality: Corpus-based diachronic insights into the reports to the Party Congress of China
Source: PLoS One. 2025 Mar 5;20(3):e0316017. doi: 10.1371/journal.pone.0316017 (PMC11882057; doi:10.1371/journal.pone.0316017)
Supplement: S1 File — (ZIP) [file pone.0316017.s001.zip › S1_Fig.zip/Corpus/CROWN2021/CROWN2021_POS/A12AE_POS.txt]

The_AT0 TAKE_VVB with_PRP Rick_NP0 Klein_NP0 It_PNP will_VM0 be_VBI a_AT0 secret_AJ0 ballot_NN1 that_CJT conceals_VVZ nothing_PNI --_NN1 and_CJC an_AT0 attempt_NN1 to_TO0 look_VVI to_PRP the_AT0 future_NN1 by_PRP continuing_VVG to_TO0 talk_VVI about_PRP a_AT0 particular_AJ0 episode_NN1 of_PRF the_AT0 past_NN1 ._SENT The_AT0 slow-motion_AJ0 ouster_NN1 of_PRF Rep._NN1 Liz_NP0 Cheney_NP0 from_PRP House_NN1 Republican_NN1 leadership_NN1 will_VM0 almost_AV0 certainly_AV0 culminate_VVI in_PRP a_AT0 vote_NN1 Wednesday_NP0 morning_NN1 that_CJT would_VM0 pave_VVI the_AT0 way_NN1 to_TO0 make_VVI Rep._NN1 Elise_NP0 Stefanik_NP0 ,_PUN R-N.Y_NP0 ._SENT ,_PUN the_AT0 House_NN1 conference_NN1 chair_NN1 instead_AV0 of_PRF Cheney_NP0 ,_PUN R-Wyo_NP0 ._SENT --_NN1 assuming_VVG Stefanik_NP0 fends_VVZ off_AVP late-mounting_AJ0 concerns_NN2 among_PRP conservatives_NN2 ._SENT But_CJC even_AV0 if_CJS this_DT0 is_VBZ a_AT0 sign_NN1 that_CJT former_DT0 President_NN1 Donald_NP0 Trump_NP0 has_VHZ already_AV0 won_VVN the_AT0 GOP_NN1 's_POS civil_AJ0 war_NN1 ,_PUN the_AT0 episode_NN1 illustrates_VVZ how_AVQ party_NN1 leaders_NN2 '_POS loyalty_NN1 to_PRP the_AT0 former_DT0 president_NN1 will_VM0 continue_VVI to_TO0 animate_VVI their_DPS future_NN1 ._SENT Start_VVB with_PRP Cheney_NP0 herself_PNX ,_PUN whose_DTQ Washington_NP0 Post_NN1 op-ed_NN1 framed_VVD the_AT0 coming_AJ0 vote_NN1 as_PRP a_AT0 "_PUQ turning_AJ0 point_NN1 "_PUQ for_PRP the_AT0 party_NN1 she_PNP knows_VVZ well_AV0 :_PUN "_PUQ Republicans_NN2 must_VM0 decide_VVI whether_CJS we_PNP are_VBB going_VVG to_TO0 choose_VVI truth_NN1 and_CJC fidelity_NN1 to_PRP the_AT0 Constitution_NN1 ,_PUN "_PUQ she_PNP wrote_VVD ._SENT Taking_VVG to_PRP the_AT0 House_NN1 floor_NN1 Tuesday_NP0 night_NN1 ,_PUN Cheney_NP0 hinted_VVD at_PRP the_AT0 role_NN1 she_PNP could_VM0 play_VVI from_PRP here_AV0 ,_PUN even_AV0 as_CJS she_PNP seems_VVZ resigned_VVN to_PRP her_DPS fate_NN1 :_PUN "_PUQ I_PNP will_VM0 not_XX0 sit_VVI back_AVP and_CJC watch_VVI in_PRP silence_NN1 while_CJS others_NN2 lead_VVB our_DPS party_NN1 down_PRP a_AT0 path_NN1 that_CJT abandons_VVZ the_AT0 rule_NN1 of_PRF law_NN1 and_CJC joins_VVZ the_AT0 former_DT0 president_NN1 's_POS crusade_NN1 to_TO0 undermine_VVI our_DPS democracy_NN1 ._SENT "_PUQ Cheney_NP0 has_VHZ already_AV0 made_VVN clear_AJ0 that_CJT she_PNP is_VBZ watching_VVG House_NN1 Minority_NN1 Leader_NN1 Kevin_NP0 McCarthy_NP0 ,_PUN who_PNQ also_AV0 gets_VVZ his_DPS first_ORD meeting_NN1 with_PRP President_NP0 Joe_NP0 Biden_NP0 on_PRP Wednesday_NP0 but_CJC whose_DTQ battle_NN1 to_TO0 become_VVI speaker_NN1 ,_PUN if_CJS Republicans_NN2 take_VVB the_AT0 House_NN1 next_ORD year_NN1 ,_PUN has_VHZ barely_AV0 begun_VVN ._SENT Plus_NN1 ,_PUN as_CJS Cheney_NP0 said_VVD Tuesday_NP0 on_PRP the_AT0 House_NN1 floor_NN1 ,_PUN Trump_VVB "_PUQ risks_NN2 inciting_VVG further_AJC violence_NN1 "_PUQ by_PRP continuing_VVG his_DPS false_AJ0 and_CJC misleading_AJ0 claims_NN2 ._SENT That_DT0 's_VBZ a_AT0 theme_NN1 that_CJT will_VM0 get_VVI additional_AJ0 airing_NN1 at_PRP separate_AJ0 Capitol_NP0 Hill_NP0 hearings_NN2 Wednesday_NP0 ,_PUN with_PRP testimony_NN1 from_PRP former_DT0 Trump_NN1 and_CJC current_AJ0 Biden_NP0 administration_NN1 officials_NN2 ._SENT Cheney_NP0 will_VM0 almost_AV0 certainly_AV0 be_VBI out_AVP of_PRF leadership_NN1 ,_PUN and_CJC Trump_NP0 will_VM0 call_VVI it_PNP a_AT0 win_NN1 for_PRP his_DPS loyalists_NN2 ._SENT But_CJC she_PNP wo_VM0 n't_XX0 be_VBI going_VVG away_AV0 --_NN1 and_CJC neither_AV0 will_VM0 the_AT0 very_AV0 real_AJ0 concerns_NN2 she_PNP 'll_VM0 bring_VVI to_PRP national_AJ0 politics_NN1 for_PRP some_DT0 time_NN1 ._SENT GOP_AJ0 House_NN1 members_NN2 and_CJC senators_NN2 keep_VVB saying_VVG they_PNP want_VVB to_TO0 talk_VVI about_PRP the_AT0 future_NN1 ,_PUN yet_AV0 this_DT0 is_VBZ an_AT0 issue_NN1 with_PRP a_AT0 resonant_AJ0 and_CJC relevant_AJ0 past_NN1 ._SENT The_AT0 RUNDOWN_NN1 with_PRP Alisa_NP0 Wiersema_NP0 Businessman_NN1 Glenn_NP0 Youngkin_NP0 's_POS victory_NN1 in_PRP the_AT0 Republican_AJ0 gubernatorial_AJ0 primary_NN1 in_PRP Virginia_NP0 was_VBD solidified_VVN on_PRP Tuesday_NP0 with_PRP an_AT0 endorsement_NN1 from_PRP Trump_NN1 ._SENT 
