# Supplementary material for: Unraveling image construction by modality: Corpus-based diachronic insights into the reports to the Party Congress of China
Source: PLoS One. 2025 Mar 5;20(3):e0316017. doi: 10.1371/journal.pone.0316017 (PMC11882057; doi:10.1371/journal.pone.0316017)
Supplement: S1 File — (ZIP) [file pone.0316017.s001.zip › S1_Fig.zip/Corpus/CROWN2021/CROWN2021_POS/A13AA_POS.txt]

Supreme_AJ0 Court_NN1 Justice_NP0 Clarence_NP0 Thomas_NP0 on_PRP Thursday_NP0 criticized_VVD some_DT0 in_PRP the_AT0 judiciary_NN1 for_PRP veering_VVG into_PRP the_AT0 role_NN1 of_PRF legislators_NN2 and_CJC politicians_NN2 ,_PUN saying_VVG it_PNP 's_VBZ not_XX0 for_PRP judges_NN2 to_TO0 make_VVI policy_NN1 or_CJC to_TO0 base_VVI decisions_NN2 on_PRP their_DPS personal_AJ0 feelings_NN2 or_CJC religious_AJ0 beliefs_NN2 ._SENT In_PRP an_AT0 address_NN1 at_PRP the_AT0 University_NN1 of_PRF Notre_NP0 Dame_NP0 ,_PUN the_AT0 longest-serving_AJS justice_NN1 in_PRP part_NN1 blamed_VVN judges_NN2 who_PNQ are_VBB "_PUQ venturing_VVG into_PRP areas_NN2 we_PNP should_VM0 not_XX0 have_VHI entered_VVN into_PRP "_PUQ for_PRP contentiousness_NN1 in_PRP the_AT0 nomination_NN1 process_NN1 ,_PUN particularly_AV0 in_PRP the_AT0 nominations_NN2 of_PRF federal_AJ0 judges_NN2 ,_PUN who_PNQ receive_VVB lifetime_NN1 appointments_NN2 ._SENT "_PUQ The_AT0 court_NN1 was_VBD thought_VVN to_TO0 be_VBI the_AT0 least_AV0 dangerous_AJ0 branch_NN1 ,_PUN and_CJC we_PNP may_VM0 have_VHI become_VVN the_AT0 most_AV0 dangerous_AJ0 ,_PUN "_PUQ Thomas_NP0 said_VVD ._SENT "_PUQ And_CJC I_PNP think_VVB that_DT0 's_VBZ problematic_AJ0 ._SENT "_PUQ Thomas_NP0 ,_PUN a_AT0 staunch_AJ0 conservative_NN1 on_PRP the_AT0 high_AJ0 court_NN1 ,_PUN made_VVD the_AT0 comments_NN2 two_CRD weeks_NN2 after_PRP the_AT0 Supreme_AJ0 Court_NN1 voted_VVD 5-4_CRD to_TO0 deny_VVI an_AT0 emergency_NN1 appeal_NN1 of_PRF a_AT0 Texas_NP0 law_NN1 banning_VVG abortions_NN2 after_PRP six_CRD weeks_NN2 ._SENT Thomas_NP0 has_VHZ called_VVN the_AT0 Roe_NN0 v._PRP Wade_NP0 decision_NN1 ,_PUN which_DTQ said_VVD women_NN2 have_VHB the_AT0 liberty_NN1 to_TO0 choose_VVI abortion_NN1 without_PRP excessive_AJ0 government_NN1 intervention_NN1 ,_PUN "_PUQ plainly_AV0 wrong_AJ0 ._SENT "_PUQ Other_AJ0 justices_NN2 on_PRP the_AT0 court_NN1 have_VHB also_AV0 recently_AV0 made_VVN remarks_NN2 about_PRP the_AT0 court_NN1 and_CJC politics_NN1 ._SENT Justice_NP0 Amy_NP0 Coney_NP0 Barrett_NP0 ,_PUN nominated_VVN by_PRP former_DT0 President_NN1 Donald_NP0 Trump_NP0 ,_PUN recently_AV0 told_VVD an_AT0 audience_NN1 that_CJT her_DPS goal_NN1 "_PUQ is_VBZ to_TO0 convince_VVI you_PNP that_CJT this_DT0 court_NN1 is_VBZ not_XX0 comprised_VVN of_PRF a_AT0 bunch_NN1 of_PRF partisan_AJ0 hacks_NN2 ._SENT "_PUQ Justice_NP0 Stephen_NP0 Breyer_NP0 ,_PUN nominated_VVN by_PRP former_DT0 President_NN1 Bill_NP0 Clinton_NP0 ,_PUN recently_AV0 told_VVD the_AT0 Washington_NP0 Post_NN1 that_CJT even_AV0 if_CJS many_DT0 Americans_NN2 disagree_VVB with_PRP the_AT0 court_NN1 's_POS opinions_NN2 ,_PUN "_PUQ internally_AV0 ,_PUN you_PNP must_VM0 feel_VVI that_CJT this_DT0 is_VBZ not_XX0 a_AT0 political_AJ0 institution_NN1 ._SENT "_PUQ After_PRP the_AT0 Supreme_AJ0 Court_NN1 's_POS move_NN1 on_PRP the_AT0 Texas_NP0 abortion_NN1 law_NN1 ,_PUN Breyer_NP0 told_VVD ABC_NP0 News_NN1 the_AT0 decision_NN1 was_VBD "_PUQ very_AV0 bad_AJ0 "_PUQ but_CJC not_XX0 politically_AV0 motivated_VVN ._SENT The_AT0 legal_AJ0 battle_NN1 over_PRP the_AT0 Texas_NP0 law_NN1 ,_PUN which_DTQ bans_VVZ abortions_NN2 once_CJS a_AT0 fetal_AJ0 heartbeat_NN1 is_VBZ detected_VVN ,_PUN is_VBZ in_PRP the_AT0 early_AJ0 stages_NN2 ,_PUN as_CJS proceedings_NN2 are_VBB also_AV0 taking_VVG place_NN1 in_PRP the_AT0 federal_AJ0 appeals_NN2 court_NN1 ._SENT The_AT0 measure_NN1 can_VM0 end_VVI up_AVP before_PRP the_AT0 Supreme_AJ0 Court_NN1 again_AV0 ,_PUN either_AV0 on_PRP appeal_NN1 from_PRP the_AT0 Texas_NP0 Supreme_AJ0 Court_NN1 if_CJS a_AT0 case_NN1 is_VBZ brought_VVN against_PRP an_AT0 abortion_NN1 provider_NN1 for_PRP breaking_VVG the_AT0 law_NN1 ,_PUN or_CJC after_PRP progressing_VVG through_PRP the_AT0 lower_AJC courts_NN2 ._SENT The_AT0 Department_NN1 of_PRF Justice_NP0 filed_VVD an_AT0 emergency_NN1 order_NN1 earlier_AV0 this_DT0 week_NN1 asking_VVG for_PRP a_AT0 temporary_AJ0 halt_NN1 to_PRP the_AT0 Texas_NP0 law_NN1 ._SENT The_AT0 department_NN1 said_VVD in_PRP its_DPS filing_NN1 that_CJT the_AT0 new_AJ0 law_NN1 ,_PUN also_AV0 known_VVN as_PRP S.B._NP0 8_CRD ,_PUN prevents_VVZ "_PUQ women_NN2 from_PRP exercising_VVG their_DPS constitutional_AJ0 rights_NN2 ._SENT "_PUQ A_AT0 July_NP0 Gallup_NP0 poll_NN1 showed_VVD 49_CRD %_NN0 of_PRF Americans_NN2 approve_VVB of_PRF the_AT0 Supreme_AJ0 Court_NN1 ,_PUN compared_VVN with_PRP 44_CRD %_NN0 who_PNQ disapprove_VVB and_CJC 7_CRD %_NN0 who_PNQ have_VHB no_AT0 opinion_NN1 ._SENT 
