# Supplementary material for: Unraveling image construction by modality: Corpus-based diachronic insights into the reports to the Party Congress of China
Source: PLoS One. 2025 Mar 5;20(3):e0316017. doi: 10.1371/journal.pone.0316017 (PMC11882057; doi:10.1371/journal.pone.0316017)
Supplement: S1 File — (ZIP) [file pone.0316017.s001.zip › S1_Fig.zip/Corpus/CROWN2021/CROWN2021_POS/A13AB_POS.txt]

ALBANY_NP0 ,_PUN N.Y._NP0 (_PUL CBSNewYork_NP0 )_PUR --_NN1 New_NP0 York_NP0 is_VBZ one_CRD of_PRF only_AV0 12_CRD states_NN2 that_CJT does_VDZ n't_XX0 have_VHI a_AT0 term_NN1 limit_NN1 for_PRP governors_NN2 ._SENT It_PNP 's_VBZ a_AT0 long-standing_AJ0 conversation_NN1 that_CJT has_VHZ become_VVN impassioned_AJ0 once_AV0 again_AV0 given_VVN the_AT0 controversy_NN1 at_PRP the_AT0 state_NN1 capitol_NN1 ,_PUN CBS2_NP0 's_POS Jessica_NP0 Layton_NP0 reported_VVD Thursday_NP0 ._SENT FLASHBACK_NP0 :_PUN Republican_AJ0 Lawmakers_NN2 Call_VVB On_PRP Cuomo_NP0 To_PRP Tackle_NN1 Term_NN1 Limits_NN2 When_CJS you_PNP look_VVB at_PRP the_AT0 past_AJ0 five_CRD years_NN2 ,_PUN so_AV0 much_DT0 of_PRF New_NP0 York_NP0 's_POS leadership_NN1 has_VHZ gone_VVN down_AVP in_PRP disgrace_NN1 ._SENT And_CJC now_AV0 ,_PUN given_VVN the_AT0 Gov._NP0 Andrew_NP0 Cuomo_NP0 's_POS scandal_NN1 ,_PUN legislators_NN2 from_PRP Long_AJ0 Island_NN1 to_PRP Rockland_NP0 County_NN1 and_CJC the_AT0 Capital_NN1 Region_NN1 ,_PUN are_VBB jumping_VVG into_PRP the_AT0 term_NN1 limit_NN1 debate_NN1 ._SENT With_PRP Cuomo_NP0 holed_VVD up_AVP inside_PRP the_AT0 eerily_AV0 quiet_AJ0 Executive_NN1 Mansion_NN1 ,_PUN the_AT0 magnitude_NN1 of_PRF the_AT0 turmoil_NN1 he_PNP has_VHZ created_VVN has_VHZ colleagues_NN2 loudly_AV0 reigniting_VVG their_DPS call_NN1 for_PRP term_NN1 limits_NN2 ._SENT "_PUQ You_PNP need_VVB turnover_NN1 ,_PUN you_PNP need_VVB new_AJ0 ideas_NN2 ,_PUN fresh_AJ0 faces_NN2 ._SENT You_PNP do_VDB n't_XX0 need_VVI dynasties_NN2 ,_PUN "_PUQ Rockland_NP0 County_NN1 Assemblyman_NN1 Mike_NP0 Lawler_NP0 said_VVD ._SENT READ_VVB MORE_AV0 :_PUN Perplexed_AJ0 Republicans_NN2 Question_VVB Why_AVQ Cuomo_NP0 Must_VM0 Remain_VVB New_NP0 York_NP0 's_POS Governor_NN1 For_PRP Another_DT0 2_CRD Weeks_NP0 Lawler_NP0 ,_PUN a_AT0 Republican_NN1 ,_PUN has_VHZ pushing_VVG hard_AV0 to_TO0 limit_VVI elected_AJ0 leaders_NN2 in_PRP the_AT0 state_NN1 to_PRP eight_CRD years_NN2 ,_PUN like_CJS we_PNP see_VVB in_PRP the_AT0 White_AJ0 House_NN1 ._SENT Supporters_NN2 of_PRF similar_AJ0 bills_NN2 argue_VVB the_AT0 insatiable_AJ0 thirst_NN1 for_PRP power_NN1 inevitably_AV0 yields_VVZ a_AT0 path_NN1 for_PRP corruption_NN1 ._SENT Long_AJ0 Island_NP0 Assemblyman_NN1 Ed_NP0 Ra_NP0 said_VVD it_PNP 's_VBZ about_PRP accountability_NN1 ._SENT "_PUQ Legislative_AJ0 leaders_NN2 as_CJS well_AV0 who_PNQ have_VHB gotten_VVN themselves_PNX into_PRP trouble_NN1 and_CJC I_PNP think_VVB the_AT0 common_AJ0 denominator_NN1 in_PRP all_DT0 of_PRF this_DT0 is_VBZ people_NN0 amassing_VVG major_AJ0 amounts_NN2 of_PRF power_NN1 ,_PUN "_PUQ Ra_NP0 said_VVD ._SENT READ_VVB MORE_AV0 :_PUN From_PRP '_PUQ 3_CRD Men_NN2 In_PRP A_AT0 Room_NN1 '_POS To_PRP Kathy_NP0 Hochul_NP0 ,_PUN Andrea_NP0 Stewart-Cousins_NP0 And_CJC Carl_NP0 Heastie_NP0 :_PUN Major_AJ0 Change_NN1 Ahead_AV0 In_PRP Albany_NP0 Remember_VVB the_AT0 so-called_AJ0 "_PUQ three_CRD men_NN2 in_PRP a_AT0 room_NN1 ?_SENT "_PUQ They_PNP 've_VHB all_AV0 been_VBN forced_VVN to_TO0 step_VVI down_AVP in_PRP scandal_NN1 ,_PUN and_CJC upstate_AJ0 Albany_NP0 Assemblyman_NN1 John_NP0 McDonald_NP0 rattled_VVD off_AVP the_AT0 list_NN1 ._SENT "_PUQ In_PRP the_AT0 last_ORD five_CRD years_NN2 ,_PUN the_AT0 Assembly_NN1 leader_NN1 ,_PUN gone_VVN ;_PUN Senate_NN1 majority_NN1 leader_NN1 ,_PUN gone_VVN ;_PUN New_NP0 York_NP0 State_NN1 attorney_NN1 general_AJ0 ,_PUN gone_VVN ;_PUN governor_NN1 ,_PUN gone_VVN ,_PUN "_PUQ McDonald_NP0 said_VVD ._SENT "_PUQ I_PNP do_VDB think_VVI term_NN1 limits_NN2 could_VM0 have_VHI the_AT0 effect_NN1 that_CJT voters_NN2 intend_VVB them_PNP to_TO0 ,_PUN but_CJC so_AV0 does_VDZ imposing_AJ0 certain_AJ0 limitations_NN2 on_PRP campaign_NN1 fundraising_NN1 and_CJC spending_NN1 ,_PUN "_PUQ Democratic_AJ0 strategist_NN1 Basil_NP0 Smikle_NP0 said_VVD ._SENT READ_VVB MORE_AV0 :_PUN De_NP0 Blasio_NP0 Reacts_VVZ To_PRP Cuomo_NP0 Resignation_NN1 :_PUN '_PUQ There_EX0 Has_VHZ To_TO0 Be_VBI Accountability_NN1 ,_PUN '_PUQ Says_VVZ Governor_NP0 '_POS Should_VM0 Never_AV0 Run_VVB For_PRP Office_NN1 Again_AV0 '_POS Smikle_NP0 ,_PUN who_PNQ said_VVD he_PNP goes_VVZ back_AVP and_CJC forth_AV0 on_PRP whether_CJS he_PNP favors_VVZ term_NN1 limits_NN2 ,_PUN said_VVD one_CRD argument_NN1 against_PRP is_VBZ it_PNP could_VM0 prevent_VVI elected_AJ0 officials_NN2 who_PNQ do_VDB n't_XX0 have_VHI time_NN1 to_TO0 achieve_VVI leadership_NN1 positions_NN2 from_PRP bringing_VVG resources_NN2 back_AVP to_PRP their_DPS districts_NN2 ._SENT 
