# Supplementary material for: Unraveling image construction by modality: Corpus-based diachronic insights into the reports to the Party Congress of China
Source: PLoS One. 2025 Mar 5;20(3):e0316017. doi: 10.1371/journal.pone.0316017 (PMC11882057; doi:10.1371/journal.pone.0316017)
Supplement: S1 File — (ZIP) [file pone.0316017.s001.zip › S1_Fig.zip/Corpus/CROWN2021/CROWN2021_POS/A13AC_POS.txt]

President-elect_NP0 Joe_NP0 Biden_NP0 's_POS nominee_NN1 to_TO0 lead_VVI the_AT0 U.S._NP0 intelligence_NN1 community_NN1 vowed_VVD to_TO0 keep_VVI politics_NN1 out_AVP of_PRF intelligence_NN1 and_CJC to_TO0 focus_VVI on_PRP building_NN1 "_PUQ trust_NN1 and_CJC confidence_NN1 "_PUQ in_PRP the_AT0 18_CRD agencies_NN2 that_CJT would_VM0 fall_VVI under_PRP her_DPS purview_NN1 ,_PUN according_VVG to_PRP her_DPS public_AJ0 testimony_NN1 before_PRP the_AT0 Senate_NN1 Intelligence_NN1 Committee_NN1 on_PRP Tuesday_NP0 ._SENT Avril_NP0 Haines_NP0 ,_PUN 51_CRD ,_PUN told_VVD the_AT0 panel_NN1 that_CJT there_EX0 was_VBD "_PUQ no_AT0 place_NN1 for_PRP politics_NN1 "_PUQ in_PRP intelligence_NN1 ._SENT "_PUQ To_TO0 be_VBI effective_AJ0 ,_PUN the_AT0 DNI_NN1 must_VM0 never_AV0 shy_VVI away_AV0 from_PRP speaking_VVG truth_NN1 to_PRP power_NN1 ,_PUN "_PUQ she_PNP said_VVD in_PRP her_DPS opening_AJ0 statement_NN1 ._SENT "_PUQ "_PUQ [_PUL E_ZZ0 ]_PUR ven_NN1 ,_PUN especially_AV0 ,_PUN when_CJS doing_VDG so_AV0 may_VM0 be_VBI inconvenient_AJ0 or_CJC difficult_AJ0 ._SENT "_PUQ Haines_NP0 '_POS confirmation_NN1 hearing_NN1 was_VBD one_CRD of_PRF five_CRD that_CJT took_VVD place_NN1 in_PRP the_AT0 Senate_NN1 on_PRP Tuesday_NP0 ,_PUN as_CJS the_AT0 Biden_NP0 administration_NN1 pushed_VVD to_TO0 assemble_VVI key_AJ0 cabinet_NN1 officials_NN2 before_PRP the_AT0 president-elect_NP0 's_POS inauguration_NN1 Wednesday_NP0 ._SENT If_CJS confirmed_VVN ,_PUN Haines_NP0 will_VM0 make_VVI history_NN1 as_PRP the_AT0 first_ORD woman_NN1 to_TO0 serve_VVI as_PRP director_NN1 of_PRF national_AJ0 intelligence_NN1 ._SENT She_PNP set_VVD a_AT0 similar_AJ0 precedent_NN1 in_PRP 2013_CRD ,_PUN when_AVQ President_NP0 Obama_NP0 named_VVD her_DPS deputy_NN1 director_NN1 of_PRF the_AT0 CIA_NP0 –_PUN and_CJC she_PNP became_VVD the_AT0 first_ORD woman_NN1 to_TO0 hold_VVI that_DT0 role_NN1 ._SENT During_PRP Tuesday_NP0 's_POS hearing_NN1 ,_PUN Senators_NN2 pressed_VVD Haines_NP0 on_PRP how_AVQ the_AT0 intelligence_NN1 community_NN1 would_VM0 address_VVI the_AT0 threat_NN1 of_PRF domestic_AJ0 extremists_NN2 –_PUN including_PRP far-right_AJ0 conspiracy_NN1 groups_NN2 like_PRP QAnon_NP0 ,_PUN some_DT0 of_PRF whose_DTQ followers_NN2 took_VVD part_NN1 in_PRP the_AT0 attack_NN1 on_PRP the_AT0 Capitol_NP0 on_PRP January_NP0 6._CRD Haines_NP0 said_VVD U.S._NP0 intelligence_NN1 agencies_NN2 would_VM0 be_VBI prepared_VVN to_TO0 identify_VVI links_NN2 between_PRP domestic_AJ0 and_CJC international_AJ0 terrorists_NN2 ,_PUN but_CJC that_CJT the_AT0 FBI_NP0 and_CJC Department_NN1 of_PRF Homeland_NN1 Security_NN1 would_VM0 otherwise_AV0 lead_VVI on_PRP investigations_NN2 of_PRF domestic_AJ0 matters_NN2 ._SENT She_PNP committed_VVD to_PRP producing_VVG ,_PUN alongside_PRP FBI_NP0 and_CJC DHS_NP0 ,_PUN a_AT0 public_AJ0 ,_PUN written_AJ0 assessment_NN1 of_PRF the_AT0 threat_NN1 from_PRP QAnon_NP0 ._SENT Haines_NP0 also_AV0 promised_VVD to_TO0 appear_VVI publicly_AV0 at_PRP an_AT0 annual_AJ0 Worldwide_AJ0 Threats_NN2 hearing_NN1 ,_PUN a_AT0 seminal_AJ0 congressional_AJ0 event_NN1 that_CJT for_PRP years_NN2 was_VBD held_VVN annually_AV0 but_CJC which_DTQ failed_VVD to_TO0 take_VVI place_NN1 in_PRP 2020_CRD under_PRP DNI_NP0 Ratcliffe_NP0 or_CJC his_DPS acting_AJ0 predecessors_NN2 ,_PUN Richard_NP0 Grenell_NP0 and_CJC Joseph_NP0 Maguire_NP0 ._SENT She_PNP told_VVD Oregon_NP0 Senator_NP0 Ron_NP0 Wyden_NP0 that_CJT she_PNP would_VM0 release_VVI a_AT0 public_AJ0 ,_PUN unclassified_AJ0 report_NN1 on_PRP the_AT0 killing_NN1 of_PRF Saudi_NP0 dissident_NN1 Jamal_NP0 Khashoggi_NP0 ,_PUN which_DTQ has_VHZ been_VBN stymied_VVN for_PRP months_NN2 by_PRP Trump_NN1 administration_NN1 officials_NN2 ._SENT Haines_NP0 also_AV0 told_VVD the_AT0 panel_NN1 her_DPS top_AJ0 three_CRD priorities_NN2 would_VM0 be_VBI "_PUQ institutional_AJ0 "_PUQ in_PRP nature_NN1 ,_PUN and_CJC that_CJT she_PNP would_VM0 start_VVI by_PRP rebuilding_VVG trust_NN1 in_PRP and_CJC among_PRP intelligence_NN1 ranks_NN2 ;_PUN aligning_VVG the_AT0 community_NN1 's_POS resources_NN2 to_TO0 counter_VVI traditional_AJ0 and_CJC non-traditional_AJ0 threats_NN2 ;_PUN and_CJC building_VVG partnerships_NN2 across_PRP the_AT0 public_AJ0 and_CJC private_AJ0 sector_NN1 ._SENT 
