# Supplementary material for: Unraveling image construction by modality: Corpus-based diachronic insights into the reports to the Party Congress of China
Source: PLoS One. 2025 Mar 5;20(3):e0316017. doi: 10.1371/journal.pone.0316017 (PMC11882057; doi:10.1371/journal.pone.0316017)
Supplement: S1 File — (ZIP) [file pone.0316017.s001.zip › S1_Fig.zip/Corpus/CROWN2021/CROWN2021_POS/A13AD_POS.txt]

Former_DT0 Secretary_NN1 of_PRF State_NN1 Condoleezza_NP0 Rice_NP0 strongly_AV0 endorsed_VVD the_AT0 Biden_NP0 administration_NN1 's_POS China_NP0 policy_NN1 in_PRP an_AT0 interview_NN1 Wednesday_NP0 at_PRP the_AT0 Aspen_NP0 Security_NN1 Forum_NN1 with_PRP Face_NN1 the_AT0 Nation_NN1 Moderator_NN1 Margaret_NP0 Brennan_NP0 ._SENT She_PNP pointed_VVD to_PRP the_AT0 administration_NN1 's_POS efforts_NN2 to_TO0 strengthen_VVI an_AT0 alliance_NN1 —_PUN known_VVN as_PRP the_AT0 Quad_NN1 —_PUN that_DT0 brought_VVD India_NP0 into_PRP the_AT0 fold_NN1 with_PRP the_AT0 United_NP0 States_NP0 ,_PUN Australia_NP0 and_CJC Japan_NP0 ._SENT The_AT0 alliance_NN1 's_VBZ otherwise_AV0 unstated_AJ0 strategic_AJ0 goal_NN1 is_VBZ to_TO0 counter_VVI growing_AJ0 Chinese_AJ0 influence_NN1 in_PRP the_AT0 Pacific_NP0 ._SENT "_PUQ I_PNP absolutely_AV0 approve_VVB ,_PUN "_PUQ said_VVD Rice_NP0 ,_PUN who_PNQ first_ORD served_VVD as_PRP national_AJ0 security_NN1 adviser_NN1 for_PRP President_NP0 George_NP0 W_NP0 ._SENT Bush_NP0 before_CJS she_PNP became_VVD his_DPS secretary_NN1 of_PRF state_NN1 ._SENT "_PUQ The_AT0 Bush_NP0 administration_NN1 ,_PUN we_PNP sort_NN1 of_PRF started_VVD the_AT0 idea_NN1 of_PRF the_AT0 Quad_NN1 and_CJC they_PNP have_VHB taken_VVN it_PNP ._SENT And_CJC ,_PUN as_CJS President_NP0 Biden_NP0 said_VVD ,_PUN they_PNP 've_VHB run_VVN with_PRP that_DT0 idea_NN1 ._SENT "_PUQ Rice_NP0 thinks_VVZ the_AT0 Quad_NN1 will_VM0 have_VHI to_TO0 contend_VVI with_PRP China_NP0 's_POS provocations_NN2 in_PRP the_AT0 region_NN1 and_CJC predicted_VVD a_AT0 "_PUQ stealthy_AJ0 effort_NN1 to_TO0 destabilize_VVI Taiwan_NP0 "_PUQ and_CJC "_PUQ make_VVB it_PNP ungovernable_AJ0 ._SENT "_PUQ That_DT0 strategy_NN1 is_VBZ similar_AJ0 to_PRP one_PNI deployed_VVN by_PRP Russian_AJ0 President_NP0 Vladimir_NP0 Putin_NP0 in_PRP Eastern_AJ0 Ukraine_NP0 ,_PUN Rice_NP0 said_VVD ,_PUN which_DTQ agitates_VVZ the_AT0 international_AJ0 community_NN1 ,_PUN but_CJC does_VDZ not_XX0 necessarily_AV0 prompt_AJ0 action_NN1 ._SENT "_PUQ You_PNP 're_VBB looking_VVG at_PRP ,_PUN let_VVB me_PNP call_VVB it_PNP ,_PUN the_AT0 '_PUQ Putin_NN1 playbook_NN1 '_PUQ in_PRP eastern_AJ0 Ukraine_NP0 ,_PUN "_PUQ Rice_NP0 said_VVD ._SENT "_PUQ The_AT0 goal_NN1 of_PRF which_DTQ would_VM0 be_VBI to_TO0 say_VVI to_PRP the_AT0 Taiwanese_AJ0 people_NN0 ,_PUN we_PNP can_VM0 make_VVI this_DT0 pain_NN1 stop_VVI if_CJS you_PNP 'd_VM0 like_VVI to_TO0 have_VHI a_AT0 more_AV0 pro-Beijing_AJ0 government_NN1 ._SENT "_PUQ For_PRP his_DPS part_NN1 ,_PUN President_NP0 Biden_NP0 unexpectedly_AV0 injected_VVD certainty_NN1 into_PRP the_AT0 United_NP0 States_NP0 long-standing_AJ0 policy_NN1 of_PRF strategic_AJ0 ambiguity_NN1 toward_PRP Taiwan_NP0 ,_PUN which_DTQ has_VHZ long_AV0 been_VBN governed_VVN by_PRP the_AT0 Taiwan_NP0 Relations_NN2 Act_NN1 ._SENT It_PNP commits_VVZ the_AT0 U.S._NP0 to_PRP supporting_VVG Taiwan_NP0 's_POS self-defense_NN1 but_CJC stops_VVZ short_AJ0 of_PRF a_AT0 guarantee_NN1 of_PRF the_AT0 US_NP0 military_NN1 coming_VVG to_PRP its_DPS defense_NN1 ._SENT "_PUQ Yes_ITJ ,_PUN we_PNP have_VHB a_AT0 commitment_NN1 to_TO0 do_VDI that_DT0 ,_PUN "_PUQ Biden_NP0 said_VVD when_CJS asked_VVN if_CJS the_AT0 U.S._NP0 would_VM0 defend_VVI Taiwan_NP0 if_CJS it_PNP were_VBD attacked_VVN ._SENT The_AT0 White_AJ0 House_NN1 later_AV0 walked_VVD back_AVP the_AT0 statement_NN1 ._SENT "_PUQ The_AT0 U.S._NP0 defense_NN1 relationship_NN1 with_PRP Taiwan_NP0 is_VBZ guided_VVN by_PRP the_AT0 Taiwan_NP0 Relations_NN2 Act_NN1 ,_PUN "_PUQ a_AT0 Senior_AJ0 White_AJ0 House_NN1 Official_NN1 said_VVD in_PRP a_AT0 statement_NN1 ._SENT "_PUQ We_PNP will_VM0 uphold_VVI our_DPS commitment_NN1 under_PRP the_AT0 Act_NN1 ,_PUN we_PNP will_VM0 continue_VVI to_TO0 support_VVI Taiwan_NP0 's_POS self-defense_NN1 ,_PUN and_CJC we_PNP will_VM0 continue_VVI to_TO0 oppose_VVI any_DT0 unilateral_AJ0 changes_NN2 to_PRP the_AT0 status_NN1 quo_NN1 ._SENT "_PUQ However_AV0 ,_PUN Rice_NP0 did_VDD n't_XX0 view_VVI Biden_NP0 's_POS remarks_NN2 in_PRP a_AT0 negative_AJ0 light_NN1 ._SENT "_PUQ Whether_CJS it_PNP was_VBD intentional_AJ0 or_CJC not_XX0 ,_PUN I_PNP do_VDB n't_XX0 think_VVI it_PNP was_VBD a_AT0 bad_AJ0 thing_NN1 ,_PUN actually_AV0 ,_PUN "_PUQ Rice_NP0 said_VVD ._SENT 
