# Supplementary material for: Unraveling image construction by modality: Corpus-based diachronic insights into the reports to the Party Congress of China
Source: PLoS One. 2025 Mar 5;20(3):e0316017. doi: 10.1371/journal.pone.0316017 (PMC11882057; doi:10.1371/journal.pone.0316017)
Supplement: S1 File — (ZIP) [file pone.0316017.s001.zip › S1_Fig.zip/Corpus/CROWN2021/CROWN2021_POS/A13AE_POS.txt]

Due_AJ0 to_PRP a_AT0 federal_AJ0 court_NN1 order_NN1 that_CJT the_AT0 Supreme_AJ0 Court_NN1 refused_VVD to_TO0 suspend_VVI ,_PUN the_AT0 Biden_NP0 administration_NN1 is_VBZ required_VVN to_TO0 reinstate_VVI the_AT0 so-called_AJ0 "_PUQ Remain_VVB in_PRP Mexico_NP0 "_PUQ policy_NN1 ,_PUN under_PRP which_DTQ 70_CRD ,_PUN 000_CRD non-Mexican_AJ0 asylum-seekers_NN2 were_VBD instructed_VVN to_TO0 wait_VVI outside_PRP the_AT0 U.S._NP0 ,_PUN often_AV0 in_PRP squalid_AJ0 tent_NN1 camps_NN2 and_CJC crime-ridden_AJ0 border_NN1 towns_NN2 ._SENT During_PRP an_AT0 interview_NN1 this_DT0 week_NN1 with_PRP "_PUQ CBS_NP0 Evening_NN1 News_NN1 "_PUQ anchor_NN1 and_CJC managing_AJ0 editor_NN1 Norah_NP0 O'Donnell_NP0 ,_PUN Department_NN1 of_PRF Homeland_NN1 Security_NN1 (_PUL DHS_NP0 )_PUR Secretary_NN1 Alejandro_NP0 Mayorkas_NP0 said_VVD he_PNP opposed_VVD the_AT0 Remain_VVB in_PRP Mexico_NP0 policy_NN1 ,_PUN citing_VVG "_PUQ very_AV0 poignant_AJ0 and_CJC powerful_AJ0 pictures_NN2 "_PUQ of_PRF migrants_NN2 '_POS living_AJ0 conditions_NN2 ._SENT "_PUQ The_AT0 Matamoros_NP0 camp_NN1 where_AVQ we_PNP saw_VVD individuals_NN2 living_VVG in_PRP squalor_NN1 who_PNQ do_VDB n't_XX0 have_VHI the_AT0 ability_NN1 to_TO0 work_VVI ,_PUN where_AVQ the_AT0 conditions_NN2 are_VBB inhumane_AJ0 ,_PUN "_PUQ Mayorkas_NP0 said_VVD ._SENT "_PUQ We_PNP just_AV0 saw_VVD the_AT0 camp_NN1 in_PRP Reynosa_NP0 similarly_AV0 situated_VVN ._SENT It_PNP is_VBZ not_XX0 in_PRP the_AT0 best_AJS interests_NN2 of_PRF individuals_NN2 who_PNQ are_VBB seeking_VVG humanitarian_AJ0 relief_NN1 under_PRP United_NP0 States_NP0 law_NN1 ._SENT "_PUQ Despite_PRP these_DT0 comments_NN2 —_PUN which_DTQ echo_NN1 President_NP0 Biden_NP0 's_POS own_DT0 statements_NN2 about_AV0 Remain_VVB in_PRP Mexico_NP0 —_PUN Mayorkas_NP0 said_VVD he_PNP is_VBZ "_PUQ obliged_AJ0 "_PUQ to_TO0 revive_VVI the_AT0 Trump_NN1 administration_NN1 policy_NN1 due_AJ0 to_PRP the_AT0 court_NN1 order_NN1 from_PRP August_NP0 ._SENT "_PUQ We_PNP 're_VBB planning_VVG to_TO0 implement_VVI the_AT0 program_NN1 while_CJS we_PNP litigate_VVB the_AT0 ruling_NN1 ,_PUN "_PUQ he_PNP added_VVD ._SENT DHS_NP0 has_VHZ yet_AV0 to_TO0 return_VVI asylum-seekers_NN2 to_PRP Mexico_NP0 under_PRP the_AT0 rule_NN1 ,_PUN the_AT0 department_NN1 confirmed_VVN on_PRP Thursday_NP0 ._SENT But_CJC the_AT0 department_NN1 's_POS policy_NN1 office_NN1 has_VHZ been_VBN working_VVG on_PRP logistical_AJ0 plans_NN2 to_TO0 facilitate_VVI its_DPS "_PUQ expeditious_AJ0 reimplementation_NN1 ,_PUN "_PUQ including_PRP cost_NN1 estimates_NN2 ,_PUN according_VVG to_PRP an_AT0 internal_AJ0 memo_NN1 obtained_VVN by_PRP CBS_NP0 News_NN1 ._SENT Remain_VVB in_PRP Mexico_NP0 's_POS implementation_NN1 will_VM0 also_AV0 need_VVI to_TO0 be_VBI greenlighted_AJ0 ,_PUN even_AV0 if_CJS informally_AV0 ,_PUN by_PRP the_AT0 Mexican_AJ0 government_NN1 ,_PUN which_DTQ has_VHZ publicly_AV0 called_VVN the_AT0 policy_NN1 a_AT0 "_PUQ unilateral_AJ0 "_PUQ U.S._NP0 action_NN1 ._SENT Representatives_NN2 for_PRP the_AT0 Mexican_AJ0 government_NN1 did_VDD not_XX0 respond_VVI to_PRP questions_NN2 about_PRP the_AT0 status_NN1 of_PRF talks_NN2 with_PRP the_AT0 U.S._NP0 The_AT0 administration_NN1 suspended_VVD the_AT0 policy_NN1 ,_PUN officially_AV0 known_VVN as_PRP the_AT0 Migrant_NN1 Protection_NN1 Protocols_NN2 (_PUL MPP_NP0 )_PUR ,_PUN on_PRP Mr._NP0 Biden_NP0 's_POS first_ORD day_NN1 in_PRP office_NN1 ._SENT In_PRP June_NP0 ,_PUN Mayorkas_NP0 issued_VVD a_AT0 memo_NN1 terminating_VVG the_AT0 program_NN1 ,_PUN calling_VVG it_PNP ineffective_AJ0 and_CJC costly_AJ0 ._SENT The_AT0 revival_NN1 of_PRF Remain_VVB in_PRP Mexico_NP0 ,_PUN the_AT0 centerpiece_NN1 of_PRF the_AT0 Trump_NN1 administration_NN1 's_POS efforts_NN2 to_TO0 restrict_VVI asylum_NN1 at_PRP the_AT0 southern_AJ0 border_NN1 ,_PUN would_VM0 represent_VVI an_AT0 extraordinary_AJ0 policy_NN1 reversal_NN1 for_PRP Mr._NP0 Biden_NP0 ,_PUN one_PNI that_CJT would_VM0 anger_VVI advocates_NN2 for_PRP migrants_NN2 ,_PUN Democratic_AJ0 lawmakers_NN2 and_CJC U.S._NP0 government_NN1 asylum_NN1 officers_NN2 ._SENT "_PUQ It_PNP is_VBZ abundantly_AV0 clear_AJ0 that_CJT the_AT0 United_NP0 States_NP0 cannot_NP0 safely_AV0 reinstate_VVB MPP_NP0 and_CJC that_CJT any_DT0 attempt_NN1 to_TO0 return_VVI people_NN0 seeking_VVG safety_NN1 to_TO0 harm_VVI in_PRP Mexico_NP0 will_VM0 violate_VVI U.S._NP0 and_CJC international_AJ0 legal_AJ0 obligations_NN2 to_PRP refugees_NN2 ,_PUN "_PUQ 31_CRD Democratic_AJ0 lawmakers_NN2 ,_PUN led_VVN by_PRP Congresswoman_NN1 Veronica_NP0 Escobar_NP0 and_CJC Senator_NP0 Bob_NP0 Menendez_NP0 ,_PUN wrote_VVD to_PRP Mayorkas_NP0 in_PRP a_AT0 letter_NN1 on_PRP Wednesday_NP0 obtained_VVD by_PRP CBS_NP0 News_NN1 ._SENT 
