# Supplementary material for: Unraveling image construction by modality: Corpus-based diachronic insights into the reports to the Party Congress of China
Source: PLoS One. 2025 Mar 5;20(3):e0316017. doi: 10.1371/journal.pone.0316017 (PMC11882057; doi:10.1371/journal.pone.0316017)
Supplement: S1 File — (ZIP) [file pone.0316017.s001.zip › S1_Fig.zip/Corpus/CROWN2021/CROWN2021_POS/A14AA_POS.txt]

The_AT0 Trump_NN1 Organization_NN1 and_CJC its_DPS longtime_AJ0 finance_NN1 chief_NN1 each_DT0 pleaded_VVD not_XX0 guilty_AJ0 Thursday_NP0 to_TO0 tax_VVI crime_NN1 charges_NN2 arising_VVG from_PRP a_AT0 two-year_AJ0 investigation_NN1 into_PRP former_DT0 president_NN1 Donald_NP0 Trump_NP0 's_POS company_NN1 ._SENT It_PNP is_VBZ the_AT0 first_ORD criminal_AJ0 case_NN1 New_NP0 York_NP0 authorities_NN2 '_POS probe_NN1 has_VHZ yielded_VVN ._SENT According_VVG to_PRP the_AT0 indictment_NN1 filed_VVN Wednesday_NP0 and_CJC unveiled_VVD Thursday_NP0 ,_PUN from_PRP 2005_CRD through_PRP this_DT0 year_NN1 Weisselberg_NP0 and_CJC the_AT0 company_NN1 cheated_VVD the_AT0 state_NN1 and_CJC city_NN1 out_AVP of_PRF taxes_NN2 by_PRP conspiring_VVG to_TO0 pay_VVI senior_AJ0 executives_NN2 off_PRP the_AT0 books_NN2 ._SENT Prosecutor_NN1 Carey_NP0 Dunne_NP0 described_VVD a_AT0 15-year_AJ0 scheme_NN1 "_PUQ orchestrated_VVN by_PRP the_AT0 most_AV0 senior_AJ0 executives_NN2 ,_PUN "_PUQ including_PRP CFO_NP0 Allen_NP0 Weisselberg_NP0 ,_PUN that_DT0 was_VBD "_PUQ sweeping_AJ0 and_CJC audacious_AJ0 ._SENT "_PUQ Trump_NP0 himself_PNX was_VBD not_XX0 charged_VVN at_PRP this_DT0 stage_NN1 of_PRF the_AT0 investigation_NN1 ,_PUN jointly_AV0 pursued_VVN by_PRP Vance_NP0 and_CJC New_NP0 York_NP0 Attorney_NN1 General_NP0 Letitia_NP0 James_NP0 ,_PUN both_DT0 Democrats_NN2 ,_PUN and_CJC Dunne_NP0 asserted_VVD politics_NN1 played_VVD no_AT0 role_NN1 in_PRP the_AT0 decision_NN1 to_TO0 bring_VVI charges_NN2 ._SENT READ_VVB FULL_AJ0 :_PUN Indictment_NN1 against_PRP the_AT0 Trump_NN1 Organization_NN1 "_PUQ Politics_NN1 has_VHZ no_AT0 role_NN1 in_PRP the_AT0 jury_NN1 chamber_NN1 and_CJC I_PNP can_VM0 assure_VVI you_PNP it_PNP had_VHD no_AT0 role_NN1 here_AV0 ,_PUN "_PUQ Dunne_NP0 said_VVD ._SENT Weisselberg_NP0 ,_PUN 73_CRD ,_PUN was_VBD photographed_VVN walking_VVG into_PRP a_AT0 building_NN1 that_CJT houses_VVZ both_DT0 the_AT0 criminal_AJ0 courts_NN2 and_CJC the_AT0 Manhattan_NP0 district_NN1 attorney_NN1 's_POS office_NN1 around_PRP 6_CRD :_PUN 20_CRD a.m._AV0 Thursday_NP0 ._SENT He_PNP was_VBD led_VVN into_PRP court_NN1 in_PRP the_AT0 afternoon_NN1 with_PRP his_DPS hands_NN2 cuffed_VVD behind_PRP his_DPS back_NN1 ._SENT Weisselberg_NP0 's_POS lawyers_NN2 ,_PUN Mary_NP0 Mulligan_NP0 and_CJC Bryan_NP0 Skarlatos_NP0 ,_PUN said_VVD in_PRP a_AT0 statement_NN1 before_PRP his_DPS appearance_NN1 that_CJT the_AT0 executive_NN1 would_VM0 "_PUQ fight_VVI these_DT0 charges_NN2 in_PRP court_NN1 ._SENT "_PUQ Skarlatos_NP0 later_AV0 said_VVD Dunne_NP0 's_POS remarks_NN2 were_VBD misleading_AJ0 in_PRP regard_NN1 to_PRP his_DPS client_NN1 ._SENT A_AT0 lieutenant_NN1 to_PRP generations_NN2 of_PRF Trumps_NN2 ,_PUN Weisselberg_NP0 has_VHZ intimate_AJ0 knowledge_NN1 of_PRF the_AT0 former_DT0 president_NN1 's_POS business_NN1 dealings_NN2 and_CJC the_AT0 case_NN1 could_VM0 give_VVI prosecutors_NN2 the_AT0 means_NN0 to_PRP pressure_NN1 him_PNP into_PRP cooperating_VVG with_PRP an_AT0 ongoing_AJ0 probe_NN1 into_PRP other_AJ0 aspects_NN2 of_PRF the_AT0 company_NN1 's_POS business_NN1 ._SENT So_AV0 far_AV0 ,_PUN though_AV0 ,_PUN there_EX0 's_VBZ no_AT0 sign_NN1 that_CJT the_AT0 man_NN1 regarded_VVN by_PRP Trump_NP0 's_POS daughter_NN1 Ivanka_NP0 as_PRP a_AT0 "_PUQ fiercely_AV0 loyal_AJ0 "_PUQ deputy_NN1 who_PNQ 's_VBZ "_PUQ stood_VVN alongside_PRP my_DPS father_NN1 and_CJC our_DPS family_NN1 "_PUQ for_PRP decades_NN2 will_VM0 suddenly_AV0 turn_VVI on_PRP them_PNP ._SENT In_PRP a_AT0 statement_NN1 Thursday_NP0 ,_PUN the_AT0 Trump_NN1 Organization_NN1 defended_VVD Weisselberg_NP0 ,_PUN saying_VVG the_AT0 48-year_AJ0 employee_NN1 was_VBD being_VBG used_VVN by_PRP Manhattan_NP0 District_NP0 Attorney_NN1 Cyrus_NP0 Vance_NP0 Jr._NP0 's_POS office_NN1 as_PRP "_PUQ a_AT0 pawn_NN1 in_PRP a_AT0 scorched-earth_AJ0 attempt_NN1 to_TO0 harm_VVI the_AT0 former_DT0 president_NN1 ._SENT "_PUQ "_PUQ This_DT0 is_VBZ not_XX0 justice_NN1 ;_PUN this_DT0 is_VBZ politics_NN1 ,_PUN "_PUQ the_AT0 Trump_NN1 Organization_NN1 said_VVD ,_PUN arguing_VVG that_CJT neither_AV0 the_AT0 IRS_NN1 nor_CJC any_DT0 other_AJ0 district_NN1 attorney_NN1 would_VM0 ever_AV0 think_VVI of_PRF bringing_VVG such_DT0 charges_NN2 over_PRP employee_NN1 benefits_NN2 ._SENT Trump_NN1 ,_PUN a_AT0 Republican_NN1 ,_PUN did_VDD not_XX0 respond_VVI to_PRP reporters_NN2 '_POS shouted_AJ0 questions_NN2 about_PRP the_AT0 case_NN1 as_CJS he_PNP visited_VVD Texas_NP0 on_PRP Wednesday_NP0 ._SENT 
