# Supplementary material for: Unraveling image construction by modality: Corpus-based diachronic insights into the reports to the Party Congress of China
Source: PLoS One. 2025 Mar 5;20(3):e0316017. doi: 10.1371/journal.pone.0316017 (PMC11882057; doi:10.1371/journal.pone.0316017)
Supplement: S1 File — (ZIP) [file pone.0316017.s001.zip › S1_Fig.zip/Corpus/CROWN2021/CROWN2021_POS/A14AC_POS.txt]

Split_VVB along_AVP party_NN1 lines_NN2 ,_PUN the_AT0 House_NN1 launched_VVD a_AT0 new_AJ0 investigation_NN1 of_PRF the_AT0 Jan._NP0 6_CRD Capitol_NP0 insurrection_NN1 on_PRP Wednesday_NP0 ,_PUN approving_VVG a_AT0 special_AJ0 committee_NN1 to_TO0 probe_VVI the_AT0 violent_AJ0 attack_NN1 as_PRP police_NN2 officers_NN2 who_PNQ were_VBD injured_VVN fighting_VVG former_DT0 President_NN1 Donald_NP0 Trump_NP0 's_POS supporters_NN2 watched_VVD from_PRP the_AT0 gallery_NN1 above_AV0 ._SENT The_AT0 vote_NN1 to_TO0 form_VVI the_AT0 panel_NN1 was_VBD 222-190_CRD ,_PUN with_PRP Republicans_NN2 objecting_VVG that_CJT majority_NN1 Democrats_NN2 would_VM0 be_VBI in_PRP charge_NN1 ._SENT The_AT0 action_NN1 came_VVD after_PRP Senate_NN1 Republicans_NN2 blocked_VVD creation_NN1 of_PRF an_AT0 independent_AJ0 commission_NN1 that_CJT would_VM0 have_VHI been_VBN evenly_AV0 split_VVN between_PRP the_AT0 two_CRD parties_NN2 ._SENT Emphasizing_VVG the_AT0 importance_NN1 that_CJT Democrats_NN2 attached_VVN to_PRP the_AT0 vote_NN1 ,_PUN House_NN1 Speaker_NP0 Nancy_NP0 Pelosi_NP0 told_VVD lawmakers_NN2 in_PRP the_AT0 chamber_NN1 :_PUN "_PUQ We_PNP will_VM0 be_VBI judged_VVN by_PRP future_AJ0 generations_NN2 as_CJS to_PRP how_AVQ we_PNP value_VVB our_DPS democracy_NN1 ._SENT "_PUQ Wyoming_NP0 Rep._NN1 Liz_NP0 Cheney_NP0 ,_PUN who_PNQ lost_VVD her_DPS position_NN1 in_PRP GOP_NN1 leadership_NN1 because_CJS of_PRF her_DPS criticism_NN1 of_PRF Trump_NN1 ,_PUN was_VBD one_CRD of_PRF only_AV0 two_CRD Republicans_NN2 to_TO0 vote_VVI for_PRP the_AT0 panel_NN1 ._SENT She_PNP declared_VVD ,_PUN "_PUQ Our_DPS nation_NN1 ,_PUN and_CJC the_AT0 families_NN2 of_PRF the_AT0 brave_AJ0 law_NN1 enforcement_NN1 officers_NN2 who_PNQ were_VBD injured_VVN defending_VVG us_PNP or_CJC died_VVD following_VVG the_AT0 attack_NN1 ,_PUN deserve_VVB answers_NN2 ._SENT "_PUQ But_CJC Ohio_NP0 Republican_NN1 Brad_NP0 Wenstrup_NP0 rejected_VVD the_AT0 new_AJ0 probe_NN1 as_CJS "_PUQ incomplete_AJ0 and_CJC insufficient_AJ0 "_PUQ because_CJS it_PNP would_VM0 not_XX0 look_VVI into_PRP other_AJ0 incidents_NN2 including_PRP the_AT0 2017_CRD shooting_NN1 at_PRP a_AT0 baseball_NN1 field_NN1 that_CJT badly_AV0 injured_AJ0 GOP_NN1 Rep._NN1 Steve_NP0 Scalise_NP0 of_PRF Louisiana_NP0 ._SENT Pelosi_NP0 said_VVD she_PNP preferred_VVD that_CJT an_AT0 independent_AJ0 panel_NN1 lead_VVB the_AT0 inquiry_NN1 but_CJC Congress_NN1 could_VM0 wait_VVI no_AT0 longer_AJC to_TO0 begin_VVI a_AT0 deeper_AJC look_NN1 at_PRP the_AT0 insurrection_NN1 that_CJT was_VBD the_AT0 worst_AJS attack_NN1 on_PRP the_AT0 Capitol_NP0 in_PRP more_AV0 than_CJS 200_CRD years_NN2 ._SENT Tensions_NN2 have_VHB worsened_VVN in_PRP Congress_NN1 since_PRP Trump_NP0 's_POS supporters_NN2 laid_VVD siege_NN1 ,_PUN aiming_VVG to_TO0 stop_VVI Congress_NN1 '_POS certification_NN1 of_PRF Trump_NP0 's_POS loss_NN1 to_PRP Democrat_NN1 Joe_NP0 Biden_NP0 ._SENT A_AT0 brief_AJ0 sense_NN1 of_PRF shared_AJ0 outrage_NN1 has_VHZ given_VVN way_NN1 to_PRP partisan_AJ0 politics_NN1 and_CJC attempts_NN2 among_PRP some_DT0 Republicans_NN2 to_TO0 downplay_VVI the_AT0 events_NN2 of_PRF the_AT0 day_NN1 ._SENT Most_DT0 Republicans_NN2 have_VHB made_VVN clear_AJ0 they_PNP want_VVB to_TO0 move_VVI on_AVP from_PRP the_AT0 insurrection_NN1 —_PUN and_CJC Trump_NP0 's_POS role_NN1 —_PUN though_CJS many_DT0 of_PRF them_PNP had_VHD fled_VVN the_AT0 violent_AJ0 mob_NN1 themselves_PNX ._SENT READ_VVB MORE_AV0 :_PUN Documents_NN2 expose_VVB depth_NN1 of_PRF Jan._NP0 6_CRD Capitol_NP0 attack_NN1 Democrats_NN2 expressed_VVD frustration_NN1 with_PRP those_DT0 Republicans_NN2 who_PNQ have_VHB complained_VVN that_CJT the_AT0 investigation_NN1 would_VM0 be_VBI partisan_AJ0 after_PRP their_DPS party_NN1 blocked_VVD the_AT0 bipartisan_AJ0 panel_NN1 ._SENT "_PUQ I_PNP think_VVB for_PRP some_DT0 on_PRP the_AT0 other_AJ0 side_NN1 ,_PUN nothing_PNI that_CJT gets_VVZ to_PRP the_AT0 truth_NN1 will_VM0 ever_AV0 be_VBI good_AJ0 enough_AV0 ,_PUN because_CJS they_PNP do_VDB not_XX0 want_VVI the_AT0 truth_NN1 ,_PUN "_PUQ said_VVD Rules_NN2 Committee_NN1 Chairman_NN1 Jim_NP0 McGovern_NP0 ,_PUN who_PNQ led_VVD the_AT0 debate_NN1 ahead_AV0 of_PRF the_AT0 vote_NN1 ._SENT 
