# Supplementary material for: Unraveling image construction by modality: Corpus-based diachronic insights into the reports to the Party Congress of China
Source: PLoS One. 2025 Mar 5;20(3):e0316017. doi: 10.1371/journal.pone.0316017 (PMC11882057; doi:10.1371/journal.pone.0316017)
Supplement: S1 File — (ZIP) [file pone.0316017.s001.zip › S1_Fig.zip/Corpus/CROWN2021/CROWN2021_POS/A14AD_POS.txt]

President_NP0 Joe_NP0 Biden_NP0 sought_VVD to_TO0 assure_VVI Israel_NP0 that_CJT he_PNP would_VM0 not_XX0 tolerate_VVI a_AT0 nuclear_AJ0 Iran_NP0 as_CJS he_PNP met_VVD with_PRP outgoing_AJ0 Israeli_AJ0 President_NN1 Reuven_NP0 Rivlin_NP0 on_PRP Monday_NP0 amid_PRP a_AT0 major_AJ0 shakeup_NN1 in_PRP Israeli_AJ0 politics_NN1 and_CJC growing_AJ0 angst_NN1 in_PRP Tel_NP0 Aviv_NP0 over_PRP the_AT0 U.S._NP0 administration_NN1 's_POS effort_NN1 to_TO0 reenter_VVI the_AT0 Iran_NP0 nuclear_AJ0 deal_NN1 ._SENT Biden_NP0 noted_VVD that_CJT he_PNP had_VHD ordered_VVN airstrikes_NN2 a_AT0 day_NN1 earlier_AV0 targeting_VVG facilities_NN2 the_AT0 U.S._NP0 military_AJ0 says_VVZ were_VBD used_VVN by_PRP Iran-backed_AJ0 militia_NN0 groups_NN2 near_PRP the_AT0 border_NN1 between_PRP Iraq_NP0 and_CJC Syria_NP0 ._SENT The_AT0 rhetoric_NN1 seemed_VVD to_TO0 underscore_VVI that_CJT he_PNP would_VM0 remain_VVI tough_AJ0 on_PRP malign_AJ0 Iran_NP0 activity_NN1 even_AV0 as_CJS he_PNP seeks_VVZ a_AT0 diplomatic_AJ0 track_NN1 to_TO0 stem_VVI Tehran_NP0 's_POS nuclear_AJ0 program_NN1 ._SENT "_PUQ What_DTQ I_PNP can_VM0 say_VVI to_PRP you_PNP is_VBZ that_CJT Iran_NP0 will_VM0 never_AV0 get_VVI a_AT0 nuclear_AJ0 weapon_NN1 on_PRP my_DPS watch_NN1 ,_PUN "_PUQ Biden_NP0 said_VVD at_PRP the_AT0 White_AJ0 House_NN1 meeting_NN1 ._SENT The_AT0 meeting_NN1 with_PRP Rivlin_NP0 ,_PUN who_PNQ is_VBZ making_VVG his_DPS final_AJ0 foreign_AJ0 trip_NN1 of_PRF his_DPS presidency_NN1 ,_PUN took_VVD place_NN1 just_AV0 weeks_NN2 after_PRP Naftali_NP0 Bennett_NP0 became_VVD Israel_NP0 's_POS new_AJ0 prime_AJ0 minister_NN1 ,_PUN replacing_VVG Benjamin_NP0 Netanyahu_NP0 ._SENT The_AT0 Biden_NP0 administration_NN1 ,_PUN meanwhile_AV0 ,_PUN has_VHZ intensified_VVN efforts_NN2 to_TO0 revive_VVI Iran_NP0 's_POS 2015_CRD accord_NN1 with_PRP world_NN1 powers_NN2 to_TO0 limit_VVI Tehran_NP0 's_POS ability_NN1 to_TO0 develop_VVI nuclear_AJ0 weapons_NN2 ._SENT Former_DT0 President_NN1 Donald_NP0 Trump_NP0 ,_PUN with_PRP Netanyahu_NP0 's_POS backing_NN1 ,_PUN scrapped_VVD the_AT0 accord_NN1 in_PRP 2018._CRD Biden_NP0 said_VVD he_PNP hoped_VVD to_TO0 meet_VVI the_AT0 new_AJ0 prime_AJ0 minister_NN1 at_PRP the_AT0 White_AJ0 House_NN1 "_PUQ very_AV0 soon_AV0 ._SENT "_PUQ Rivlin_NP0 is_VBZ set_VVN to_TO0 leave_VVI office_NN1 on_PRP July_NP0 7_CRD after_PRP a_AT0 seven-year_AJ0 term_NN1 ._SENT Isaac_NP0 Herzog_NP0 ,_PUN a_AT0 former_DT0 parliament_NN1 member_NN1 who_PNQ most_AV0 recently_AV0 headed_VVN a_AT0 nonprofit_AJ0 that_DT0 works_NN0 closely_AV0 with_PRP the_AT0 government_NN1 to_TO0 promote_VVI immigration_NN1 to_PRP Israel_NP0 ,_PUN will_VM0 take_VVI over_AVP as_PRP Israeli_AJ0 president_NN1 ._SENT Rivlin_NP0 was_VBD also_AV0 scheduled_VVN to_TO0 meet_VVI with_PRP Democratic_AJ0 House_NN1 Speaker_NP0 Nancy_NP0 Pelosi_NP0 later_AV0 Monday_NP0 ._SENT Biden_NP0 said_VVD the_AT0 two_CRD would_VM0 talk_VVI about_PRP Iran_NP0 and_CJC the_AT0 aftermath_NN1 of_PRF the_AT0 Gaza_NP0 war_NN1 ._SENT The_AT0 president_NN1 also_AV0 underscored_VVD his_DPS support_NN1 for_PRP continued_AJ0 normalization_NN1 of_PRF relations_NN2 between_PRP Israel_NP0 and_CJC countries_NN2 in_PRP the_AT0 Arab_AJ0 and_CJC Muslim_AJ0 world_NN1 and_CJC planned_VVD to_TO0 reiterate_VVI the_AT0 administration_NN1 's_POS promise_NN1 to_PRP resupply_AJ0 Israel_NP0 's_POS Iron_NN1 Dome_NN1 missile_NN1 defense_NN1 system_NN1 ,_PUN which_DTQ was_VBD depleted_VVN during_PRP the_AT0 11-day_AJ0 war_NN1 with_PRP Hamas_NP0 in_PRP Gaza_NP0 ._SENT The_AT0 latest_AJS conflict_NN1 claimed_VVN at_PRP least_AV0 254_CRD Palestinian_AJ0 lives_NN2 and_CJC killed_VVD 13_CRD people_NN0 in_PRP Israel_NP0 ._SENT Biden_NP0 has_VHZ low_AJ0 hopes_NN2 ,_PUN at_PRP least_AV0 for_PRP the_AT0 moment_NN1 ,_PUN of_PRF reviving_VVG Israeli-Palestinian_AJ0 peace_NN1 talks_NN2 ,_PUN according_VVG to_PRP an_AT0 official_AJ0 familiar_NN1 with_PRP Biden_NP0 administration_NN1 deliberations_NN2 ._SENT The_AT0 official_NN1 ,_PUN who_PNQ spoke_VVD on_PRP the_AT0 condition_NN1 of_PRF anonymity_NN1 to_TO0 discuss_VVI private_AJ0 deliberations_NN2 ,_PUN said_VVD Biden_NP0 administration_NN1 officials_NN2 are_VBB starting_VVG at_PRP square_NN1 one_CRD in_PRP building_NN1 contacts_NN2 with_PRP the_AT0 Palestinian_AJ0 Authority_NN1 in_PRP the_AT0 West_NN1 Bank_NN1 ,_PUN a_AT0 relationship_NN1 that_CJT eroded_VVD during_PRP the_AT0 Trump_NN1 administration_NN1 ._SENT 
