# Supplementary material for: Unraveling image construction by modality: Corpus-based diachronic insights into the reports to the Party Congress of China
Source: PLoS One. 2025 Mar 5;20(3):e0316017. doi: 10.1371/journal.pone.0316017 (PMC11882057; doi:10.1371/journal.pone.0316017)
Supplement: S1 File — (ZIP) [file pone.0316017.s001.zip › S1_Fig.zip/Corpus/CROWN2021/CROWN2021_POS/A14AE_POS.txt]

Vice_NP0 President_NP0 Kamala_NP0 Harris_NP0 asserted_VVD Friday_NP0 that_CJT the_AT0 Biden_NP0 administration_NN1 had_VHD made_VVN progress_NN1 tackling_VVG a_AT0 migration_NN1 spike_NN1 that_CJT 's_VHZ drawn_VVN fire_NN1 from_PRP Republicans_NN2 and_CJC made_VVD fellow_AJ0 Democrats_NN2 uncomfortable_AJ0 ._SENT Her_DPS first_ORD trip_NN1 to_PRP the_AT0 U.S.-Mexico_NP0 border_NN1 as_PRP head_NN1 of_PRF the_AT0 Biden_NP0 administration_NN1 's_POS response_NN1 is_VBZ being_VBG closely_AV0 watched_VVN on_PRP all_DT0 sides_NN2 ._SENT Watch_VVB Harris_NP0 in_PRP the_AT0 video_NN1 player_NN1 above_AV0 ._SENT Visiting_VVG El_NP0 Paso_NP0 ,_PUN Harris_NP0 called_VVD the_AT0 situation_NN1 at_PRP the_AT0 border_NN1 "_PUQ tough_AJ0 "_PUQ and_CJC said_VVD more_DT0 work_NN1 is_VBZ needed_VVN ,_PUN anchored_VVN in_PRP a_AT0 thorough_AJ0 understanding_NN1 of_PRF why_AVQ migrants_NN2 leave_VVB their_DPS homes_NN2 ._SENT She_PNP met_VVD with_PRP five_CRD young_AJ0 girls_NN2 ,_PUN ages_NN2 9-16_CRD ,_PUN who_PNQ had_VHD been_VBN held_VVN at_PRP a_AT0 Customs_NN2 and_CJC Border_NN1 Protection_NN1 processing_NN1 center_NN1 after_PRP crossing_VVG the_AT0 border_NN1 ,_PUN the_AT0 White_AJ0 House_NN1 said_VVD ,_PUN before_PRP visiting_VVG the_AT0 border_NN1 itself_PNX at_PRP the_AT0 Paso_NP0 del_NP0 Norte_NP0 Port_NP0 of_PRF Entry_NN1 ._SENT Harris_NP0 has_VHZ devoted_VVN much_DT0 of_PRF her_DPS time_NN1 in_PRP her_DPS new_AJ0 role_NN1 to_PRP addressing_VVG what_DTQ she_PNP calls_VVZ the_AT0 "_PUQ root_NN1 causes_NN2 "_PUQ of_PRF migration_NN1 ,_PUN namely_AV0 poverty_NN1 ,_PUN crime_NN1 and_CJC corruption_NN1 in_PRP Central_AJ0 America_NP0 ._SENT "_PUQ The_AT0 stories_NN2 that_CJT I_PNP heard_VVD today_AV0 reinforce_VVB the_AT0 nature_NN1 of_PRF those_DT0 root_NN1 causes_VVZ ,_PUN "_PUQ she_PNP said_VVD ,_PUN adding_VVG ,_PUN "_PUQ It_PNP is_VBZ going_VVG to_TO0 require_VVI ,_PUN as_CJS we_PNP have_VHB been_VBN doing_VDG ,_PUN a_AT0 comprehensive_AJ0 approach_NN1 that_CJT acknowledges_VVZ each_DT0 piece_NN1 of_PRF this_DT0 ._SENT "_PUQ Meeting_VVG with_PRP migrant_NN1 children_NN2 reminded_VVD her_PNP that_CJT "_PUQ this_DT0 issue_NN1 cannot_NN1 be_VBI reduced_VVN to_PRP a_AT0 political_AJ0 issue_NN1 ,_PUN "_PUQ Harris_NP0 said_VVD ._SENT "_PUQ We_PNP 're_VBB talking_VVG about_PRP children_NN2 ,_PUN we_PNP 're_VBB talking_VVG about_PRP families_NN2 ,_PUN we_PNP 're_VBB talking_VVG about_PRP suffering_NN1 ._SENT And_CJC our_DPS approach_NN1 has_VHZ to_TO0 be_VBI thoughtful_AJ0 and_CJC effective_AJ0 ,_PUN "_PUQ she_PNP continued_VVD ._SENT During_PRP a_AT0 meeting_NN1 with_PRP faith-based_AJ0 organizations_NN2 ,_PUN as_CJS well_AV0 as_CJS shelter_NN1 and_CJC legal_AJ0 service_NN1 providers_NN2 ,_PUN Harris_NP0 said_VVD she_PNP and_CJC Biden_NP0 "_PUQ inherited_VVD a_AT0 tough_AJ0 situation_NN1 ._SENT '_PUQ "_PUQ But_CJC she_PNP maintained_VVD that_CJT "_PUQ in_PRP five_CRD months_NN2 we_PNP 've_VHB made_VVN progress_NN1 ..._PUN there_EX0 's_VBZ still_AV0 more_AV0 work_VVI to_TO0 be_VBI done_VDN ,_PUN but_CJC we_PNP 've_VHB made_VVN progress_NN1 ._SENT "_PUQ The_AT0 vice_AJ0 president_NN1 has_VHZ faced_VVN increasing_AJ0 criticism_NN1 from_PRP members_NN2 of_PRF both_DT0 parties_NN2 for_PRP deferring_VVG the_AT0 trip_NN1 until_CJS now_AV0 and_CJC for_PRP her_DPS muddied_AJ0 explanations_NN2 as_CJS to_PRP why_AVQ ._SENT "_PUQ It_PNP was_VBD always_AV0 the_AT0 plan_NN1 to_TO0 come_VVI here_AV0 ,_PUN and_CJC I_PNP think_VVB we_PNP 're_VBB gonna_AJ0 have_VHB a_AT0 good_AJ0 productive_AJ0 day_NN1 ,_PUN "_PUQ Harris_NP0 said_VVD after_PRP arriving_VVG into_PRP El_NP0 Paso_NP0 ._SENT Republicans_NN2 have_VHB seized_VVN on_PRP the_AT0 absence_NN1 of_PRF both_DT0 Harris_NP0 and_CJC President_NP0 Joe_NP0 Biden_NP0 from_PRP the_AT0 border_NN1 to_TO0 paint_VVI the_AT0 administration_NN1 as_CJS indifferent_AJ0 to_PRP border_NN1 security_NN1 ,_PUN seeking_VVG to_TO0 revive_VVI a_AT0 potent_AJ0 political_AJ0 weapon_NN1 against_PRP Democrats_NN2 for_PRP the_AT0 2022_CRD midterm_NN1 elections_NN2 ._SENT With_PRP former_DT0 President_NN1 Donald_NP0 Trump_NP0 visiting_VVG the_AT0 area_NN1 less_AV0 than_CJS a_AT0 week_NN1 after_PRP Harris_NP0 ,_PUN Republicans_NN2 will_VM0 be_VBI watching_VVG the_AT0 vice_AJ0 president_NN1 's_POS visit_NN1 closely_AV0 for_PRP fodder_NN1 they_PNP can_VM0 use_VVI in_PRP political_AJ0 attacks_NN2 ._SENT 
