# Supplementary material for: Unraveling image construction by modality: Corpus-based diachronic insights into the reports to the Party Congress of China
Source: PLoS One. 2025 Mar 5;20(3):e0316017. doi: 10.1371/journal.pone.0316017 (PMC11882057; doi:10.1371/journal.pone.0316017)
Supplement: S1 File — (ZIP) [file pone.0316017.s001.zip › S1_Fig.zip/Corpus/CROWN2021/CROWN2021_POS/A15AA_POS.txt]

TOKYO_NP0 --_NN1 Devin_NP0 Booker_NP0 ,_PUN Khris_NP0 Middleton_NP0 and_CJC Jrue_NP0 Holiday_NP0 arrived_VVD in_PRP Japan_NP0 on_PRP a_AT0 private_AJ0 jet_NN1 just_AV0 before_CJS 11_CRD p.m._AV0 Saturday_NP0 ,_PUN less_AV0 than_CJS 24_CRD hours_NN2 before_PRP Team_NN1 USA_NP0 opens_VVZ Olympic_AJ0 play_NN1 against_PRP France_NP0 in_PRP a_AT0 vital_AJ0 game_NN1 out_AVP of_PRF the_AT0 gate_NN1 ._SENT It_PNP was_VBD a_AT0 brutal_AJ0 travel_NN1 day_NN1 after_PRP an_AT0 exhausting_AJ0 playoff_NN1 stretch_NN1 ,_PUN and_CJC the_AT0 combination_NN1 will_VM0 test_VVI their_DPS mental_AJ0 and_CJC physical_AJ0 stamina_NN1 ._SENT It_PNP also_AV0 won_VVD the_AT0 extreme_AJ0 respect_NN1 of_PRF their_DPS American_AJ0 teammates_NN2 ._SENT "_PUQ I_PNP have_VHB a_AT0 lot_NN1 of_PRF respect_NN1 for_PRP those_DT0 guys_NN2 for_PRP not_XX0 only_AV0 committing_VVG to_TO0 do_VDI this_DT0 but_CJC actually_AV0 keeping_VVG their_DPS word_NN1 ,_PUN "_PUQ Team_VVB USA_NP0 forward_AV0 Draymond_NP0 Green_NP0 said_VVD ._SENT "_PUQ You_PNP 're_VBB talking_VVG about_PRP three_CRD true_AJ0 professionals_NN2 ,_PUN three_CRD extremely_AV0 competitive_AJ0 guys_NN2 that_CJT would_VM0 n't_XX0 be_VBI on_PRP their_DPS way_NN1 here_AV0 if_CJS this_DT0 did_VDD n't_XX0 mean_VVI something_PNI ._SENT "_PUQ As_CJS the_AT0 American_AJ0 team_NN1 got_VVD together_AV0 to_TO0 watch_VVI NBA_NN1 Finals_NN2 games_NN2 during_PRP training_NN1 camp_NN1 in_PRP Las_NP0 Vegas_NP0 and_CJC after_PRP flying_VVG to_PRP Japan_NP0 ,_PUN they_PNP speculated_VVD about_PRP the_AT0 possibility_NN1 that_CJT one_CRD or_CJC more_DT0 of_PRF the_AT0 three_CRD might_VM0 beg_VVI off_AVP after_PRP such_DT0 an_AT0 extreme_AJ0 turnaround_NN1 ._SENT But_CJC all_DT0 three_CRD repeatedly_AV0 stood_VVD by_PRP their_DPS commitment_NN1 ._SENT On_PRP Friday_NP0 afternoon_NN1 ,_PUN Booker_NP0 took_VVD a_AT0 plane_NN1 from_PRP Phoenix_NP0 and_CJC Middleton_NP0 and_CJC Holiday_NP0 ,_PUN less_AV0 than_CJS a_AT0 day_NN1 after_PRP their_DPS championship_NN1 parade_NN1 ,_PUN took_VVD one_PNI from_PRP Milwaukee_NP0 ._SENT They_PNP met_VVD up_AVP at_PRP Seattle-Tacoma_NP0 International_AJ0 Airport_NN1 ,_PUN not_XX0 as_PRP the_AT0 competitors_NN2 they_PNP were_VBD for_PRP the_AT0 previous_AJ0 two_CRD weeks_NN2 but_CJC as_PRP teammates_NN2 ._SENT After_PRP refueling_NN1 ,_PUN they_PNP got_VVD on_PRP the_AT0 long-range_AJ0 plane_NN1 for_PRP a_AT0 nine-hour_AJ0 trip_NN1 across_PRP the_AT0 Pacific_NP0 through_PRP the_AT0 night_NN1 ._SENT "_PUQ We_PNP could_VM0 've_VHI very_AV0 easily_AV0 got_VVN to_PRP the_AT0 last_ORD game_NN1 ..._PUN and_CJC Devin_NP0 Booker_NP0 saying_VVG ,_PUN '_PUQ Man_NP0 ,_PUN we_PNP lost_VVD ,_PUN I_PNP 'm_VBB pissed_VVN off_AVP ,_PUN I_PNP 'm_VBB out_AVP ,_PUN '_PUQ or_CJC Khris_NP0 Middleton_NP0 and_CJC Jrue_NP0 Holiday_NP0 saying_VVG ,_PUN '_PUQ We_PNP just_AV0 won_VVD a_AT0 championship_NN1 ,_PUN I_PNP want_VVB to_TO0 celebrate_VVI and_CJC stay_VVI home_AV0 with_PRP my_DPS family_NN1 ,_PUN I_PNP 'm_VBB out_AVP ,_PUN '_PUQ "_PUQ Green_NP0 said_VVD ._SENT "_PUQ It_PNP 's_VBZ on_PRP us_PNP to_TO0 make_VVI sure_AJ0 that_CJT we_PNP do_VDB our_DPS parts_NN2 to_TO0 make_VVI sure_AJ0 they_PNP 're_VBB rewarded_VVN with_PRP what_DTQ they_PNP ultimately_AV0 came_VVD here_AV0 for_PRP ,_PUN which_DTQ is_VBZ to_TO0 help_VVI us_PNP to_TO0 compete_VVI and_CJC win_VVI a_AT0 gold_NN1 medal_NN1 ._SENT "_PUQ It_PNP is_VBZ unclear_AJ0 how_AVQ much_DT0 coach_NN1 Gregg_NP0 Popovich_NP0 can_VM0 rely_VVI on_PRP the_AT0 three_CRD to_TO0 play_VVI ,_PUN but_CJC he_PNP indicated_VVD that_CJT his_DPS plan_NN1 is_VBZ to_TO0 use_VVI them_PNP against_PRP the_AT0 French_NN1 ,_PUN who_PNQ project_VVB to_TO0 be_VBI the_AT0 toughest_AJS matchup_NN1 the_AT0 Americans_NN2 will_VM0 face_VVI in_PRP a_AT0 pool-play_NN1 round_PRP that_DT0 also_AV0 includes_VVZ games_NN2 against_PRP Iran_NP0 and_CJC the_AT0 Czech_AJ0 Republic_NN1 ._SENT "_PUQ We_PNP obviously_AV0 know_VVB they_PNP 're_VBB in_PRP shape_NN1 ._SENT They_PNP 're_VBB tired_AJ0 ._SENT They_PNP just_AV0 went_VVD through_PRP a_AT0 roller_NN1 coaster_NN1 of_PRF emotion_NN1 ,_PUN "_PUQ Team_VVB USA_NP0 guard_NN1 Zach_NP0 LaVine_NP0 said_VVD ._SENT 
