# Supplementary material for: Unraveling image construction by modality: Corpus-based diachronic insights into the reports to the Party Congress of China
Source: PLoS One. 2025 Mar 5;20(3):e0316017. doi: 10.1371/journal.pone.0316017 (PMC11882057; doi:10.1371/journal.pone.0316017)
Supplement: S1 File — (ZIP) [file pone.0316017.s001.zip › S1_Fig.zip/Corpus/CROWN2021/CROWN2021_POS/A15AB_POS.txt]

MILWAUKEE_NP0 --_NN1 It_PNP 's_VBZ easy_AJ0 to_TO0 forget_VVI that_CJT as_CJS recently_AV0 as_CJS six_CRD days_NN2 ago_AV0 ,_PUN Bucks_NP0 forward_AV0 Giannis_NP0 Antetokounmpo_NP0 was_VBD questionable_AJ0 to_TO0 take_VVI the_AT0 court_NN1 for_PRP Game_NN1 1_CRD of_PRF the_AT0 NBA_NN1 Finals_NN2 ._SENT A_AT0 journey_NN1 of_PRF more_AV0 than_CJS two_CRD decades_NN2 that_CJT started_VVD in_PRP the_AT0 humble_AJ0 Athens_NP0 ,_PUN Greece_NP0 ,_PUN neighborhood_NN1 of_PRF Sepolia_NP0 and_CJC arrived_VVD on_PRP the_AT0 doorstep_NN1 of_PRF an_AT0 NBA_NN1 title_NN1 was_VBD potentially_AV0 stalled_AJ0 ,_PUN due_AJ0 to_PRP a_AT0 hyperextension_NN1 of_PRF his_DPS left_AJ0 knee_NN1 ._SENT Antetokounmpo_NP0 ultimately_AV0 played_VVD in_PRP Game_NN1 1_CRD of_PRF the_AT0 Finals_NN2 against_PRP the_AT0 Phoenix_NP0 Suns_NN2 ,_PUN and_CJC less_AV0 than_CJS one_CRD week_NN1 later_AV0 ,_PUN that_DT0 injury_NN1 is_VBZ undetectable_AJ0 ._SENT On_PRP Sunday_NP0 night_NN1 ,_PUN Antetokounmpo_NP0 continued_VVD his_DPS rampage_NN1 through_PRP the_AT0 most_AV0 important_AJ0 games_NN2 of_PRF his_DPS life_NN1 ,_PUN as_CJS he_PNP eviscerated_VVD the_AT0 Suns_NN2 '_POS defense_NN1 for_PRP 41_CRD points_NN2 in_PRP Game_NN1 3._CRD Milwaukee_NP0 overwhelmed_VVD Phoenix_NP0 120-100_CRD to_TO0 narrow_VVI the_AT0 Suns_NN2 '_POS series_NN0 lead_NN1 to_PRP 2-1_CRD ._SENT "_PUQ I_PNP 've_VHB seen_VVN him_PNP do_VDI a_AT0 lot_NN1 of_PRF stuff_NN1 like_PRP this_DT0 ,_PUN "_PUQ Bucks_NP0 teammate_NN1 Khris_NP0 Middleton_NP0 said_VVD ._SENT "_PUQ It_PNP does_VDZ n't_XX0 surprise_VVI me_PNP ._SENT To_TO0 see_VVI him_PNP do_VDI this_DT0 for_PRP a_AT0 while_NN1 now_AV0 ,_PUN and_CJC now_AV0 it_PNP 's_VBZ on_PRP the_AT0 biggest_AJS stage_NN1 and_CJC now_AV0 everybody_PNI is_VBZ getting_VVG a_AT0 chance_NN1 to_TO0 see_VVI what_DTQ he_PNP goes_VVZ through_AVP ;_PUN how_AVQ he_PNP 's_VBZ hurt_VVN and_CJC he_PNP still_AV0 finds_VVZ a_AT0 way_NN1 to_TO0 go_VVI out_AVP there_AV0 and_CJC compete_VVI and_CJC be_VBI productive_AJ0 and_CJC be_VBI dominant_AJ0 at_PRP the_AT0 same_DT0 time_NN1 ._SENT "_PUQ The_AT0 Finals_NN2 are_VBB basketball_NN1 's_POS ultimate_AJ0 chess_NN1 match_NN1 ,_PUN as_CJS each_DT0 team_NN1 calibrates_VVZ its_DPS strategy_NN1 game_NN1 to_PRP game_NN1 ,_PUN quarter_NN1 to_PRP quarter_NN1 ,_PUN even_AV0 possession_NN1 to_PRP possession_NN1 ._SENT The_AT0 Bucks_NP0 tweak_VVB their_DPS pick-and-roll_NN1 coverage_NN1 ._SENT The_AT0 Suns_NN2 erect_VVB walls_NN2 of_PRF varying_AJ0 length_NN1 and_CJC thickness_NN1 to_TO0 repel_VVI Antetokounmpo_NP0 ._SENT Both_DT0 teams_NN2 try_VVB to_TO0 optimize_VVI the_AT0 individual_AJ0 matchups_NN2 ._SENT But_CJC sometimes_AV0 ,_PUN the_AT0 most_AV0 important_AJ0 adjustment_NN1 is_VBZ proficiency_NN1 ._SENT The_AT0 Bucks_NP0 returned_VVD to_PRP Milwaukee_NP0 and_CJC came_VVD alive_AJ0 on_PRP their_DPS home_NN1 floor_NN1 with_PRP solid_AJ0 shooting_NN1 performances_NN2 up_AVP and_CJC down_AVP the_AT0 roster_NN1 ,_PUN led_VVN by_PRP Antetokounmpo_NP0 ._SENT Six_CRD of_PRF Milwaukee_NP0 's_POS top_AJ0 seven_CRD players_NN2 posted_VVD true_AJ0 shooting_NN1 percentages_NN2 better_AV0 than_CJS 55_CRD %_NN0 ,_PUN and_CJC the_AT0 Bucks_NP0 compiled_VVD their_DPS best_AJS effective_AJ0 field_NN1 goal_NN1 percentage_NN1 as_PRP a_AT0 team_NN1 since_PRP Game_NN1 3_CRD of_PRF the_AT0 Eastern_AJ0 Conference_NN1 finals_NN2 ._SENT Nobody_PNI was_VBD more_AV0 efficient_AJ0 than_CJS Antetokounmpo_NP0 ._SENT He_PNP attacked_VVD the_AT0 basket_NN1 relentlessly_AV0 en_NP0 route_NN1 to_PRP his_DPS 41_CRD points_NN2 on_PRP 14-for-23_AJ0 shooting_NN1 from_PRP the_AT0 field_NN1 ._SENT He_PNP is_VBZ only_AV0 the_AT0 second_ORD player_NN1 in_PRP Finals_NN2 history_NN1 to_TO0 record_VVI at_PRP least_AV0 40_CRD points_NN2 and_CJC 10_CRD rebounds_NN2 in_PRP back-to-back_AJ0 games_NN2 ,_PUN per_PRP ESPN_NP0 Stats_NN2 &_NN1 Information_NN1 research_NN1 ._SENT He_PNP joined_VVD the_AT0 select_AJ0 company_NN1 of_PRF Shaquille_NP0 O'Neal_NP0 (_PUL 2000_CRD Finals_NN2 )_PUR ._SENT Told_VVN that_CJT Michael_NP0 Jordan_NP0 notched_VVD four_CRD consecutive_AJ0 40-point_AJ0 games_NN2 in_PRP the_AT0 Finals_NN2 ,_PUN Antetokounmpo_NP0 demurred_VVD :_PUN "_PUQ I_PNP 'm_VBB not_XX0 Michael_NP0 Jordan_NP0 ._SENT "_PUQ Antetokounmpo_NP0 also_AV0 was_VBD the_AT0 second_ORD player_NN1 in_PRP history_NN1 to_TO0 score_VVI at_PRP least_AV0 25_CRD points_NN2 in_PRP the_AT0 paint_NN1 and_CJC rack_VVB up_AVP 10_CRD second-chance_AJ0 points_NN2 in_PRP a_AT0 Finals_NN2 game_NN1 over_PRP the_AT0 past_AJ0 25_CRD postseasons_NN2 ,_PUN joining_VVG --_NN1 guess_NN1 who_PNQ --_NN1 O'Neal_NP0 ._SENT 
