# Supplementary material for: Unraveling image construction by modality: Corpus-based diachronic insights into the reports to the Party Congress of China
Source: PLoS One. 2025 Mar 5;20(3):e0316017. doi: 10.1371/journal.pone.0316017 (PMC11882057; doi:10.1371/journal.pone.0316017)
Supplement: S1 File — (ZIP) [file pone.0316017.s001.zip › S1_Fig.zip/Corpus/CROWN2021/CROWN2021_POS/A15AC_POS.txt]

Hanna_NP0 and_CJC Haley_NP0 Cavinder_NP0 waited_VVD for_PRP only_AV0 a_AT0 few_DT0 minutes_NN2 after_PRP the_AT0 clock_NN1 struck_VVD midnight_NN1 before_PRP taking_VVG advantage_NN1 of_PRF the_AT0 new_AJ0 opportunities_NN2 for_PRP college_NN1 athletes_NN2 to_TO0 cash_VVI in_AVP on_PRP their_DPS fame_NN1 ._SENT The_AT0 twin_AJ0 sisters_NN2 ,_PUN who_PNQ play_VVB for_PRP Fresno_NP0 State_NP0 's_POS basketball_NN1 team_NN1 and_CJC entertain_VVB millions_CRD of_PRF followers_NN2 on_PRP social_AJ0 media_NN0 ,_PUN flew_VVD to_PRP New_NP0 York_NP0 on_PRP Wednesday_NP0 to_TO0 sign_VVI their_DPS first_ORD major_AJ0 endorsement_NN1 deal_NN1 ._SENT They_PNP are_VBB now_AV0 spokeswomen_NN2 for_PRP Boost_NN1 Mobile_NN1 with_PRP plans_NN2 to_TO0 promote_VVI the_AT0 wireless_NN1 telecommunications_NN2 company_NN1 in_PRP a_AT0 variety_NN1 of_PRF ways_NN2 in_PRP the_AT0 coming_AJ0 year_NN1 ._SENT NCAA_NP0 rules_VVZ changes_NN2 and_CJC state_NN1 laws_NN2 that_CJT went_VVD into_PRP effect_NN1 July_NP0 1_CRD opened_VVD the_AT0 door_NN1 for_PRP college_NN1 athletes_NN2 to_TO0 sell_VVI the_AT0 rights_NN2 to_PRP their_DPS names_NN2 ,_PUN images_NN2 and_CJC likenesses_NN2 for_PRP the_AT0 first_ORD time_NN1 ._SENT "_PUQ It_PNP was_VBD really_AV0 exciting_AJ0 that_CJT such_DT0 a_AT0 known_AJ0 company_NN1 wanted_VVD to_TO0 work_VVI with_PRP Hanna_NP0 and_CJC me_PNP ,_PUN "_PUQ Haley_NP0 Cavinder_NP0 said_VVD ._SENT "_PUQ ..._PUN This_DT0 is_VBZ a_AT0 big_AJ0 switch_NN1 for_PRP all_DT0 student-athletes_NN2 ._SENT Being_VBG able_AJ0 to_TO0 use_VVI your_DPS name_NN1 ,_PUN image_NN1 and_CJC likeness_NN1 is_VBZ something_PNI we_PNP all_DT0 deserve_VVB ,_PUN and_CJC I_PNP 'm_VBB really_AV0 thankful_AJ0 the_AT0 NCAA_NN1 is_VBZ finally_AV0 passing_VVG this_DT0 ._SENT "_PUQ Boost_NN1 CEO_NN1 Stephen_NP0 Stokols_NP0 told_VVD ESPN_NP0 that_CJT the_AT0 company_NN1 has_VHZ a_AT0 list_NN1 of_PRF 400_CRD college_NN1 athletes_NN2 it_PNP hopes_VVZ to_TO0 partner_VVI with_PRP in_PRP the_AT0 future_NN1 ._SENT He_PNP said_VVD the_AT0 Cavinders_NN2 will_VM0 be_VBI part_NN1 of_PRF a_AT0 national_AJ0 advertising_NN1 campaign_NN1 ,_PUN but_CJC he_PNP 's_VBZ interested_AJ0 in_PRP the_AT0 appeal_NN1 that_CJT many_DT0 college_NN1 athletes_NN2 have_VHB on_PRP a_AT0 local_AJ0 level_NN1 ._SENT He_PNP said_VVD deals_NN2 could_VM0 range_VVI from_PRP annual_AJ0 contracts_NN2 worth_PRP large_AJ0 sums_NN2 of_PRF money_NN1 to_PRP in-kind_AJ0 deals_NN2 where_AVQ Boost_NN1 provides_VVZ athletes_NN2 with_PRP free_AJ0 cellphones_NN2 and_CJC service_NN1 plans_NN2 in_PRP exchange_NN1 for_PRP promoting_VVG the_AT0 company_NN1 on_PRP social_AJ0 media_NN0 ._SENT "_PUQ A_AT0 lot_NN1 of_PRF these_DT0 guys_NN2 are_VBB local_AJ0 heroes_NN2 ,_PUN "_PUQ Stokols_NP0 said_VVD ._SENT "_PUQ We_PNP think_VVB it_PNP 's_VBZ a_AT0 big_AJ0 opportunity_NN1 to_TO0 get_VVI regional_AJ0 and_CJC local_AJ0 with_PRP relevant_AJ0 names_NN2 in_PRP those_DT0 markets_NN2 ._SENT ..._PUN We_PNP want_VVB to_TO0 be_VBI one_CRD of_PRF the_AT0 biggest_AJS companies_NN2 embracing_VVG [_PUL the_AT0 college-athlete_NN1 marketplace_NN1 ]_PUR early_AJ0 ._SENT We_PNP hope_VVB to_TO0 play_VVI a_AT0 role_NN1 in_PRP helping_VVG to_TO0 shape_VVI it_PNP ._SENT There_EX0 is_VBZ a_AT0 lot_NN1 of_PRF gray_AJ0 area_NN1 that_CJT will_VM0 hopefully_AV0 be_VBI more_AV0 defined_VVN a_AT0 year_NN1 from_PRP now_AV0 ._SENT "_PUQ The_AT0 Cavinders_NP0 ,_PUN who_PNQ have_VHB been_VBN working_VVG with_PRP tech_NN1 company_NN1 Icon_NN1 Source_NN1 to_TO0 find_VVI opportunities_NN2 ,_PUN also_AV0 announced_VVD a_AT0 partnership_NN1 with_PRP Six_CRD Star_AJ0 Pro_AJ0 Nutrition_NN1 and_CJC plan_NN1 to_TO0 look_VVI into_PRP more_DT0 potential_AJ0 deals_NN2 in_PRP the_AT0 coming_AJ0 days_NN2 ._SENT They_PNP also_AV0 plan_VVB to_TO0 monetize_VVI their_DPS popular_AJ0 social_AJ0 media_NN0 feeds_NN2 and_CJC start_VVB selling_VVG branded_AJ0 merchandise_NN1 in_PRP the_AT0 near_AJ0 future_NN1 ._SENT The_AT0 twins_NN2 are_VBB among_PRP the_AT0 first_ORD college_NN1 athletes_NN2 to_TO0 announce_VVI endorsement_NN1 deals_NN2 under_PRP new_AJ0 NCAA_NP0 rules_NN2 ._SENT 
