# Supplementary material for: Unraveling image construction by modality: Corpus-based diachronic insights into the reports to the Party Congress of China
Source: PLoS One. 2025 Mar 5;20(3):e0316017. doi: 10.1371/journal.pone.0316017 (PMC11882057; doi:10.1371/journal.pone.0316017)
Supplement: S1 File — (ZIP) [file pone.0316017.s001.zip › S1_Fig.zip/Corpus/CROWN2021/CROWN2021_POS/A15AD_POS.txt]

While_CJS consolidating_VVG the_AT0 minor_AJ0 leagues_NN2 during_PRP the_AT0 2020_CRD season_NN1 ,_PUN Major_NP0 League_NN1 Baseball_NN1 claimed_VVD that_CJT reducing_VVG and_CJC realigning_VVG its_DPS developmental_AJ0 leagues_NN2 would_VM0 increase_VVI player_NN1 salaries_NN2 at_PRP all_DT0 levels_NN2 ,_PUN increase_NN1 condition_NN1 standards_NN2 at_PRP ballparks_NN2 and_CJC clubhouses_NN2 ,_PUN and_CJC create_VVB lower_AJC operating_NN1 costs_NN2 for_PRP teams_NN2 ._SENT Some_DT0 minor_AJ0 league_NN1 players_NN2 in_PRP the_AT0 Los_NP0 Angeles_NP0 Angels_NN2 organization_NN1 say_VVB that_DT0 is_VBZ not_XX0 happening_VVG for_PRP them_PNP ._SENT Kieran_NP0 Lovegrove_NP0 ,_PUN an_AT0 active_AJ0 pitcher_NN1 for_PRP the_AT0 Double-A_NP0 Rocket_NN1 City_NN1 Trash_NN1 Pandas_NN2 ,_PUN said_VVD he_PNP is_VBZ living_VVG with_PRP six_CRD other_AJ0 teammates_NN2 in_PRP a_AT0 three-bedroom_AJ0 apartment_NN1 ,_PUN sleeping_VVG on_PRP a_AT0 twin_AJ0 mattress_NN1 ,_PUN with_PRP one_CRD person_NN1 sleeping_VVG in_PRP the_AT0 kitchen_NN1 and_CJC two_CRD others_NN2 in_PRP the_AT0 living_AJ0 room_NN1 ._SENT Others_NN2 like_PRP Shane_NP0 Kelso_NP0 --_NN1 who_PNQ spent_VVD part_NN1 of_PRF the_AT0 2021_CRD season_NN1 with_PRP the_AT0 low-A_AJ0 Inland_AJ0 Empire_NN1 66ers_NN2 ,_PUN another_DT0 Angels_NN2 affiliate_NN1 ,_PUN before_PRP retiring_VVG due_AJ0 to_PRP the_AT0 living_AJ0 conditions_NN2 for_PRP players_NN2 --_NN1 said_VVD four_CRD teammates_NN2 bunked_VVN in_PRP a_AT0 camper_AJC van_NN1 in_PRP a_AT0 trailer_NN1 park_NN1 while_CJS others_NN2 lived_VVD out_AVP of_PRF cars_NN2 ._SENT "_PUQ It_PNP 's_VBZ gotten_VVN to_PRP the_AT0 point_NN1 now_AV0 where_CJS there_EX0 are_VBB guys_NN2 who_PNQ are_VBB in_PRP a_AT0 serious_AJ0 mental_AJ0 health_NN1 crisis_NN1 because_CJS of_PRF how_AVQ stressful_AJ0 money_NN1 is_VBZ here_AV0 ,_PUN "_PUQ Lovegrove_NP0 told_VVD ESPN_NP0 ._SENT "_PUQ I_PNP really_AV0 do_VDB think_VVI it_PNP affects_VVZ not_XX0 only_AV0 their_DPS play_NN1 on_PRP the_AT0 field_NN1 ,_PUN but_CJC I_PNP think_VVB it_PNP affects_VVZ quality_NN1 of_PRF life_NN1 overall_AJ0 ._SENT We_PNP 're_VBB reaching_VVG a_AT0 point_NN1 now_AV0 where_CJS this_DT0 is_VBZ actually_AV0 becoming_VVG detrimental_AJ0 to_PRP the_AT0 players_NN2 '_POS overall_AJ0 health_NN1 ,_PUN and_CJC the_AT0 owner_NN1 not_XX0 addressing_VVG it_PNP is_VBZ [_PUL the_AT0 organization_NN1 ]_PUR actively_AV0 saying_VVG that_CJT they_PNP do_VDB n't_XX0 care_VVI about_PRP the_AT0 health_NN1 of_PRF their_DPS players_NN2 ._SENT "_PUQ Kelso_NP0 said_VVD he_PNP was_VBD losing_VVG $_NN0 1_CRD ,_PUN 000_CRD a_AT0 month_NN1 from_PRP his_DPS savings_NN2 and_CJC would_VM0 have_VHI been_VBN broke_VVN before_PRP the_AT0 end_NN1 of_PRF the_AT0 season_NN1 had_VHD he_PNP not_XX0 decided_VVN to_TO0 retire_VVI ;_PUN rent_VVB for_PRP his_DPS housing_NN1 cost_VVB $_NN0 2_CRD ,_PUN 000_CRD ,_PUN but_CJC the_AT0 team_NN1 paid_VVD him_PNP $_NN0 1_CRD ,_PUN 600_CRD a_AT0 month_NN1 ._SENT "_PUQ People_NN0 do_VDB n't_XX0 understand_VVI the_AT0 mental_AJ0 strain_NN1 that_CJT comes_VVZ along_AVP with_PRP that_DT0 ,_PUN that_CJT you_PNP do_VDB n't_XX0 know_VVI how_AVQ much_DT0 money_NN1 you_PNP 're_VBB going_VVG to_TO0 have_VHI at_PRP the_AT0 end_NN1 of_PRF each_DT0 month_NN1 and_CJC not_XX0 knowing_VVG how_AVQ you_PNP 're_VBB going_VVG to_TO0 make_VVI ends_NN2 meet_VVI ,_PUN "_PUQ Kelso_NP0 said_VVD ._SENT "_PUQ I_PNP was_VBD a_AT0 late-rounder_NN1 ._SENT I_PNP did_VDD n't_XX0 sign_VVI for_PRP a_AT0 lot_NN1 of_PRF money_NN1 ._SENT The_AT0 vast_AJ0 majority_NN1 of_PRF players_NN2 are_VBB in_PRP my_DPS position_NN1 ._SENT "_PUQ Lovegrove_NP0 worked_VVD as_PRP a_AT0 Lyft_NP0 and_CJC Uber_NP0 driver_NN1 and_CJC as_PRP a_AT0 warehouse_NN1 worker_NN1 for_PRP UPS_NN2 and_CJC Best_AV0 Buy_VVB in_PRP the_AT0 offseason_NN1 to_TO0 supplement_VVI his_DPS minor_AJ0 league_NN1 income_NN1 and_CJC maintain_VVB his_DPS career_NN1 pursuit_NN1 in_PRP baseball_NN1 ._SENT 
