# Supplementary material for: Unraveling image construction by modality: Corpus-based diachronic insights into the reports to the Party Congress of China
Source: PLoS One. 2025 Mar 5;20(3):e0316017. doi: 10.1371/journal.pone.0316017 (PMC11882057; doi:10.1371/journal.pone.0316017)
Supplement: S1 File — (ZIP) [file pone.0316017.s001.zip › S1_Fig.zip/Corpus/CROWN2021/CROWN2021_POS/A15AE_POS.txt]

PHOENIX_NN1 --_NN1 Two_CRD days_NN2 after_PRP Giannis_NP0 Antetokounmpo_NP0 's_POS ridiculous_AJ0 block_NN1 of_PRF Phoenix_NP0 Suns_NN2 center_NN1 Deandre_NP0 Ayton_NP0 's_POS dunk_NN1 attempt_NN1 late_AJ0 in_PRP Game_NN1 4_CRD of_PRF the_AT0 NBA_NN1 Finals_NN2 ,_PUN the_AT0 Milwaukee_NP0 Bucks_NP0 superstar_NN1 still_AV0 ca_VM0 n't_XX0 explain_VVI exactly_AV0 how_AVQ he_PNP pulled_VVD it_PNP off_AVP ._SENT "_PUQ It_PNP 's_VBZ incredible_AJ0 what_DTQ your_DPS body_NN1 is_VBZ [_PUL able_AJ0 ]_PUR to_TO0 do_VDI ,_PUN "_PUQ Antetokounmpo_NP0 said_VVD Friday_NP0 ._SENT "_PUQ When_CJS you_PNP think_VVB about_PRP winning_VVG ,_PUN you_PNP go_VVB to_PRP the_AT0 extreme_NN1 ._SENT "_PUQ I_PNP cannot_VVB explain_VVB the_AT0 play_NN1 ._SENT But_CJC ,_PUN at_PRP the_AT0 end_NN1 of_PRF the_AT0 day_NN1 ,_PUN that_DT0 's_VBZ in_PRP the_AT0 past_NN1 ._SENT When_CJS you_PNP talk_VVB about_PRP the_AT0 past_NN1 ,_PUN that_DT0 's_VBZ your_DPS ego_NN1 talking_VVG ._SENT It_PNP 's_VBZ in_PRP the_AT0 past_NN1 ._SENT It_PNP 's_VBZ over_AVP with_PRP ._SENT "_PUQ I_PNP got_VVD to_TO0 move_VVI on_AVP ._SENT I_PNP got_VVD to_TO0 keep_VVI making_VVG winning_AJ0 plays_NN2 ._SENT I_PNP got_VVD to_TO0 keep_VVI competing_AJ0 ._SENT I_PNP got_VVD to_TO0 keep_VVI finding_VVG ways_NN2 to_TO0 help_VVI my_DPS team_NN1 be_VBI great_AJ0 ._SENT Great_AJ0 moment_NN1 ._SENT I_PNP appreciate_VVB the_AT0 moment_NN1 ._SENT Great_AJ0 moment_NN1 ._SENT [_PUL But_CJC ]_PUR we_PNP got_VVD to_TO0 move_VVI on_AVP ._SENT "_PUQ The_AT0 basketball_NN1 world_NN1 ,_PUN on_PRP the_AT0 other_AJ0 hand_NN1 ,_PUN has_VHZ done_VDN little_DT0 moving_VVG on_AVP in_PRP the_AT0 days_NN2 since_PRP Antetokounmpo_NP0 's_POS rejection_NN1 with_PRP 74_CRD seconds_NN2 to_TO0 go_VVI in_PRP Game_NN1 4_CRD ,_PUN preserving_VVG Milwaukee_NP0 's_POS two-point_AJ0 lead_NN1 at_PRP the_AT0 time_NN1 and_CJC helping_VVG the_AT0 Bucks_NP0 even_AV0 the_AT0 series_NN0 at_PRP two_CRD games_NN2 apiece_AV0 as_CJS it_PNP shifts_VVZ back_AVP here_AV0 for_PRP Game_NN1 5_CRD on_PRP Saturday_NP0 night_NN1 ._SENT There_EX0 have_VHB been_VBN comparisons_NN2 to_PRP LeBron_NP0 James_NP0 '_POS epic_AJ0 block_NN1 of_PRF Andre_NP0 Iguodala_NP0 's_POS layup_NN1 in_PRP Game_NN1 7_CRD of_PRF the_AT0 2016_CRD NBA_NN1 Finals_NN2 ,_PUN and_CJC debates_NN2 rage_VVB over_AVP which_DTQ of_PRF them_PNP was_VBD the_AT0 more_AV0 impressive_AJ0 play_NN1 ,_PUN along_AVP with_PRP other_AJ0 great_AJ0 blocks_NN2 from_PRP past_AJ0 playoffs_NN2 ._SENT For_PRP Antetokounmpo_NP0 ,_PUN the_AT0 focus_NN1 is_VBZ on_PRP something_PNI much_AV0 more_AV0 tangible_AJ0 :_PUN getting_VVG a_AT0 victory_NN1 in_PRP Game_NN1 5_CRD ,_PUN which_DTQ would_VM0 allow_VVI Milwaukee_NP0 to_TO0 have_VHI the_AT0 opportunity_NN1 to_TO0 claim_VVI its_DPS first_ORD championship_NN1 in_PRP a_AT0 half-century_NN1 with_PRP a_AT0 win_NN1 back_AVP at_PRP Fiserv_NP0 Forum_NN1 Tuesday_NP0 night_NN1 in_PRP Game_NN1 6._CRD It_PNP 's_VBZ an_AT0 approach_NN1 that_CJT has_VHZ come_VVN from_PRP past_AJ0 experiences_NN2 and_CJC learning_VVG about_PRP the_AT0 perils_NN2 of_PRF feeling_VVG too_AV0 good_AJ0 after_PRP one_CRD strong_AJ0 performance_NN1 ._SENT "_PUQ I_PNP think_VVB I_PNP would_VM0 say_VVI life_NN1 ._SENT Usually_AV0 ,_PUN from_PRP my_DPS experience_NN1 ,_PUN when_CJS I_PNP think_VVB about_AVP like_PRP ,_PUN '_PUQ Oh_ITJ ,_PUN yeah_ITJ ,_PUN I_PNP did_VDD this_DT0 ,_PUN I_PNP 'm_VBB so_AV0 great_AJ0 ,_PUN I_PNP had_VHD 30_CRD ,_PUN I_PNP had_VHD 25-10-10_CRD ,_PUN '_PUQ whatever_DTQ the_AT0 case_NN1 might_VM0 be_VBI ._SENT ..._PUN Usually_AV0 ,_PUN the_AT0 next_ORD day_NN1 ,_PUN you_PNP 're_VBB going_VVG to_TO0 suck_VVI ,_PUN you_PNP know_VVB ?_SENT "_PUQ Antetokounmpo_NP0 said_VVD with_PRP a_AT0 smile_NN1 ._SENT "_PUQ Simple_AJ0 as_PRP that_DT0 ._SENT The_AT0 next_ORD few_DT0 days_NN2 you_PNP 're_VBB going_VVG to_TO0 be_VBI terrible_AJ0 ._SENT "_PUQ I_PNP figured_VVD out_AVP a_AT0 mindset_NN1 to_TO0 have_VHI that_DT0 when_CJS you_PNP focus_VVB on_PRP the_AT0 past_NN1 ,_PUN that_DT0 's_VBZ your_DPS ego_NN1 ._SENT '_PUQ I_PNP did_VDD this_DT0 ._SENT We_PNP were_VBD able_AJ0 to_TO0 beat_VVI this_DT0 team_NN1 4-0_CRD ._SENT I_PNP did_VDD this_DT0 in_PRP the_AT0 past_NN1 ._SENT 
