# Supplementary material for: Unraveling image construction by modality: Corpus-based diachronic insights into the reports to the Party Congress of China
Source: PLoS One. 2025 Mar 5;20(3):e0316017. doi: 10.1371/journal.pone.0316017 (PMC11882057; doi:10.1371/journal.pone.0316017)
Supplement: S1 File — (ZIP) [file pone.0316017.s001.zip › S1_Fig.zip/Corpus/CROWN2021/CROWN2021_POS/A16AA_POS.txt]

When_AVQ Olympic_AJ0 diver_NN1 Tom_NP0 Daley_NP0 announced_VVD in_PRP 2013_CRD that_CJT he_PNP was_VBD dating_VVG a_AT0 man_NN1 and_CJC "_PUQ could_VM0 n't_XX0 be_VBI happier_AJC ,_PUN "_PUQ his_DPS coming_VVG out_AVP was_VBD an_AT0 act_NN1 of_PRF courage_NN1 that_CJT ,_PUN with_PRP its_DPS rarity_NN1 ,_PUN also_AV0 exposed_VVN how_AVQ the_AT0 top_AJ0 echelons_NN2 of_PRF sport_NN1 were_VBD n't_XX0 seen_VVN as_PRP a_AT0 safe_AJ0 space_NN1 by_PRP the_AT0 vast_AJ0 majority_NN1 of_PRF LGBTQ_NP0 athletes_NN2 ._SENT Back_AVP then_AV0 ,_PUN the_AT0 number_NN1 of_PRF gay_AJ0 Olympians_NN2 who_PNQ felt_VVD able_AJ0 and_CJC willing_AJ0 to_TO0 speak_VVI openly_AV0 about_PRP their_DPS private_AJ0 lives_NN2 could_VM0 be_VBI counted_VVN on_PRP a_AT0 few_DT0 hands_NN2 ._SENT There_EX0 'd_VHD been_VBN just_AV0 two_CRD dozen_CRD openly_AV0 gay_AJ0 Olympians_NN2 among_PRP the_AT0 more_DT0 than_CJS 10_CRD ,_PUN 000_CRD who_PNQ competed_VVD at_PRP the_AT0 2012_CRD London_NP0 Games_NN2 ,_PUN a_AT0 reflection_NN1 of_PRF how_AVQ unrepresentative_AJ0 and_CJC anachronistic_AJ0 top-tier_AJ0 sports_NN2 were_VBD just_AV0 a_AT0 decade_NN1 ago_AV0 and_CJC ,_PUN to_PRP a_AT0 large_AJ0 extent_NN1 ,_PUN still_AV0 are_VBB ._SENT Still_AV0 ,_PUN at_PRP the_AT0 Tokyo_NP0 Games_NN2 ,_PUN the_AT0 picture_NN1 is_VBZ changing_AJ0 ._SENT A_AT0 wave_NN1 of_PRF rainbow-colored_AJ0 pride_NN1 ,_PUN openness_NN1 and_CJC acceptance_NN1 is_VBZ sweeping_AJ0 through_PRP Olympic_AJ0 pools_NN2 ,_PUN skateparks_NN2 ,_PUN halls_NN2 and_CJC fields_NN2 ,_PUN with_PRP a_AT0 record_NN1 number_NN1 of_PRF openly_AV0 gay_AJ0 competitors_NN2 in_PRP Tokyo_NP0 ._SENT Whereas_CJS LGBTQ_NP0 invisibility_NN1 used_VVD to_TO0 make_VVI Olympic_AJ0 sports_NN2 seem_VVB out_AVP of_PRF step_NN1 with_PRP the_AT0 times_NN2 ,_PUN Tokyo_NP0 is_VBZ shaping_VVG up_AVP as_PRP a_AT0 watershed_NN1 for_PRP the_AT0 community_NN1 and_CJC for_PRP the_AT0 Games_NN2 —_PUN now_AV0 ,_PUN finally_AV0 ,_PUN starting_VVG to_TO0 better_AV0 reflect_VVI human_AJ0 diversity_NN1 ._SENT "_PUQ It_PNP 's_VBZ about_PRP time_NN1 that_CJT everyone_PNI was_VBD able_AJ0 to_TO0 be_VBI who_PNQ they_PNP are_VBB and_CJC celebrated_VVD for_PRP it_PNP ,_PUN "_PUQ said_VVD U.S._NP0 skateboarder_NN1 Alexis_NP0 Sablone_NP0 ,_PUN one_CRD of_PRF at_PRP least_AV0 five_CRD openly_AV0 LGBTQ_AJ0 athletes_NN2 in_PRP that_DT0 sport_NN1 making_VVG its_DPS Olympic_AJ0 debut_NN1 in_PRP Tokyo_NP0 ._SENT "_PUQ It_PNP 's_VBZ really_AV0 cool_AJ0 ,_PUN "_PUQ Sablone_NP0 said_VVD ._SENT "_PUQ What_DTQ I_PNP hope_VVB that_CJT means_NN0 is_VBZ that_DT0 even_AV0 outside_AJ0 of_PRF sports_NN2 ,_PUN kids_NN2 are_VBB raised_VVN not_XX0 just_AV0 under_PRP the_AT0 assumption_NN1 that_CJT they_PNP are_VBB heterosexual_AJ0 ._SENT "_PUQ The_AT0 gay_AJ0 website_NN1 replaced-dns_NN2 has_VHZ been_VBN tallying_VVG the_AT0 number_NN1 of_PRF publicly_AV0 out_AVP gay_AJ0 ,_PUN lesbian_AJ0 ,_PUN bisexual_AJ0 ,_PUN transgender_AJ0 ,_PUN queer_AJ0 and_CJC nonbinary_AJ0 athletes_NN2 in_PRP Tokyo_NP0 ._SENT After_PRP several_DT0 updates_NN2 ,_PUN its_DPS count_NN1 is_VBZ now_AV0 up_AVP to_PRP 168_CRD ,_PUN including_PRP some_DT0 who_PNQ petitioned_VVD to_TO0 get_VVI on_PRP the_AT0 list_NN1 ._SENT That_DT0 's_VBZ three_CRD times_NN2 the_AT0 number_NN1 that_CJT Outsports_NN2 tallied_VVN at_PRP the_AT0 last_ORD Olympics_NN2 in_PRP Rio_NP0 de_NP0 Janeiro_NP0 in_PRP 2016._CRD At_PRP the_AT0 London_NP0 Games_NN2 ,_PUN it_PNP counted_VVD just_AV0 23._CRD "_PUQ The_AT0 massive_AJ0 increase_NN1 in_PRP the_AT0 number_NN1 of_PRF out_AVP athletes_NN2 reflects_VVZ the_AT0 growing_AJ0 acceptance_NN1 of_PRF LGBTQ_NP0 people_NN0 in_PRP sports_NN2 and_CJC society_NN1 ,_PUN "_PUQ Outsports_NP0 says_VVZ ._SENT Daley_NP0 is_VBZ also_AV0 broadcasting_VVG that_DT0 message_NN1 from_PRP Tokyo_NP0 ,_PUN his_DPS fourth_ORD Olympics_NN2 overall_AJ0 and_CJC second_NN1 since_CJS he_PNP came_VVD out_AVP ._SENT After_PRP winning_VVG gold_NN1 for_PRP Britain_NP0 with_PRP Matty_NP0 Lee_NP0 in_PRP 10-meter_AJ0 synchronized_AJ0 diving_NN1 ,_PUN the_AT0 27-year-old_NN1 reflected_VVN on_PRP his_DPS journey_NN1 from_PRP young_AJ0 misfit_NN1 who_PNQ felt_VVD "_PUQ alone_AJ0 and_CJC different_AJ0 "_PUQ to_PRP Olympic_AJ0 champion_NN1 who_PNQ says_VVZ he_PNP now_AV0 feels_VVZ less_DT0 pressure_NN1 to_TO0 perform_VVI because_CJS he_PNP knows_VVZ that_CJT his_DPS husband_NN1 and_CJC their_DPS son_NN1 love_VVB him_PNP regardless_AV0 ._SENT 
