# Supplementary material for: Unraveling image construction by modality: Corpus-based diachronic insights into the reports to the Party Congress of China
Source: PLoS One. 2025 Mar 5;20(3):e0316017. doi: 10.1371/journal.pone.0316017 (PMC11882057; doi:10.1371/journal.pone.0316017)
Supplement: S1 File — (ZIP) [file pone.0316017.s001.zip › S1_Fig.zip/Corpus/CROWN2021/CROWN2021_POS/A16AC_POS.txt]

DETROIT_NP0 —_PUN A_AT0 funny_AJ0 thing_NN1 happened_VVN on_PRP the_AT0 way_NN1 to_PRP the_AT0 Phoenix_NP0 Suns_NN2 winning_VVG their_DPS first_ORD NBA_NN1 title_NN1 ._SENT Giannis_NP0 Antetokounmpo_NP0 and_CJC the_AT0 Milwaukee_NP0 Bucks_NP0 woke_VVD up_AVP after_PRP falling_VVG into_PRP a_AT0 2-0_CRD deficit_NN1 ,_PUN and_CJC they_PNP reeled_VVD off_AVP four_CRD straight_AJ0 wins_NN2 ,_PUN for_PRP their_DPS first_ORD NBA_NN1 championship_NN1 since_PRP 1971._CRD It_PNP 's_VBZ not_XX0 that_CJT the_AT0 Suns_NN2 were_VBD that_DT0 bad_AJ0 ,_PUN but_CJC the_AT0 Bucks_NP0 were_VBD that_DT0 good_AJ0 ._SENT And_CJC good_AJ0 for_PRP them_PNP ._SENT It_PNP 's_VBZ not_XX0 just_AV0 a_AT0 victory_NN1 for_PRP Antetokounmpo_NP0 ,_PUN who_PNQ had_VHD an_AT0 all-time_AJ0 memorable_AJ0 game_NN1 with_PRP 50_CRD points_NN2 ,_PUN 14_CRD rebounds_NN2 and_CJC five_CRD blocks_NN2 in_PRP the_AT0 Game_NN1 6_CRD clincher_NN1 on_PRP Tuesday_NP0 night_NN1 ._SENT It_PNP 's_VBZ a_AT0 victory_NN1 for_PRP small-market_AJ0 teams_NN2 who_PNQ ca_VM0 n't_XX0 put_VVI together_AV0 a_AT0 squad_NN1 with_PRP four_CRD superstars_NN2 as_CJS easily_AV0 as_CJS the_AT0 bigger_AJC markets_NN2 can_VM0 ._SENT It_PNP 's_VBZ a_AT0 victory_NN1 for_PRP patience_NN1 for_PRP sports_NN2 teams_NN2 ,_PUN which_DTQ seems_VVZ to_TO0 wither_VVI away_AV0 every_AT0 season_NN1 a_AT0 favored_AJ0 team_NN1 does_VDZ n't_XX0 win_VVI a_AT0 championship_NN1 ._SENT The_AT0 Bucks_NP0 reached_VVD the_AT0 conference_NN1 finals_NN2 in_PRP 2019_CRD and_CJC fell_VVD in_PRP a_AT0 surprising_AJ0 second-round_AJ0 upset_AJ0 last_ORD season_NN1 —_PUN with_PRP Antetokounmpo_NP0 winning_VVG the_AT0 regular-season_NP0 MVP_NP0 both_DT0 years_NN2 —_PUN and_CJC they_PNP did_VDD n't_XX0 panic_VVI ._SENT General_AJ0 manager_NN1 Jon_NP0 Horst_NP0 and_CJC the_AT0 rest_NN1 of_PRF the_AT0 front_AJ0 office_NN1 deserve_VVB a_AT0 ton_NN1 of_PRF credit_NN1 for_PRP making_VVG the_AT0 necessary_AJ0 changes_NN2 ,_PUN including_PRP paying_VVG a_AT0 premium_AJ0 price_NN1 for_PRP Jrue_NP0 Holiday_NP0 this_DT0 season_NN1 ,_PUN to_TO0 put_VVI the_AT0 right_AJ0 pieces_NN2 around_PRP Antetokounmpo_NP0 ._SENT It_PNP 's_VBZ not_XX0 easy_AJ0 to_TO0 stay_VVI the_AT0 course_NN1 —_PUN with_PRP Antetokounmpo_NP0 potentially_AV0 eyeing_VVG an_AT0 exit_NN1 for_PRP greener_AJC pastures_NN2 if_CJS things_NN2 did_VDD n't_XX0 work_VVI out_AVP —_PUN and_CJC getting_VVG it_PNP right_AV0 ._SENT It_PNP 's_VBZ a_AT0 victory_NN1 for_PRP Antetokounmpo_NP0 ,_PUN who_PNQ did_VDD n't_XX0 feel_VVI the_AT0 need_NN1 to_TO0 jump_VVI ship_NN1 on_PRP the_AT0 team_NN1 that_CJT took_VVD a_AT0 chance_NN1 on_PRP him_PNP ,_PUN and_CJC the_AT0 city_NN1 that_CJT embraced_VVD him_PNP ,_PUN to_TO0 go_VVI chasing_VVG championships_NN2 in_PRP bigger_AJC markets_NN2 ._SENT The_AT0 temptation_NN1 to_TO0 team_VVI up_AVP with_PRP other_AJ0 superstars_NN2 sometimes_AV0 is_VBZ the_AT0 easy_AJ0 road_NN1 ,_PUN but_CJC the_AT0 Finals_NN2 MVP_NP0 chose_VVD his_DPS own_DT0 path_NN1 ,_PUN and_CJC Tuesday_NP0 night_NN1 's_POS superb_AJ0 performance_NN1 puts_VVZ him_PNP in_PRP a_AT0 higher_AJC echelon_NN1 with_PRP some_DT0 of_PRF the_AT0 game_NN1 's_POS best_AJS ._SENT That_DT0 the_AT0 Bucks_NP0 were_VBD able_AJ0 to_TO0 get_VVI by_PRP the_AT0 craftily_AV0 constructed_VVN Brooklyn_NP0 Nets_NN2 by_PRP the_AT0 smallest_AJS of_PRF margins_NN2 —_PUN whatever_DTQ the_AT0 measure_NN1 of_PRF Kevin_NP0 Durant_NP0 's_POS foot_NN1 on_PRP the_AT0 3-point_AJ0 line_NN1 —_PUN is_VBZ n't_XX0 lost_VVN in_PRP this_DT0 discussion_NN1 ._SENT It_PNP takes_VVZ a_AT0 bit_NN1 of_PRF luck_NN1 to_TO0 win_VVI a_AT0 title_NN1 ,_PUN but_CJC they_PNP had_VHD to_TO0 get_VVI themselves_PNX there_AV0 ._SENT It_PNP 's_VBZ a_AT0 victory_NN1 for_PRP Khris_NP0 Middleton_NP0 ,_PUN who_PNQ is_VBZ n't_XX0 just_AV0 the_AT0 player_NN1 the_AT0 Pistons_NN2 gave_VVD up_AVP on_PRP too_AV0 early_AJ0 ._SENT He_PNP showed_VVD up_AVP on_PRP the_AT0 big_AJ0 stage_NN1 and_CJC played_VVD his_DPS part_NN1 perfectly_AV0 ,_PUN complementing_VVG Antetokounmpo_NP0 and_CJC making_VVG a_AT0 name_NN1 for_PRP himself_PNX as_CJS one_CRD of_PRF the_AT0 better_AJC players_NN2 in_PRP the_AT0 league_NN1 ._SENT 
