# Supplementary material for: Unraveling image construction by modality: Corpus-based diachronic insights into the reports to the Party Congress of China
Source: PLoS One. 2025 Mar 5;20(3):e0316017. doi: 10.1371/journal.pone.0316017 (PMC11882057; doi:10.1371/journal.pone.0316017)
Supplement: S1 File — (ZIP) [file pone.0316017.s001.zip › S1_Fig.zip/Corpus/CROWN2021/CROWN2021_POS/A16AD_POS.txt]

Candace_NP0 Parker_NP0 is_VBZ 2K22_AJ0 ._SENT The_AT0 WNBA_NP0 great_AJ0 will_VM0 grace_VVI the_AT0 cover_NN1 of_PRF the_AT0 hit_AJ0 basketball_NN1 video_NN1 game_NN1 ,_PUN NBA2K_NP0 ,_PUN for_PRP the_AT0 2022_CRD edition_NN1 ._SENT Parker_NP0 ,_PUN who_PNQ now_AV0 plays_VVZ for_PRP her_DPS hometown_NN1 Chicago_NP0 Sky_NN1 ,_PUN is_VBZ the_AT0 first_ORD female_AJ0 star_NN1 to_TO0 be_VBI featured_VVN on_PRP the_AT0 game_NN1 's_POS cover_NN1 since_CJS it_PNP launched_VVD in_PRP 1999._CRD The_AT0 cover_NN1 art_NN1 is_VBZ a_AT0 GameStop_AJ0 exclusive_AJ0 and_CJC was_VBD made_VVN special_AJ0 for_PRP the_AT0 W_NP0 's_POS 25th_ORD anniversary_NN1 season_NN1 ,_PUN according_VVG to_PRP the_AT0 gaming_NN1 company_NN1 ._SENT It_PNP will_VM0 be_VBI released_VVN on_PRP Sept._NP0 10._CRD "_PUQ Extremely_AV0 proud_AJ0 and_CJC humbled_VVD to_TO0 be_VBI the_AT0 first_ORD female_AJ0 cover_NN1 athlete_NN1 in_PRP the_AT0 history_NN1 of_PRF 2K_NN1 ,_PUN "_PUQ Parker_NP0 wrote_VVD on_PRP Instagram_NP0 Wednesday_NP0 ,_PUN sharing_VVG a_AT0 photo_NN1 of_PRF the_AT0 cover_NN1 art_NN1 ._SENT "_PUQ I_PNP 'm_VBB honored_VVN to_TO0 work_VVI with_PRP a_AT0 company_NN1 that_CJT 's_VBZ investing_VVG in_PRP women_NN2 and_CJC betting_VVG on_PRP us_PNP to_TO0 succeed_VVI ._SENT Being_VBG a_AT0 player_NN1 in_PRP 2K_NP0 was_VBD a_AT0 dream_NN1 of_PRF mine_NN1 ;_PUN having_VHG the_AT0 privilege_NN1 to_TO0 be_VBI a_AT0 broadcaster_NN1 in_PRP 2K_NP0 was_VBD a_AT0 goal_NN1 of_PRF mine_NN1 ;_PUN and_CJC now_AV0 being_VBG on_PRP the_AT0 cover_NN1 brings_VVZ it_PNP all_DT0 full_AJ0 circle_NN1 ._SENT "_PUQ I_PNP do_VDB n't_XX0 take_VVI any_DT0 of_PRF this_DT0 for_PRP granted_VVN and_CJC I_PNP appreciate_VVB all_DT0 of_PRF those_DT0 who_PNQ came_VVD before_PRP me_PNP and_CJC laid_VVD the_AT0 groundwork_NN1 for_PRP this_DT0 moment_NN1 ,_PUN "_PUQ Parker_NP0 continued_VVD ._SENT "_PUQ I_PNP 'm_VBB hopeful_AJ0 there_EX0 will_VM0 be_VBI many_DT0 more_DT0 badass_AJ0 females_NN2 to_TO0 follow_VVI ._SENT "_PUQ No_AT0 one_PNI was_VBD more_AV0 deserving_AJ0 than_CJS Parker_NP0 ,_PUN who_PNQ 's_VHZ embodied_VVN all_DT0 the_AT0 W_NP0 was_VBD ,_PUN is_VBZ and_CJC will_VM0 be_VBI ._SENT She_PNP 's_VHZ been_VBN in_PRP the_AT0 league_NN1 since_CJS she_PNP was_VBD drafted_VVN No._NN1 1_CRD overall_NN1 by_PRP the_AT0 Los_NP0 Angeles_NP0 Sparks_NP0 in_PRP 2008._CRD Parker_NP0 ,_PUN 35_CRD ,_PUN has_VHZ seen_VVN the_AT0 W_NP0 's_POS evolution_NN1 from_PRP start_NN1 to_TO0 present_VVI ._SENT She_PNP 's_VBZ played_VVN alongside_PRP and_CJC was_VBD mentored_VVN by_PRP the_AT0 great_AJ0 Lisa_NP0 Leslie_NP0 and_CJC Tina_NP0 Thompson_NP0 ,_PUN present_AJ0 stars_NN2 like_VVB ,_PUN Nneka_NP0 Ogwumike_NP0 and_CJC Chelsea_NP0 Gray_NP0 ,_PUN and_CJC future_AJ0 stars_NN2 ,_PUN like_PRP her_DPS current_AJ0 teammate_NN1 Ruthy_NP0 Hebard_NP0 ._SENT In_PRP her_DPS first_ORD year_NN1 ,_PUN she_PNP won_VVD Rookie_NN1 of_PRF the_AT0 Year_NN1 and_CJC MVP_NP0 ,_PUN which_DTQ she_PNP won_VVD again_AV0 in_PRP 2013._CRD She_PNP played_VVD a_AT0 huge_AJ0 role_NN1 in_PRP the_AT0 Sparks_NP0 '_POS 2016_CRD championship_NN1 and_CJC won_VVD a_AT0 Finals_NN2 MVP_NP0 for_PRP her_DPS efforts_NN2 ._SENT She_PNP 's_VHZ made_VVN six_CRD All-Star_AJ0 teams_NN2 ,_PUN received_VVD nine_CRD All-WNBA_NP0 and_CJC two_CRD All-Defensive_AJ0 honors_NN2 and_CJC she_PNP was_VBD the_AT0 2020_CRD Defensive_AJ0 Player_NN1 of_PRF the_AT0 Year_NN1 ._SENT Just_AV0 for_PRP good_AJ0 measure_NN1 ,_PUN she_PNP also_AV0 has_VHZ two_CRD gold_NN1 medals_NN2 from_PRP the_AT0 2008_CRD and_CJC 2012_CRD Olympics_NN2 with_PRP Team_NN1 USA_NP0 ._SENT She_PNP wo_VM0 n't_XX0 reprise_VVI that_DT0 role_NN1 in_PRP Tokyo_NP0 ,_PUN but_CJC she_PNP 'll_VM0 still_AV0 be_VBI traveling_VVG to_TO0 work_VVI as_PRP a_AT0 broadcaster_NN1 with_PRP NBC_NP0 covering_VVG the_AT0 games_NN2 this_DT0 month_NN1 ._SENT "_PUQ I_PNP think_VVB as_PRP a_AT0 kid_NN1 ,_PUN you_PNP grow_VVB up_AVP with_PRP Slam_NN1 covers_NN2 all_DT0 over_PRP your_DPS bedroom_NN1 ceiling_NN1 ._SENT As_CJS a_AT0 hooper_NN1 ,_PUN you_PNP grow_VVB up_AVP wanting_VVG your_DPS own_DT0 shoe_NN1 and_CJC you_PNP grow_VVB up_AVP wanting_VVG to_TO0 be_VBI on_PRP a_AT0 video_NN1 game_NN1 ,_PUN "_PUQ Parker_NP0 said_VVD on_PRP "_PUQ The_AT0 Big_AJ0 Podcast_NN1 with_PRP Shaq_NP0 "_PUQ Wednesday_NP0 ._SENT 
