# Supplementary material for: Unraveling image construction by modality: Corpus-based diachronic insights into the reports to the Party Congress of China
Source: PLoS One. 2025 Mar 5;20(3):e0316017. doi: 10.1371/journal.pone.0316017 (PMC11882057; doi:10.1371/journal.pone.0316017)
Supplement: S1 File — (ZIP) [file pone.0316017.s001.zip › S1_Fig.zip/Corpus/CROWN2021/CROWN2021_POS/A17AA_POS.txt]

Matt_NP0 Miller_NP0 ,_PUN an_AT0 English_AJ0 teacher_NN1 and_CJC varsity_NN1 football_NN1 coach_NN1 at_PRP Winters_NP0 Mill_NP0 High_AJ0 School_NN1 ,_PUN told_VVD Carroll_NP0 County_NN1 Board_NN1 of_PRF Education_NN1 members_NN2 he_PNP 's_VBZ concerned_AJ0 students_NN2 who_PNQ have_VHB fallen_VVN behind_PRP academically_AV0 this_DT0 year_NN1 will_VM0 not_XX0 have_VHI an_AT0 opportunity_NN1 to_TO0 participate_VVI in_PRP athletics_NN1 during_PRP the_AT0 next_ORD school_NN1 year_NN1 ._SENT "_PUQ I_PNP do_VDB n't_XX0 know_VVI what_DTQ the_AT0 perfect_AJ0 solution_NN1 is_VBZ ,_PUN "_PUQ he_PNP said_VVD ,_PUN adding_VVG that_CJT he_PNP hoped_VVD a_AT0 resolution_NN1 could_VM0 be_VBI reached_VVN so_CJS students_NN2 have_VHB a_AT0 chance_NN1 to_TO0 play_VVI next_ORD school_NN1 year_NN1 ._SENT Board_NN1 members_NN2 then_AV0 voted_VVD unanimously_AV0 Wednesday_NP0 night_NN1 to_TO0 grant_VVI all_DT0 students_NN2 eligibility_NN1 to_TO0 participate_VVI in_PRP fall_NN1 and_CJC spring_NN1 season_NN1 sports_NN2 this_DT0 school_NN1 year_NN1 ._SENT However_AV0 ,_PUN students_NN2 who_PNQ would_VM0 have_VHI been_VBN ineligible_AJ0 must_VM0 have_VHI passing_AJ0 grades_NN2 by_PRP the_AT0 interim_AJ0 marking_NN1 period_NN1 ._SENT And_CJC the_AT0 new_AJ0 measure_NN1 only_AV0 applies_VVZ to_PRP this_DT0 school_NN1 year_NN1 ._SENT The_AT0 COVID-19_NN1 pandemic_AJ0 has_VHZ caused_VVN school_NN1 systems_NN2 to_TO0 rearrange_VVI their_DPS sports_NN2 seasons_NN2 ._SENT Carroll_NP0 athletes_NN2 are_VBB finishing_VVG winter_NN1 sports_NN2 this_DT0 week_NN1 before_PRP beginning_VVG fall_NN1 sports_NN2 Saturday_NP0 and_CJC finishing_VVG the_AT0 year_NN1 with_PRP spring_NN1 sports_NN2 in_PRP April_NP0 ,_PUN with_PRP all_DT0 seasons_NN2 in_PRP abbreviated_AJ0 forms_NN2 ._SENT The_AT0 board_NN1 voted_VVD to_TO0 start_VVI the_AT0 winter_NN1 sports_NN2 season_NN1 Dec._NP0 7_CRD during_PRP a_AT0 Nov._NP0 11_CRD meeting_NN1 and_CJC also_AV0 voted_VVN for_PRP the_AT0 second-quarter_AJ0 grades_NN2 ,_PUN distributed_VVN Feb._NP0 9_CRD ,_PUN to_TO0 determine_VVI eligibility_NN1 for_PRP the_AT0 fall_NN1 sports_NN2 season_NN1 ._SENT At_PRP the_AT0 time_NN1 ,_PUN students_NN2 had_VHD to_TO0 maintain_VVI a_AT0 2.0_CRD grade-point_NN1 average_NN1 and_CJC have_VHB no_AT0 failing_AJ0 grades_NN2 ._SENT First-quarter_AJ0 grades_NN2 later_AV0 revealed_VVD a_AT0 high_AJ0 volume_NN1 of_PRF F_NP0 's_POS were_VBD given_VVN ,_PUN and_CJC CCPS_NP0 staff_NN0 wanted_VVD to_TO0 give_VVI the_AT0 board_NN1 a_AT0 chance_NN1 to_TO0 reevaluate_VVI for_PRP the_AT0 fall_NN1 and_CJC spring_NN1 sports_NN2 played_VVN between_PRP February_NP0 and_CJC June_NP0 ._SENT They_PNP were_VBD presented_VVN with_PRP four_CRD options_NN2 :_PUN With_PRP fall_NN1 sports_NN2 beginning_VVG Saturday_NP0 ,_PUN Miller_NP0 said_VVD an_AT0 "_PUQ inordinate_AJ0 "_PUQ number_NN1 of_PRF students_NN2 applied_VVN for_PRP restrictive_AJ0 eligibility_NN1 ,_PUN which_DTQ is_VBZ a_AT0 contract_NN1 signed_VVD off_AVP by_PRP the_AT0 athletic_AJ0 director_NN1 and_CJC principal_NN1 that_CJT allows_VVZ students_NN2 to_TO0 participate_VVI in_PRP practice_NN1 until_CJS grades_NN2 improve_VVB ._SENT Students_NN2 have_VHB only_AV0 one_CRD chance_NN1 to_TO0 use_VVI it_PNP throughout_PRP their_DPS high_AJ0 school_NN1 careers_NN2 ._SENT "_PUQ And_CJC that_DT0 's_VBZ something_PNI that_CJT never_AV0 happens_VVZ in_PRP our_DPS program_NN1 ,_PUN "_PUQ Miller_NP0 said_VVD ._SENT "_PUQ Very_AV0 rarely_AV0 do_VDB we_PNP help_VVI ineligible_AJ0 students_NN2 ._SENT "_PUQ Board_NN1 member_NN1 Ken_NP0 Kiler_NP0 said_VVD he_PNP liked_VVD the_AT0 third_ORD option_NN1 ._SENT "_PUQ It_PNP seemed_VVD unfair_AJ0 to_TO0 make_VVI them_PNP be_VBI held_VVN to_PRP the_AT0 original_AJ0 standard_NN1 ,_PUN "_PUQ he_PNP said_VVD ._SENT Board_NN1 President_NP0 Marsha_NP0 Herbert_NP0 said_VVD she_PNP wants_VVZ to_TO0 go_VVI back_AVP to_PRP the_AT0 original_AJ0 standard_NN1 next_ORD school_NN1 year_NN1 but_CJC suggested_VVD making_VVG all_DT0 students_NN2 eligible_AJ0 for_PRP the_AT0 fall_NN1 and_CJC spring_NN1 sports_NN2 seasons_NN2 to_TO0 be_VBI fair_AJ0 to_PRP all_DT0 athletes_NN2 ._SENT "_PUQ I_PNP do_VDB n't_XX0 think_VVI it_PNP 's_VBZ fair_AJ0 to_PRP the_AT0 fall_NN1 sports_NN2 and_CJC the_AT0 spring_NN1 sports_NN2 to_TO0 change_VVI ,_PUN "_PUQ she_PNP said_VVD ._SENT 
