# Supplementary material for: Unraveling image construction by modality: Corpus-based diachronic insights into the reports to the Party Congress of China
Source: PLoS One. 2025 Mar 5;20(3):e0316017. doi: 10.1371/journal.pone.0316017 (PMC11882057; doi:10.1371/journal.pone.0316017)
Supplement: S1 File — (ZIP) [file pone.0316017.s001.zip › S1_Fig.zip/Corpus/CROWN2021/CROWN2021_POS/A17AB_POS.txt]

Each_DT0 week_NN1 this_DT0 spring_NN1 ,_PUN the_AT0 Howard_NP0 County_NN1 Times_NN2 is_VBZ letting_VVG the_AT0 community_NN1 help_NN1 pick_VVB a_AT0 Howard_NP0 County_NN1 boys_NN2 and_CJC girls_NN2 Athlete_NN1 of_PRF the_AT0 Week_NN1 ._SENT After_CJS more_AV0 than_CJS 15_CRD ,_PUN 000_CRD combined_AJ0 votes_NN2 ,_PUN the_AT0 selections_NN2 for_PRP the_AT0 week_NN1 ending_VVG March_NP0 20_CRD are_VBB Reservoir_NN1 junior_AJ0 volleyball_NN1 setter_NN1 Jessica_NP0 Rothermel_NP0 and_CJC River_NP0 Hill_NP0 junior_AJ0 soccer_NN1 midfielder_NN1 Milan_NP0 Gupta_NP0 ._SENT Rothermel_NP0 has_VHZ helped_VVN the_AT0 Gators_NN2 to_PRP a_AT0 6-0_CRD start_NN1 ,_PUN sweeping_VVG each_DT0 of_PRF the_AT0 team_NN1 's_POS opponents_NN2 thus_AV0 far_AV0 ._SENT Gupta_NP0 ,_PUN meanwhile_AV0 ,_PUN has_VHZ played_VVN a_AT0 central_AJ0 role_NN1 in_PRP helping_VVG the_AT0 Hawks_NN2 roll_VVB off_AVP six_CRD straight_AJ0 wins_NN2 and_CJC outscore_VVB the_AT0 opposition_NN1 22-7_CRD during_PRP that_DT0 stretch_NN1 ._SENT POLL_NN1 :_PUN Our_DPS staff_NN0 ,_PUN after_PRP consultation_NN1 with_PRP coaches_NN2 ,_PUN has_VHZ picked_VVN players_NN2 from_PRP each_DT0 of_PRF the_AT0 fall_NN1 sports_NN2 based_VVN on_PRP outstanding_AJ0 performance_NN1 over_PRP the_AT0 past_AJ0 week_NN1 (_PUL ending_VVG March_NP0 27_CRD )_PUR and_CJC are_VBB letting_VVG voting_NN1 decide_VVB the_AT0 rest_NN1 ._SENT To_TO0 participate_VVI ,_PUN either_AV0 vote_VVB below_AV0 or_CJC click_VVB here_AV0 for_PRP the_AT0 boys_NN2 poll_NN1 and_CJC /_PUN or_CJC click_VVB here_AV0 for_PRP the_AT0 girls_NN2 poll_NN1 by_PRP 11_CRD p.m._AV0 Tuesday_NP0 ._SENT Reservoir_NN1 's_POS Jessica_NP0 Rothermel_NP0 (_PUL 23_CRD )_PUR sets_VVZ the_AT0 ball_NN1 during_PRP a_AT0 season-opening_AJ0 match_NN1 against_PRP River_NP0 Hill_NP0 on_PRP March_NP0 5_CRD ,_PUN 2021._CRD (_PUL photo_NN1 courtesy_NN1 of_PRF Julie_NP0 Rothermel_NP0 )_PUR A_AT0 starter_NN1 since_PRP her_DPS freshman_NN1 year_NN1 ,_PUN Rothermel_NP0 has_VHZ taken_VVN on_PRP the_AT0 role_NN1 of_PRF being_VBG the_AT0 engine_NN1 behind_PRP the_AT0 Gators_NN2 attack_NN1 ._SENT While_CJS she_PNP has_VHZ n't_XX0 always_AV0 garnered_VVN as_PRP much_DT0 of_PRF the_AT0 spotlight_NN1 as_CJS some_DT0 of_PRF her_DPS teammates_NN2 ,_PUN her_DPS coach_NN1 Carole_NP0 Ferrante_NP0 said_VVD her_DPS impact_NN1 as_PRP a_AT0 junior_NN1 has_VHZ been_VBN undeniable_AJ0 while_CJS helping_VVG Reservoir_NN1 to_PRP a_AT0 6-0_CRD start_NN1 this_DT0 season_NN1 ._SENT "_PUQ She_PNP 's_VHZ always_AV0 been_VBN so_AV0 smart_AJ0 with_PRP the_AT0 decisions_NN2 that_CJT she_PNP makes_VVZ ,_PUN looking_VVG at_PRP the_AT0 holes_NN2 and_CJC then_AV0 running_VVG plays_NN2 to_TO0 exploit_VVI them_PNP ,_PUN "_PUQ Ferrante_NP0 said_VVD ._SENT "_PUQ She_PNP 's_VBZ like_PRP the_AT0 quarterback_NN1 in_PRP football_NN1 ,_PUN she_PNP controls_VVZ what_DTQ we_PNP do_VDB ._SENT And_CJC I_PNP think_VVB what_DTQ makes_VVZ her_PNP even_AV0 more_AV0 valuable_AJ0 this_DT0 year_NN1 is_VBZ her_DPS growth_NN1 and_CJC development_NN1 as_PRP a_AT0 leader_NN1 to_TO0 go_VVI along_AVP with_PRP her_DPS incredible_AJ0 volleyball_NN1 IQ_NN1 ._SENT "_PUQ Just_AV0 as_CJS important_AJ0 to_PRP the_AT0 team_NN1 's_POS success_NN1 has_VHZ been_VBN Rothermel_NP0 's_POS proficiency_NN1 as_PRP a_AT0 server_NN1 this_DT0 season_NN1 ._SENT She_PNP has_VHZ won_VVN 80_CRD service_NN1 points_NN2 ,_PUN including_PRP four_CRD times_NN2 helping_VVG the_AT0 Gators_NN2 jump_VVB out_AVP to_PRP 10-point_AJ0 leads_NN2 at_PRP the_AT0 onset_NN1 of_PRF matches_NN2 ,_PUN and_CJC has_VHZ tallied_VVN 15_CRD aces_NN2 ._SENT "_PUQ To_TO0 go_VVI along_AVP with_PRP her_DPS great_AJ0 float_NN1 serve_VVB ,_PUN her_DPS ability_NN1 to_TO0 now_AV0 move_VVI the_AT0 ball_NN1 around_AV0 has_VHZ gone_VVN to_PRP a_AT0 completely_AV0 different_AJ0 level_NN1 ,_PUN "_PUQ Ferrante_NP0 said_VVD ._SENT "_PUQ She_PNP does_VDZ n't_XX0 necessarily_AV0 do_VDI it_PNP with_PRP a_AT0 lot_NN1 of_PRF aces_NN2 ,_PUN but_CJC because_CJS of_PRF her_DPS placement_NN1 the_AT0 other_AJ0 teams_NN2 simply_AV0 ca_VM0 n't_XX0 get_VVI the_AT0 ball_NN1 back_AVP over_PRP the_AT0 net_NN1 ._SENT "_PUQ Through_PRP six_CRD games_NN2 ,_PUN Rothermel_NP0 has_VHZ totaled_VVN 85_CRD assists_NN2 ,_PUN 18_CRD digs_NN2 ,_PUN 2_CRD blocks_NN2 and_CJC 6_CRD kills_NN2 ._SENT 
