# Supplementary material for: Unraveling image construction by modality: Corpus-based diachronic insights into the reports to the Party Congress of China
Source: PLoS One. 2025 Mar 5;20(3):e0316017. doi: 10.1371/journal.pone.0316017 (PMC11882057; doi:10.1371/journal.pone.0316017)
Supplement: S1 File — (ZIP) [file pone.0316017.s001.zip › S1_Fig.zip/Corpus/CROWN2021/CROWN2021_POS/A17AC_POS.txt]

Martin_NP0 McNair_NP0 has_VHZ no_AT0 quarrel_NN1 with_PRP the_AT0 new_AJ0 economic_AJ0 freedoms_NN2 that_CJT have_VHB opened_VVN to_PRP college_NN1 athletes_NN2 in_PRP recent_AJ0 weeks_NN2 ._SENT It_PNP 's_VBZ just_AV0 that_CJT when_CJS he_PNP looks_VVZ at_PRP the_AT0 reforms_NN2 sweeping_VVG the_AT0 NCAA_NP0 landscape_NN1 ,_PUN he_PNP wishes_VVZ profit_NN1 would_VM0 fall_VVI behind_PRP health_NN1 and_CJC safety_NN1 on_PRP the_AT0 priority_NN1 list_NN1 ._SENT McNair_NP0 ca_VM0 n't_XX0 help_VVI but_CJC feel_VVI this_DT0 way_NN1 three_CRD years_NN2 after_CJS he_PNP watched_VVD his_DPS 19-year-old_AJ0 son_NN1 ,_PUN Jordan_NP0 ,_PUN die_VVB from_PRP the_AT0 effects_NN2 of_PRF heatstroke_NN1 suffered_VVN at_PRP a_AT0 University_NN1 of_PRF Maryland_NP0 football_NN1 workout_NN1 ._SENT Sure_AV0 ,_PUN it_PNP would_VM0 have_VHI been_VBN nice_AJ0 for_PRP Jordan_NP0 McNair_NP0 to_TO0 make_VVI a_AT0 few_DT0 extra_AJ0 bucks_NN2 off_PRP his_DPS status_NN1 as_PRP an_AT0 offensive_AJ0 lineman_NN1 for_PRP the_AT0 Terrapins_NN2 ,_PUN but_CJC his_DPS father_NN1 would_VM0 much_AV0 rather_AV0 have_VHI seen_VVN rules_NN2 in_PRP place_NN1 to_TO0 protect_VVI his_DPS son_NN1 from_PRP a_AT0 preventable_AJ0 death_NN1 ._SENT It_PNP 's_VBZ a_AT0 message_NN1 Martin_NP0 McNair_NP0 is_VBZ sharing_VVG with_PRP federal_AJ0 legislators_NN2 as_CJS they_PNP consider_VVB laws_NN2 that_CJT would_VM0 expand_VVI college_NN1 athletes_NN2 '_POS financial_AJ0 rights_NN2 ._SENT Starting_VVG today_AV0 ,_PUN college_NN1 athletes_NN2 in_PRP Maryland_NP0 can_VM0 profit_VVI from_PRP their_DPS name_NN1 ,_PUN image_NN1 and_CJC likeness_NN1 ._SENT Athletic_AJ0 departments_NN2 have_VHB been_VBN preparing_VVG ._SENT "_PUQ Until_CJS we_PNP get_VVB into_PRP it_PNP and_CJC we_PNP go_VVB through_PRP a_AT0 couple_NN1 cycles_NN2 of_PRF it_PNP ,_PUN I_PNP do_VDB n't_XX0 know_VVI if_CJS we_PNP really_AV0 know_VVB what_DTQ is_VBZ going_VVG to_TO0 happen_VVI ._SENT "_PUQ replaced-url_NN1 "_PUQ This_DT0 is_VBZ the_AT0 time_NN1 right_AV0 now_AV0 ,_PUN "_PUQ he_PNP said_VVD ._SENT "_PUQ I_PNP 'm_VBB definitely_AV0 for_PRP the_AT0 economic_AJ0 freedom_NN1 of_PRF student-athletes_NN2 ,_PUN all_DT0 day_NN1 long_AV0 ._SENT I_PNP just_AV0 think_VVB it_PNP 's_VBZ really_AV0 gotten_VVN away_AV0 from_PRP the_AT0 player_NN1 safety_NN1 component_NN1 ,_PUN and_CJC everybody_PNI 's_VBZ just_AV0 focusing_VVG on_AVP :_PUN how_AVQ do_VDB I_PNP compete_VVI with_PRP the_AT0 next_ORD school_NN1 recruitment-wise_AJ0 ?_SENT "_PUQ The_AT0 NCAA_NP0 fundamentally_AV0 changed_VVD its_DPS model_NN1 of_PRF amateurism_NN1 last_ORD week_NN1 when_CJS it_PNP lifted_VVD restrictions_NN2 on_PRP athletes_NN2 '_POS rights_NN2 to_TO0 profit_VVI from_PRP their_DPS names_NN2 ,_PUN images_NN2 and_CJC likenesses_NN2 (_PUL NIL_PNI )_PUR ._SENT The_AT0 move_NN1 came_VVD after_PRP the_AT0 U.S._NP0 Supreme_AJ0 Court_NN1 ruled_VVN in_PRP favor_NN1 of_PRF college_NN1 athletes_NN2 who_PNQ were_VBD seeking_VVG additional_AJ0 educational_AJ0 benefits_NN2 and_CJC after_PRP a_AT0 wave_NN1 of_PRF states_NN2 ,_PUN including_PRP Maryland_NP0 ,_PUN passed_VVD NIL_PNI laws_NN2 ._SENT A_AT0 federal_AJ0 law_NN1 outlining_VVG college_NN1 athletes_NN2 '_POS rights_NN2 could_VM0 come_VVI next_ORD ,_PUN with_PRP several_DT0 versions_NN2 awaiting_VVG action_NN1 in_PRP Congress_NN1 ._SENT McNair_NP0 wants_VVZ that_DT0 legislation_NN1 to_TO0 place_VVI athletes_NN2 '_POS health_NN1 rights_NN2 front_NN1 and_CJC center_NN1 ,_PUN following_VVG the_AT0 model_NN1 Maryland_NP0 lawmakers_NN2 used_VVN in_PRP crafting_VVG their_DPS bill_NN1 ._SENT Gov._NP0 Larry_NP0 Hogan_NP0 signed_VVD the_AT0 Jordan_NP0 McNair_NP0 Safe_AJ0 and_CJC Fair_AJ0 Play_NN1 Act_NN1 into_PRP law_NN1 in_PRP May_NP0 ._SENT The_AT0 legislation_NN1 requires_VVZ universities_NN2 to_TO0 create_VVI guidelines_NN2 for_PRP preventing_VVG and_CJC treating_VVG serious_AJ0 injuries_NN2 such_DT0 as_PRP brain_NN1 trauma_NN1 and_CJC heat-related_AJ0 illnesses_NN2 and_CJC to_TO0 develop_VVI clear_AJ0 protocols_NN2 for_PRP athletes_NN2 returning_VVG from_PRP injuries_NN2 or_CJC illnesses_NN2 ._SENT Martin_NP0 McNair_NP0 helped_VVD develop_VVI that_DT0 language_NN1 ._SENT 
