# Supplementary material for: Unraveling image construction by modality: Corpus-based diachronic insights into the reports to the Party Congress of China
Source: PLoS One. 2025 Mar 5;20(3):e0316017. doi: 10.1371/journal.pone.0316017 (PMC11882057; doi:10.1371/journal.pone.0316017)
Supplement: S1 File — (ZIP) [file pone.0316017.s001.zip › S1_Fig.zip/Corpus/CROWN2021/CROWN2021_POS/A17AD_POS.txt]

Carroll_NP0 County_NN1 's_POS high_AJ0 school_NN1 fall_NN1 sports_NN2 athletes_NN2 and_CJC coaches_NN2 did_VDD n't_XX0 know_VVI what_DTQ to_TO0 expect_VVI when_CJS their_DPS 2020_CRD season_NN1 went_VVD on_PRP a_AT0 shelf_NN1 amid_PRP the_AT0 COVID-19_AJ0 pandemic_AJ0 ,_PUN out_AVP of_PRF reach_NN1 yet_AV0 still_AV0 visible_AJ0 ._SENT The_AT0 county_NN1 's_POS Board_NN1 of_PRF Education_NN1 spent_VVD plenty_PNI of_PRF time_NN1 during_PRP September_NP0 and_CJC October_NP0 meetings_NN2 trying_VVG to_TO0 figure_VVI out_AVP what_DTQ to_TO0 do_VDI about_PRP high_AJ0 school_NN1 athletics_NN1 ._SENT A_AT0 fall_NN1 season_NN1 was_VBD planned_VVN to_TO0 begin_VVI in_PRP mid-October_NP0 ,_PUN then_AV0 delayed_VVN when_CJS the_AT0 BOE_NN1 agreed_VVD not_XX0 to_TO0 start_VVI sports_NN2 at_PRP the_AT0 same_DT0 time_NN1 as_PRP its_DPS hybrid_AJ0 learning_NN1 model_NN1 ._SENT Those_DT0 associated_VVN with_PRP cross_NN1 country_NN1 ,_PUN field_NN1 hockey_NN1 ,_PUN football_NN1 ,_PUN golf_NN1 ,_PUN soccer_NN1 ,_PUN and_CJC volleyball_NN1 were_VBD looking_VVG at_PRP three_CRD weeks_NN2 of_PRF games_NN2 at_PRP best_AV0 ._SENT Most_DT0 Carroll_NP0 athletes_NN2 did_VDD n't_XX0 like_VVI the_AT0 idea_NN1 of_PRF a_AT0 few_DT0 scheduled_AJ0 games_NN2 and_CJC the_AT0 understanding_NN1 that_CJT it_PNP could_VM0 all_AV0 end_VVI in_PRP a_AT0 flash_NN1 should_VM0 a_AT0 COVID_AJ0 outbreak_NN1 hit_VVD ._SENT But_CJC the_AT0 county_NN1 eventually_AV0 decided_VVD to_TO0 follow_VVI the_AT0 Maryland_NP0 Public_AJ0 Secondary_AJ0 Schools_NN2 Athletic_AJ0 Association_NN1 's_POS plan_NN1 of_PRF having_VHG three_CRD sports_NN2 seasons_NN2 of_PRF six_CRD weeks_NN2 each_DT0 ,_PUN beginning_VVG in_PRP December_NP0 ._SENT That_DT0 move_NN1 put_VVD fall_NN1 sports_NN2 ,_PUN traditionally_AV0 played_VVN in_PRP September_NP0 ,_PUN October_NP0 ,_PUN and_CJC November_NP0 ,_PUN starting_VVG in_PRP March_NP0 and_CJC going_VVG into_PRP mid-April_NP0 ._SENT Not_XX0 the_AT0 norm_NN1 by_PRP any_DT0 means_NN0 ,_PUN but_CJC nothing_PNI has_VHZ been_VBN quite_AV0 the_AT0 same_DT0 since_CJS last_ORD March_NP0 when_AVQ the_AT0 coronavirus_NN1 wreaked_VVD havoc_NN1 on_PRP high_AJ0 school_NN1 sports_NN2 around_PRP the_AT0 state_NN1 ._SENT Fall_NN1 sports_NN2 are_VBB indeed_AV0 underway_AV0 in_PRP Carroll_NP0 ,_PUN so_AV0 here_AV0 's_VBZ a_AT0 rundown_NN1 of_PRF what_DTQ to_TO0 watch_VVI in_PRP soccer_NN1 ,_PUN field_NN1 hockey_NN1 ,_PUN golf_NN1 ,_PUN volleyball_NN1 ,_PUN and_CJC cross_NN1 country_NN1 (_PUL football_NN1 will_VM0 have_VHI a_AT0 separate_AJ0 preview_NN1 this_DT0 week_NN1 )_PUR ._SENT BOYS_NN2 SOCCER_NN1 Carroll_NP0 has_VHZ a_AT0 reigning_AJ0 state_NN1 champion_NN1 in_PRP Century_NN1 ,_PUN which_DTQ went_VVD 15-4_CRD in_PRP 2019_CRD and_CJC blanked_VVD La_NP0 Plata_NP0 1-0_CRD in_PRP the_AT0 Class_NN1 2A_NN1 final_NN1 ._SENT The_AT0 Knights_NP0 '_POS offense_NN1 lost_VVD a_AT0 combined_AJ0 35_CRD goals_NN2 from_PRP first-team_AJ0 all-county_AJ0 standouts_NN2 Jackson_NP0 Glenn_NP0 ,_PUN Alex_NP0 Grasso_NP0 ,_PUN and_CJC Kyle_NP0 Kropfelder_NP0 ._SENT Senior_AJ0 Kyle_NP0 Hatmaker_NN1 and_CJC sophomore_NP0 Cooper_NP0 Santos_NP0 are_VBB two_CRD offensive_AJ0 players_NN2 tasked_VVN with_PRP filling_VVG the_AT0 void_NN1 ._SENT Liberty_NN1 (_PUL 11-2-1_CRD )_PUR ,_PUN the_AT0 reigning_AJ0 Carroll_NP0 County_NN1 Athletic_AJ0 League_NN1 champion_NN1 ,_PUN returns_VVZ a_AT0 pair_NN0 of_PRF first-team_AJ0 all-countians_NN2 in_PRP defender_NN1 Michael_NP0 Pellicciotti_NP0 and_CJC midfielder_NN1 Ben_NP0 Hiebler_NP0 ._SENT Both_AV0 factored_VVN in_PRP the_AT0 Lions_NN2 '_POS season-opening_AJ0 win_NN1 Tuesday_NP0 against_PRP Westminster_NP0 (_PUL 5-8-2_CRD )_PUR ._SENT Pellicciotti_NP0 and_CJC Hiebler_NP0 are_VBB the_AT0 only_AV0 returning_VVG all-county_AJ0 first-teamers_NN2 around_PRP Carroll_NP0 ._SENT Manchester_NP0 Valley_NP0 (_PUL 9-6_CRD )_PUR has_VHZ a_AT0 new_AJ0 coach_NN1 in_PRP John_NP0 Woodley_NP0 ,_PUN and_CJC the_AT0 Mavericks_NN2 won_VVD their_DPS opener_NN1 against_PRP Century_NN1 on_PRP Tuesday_NP0 ._SENT South_NP0 Carroll_NP0 (_PUL 8-5-1_CRD )_PUR graduated_VVD the_AT0 reigning_AJ0 Player_NN1 of_PRF the_AT0 Year_NN1 in_PRP forward_AV0 Carter_NP0 Chesney_NP0 ,_PUN and_CJC the_AT0 Cavaliers_NN2 tied_VVD Winters_NP0 Mill_NP0 (_PUL 6-9_CRD )_PUR in_PRP their_DPS opener_NN1 ._SENT 
