# Supplementary material for: Unraveling image construction by modality: Corpus-based diachronic insights into the reports to the Party Congress of China
Source: PLoS One. 2025 Mar 5;20(3):e0316017. doi: 10.1371/journal.pone.0316017 (PMC11882057; doi:10.1371/journal.pone.0316017)
Supplement: S1 File — (ZIP) [file pone.0316017.s001.zip › S1_Fig.zip/Corpus/CROWN2021/CROWN2021_POS/A17AE_POS.txt]

The_AT0 result_NN1 worked_VVD out_AVP for_PRP Tra_NP0 Evans_NP0 ,_PUN but_CJC he_PNP was_VBD n't_XX0 happy_AJ0 ._SENT The_AT0 Atholton_NP0 cornerback_NN1 did_VDD n't_XX0 play_VVI the_AT0 pass_NN1 correctly_AV0 ,_PUN but_CJC Wilde_NP0 Lake_NP0 's_POS receiver_NN1 could_VM0 n't_XX0 haul_VVI in_PRP what_DTQ would_VM0 have_VHI been_VBN the_AT0 game-winning_AJ0 touchdown_NN1 late_AJ0 in_PRP Friday_NP0 's_POS season-opening_AJ0 contest_NN1 ._SENT "_PUQ It_PNP was_VBD enough_AV0 ,_PUN "_PUQ said_VVD Atholton_NP0 's_POS John_NP0 Prajka_NP0 to_PRP Evans_NP0 after_PRP the_AT0 play_NN1 ._SENT "_PUQ That_DT0 's_VBZ all_DT0 that_DT0 matters_NN2 ._SENT "_PUQ Atholton_NP0 coach_NN1 Eric_NP0 Woodson_NP0 echoed_VVD the_AT0 same_DT0 sentiment_NN1 after_PRP his_DPS team_NN1 's_POS 7-6_CRD victory_NN1 over_PRP the_AT0 Wildecats_NN2 ._SENT The_AT0 Raiders_NN2 did_VDD n't_XX0 score_VVI an_AT0 offensive_AJ0 touchdown_NN1 ,_PUN threw_VVD two_CRD interceptions_NN2 and_CJC muffed_VVD a_AT0 punt_NN1 ._SENT But_CJC it_PNP was_VBD enough_AV0 to_TO0 win_VVI ._SENT "_PUQ We_PNP take_VVB it_PNP anyway_AV0 we_PNP can_VM0 and_CJC move_VVB on_AVP ,_PUN "_PUQ Woodson_NP0 said_VVD ._SENT The_AT0 Raiders_NN2 '_POS lone_AJ0 touchdown_NN1 was_VBD an_AT0 18-yard_AJ0 interception_NN1 return_NN1 from_PRP cornerback_NN1 Jerome_NP0 Colbert_NP0 in_PRP the_AT0 third_ORD quarter_NN1 ._SENT Wilde_NP0 Lake_NP0 quarterback_NN1 Kofi_NP0 Boampong_NP0 rolled_VVD out_AVP to_PRP his_DPS left_NN1 and_CJC threw_VVD an_AT0 errant_AJ0 pass_NN1 right_NN1 to_PRP Colbert_NP0 ,_PUN who_PNQ sprinted_VVD untouched_AJ0 into_PRP the_AT0 end_NN1 zone_NN1 ._SENT "_PUQ That_DT0 was_VBD huge_AJ0 ,_PUN "_PUQ Woodson_NP0 said_VVD ._SENT "_PUQ That_DT0 's_VBZ when_AVQ the_AT0 tide_NN1 turned_VVD for_PRP us_PNP ._SENT "_PUQ While_CJS Atholton_NP0 's_POS offense_NN1 did_VDD n't_XX0 score_VVI ,_PUN the_AT0 Raiders_NN2 did_VDD dictate_VVI the_AT0 flow_NN1 of_PRF the_AT0 game_NN1 thanks_NN2 to_PRP 5-foot-11_CRD ,_PUN 230-pound_AJ0 running_NN1 back_NN1 Dillan_NP0 Watkins_NP0 ._SENT The_AT0 bruising_AJ0 junior_AJ0 totaled_AJ0 105_CRD yards_NN2 on_PRP 23_CRD carries_VVZ ._SENT "_PUQ We_PNP controlled_VVD the_AT0 clock_NN1 ,_PUN "_PUQ Woodson_NP0 said_VVD ._SENT "_PUQ He_PNP 's_VBZ a_AT0 very_AV0 powerful_AJ0 runner_NN1 ._SENT We_PNP 've_VHB got_VVN about_PRP four_CRD backs_NN2 ,_PUN but_CJC I_PNP featured_VVD him_PNP tonight_AV0 ._SENT Coming_VVG into_PRP his_DPS junior_AJ0 year_NN1 ,_PUN he_PNP 's_VBZ that_DT0 big_AJ0 back_NN1 at_PRP 230_CRD [_PUL pounds_NN2 ]_PUR who_PNQ can_VM0 carry_VVI the_AT0 load_NN1 ._SENT "_PUQ The_AT0 win_NN1 is_VBZ Atholton_NP0 's_POS first_ORD over_PRP Wilde_NP0 Lake_NP0 since_PRP 2017_CRD ,_PUN and_CJC six_CRD months_NN2 ago_AV0 ,_PUN the_AT0 Raiders_NN2 lost_VVD 26-0_CRD to_PRP the_AT0 Wildecats_NP0 ._SENT "_PUQ It_PNP feels_VVZ great_AJ0 to_TO0 get_VVI this_DT0 win_NN1 ,_PUN first_ORD time_NN1 in_PRP five_CRD seasons_NN2 ,_PUN "_PUQ Colbert_NP0 said_VVD ._SENT Wilde_NP0 Lake_NP0 (_PUL 0-1_CRD )_PUR started_VVD off_AVP the_AT0 home_NN1 contest_NN1 with_PRP something_PNI it_PNP did_VDD often_AV0 last_ORD season_NN1 —_PUN intercepting_VVG the_AT0 opposing_AJ0 quarterback_NN1 ._SENT Watkins_NP0 barreled_VVD Atholton_NP0 (_PUL 1-0_CRD )_PUR down_PRP the_AT0 field_NN1 before_PRP quarterback_NN1 Harrison_NP0 Feldman_NP0 ,_PUN who_PNQ split_VVD time_NN1 with_PRP Miles_NP0 Scott_NP0 ,_PUN was_VBD intercepted_VVN by_PRP Wilde_NP0 Lake_NP0 cornerback_NN1 Max_NP0 Richardson_NP0 in_PRP the_AT0 red_AJ0 zone_NN1 ._SENT Feldman_NP0 was_VBD picked_VVN off_AVP again_AV0 on_PRP Atholton_NP0 's_POS next_ORD drive_NN1 ,_PUN this_DT0 time_NN1 by_PRP sophomore_NP0 safety_NN1 Nazir_NP0 Fell_NP0 ._SENT The_AT0 Cats_NN2 '_POS offense_NN1 could_VM0 n't_XX0 capitalize_VVI on_PRP either_DT0 mistake_NN1 ,_PUN though_CJS ,_PUN as_CJS both_DT0 drives_NN2 stalled_VVD out_AVP ._SENT "_PUQ There_EX0 are_VBB no_AT0 excuses_NN2 ,_PUN but_CJC we_PNP 're_VBB a_AT0 young_AJ0 squad_NN1 ,_PUN "_PUQ Henderson_NP0 said_VVD ._SENT "_PUQ We_PNP 've_VHB got_VVN to_TO0 learn_VVI how_AVQ to_TO0 take_VVI advantage_NN1 ._SENT This_DT0 is_VBZ a_AT0 learning_NN1 experience_NN1 ,_PUN and_CJC we_PNP 'll_VM0 push_VVI forward_AV0 to_PRP next_ORD week_NN1 ._SENT "_PUQ After_PRP a_AT0 scoreless_AJ0 first_ORD half_NN1 ,_PUN Colbert_NP0 's_POS pick-six_NN1 was_VBD the_AT0 first_ORD touchdown_NN1 of_PRF the_AT0 game_NN1 ._SENT The_AT0 interception_NN1 was_VBD the_AT0 first_ORD of_PRF Colbert_NP0 's_POS varsity_NN1 career_NN1 ._SENT 
