# Supplementary material for: Unraveling image construction by modality: Corpus-based diachronic insights into the reports to the Party Congress of China
Source: PLoS One. 2025 Mar 5;20(3):e0316017. doi: 10.1371/journal.pone.0316017 (PMC11882057; doi:10.1371/journal.pone.0316017)
Supplement: S1 File — (ZIP) [file pone.0316017.s001.zip › S1_Fig.zip/Corpus/CROWN2021/CROWN2021_POS/A18AA_POS.txt]

"_PUQ Freak_NN1 "_PUQ is_VBZ a_AT0 term_NN1 thrown_VVN around_AVP too_AV0 much_AV0 in_PRP the_AT0 sports_NN2 world_NN1 ,_PUN but_CJC sometimes_AV0 ,_PUN it_PNP 's_VBZ the_AT0 first_ORD phrase_NN1 that_CJT crowds_VVZ the_AT0 cranium_NN1 when_AVQ a_AT0 gaudy_AJ0 athletic_AJ0 feat_NN1 takes_VVZ place_NN1 ._SENT What_DTQ about_PRP an_AT0 entire_AJ0 game_NN1 's_POS worth_NN1 of_PRF head-turning_AJ0 and_CJC gasps_NN2 ?_SENT SI_NP0 All-American_NN1 continues_VVZ its_DPS salute_NN1 to_PRP these_DT0 dominant_AJ0 high_AJ0 school_NN1 football_NN1 players_NN2 in_PRP a_AT0 weekly_AJ0 feature_NN1 ,_PUN aptly_AV0 titled_VVN '_PUQ Freak_NN1 of_PRF the_AT0 Week_NN1 ,_PUN '_PUQ going_VVG out_AVP to_PRP a_AT0 remarkable_AJ0 Friday_NP0 night_NN1 performance_NN1 ._SENT 12_CRD states_NN2 had_VHD nominees_NN2 listed_VVN as_PRP most_DT0 of_PRF the_AT0 action_NN1 has_VHZ playoff_NN1 survival_NN1 at_PRP stake_NN1 ,_PUN and_CJC the_AT0 latest_AJS selection_NN1 was_VBD the_AT0 most_AV0 well-rounded_AJ0 effort_NN1 ._SENT Not_XX0 only_AV0 is_VBZ Kevin_NP0 Coleman_NP0 an_AT0 elite_NN1 wide_AJ0 receiver_NN1 ,_PUN ranked_VVN as_PRP the_AT0 No._NN1 1_CRD slot_NN1 projection_NN1 by_PRP SI_NP0 in_PRP the_AT0 class_NN1 of_PRF 2022_CRD ,_PUN but_CJC he_PNP proved_VVD his_DPS overall_AJ0 ability_NN1 on_PRP Friday_NP0 night_NN1 ._SENT Get_VVB SPORTS_NN2 ILLUSTRATED_AJ0 's_POS best_AJS stories_NN2 every_AT0 weekday_NN1 ._SENT Sign_VVB up_AVP now_AV0 ._SENT The_AT0 Freak_NN1 of_PRF the_AT0 Week_NN1 performance_NN1 included_VVD four_CRD touchdowns_NN2 ,_PUN scored_VVN in_PRP four_CRD different_AJ0 ways_NN2 ._SENT Against_PRP Mexico_NP0 (_PUL Mo._NP0 )_PUR High_AJ0 School_NN1 with_PRP a_AT0 trip_NN1 to_PRP the_AT0 state_NN1 championship_NN1 game_NN1 on_PRP the_AT0 line_NN1 ,_PUN Coleman_NP0 of_PRF course_NN1 hauled_VVN in_PRP a_AT0 receiving_AJ0 score_NN1 ,_PUN but_CJC added_VVD one_PNI as_PRP a_AT0 runner_NN1 ,_PUN another_DT0 via_PRP kick_NN1 return_NN1 and_CJC one_PNI in_PRP the_AT0 punt_NN1 return_NN1 game_NN1 for_PRP good_AJ0 measure_NN1 ._SENT The_AT0 near_AJ0 300-yard_AJ0 total_AJ0 yardage_NN1 effort_NN1 included_VVD 111_CRD as_PRP a_AT0 pass_NN1 catcher_NN1 ._SENT The_AT0 St._NP0 Louis_NP0 (_PUL Mo._NP0 )_PUR St._NP0 Mary_NP0 's_POS star_NN1 ,_PUN a_AT0 top_AJ0 15_CRD overall_AJ0 recruit_NN1 and_CJC one_CRD of_PRF the_AT0 most_AV0 coveted_AJ0 among_PRP the_AT0 uncommitted_AJ0 in_PRP the_AT0 country_NN1 ,_PUN has_VHZ been_VBN navigating_VVG the_AT0 recruiting_NN1 process_NN1 in_PRP addition_NN1 to_PRP putting_VVG up_AVP Freak_NN1 of_PRF the_AT0 Week_NN1 type_NN1 performances_NN2 ._SENT Coleman_NP0 has_VHZ been_VBN to_PRP Florida_NP0 State_NP0 ,_PUN Oregon_NP0 and_CJC USC_NP0 this_DT0 fall_NN1 for_PRP official_AJ0 visits_NN2 to_PRP date_NN1 ._SENT St._NP0 Mary_NP0 's_POS will_VM0 play_VVI Kansas_NP0 City_NN1 (_PUL Mo._NP0 )_PUR St._NP0 Pius_NP0 X_ZZ0 for_PRP the_AT0 Missouri_NP0 Class_NN1 3_CRD state_NN1 championship_NN1 on_PRP Saturday_NP0 ._SENT Week_NN1 0_CRD -_PUN Pike_NP0 Road_NP0 (_PUL Ala._NP0 )_PUR Quarterback_NP0 Iverson_NP0 Hooks_NN2 Week_NN1 1_CRD -_PUN Port_NP0 St._NP0 Lucie_NP0 (_PUL Fla._NP0 )_PUR Running_VVG Back_AVP Eden_NP0 James_NP0 Week_NN1 2_CRD -_PUN Gautier_NP0 (_PUL Miss._NP0 )_PUR Quarterback_NP0 Kaden_NP0 Irving_NP0 Week_NN1 3_CRD -_PUN Millville_NP0 (_PUL N.J._NP0 )_PUR Running_VVG Back_AVP LeQuint_NP0 Allen_NP0 Week_NN1 4_CRD -_PUN Santa_NP0 Rosa_NP0 Beach_NN1 (_PUL Fla._NP0 )_PUR South_NP0 Walton_NP0 Tight_AJ0 End_NP0 Pearce_NP0 Spurlin_NP0 III_CRD Week_NN1 5_CRD -_PUN Savannah_NP0 (_PUL Ga._NP0 )_PUR Benedictine_AJ0 Military_AJ0 Quarterback_NN1 Holden_NP0 Geriner_NP0 Week_NN1 6_CRD -_PUN Santa_NP0 Ana_NP0 (_PUL Calif._NP0 )_PUR Mater_NP0 Dei_NP0 Quarterback_NP0 Elijah_NP0 Brown_NP0 Week_NN1 7_CRD -_PUN St._NP0 Petersburg_NP0 (_PUL Fla._NP0 )_PUR Lakewood_NP0 Defensive_AJ0 Back_NN1 Terrell_NP0 Crosby_NP0 Week_NN1 8_CRD -_PUN Poulsbo_NP0 (_PUL Wash._NP0 )_PUR North_NP0 Kitsap_NP0 Quarterback_NP0 Colton_NP0 Brewer_NP0 Week_NN1 9_CRD -_PUN Tracy_NP0 (_PUL Calif._NP0 )_PUR Kimball_NP0 Quarterback_NP0 Nicholas_NP0 Coronado_NP0 Week_NN1 10_CRD -_PUN Tiger_NN1 (_PUL Ga._NP0 )_PUR Rabun_NP0 County_NN1 QB_NP0 Gunner_NP0 Stockton_NP0 ,_PUN Rockwall_NP0 (_PUL Texas_NP0 )_PUR QB_NP0 Braedyn_NP0 Locke_NP0 Week_NN1 11_CRD -_PUN Medina_NP0 (_PUL Ohio_NP0 )_PUR Quarterback_NP0 Drew_NP0 Allar_NP0 Week_NN1 12_CRD -_PUN Red_NP0 Bank_NP0 (_PUL N.J._NP0 )_PUR Catholic_AJ0 Quarterback_NP0 Alex_NP0 Brown_NP0 Week_NN1 13_CRD -_PUN Denton_NP0 (_PUL Texas_NP0 )_PUR Guyer_NP0 Quarterback_NP0 Jackson_NP0 Arnold_NP0 Have_VHB a_AT0 Freak_NN1 of_PRF the_AT0 Week_NN1 nominee_NN1 ?_SENT 
