# Supplementary material for: Unraveling image construction by modality: Corpus-based diachronic insights into the reports to the Party Congress of China
Source: PLoS One. 2025 Mar 5;20(3):e0316017. doi: 10.1371/journal.pone.0316017 (PMC11882057; doi:10.1371/journal.pone.0316017)
Supplement: S1 File — (ZIP) [file pone.0316017.s001.zip › S1_Fig.zip/Corpus/CROWN2021/CROWN2021_POS/A18AB_POS.txt]

The_AT0 Georgia_NP0 Bulldogs_NN2 are_VBB on_PRP their_DPS way_NN1 to_PRP yet_AV0 another_DT0 SEC_NP0 Championship_NN1 Game_NN1 appearance_NN1 following_VVG a_AT0 41_CRD to_PRP 17_CRD win_NN1 over_PRP the_AT0 SEC_NP0 East_NN1 and_CJC have_VHB a_AT0 legitimate_AJ0 chance_NN1 to_TO0 finish_VVI the_AT0 season_NN1 with_PRP an_AT0 undefeated_AJ0 record_NN1 ._SENT There_EX0 are_VBB various_AJ0 reasons_NN2 for_PRP their_DPS dominance_NN1 in_PRP the_AT0 2021_CRD season_NN1 ,_PUN but_CJC one_CRD person_NN1 has_VHZ gone_VVN under_PRP the_AT0 radar_NN1 to_PRP this_DT0 point_NN1 ._SENT Offensive_AJ0 Coordinator_NN1 Todd_NP0 Monken_NP0 is_VBZ quietly_AV0 building_VVG a_AT0 reputation_NN1 as_PRP one_CRD of_PRF the_AT0 best_AJS offensive_AJ0 coaches_NN2 in_PRP college_NN1 football_NN1 ._SENT Georgia_NP0 has_VHZ been_VBN without_PRP several_DT0 key_AJ0 players_NN2 on_PRP the_AT0 offensive_AJ0 side_NN1 of_PRF the_AT0 ball_NN1 throughout_PRP this_DT0 season_NN1 ,_PUN yet_AV0 Monken_NP0 continues_VVZ to_TO0 put_VVI together_AV0 masterpieces_NN2 ._SENT The_AT0 Bulldogs_NN2 are_VBB averaging_VVG 38.7_CRD points_NN2 per_PRP game_NN1 despite_PRP missing_VVG their_DPS opening_AJ0 day_NN1 starting_VVG quarterback_NN1 ,_PUN several_DT0 high-quality_AJ0 skill_NN1 position_NN1 players_NN2 ,_PUN and_CJC a_AT0 few_DT0 key_AJ0 offensive_AJ0 linemen_NN2 at_PRP points_NN2 this_DT0 year_NN1 ._SENT No_AT0 matter_NN1 who_PNQ is_VBZ in_PRP the_AT0 game_NN1 ,_PUN Georgia_NP0 's_POS offense_NN1 continues_VVZ to_TO0 find_VVI ways_NN2 to_TO0 move_VVI the_AT0 ball_NN1 and_CJC score_NN1 ._SENT Georgia_NP0 has_VHZ scored_VVN 30+_CRD points_NN2 in_PRP every_AT0 game_NN1 since_PRP their_DPS week_NN1 one_CRD victory_NN1 over_PRP the_AT0 Clemson_NP0 Tigers_NN2 ._SENT Monken_NP0 deserves_VVZ a_AT0 lot_NN1 of_PRF credit_NN1 for_PRP how_AVQ they_PNP seamlessly_AV0 move_VVB from_PRP week_NN1 to_PRP week_NN1 ._SENT He_PNP plays_VVZ to_PRP the_AT0 team_NN1 's_POS strengths_NN2 and_CJC ensures_VVZ that_CJT they_PNP force_VVB players_NN2 to_TO0 improve_VVI with_PRP every_AT0 game_NN1 ._SENT Monken_NP0 has_VHZ continually_AV0 protected_VVN the_AT0 deficiencies_NN2 on_PRP his_DPS roster_NN1 whether_CJS it_PNP 's_VBZ injury_NN1 or_CJC a_AT0 weakpoint_NN1 ._SENT He_PNP 's_VHZ protected_VVN an_AT0 offensive_AJ0 line_NN1 that_CJT 's_VHZ seen_VVN two_CRD starters_NN2 in_PRP Tate_NP0 Ratledge_NP0 and_CJC Jamaree_NP0 Salyer_NP0 miss_NN1 time_NN1 at_PRP points_NN2 this_DT0 season_NN1 and_CJC has_VHZ n't_XX0 played_VVN with_PRP a_AT0 tremendous_AJ0 amount_NN1 of_PRF consistency_NN1 ._SENT He_PNP 's_VHZ protected_VVN a_AT0 quarterback_NN1 that_CJT even_AV0 though_CJS has_VHZ played_VVN well_AV0 ,_PUN has_VHZ physical_AJ0 limitations_NN2 at_PRP the_AT0 position_NN1 ,_PUN all_AV0 while_CJS preparing_VVG a_AT0 second_ORD quarterback_NN1 in_PRP JT_NP0 Daniels_NP0 to_TO0 play_VVI with_PRP a_AT0 completely_AV0 different_AJ0 gameplan_NN1 ._SENT It_PNP 's_VHZ been_VBN a_AT0 balancing_AJ0 act_NN1 all_DT0 season_NN1 for_PRP Monken_NP0 ._SENT Good_AJ0 coordinators_NN2 can_VM0 call_VVI productive_AJ0 offense_NN1 within_PRP the_AT0 confines_NN2 of_PRF their_DPS system_NN1 ,_PUN but_CJC great_AJ0 ones_NN2 adapt_VVB to_PRP their_DPS personnel_NN2 ._SENT Monken_NP0 is_VBZ forced_VVN to_TO0 adapt_VVI week_NN1 after_PRP week_NN1 because_CJS of_PRF the_AT0 injury_NN1 bug_NN1 plaguing_VVG this_DT0 Georgia_NP0 football_NN1 team_NN1 ._SENT Sources_NN2 around_PRP the_AT0 program_NN1 raved_VVD about_PRP Monken_NP0 's_POS work_NN1 ethic_NN1 and_CJC attention_NN1 to_PRP detail_NN1 over_PRP the_AT0 offseason_NN1 ,_PUN and_CJC that_DT0 has_VHZ rung_VVN true_AJ0 during_PRP the_AT0 regular_AJ0 season_NN1 ._SENT He_PNP has_VHZ gone_VVN through_PRP two_CRD starting_NN1 quarterbacks_NN2 ,_PUN a_AT0 surplus_NN1 of_PRF starting_VVG wide_AJ0 receivers_NN2 ,_PUN and_CJC a_AT0 rotating_AJ0 cast_NN1 of_PRF offensive_AJ0 linemen_NN2 ._SENT 
