# Supplementary material for: Unraveling image construction by modality: Corpus-based diachronic insights into the reports to the Party Congress of China
Source: PLoS One. 2025 Mar 5;20(3):e0316017. doi: 10.1371/journal.pone.0316017 (PMC11882057; doi:10.1371/journal.pone.0316017)
Supplement: S1 File — (ZIP) [file pone.0316017.s001.zip › S1_Fig.zip/Corpus/CROWN2021/CROWN2021_POS/A18AC_POS.txt]

This_DT0 weekend_NN1 ,_PUN the_AT0 Jets_NN2 were_VBD in_PRP Green_AJ0 Bay_NN1 to_TO0 take_VVI on_PRP the_AT0 Packers_NN2 in_PRP their_DPS second_ORD dress_NN1 rehearsal_NN1 as_PRP the_AT0 regular_AJ0 season_NN1 approaches_NN2 ._SENT Rookies_NP0 saw_VVD plenty_PNI of_PRF action_NN1 in_PRP Saturday_NP0 's_POS game_NN1 ,_PUN and_CJC they_PNP will_VM0 play_VVI a_AT0 huge_AJ0 role_NN1 on_PRP this_DT0 very_AV0 young_AJ0 football_NN1 team_NN1 ._SENT Coach_NN1 Saleh_NP0 said_VVD before_PRP the_AT0 game_NN1 that_CJT six_CRD to_PRP nine_CRD rookies_NN2 are_VBB going_VVG to_TO0 play_VVI a_AT0 lot_NN1 ,_PUN and_CJC several_DT0 of_PRF them_PNP could_VM0 potentially_AV0 even_AV0 start_VVB ._SENT First-round_NN1 offensive_NN1 guard_NN1 Alijah_NP0 Vera-Tucker_NP0 ,_PUN and_CJC second-round_AJ0 receiver_NN1 Elijah_NP0 Moore_NP0 did_VDD not_XX0 suit_VVI up_AVP in_PRP Green_AJ0 Bay_NN1 due_AJ0 to_PRP nagging_AJ0 injuries_NN2 ,_PUN but_CJC let_VVB 's_VBZ break_VVI down_AVP how_AVQ the_AT0 rest_NN1 of_PRF the_AT0 rooks_NN2 looked_VVD in_PRP their_DPS first_ORD trips_NN2 to_PRP Lambeau_NP0 ._SENT The_AT0 Jets_NN2 rookie_NN1 quarterback_NN1 strung_VVN together_AV0 another_DT0 very_AV0 sharp_AJ0 performance_NN1 in_PRP his_DPS second_ORD taste_NN1 of_PRF preseason_NN1 action_NN1 ._SENT With_PRP the_AT0 first-team_AJ0 offense_NN1 ,_PUN Wilson_NP0 played_VVD the_AT0 majority_NN1 of_PRF the_AT0 first_ORD half_NN1 and_CJC put_VVD up_AVP an_AT0 impressive_AJ0 statline_NN1 ,_PUN completing_VVG nine_CRD of_PRF 11_CRD passes_NN2 for_PRP 128_CRD yards_NN2 and_CJC two_CRD passing_AJ0 touchdowns_NN2 ,_PUN with_PRP a_AT0 nearly_AV0 perfect_AJ0 passer_NN1 rating_NN1 of_PRF 154.7_CRD ._SENT The_AT0 only_AJ0 blemish_NN1 on_PRP Wilson_NP0 's_POS performance_NN1 was_VBD a_AT0 ball_NN1 delivered_VVN on_PRP the_AT0 run_NN1 that_CJT was_VBD thrown_VVN behind_PRP an_AT0 open_AJ0 Corey_NP0 Davis_NP0 ._SENT Zach_NP0 bounced_VVD back_AVP on_PRP the_AT0 next_ORD two_CRD plays_NN2 ;_PUN however_AV0 ,_PUN converting_VVG a_AT0 third_ORD and_CJC short_AJ0 and_CJC then_AV0 delivering_VVG a_AT0 gorgeous_AJ0 ball_NN1 on_PRP the_AT0 run_NN1 about_PRP 30_CRD yards_NN2 down_PRP the_AT0 sideline_NN1 to_PRP Davis_NP0 ._SENT Wilson_NP0 ended_VVD up_AVP capping_VVG the_AT0 drive_NN1 off_AVP with_PRP an_AT0 18-yard_AJ0 touchdown_NN1 strike_NN1 over_PRP the_AT0 middle_NN1 to_PRP his_DPS tight_AJ0 end_NN1 Tyler_NP0 Kroft_NP0 ._SENT Other_AJ0 noteworthy_AJ0 Wilson_NP0 plays_NN2 included_VVD a_AT0 24-yard_AJ0 strike_NN1 to_PRP Davis_NP0 between_PRP two_CRD defensive_AJ0 backs_NN2 on_PRP the_AT0 first_ORD drive_NN1 of_PRF the_AT0 game_NN1 and_CJC a_AT0 second_ORD 18-yard_AJ0 touchdown_NN1 pass_NN1 to_PRP Kroft_NP0 ._SENT The_AT0 rookie_NN1 has_VHZ done_VDN a_AT0 great_AJ0 job_NN1 of_PRF quickly_AV0 getting_VVG the_AT0 ball_NN1 out_AVP of_PRF his_DPS hands_NN2 ,_PUN as_CJS he_PNP has_VHZ yet_AV0 to_TO0 take_VVI a_AT0 sack_NN1 this_DT0 preseason_NN1 ._SENT He_PNP has_VHZ done_VDN so_AV0 without_PRP forcing_VVG the_AT0 ball_NN1 and_CJC has_VHZ done_VDN a_AT0 fine_AJ0 job_NN1 of_PRF checking_VVG the_AT0 ball_NN1 down_AVP when_CJS he_PNP needs_VVZ to_TO0 ._SENT Zach_NP0 has_VHZ looked_VVN very_AV0 poised_VVN in_PRP the_AT0 pocket_NN1 ,_PUN there_AV0 do_VDB not_XX0 appear_VVI to_TO0 be_VBI any_DT0 jitters_NN2 with_PRP him_PNP ,_PUN and_CJC his_DPS timing_NN1 with_PRP receivers_NN2 has_VHZ been_VBN pretty_AV0 much_DT0 spot_NN1 on_AVP ._SENT While_CJS he_PNP has_VHZ yet_AV0 to_TO0 face_VVI a_AT0 first-team_AJ0 defense_NN1 ,_PUN the_AT0 Jets_NN2 '_POS new_AJ0 quarterback_NN1 certainly_AV0 looks_VVZ like_PRP he_PNP belongs_VVZ through_PRP two_CRD games_NN2 of_PRF preseason_NN1 football_NN1 ._SENT The_AT0 Jets_NN2 '_POS fourth-rounder_AJ0 figures_NN2 to_TO0 play_VVI a_AT0 role_NN1 in_PRP a_AT0 very_AV0 crowded_AJ0 backfield_NN1 this_DT0 season_NN1 ,_PUN and_CJC he_PNP has_VHZ shown_VVN some_DT0 promise_NN1 early_AJ0 on_PRP this_DT0 preseason_NN1 ._SENT 
