# Supplementary material for: Unraveling image construction by modality: Corpus-based diachronic insights into the reports to the Party Congress of China
Source: PLoS One. 2025 Mar 5;20(3):e0316017. doi: 10.1371/journal.pone.0316017 (PMC11882057; doi:10.1371/journal.pone.0316017)
Supplement: S1 File — (ZIP) [file pone.0316017.s001.zip › S1_Fig.zip/Corpus/CROWN2021/CROWN2021_POS/A18AE_POS.txt]

He_PNP 's_VBZ one_CRD of_PRF the_AT0 more_AV0 under-appreciated_VVN players_NN2 in_PRP this_DT0 tournament_NN1 considering_PRP all_DT0 he_PNP does_VDZ for_PRP the_AT0 Bears_NN2 ._SENT Mitch_NP0 Ballock_NP0 's_POS absurd_AJ0 range_NN1 ._SENT The_AT0 senior_AJ0 ,_PUN who_PNQ shoots_VVZ 39.5_CRD %_NN0 from_PRP three_CRD ,_PUN has_VHZ been_VBN known_VVN to_TO0 pull_VVI up_AVP (_PUL and_CJC hit_VVN )_PUR from_PRP anywhere_AV0 ._SENT With_PRP nothing_PNI to_TO0 lose_VVI against_PRP Gonzaga_NP0 ,_PUN we_PNP expect_VVB him_PNP to_TO0 let_VVI it_PNP fly_VVI ._SENT In-depth_AJ0 analysis_NN1 ,_PUN unrivaled_AJ0 access_NN1 ._SENT Get_VVB SPORTS_NN2 ILLUSTRATED_AJ0 's_POS best_AJS stories_NN2 every_AT0 weekday_NN1 ._SENT Sign_VVB up_AVP now_AV0 ._SENT Point-forward_NP0 Scottie_NP0 Barnes_NP0 ._SENT The_AT0 talented_AJ0 6_CRD '_POS 9_CRD "_PUQ Barnes_NP0 ,_PUN a_AT0 likely_AJ0 NBA_NN1 lottery_NN1 pick_NN1 ,_PUN was_VBD third_ORD in_PRP the_AT0 ACC_NP0 in_PRP assist_NN1 rate_NN1 ._SENT Drew_NP0 Timme_NP0 's_POS handlebar_NN1 mustache_NN1 ._SENT His_DPS mom_NN1 tried_VVD to_TO0 get_VVI him_PNP to_TO0 shave_VVI it_PNP ,_PUN but_CJC it_PNP sounds_VVZ like_PRP it_PNP 's_VBZ sticking_VVG around_AVP ._SENT Stay_VVB tuned_VVN for_PRP updates_NN2 in_PRP this_DT0 saga_NN1 ._SENT Offensive_AJ0 rebounding_NN1 ._SENT The_AT0 Cougars_NN2 do_VDB it_PNP at_PRP a_AT0 better_AJC rate_NN1 than_CJS all_AV0 but_CJS one_CRD team_NN1 in_PRP the_AT0 country_NN1 ._SENT Against_PRP the_AT0 Syracuse_NP0 2_CRD –_PUN 3_CRD zone_NN1 ,_PUN they_PNP 'll_VM0 be_VBI licking_VVG their_DPS chops_NN2 ._SENT Its_DPS defense_NN1 ._SENT The_AT0 Ramblers_NN2 '_POS D_ZZ0 is_VBZ a_AT0 thing_NN1 of_PRF beauty_NN1 to_TO0 follow_VVI ._SENT Pay_VVB attention_NN1 to_PRP their_DPS rotations_NN2 and_CJC the_AT0 on-ball_AJ0 ability_NN1 of_PRF Lucas_NP0 Williamson_NP0 and_CJC Aher_NP0 Ugack_NP0 ,_PUN in_PRP particular_AJ0 ._SENT Mike_NP0 Smith_NP0 assists_VVZ ._SENT The_AT0 undersized_AJ0 ,_PUN former_DT0 Ivy_NP0 League_NN1 point_NN1 guard_NN1 has_VHZ a_AT0 great_AJ0 story_NN1 to_TO0 be_VBI starring_VVG at_PRP Michigan_NP0 ,_PUN and_CJC he_PNP had_VHD a_AT0 15-assist_AJ0 game_NN1 in_PRP the_AT0 Big_AJ0 Ten_CRD tournament_NN1 ._SENT Kevin_NP0 Obanor_NP0 ._SENT You_PNP know_VVB about_PRP super-scorer_NN1 Max_NP0 Abmas_NP0 ,_PUN but_CJC the_AT0 Golden_AJ0 Eagles_NN2 would_VM0 n't_XX0 be_VBI here_AV0 without_PRP Obanor_NP0 's_POS huge_AJ0 tourney_NN1 so_AV0 far_AV0 ._SENT And_CJC like_PRP Abmas_NP0 ,_PUN he_PNP 's_VHZ played_VVN all_DT0 95_CRD available_AJ0 minutes_NN2 ._SENT Chris_NP0 Duarte_NP0 ._SENT The_AT0 senior_AJ0 has_VHZ had_VHN an_AT0 absolutely_AV0 stellar_AJ0 year_NN1 ,_PUN and_CJC he_PNP would_VM0 be_VBI a_AT0 household_NN1 name_NN1 to_PRP broader_AJC college_NN1 hoops_NN2 fans_NN2 if_CJS he_PNP played_VVD on_PRP the_AT0 East_NN1 Coast_NN1 ._SENT Roman_NP0 Silva_NP0 blocks_NN2 ._SENT In_PRP 10_CRD games_NN2 before_PRP the_AT0 NCAA_NP0 tournament_NN1 ,_PUN the_AT0 7_CRD '_POS 1_CRD "_PUQ center_NN1 had_VHD seven_CRD blocks_NN2 total_AJ0 ._SENT He_PNP had_VHD seven_CRD combined_VVN in_PRP the_AT0 Beavers_NP0 '_POS first_ORD two_CRD games_NN2 in_PRP Indianapolis_NP0 ._SENT Can_VM0 he_PNP keep_VVI it_PNP up_AVP ?_SENT Buddy_NP0 Boeheim_NP0 threes_CRD ._SENT Jim_NP0 's_POS son_NN1 has_VHZ made_VVN at_PRP least_AV0 five_CRD threes_CRD in_PRP five_CRD of_PRF his_DPS last_ORD six_CRD games_NN2 ._SENT Pretty_AJ0 good_AJ0 stuff_NN1 ._SENT The_AT0 chance_NN1 to_TO0 go_VVI from_PRP First_ORD Four_CRD to_PRP Final_NN1 Four_CRD ._SENT No_AT0 First_ORD Four_CRD team_NN1 has_VHZ made_VVN it_PNP all_DT0 the_AT0 way_NN1 to_PRP the_AT0 final_AJ0 weekend_NN1 (_PUL or_CJC even_AV0 the_AT0 Elite_NN1 Eight_CRD )_PUR since_PRP one_CRD of_PRF the_AT0 very_AV0 first_ORD ones_NN2 ,_PUN 2010-11_CRD VCU_NP0 ._SENT Can_VM0 the_AT0 Bruins_NN2 join_VVB that_DT0 list_NN1 ?_SENT Its_DPS giant_AJ0 starting_NN1 lineup_NN1 ._SENT Andy_NP0 Enfield_NP0 starts_VVZ four_CRD players_NN2 ranging_VVG from_PRP 6_CRD '_POS 7_CRD "_PUQ to_PRP 7_CRD '_POS 0_CRD "_PUQ ,_PUN the_AT0 tallest_AJS of_PRF which_DTQ is_VBZ the_AT0 dominant_AJ0 Evan_NP0 Mobley_NP0 ._SENT No_ITJ wonder_VVB this_DT0 team_NN1 is_VBZ No._NN1 1_CRD in_PRP two-point_AJ0 defense_NN1 ._SENT 
