# Supplementary material for: Unraveling image construction by modality: Corpus-based diachronic insights into the reports to the Party Congress of China
Source: PLoS One. 2025 Mar 5;20(3):e0316017. doi: 10.1371/journal.pone.0316017 (PMC11882057; doi:10.1371/journal.pone.0316017)
Supplement: S1 File — (ZIP) [file pone.0316017.s001.zip › S1_Fig.zip/Corpus/CROWN2021/CROWN2021_POS/A19AA_POS.txt]

We_PNP learned_VVD a_AT0 lot_NN1 about_PRP each_DT0 NFL_NP0 team_NN1 during_PRP training_NN1 camps_NN2 and_CJC in_PRP the_AT0 preseason_NN1 ._SENT However_AV0 ,_PUN scrimmages_NN2 and_CJC exhibition_NN1 games_NN2 do_VDB not_XX0 accurately_AV0 simulate_VVI the_AT0 real_AJ0 thing_NN1 ._SENT We_PNP got_VVD a_AT0 much_AV0 clearer_AJC picture_NN1 of_PRF what_DTQ teams_NN2 are_VBB and_CJC are_VBB n't_XX0 going_VVG to_TO0 be_VBI during_PRP Week_NN1 1._CRD Now_AV0 ,_PUN it_PNP 's_VBZ time_NN1 for_PRP the_AT0 in-season_AJ0 adjustments_NN2 to_TO0 begin_VVI ._SENT Adjustments_NN2 are_VBB a_AT0 huge_AJ0 part_NN1 of_PRF the_AT0 NFL_NP0 game_NN1 ,_PUN of_PRF course_NN1 ,_PUN and_CJC week-to-week_AJ0 tweaks_NN2 can_VM0 mean_VVI the_AT0 difference_NN1 between_PRP a_AT0 promising_AJ0 campaign_NN1 and_CJC a_AT0 successful_AJ0 one_PNI ._SENT Massive_AJ0 roster_NN1 or_CJC scheme_NN1 changes_NN2 are_VBB no_AV0 longer_AV0 realistic_AJ0 options_NN2 ._SENT No_AT0 matter_NN1 how_AVQ teams_NN2 fared_VVD in_PRP Week_NN1 1_CRD ,_PUN each_DT0 has_VHZ an_AT0 adjustment_NN1 that_CJT needs_VVZ to_TO0 be_VBI made_VVN ._SENT It_PNP could_VM0 be_VBI as_AV0 simple_AJ0 as_CJS eliminating_VVG a_AT0 repeated_AJ0 miscue_NN1 or_CJC as_AV0 drastic_AJ0 as_CJS replacing_VVG a_AT0 high-profile_AJ0 player_NN1 ,_PUN but_CJC something_PNI needs_VVZ to_TO0 change_VVI ._SENT We_PNP 'll_VM0 examine_VVI these_DT0 potential_AJ0 changes_NN2 here_AV0 ,_PUN and_CJC all_DT0 aspects_NN2 of_PRF a_AT0 franchise_NN1 —_PUN roster_NN1 makeup_NN1 ,_PUN coaching_NN1 focus_NN1 ,_PUN strategy_NN1 ,_PUN etc._AV0 —_PUN are_VBB fair_AJ0 game_NN1 ._SENT Give_VVB Chase_NP0 Edmonds_NP0 an_AT0 Even_AV0 Bigger_AJC Role_NN1 There_EX0 are_VBB n't_XX0 many_DT0 negatives_NN2 to_TO0 take_VVI away_AV0 from_PRP the_AT0 Arizona_NP0 Cardinals_NN2 '_POS 38-13_CRD beatdown_NN1 of_PRF the_AT0 Tennessee_NP0 Titans_NP0 ._SENT Arizona_NP0 's_POS defense_NN1 was_VBD relentless_AJ0 ,_PUN and_CJC quarterback_NN1 Kyler_NP0 Murray_NP0 (_PUL 289_CRD passing_AJ0 yards_NN2 ,_PUN 20_CRD rushing_AJ0 yards_NN2 ,_PUN five_CRD total_AJ0 TD_NN1 )_PUR was_VBD superb_AJ0 ._SENT However_AV0 ,_PUN the_AT0 Cardinals_NN2 should_VM0 tweak_VVI their_DPS offensive_AJ0 game_NN1 plan_NN1 slightly_AV0 heading_VVG into_PRP their_DPS Week_NN1 2_CRD matchup_NN1 with_PRP the_AT0 Minnesota_NP0 Vikings_NN2 ._SENT Arizona_NP0 is_VBZ leaning_VVG on_PRP a_AT0 two-back_AJ0 system_NN1 featuring_VVG Chase_NP0 Edmonds_NP0 and_CJC James_NP0 Conner_NP0 ._SENT While_CJS Conner_NP0 out-rushed_VVD Edmonds_NP0 16-12_CRD in_PRP Week_NN1 1_CRD ,_PUN Edmonds_NP0 was_VBD clearly_AV0 the_AT0 more_AV0 explosive_AJ0 runner_NN1 ._SENT He_PNP averaged_VVD a_AT0 full_AJ0 two_CRD yards_NN2 per_PRP carry_VVB more_AV0 (_PUL 5.3_CRD versus_PRP 3.3_CRD )_PUR than_CJS Conner_NP0 ._SENT There_EX0 was_VBD actually_AV0 an_AT0 even_AV0 split_VVN in_PRP touches_NN2 ,_PUN as_CJS Edmonds_NP0 caught_VVD four_CRD passes_NN2 ,_PUN but_CJC Arizona_NP0 should_VM0 lean_VVI more_AV0 heavily_AV0 on_PRP Edmonds_NP0 until_CJS /_PUN unless_CJS Conner_NP0 proves_VVZ he_PNP can_VM0 be_VBI just_AV0 as_AV0 effective_AJ0 on_PRP the_AT0 ground_NN1 ._SENT Utilize_VVB the_AT0 Tight_AJ0 Ends_NN2 Even_AV0 More_AV0 in_PRP the_AT0 Passing_AJ0 Game_NN1 The_AT0 Atlanta_NP0 Falcons_NN2 got_VVD absolutely_AV0 handled_VVN (_PUL 32-6_CRD )_PUR by_PRP the_AT0 Philadelphia_NP0 Eagles_NN2 in_PRP Week_NN1 1._CRD The_AT0 defense_NN1 ,_PUN which_DTQ ranked_VVD 29th_ORD overall_NN1 in_PRP 2020_CRD ,_PUN was_VBD a_AT0 predictable_AJ0 problem_NN1 ._SENT However_AV0 ,_PUN Atlanta_NP0 's_POS inability_NN1 to_TO0 produce_VVI points_NN2 was_VBD a_AT0 shock_NN1 ._SENT Yes_ITJ ,_PUN the_AT0 Falcons_NN2 traded_VVD Julio_NP0 Jones_NP0 in_PRP the_AT0 offseason_NN1 ._SENT They_PNP also_AV0 do_VDB n't_XX0 have_VHI a_AT0 proven_AJ0 workhorse_NN1 running_VVG back_AVP ._SENT They_PNP do_VDB have_VHI weapons_NN2 like_PRP Hayden_NP0 Hurst_NP0 ,_PUN Calvin_NP0 Ridley_NP0 and_CJC rookie_NN1 fourth_ORD overall_AJ0 pick_NN1 Kyle_NP0 Pitts_NP0 ,_PUN though_AV0 ._SENT Atlanta_NP0 's_POS inability_NN1 to_TO0 find_VVI the_AT0 end_NN1 zone_NN1 rests_VVZ on_PRP the_AT0 offensive_AJ0 game_NN1 plan_NN1 of_PRF new_AJ0 head_NN1 coach_NN1 Arthur_NP0 Smith_NP0 ._SENT Smith_NP0 tried_VVD to_TO0 lean_VVI on_PRP the_AT0 run_NN1 ,_PUN allowing_VVG it_PNP to_TO0 open_VVI up_AVP big_AJ0 plays_NN2 in_PRP the_AT0 passing_AJ0 game_NN1 —_PUN the_AT0 same_DT0 strategy_NN1 he_PNP employed_VVD with_PRP the_AT0 Tennessee_NP0 Titans_NP0 ._SENT 
