# Supplementary material for: Unraveling image construction by modality: Corpus-based diachronic insights into the reports to the Party Congress of China
Source: PLoS One. 2025 Mar 5;20(3):e0316017. doi: 10.1371/journal.pone.0316017 (PMC11882057; doi:10.1371/journal.pone.0316017)
Supplement: S1 File — (ZIP) [file pone.0316017.s001.zip › S1_Fig.zip/Corpus/CROWN2021/CROWN2021_POS/A19AB_POS.txt]

In_PRP the_AT0 lone_AJ0 NFL_NP0 preseason_NN1 game_NN1 Thursday_NP0 night_NN1 ,_PUN there_EX0 were_VBD very_AV0 few_DT0 starter-vs.-starter_NN1 battles_NN2 ,_PUN the_AT0 Philadelphia_NP0 Eagles_NN2 '_POS starting_NN1 quarterback_NN1 was_VBD scratched_VVN due_AJ0 to_PRP an_AT0 illness_NN1 prior_AJ0 to_PRP kickoff_NN1 ,_PUN that_DT0 team_NN1 failed_VVD to_TO0 score_VVI a_AT0 point_NN1 ,_PUN there_EX0 were_VBD several_DT0 potentially_AV0 serious_AJ0 injuries_NN2 and_CJC we_PNP had_VHD a_AT0 blowout_NN1 on_PRP our_DPS hands_NN2 from_PRP the_AT0 jump_NN1 ._SENT But_CJC that_DT0 does_VDZ n't_XX0 mean_VVI we_PNP did_VDD n't_XX0 learn_VVI a_AT0 lot_NN1 as_PRP the_AT0 Eagles_NN2 stumbled_VVD their_DPS way_NN1 through_PRP a_AT0 35-0_CRD loss_NN1 to_PRP the_AT0 New_AJ0 England_NP0 Patriots_NN2 ._SENT Here_AV0 are_VBB five_CRD takeaways_NN2 from_PRP the_AT0 maiden_AJ0 matchup_NN1 in_PRP Week_NN1 2_CRD of_PRF the_AT0 NFL_NP0 preseason_NN1 ._SENT For_PRP the_AT0 second_ORD successive_AJ0 week_NN1 ,_PUN veteran_AJ0 quarterback_NN1 Cam_NP0 Newton_NP0 looked_VVD smooth_AJ0 while_CJS running_VVG the_AT0 New_AJ0 England_NP0 offense_NN1 ._SENT He_PNP once_AV0 again_AV0 was_VBD particularly_AV0 crisp_AJ0 when_CJS it_PNP came_VVD to_PRP moving_VVG the_AT0 ball_NN1 underneath_AV0 ,_PUN but_CJC he_PNP was_VBD also_AV0 3-for-3_CRD on_PRP passes_NN2 that_CJT traveled_VVD 10-plus_AJ0 yards_NN2 ,_PUN according_VVG to_PRP Pro_AJ0 Football_NN1 Focus_NN1 ._SENT The_AT0 potential_AJ0 problem_NN1 for_PRP Newton_NP0 ?_SENT Rookie_NN1 first-round_NN1 pick_VVB Mac_NP0 Jones_NP0 ,_PUN who_PNQ threw_VVD the_AT0 ball_NN1 better_AJC than_CJS Newton_NP0 down_PRP the_AT0 field_NN1 last_ORD Thursday_NP0 ,_PUN once_AV0 again_AV0 looked_VVN like_PRP a_AT0 veteran_NN1 in_PRP the_AT0 pocket_NN1 and_CJC a_AT0 rocket_NN1 launcher_NN1 on_PRP deep_AJ0 and_CJC intermediate_AJ0 passes_NN2 ._SENT As_CJS The_AT0 Athletic_AJ0 's_POS Jeff_NP0 Howe_NP0 pointed_VVD out_AVP ,_PUN the_AT0 Alabama_NP0 product_NN1 was_VBD 13_CRD of_PRF 19_CRD for_PRP 146_CRD yards_NN2 but_CJC with_PRP three_CRD drops_NN2 and_CJC a_AT0 spike_NN1 accounting_NN1 for_PRP four_CRD of_PRF those_DT0 six_CRD incompletions_NN2 ._SENT Imagine_VVB if_CJS N'Keal_NP0 Harry_NP0 had_VHD pulled_VVN in_PRP this_DT0 dime_NN1 ?_SENT Regardless_AV0 ,_PUN unless_CJS a_AT0 lot_NN1 changes_NN2 in_PRP the_AT0 team_NN1 's_POS final_AJ0 preseason_NN1 game_NN1 ,_PUN Bill_NP0 Belichick_NP0 may_VM0 have_VHI some_DT0 thinking_NN1 to_TO0 do_VDI ._SENT The_AT0 team_NN1 's_POS actions_NN2 this_DT0 offseason_NN1 indicate_VVB they_PNP 're_VBB all_DT0 in_AVP for_PRP 2021_CRD ,_PUN and_CJC it_PNP would_VM0 be_VBI a_AT0 shame_NN1 to_TO0 let_VVI Jones_NP0 waste_VVI away_AV0 on_PRP the_AT0 sideline_NN1 when_CJS he_PNP looks_VVZ stellar_AJ0 and_CJC they_PNP could_VM0 have_VHI used_VVN that_DT0 first-round_NN1 pick_VVB on_PRP an_AT0 impact_NN1 player_NN1 elsewhere_AV0 ._SENT But_CJC Newton_NP0 has_VHZ an_AT0 MVP_NP0 on_PRP his_DPS resume_NN1 ._SENT He_PNP 's_VHZ got_VVN star_NN1 power_NN1 ,_PUN and_CJC it_PNP 's_VBZ entirely_AV0 possible_AJ0 he_PNP 's_VBZ getting_VVG his_DPS groove_NN1 back_AVP after_PRP several_DT0 disappointing_AJ0 but_CJC often_AV0 unhealthy_AJ0 seasons_NN2 in_PRP both_AV0 Carolina_NP0 and_CJC New_NP0 England_NP0 ._SENT Trading_NN1 Newton_NP0 now_AV0 would_VM0 be_VBI a_AT0 little_AV0 too_AV0 bold_AJ0 ,_PUN and_CJC it_PNP would_VM0 n't_XX0 make_VVI a_AT0 lot_NN1 of_PRF sense_NN1 financially_AV0 considering_CJS he_PNP 'll_VM0 make_VVI less_AV0 than_CJS $_NN0 6_CRD million_CRD in_PRP 2021_CRD without_PRP achieving_VVG incentives_NN2 ._SENT Plus_NN1 ,_PUN the_AT0 sample_NN1 remains_VVZ small_AJ0 with_PRP Jones_NP0 ,_PUN who_PNQ has_VHZ n't_XX0 faced_VVN a_AT0 lot_NN1 of_PRF starting_VVG competition_NN1 yet_AV0 ._SENT The_AT0 Pats_VVZ should_VM0 ,_PUN however_AV0 ,_PUN strongly_AV0 consider_VVB an_AT0 approach_NN1 that_DT0 is_VBZ sometimes_AV0 suggested_VVN in_PRP similar_AJ0 situations_NN2 but_CJC almost_AV0 never_AV0 put_VVN into_PRP action_NN1 :_PUN Using_VVG both_DT0 quarterbacks_NN2 situationally_AV0 throughout_PRP the_AT0 season_NN1 ._SENT 
