# Supplementary material for: Unraveling image construction by modality: Corpus-based diachronic insights into the reports to the Party Congress of China
Source: PLoS One. 2025 Mar 5;20(3):e0316017. doi: 10.1371/journal.pone.0316017 (PMC11882057; doi:10.1371/journal.pone.0316017)
Supplement: S1 File — (ZIP) [file pone.0316017.s001.zip › S1_Fig.zip/Corpus/CROWN2021/CROWN2021_POS/A19AC_POS.txt]

With_PRP training_NN1 camps_NN2 quickly_AV0 approaching_VVG around_PRP the_AT0 NFL_NP0 —_PUN the_AT0 Dallas_NP0 Cowboys_NN2 and_CJC Pittsburgh_NP0 Steelers_NP0 open_AJ0 on_PRP July_NP0 21_CRD —_PUN optimism_NN1 is_VBZ at_PRP an_AT0 all-time_AJ0 high_AJ0 ._SENT Every_AT0 team_NN1 is_VBZ undefeated_AJ0 ,_PUN and_CJC under_PRP the_AT0 expanded_AJ0 playoff_NN1 format_NN1 ,_PUN most_DT0 teams_NN2 can_VM0 realistically_AV0 challenge_VVI for_PRP the_AT0 postseason_NN1 ._SENT Not_XX0 every_AT0 team_NN1 will_VM0 be_VBI a_AT0 Super_AJ0 Bowl_NN1 contender_NN1 ,_PUN of_PRF course_NN1 ,_PUN but_CJC each_DT0 franchise_NN1 has_VHZ at_PRP least_AV0 one_CRD reason_NN1 to_TO0 be_VBI hopeful_AJ0 about_PRP the_AT0 coming_AJ0 season_NN1 ._SENT Whether_CJS that_DT0 's_VBZ a_AT0 promising_AJ0 new_AJ0 quarterback_NN1 ,_PUN the_AT0 culture_NN1 change_NN1 brought_VVD on_AVP by_PRP a_AT0 new_AJ0 coaching_NN1 staff_NN0 ,_PUN the_AT0 potential_NN1 of_PRF a_AT0 strong_AJ0 free-agent_AJ0 class_NN1 or_CJC sheer_AJ0 overall_AJ0 talent_NN1 ,_PUN every_AT0 team_NN1 should_VM0 be_VBI flying_VVG high_AV0 ._SENT Here_AV0 ,_PUN we_PNP 'll_VM0 examine_VVI each_DT0 franchise_NN1 's_POS biggest_AJS reason_NN1 for_PRP optimism_NN1 heading_VVG into_PRP training_NN1 camp_NN1 ._SENT Teams_NN2 are_VBB listed_VVN in_PRP alphabetical_AJ0 order_NN1 ._SENT 2020_CRD Record_NN1 :_PUN 8-8_CRD The_AT0 Arizona_NP0 Cardinals_NN2 were_VBD close_AJ0 in_PRP 2020_CRD ,_PUN and_CJC they_PNP have_VHB the_AT0 foundation_NN1 for_PRP a_AT0 stellar_AJ0 offense_NN1 in_PRP quarterback_NN1 Kyler_NP0 Murray_NP0 ._SENT The_AT0 Oklahoma_NP0 product_NN1 thrived_VVD with_PRP new_AJ0 wideout_NN1 DeAndre_NP0 Hopkins_NP0 last_ORD season_NN1 ,_PUN finishing_VVG with_PRP a_AT0 passer_NN1 rating_NN1 of_PRF 94.3_CRD ,_PUN 3_CRD ,_PUN 971_CRD passing_AJ0 yards_NN2 ,_PUN 819_CRD rushing_AJ0 yards_NN2 and_CJC 37_CRD combined_AJ0 touchdowns_NN2 ._SENT However_AV0 ,_PUN Arizona_NP0 's_POS biggest_AJS reason_NN1 for_PRP optimism_NN1 is_VBZ its_DPS retooled_AJ0 defense_NN1 ._SENT The_AT0 Cardinals_NN2 were_VBD stealthily_AV0 12th_ORD in_PRP points_NN2 allowed_VVN last_ORD year_NN1 ,_PUN and_CJC the_AT0 defense_NN1 should_VM0 be_VBI even_AV0 better_AJC in_PRP 2021._CRD Pass-rusher_NP0 J.J._NP0 Watt_NP0 and_CJC rookie_NN1 linebacker_NN1 Zaven_NP0 Collins_NP0 highlight_VVB the_AT0 new_AJ0 additions_NN2 ._SENT However_AV0 ,_PUN Arizona_NP0 also_AV0 added_VVD cornerbacks_NN2 Darqueze_NP0 Dennard_NP0 and_CJC Malcolm_NP0 Butler_NP0 in_PRP free_AJ0 agency_NN1 and_CJC drafted_VVD defensive_AJ0 backs_NN2 Marco_NP0 Wilson_NP0 ,_PUN Tay_NP0 Gowan_NP0 and_CJC James_NP0 Wiggins_NP0 ._SENT Additionally_AV0 ,_PUN Arizona_NP0 should_VM0 have_VHI pass-rusher_NN1 Chandler_NP0 Jones_NP0 back_AVP after_CJS he_PNP missed_VVD 11_CRD games_NN2 in_PRP 2020._CRD He_PNP and_CJC Watt_NP0 could_VM0 emerge_VVI as_PRP one_CRD of_PRF the_AT0 top_AJ0 pass-rushing_NN1 duos_NN2 in_PRP the_AT0 NFL_NP0 this_DT0 season_NN1 ._SENT The_AT0 Cardinals_NN2 can_VM0 realistically_AV0 hope_VVI for_PRP a_AT0 top-10_CRD defense_NN1 this_DT0 season_NN1 ._SENT That_DT0 ,_PUN combined_VVN with_PRP a_AT0 potent_AJ0 Murray-centric_NP0 offense_NN1 ,_PUN should_VM0 make_VVI Arizona_NP0 a_AT0 real_AJ0 threat_NN1 in_PRP the_AT0 NFC_NP0 ._SENT 2020_CRD Record_NN1 :_PUN 4-12_CRD The_AT0 Atlanta_NP0 Falcons_NN2 traded_VVD star_NN1 wideout_NN1 Julio_NP0 Jones_NP0 this_DT0 offseason_NN1 ,_PUN which_DTQ likely_AV0 bummed_VVD out_AVP many_DT0 fans_NN2 ._SENT However_AV0 ,_PUN they_PNP also_AV0 added_VVD former_DT0 Florida_NP0 tight_AJ0 end_NN1 Kyle_NP0 Pitts_NP0 ,_PUN who_PNQ can_VM0 inject_VVI new_AJ0 life_NN1 into_PRP the_AT0 Falcons_NN2 '_POS potent_AJ0 passing_AJ0 attack_NN1 ._SENT Even_AV0 with_PRP Jones_NP0 sidelined_VVN for_PRP seven_CRD games_NN2 in_PRP 2020_CRD ,_PUN the_AT0 Falcons_NN2 ranked_VVN fifth_ORD in_PRP passing_VVG ._SENT Just_AV0 20_CRD years_NN2 old_AJ0 ,_PUN Pitts_NP0 has_VHZ the_AT0 potential_NN1 to_TO0 create_VVI mismatches_NN2 all_DT0 over_PRP the_AT0 field_NN1 ._SENT "_PUQ Pitts_NP0 has_VHZ all_DT0 the_AT0 makings_NN2 of_PRF being_VBG a_AT0 true_AJ0 matchup_NN1 nightmare_NN1 at_PRP the_AT0 TE_NP0 position_NN1 with_PRP the_AT0 athleticism_NN1 ,_PUN versatility_NN1 ,_PUN grit_NN1 and_CJC skill_NN1 set_VVD to_TO0 play_VVI across_PRP the_AT0 formation_NN1 ,_PUN "_PUQ Nate_NP0 Tice_NP0 of_PRF the_AT0 B_ZZ0 /_PUN R_ZZ0 Scouting_NP0 Department_NN1 wrote_VVD ._SENT 
