# Supplementary material for: Unraveling image construction by modality: Corpus-based diachronic insights into the reports to the Party Congress of China
Source: PLoS One. 2025 Mar 5;20(3):e0316017. doi: 10.1371/journal.pone.0316017 (PMC11882057; doi:10.1371/journal.pone.0316017)
Supplement: S1 File — (ZIP) [file pone.0316017.s001.zip › S1_Fig.zip/Corpus/CROWN2021/CROWN2021_POS/A19AD_POS.txt]

Four_CRD of_PRF the_AT0 top_NN1 seven_CRD picks_VVZ from_PRP the_AT0 2021_CRD NBA_NN1 draft_NN1 were_VBD in_PRP action_NN1 during_PRP Day_NP0 4_CRD of_PRF the_AT0 Las_NP0 Vegas_NP0 Summer_NN1 League_NN1 ._SENT And_CJC after_PRP diving_VVG deeply_AV0 into_PRP Tuesday_NP0 's_POS showdown_NN1 between_PRP Cade_NP0 Cunningham_NP0 and_CJC Jalen_NP0 Green_NP0 ,_PUN it_PNP 's_VBZ only_AV0 fair_AJ0 we_PNP spotlight_VVB how_AVQ the_AT0 rest_NN1 of_PRF the_AT0 newbies_NN2 are_VBB faring_VVG so_AV0 far_AV0 ._SENT (_PUL Aside_AV0 :_PUN All_DT0 five_CRD of_PRF the_AT0 remaining_AJ0 top-seven_CRD selections_NN2 were_VBD slated_VVN to_TO0 play_VVI on_PRP Wednesday_NP0 ,_PUN but_CJC Josh_NP0 Giddey_NP0 ,_PUN the_AT0 No._NN1 6_CRD pick_NN1 ,_PUN was_VBD held_VVN out_AVP of_PRF the_AT0 Oklahoma_NP0 City_NN1 Thunder_NN1 's_POS tilt_NN1 against_PRP the_AT0 New_AJ0 Orleans_NP0 Pelicans_NN2 with_PRP a_AT0 left_AJ0 ankle_NN1 sprain_NN1 ._SENT )_PUR Please_AV0 ,_PUN please_AV0 ,_PUN pretty_AV0 please_AV0 do_VDB not_XX0 interpret_VVI these_DT0 stock_NN1 reports_NN2 as_PRP referendums_NN2 on_PRP how_AVQ each_DT0 top-seven_CRD rookie_NN1 will_VM0 fare_VVI in_PRP his_DPS inaugural_AJ0 season_NN1 ._SENT This_DT0 exercise_NN1 is_VBZ instead_AV0 a_AT0 mixture_NN1 of_PRF observations_NN2 based_VVN on_PRP how_AVQ they_PNP 've_VHB played_VVN in_PRP Sin_NN1 City_NN1 only_AV0 ._SENT Wednesday_NP0 's_POS performances_NN2 will_VM0 be_VBI our_DPS primary_AJ0 focus_NN1 ._SENT Like_PRP always_AV0 ,_PUN though_AV0 ,_PUN previous_AJ0 outings_NN2 and_CJC big-picture_AJ0 discussions_NN2 remain_VVB part_NN1 of_PRF the_AT0 calculus_NN1 ._SENT This_DT0 party_NN1 will_VM0 wrap_VVI up_AVP with_PRP the_AT0 "_PUQ Breakout_NN1 Candidate_NN1 of_PRF Day_NP0 4_CRD ,_PUN "_PUQ a_AT0 totally_AV0 real_AJ0 ,_PUN not-at-all_AJ0 made-up_AJ0 award_NN1 given_VVN to_PRP the_AT0 player_NN1 who_PNQ seems_VVZ most_AV0 poised_VVN to_TO0 parlay_VVI his_DPS summer-league_NN1 showing_VVG into_PRP regular-season_NP0 ascension_NN1 ._SENT Some_DT0 will_VM0 look_VVI at_PRP Scottie_NP0 Barnes_NP0 '_POS summer_NN1 league_NN1 to_TO0 date_VVI and_CJC use_VVI it_PNP to_PRP troll_NN1 the_AT0 Toronto_NP0 Raptors_NN2 for_PRP not_XX0 selecting_VVG Jalen_NP0 Suggs_NP0 at_PRP No._NN1 4._CRD Do_VDB n't_XX0 be_VBI one_CRD of_PRF those_DT0 people_NN0 ._SENT Glimpses_NN2 into_PRP what_DTQ can_VM0 be_VBI are_VBB just_AV0 as_AV0 important_AJ0 ,_PUN just_AV0 as_PRP telltale_NN1 ,_PUN as_CJS sustained_AJ0 excellence_NN1 in_PRP exhibition_NN1 games_NN2 ._SENT Barnes_NP0 is_VBZ already_AV0 an_AT0 extremely_AV0 active_AJ0 defender_NN1 ,_PUN and_CJC his_DPS comfort_NN1 within_PRP the_AT0 play-finishing_AJ0 niche_NN1 and_CJC at_PRP the_AT0 foul_AJ0 line_NN1 should_VM0 ensure_VVI he_PNP does_VDZ n't_XX0 non-factor_NN1 himself_PNX off_PRP the_AT0 floor_NN1 during_PRP the_AT0 regular_AJ0 season_NN1 ._SENT Still_AV0 ,_PUN there_EX0 is_VBZ an_AT0 incompleteness_NN1 to_PRP his_DPS offense_NN1 ._SENT His_DPS takeoff_NN1 points_NN2 on_PRP drives_NN2 are_VBB all_AV0 over_PRP the_AT0 place_NN1 and_CJC oft-premature_NN1 ._SENT He_PNP needs_VVZ to_PRP better_AJC account_NN1 for_PRP the_AT0 defenders_NN2 in_PRP front_NN1 him_PNP and_CJC use_VVB more_DT0 changes_NN2 of_PRF direction_NN1 to_TO0 position_VVI himself_PNX closer_AV0 to_PRP point-blank_AJ0 range_NN1 ._SENT He_PNP is_VBZ currently_AV0 forcing_VVG too_AV0 many_DT0 shots_NN2 from_PRP various_AJ0 spots_NN2 —_PUN this_DT0 could_VM0 just_AV0 be_VBI a_AT0 symptom_NN1 of_PRF summer_NN1 league_NN1 —_PUN and_CJC his_DPS misses_NN2 are_VBB misses_NN2 ._SENT And_CJC yet_AV0 ,_PUN some_DT0 of_PRF Barnes_NP0 '_POS makes_NN2 are_VBB seductive_AJ0 ._SENT He_PNP has_VHZ the_AT0 chops_NN2 to_TO0 bake_VVI in_PRP more_DT0 off-the-bounce_AJ0 spins_NN2 ,_PUN methodical_AJ0 fades_NN2 and_CJC sudden_AJ0 pull-backs_NN2 ._SENT Raptors_NN2 fans_NN2 will_VM0 cling_VVI to_PRP the_AT0 turnaround_NN1 jumper_NN1 he_PNP hit_VVD over_PRP Jonathan_NP0 Kuminga_NP0 after_PRP faking_VVG left_AJ0 —_PUN and_CJC they_PNP absolutely_AV0 should_VM0 ._SENT Toronto_NP0 should_VM0 be_VBI equally_AV0 attached_VVN to_PRP his_DPS 1-of-2_CRD clip_NN1 from_PRP deep_AJ0 in_PRP the_AT0 team_NN1 's_POS Wednesday_NP0 loss_NN1 to_PRP the_AT0 Golden_AJ0 State_NN1 Warriors_NN2 ._SENT 
