# Supplementary material for: Unraveling image construction by modality: Corpus-based diachronic insights into the reports to the Party Congress of China
Source: PLoS One. 2025 Mar 5;20(3):e0316017. doi: 10.1371/journal.pone.0316017 (PMC11882057; doi:10.1371/journal.pone.0316017)
Supplement: S1 File — (ZIP) [file pone.0316017.s001.zip › S1_Fig.zip/Corpus/CROWN2021/CROWN2021_POS/A19AE_POS.txt]

Welcome_VVB to_PRP the_AT0 portion_NN1 of_PRF the_AT0 NBA_NN1 offseason_NN1 during_PRP which_DTQ we_PNP place_VVB waaay_NN1 too_AV0 much_DT0 stock_NN1 into_PRP Las_NP0 Vegas_NP0 Summer_NN1 League_NN1 performances_NN2 ._SENT Just_AV0 kidding_VVG ._SENT This_DT0 is_VBZ not_XX0 that_DT0 type_NN1 of_PRF space_NN1 ._SENT Not_XX0 entirely_AV0 ,_PUN anyway_AV0 ._SENT Our_DPS summer_NN1 league_NN1 takeaways_NN2 aim_VVB to_TO0 focus_VVI on_PRP players_NN2 who_PNQ will_VM0 have_VHI a_AT0 legitimate_AJ0 crack_NN1 at_PRP rotation_NN1 minutes_NN2 during_PRP the_AT0 regular_AJ0 season_NN1 but_CJC will_VM0 ,_PUN for_PRP the_AT0 most_DT0 part_NN1 ,_PUN fall_VVB short_AJ0 of_PRF forecasting_VVG future_AJ0 perennial_AJ0 MVPs_NN2 and_CJC eventual_AJ0 first-ballot_AJ0 Hall_NN1 of_PRF Famers_NN2 ._SENT Interpret_VVB these_DT0 observations_NN2 as_CJS "_PUQ Hey_ITJ ,_PUN look_VVB at_PRP this_DT0 !_SENT "_PUQ moments_NN2 and_CJC feats_NN2 rather_AV0 than_CJS exegetic_AJ0 declarations_NN2 ._SENT Every_AT0 summer_NN1 league_NN1 note_NN1 will_VM0 be_VBI inspired_VVN by_PRP the_AT0 most_AV0 recent_AJ0 slate_NN1 of_PRF games_NN2 ,_PUN but_CJC hearkening_VVG back_AVP to_PRP previous_AJ0 contests_NN2 and_CJC zooming_VVG out_AVP for_PRP bigger-picture_NN1 musings_NN2 remains_VVZ on_PRP the_AT0 table_NN1 as_PRP part_NN1 of_PRF the_AT0 process_NN1 ._SENT Let_VVB us_PNP now_AV0 explore_VVB the_AT0 latest_AJS batch_NN1 of_PRF Las_NP0 Vegas_NP0 standouts_NN2 before_PRP Davion_NP0 Mitchell_NP0 forces_VVZ me_PNP to_TO0 turn_VVI them_PNP over_AVP ._SENT The_AT0 Memphis_NP0 Grizzlies_NN2 have_VHB been_VBN searching_VVG for_PRP a_AT0 cornerstone_NN1 wing_NN1 since_CJS before_PRP Chandler_NP0 Parsons_NP0 '_POS face_NN1 became_VVD a_AT0 yoga_NN1 mat_NN1 logo_NN1 ._SENT It_PNP is_VBZ a_AT0 quest_NN1 that_CJT predates_VVZ even_AV0 Rudy_NP0 Gay_NP0 ,_PUN one_PNI that_CJT feels_VVZ ,_PUN even_AV0 on_PRP the_AT0 most_AV0 optimistic_AJ0 days_NN2 ,_PUN never-ending_AJ0 ._SENT If_CJS Desmond_NP0 Bane_NN1 's_POS Monday_NP0 detonation_NN1 against_PRP the_AT0 Brooklyn_NP0 Nets_NN2 is_VBZ a_AT0 sign_NN1 of_PRF what_DTQ 's_VBZ to_TO0 come_VVI ,_PUN the_AT0 Grizzlies_NN2 '_POS search_NN1 may_VM0 be_VBI nearing_VVG its_DPS conclusion_NN1 ..._PUN or_CJC at_PRP least_AV0 have_VHB a_AT0 chance_NN1 to_TO0 do_VDI so_AV0 ._SENT Last_ORD year_NN1 's_POS No._NN1 30_CRD pick_NN1 went_VVD for_PRP 32_CRD points_NN2 and_CJC four_CRD assists_VVZ on_PRP 11-of-19_AJ0 shooting_NN1 ,_PUN including_PRP a_AT0 scintillating_AJ0 6-of-8_CRD clip_NN1 from_PRP beyond_PRP the_AT0 arc_NN1 ._SENT His_DPS buckets_NN2 were_VBD not_XX0 gimme_AJ0 opportunities_NN2 teed_VVB up_AVP by_PRP others_NN2 ,_PUN either_AV0 ._SENT Bane_NN1 dribbled_VVD into_PRP threes_CRD ,_PUN hit_VVD a_AT0 step-back_NN1 triple_AJ0 in_PRP transition_NN1 and_CJC froze_VVD defenders_NN2 while_CJS attacking_VVG at_PRP varying_AJ0 speeds_NN2 ._SENT He_PNP even_AV0 set_VVD the_AT0 table_NN1 for_PRP teammates_NN2 coming_VVG over_PRP screens_NN2 —_PUN not_XX0 in_PRP a_AT0 way_NN1 that_CJT suggests_VVZ higher-power_AJ0 point_NN1 forward_AV0 magic_AJ0 ,_PUN but_CJC with_PRP enough_DT0 patience_NN1 and_CJC handle_VVB to_TO0 plumb_VVI the_AT0 depth_NN1 of_PRF his_DPS ball_NN1 skills_NN2 next_ORD year_NN1 ._SENT Summer_NN1 league_NN1 is_VBZ seldom_AV0 telltale_NN1 of_PRF regular-season_AJ0 roles_NN2 ._SENT Bane_NN1 will_VM0 not_XX0 be_VBI the_AT0 first_ORD or_CJC second_ORD option_NN1 in_PRP Memphis_NP0 ._SENT But_CJC the_AT0 Grizzlies_NN2 voluntarily_AV0 prioritized_VVD their_DPS bigger_AJC picture_NN1 when_CJS they_PNP took_VVD on_PRP the_AT0 contracts_NN2 of_PRF Eric_NP0 Bledsoe_NP0 and_CJC Steven_NP0 Adams_NP0 and_CJC did_VDD n't_XX0 do_VDI much_DT0 of_PRF anything_PNI during_PRP free_AJ0 agency_NN1 ._SENT That_DT0 implies_VVZ a_AT0 willingness_NN1 to_TO0 experiment_VVI during_PRP the_AT0 2021-22_CRD campaign_NN1 ._SENT And_CJC right_AV0 now_AV0 ,_PUN "_PUQ expanding_AJ0 Bane_NN1 's_POS offensive_AJ0 role_NN1 "_PUQ should_VM0 top_VVI the_AT0 list_NN1 of_PRF trials_NN2 they_PNP 're_VBB prepared_AJ0 to_TO0 run_VVI ._SENT Immanuel_NP0 Quickley_NP0 showing_VVG out_AVP in_PRP summer_NN1 league_NN1 does_VDZ n't_XX0 come_VVI as_CJS much_DT0 of_PRF a_AT0 surprise_NN1 ._SENT 
