# Supplementary material for: Unraveling image construction by modality: Corpus-based diachronic insights into the reports to the Party Congress of China
Source: PLoS One. 2025 Mar 5;20(3):e0316017. doi: 10.1371/journal.pone.0316017 (PMC11882057; doi:10.1371/journal.pone.0316017)
Supplement: S1 File — (ZIP) [file pone.0316017.s001.zip › S1_Fig.zip/Corpus/CROWN2021/CROWN2021_POS/A20AA_POS.txt]

Knicks_VVZ Coach_NN1 Tom_NP0 Thibodeau_NP0 is_VBZ just_AV0 about_AV0 out_AVP of_PRF buttons_NN2 to_TO0 push_VVI ._SENT And_CJC he_PNP 's_VBZ running_VVG out_AVP of_PRF time_NN1 to_TO0 find_VVI new_AJ0 ones_NN2 ._SENT On_PRP Sunday_NP0 ,_PUN in_PRP Game_NN1 4_CRD of_PRF their_DPS first-round_NN1 N.B.A._NP0 playoff_NN1 series_NN0 ,_PUN his_PNP Knicks_VVZ kept_VVN the_AT0 Atlanta_NP0 Hawks_NN2 '_POS elite_NN1 backcourt_NN1 tandem_NN1 of_PRF Trae_NP0 Young_NP0 and_CJC Bogdan_NP0 Bogdanovic_NP0 relatively_AV0 contained_VVN ._SENT The_AT0 two_CRD players_NN2 combined_VVN to_TO0 shoot_VVI 40.6_CRD percent_NN0 from_PRP the_AT0 field_NN1 ._SENT Young_NP0 went_VVD to_PRP the_AT0 free-throw_AJ0 line_NN1 only_AV0 five_CRD times_NN2 ,_PUN four_CRD below_PRP his_DPS season_NN1 average_NN1 ._SENT Thibodeau_NP0 got_VVD the_AT0 first_ORD productive_AJ0 game_NN1 of_PRF the_AT0 series_NN0 out_AVP of_PRF RJ_NP0 Barrett_NP0 ,_PUN who_PNQ had_VHD 21_CRD points_NN2 on_PRP 8-of-15_CRD shooting_NN1 ,_PUN 6_CRD rebounds_NN2 and_CJC 4_CRD assists_NN2 ._SENT And_CJC Thibodeau_NP0 's_POS midseries_AJ0 adjustment_NN1 ,_PUN inserting_VVG guard_NN1 Derrick_NP0 Rose_NP0 and_CJC center_NN1 Taj_NP0 Gibson_NP0 into_PRP the_AT0 starting_NN1 lineup_NN1 ,_PUN continued_VVD to_TO0 play_VVI dividends_NN2 :_PUN Rose_NP0 again_AV0 carried_VVD the_AT0 team_NN1 offensively_AV0 for_PRP stretches_NN2 ,_PUN and_CJC Gibson_NP0 provided_VVD tough_AJ0 defense_NN1 and_CJC rebounding_NN1 ._SENT But_CJC the_AT0 Knicks_VVZ were_VBD still_AV0 run_VVN off_PRP the_AT0 court_NN1 in_PRP the_AT0 second_ORD half_NN1 ,_PUN losing_VVG ,_PUN 113-96_CRD ._SENT They_PNP are_VBB on_PRP the_AT0 brink_NN1 of_PRF elimination_NN1 heading_VVG into_PRP Game_NN1 5_CRD of_PRF the_AT0 best-of-seven_AJS series_NN0 on_PRP Wednesday_NP0 at_PRP Madison_NP0 Square_NP0 Garden_NP0 ._SENT Thibodeau_NP0 cannot_NP0 adjust_VVB the_AT0 Knicks_VVZ out_AVP of_PRF this_DT0 :_PUN His_DPS best_AJS player_NN1 ,_PUN Julius_NP0 Randle_NP0 ,_PUN has_VHZ been_VBN a_AT0 negative_NN1 on_PRP the_AT0 court_NN1 ._SENT On_PRP Sunday_NP0 ,_PUN Randle_NP0 had_VHD his_DPS best_AJS game_NN1 of_PRF the_AT0 series_NN0 —_PUN and_CJC it_PNP was_VBD n't_XX0 very_AV0 good_AJ0 :_PUN He_PNP had_VHD 23_CRD points_NN2 on_PRP 7-of-19_CRD shooting_NN1 ,_PUN along_AVP with_PRP 10_CRD rebounds_NN2 and_CJC seven_CRD assists_NN2 ._SENT Six_CRD of_PRF those_DT0 points_NN2 came_VVD in_PRP the_AT0 fourth_ORD quarter_NN1 when_AVQ the_AT0 game_NN1 was_VBD well_AV0 in_PRP hand_NN1 ._SENT In_PRP the_AT0 first_ORD half_NN1 ,_PUN Randle_NP0 shot_VVD 4_CRD of_PRF 12_CRD ,_PUN continuing_VVG a_AT0 series-long_AJ0 slump_NN1 ._SENT He_PNP looked_VVD more_AV0 active_AJ0 in_PRP spurts_NN2 throughout_PRP the_AT0 game_NN1 ,_PUN but_CJC he_PNP also_AV0 seemed_VVD to_TO0 be_VBI late_AJ0 on_PRP some_DT0 close-outs_NN2 against_PRP the_AT0 Hawks_NN2 '_POS shooters_NN2 ._SENT The_AT0 Hawks_NN2 won_VVN on_PRP the_AT0 strength_NN1 of_PRF their_DPS perimeter_NN1 shooting_NN1 ,_PUN converting_VVG 15_CRD of_PRF 39_CRD attempts_NN2 from_PRP 3-point_AJ0 range_NN1 (_PUL 38.5_CRD percent_NN0 )_PUR .He_NN1 tried_VVD to_TO0 establish_VVI his_DPS ailing_AJ0 jump_NN1 shot_VVD early_AJ0 ._SENT He_PNP missed_VVD several_DT0 step-backs_NN2 ,_PUN which_DTQ made_VVD life_NN1 more_AV0 difficult_AJ0 for_PRP him_PNP at_PRP the_AT0 rim_NN1 ,_PUN where_CJS he_PNP missed_VVD makable_AJ0 layups_NN2 ._SENT Some_DT0 of_PRF Randle_NP0 's_POS ineffectiveness_NN1 is_VBZ because_CJS the_AT0 Hawks_NN2 have_VHB engineered_VVN their_DPS entire_AJ0 defense_NN1 to_TO0 stop_VVI him_PNP ._SENT And_CJC Randle_NP0 seemed_VVD to_TO0 make_VVI an_AT0 adjustment_NN1 Sunday_NP0 by_PRP getting_VVG rid_VVN of_PRF the_AT0 ball_NN1 much_AV0 quicker_AJC when_CJS double_AJ0 teams_NN2 arrived_VVD ._SENT "_PUQ I_PNP like_VVB a_AT0 lot_NN1 of_PRF the_AT0 plays_NN2 that_CJT Julius_NP0 made_VVD today_AV0 ,_PUN "_PUQ Thibodeau_NP0 said_VVD after_PRP the_AT0 game_NN1 ._SENT "_PUQ I_PNP 've_VHB felt_VVN this_DT0 all_DT0 along_AVP ._SENT It_PNP is_VBZ Julius_NP0 's_POS makeup_NN1 ._SENT As_CJS he_PNP goes_VVZ through_PRP things_NN2 ,_PUN he_PNP always_AV0 gets_VVZ better_AJC and_CJC better_AJC ,_PUN and_CJC that_DT0 's_VBZ who_PNQ he_PNP is_VBZ ._SENT 
