# Supplementary material for: Unraveling image construction by modality: Corpus-based diachronic insights into the reports to the Party Congress of China
Source: PLoS One. 2025 Mar 5;20(3):e0316017. doi: 10.1371/journal.pone.0316017 (PMC11882057; doi:10.1371/journal.pone.0316017)
Supplement: S1 File — (ZIP) [file pone.0316017.s001.zip › S1_Fig.zip/Corpus/CROWN2021/CROWN2021_POS/A20AB_POS.txt]

PORTO_NP0 ,_PUN Portugal_NP0 —_PUN Another_DT0 attack_NN1 had_VHD broken_VVN down_AVP ,_PUN another_DT0 minute_NN1 had_VHD passed_VVN ,_PUN and_CJC by_PRP now_AV0 there_EX0 was_VBD just_AV0 a_AT0 hint_NN1 of_PRF panic_NN1 in_PRP Kyle_NP0 Walker_NP0 's_POS eyes_NN2 ._SENT The_AT0 Champions_NN2 League_NN1 title_NN1 was_VBD slipping_VVG away_AV0 ._SENT And_CJC so_CJS he_PNP did_VDD what_DTQ he_PNP has_VHZ been_VBN conditioned_VVN to_TO0 do_VDI these_DT0 past_PRP five_CRD years_NN2 ._SENT He_PNP turned_VVD to_PRP the_AT0 place_NN1 that_CJT always_AV0 gives_VVZ him_PNP the_AT0 answers_NN2 ._SENT As_CJS Chelsea_NP0 dallied_VVD over_AVP taking_VVG a_AT0 goal_NN1 kick_NN1 ,_PUN hoping_VVG to_TO0 see_VVI a_AT0 few_DT0 more_AV0 precious_AJ0 seconds_NN2 ebb_VVB away_AV0 as_CJS it_PNP closed_VVD out_AVP its_DPS victory_NN1 ,_PUN Walker_NP0 and_CJC Manchester_NP0 City_NN1 's_POS coach_NN1 ,_PUN Pep_VVB Guardiola_NP0 ,_PUN held_VVD an_AT0 impromptu_AJ0 summit_NN1 on_PRP the_AT0 touchline_NN1 ._SENT It_PNP was_VBD not_XX0 hard_AJ0 to_TO0 work_VVI out_AVP the_AT0 dynamic_NN1 ._SENT Walker_NP0 wanted_VVD to_TO0 know_VVI what_DTQ to_TO0 do_VDI ._SENT What_DTQ had_VHD Guardiola_NP0 seen_VVN ?_SENT Where_AVQ was_VBD the_AT0 breach_NN1 in_PRP the_AT0 line_NN1 ?_SENT How_AVQ did_VDD they_PNP rescue_VVI this_DT0 ?_SENT Guardiola_NP0 responded_VVD with_PRP a_AT0 torrent_NN1 of_PRF instructions_NN2 ,_PUN as_CJS he_PNP always_AV0 does_VDZ ._SENT He_PNP is_VBZ never_AV0 short_AJ0 of_PRF ideas_NN2 ._SENT Ordinarily_AV0 ,_PUN he_PNP passes_VVZ them_PNP on_AVP to_PRP one_CRD or_CJC other_AJ0 of_PRF his_DPS fullbacks_NN2 —_PUN the_AT0 closest_AJS players_NN2 to_PRP him_PNP —_PUN and_CJC they_PNP diffuse_VVB them_PNP through_PRP the_AT0 rest_NN1 of_PRF the_AT0 team_NN1 ._SENT This_DT0 time_NN1 ,_PUN though_AV0 ,_PUN was_VBD different_AJ0 ._SENT Walker_NP0 could_VM0 see_VVI Guardiola_NP0 's_POS lips_NN2 moving_VVG ._SENT He_PNP could_VM0 hear_VVI the_AT0 words_NN2 coming_VVG out_AVP ,_PUN just_AV0 about_AV0 ,_PUN above_PRP the_AT0 din_NN1 of_PRF Chelsea_NP0 's_POS jubilant_AJ0 fans_NN2 ._SENT But_CJC there_EX0 was_VBD a_AT0 look_NN1 of_PRF blank_AJ0 incomprehension_NN1 on_PRP his_DPS face_NN1 ,_PUN as_CJS if_CJS Guardiola_NP0 had_VHD accidentally_AV0 addressed_VVN him_PNP in_PRP Catalan_AJ0 or_CJC issued_VVD his_DPS instructions_NN2 as_PRP a_AT0 rap_NN1 ._SENT Walker_NP0 furrowed_VVD his_DPS brow_NN1 and_CJC stared_VVD ,_PUN hard_AV0 ,_PUN at_PRP his_DPS coach_NN1 ,_PUN in_PRP a_AT0 vain_AJ0 attempt_NN1 to_TO0 make_VVI it_PNP all_DT0 make_VVB sense_NN1 ._SENT Whether_CJS what_DTQ Guardiola_NP0 said_VVD got_VVN through_AVP ,_PUN whether_CJS it_PNP was_VBD put_VVN into_PRP practice_NN1 or_CJC not_XX0 ,_PUN a_AT0 couple_NN1 of_PRF moments_NN2 later_AV0 Walker_NP0 was_VBD back_AVP at_PRP the_AT0 touchline_NN1 ,_PUN this_DT0 time_NN1 with_PRP the_AT0 ball_NN1 in_PRP his_DPS hands_NN2 ._SENT He_PNP took_VVD a_AT0 couple_NN1 of_PRF steps_NN2 ,_PUN and_CJC then_AV0 launched_VVD it_PNP long_AJ0 ,_PUN deep_AJ0 into_PRP the_AT0 penalty_NN1 area_NN1 ._SENT A_AT0 beat_NN1 later_AV0 ,_PUN the_AT0 same_DT0 thing_NN1 played_VVD out_AVP ._SENT Manchester_NP0 City_NN1 ,_PUN that_DT0 byword_NN1 for_PRP sophistication_NN1 and_CJC planning_NN1 and_CJC command_NN1 under_PRP Guardiola_NP0 ,_PUN the_AT0 outstanding_AJ0 strategist_NN1 of_PRF his_DPS generation_NN1 ,_PUN the_AT0 sport_NN1 's_POS great_AJ0 modern_AJ0 mastermind_NN1 ,_PUN had_VHD resorted_VVN to_PRP soccer_NN1 's_POS final_AJ0 roll_NN1 of_PRF the_AT0 dice_NN0 ,_PUN its_DPS last_ORD resort_NN1 for_PRP the_AT0 damned_AJ0 :_PUN the_AT0 long_AJ0 throw-in_NN1 ._SENT In_PRP the_AT0 biggest_AJS game_NN1 in_PRP the_AT0 club_NN1 's_POS history_NN1 ,_PUN in_PRP his_DPS own_DT0 long-awaited_AJ0 return_NN1 to_PRP the_AT0 Champions_NN2 League_NN1 final_NN1 ,_PUN the_AT0 system_NN1 that_CJT Guardiola_NP0 has_VHZ so_AV0 obsessively_AV0 ,_PUN so_AV0 painstakingly_AV0 coded_VVN into_PRP his_DPS players_NN2 '_POS double_AJ0 helixes_NN2 for_PRP half_DT0 a_AT0 decade_NN1 had_VHD not_XX0 just_AV0 failed_VVN ._SENT It_PNP had_VHD broken_VVN down_AVP completely_AV0 ._SENT There_EX0 is_VBZ a_AT0 reason_NN1 that_CJT ,_PUN in_PRP times_NN2 of_PRF trouble_NN1 ,_PUN Manchester_NP0 City_NN1 's_POS players_NN2 seek_VVB the_AT0 counsel_NN1 of_PRF the_AT0 bench_NN1 ._SENT 
