# Supplementary material for: Unraveling image construction by modality: Corpus-based diachronic insights into the reports to the Party Congress of China
Source: PLoS One. 2025 Mar 5;20(3):e0316017. doi: 10.1371/journal.pone.0316017 (PMC11882057; doi:10.1371/journal.pone.0316017)
Supplement: S1 File — (ZIP) [file pone.0316017.s001.zip › S1_Fig.zip/Corpus/CROWN2021/CROWN2021_POS/A20AC_POS.txt]

PARIS_NP0 —_PUN Naomi_NP0 Osaka_NP0 's_POS return_NN1 to_PRP the_AT0 French_AJ0 Open_AJ0 was_VBD triumphant_AJ0 as_CJS she_PNP won_VVD her_DPS first-round_NN1 match_NN1 over_PRP Patricia_NP0 Maria_NP0 Tig_NP0 on_PRP Sunday_NP0 in_PRP straight_AJ0 sets_NN2 ._SENT But_CJC Osaka_NP0 did_VDD not_XX0 emerge_VVI unscathed_AJ0 from_PRP the_AT0 tournament_NN1 's_POS opening_AJ0 day_NN1 ._SENT She_PNP was_VBD fined_VVN $_NN0 15_CRD ,_PUN 000_CRD by_PRP Rémy_NP0 Azémar_NP0 ,_PUN the_AT0 French_AJ0 Open_AJ0 tournament_NN1 referee_NN1 ,_PUN for_PRP declining_VVG to_TO0 appear_VVI at_PRP a_AT0 mandatory_AJ0 postmatch_AJ0 news_NN1 conference_NN1 and_CJC warned_VVD that_CJT she_PNP risked_VVD stronger_AJC penalties_NN2 ,_PUN including_PRP default_NN1 from_PRP the_AT0 tournament_NN1 ,_PUN if_CJS she_PNP continued_VVD not_XX0 to_TO0 fulfill_VVI her_DPS media_NN0 obligations_NN2 ._SENT That_DT0 surprisingly_AV0 stern_AJ0 warning_NN1 was_VBD delivered_VVN in_PRP a_AT0 statement_NN1 signed_VVN by_PRP the_AT0 leaders_NN2 of_PRF the_AT0 four_CRD Grand_AJ0 Slam_NN1 tournaments_NN2 :_PUN Gilles_NP0 Moretton_NP0 ,_PUN the_AT0 new_AJ0 president_NN1 of_PRF the_AT0 French_AJ0 Tennis_NN1 Federation_NN1 ;_PUN Mike_NP0 McNulty_NP0 ,_PUN the_AT0 new_AJ0 head_NN1 of_PRF the_AT0 United_NP0 States_NP0 Tennis_NN1 Association_NN1 ;_PUN Jayne_NP0 Hrdlicka_NP0 ,_PUN the_AT0 head_NN1 of_PRF Tennis_NP0 Australia_NP0 ;_PUN and_CJC Ian_NP0 Hewitt_NP0 ,_PUN chairman_NN1 of_PRF the_AT0 All_DT0 England_NP0 Club_NN1 ,_PUN which_DTQ runs_VVZ Wimbledon_NP0 ._SENT The_AT0 Grand_AJ0 Slam_NN1 events_NN2 '_POS leaders_NN2 also_AV0 emphasized_VVD that_CJT repeat_NN1 violations_NN2 by_PRP Osaka_NP0 could_VM0 lead_VVI to_PRP "_PUQ more_DT0 substantial_AJ0 fines_NN2 and_CJC future_AJ0 Grand_AJ0 Slam_NN1 suspensions_NN2 ._SENT "_PUQ Osaka_NP0 ,_PUN a_AT0 four-time_AJ0 major_AJ0 singles_NN2 champion_NN1 who_PNQ is_VBZ one_CRD of_PRF the_AT0 sport_NN1 's_POS biggest_AJS stars_NN2 ,_PUN is_VBZ now_AV0 faced_VVN with_PRP a_AT0 choice_NN1 ._SENT Before_CJS the_AT0 French_AJ0 Open_AJ0 began_VVD ,_PUN she_PNP announced_VVD that_CJT she_PNP would_VM0 not_XX0 do_VDI "_PUQ any_DT0 press_NN1 "_PUQ during_PRP the_AT0 tournament_NN1 ,_PUN citing_VVG the_AT0 need_NN1 to_TO0 preserve_VVI her_DPS "_PUQ mental_AJ0 health_NN1 "_PUQ by_PRP avoiding_VVG repetitive_AJ0 and_CJC potentially_AV0 negative_AJ0 questions_NN2 from_PRP journalists_NN2 ._SENT But_CJC if_CJS the_AT0 intent_NN1 was_VBD to_TO0 limit_VVI distractions_NN2 and_CJC find_VVB inner_AJ0 calm_NN1 ,_PUN she_PNP now_AV0 faces_VVZ a_AT0 potentially_AV0 bigger_AJC concern_NN1 in_PRP Paris_NP0 if_CJS she_PNP continues_VVZ to_TO0 abstain_VVI from_PRP news_NN1 conferences_NN2 ._SENT "_PUQ It_PNP 's_VBZ developed_VVN into_PRP a_AT0 power_NN1 struggle_NN1 ,_PUN "_PUQ said_VVD Chris_NP0 Evert_NP0 ,_PUN an_AT0 18-time_AJ0 Grand_AJ0 Slam_NN1 singles_NN2 champion_NN1 who_PNQ is_VBZ covering_VVG the_AT0 French_AJ0 Open_AJ0 as_PRP an_AT0 analyst_NN1 for_PRP Eurosport_NP0 ._SENT "_PUQ Press_NN1 conferences_NN2 are_VBB crucial_AJ0 to_PRP Grand_AJ0 Slams_VVZ to_TO0 get_VVI the_AT0 players_NN2 '_POS perspective_NN1 of_PRF their_DPS match_NN1 ,_PUN and_CJC it_PNP 's_VBZ a_AT0 collective_AJ0 responsibility_NN1 for_PRP players_NN2 to_TO0 continue_VVI to_TO0 grow_VVI the_AT0 sport_NN1 ._SENT I_PNP think_VVB we_PNP 've_VHB lost_VVN sight_NN1 of_PRF the_AT0 early_AJ0 days_NN2 ,_PUN the_AT0 '_PUQ 70s_CRD ,_PUN when_CJS there_EX0 was_VBD no_AT0 women_NN2 's_POS tour_NN1 ,_PUN and_CJC that_DT0 generation_NN1 talked_VVD endlessly_AV0 to_PRP the_AT0 press_NN1 to_TO0 promote_VVI the_AT0 sport_NN1 and_CJC themselves_PNX ._SENT The_AT0 players_NN2 today_AV0 are_VBB making_VVG a_AT0 tremendous_AJ0 amount_NN1 of_PRF money_NN1 ,_PUN and_CJC there_EX0 are_VBB trade-offs_NN2 ._SENT "_PUQ The_AT0 Grand_AJ0 Slam_NN1 leaders_NN2 expressed_VVD frustration_NN1 with_PRP Osaka_NP0 's_POS lack_NN1 of_PRF engagement_NN1 with_PRP tennis_NN1 officials_NN2 ,_PUN explaining_VVG in_PRP their_DPS statement_NN1 that_CJT the_AT0 French_AJ0 Open_AJ0 management_NN1 team_NN1 had_VHD "_PUQ tried_VVN unsuccessfully_AV0 to_TO0 speak_VVI with_PRP her_PNP to_TO0 check_VVI on_PRP her_DPS well-being_NN1 ,_PUN understand_VVB the_AT0 specifics_NN2 of_PRF her_DPS issue_NN1 and_CJC what_DTQ might_VM0 be_VBI done_VDN to_TO0 address_VVI it_PNP on_PRP site_NN1 ._SENT "_PUQ 
