# Supplementary material for: Unraveling image construction by modality: Corpus-based diachronic insights into the reports to the Party Congress of China
Source: PLoS One. 2025 Mar 5;20(3):e0316017. doi: 10.1371/journal.pone.0316017 (PMC11882057; doi:10.1371/journal.pone.0316017)
Supplement: S1 File — (ZIP) [file pone.0316017.s001.zip › S1_Fig.zip/Corpus/CROWN2021/CROWN2021_POS/A20AE_POS.txt]

For_PRP more_DT0 than_CJS a_AT0 year_NN1 ,_PUN Dawn_NP0 Staley_NP0 ,_PUN the_AT0 women_NN2 's_POS basketball_NN1 coach_NN1 at_PRP South_NP0 Carolina_NP0 ,_PUN has_VHZ had_VHN a_AT0 hollowed-out_AJ0 plan_NN1 for_PRP a_AT0 familiar_AJ0 challenge_NN1 ._SENT As_CJS always_AV0 ,_PUN she_PNP wanted_VVD to_TO0 construct_VVI one_CRD of_PRF the_AT0 country_NN1 's_VBZ most_AV0 dazzling_AJ0 rosters_NN2 ;_PUN as_CJS never_AV0 before_CJS ,_PUN she_PNP had_VHD to_TO0 finish_VVI the_AT0 wooing_NN1 and_CJC scrutinizing_VVG of_PRF players_NN2 mainly_AV0 through_PRP texting_VVG and_CJC calling_VVG ,_PUN FaceTiming_VVG and_CJC Zooming_VVG ._SENT But_CJC this_DT0 Tuesday_NP0 ,_PUN one_CRD of_PRF Staley_NP0 's_POS favored_AJ0 strategies_NN2 —_PUN the_AT0 face-to-face_AJ0 meeting_NN1 —_PUN will_VM0 at_PRP last_ORD be_VBI available_AJ0 once_AV0 more_AV0 ._SENT "_PUQ I_PNP like_VVB sitting_VVG in_PRP front_NN1 of_PRF people_NN0 ,_PUN "_PUQ said_VVD Staley_NP0 ,_PUN whose_DTQ dog_NN1 ,_PUN Champ_NN1 ,_PUN had_VHD sometimes_AV0 seemed_VVN to_TO0 wonder_VVI why_AVQ she_PNP was_VBD home_AV0 so_AV0 often_AV0 during_PRP the_AT0 coronavirus_NN1 pandemic_AJ0 ._SENT "_PUQ I_PNP 'm_VBB a_AT0 look_NN1 ,_PUN sound_NN1 ,_PUN feel_VVB person_NN1 ._SENT "_PUQ "_PUQ Come_VVB June_NP0 1_CRD ,_PUN "_PUQ she_PNP added_VVD in_PRP an_AT0 interview_NN1 ,_PUN "_PUQ we_PNP 're_VBB going_VVG to_TO0 be_VBI full_AJ0 tilt_NN1 ._SENT "_PUQ The_AT0 resumption_NN1 of_PRF meetings_NN2 between_PRP coaches_NN2 ,_PUN prospects_NN2 and_CJC parents_NN2 —_PUN the_AT0 sessions_NN2 in_PRP homes_NN2 ,_PUN church_NN1 pews_NN2 ,_PUN high_AJ0 school_NN1 gyms_NN2 and_CJC campus_NN1 offices_NN2 where_AVQ sports_NN2 dynasties_NN2 can_VM0 be_VBI born_VVN and_CJC sustained_VVN —_PUN will_VM0 amount_VVI to_PRP one_CRD of_PRF the_AT0 most_AV0 far-reaching_AJ0 lurches_NN2 toward_PRP normalcy_NN1 in_PRP college_NN1 sports_NN2 since_PRP the_AT0 coronavirus_NN1 took_VVD hold_NN1 in_PRP the_AT0 United_NP0 States_NP0 ._SENT Although_CJS the_AT0 N.C.A.A._NP0 and_CJC its_DPS member_NN1 schools_NN2 have_VHB gingerly_AV0 staged_VVN thousands_CRD of_PRF games_NN2 and_CJC practices_NN2 ,_PUN in-person_AJ0 recruiting_NN1 has_VHZ been_VBN forbidden_VVN in_PRP the_AT0 name_NN1 of_PRF public_AJ0 health_NN1 since_PRP March_NP0 13_CRD ,_PUN 2020_CRD ,_PUN the_AT0 day_NN1 after_PRP the_AT0 association_NN1 canceled_VVD its_DPS men_NN2 's_POS and_CJC women_NN2 's_POS basketball_NN1 tournaments_NN2 and_CJC championship_NN1 events_NN2 in_PRP other_AJ0 sports_NN2 ._SENT Coaches_NN2 have_VHB been_VBN allowed_VVN to_TO0 call_VVI and_CJC write_VVI to_PRP prospects_NN2 and_CJC their_DPS parents_NN2 during_PRP what_DTQ is_VBZ known_VVN in_PRP college_NN1 sports_NN2 circles_NN2 as_PRP a_AT0 "_PUQ dead_AJ0 period_NN1 ,_PUN "_PUQ but_CJC they_PNP have_VHB been_VBN barred_VVN from_PRP meeting_NN1 with_PRP them_PNP ,_PUN attending_VVG games_NN2 or_CJC visiting_VVG high_AJ0 schools_NN2 ._SENT "_PUQ For_PRP me_PNP ,_PUN personally_AV0 ,_PUN and_CJC the_AT0 recruits_NN2 that_CJT we_PNP talk_VVB to_TO0 ,_PUN we_PNP 're_VBB desperate_AJ0 to_TO0 be_VBI meeting_VVG face-to-face_AJ0 ,_PUN "_PUQ said_VVD Jeremy_NP0 Gunn_NP0 ,_PUN Stanford_NP0 's_POS men_NN2 's_POS soccer_NN1 coach_NN1 ,_PUN who_PNQ has_VHZ spent_VVN months_NN2 calling_VVG potential_AJ0 players_NN2 as_CJS he_PNP walked_VVD around_AVP the_AT0 field_NN1 ._SENT "_PUQ You_PNP 're_VBB going_VVG to_TO0 have_VHI an_AT0 interaction_NN1 with_PRP another_DT0 person_NN1 ,_PUN and_CJC that_DT0 person_NN1 is_VBZ going_VVG to_TO0 want_VVI to_TO0 assimilate_VVI into_PRP the_AT0 world_NN1 that_CJT you_PNP have_VHB created_VVN ._SENT That_DT0 is_VBZ n't_XX0 as_AV0 possible_AJ0 via_PRP technology_NN1 ._SENT "_PUQ Although_CJS normal_AJ0 recruiting_NN1 calendars_NN2 are_VBB resuming_VVG Tuesday_NP0 ,_PUN the_AT0 landscape_NN1 is_VBZ vastly_AV0 different_AJ0 from_PRP the_AT0 one_CRD coaches_NN2 abruptly_AV0 retreated_VVD from_PRP last_ORD year_NN1 in_PRP Division_NN1 I_CRD ,_PUN which_DTQ includes_VVZ the_AT0 most_AV0 prominent_AJ0 conferences_NN2 in_PRP college_NN1 athletics_NN1 ._SENT Thousands_CRD of_PRF students_NN2 are_VBB looking_VVG to_TO0 use_VVI an_AT0 additional_AJ0 year_NN1 of_PRF athletic_AJ0 eligibility_NN1 that_CJT the_AT0 N.C.A.A._NP0 granted_VVD because_CJS of_PRF the_AT0 pandemic_AJ0 ._SENT Transfer_NN1 portals_NN2 have_VHB exploded_VVN with_PRP players_NN2 looking_VVG for_PRP different_AJ0 schools_NN2 ._SENT 
