# Supplementary material for: Unraveling image construction by modality: Corpus-based diachronic insights into the reports to the Party Congress of China
Source: PLoS One. 2025 Mar 5;20(3):e0316017. doi: 10.1371/journal.pone.0316017 (PMC11882057; doi:10.1371/journal.pone.0316017)
Supplement: S1 File — (ZIP) [file pone.0316017.s001.zip › S1_Fig.zip/Corpus/CROWN2021/CROWN2021_POS/A21AA_POS.txt]

'_PUQ Fox_NP0 News_NN1 Primetime_NN1 '_POS host_NN1 Lawrence_NP0 Jones_NP0 revisits_VVZ the_AT0 violent_AJ0 events_NN2 of_PRF last_ORD summer_NN1 leading_VVG up_AVP to_PRP Kyle_NP0 Rittenhouse_NP0 's_POS prosecution_NN1 ._SENT Los_NP0 Angeles_NP0 Lakers_NP0 star_NN1 LeBron_NP0 James_NP0 mocked_VVD alleged_AJ0 Kenosha_NP0 shooter_NN1 Kyle_NP0 Rittenhouse_NP0 over_PRP a_AT0 video_NN1 showing_VVG the_AT0 18-year-old_AJ0 crying_NN1 in_PRP court_NN1 while_CJS testifying_VVG in_PRP his_DPS murder_NN1 trial_NN1 ._SENT "_PUQ What_DTQ tears_NN2 ?_SENT ?_SENT ?_SENT ?_SENT ?_SENT "_PUQ the_AT0 17-time_AJ0 All-Star_AJ0 tweeted_AJ0 Wednesday_NP0 evening_NN1 after_PRP the_AT0 conclusion_NN1 of_PRF Rittenhouse_NP0 's_POS testimony_NN1 in_PRP his_DPS unfolding_AJ0 murder_NN1 trial_NN1 ,_PUN where_AVQ the_AT0 teen_NN1 broke_VVD down_AVP on_PRP the_AT0 stand_NN1 recounting_VVG the_AT0 August_NP0 2020_CRD shooting_NN1 he_PNP was_VBD involved_VVN in_PRP that_DT0 left_VVN two_CRD people_NN0 dead_AJ0 and_CJC one_PNI injured_VVD ._SENT Kyle_NP0 Rittenhouse_NP0 is_VBZ sworn_VVN in_AVP to_TO0 testify_VVI during_PRP his_DPS trial_NN1 at_PRP the_AT0 Kenosha_NP0 County_NN1 Courthouse_NN1 on_PRP Wednesday_NP0 in_PRP Kenosha_NP0 ,_PUN Wisconsin_NP0 ._SENT A_AT0 legal_AJ0 expert_NN1 said_VVD prosecutors_NN2 coul_VVB dbe_NN2 barred_VVN from_PRP re-trying_VVG him_PNP if_CJS a_AT0 mistrial_NN1 is_VBZ granted_VVN and_CJC prosecutors_NN2 were_VBD found_VVN to_TO0 have_VHI intentionally_AV0 caused_VVN it_PNP ._SENT (_PUL Getty_NP0 Images_NN2 )_PUR PROSECUTORS_NN2 COULD_VM0 BE_VBI BARRED_VVN FROM_PRP RE-TRYING_AJ0 RITTENHOUSE_NN1 IF_CJS PROSECUTORS_NN2 INTENTIONALLY_AV0 CAUSED_VVN MISTRIAL_NN1 :_PUN EXPERT_NN1 "_PUQ I_PNP did_VDD n't_XX0 see_VVI one_PNI ._SENT Man_NN1 knock_VVB it_PNP off_AVP !_SENT That_DT0 boy_NN1 ate_VVD some_DT0 lemon_NN1 heads_NN2 before_PRP walking_VVG into_PRP court_NN1 ,_PUN "_PUQ James_NP0 added_VVD ._SENT The_AT0 tweet_NN1 was_VBD retweeted_VVN thousands_CRD of_PRF times_NN2 and_CJC liked_VVD tens_CRD of_PRF thousands_CRD of_PRF times_NN2 about_PRP fifteen_CRD minutes_NN2 after_PRP being_VBG posted_VVN ._SENT Rittenhouse_NN1 is_VBZ charged_VVN with_PRP two_CRD counts_NN2 of_PRF homicide_NN1 ,_PUN one_CRD count_NN1 of_PRF attempted_AJ0 homicide_NN1 ,_PUN recklessly_AV0 endangering_VVG safety_NN1 and_CJC illegal_AJ0 possession_NN1 of_PRF a_AT0 dangerous_AJ0 weapon_NN1 by_PRP a_AT0 person_NN1 under_PRP 18._CRD KYLE_NP0 RITTENHOUSE_NP0 :_PUN PROSECUTORS_NN2 COULD_VM0 BE_VBI BARRED_VVN FROM_PRP RE-TRYING_AJ0 DEFENDANT_NN1 :_PUN LIVE_AJ0 UPDATES_NN2 Kyle_NP0 Rittenhouse_NP0 breaks_VVZ down_AVP on_PRP the_AT0 stand_NN1 as_CJS he_PNP testifies_VVZ about_PRP his_DPS encounter_NN1 with_PRP the_AT0 late_AJ0 Joseph_NP0 Rosenbaum_NP0 during_PRP his_DPS trial_NN1 at_PRP the_AT0 Kenosha_NP0 County_NN1 Courthouse_NN1 in_PRP Kenosha_NP0 ,_PUN Wis._NP0 ,_PUN on_PRP Wednesday_NP0 ,_PUN Nov._NP0 10_CRD ,_PUN 2021._CRD Rittenhouse_NP0 is_VBZ accused_AJ0 of_PRF killing_VVG two_CRD people_NN0 and_CJC wounding_VVG a_AT0 third_ORD during_PRP a_AT0 protest_NN1 over_PRP police_NN2 brutality_NN1 in_PRP Kenosha_NP0 ,_PUN last_ORD year_NN1 ._SENT (_PUL Mark_NP0 Hertzberg_NP0 /_PUN Pool_NN1 Photo_NN1 via_PRP AP_NP0 )_PUR (_PUL Mark_NP0 Hertzberg_NP0 /_PUN Pool_NN1 Photo_NN1 via_PRP AP_NP0 )_PUR TUCKER_NP0 CARLSON_NP0 :_PUN KYLE_NP0 RITTENHOUSE_NP0 'S_POS TRIAL_NN1 IS_VBZ THE_AT0 MOST_AV0 BIZARRE_AJ0 COURT_NN1 PROCEEDING_VVG EVER_AV0 CAUGHT_VVN ON_PRP CAMERA_NN1 He_PNP was_VBD 17_CRD when_AVQ he_PNP and_CJC at_PRP least_AV0 one_CRD friend_NN1 said_VVD they_PNP traveled_VVD to_PRP the_AT0 Wisconsin_NP0 city_NN1 from_PRP Illinois_NP0 to_TO0 protect_VVI local_AJ0 businesses_NN2 and_CJC provide_VVB medical_AJ0 aid_NN1 after_PRP two_CRD nights_NN2 of_PRF businesses_NN2 being_VBG looted_VVN and_CJC set_VVN on_PRP fire_NN1 in_PRP response_NN1 to_PRP police_NN2 violence_NN1 against_PRP Black_AJ0 people_NN0 in_PRP the_AT0 country_NN1 ._SENT Rittenhouse_NP0 's_POS attorneys_NN2 have_VHB argued_VVN repeatedly_AV0 that_CJT their_DPS client_NN1 was_VBD acting_VVG in_PRP self-defense_NN1 and_CJC fired_VVD his_DPS semi-automatic_AJ0 rifle_NN1 because_CJS he_PNP was_VBD being_VBG chased_VVN or_CJC faced_VVN with_PRP a_AT0 gun_NN1 ._SENT 
