# Supplementary material for: Unraveling image construction by modality: Corpus-based diachronic insights into the reports to the Party Congress of China
Source: PLoS One. 2025 Mar 5;20(3):e0316017. doi: 10.1371/journal.pone.0316017 (PMC11882057; doi:10.1371/journal.pone.0316017)
Supplement: S1 File — (ZIP) [file pone.0316017.s001.zip › S1_Fig.zip/Corpus/CROWN2021/CROWN2021_POS/A21AB_POS.txt]

Diana_NP0 Taurasi_NP0 and_CJC Sue_NP0 Bird_NP0 will_VM0 try_VVI and_CJC become_VVI the_AT0 first_ORD players_NN2 ever_AV0 to_TO0 win_VVI five_CRD Olympic_AJ0 gold_NN1 medals_NN2 in_PRP basketball_NN1 when_CJS the_AT0 United_AJ0 States_NP0 women_NN2 's_POS team_NN1 begins_VVZ play_NN1 at_PRP the_AT0 Tokyo_NP0 Games_NN2 ._SENT The_AT0 pair_NN0 has_VHZ been_VBN an_AT0 integral_AJ0 part_NN1 of_PRF the_AT0 U.S._NP0 run_NN1 of_PRF six_CRD consecutive_AJ0 golds_NN2 at_PRP the_AT0 Olympics_NN2 ._SENT "_PUQ As_CJS far_AV0 as_CJS being_VBG named_VVN to_PRP a_AT0 fifth_ORD Olympics_NN2 ,_PUN especially_AV0 with_PRP Sue_NP0 ,_PUN you_PNP know_VVB ,_PUN it_PNP 's_VBZ just_AV0 a_AT0 great_AJ0 honor_NN1 ._SENT It_PNP just_AV0 makes_VVZ you_PNP really_AV0 appreciate_VVB all_DT0 the_AT0 people_NN0 that_CJT have_VHB helped_VVN you_PNP ,_PUN "_PUQ Taurasi_NP0 said_VVD ._SENT "_PUQ You_PNP know_VVB ,_PUN everyone_PNI ,_PUN USA_NP0 Basketball_NN1 ,_PUN that_DT0 ,_PUN you_PNP know_VVB ,_PUN after_PRP being_VBG around_AVP for_PRP 20_CRD years_NN2 now_AV0 ,_PUN you_PNP know_VVB ,_PUN it_PNP 's_VBZ like_PRP a_AT0 big_AJ0 family_NN1 ._SENT "_PUQ FILE_NN1 -_PUN United_NP0 States_NP0 '_POS Diana_NP0 Taurasi_NP0 celebrates_VVZ after_PRP making_VVG a_AT0 three-point_AJ0 basket_NN1 during_PRP the_AT0 gold_NN1 medal_NN1 basketball_NN1 game_NN1 against_PRP Spain_NP0 at_PRP the_AT0 2016_CRD Summer_NN1 Olympics_NN2 in_PRP Rio_NP0 de_NP0 Janeiro_NP0 ,_PUN Brazil_NP0 ,_PUN in_PRP this_DT0 Saturday_NP0 ,_PUN Aug._NP0 20_CRD ,_PUN 2016_CRD ,_PUN file_NN1 photo_NN1 ._SENT Sue_NP0 Bird_NP0 and_CJC Diana_NP0 Taurasi_NP0 will_VM0 try_VVI and_CJC become_VVI the_AT0 first_ORD five-time_AJ0 Olympic_AJ0 gold_NN1 medalists_NN2 in_PRP basketball_NN1 as_CJS they_PNP lead_VVB the_AT0 U.S._NP0 women_NN2 's_POS team_NN1 at_PRP the_AT0 Tokyo_NP0 Games_NN2 ._SENT The_AT0 duo_NN1 was_VBD selected_VVN for_PRP their_DPS fifth_ORD Olympics_NN2 on_PRP Monday_NP0 ,_PUN June_NP0 21_CRD ,_PUN 2020_CRD ,_PUN joining_VVG Teresa_NP0 Edwards_NP0 as_PRP the_AT0 only_AJ0 basketball_NN1 players_NN2 in_PRP U.S._NP0 history_NN1 to_TO0 play_VVI in_PRP five_CRD ._SENT (_PUL AP_NP0 Photo_NN1 /_PUN Charlie_NP0 Neibergall_NP0 ,_PUN File_NN1 )_PUR Taurasi_NP0 and_CJC Bird_NP0 both_AV0 played_VVD with_PRP Dawn_NP0 Staley_NP0 on_PRP the_AT0 2004_CRD Olympic_AJ0 team_NN1 ._SENT Staley_NP0 helped_VVD start_VVB this_DT0 unprecedented_AJ0 run_NN1 with_PRP the_AT0 1996_CRD squad_NN1 and_CJC now_AV0 is_VBZ the_AT0 first_ORD Black_AJ0 head_NN1 coach_NN1 of_PRF the_AT0 women_NN2 's_POS national_AJ0 team_NN1 after_PRP being_VBG an_AT0 assistant_NN1 for_PRP the_AT0 last_ORD two_CRD Olympics_NN2 ._SENT 29_CRD YEARS_NN2 LATER_AV0 ,_PUN LARRY_NP0 BIRD_NP0 'S_POS TRASH_NN1 TALK_NN1 STILL_AV0 RESONATES_VVZ "_PUQ Any_DT0 time_NN1 that_CJT you_PNP represent_VVB USA_NP0 Basketball_NN1 ,_PUN you_PNP 've_VHB got_VVN the_AT0 biggest_AJS target_NN1 on_PRP your_DPS on_PRP your_DPS back_NN1 ,_PUN on_PRP your_DPS chest_NN1 ,_PUN "_PUQ Staley_NP0 said_VVD ._SENT "_PUQ And_CJC everybody_PNI seems_VVZ to_TO0 play_VVI their_DPS best_AJS basketball_NN1 ._SENT "_PUQ It_PNP 's_VHZ been_VBN 25_CRD years_NN2 of_PRF dominance_NN1 for_PRP the_AT0 Americans_NN2 in_PRP the_AT0 Olympics_NN2 ._SENT They_PNP 've_VHB won_VVN 49_CRD consecutive_AJ0 games_NN2 on_PRP the_AT0 biggest_AJS international_AJ0 stage_NN1 ._SENT No_AT0 team_NN1 has_VHZ come_VVN within_PRP single_AJ0 digits_NN2 of_PRF the_AT0 U.S._NP0 since_CJS Russia_NP0 lost_VVD in_PRP the_AT0 semifinals_NN2 of_PRF the_AT0 2004_CRD Athens_NP0 Games_NN2 —_PUN the_AT0 first_ORD Olympics_NN2 that_CJT Taurasi_NP0 and_CJC Bird_NP0 played_VVD in_AVP —_PUN 66-62_CRD ._SENT BIRD_NN1 ,_PUN TAURASI_NN2 EARN_VVB SPOTS_NN2 ON_PRP FIFTH_ORD US_NP0 OLYMPIC_AJ0 BASKETBALL_NN1 TEAM_VVB The_AT0 Americans_NN2 have_VHB n't_XX0 dropped_VVN an_AT0 Olympic_AJ0 contest_NN1 since_PRP 1992_CRD when_AVQ they_PNP were_VBD beaten_VVN in_PRP the_AT0 semis_NN2 by_PRP the_AT0 Unified_AJ0 Team_NN1 ._SENT Only_AJ0 host_NN1 Japan_NP0 has_VHZ beaten_VVN the_AT0 U.S._NP0 in_PRP an_AT0 Olympics_NN2 ,_PUN topping_VVG the_AT0 Americans_NN2 in_PRP 1976_CRD ,_PUN the_AT0 inaugural_AJ0 appearance_NN1 of_PRF women_NN2 's_POS basketball_NN1 ._SENT 
