# Supplementary material for: Unraveling image construction by modality: Corpus-based diachronic insights into the reports to the Party Congress of China
Source: PLoS One. 2025 Mar 5;20(3):e0316017. doi: 10.1371/journal.pone.0316017 (PMC11882057; doi:10.1371/journal.pone.0316017)
Supplement: S1 File — (ZIP) [file pone.0316017.s001.zip › S1_Fig.zip/Corpus/CROWN2021/CROWN2021_POS/A21AC_POS.txt]

MIAMI_NP0 GARDENS_NN2 ,_PUN Fla._NP0 —_PUN Floyd_NP0 Mayweather_NP0 Jr._NP0 outclassed_VVD YouTube_NP0 personality_NN1 Logan_NP0 Paul_NP0 but_CJC could_VM0 n't_XX0 stop_VVI him_PNP inside_PRP the_AT0 distance_NN1 ._SENT Mayweather_NP0 and_CJC Paul_NP0 boxed_VVD an_AT0 eight-round_AJ0 exhibition_NN1 Sunday_NP0 night_NN1 at_PRP Hard_AJ0 Rock_NN1 Stadium_NN1 ._SENT With_PRP the_AT0 bout_NN1 not_XX0 being_VBG scored_VVN ,_PUN no_AT0 winner_NN1 was_VBD declared_VVN ._SENT The_AT0 44-year-old_AJ0 Mayweather_NN1 used_VVD the_AT0 ring_NN1 skills_NN2 that_CJT propelled_VVD him_PNP to_PRP world_NN1 titles_NN2 in_PRP five_CRD divisions_NN2 and_CJC a_AT0 50-0_CRD career_NN1 record_NN1 to_TO0 frustrate_VVI Paul_NP0 with_PRP solid_AJ0 lead_NN1 and_CJC counter_NN1 shots_NN2 ._SENT MIKE_NP0 TYSON_NP0 OFFERS_VVZ BOLD_AJ0 PREDICTION_NN1 FOR_PRP FLOYD_NP0 MAYWEATHER_NP0 JR._NP0 ,_PUN LOGAN_NP0 PAUL_NP0 EXHIBITION_NN1 MATCH_NN1 "_PUQ You_PNP 've_VHB got_VVN to_TO0 realize_VVI I_PNP 'm_VBB not_XX0 21_CRD anymore_AV0 but_CJC it_PNP 's_VBZ good_AJ0 ,_PUN "_PUQ Mayweather_NP0 said_VVD in_PRP the_AT0 ring_NN1 ._SENT "_PUQ He_PNP 's_VBZ better_AJC than_CJS I_PNP thought_VVD he_PNP was_VBD ._SENT Good_AJ0 little_AJ0 work_NN1 ._SENT Tonight_AV0 was_VBD a_AT0 fun_AJ0 night_NN1 ._SENT "_PUQ Mayweather_NP0 ,_PUN who_PNQ won_VVD titles_NN2 in_PRP the_AT0 super-featherweight_NN1 ,_PUN lightweight_AJ0 ,_PUN super-lightweight_AJ0 ,_PUN welterweight_NN1 and_CJC super-welterweight_NN1 divisions_NN2 ,_PUN has_VHZ said_VVN he_PNP will_VM0 not_XX0 return_VVI to_PRP competitive_AJ0 boxing_NN1 ._SENT Instead_AV0 ,_PUN he_PNP will_VM0 continue_VVI to_TO0 tap_VVI into_PRP the_AT0 pay-per-view_AJ0 market_NN1 with_PRP exhibitions_NN2 like_PRP his_DPS event_NN1 with_PRP Paul_NP0 ._SENT Logan_NP0 Paul_NP0 ,_PUN left_VVD and_CJC Floyd_NP0 Mayweather_NP0 fight_NN1 during_PRP an_AT0 exhibition_NN1 boxing_NN1 match_NN1 at_PRP Hard_AJ0 Rock_NN1 Stadium_NN1 ,_PUN Sunday_NP0 ,_PUN June_NP0 6_CRD ,_PUN 2021_CRD ,_PUN in_PRP Miami_NP0 Gardens_NP0 ,_PUN Fla._NP0 (_PUL AP_NP0 Photo_NN1 /_PUN Lynne_NP0 Sladky_NP0 )_PUR Post-fight_AJ0 punch_NN1 stats_NN2 showed_VVD Mayweather_NP0 comfortably_AV0 ahead_AV0 on_PRP total_NN1 and_CJC power_NN1 shots_NN2 ._SENT After_PRP the_AT0 fight_NN1 ,_PUN Paul_NP0 celebrated_VVD the_AT0 accomplishment_NN1 of_PRF going_VVG the_AT0 distance_NN1 against_PRP Mayweather_NP0 ._SENT "_PUQ Shoot_VVB ,_PUN man_NN1 ,_PUN I_PNP do_VDB n't_XX0 want_VVI anyone_PNI to_TO0 tell_VVI me_PNP anything_PNI is_VBZ impossible_AJ0 ever_AV0 again_AV0 ,_PUN "_PUQ Paul_NP0 said_VVD ._SENT "_PUQ To_TO0 get_VVI in_PRP here_AV0 with_PRP one_CRD of_PRF the_AT0 greatest_AJS boxers_NN2 of_PRF all_DT0 time_NN1 ,_PUN proves_VVZ that_CJT the_AT0 odds_NN2 could_VM0 be_VBI beat_NN1 ._SENT CLICK_VVB HERE_AV0 FOR_PRP MORE_DT0 SPORTS_NN2 COVERAGE_NN1 ON_PRP replaced-dns_NP0 Paul_NP0 weighed_VVD 189_CRD pounds_NN2 for_PRP the_AT0 exhibition_NN1 and_CJC attempted_VVD to_TO0 use_VVI his_DPS 34-pound_AJ0 advantage_NN1 by_PRP leaning_VVG on_PRP the_AT0 shorter_AJC Mayweather_NN1 ._SENT But_CJC Paul_NP0 's_POS lack_NN1 of_PRF boxing_NN1 skills_NN2 left_VVD him_PNP open_AJ0 to_PRP Mayweather_NP0 's_POS short_AJ0 left_AJ0 hooks_NN2 to_PRP the_AT0 head_NN1 and_CJC rights_NN2 to_PRP the_AT0 body_NN1 ._SENT "_PUQ He_PNP used_VVD his_DPS weight_NN1 and_CJC tried_VVD to_TO0 tie_VVI me_PNP up_AVP ,_PUN "_PUQ Mayweather_NP0 said_VVD ._SENT Earlier_AV0 ,_PUN former_DT0 Cincinnati_NP0 Bengals_NP0 wide_AJ0 receiver_NN1 Chad_NP0 Johnson_NP0 boxed_VVD a_AT0 four-round_AJ0 exhibition_NN1 against_PRP multi-combat_AJ0 sport_NN1 veteran_NN1 Brian_NP0 Maxwell_NP0 ._SENT Like_PRP the_AT0 Mayweather-Paul_NP0 exhibition_NN1 there_EX0 was_VBD no_AT0 scoring_NN1 ,_PUN but_CJC Johnson_NP0 avoided_VVD a_AT0 knockout_NN1 loss_NN1 after_CJS he_PNP was_VBD floored_VVN with_PRP an_AT0 overall_AJ0 right_NN1 to_PRP the_AT0 head_NN1 in_PRP the_AT0 final_AJ0 round_NN1 ._SENT Johnson_NP0 ,_PUN in_PRP his_DPS first_ORD boxing_NN1 event_NN1 ,_PUN survived_VVD the_AT0 remainder_NN1 of_PRF the_AT0 round_NN1 ._SENT The_AT0 43-year-old_AJ0 Johnson_NP0 scored_VVD with_PRP a_AT0 solid_AJ0 right_NN1 to_PRP the_AT0 head_NN1 in_PRP the_AT0 opening_AJ0 minute_NN1 of_PRF the_AT0 bout_NN1 and_CJC landed_AJ0 combinations_NN2 to_PRP the_AT0 head_NN1 in_PRP the_AT0 second_ORD round_NN1 ._SENT 
