# Supplementary material for: Unraveling image construction by modality: Corpus-based diachronic insights into the reports to the Party Congress of China
Source: PLoS One. 2025 Mar 5;20(3):e0316017. doi: 10.1371/journal.pone.0316017 (PMC11882057; doi:10.1371/journal.pone.0316017)
Supplement: S1 File — (ZIP) [file pone.0316017.s001.zip › S1_Fig.zip/Corpus/CROWN2021/CROWN2021_POS/A21AD_POS.txt]

Sprinting_VVG ,_PUN sliding_VVG and_CJC stretching_VVG ,_PUN anticipating_VVG each_DT0 other_NN1 's_POS moves_NN2 for_PRP four_CRD sets_NN2 and_CJC more_AV0 than_CJS four_CRD hours_NN2 ,_PUN Novak_NP0 Djokovic_NP0 and_CJC Rafael_NP0 Nadal_NP0 produced_VVD a_AT0 masterpiece_NN1 in_PRP the_AT0 French_AJ0 Open_AJ0 semifinals_NN2 ._SENT Djokovic_AJ0 ,_PUN as_CJS it_PNP happens_VVZ ,_PUN is_VBZ one_CRD of_PRF only_AV0 two_CRD men_NN2 in_PRP tennis_NN1 history_NN1 who_PNQ knows_VVZ what_DTQ it_PNP takes_VVZ to_TO0 beat_VVI Nadal_NP0 at_PRP Roland_NP0 Garros_NP0 ._SENT And_CJC now_AV0 Djokovic_NP0 has_VHZ done_VDN it_PNP twice_AV0 —_PUN this_DT0 time_NN1 ending_VVG Nadal_NP0 's_POS bid_NN1 for_PRP a_AT0 14th_ORD championship_NN1 there_AV0 and_CJC record-breaking_AJ0 21st_ORD Grand_AJ0 Slam_NN1 title_NN1 overall_AJ0 by_PRP coming_VVG back_AVP to_TO0 win_VVI their_DPS 58th_ORD career_NN1 matchup_NN1 3-6_CRD ,_PUN 6-3_CRD ,_PUN 7-6_CRD (_PUL 4_CRD )_PUR ,_PUN 6-2_CRD on_PRP Friday_NP0 night_NN1 ._SENT "_PUQ Just_AV0 one_CRD of_PRF these_DT0 nights_NN2 and_CJC matches_NN2 that_CJT you_PNP will_VM0 remember_VVI forever_AV0 ,_PUN "_PUQ said_VVD the_AT0 top-seeded_AJ0 Djokovic_NP0 ,_PUN who_PNQ trailed_VVD 2-0_CRD in_PRP the_AT0 closing_AJ0 set_NN1 before_PRP reeling_VVG off_AVP the_AT0 last_ORD half-dozen_CRD games_NN2 to_TO0 reach_VVI his_DPS sixth_ORD final_NN1 at_PRP the_AT0 clay-court_AJ0 major_AJ0 tournament_NN1 ._SENT "_PUQ Definitely_AV0 the_AT0 best_AJS match_NN1 that_CJT I_PNP was_VBD part_NN1 of_PRF ever_AV0 in_PRP Roland_NP0 Garros_NP0 ,_PUN for_PRP me_PNP ,_PUN and_CJC (_PUL one_CRD of_PRF the_AT0 )_PUR top-three_CRD matches_VVZ that_CJT I_PNP ever_AV0 played_VVD in_PRP my_DPS entire_AJ0 career_NN1 —_PUN considering_VVG quality_NN1 of_PRF tennis_NN1 ,_PUN playing_VVG my_DPS biggest_AJS rival_NN1 on_PRP the_AT0 court_NN1 where_AVQ he_PNP has_VHZ had_VHN so_AV0 much_DT0 success_NN1 and_CJC has_VHZ been_VBN the_AT0 dominant_AJ0 force_NN1 in_PRP the_AT0 last_ORD 15-plus_AJ0 years_NN2 ,_PUN "_PUQ Djokovic_NP0 said_VVD ,_PUN "_PUQ and_CJC the_AT0 atmosphere_NN1 ,_PUN which_DTQ was_VBD completely_AV0 electric_AJ0 ._SENT "_PUQ It_PNP was_VBD Nadal_NP0 's_POS third_ORD loss_NN1 in_PRP 108_CRD matches_NN2 at_PRP a_AT0 tournament_NN1 he_PNP won_VVD each_DT0 of_PRF the_AT0 last_ORD four_CRD years_NN2 ,_PUN including_VVG by_PRP beating_VVG Djokovic_AJ0 in_PRP the_AT0 2020_CRD final_NN1 ._SENT Serbia_NP0 's_POS Novak_NP0 Djokovic_NP0 ,_PUN left_NN1 ,_PUN shakes_VVZ hands_NN2 with_PRP Spain_NP0 's_POS Rafael_NP0 Nadal_NP0 after_PRP their_DPS semifinal_AJ0 match_NN1 of_PRF the_AT0 French_AJ0 Open_AJ0 tennis_NN1 tournament_NN1 at_PRP the_AT0 Roland_NP0 Garros_NP0 stadium_NN1 Friday_NP0 ,_PUN June_NP0 11_CRD ,_PUN 2021_CRD in_PRP Paris_NP0 ._SENT Novak_NP0 Djokovic_NP0 won_VVD 3-6_CRD ,_PUN 6-3_CRD ,_PUN 7-6_CRD (_PUL 4_CRD )_PUR ,_PUN 6-2_CRD ._SENT (_PUL AP_NP0 Photo_NN1 /_PUN Michel_NP0 Euler_NP0 )_PUR Nadal_NP0 's_POS first_ORD defeat_NN1 at_PRP the_AT0 French_AJ0 Open_AJ0 came_VVD against_PRP Robin_NP0 Soderling_NP0 in_PRP 2009_CRD ;_PUN the_AT0 next_ORD against_PRP Djokovic_NP0 in_PRP 2015._CRD "_PUQ Each_DT0 time_NN1 you_PNP step_VVB on_PRP the_AT0 court_NN1 with_PRP him_PNP ,_PUN "_PUQ Djokovic_NP0 said_VVD ,_PUN "_PUQ you_PNP know_VVB that_CJT you_PNP have_VHB to_TO0 kind_NN1 of_PRF climb_NN1 Mt_NP0 ._SENT Everest_NP0 to_TO0 win_VVI against_PRP this_DT0 guy_NN1 here_AV0 ._SENT "_PUQ And_CJC to_TO0 think_VVI :_PUN There_EX0 was_VBD n't_XX0 even_AV0 a_AT0 trophy_NN1 at_PRP stake_NN1 in_PRP this_DT0 one_PNI ._SENT That_DT0 will_VM0 happen_VVI Sunday_NP0 ,_PUN when_CJS Djokovic_AJ0 ,_PUN a_AT0 34-year-old_NN1 from_PRP Serbia_NP0 ,_PUN faces_VVZ Stefanos_NP0 Tsitsipas_NP0 ,_PUN a_AT0 22-year-old_NN1 from_PRP Greece_NP0 ._SENT The_AT0 fifth-seeded_AJ0 Tsitsipas_NP0 edged_VVD sixth-seeded_AJ0 Alexander_NP0 Zverev_NP0 6-3_CRD ,_PUN 6-3_CRD ,_PUN 4-6_CRD ,_PUN 4-6_CRD ,_PUN 6-3_CRD earlier_AJC Friday_NP0 to_TO0 reach_VVI his_DPS first_ORD Grand_AJ0 Slam_NN1 final_NN1 ._SENT It_PNP 's_VBZ Djokovic_NP0 's_POS 29th_ORD as_CJS he_PNP seeks_VVZ a_AT0 second_ORD title_NN1 at_PRP the_AT0 French_AJ0 Open_AJ0 and_CJC 19th_ORD major_AJ0 championship_NN1 overall_AJ0 to_TO0 pull_VVI within_PRP one_CRD of_PRF the_AT0 men_NN2 's_POS Slam_NN1 mark_NN1 shared_VVN by_PRP Nadal_NP0 and_CJC Roger_NP0 Federer_NP0 ._SENT 
