# Supplementary material for: Unraveling image construction by modality: Corpus-based diachronic insights into the reports to the Party Congress of China
Source: PLoS One. 2025 Mar 5;20(3):e0316017. doi: 10.1371/journal.pone.0316017 (PMC11882057; doi:10.1371/journal.pone.0316017)
Supplement: S1 File — (ZIP) [file pone.0316017.s001.zip › S1_Fig.zip/Corpus/CROWN2021/CROWN2021_POS/A21AE_POS.txt]

"_PUQ My_DPS goal_NN1 is_VBZ to_TO0 win_VVI the_AT0 Olympics_NN2 so_CJS I_PNP can_VM0 burn_VVI a_AT0 US_NP0 flag_NN1 on_PRP the_AT0 podium_NN1 ._SENT This_DT0 is_VBZ what_DTQ they_PNP focus_VVB on_AVP during_PRP a_AT0 pandemic_AJ0 ._SENT Hurting_VVG trans_NN2 children_NN2 ,_PUN "_PUQ Wolfe_NP0 wrote_VVD on_PRP Facebook_NN1 on_PRP March_NP0 25_CRD ,_PUN 2020_CRD ,_PUN along_AVP with_PRP a_AT0 link_NN1 to_PRP a_AT0 PinkNews_NP0 story_NN1 about_PRP the_AT0 Trump_NN1 administration_NN1 's_POS stance_NN1 on_PRP transgender_NN1 girls_NN2 in_PRP female_AJ0 athletics_NN1 ._SENT Screenshot_NN1 ._SENT Wolfe_NP0 is_VBZ a_AT0 biological_AJ0 man_NN1 who_PNQ identifies_VVZ as_PRP a_AT0 transgender_NN1 woman_NN1 ._SENT LAUREL_NP0 HUBBARD_NP0 IS_VBZ THE_AT0 FIRST_ORD TRANSGENDER_NN1 ATHLETE_NN1 TO_TO0 COMPETE_VVI IN_PRP OLYMPICS_NN2 Wolfe_NP0 told_VVD Fox_NP0 News_NN1 that_CJT the_AT0 post_NN1 ,_PUN which_DTQ has_VHZ since_AV0 been_VBN deleted_VVN ,_PUN does_VDZ n't_XX0 mean_VVI she_PNP does_VDZ n't_XX0 care_VVI about_PRP his_DPS home_NN1 country_NN1 ._SENT "_PUQ Anyone_PNI who_PNQ thinks_VVZ that_CJT I_PNP do_VDB n't_XX0 care_VVI about_PRP the_AT0 United_NP0 States_NP0 is_VBZ sorely_AV0 mistaken_VVN ,_PUN "_PUQ Wolfe_NP0 told_VVD Fox_NP0 News_NN1 ._SENT "_PUQ One_CRD of_PRF the_AT0 reasons_NN2 why_AVQ I_PNP work_VVB so_AV0 hard_AJ0 to_TO0 represent_VVI the_AT0 United_NP0 States_NP0 in_PRP international_AJ0 competition_NN1 is_VBZ to_TO0 show_VVI the_AT0 world_NN1 that_CJT this_DT0 country_NN1 has_VHZ morals_NN2 and_CJC values_NN2 ,_PUN that_CJT it_PNP 's_VBZ not_XX0 all_DT0 of_PRF the_AT0 bad_AJ0 things_NN2 that_CJT we_PNP 're_VBB known_VVN for_PRP ._SENT I_PNP take_VVB a_AT0 stand_NN1 against_PRP fascism_NN1 because_CJS I_PNP care_VVB about_PRP this_DT0 country_NN1 and_CJC I_PNP 'm_VBB not_XX0 going_VVG to_TO0 let_VVI it_PNP fall_VVI into_PRP the_AT0 hands_NN2 of_PRF fascists_NN2 after_PRP so_AV0 many_DT0 people_NN0 have_VHB fought_VVN and_CJC sacrificed_VVN to_TO0 prevent_VVI fascism_NN1 from_PRP taking_VVG hold_NN1 abroad_AV0 ._SENT As_CJS a_AT0 citizen_NN1 who_PNQ wants_VVZ to_TO0 be_VBI proud_AJ0 of_PRF my_DPS home_NN1 country_NN1 ,_PUN I_PNP 'm_VBB sure_AJ0 as_PRP hell_NN1 not_XX0 going_VVG to_TO0 let_VVI it_PNP take_VVI hold_VVB here_AV0 ._SENT "_PUQ Journalist_NN1 Ian_NP0 Miles_NP0 Cheong_NP0 reported_VVD that_CJT Wolfe_NP0 also_AV0 joked_VVD about_PRP exploding_VVG former_DT0 president_NN1 Donald_NP0 Trump_NP0 's_POS head_NN1 ._SENT "_PUQ I_PNP would_VM0 never_AV0 say_VVI that_CJT someone_PNI should_VM0 explode_VVI the_AT0 head_NN1 of_PRF the_AT0 president_NN1 ._SENT That_DT0 would_VM0 be_VBI illegal_AJ0 ,_PUN "_PUQ Wolfe_NP0 wrote_VVD in_PRP Facebook_NN1 comments_NN2 according_VVG to_PRP a_AT0 screenshot_NN1 posted_VVN by_PRP Cheong_NP0 ._SENT "_PUQ But_CJC I_PNP will_VM0 say_VVI '_PUQ with_PRP dynamite_NN1 ._SENT '_PUQ Because_CJS that_DT0 's_VBZ just_AV0 a_AT0 sentence_NN1 fragment_NN1 and_CJC does_VDZ n't_XX0 actually_AV0 mean_VVI anything_PNI ._SENT It_PNP 's_VBZ not_XX0 necessarily_AV0 related_VVN to_PRP the_AT0 sentence_NN1 that_CJT came_VVD before_PRP it_PNP ._SENT "_PUQ Earlier_AV0 this_DT0 month_NN1 ,_PUN Wolfe_NP0 posted_VVD about_PRP what_DTQ it_PNP meant_VVD to_TO0 qualify_VVI as_PRP an_AT0 alternate_NN1 for_PRP the_AT0 Olympics_NN2 as_PRP a_AT0 transgender_NN1 athlete_NN1 ._SENT "_PUQ I_PNP searched_VVD for_PRP so_AV0 long_AV0 trying_VVG to_TO0 find_VVI out_AVP if_CJS there_EX0 had_VHD ever_AV0 been_VBN a_AT0 professional_AJ0 trans_NN2 bmx_NN1 rider_NN1 to_TO0 show_VVI me_PNP that_DT0 who_PNQ I_PNP am_VBB would_VM0 be_VBI okay_AV0 and_CJC unfortunately_AV0 I_PNP found_VVD no_AT0 one_CRD ,_PUN "_PUQ Wolfe_NP0 wrote_VVD on_PRP Instagram_NP0 on_PRP June_NP0 12._CRD "_PUQ Eventually_AV0 I_PNP started_VVD to_TO0 meet_VVI some_DT0 amazing_AJ0 women_NN2 who_PNQ helped_VVD me_PNP accept_VVI that_CJT I_PNP am_VBB a_AT0 woman_NN1 just_AV0 like_PRP any_DT0 other_AJ0 and_CJC that_CJT I_PNP deserve_VVB a_AT0 place_NN1 to_TO0 exist_VVI in_PRP the_AT0 world_NN1 just_AV0 like_PRP everyone_PNI else_AV0 ._SENT "_PUQ 
