# Supplementary material for: Unraveling image construction by modality: Corpus-based diachronic insights into the reports to the Party Congress of China
Source: PLoS One. 2025 Mar 5;20(3):e0316017. doi: 10.1371/journal.pone.0316017 (PMC11882057; doi:10.1371/journal.pone.0316017)
Supplement: S1 File — (ZIP) [file pone.0316017.s001.zip › S1_Fig.zip/Corpus/CROWN2021/CROWN2021_POS/A22AA_POS.txt]

A_AT0 higher-than-usual_AJ0 number_NN1 of_PRF cases_NN2 of_PRF a_AT0 type_NN1 of_PRF heart_NN1 inflammation_NN1 has_VHZ been_VBN reported_VVN following_PRP Covid-19_CRD vaccination_NN1 ,_PUN especially_AV0 among_PRP young_AJ0 men_NN2 following_VVG their_DPS second_ORD dose_NN1 of_PRF an_AT0 mRNA_NN1 vaccine_NN1 ,_PUN the_AT0 Centers_NN2 for_PRP Disease_NN1 Control_NN1 and_CJC Prevention_NN1 said_VVD Thursday_NP0 ._SENT Overall_AV0 ,_PUN 226_CRD cases_NN2 of_PRF myocarditis_NN1 or_CJC pericarditis_NN1 after_PRP vaccination_NN1 in_PRP people_NN0 younger_AJC than_CJS age_NN1 30_CRD have_VHB been_VBN confirmed_VVN ,_PUN Dr._NP0 Tom_NP0 Shimabukuro_NP0 ,_PUN deputy_NN1 director_NN1 of_PRF the_AT0 CDC_NP0 's_POS Immunization_NN1 Safety_NN1 Office_NN1 ,_PUN said_VVD during_PRP a_AT0 presentation_NN1 to_PRP a_AT0 Food_NN1 and_CJC Drug_NN1 Administration_NN1 advisory_AJ0 group_NN1 ._SENT Further_AJC investigation_NN1 is_VBZ needed_VVN ,_PUN however_AV0 ,_PUN to_TO0 confirm_VVI whether_CJS the_AT0 vaccination_NN1 was_VBD the_AT0 cause_NN1 of_PRF the_AT0 heart_NN1 problem_NN1 ._SENT Normally_AV0 ,_PUN fewer_DT0 than_CJS 100_CRD cases_NN2 would_VM0 be_VBI expected_VVN for_PRP this_DT0 age_NN1 group_NN1 ._SENT Full_AJ0 coverage_NN1 of_PRF the_AT0 coronavirus_NN1 outbreak_NN1 Teenagers_NN2 and_CJC people_NN0 in_PRP their_DPS early_AJ0 20s_CRD accounted_VVN for_PRP more_DT0 than_CJS half_DT0 of_PRF the_AT0 myocarditis_NN1 cases_NN2 reported_VVN to_PRP the_AT0 CDC_NP0 's_POS safety_NN1 monitoring_NN1 systems_NN2 following_VVG Covid-19_CRD vaccination_NN1 ,_PUN despite_PRP representing_VVG a_AT0 fraction_NN1 of_PRF people_NN0 who_PNQ have_VHB received_VVN the_AT0 shots_NN2 ._SENT "_PUQ We_PNP clearly_AV0 have_VHB an_AT0 imbalance_NN1 there_AV0 ,_PUN "_PUQ Shimabukuro_NP0 said_VVD ._SENT The_AT0 vast_AJ0 majority_NN1 of_PRF the_AT0 cases_NN2 were_VBD sent_VVN home_AV0 following_PRP a_AT0 visit_NN1 to_PRP a_AT0 hospital_NN1 as_CJS of_PRF the_AT0 end_NN1 of_PRF May_NP0 ._SENT It_PNP 's_VBZ unclear_AJ0 how_AVQ many_DT0 patients_NN2 were_VBD admitted_VVN to_PRP the_AT0 hospital_NN1 ,_PUN or_CJC ,_PUN for_PRP example_NN1 ,_PUN were_VBD discharged_VVN following_PRP a_AT0 visit_NN1 to_PRP the_AT0 emergency_NN1 room_NN1 ._SENT Fifteen_CRD patients_NN2 remain_VVB hospitalized_VVN ,_PUN with_PRP three_CRD in_PRP intensive_AJ0 care_NN1 units_NN2 ._SENT Two_CRD of_PRF the_AT0 patients_NN2 in_PRP the_AT0 ICU_NN1 had_VHD other_AJ0 health_NN1 problems_NN2 ._SENT The_AT0 CDC_NP0 had_VHD information_NN1 on_PRP the_AT0 recovery_NN1 of_PRF patients_NN2 in_PRP 220_CRD cases_NN2 ;_PUN in_PRP more_AV0 than_CJS 80_CRD percent_NN0 of_PRF these_DT0 cases_NN2 ,_PUN patients_NN2 got_VVD better_AV0 on_PRP their_DPS own_DT0 ._SENT Following_VVG the_AT0 presentation_NN1 ,_PUN Dr._NP0 Cody_NP0 Meissner_NP0 ,_PUN chief_NN1 of_PRF pediatric_AJ0 infectious_AJ0 diseases_NN2 at_PRP the_AT0 Tufts_NN2 Children_NN2 's_POS Hospital_NN1 in_PRP Boston_NP0 ,_PUN said_VVD "_PUQ it_PNP is_VBZ hard_AJ0 to_TO0 deny_VVI that_CJT there_EX0 's_VBZ some_DT0 event_NN1 that_CJT seems_VVZ to_TO0 be_VBI occurring_VVG in_PRP terms_NN2 of_PRF myocarditis_NN1 ._SENT "_PUQ Get_VVB the_AT0 Morning_NN1 Rundown_NN1 Get_VVB a_AT0 head_NN1 start_NN1 on_PRP the_AT0 morning_NN1 's_POS top_AJ0 stories_NN2 ._SENT Myocarditis_NN1 is_VBZ condition_NN1 that_CJT involves_VVZ inflammation_NN1 of_PRF the_AT0 heart_NN1 muscle_NN1 ._SENT Symptoms_NN2 can_VM0 include_VVI fever_NN1 and_CJC fatigue_NN1 ,_PUN as_CJS well_AV0 as_CJS shortness_NN1 of_PRF breath_NN1 and_CJC a_AT0 very_AV0 specific_AJ0 type_NN1 of_PRF chest_NN1 pain_NN1 ._SENT Patients_NN2 tend_VVB to_TO0 say_VVI their_DPS chest_NN1 hurts_VVZ more_AV0 when_CJS they_PNP lean_VVB forward_AV0 ._SENT The_AT0 pain_NN1 tends_VVZ to_TO0 abate_VVI when_CJS they_PNP lean_VVB back_AVP ._SENT When_CJS needed_VVN ,_PUN treatment_NN1 may_VM0 involve_VVI anti-inflammatory_AJ0 drugs_NN2 ,_PUN such_DT0 as_PRP ibuprofen_NN1 ,_PUN and_CJC in_PRP some_DT0 cases_NN2 ,_PUN an_AT0 intravenous_AJ0 medication_NN1 called_VVN IVIG_NN1 ._SENT Download_VVB the_AT0 NBC_NP0 News_NN1 app_NN1 for_PRP full_AJ0 coverage_NN1 of_PRF the_AT0 coronavirus_NN1 outbreak_NN1 Generally_AV0 ,_PUN children_NN2 who_PNQ have_VHB myocarditis_NN1 will_VM0 follow_VVI up_AVP with_PRP a_AT0 cardiologist_NN1 for_PRP about_AV0 six_CRD months_NN2 to_TO0 make_VVI sure_AJ0 there_EX0 are_VBB no_AT0 other_AJ0 significant_AJ0 problems_NN2 ._SENT 
