# Supplementary material for: Unraveling image construction by modality: Corpus-based diachronic insights into the reports to the Party Congress of China
Source: PLoS One. 2025 Mar 5;20(3):e0316017. doi: 10.1371/journal.pone.0316017 (PMC11882057; doi:10.1371/journal.pone.0316017)
Supplement: S1 File — (ZIP) [file pone.0316017.s001.zip › S1_Fig.zip/Corpus/CROWN2021/CROWN2021_POS/A22AB_POS.txt]

Of_PRF the_AT0 dozens_CRD of_PRF patients_NN2 Dr._NP0 Jim_NP0 Yates_NP0 has_VHZ treated_VVN for_PRP Covid-19_NP0 at_PRP his_DPS long-term_AJ0 care_NN1 center_NN1 in_PRP rural_AJ0 Alabama_NP0 ,_PUN this_DT0 one_PNI made_VVD him_PNP especially_AV0 nervous_AJ0 ._SENT The_AT0 60-year-old_AJ0 man_NN1 ,_PUN who_PNQ had_VHD been_VBN fully_AV0 vaccinated_VVN ,_PUN was_VBD diagnosed_VVN with_PRP a_AT0 breakthrough_NN1 infection_NN1 in_PRP late_AJ0 September_NP0 ._SENT Almost_AV0 immediately_AV0 ,_PUN he_PNP required_VVD supplemental_AJ0 oxygen_NN1 ,_PUN and_CJC lung_NN1 exams_NN2 showed_VVD ominous_AJ0 signs_NN2 of_PRF worsening_AJ0 disease_NN1 ._SENT Yates_NP0 ,_PUN who_PNQ is_VBZ medical_AJ0 director_NN1 of_PRF Jacksonville_NP0 Health_NN1 and_CJC Rehabilitation_NN1 ,_PUN a_AT0 skilled_AJ0 nursing_NN1 facility_NN1 75_CRD miles_NN2 northeast_NN1 of_PRF Birmingham_NP0 ,_PUN knew_VVD his_DPS patient_NN1 needed_VVD more_AV0 powerful_AJ0 interventions_NN2 —_PUN and_CJC fast_AV0 ._SENT Full_AJ0 coverage_NN1 of_PRF the_AT0 Covid-19_NN1 pandemic_AJ0 At_PRP the_AT0 first_ORD sign_NN1 of_PRF the_AT0 man_NN1 's_POS symptoms_NN2 ,_PUN Yates_NP0 had_VHD placed_VVN an_AT0 order_NN1 with_PRP the_AT0 Alabama_NP0 Department_NN1 of_PRF Public_AJ0 Health_NN1 for_PRP monoclonal_AJ0 antibodies_NN2 ,_PUN the_AT0 lab-made_AJ0 proteins_NN2 that_CJT mimic_VVB the_AT0 body_NN1 's_POS ability_NN1 to_TO0 fight_VVI the_AT0 virus_NN1 ._SENT But_CJC six_CRD days_NN2 passed_VVN before_PRP the_AT0 vials_NN2 arrived_VVD ,_PUN nearly_AV0 missing_VVG the_AT0 window_NN1 in_PRP which_DTQ the_AT0 therapy_NN1 works_VVZ best_AV0 to_TO0 prevent_VVI hospitalization_NN1 and_CJC death_NN1 ._SENT "_PUQ We_PNP 've_VHB been_VBN pushing_VVG the_AT0 limits_NN2 because_CJS of_PRF the_AT0 time_NN1 frame_NN1 you_PNP have_VHB to_TO0 go_VVI through_AVP ,_PUN "_PUQ Yates_NP0 said_VVD ._SENT "_PUQ Fortunately_AV0 ,_PUN once_CJS we_PNP got_VVD it_PNP ,_PUN he_PNP responded_VVD ._SENT "_PUQ Across_PRP the_AT0 country_NN1 ,_PUN medical_AJ0 directors_NN2 of_PRF skilled_AJ0 nursing_NN1 and_CJC long-term_AJ0 care_NN1 sites_NN2 say_VVB they_PNP 've_VHB been_VBN scrambling_VVG to_TO0 obtain_VVI doses_NN2 of_PRF the_AT0 potent_AJ0 antibody_NN1 therapies_NN2 following_VVG a_AT0 change_NN1 in_PRP federal_AJ0 policy_NN1 that_CJT critics_NN2 say_VVB limits_NN2 supplies_NN2 for_PRP the_AT0 vulnerable_AJ0 population_NN1 of_PRF frail_AJ0 and_CJC elder_AJC residents_NN2 who_PNQ remain_VVB at_PRP highest_AJS risk_NN1 of_PRF Covid_NP0 infection_NN1 even_AV0 after_PRP vaccination_NN1 ._SENT "_PUQ There_EX0 are_VBB people_NN0 dying_VVG in_PRP nursing_AJ0 homes_NN2 right_AV0 now_AV0 ,_PUN and_CJC we_PNP do_VDB n't_XX0 know_VVI whether_CJS or_CJC not_XX0 they_PNP could_VM0 have_VHI been_VBN saved_VVN ,_PUN but_CJC they_PNP did_VDD n't_XX0 have_VHI access_NN1 to_PRP the_AT0 product_NN1 ,_PUN "_PUQ said_VVD Chad_NP0 Worz_NP0 ,_PUN CEO_NN1 of_PRF the_AT0 American_AJ0 Society_NN1 of_PRF Consultant_AJ0 Pharmacists_NN2 ,_PUN which_DTQ represents_VVZ 1_CRD ,_PUN 500_CRD pharmacies_NN2 that_CJT serve_VVB long-term_AJ0 care_NN1 sites_NN2 ._SENT Before_PRP mid-September_NP0 ,_PUN doctors_NN2 and_CJC other_AJ0 providers_NN2 could_VM0 order_VVI the_AT0 antibody_NN1 treatments_NN2 directly_AV0 through_PRP drug_NN1 wholesaler_NN1 AmerisourceBergen_NN1 and_CJC receive_VVB the_AT0 doses_NN2 within_PRP 24_CRD to_PRP 48_CRD hours_NN2 ._SENT While_CJS early_AJ0 versions_NN2 of_PRF the_AT0 authorized_AJ0 treatments_NN2 required_VVN hourlong_AJ0 infusions_NN2 administered_VVN at_PRP specialty_NN1 centers_NN2 or_CJC by_PRP trained_AJ0 staff_NN0 members_NN2 ,_PUN a_AT0 more_AV0 recent_AJ0 approach_NN1 allows_VVZ doses_NN2 to_TO0 be_VBI administered_VVN via_PRP injections_NN2 ,_PUN which_DTQ have_VHB been_VBN rapidly_AV0 adopted_VVN by_PRP drive-through_AJ0 clinics_NN2 and_CJC nursing_AJ0 homes_NN2 ._SENT Prompt_AJ0 access_NN1 to_PRP the_AT0 antibody_NN1 therapies_NN2 is_VBZ essential_AJ0 because_CJS they_PNP work_VVB by_PRP rapidly_AV0 reducing_VVG the_AT0 amount_NN1 of_PRF the_AT0 virus_NN1 in_PRP a_AT0 person_NN1 's_POS system_NN1 ,_PUN lowering_VVG the_AT0 chances_NN2 of_PRF serious_AJ0 disease_NN1 ._SENT The_AT0 therapies_NN2 are_VBB authorized_VVN for_PRP infected_AJ0 people_NN0 who_PNQ 've_VHB had_VHN symptoms_NN2 for_PRP no_AT0 more_DT0 than_CJS 10_CRD days_NN2 ,_PUN but_CJC many_DT0 doctors_NN2 say_VVB they_PNP 've_VHB had_VHN best_AJS results_NN2 treating_VVG patients_NN2 by_PRP day_NN1 5_CRD and_CJC no_AT0 later_AJC than_CJS day_NN1 7._CRD After_PRP a_AT0 slow_AJ0 rollout_NN1 earlier_AV0 in_PRP the_AT0 year_NN1 ,_PUN use_NN1 of_PRF monoclonal_AJ0 antibody_NN1 treatments_NN2 exploded_VVD this_DT0 summer_NN1 as_PRP the_AT0 delta_NN1 variant_NN1 surged_VVD ,_PUN particularly_AV0 in_PRP Southern_AJ0 states_NN2 with_PRP low_AJ0 Covid_NP0 vaccination_NN1 rates_NN2 whose_DTQ leaders_NN2 were_VBD looking_VVG for_PRP alternative_NN1 —_PUN albeit_CJS costlier_AJC —_PUN remedies_NN2 ._SENT 
