# Supplementary material for: Unraveling image construction by modality: Corpus-based diachronic insights into the reports to the Party Congress of China
Source: PLoS One. 2025 Mar 5;20(3):e0316017. doi: 10.1371/journal.pone.0316017 (PMC11882057; doi:10.1371/journal.pone.0316017)
Supplement: S1 File — (ZIP) [file pone.0316017.s001.zip › S1_Fig.zip/Corpus/CROWN2021/CROWN2021_POS/A22AC_POS.txt]

A_AT0 Colorado_NP0 kidney_NN1 transplant_NN1 candidate_NN1 who_PNQ was_VBD bumped_VVN to_PRP inactive_AJ0 status_NN1 for_PRP failing_VVG to_TO0 get_VVI vaccinated_VVN against_PRP Covid-19_NP0 has_VHZ become_VVN the_AT0 most_AV0 public_AJ0 example_NN1 of_PRF an_AT0 argument_NN1 roiling_VVG the_AT0 country_NN1 's_VBZ more_AV0 than_CJS 250_CRD organ_NN1 transplant_NN1 centers_NN2 ._SENT Across_PRP the_AT0 country_NN1 ,_PUN growing_AJ0 numbers_NN2 of_PRF transplant_NN1 programs_NN2 have_VHB chosen_VVN to_PRP either_DT0 bar_NN1 patients_NN2 who_PNQ refuse_VVB to_TO0 take_VVI the_AT0 widely_AV0 available_AJ0 Covid_NN1 vaccines_NN2 from_PRP receiving_VVG transplants_NN2 or_CJC to_TO0 give_VVI them_PNP lower_AJC priority_NN1 on_PRP crowded_AJ0 organ_NN1 waitlists_NN2 ._SENT Other_AJ0 programs_NN2 ,_PUN however_AV0 ,_PUN say_VVB they_PNP plan_VVB no_AT0 such_DT0 restrictions_NN2 —_PUN for_PRP now_AV0 ._SENT At_PRP issue_NN1 is_VBZ whether_CJS transplant_NN1 patients_NN2 who_PNQ refuse_VVB the_AT0 jabs_NN2 are_VBB not_XX0 only_AV0 putting_VVG themselves_PNX at_PRP greater_AJC risk_NN1 for_PRP serious_AJ0 illness_NN1 and_CJC death_NN1 from_PRP Covid_NP0 infections_NN2 ,_PUN but_CJC also_AV0 squandering_VVG scarce_AJ0 organs_NN2 that_CJT could_VM0 benefit_VVI others_NN2 ._SENT The_AT0 argument_NN1 echoes_VVZ the_AT0 demands_NN2 that_CJT smokers_NN2 quit_VVB cigarettes_NN2 for_PRP six_CRD months_NN2 before_CJS they_PNP receive_VVB lung_NN1 transplants_NN2 or_CJC that_DT0 addicts_NN2 refrain_VVB from_PRP alcohol_NN1 and_CJC drugs_NN2 before_CJS they_PNP receive_VVB new_AJ0 livers_NN2 ._SENT "_PUQ It_PNP is_VBZ a_AT0 matter_NN1 of_PRF active_AJ0 debate_NN1 ,_PUN "_PUQ said_VVD Dr._NP0 Deepali_NP0 Kumar_NP0 ,_PUN an_AT0 expert_NN1 in_PRP transplant_NN1 infectious_AJ0 diseases_NN2 at_PRP the_AT0 University_NN1 of_PRF Toronto_NP0 and_CJC president-elect_NP0 of_PRF the_AT0 American_AJ0 Society_NN1 of_PRF Transplantation_NN1 ._SENT "_PUQ It_PNP 's_VBZ really_AV0 an_AT0 individual_AJ0 program_NN1 decision_NN1 ._SENT In_PRP many_DT0 programs_NN2 ,_PUN it_PNP 's_VBZ in_PRP flux_NN1 ._SENT "_PUQ Leilani_NP0 Lutali_NP0 ,_PUN 56_CRD ,_PUN a_AT0 late-stage_AJ0 kidney_NN1 disease_NN1 patient_NN1 from_PRP Colorado_NP0 Springs_NP0 ,_PUN Colorado_NP0 ,_PUN learned_VVN in_PRP a_AT0 Sept._NP0 28_CRD letter_NN1 from_PRP UCHealth_NN1 in_PRP Denver_NP0 that_CJT if_CJS she_PNP did_VDD n't_XX0 begin_VVI a_AT0 Covid_NP0 vaccine_NN1 series_NN0 within_PRP 30_CRD days_NN2 ,_PUN she_PNP would_VM0 lose_VVI her_DPS spot_NN1 on_PRP the_AT0 transplant_NN1 waiting_VVG list_NN1 ._SENT Both_AV0 she_PNP and_CJC her_DPS donor_NN1 ,_PUN Jaimee_NP0 Fougner_NP0 ,_PUN 45_CRD ,_PUN of_PRF Peyton_NP0 ,_PUN Colorado_NP0 ,_PUN refused_VVD to_TO0 get_VVI vaccinated_AJ0 ,_PUN citing_VVG religious_AJ0 objections_NN2 and_CJC uncertainty_NN1 about_PRP the_AT0 safety_NN1 and_CJC effectiveness_NN1 of_PRF the_AT0 vaccines_NN2 ._SENT "_PUQ I_PNP have_VHB too_AV0 many_DT0 questions_NN2 that_CJT remain_VVB unanswered_AJ0 at_PRP this_DT0 point_NN1 ._SENT I_PNP feel_VVB like_CJS I_PNP 'm_VBB being_VBG coerced_VVN into_PRP not_XX0 being_VBG able_AJ0 to_TO0 wait_VVI and_CJC see_VVI and_CJC that_CJT I_PNP have_VHB to_TO0 take_VVI the_AT0 shot_NN1 if_CJS I_PNP want_VVB this_DT0 lifesaving_AJ0 transplant_NN1 ,_PUN "_PUQ Lutali_NP0 said_VVD ._SENT She_PNP said_VVD she_PNP offered_VVD to_TO0 be_VBI tested_VVN for_PRP Covid_NP0 before_PRP the_AT0 surgery_NN1 or_CJC to_TO0 sign_VVI a_AT0 waiver_NN1 absolving_VVG the_AT0 hospital_NN1 of_PRF legal_AJ0 risk_NN1 for_PRP her_DPS refusal_NN1 of_PRF a_AT0 vaccine_NN1 ._SENT "_PUQ At_PRP what_DTQ point_NN1 do_VDB you_PNP no_AV0 longer_AV0 become_VVN a_AT0 partner_NN1 in_PRP your_DPS own_DT0 care_NN1 regardless_AV0 of_PRF your_DPS own_DT0 concerns_NN2 ?_SENT "_PUQ she_PNP said_VVD ._SENT 
